# Supplementary material for: Simulated data from a genotype-to-phenotype crop growth model for pepper
Source: Data Brief. 2021 May 11;36:107119. doi: 10.1016/j.dib.2021.107119 (PMC8165395; doi:10.1016/j.dib.2021.107119)
Supplement: Supplementary file 1 [file mmc1.zip]

Archive with 304 entries (300 files):
- Full 100 GxE datasets/
- Full 100 GxE datasets/100 -- h2 = 0.3/
- Full 100 GxE datasets/100 -- h2 = 0.3/-102120938 200 0.64 0.48 0.64 0.95 0.8 11 GxEyield.csv
- Full 100 GxE datasets/100 -- h2 = 0.3/-1037407623 200 0.64 0.48 0.64 0.95 0.8 11 GxEyield.csv
- Full 100 GxE datasets/100 -- h2 = 0.3/-1071251901 200 0.64 0.48 0.64 0.95 0.8 11 GxEyield.csv
- Full 100 GxE datasets/100 -- h2 = 0.3/-1095921421 200 0.64 0.48 0.64 0.95 0.8 11 GxEyield.csv
- Full 100 GxE datasets/100 -- h2 = 0.3/-1137651644 200 0.64 0.48 0.64 0.95 0.8 11 GxEyield.csv
- Full 100 GxE datasets/100 -- h2 = 0.3/-1296152976 200 0.64 0.48 0.64 0.95 0.8 11 GxEyield.csv
- Full 100 GxE datasets/100 -- h2 = 0.3/-1301689899 200 0.64 0.48 0.64 0.95 0.8 11 GxEyield.csv
- Full 100 GxE datasets/100 -- h2 = 0.3/-1346198453 200 0.64 0.48 0.64 0.95 0.8 11 GxEyield.csv
- Full 100 GxE datasets/100 -- h2 = 0.3/-1392386901 200 0.64 0.48 0.64 0.95 0.8 11 GxEyield.csv
- Full 100 GxE datasets/100 -- h2 = 0.3/-1394434947 200 0.64 0.48 0.64 0.95 0.8 11 GxEyield.csv
- Full 100 GxE datasets/100 -- h2 = 0.3/-1487605176 200 0.64 0.48 0.64 0.95 0.8 11 GxEyield.csv
- Full 100 GxE datasets/100 -- h2 = 0.3/-1514666283 200 0.64 0.48 0.64 0.95 0.8 11 GxEyield.csv
- Full 100 GxE datasets/100 -- h2 = 0.3/-154958447 200 0.64 0.48 0.64 0.95 0.8 11 GxEyield.csv
- Full 100 GxE datasets/100 -- h2 = 0.3/-1587016615 200 0.64 0.48 0.64 0.95 0.8 11 GxEyield.csv
- Full 100 GxE datasets/100 -- h2 = 0.3/-1647319995 200 0.64 0.48 0.64 0.95 0.8 11 GxEyield.csv
- Full 100 GxE datasets/100 -- h2 = 0.3/-1667498436 200 0.64 0.48 0.64 0.95 0.8 11 GxEyield.csv
- Full 100 GxE datasets/100 -- h2 = 0.3/-1669158754 200 0.64 0.48 0.64 0.95 0.8 11 GxEyield.csv
- Full 100 GxE datasets/100 -- h2 = 0.3/-1739971076 200 0.64 0.48 0.64 0.95 0.8 11 GxEyield.csv
- Full 100 GxE datasets/100 -- h2 = 0.3/-1813030878 200 0.64 0.48 0.64 0.95 0.8 11 GxEyield.csv
- Full 100 GxE datasets/100 -- h2 = 0.3/-1816933046 200 0.64 0.48 0.64 0.95 0.8 11 GxEyield.csv
- Full 100 GxE datasets/100 -- h2 = 0.3/-1823254783 200 0.64 0.48 0.64 0.95 0.8 11 GxEyield.csv
- Full 100 GxE datasets/100 -- h2 = 0.3/-1828208328 200 0.64 0.48 0.64 0.95 0.8 11 GxEyield.csv
- Full 100 GxE datasets/100 -- h2 = 0.3/-1852466477 200 0.64 0.48 0.64 0.95 0.8 11 GxEyield.csv
- Full 100 GxE datasets/100 -- h2 = 0.3/-1973773297 200 0.64 0.48 0.64 0.95 0.8 11 GxEyield.csv
- Full 100 GxE datasets/100 -- h2 = 0.3/-197720559 200 0.64 0.48 0.64 0.95 0.8 11 GxEyield.csv
- Full 100 GxE datasets/100 -- h2 = 0.3/-2001303482 200 0.64 0.48 0.64 0.95 0.8 11 GxEyield.csv
- Full 100 GxE datasets/100 -- h2 = 0.3/-2012805683 200 0.64 0.48 0.64 0.95 0.8 11 GxEyield.csv
- Full 100 GxE datasets/100 -- h2 = 0.3/-2016580073 200 0.64 0.48 0.64 0.95 0.8 11 GxEyield.csv
- Full 100 GxE datasets/100 -- h2 = 0.3/-2115114760 200 0.64 0.48 0.64 0.95 0.8 11 GxEyield.csv
- Full 100 GxE datasets/100 -- h2 = 0.3/-2135675553 200 0.64 0.48 0.64 0.95 0.8 11 GxEyield.csv
- Full 100 GxE datasets/100 -- h2 = 0.3/-2138447780 200 0.64 0.48 0.64 0.95 0.8 11 GxEyield.csv
- Full 100 GxE datasets/100 -- h2 = 0.3/-257374610 200 0.64 0.48 0.64 0.95 0.8 11 GxEyield.csv
- Full 100 GxE datasets/100 -- h2 = 0.3/-264460486 200 0.64 0.48 0.64 0.95 0.8 11 GxEyield.csv
- Full 100 GxE datasets/100 -- h2 = 0.3/-272236643 200 0.64 0.48 0.64 0.95 0.8 11 GxEyield.csv
- Full 100 GxE datasets/100 -- h2 = 0.3/-324899965 200 0.64 0.48 0.64 0.95 0.8 11 GxEyield.csv
- Full 100 GxE datasets/100 -- h2 = 0.3/-337926785 200 0.64 0.48 0.64 0.95 0.8 11 GxEyield.csv
- Full 100 GxE datasets/100 -- h2 = 0.3/-436288482 200 0.64 0.48 0.64 0.95 0.8 11 GxEyield.csv
- Full 100 GxE datasets/100 -- h2 = 0.3/-494160040 200 0.64 0.48 0.64 0.95 0.8 11 GxEyield.csv
- Full 100 GxE datasets/100 -- h2 = 0.3/-498146706 200 0.64 0.48 0.64 0.95 0.8 11 GxEyield.csv
- Full 100 GxE datasets/100 -- h2 = 0.3/-52831540 200 0.64 0.48 0.64 0.95 0.8 11 GxEyield.csv
- Full 100 GxE datasets/100 -- h2 = 0.3/-614661502 200 0.64 0.48 0.64 0.95 0.8 11 GxEyield.csv
- Full 100 GxE datasets/100 -- h2 = 0.3/-691081280 200 0.64 0.48 0.64 0.95 0.8 11 GxEyield.csv
- Full 100 GxE datasets/100 -- h2 = 0.3/-845586577 200 0.64 0.48 0.64 0.95 0.8 11 GxEyield.csv
- Full 100 GxE datasets/100 -- h2 = 0.3/-846994930 200 0.64 0.48 0.64 0.95 0.8 11 GxEyield.csv
- Full 100 GxE datasets/100 -- h2 = 0.3/-864637413 200 0.64 0.48 0.64 0.95 0.8 11 GxEyield.csv
- Full 100 GxE datasets/100 -- h2 = 0.3/-916523129 200 0.64 0.48 0.64 0.95 0.8 11 GxEyield.csv
- Full 100 GxE datasets/100 -- h2 = 0.3/-941219815 200 0.64 0.48 0.64 0.95 0.8 11 GxEyield.csv
- Full 100 GxE datasets/100 -- h2 = 0.3/-986220188 200 0.64 0.48 0.64 0.95 0.8 11 GxEyield.csv
- Full 100 GxE datasets/100 -- h2 = 0.3/-994167530 200 0.64 0.48 0.64 0.95 0.8 11 GxEyield.csv
- Full 100 GxE datasets/100 -- h2 = 0.3/1086112850 200 0.64 0.48 0.64 0.95 0.8 11 GxEyield.csv
- Full 100 GxE datasets/100 -- h2 = 0.3/1091765968 200 0.64 0.48 0.64 0.95 0.8 11 GxEyield.csv
- Full 100 GxE datasets/100 -- h2 = 0.3/1108557978 200 0.64 0.48 0.64 0.95 0.8 11 GxEyield.csv
- Full 100 GxE datasets/100 -- h2 = 0.3/1123030416 200 0.64 0.48 0.64 0.95 0.8 11 GxEyield.csv
- Full 100 GxE datasets/100 -- h2 = 0.3/1130383387 200 0.64 0.48 0.64 0.95 0.8 11 GxEyield.csv
- Full 100 GxE datasets/100 -- h2 = 0.3/1145083767 200 0.64 0.48 0.64 0.95 0.8 11 GxEyield.csv
- Full 100 GxE datasets/100 -- h2 = 0.3/1229868070 200 0.64 0.48 0.64 0.95 0.8 11 GxEyield.csv
- Full 100 GxE datasets/100 -- h2 = 0.3/1246584929 200 0.64 0.48 0.64 0.95 0.8 11 GxEyield.csv
- Full 100 GxE datasets/100 -- h2 = 0.3/1253438987 200 0.64 0.48 0.64 0.95 0.8 11 GxEyield.csv
- Full 100 GxE datasets/100 -- h2 = 0.3/1260203346 200 0.64 0.48 0.64 0.95 0.8 11 GxEyield.csv
- Full 100 GxE datasets/100 -- h2 = 0.3/1298879704 200 0.64 0.48 0.64 0.95 0.8 11 GxEyield.csv
- Full 100 GxE datasets/100 -- h2 = 0.3/1328623203 200 0.64 0.48 0.64 0.95 0.8 11 GxEyield.csv
- Full 100 GxE datasets/100 -- h2 = 0.3/1359038854 200 0.64 0.48 0.64 0.95 0.8 11 GxEyield.csv
- Full 100 GxE datasets/100 -- h2 = 0.3/1430454336 200 0.64 0.48 0.64 0.95 0.8 11 GxEyield.csv
- Full 100 GxE datasets/100 -- h2 = 0.3/1435183284 200 0.64 0.48 0.64 0.95 0.8 11 GxEyield.csv
- Full 100 GxE datasets/100 -- h2 = 0.3/1473876452 200 0.64 0.48 0.64 0.95 0.8 11 GxEyield.csv
- Full 100 GxE datasets/100 -- h2 = 0.3/1495924834 200 0.64 0.48 0.64 0.95 0.8 11 GxEyield.csv
- Full 100 GxE datasets/100 -- h2 = 0.3/1500049907 200 0.64 0.48 0.64 0.95 0.8 11 GxEyield.csv
- Full 100 GxE datasets/100 -- h2 = 0.3/1509946280 200 0.64 0.48 0.64 0.95 0.8 11 GxEyield.csv
- Full 100 GxE datasets/100 -- h2 = 0.3/1668634690 200 0.64 0.48 0.64 0.95 0.8 11 GxEyield.csv
- Full 100 GxE datasets/100 -- h2 = 0.3/1687398817 200 0.64 0.48 0.64 0.95 0.8 11 GxEyield.csv
- Full 100 GxE datasets/100 -- h2 = 0.3/1701586999 200 0.64 0.48 0.64 0.95 0.8 11 GxEyield.csv
- Full 100 GxE datasets/100 -- h2 = 0.3/1716518250 200 0.64 0.48 0.64 0.95 0.8 11 GxEyield.csv
- Full 100 GxE datasets/100 -- h2 = 0.3/1754646252 200 0.64 0.48 0.64 0.95 0.8 11 GxEyield.csv
- Full 100 GxE datasets/100 -- h2 = 0.3/1760421065 200 0.64 0.48 0.64 0.95 0.8 11 GxEyield.csv
- Full 100 GxE datasets/100 -- h2 = 0.3/1765929597 200 0.64 0.48 0.64 0.95 0.8 11 GxEyield.csv
- Full 100 GxE datasets/100 -- h2 = 0.3/1828959102 200 0.64 0.48 0.64 0.95 0.8 11 GxEyield.csv
- Full 100 GxE datasets/100 -- h2 = 0.3/1861789493 200 0.64 0.48 0.64 0.95 0.8 11 GxEyield.csv
- Full 100 GxE datasets/100 -- h2 = 0.3/1864208423 200 0.64 0.48 0.64 0.95 0.8 11 GxEyield.csv
- Full 100 GxE datasets/100 -- h2 = 0.3/1904803623 200 0.64 0.48 0.64 0.95 0.8 11 GxEyield.csv
- Full 100 GxE datasets/100 -- h2 = 0.3/1912297172 200 0.64 0.48 0.64 0.95 0.8 11 GxEyield.csv
- Full 100 GxE datasets/100 -- h2 = 0.3/1972542925 200 0.64 0.48 0.64 0.95 0.8 11 GxEyield.csv
- Full 100 GxE datasets/100 -- h2 = 0.3/1997510057 200 0.64 0.48 0.64 0.95 0.8 11 GxEyield.csv
- Full 100 GxE datasets/100 -- h2 = 0.3/2051087295 200 0.64 0.48 0.64 0.95 0.8 11 GxEyield.csv
- Full 100 GxE datasets/100 -- h2 = 0.3/221929844 200 0.64 0.48 0.64 0.95 0.8 11 GxEyield.csv
- Full 100 GxE datasets/100 -- h2 = 0.3/224416015 200 0.64 0.48 0.64 0.95 0.8 11 GxEyield.csv
- Full 100 GxE datasets/100 -- h2 = 0.3/252245992 200 0.64 0.48 0.64 0.95 0.8 11 GxEyield.csv
- Full 100 GxE datasets/100 -- h2 = 0.3/311561537 200 0.64 0.48 0.64 0.95 0.8 11 GxEyield.csv
- Full 100 GxE datasets/100 -- h2 = 0.3/337347259 200 0.64 0.48 0.64 0.95 0.8 11 GxEyield.csv
- Full 100 GxE datasets/100 -- h2 = 0.3/369511605 200 0.64 0.48 0.64 0.95 0.8 11 GxEyield.csv
- Full 100 GxE datasets/100 -- h2 = 0.3/369793837 200 0.64 0.48 0.64 0.95 0.8 11 GxEyield.csv
- Full 100 GxE datasets/100 -- h2 = 0.3/438956777 200 0.64 0.48 0.64 0.95 0.8 11 GxEyield.csv
- Full 100 GxE datasets/100 -- h2 = 0.3/573320538 200 0.64 0.48 0.64 0.95 0.8 11 GxEyield.csv
- Full 100 GxE datasets/100 -- h2 = 0.3/60820389 200 0.64 0.48 0.64 0.95 0.8 11 GxEyield.csv
- Full 100 GxE datasets/100 -- h2 = 0.3/719848268 200 0.64 0.48 0.64 0.95 0.8 11 GxEyield.csv
- Full 100 GxE datasets/100 -- h2 = 0.3/77232974 200 0.64 0.48 0.64 0.95 0.8 11 GxEyield.csv
- Full 100 GxE datasets/100 -- h2 = 0.3/775731115 200 0.64 0.48 0.64 0.95 0.8 11 GxEyield.csv
- Full 100 GxE datasets/100 -- h2 = 0.3/937797238 200 0.64 0.48 0.64 0.95 0.8 11 GxEyield.csv
- Full 100 GxE datasets/100 -- h2 = 0.3/961261527 200 0.64 0.48 0.64 0.95 0.8 11 GxEyield.csv
- Full 100 GxE datasets/100 -- h2 = 0.3/964411434 200 0.64 0.48 0.64 0.95 0.8 11 GxEyield.csv
- Full 100 GxE datasets/100 -- h2 = 0.3/978315680 200 0.64 0.48 0.64 0.95 0.8 11 GxEyield.csv
- Full 100 GxE datasets/100 -- h2 = 0.5/
- Full 100 GxE datasets/100 -- h2 = 0.5/-102120938 200 0.64 0.48 0.64 0.95 0.8 11 GxEyield.csv
- Full 100 GxE datasets/100 -- h2 = 0.5/-1037407623 200 0.64 0.48 0.64 0.95 0.8 11 GxEyield.csv
- Full 100 GxE datasets/100 -- h2 = 0.5/-1071251901 200 0.64 0.48 0.64 0.95 0.8 11 GxEyield.csv
- Full 100 GxE datasets/100 -- h2 = 0.5/-1095921421 200 0.64 0.48 0.64 0.95 0.8 11 GxEyield.csv
- Full 100 GxE datasets/100 -- h2 = 0.5/-1137651644 200 0.64 0.48 0.64 0.95 0.8 11 GxEyield.csv
- Full 100 GxE datasets/100 -- h2 = 0.5/-1296152976 200 0.64 0.48 0.64 0.95 0.8 11 GxEyield.csv
- Full 100 GxE datasets/100 -- h2 = 0.5/-1301689899 200 0.64 0.48 0.64 0.95 0.8 11 GxEyield.csv
- Full 100 GxE datasets/100 -- h2 = 0.5/-1346198453 200 0.64 0.48 0.64 0.95 0.8 11 GxEyield.csv
- Full 100 GxE datasets/100 -- h2 = 0.5/-1392386901 200 0.64 0.48 0.64 0.95 0.8 11 GxEyield.csv
- Full 100 GxE datasets/100 -- h2 = 0.5/-1394434947 200 0.64 0.48 0.64 0.95 0.8 11 GxEyield.csv
- Full 100 GxE datasets/100 -- h2 = 0.5/-1487605176 200 0.64 0.48 0.64 0.95 0.8 11 GxEyield.csv
- Full 100 GxE datasets/100 -- h2 = 0.5/-1514666283 200 0.64 0.48 0.64 0.95 0.8 11 GxEyield.csv
- Full 100 GxE datasets/100 -- h2 = 0.5/-154958447 200 0.64 0.48 0.64 0.95 0.8 11 GxEyield.csv
- Full 100 GxE datasets/100 -- h2 = 0.5/-1587016615 200 0.64 0.48 0.64 0.95 0.8 11 GxEyield.csv
- Full 100 GxE datasets/100 -- h2 = 0.5/-1647319995 200 0.64 0.48 0.64 0.95 0.8 11 GxEyield.csv
- Full 100 GxE datasets/100 -- h2 = 0.5/-1667498436 200 0.64 0.48 0.64 0.95 0.8 11 GxEyield.csv
- Full 100 GxE datasets/100 -- h2 = 0.5/-1669158754 200 0.64 0.48 0.64 0.95 0.8 11 GxEyield.csv
- Full 100 GxE datasets/100 -- h2 = 0.5/-1739971076 200 0.64 0.48 0.64 0.95 0.8 11 GxEyield.csv
- Full 100 GxE datasets/100 -- h2 = 0.5/-1813030878 200 0.64 0.48 0.64 0.95 0.8 11 GxEyield.csv
- Full 100 GxE datasets/100 -- h2 = 0.5/-1816933046 200 0.64 0.48 0.64 0.95 0.8 11 GxEyield.csv
- Full 100 GxE datasets/100 -- h2 = 0.5/-1823254783 200 0.64 0.48 0.64 0.95 0.8 11 GxEyield.csv
- Full 100 GxE datasets/100 -- h2 = 0.5/-1828208328 200 0.64 0.48 0.64 0.95 0.8 11 GxEyield.csv
- Full 100 GxE datasets/100 -- h2 = 0.5/-1852466477 200 0.64 0.48 0.64 0.95 0.8 11 GxEyield.csv
- Full 100 GxE datasets/100 -- h2 = 0.5/-1973773297 200 0.64 0.48 0.64 0.95 0.8 11 GxEyield.csv
- Full 100 GxE datasets/100 -- h2 = 0.5/-197720559 200 0.64 0.48 0.64 0.95 0.8 11 GxEyield.csv
- Full 100 GxE datasets/100 -- h2 = 0.5/-2001303482 200 0.64 0.48 0.64 0.95 0.8 11 GxEyield.csv
- Full 100 GxE datasets/100 -- h2 = 0.5/-2012805683 200 0.64 0.48 0.64 0.95 0.8 11 GxEyield.csv
- Full 100 GxE datasets/100 -- h2 = 0.5/-2016580073 200 0.64 0.48 0.64 0.95 0.8 11 GxEyield.csv
- Full 100 GxE datasets/100 -- h2 = 0.5/-2115114760 200 0.64 0.48 0.64 0.95 0.8 11 GxEyield.csv
- Full 100 GxE datasets/100 -- h2 = 0.5/-2135675553 200 0.64 0.48 0.64 0.95 0.8 11 GxEyield.csv
- Full 100 GxE datasets/100 -- h2 = 0.5/-2138447780 200 0.64 0.48 0.64 0.95 0.8 11 GxEyield.csv
- Full 100 GxE datasets/100 -- h2 = 0.5/-257374610 200 0.64 0.48 0.64 0.95 0.8 11 GxEyield.csv
- Full 100 GxE datasets/100 -- h2 = 0.5/-264460486 200 0.64 0.48 0.64 0.95 0.8 11 GxEyield.csv
- Full 100 GxE datasets/100 -- h2 = 0.5/-272236643 200 0.64 0.48 0.64 0.95 0.8 11 GxEyield.csv
- Full 100 GxE datasets/100 -- h2 = 0.5/-324899965 200 0.64 0.48 0.64 0.95 0.8 11 GxEyield.csv
- Full 100 GxE datasets/100 -- h2 = 0.5/-337926785 200 0.64 0.48 0.64 0.95 0.8 11 GxEyield.csv
- Full 100 GxE datasets/100 -- h2 = 0.5/-436288482 200 0.64 0.48 0.64 0.95 0.8 11 GxEyield.csv
- Full 100 GxE datasets/100 -- h2 = 0.5/-494160040 200 0.64 0.48 0.64 0.95 0.8 11 GxEyield.csv
- Full 100 GxE datasets/100 -- h2 = 0.5/-498146706 200 0.64 0.48 0.64 0.95 0.8 11 GxEyield.csv
- Full 100 GxE datasets/100 -- h2 = 0.5/-52831540 200 0.64 0.48 0.64 0.95 0.8 11 GxEyield.csv
- Full 100 GxE datasets/100 -- h2 = 0.5/-614661502 200 0.64 0.48 0.64 0.95 0.8 11 GxEyield.csv
- Full 100 GxE datasets/100 -- h2 = 0.5/-691081280 200 0.64 0.48 0.64 0.95 0.8 11 GxEyield.csv
- Full 100 GxE datasets/100 -- h2 = 0.5/-845586577 200 0.64 0.48 0.64 0.95 0.8 11 GxEyield.csv
- Full 100 GxE datasets/100 -- h2 = 0.5/-846994930 200 0.64 0.48 0.64 0.95 0.8 11 GxEyield.csv
- Full 100 GxE datasets/100 -- h2 = 0.5/-864637413 200 0.64 0.48 0.64 0.95 0.8 11 GxEyield.csv
- Full 100 GxE datasets/100 -- h2 = 0.5/-916523129 200 0.64 0.48 0.64 0.95 0.8 11 GxEyield.csv
- Full 100 GxE datasets/100 -- h2 = 0.5/-941219815 200 0.64 0.48 0.64 0.95 0.8 11 GxEyield.csv
- Full 100 GxE datasets/100 -- h2 = 0.5/-986220188 200 0.64 0.48 0.64 0.95 0.8 11 GxEyield.csv
- Full 100 GxE datasets/100 -- h2 = 0.5/-994167530 200 0.64 0.48 0.64 0.95 0.8 11 GxEyield.csv
- Full 100 GxE datasets/100 -- h2 = 0.5/1086112850 200 0.64 0.48 0.64 0.95 0.8 11 GxEyield.csv
- Full 100 GxE datasets/100 -- h2 = 0.5/1091765968 200 0.64 0.48 0.64 0.95 0.8 11 GxEyield.csv
- Full 100 GxE datasets/100 -- h2 = 0.5/1108557978 200 0.64 0.48 0.64 0.95 0.8 11 GxEyield.csv
- Full 100 GxE datasets/100 -- h2 = 0.5/1123030416 200 0.64 0.48 0.64 0.95 0.8 11 GxEyield.csv
- Full 100 GxE datasets/100 -- h2 = 0.5/1130383387 200 0.64 0.48 0.64 0.95 0.8 11 GxEyield.csv
- Full 100 GxE datasets/100 -- h2 = 0.5/1145083767 200 0.64 0.48 0.64 0.95 0.8 11 GxEyield.csv
- Full 100 GxE datasets/100 -- h2 = 0.5/1229868070 200 0.64 0.48 0.64 0.95 0.8 11 GxEyield.csv
- Full 100 GxE datasets/100 -- h2 = 0.5/1246584929 200 0.64 0.48 0.64 0.95 0.8 11 GxEyield.csv
- Full 100 GxE datasets/100 -- h2 = 0.5/1253438987 200 0.64 0.48 0.64 0.95 0.8 11 GxEyield.csv
- Full 100 GxE datasets/100 -- h2 = 0.5/1260203346 200 0.64 0.48 0.64 0.95 0.8 11 GxEyield.csv
- Full 100 GxE datasets/100 -- h2 = 0.5/1298879704 200 0.64 0.48 0.64 0.95 0.8 11 GxEyield.csv
- Full 100 GxE datasets/100 -- h2 = 0.5/1328623203 200 0.64 0.48 0.64 0.95 0.8 11 GxEyield.csv
- Full 100 GxE datasets/100 -- h2 = 0.5/1359038854 200 0.64 0.48 0.64 0.95 0.8 11 GxEyield.csv
- Full 100 GxE datasets/100 -- h2 = 0.5/1430454336 200 0.64 0.48 0.64 0.95 0.8 11 GxEyield.csv
- Full 100 GxE datasets/100 -- h2 = 0.5/1435183284 200 0.64 0.48 0.64 0.95 0.8 11 GxEyield.csv
- Full 100 GxE datasets/100 -- h2 = 0.5/1473876452 200 0.64 0.48 0.64 0.95 0.8 11 GxEyield.csv
- Full 100 GxE datasets/100 -- h2 = 0.5/1495924834 200 0.64 0.48 0.64 0.95 0.8 11 GxEyield.csv
- Full 100 GxE datasets/100 -- h2 = 0.5/1500049907 200 0.64 0.48 0.64 0.95 0.8 11 GxEyield.csv
- Full 100 GxE datasets/100 -- h2 = 0.5/1509946280 200 0.64 0.48 0.64 0.95 0.8 11 GxEyield.csv
- Full 100 GxE datasets/100 -- h2 = 0.5/1668634690 200 0.64 0.48 0.64 0.95 0.8 11 GxEyield.csv
- Full 100 GxE datasets/100 -- h2 = 0.5/1687398817 200 0.64 0.48 0.64 0.95 0.8 11 GxEyield.csv
- Full 100 GxE datasets/100 -- h2 = 0.5/1701586999 200 0.64 0.48 0.64 0.95 0.8 11 GxEyield.csv
- Full 100 GxE datasets/100 -- h2 = 0.5/1716518250 200 0.64 0.48 0.64 0.95 0.8 11 GxEyield.csv
- Full 100 GxE datasets/100 -- h2 = 0.5/1754646252 200 0.64 0.48 0.64 0.95 0.8 11 GxEyield.csv
- Full 100 GxE datasets/100 -- h2 = 0.5/1760421065 200 0.64 0.48 0.64 0.95 0.8 11 GxEyield.csv
- Full 100 GxE datasets/100 -- h2 = 0.5/1765929597 200 0.64 0.48 0.64 0.95 0.8 11 GxEyield.csv
- Full 100 GxE datasets/100 -- h2 = 0.5/1828959102 200 0.64 0.48 0.64 0.95 0.8 11 GxEyield.csv
- Full 100 GxE datasets/100 -- h2 = 0.5/1861789493 200 0.64 0.48 0.64 0.95 0.8 11 GxEyield.csv
- Full 100 GxE datasets/100 -- h2 = 0.5/1864208423 200 0.64 0.48 0.64 0.95 0.8 11 GxEyield.csv
- Full 100 GxE datasets/100 -- h2 = 0.5/1904803623 200 0.64 0.48 0.64 0.95 0.8 11 GxEyield.csv
- Full 100 GxE datasets/100 -- h2 = 0.5/1912297172 200 0.64 0.48 0.64 0.95 0.8 11 GxEyield.csv
- Full 100 GxE datasets/100 -- h2 = 0.5/1972542925 200 0.64 0.48 0.64 0.95 0.8 11 GxEyield.csv
- Full 100 GxE datasets/100 -- h2 = 0.5/1997510057 200 0.64 0.48 0.64 0.95 0.8 11 GxEyield.csv
- Full 100 GxE datasets/100 -- h2 = 0.5/2051087295 200 0.64 0.48 0.64 0.95 0.8 11 GxEyield.csv
- Full 100 GxE datasets/100 -- h2 = 0.5/221929844 200 0.64 0.48 0.64 0.95 0.8 11 GxEyield.csv
- Full 100 GxE datasets/100 -- h2 = 0.5/224416015 200 0.64 0.48 0.64 0.95 0.8 11 GxEyield.csv
- Full 100 GxE datasets/100 -- h2 = 0.5/252245992 200 0.64 0.48 0.64 0.95 0.8 11 GxEyield.csv
- Full 100 GxE datasets/100 -- h2 = 0.5/311561537 200 0.64 0.48 0.64 0.95 0.8 11 GxEyield.csv
- Full 100 GxE datasets/100 -- h2 = 0.5/337347259 200 0.64 0.48 0.64 0.95 0.8 11 GxEyield.csv
- Full 100 GxE datasets/100 -- h2 = 0.5/369511605 200 0.64 0.48 0.64 0.95 0.8 11 GxEyield.csv
- Full 100 GxE datasets/100 -- h2 = 0.5/369793837 200 0.64 0.48 0.64 0.95 0.8 11 GxEyield.csv
- Full 100 GxE datasets/100 -- h2 = 0.5/438956777 200 0.64 0.48 0.64 0.95 0.8 11 GxEyield.csv
- Full 100 GxE datasets/100 -- h2 = 0.5/573320538 200 0.64 0.48 0.64 0.95 0.8 11 GxEyield.csv
- Full 100 GxE datasets/100 -- h2 = 0.5/60820389 200 0.64 0.48 0.64 0.95 0.8 11 GxEyield.csv
- Full 100 GxE datasets/100 -- h2 = 0.5/719848268 200 0.64 0.48 0.64 0.95 0.8 11 GxEyield.csv
- Full 100 GxE datasets/100 -- h2 = 0.5/77232974 200 0.64 0.48 0.64 0.95 0.8 11 GxEyield.csv
- Full 100 GxE datasets/100 -- h2 = 0.5/775731115 200 0.64 0.48 0.64 0.95 0.8 11 GxEyield.csv
- Full 100 GxE datasets/100 -- h2 = 0.5/937797238 200 0.64 0.48 0.64 0.95 0.8 11 GxEyield.csv
- Full 100 GxE datasets/100 -- h2 = 0.5/961261527 200 0.64 0.48 0.64 0.95 0.8 11 GxEyield.csv
- Full 100 GxE datasets/100 -- h2 = 0.5/964411434 200 0.64 0.48 0.64 0.95 0.8 11 GxEyield.csv
- Full 100 GxE datasets/100 -- h2 = 0.5/978315680 200 0.64 0.48 0.64 0.95 0.8 11 GxEyield.csv
- Full 100 GxE datasets/100 -- h2 = 0.8/
- Full 100 GxE datasets/100 -- h2 = 0.8/-102120938 200 0.64 0.48 0.64 0.95 0.8 11 GxEyield.csv
- Full 100 GxE datasets/100 -- h2 = 0.8/-1037407623 200 0.64 0.48 0.64 0.95 0.8 11 GxEyield.csv
- Full 100 GxE datasets/100 -- h2 = 0.8/-1071251901 200 0.64 0.48 0.64 0.95 0.8 11 GxEyield.csv
- Full 100 GxE datasets/100 -- h2 = 0.8/-1095921421 200 0.64 0.48 0.64 0.95 0.8 11 GxEyield.csv
- Full 100 GxE datasets/100 -- h2 = 0.8/-1137651644 200 0.64 0.48 0.64 0.95 0.8 11 GxEyield.csv
- Full 100 GxE datasets/100 -- h2 = 0.8/-1296152976 200 0.64 0.48 0.64 0.95 0.8 11 GxEyield.csv
- Full 100 GxE datasets/100 -- h2 = 0.8/-1301689899 200 0.64 0.48 0.64 0.95 0.8 11 GxEyield.csv
- Full 100 GxE datasets/100 -- h2 = 0.8/-1346198453 200 0.64 0.48 0.64 0.95 0.8 11 GxEyield.csv
- Full 100 GxE datasets/100 -- h2 = 0.8/-1392386901 200 0.64 0.48 0.64 0.95 0.8 11 GxEyield.csv
- Full 100 GxE datasets/100 -- h2 = 0.8/-1394434947 200 0.64 0.48 0.64 0.95 0.8 11 GxEyield.csv
- Full 100 GxE datasets/100 -- h2 = 0.8/-1487605176 200 0.64 0.48 0.64 0.95 0.8 11 GxEyield.csv
- Full 100 GxE datasets/100 -- h2 = 0.8/-1514666283 200 0.64 0.48 0.64 0.95 0.8 11 GxEyield.csv
- Full 100 GxE datasets/100 -- h2 = 0.8/-154958447 200 0.64 0.48 0.64 0.95 0.8 11 GxEyield.csv
- Full 100 GxE datasets/100 -- h2 = 0.8/-1587016615 200 0.64 0.48 0.64 0.95 0.8 11 GxEyield.csv
- Full 100 GxE datasets/100 -- h2 = 0.8/-1647319995 200 0.64 0.48 0.64 0.95 0.8 11 GxEyield.csv
- Full 100 GxE datasets/100 -- h2 = 0.8/-1667498436 200 0.64 0.48 0.64 0.95 0.8 11 GxEyield.csv
- Full 100 GxE datasets/100 -- h2 = 0.8/-1669158754 200 0.64 0.48 0.64 0.95 0.8 11 GxEyield.csv
- Full 100 GxE datasets/100 -- h2 = 0.8/-1739971076 200 0.64 0.48 0.64 0.95 0.8 11 GxEyield.csv
- Full 100 GxE datasets/100 -- h2 = 0.8/-1813030878 200 0.64 0.48 0.64 0.95 0.8 11 GxEyield.csv
- Full 100 GxE datasets/100 -- h2 = 0.8/-1816933046 200 0.64 0.48 0.64 0.95 0.8 11 GxEyield.csv
- Full 100 GxE datasets/100 -- h2 = 0.8/-1823254783 200 0.64 0.48 0.64 0.95 0.8 11 GxEyield.csv
- Full 100 GxE datasets/100 -- h2 = 0.8/-1828208328 200 0.64 0.48 0.64 0.95 0.8 11 GxEyield.csv
- Full 100 GxE datasets/100 -- h2 = 0.8/-1852466477 200 0.64 0.48 0.64 0.95 0.8 11 GxEyield.csv
- Full 100 GxE datasets/100 -- h2 = 0.8/-1973773297 200 0.64 0.48 0.64 0.95 0.8 11 GxEyield.csv
- Full 100 GxE datasets/100 -- h2 = 0.8/-197720559 200 0.64 0.48 0.64 0.95 0.8 11 GxEyield.csv
- Full 100 GxE datasets/100 -- h2 = 0.8/-2001303482 200 0.64 0.48 0.64 0.95 0.8 11 GxEyield.csv
- Full 100 GxE datasets/100 -- h2 = 0.8/-2012805683 200 0.64 0.48 0.64 0.95 0.8 11 GxEyield.csv
- Full 100 GxE datasets/100 -- h2 = 0.8/-2016580073 200 0.64 0.48 0.64 0.95 0.8 11 GxEyield.csv
- Full 100 GxE datasets/100 -- h2 = 0.8/-2115114760 200 0.64 0.48 0.64 0.95 0.8 11 GxEyield.csv
- Full 100 GxE datasets/100 -- h2 = 0.8/-2135675553 200 0.64 0.48 0.64 0.95 0.8 11 GxEyield.csv
- Full 100 GxE datasets/100 -- h2 = 0.8/-2138447780 200 0.64 0.48 0.64 0.95 0.8 11 GxEyield.csv
- Full 100 GxE datasets/100 -- h2 = 0.8/-257374610 200 0.64 0.48 0.64 0.95 0.8 11 GxEyield.csv
- Full 100 GxE datasets/100 -- h2 = 0.8/-264460486 200 0.64 0.48 0.64 0.95 0.8 11 GxEyield.csv
- Full 100 GxE datasets/100 -- h2 = 0.8/-272236643 200 0.64 0.48 0.64 0.95 0.8 11 GxEyield.csv
- Full 100 GxE datasets/100 -- h2 = 0.8/-324899965 200 0.64 0.48 0.64 0.95 0.8 11 GxEyield.csv
- Full 100 GxE datasets/100 -- h2 = 0.8/-337926785 200 0.64 0.48 0.64 0.95 0.8 11 GxEyield.csv
- Full 100 GxE datasets/100 -- h2 = 0.8/-436288482 200 0.64 0.48 0.64 0.95 0.8 11 GxEyield.csv
- Full 100 GxE datasets/100 -- h2 = 0.8/-494160040 200 0.64 0.48 0.64 0.95 0.8 11 GxEyield.csv
- Full 100 GxE datasets/100 -- h2 = 0.8/-498146706 200 0.64 0.48 0.64 0.95 0.8 11 GxEyield.csv
- Full 100 GxE datasets/100 -- h2 = 0.8/-52831540 200 0.64 0.48 0.64 0.95 0.8 11 GxEyield.csv
- Full 100 GxE datasets/100 -- h2 = 0.8/-614661502 200 0.64 0.48 0.64 0.95 0.8 11 GxEyield.csv
- Full 100 GxE datasets/100 -- h2 = 0.8/-691081280 200 0.64 0.48 0.64 0.95 0.8 11 GxEyield.csv
- Full 100 GxE datasets/100 -- h2 = 0.8/-845586577 200 0.64 0.48 0.64 0.95 0.8 11 GxEyield.csv
- Full 100 GxE datasets/100 -- h2 = 0.8/-846994930 200 0.64 0.48 0.64 0.95 0.8 11 GxEyield.csv
- Full 100 GxE datasets/100 -- h2 = 0.8/-864637413 200 0.64 0.48 0.64 0.95 0.8 11 GxEyield.csv
- Full 100 GxE datasets/100 -- h2 = 0.8/-916523129 200 0.64 0.48 0.64 0.95 0.8 11 GxEyield.csv
- Full 100 GxE datasets/100 -- h2 = 0.8/-941219815 200 0.64 0.48 0.64 0.95 0.8 11 GxEyield.csv
- Full 100 GxE datasets/100 -- h2 = 0.8/-986220188 200 0.64 0.48 0.64 0.95 0.8 11 GxEyield.csv
- Full 100 GxE datasets/100 -- h2 = 0.8/-994167530 200 0.64 0.48 0.64 0.95 0.8 11 GxEyield.csv
- Full 100 GxE datasets/100 -- h2 = 0.8/1086112850 200 0.64 0.48 0.64 0.95 0.8 11 GxEyield.csv
- Full 100 GxE datasets/100 -- h2 = 0.8/1091765968 200 0.64 0.48 0.64 0.95 0.8 11 GxEyield.csv
- Full 100 GxE datasets/100 -- h2 = 0.8/1108557978 200 0.64 0.48 0.64 0.95 0.8 11 GxEyield.csv
- Full 100 GxE datasets/100 -- h2 = 0.8/1123030416 200 0.64 0.48 0.64 0.95 0.8 11 GxEyield.csv
- Full 100 GxE datasets/100 -- h2 = 0.8/1130383387 200 0.64 0.48 0.64 0.95 0.8 11 GxEyield.csv
- Full 100 GxE datasets/100 -- h2 = 0.8/1145083767 200 0.64 0.48 0.64 0.95 0.8 11 GxEyield.csv
- Full 100 GxE datasets/100 -- h2 = 0.8/1229868070 200 0.64 0.48 0.64 0.95 0.8 11 GxEyield.csv
- Full 100 GxE datasets/100 -- h2 = 0.8/1246584929 200 0.64 0.48 0.64 0.95 0.8 11 GxEyield.csv
- Full 100 GxE datasets/100 -- h2 = 0.8/1253438987 200 0.64 0.48 0.64 0.95 0.8 11 GxEyield.csv
- Full 100 GxE datasets/100 -- h2 = 0.8/1260203346 200 0.64 0.48 0.64 0.95 0.8 11 GxEyield.csv
- Full 100 GxE datasets/100 -- h2 = 0.8/1298879704 200 0.64 0.48 0.64 0.95 0.8 11 GxEyield.csv
- Full 100 GxE datasets/100 -- h2 = 0.8/1328623203 200 0.64 0.48 0.64 0.95 0.8 11 GxEyield.csv
- Full 100 GxE datasets/100 -- h2 = 0.8/1359038854 200 0.64 0.48 0.64 0.95 0.8 11 GxEyield.csv
- Full 100 GxE datasets/100 -- h2 = 0.8/1430454336 200 0.64 0.48 0.64 0.95 0.8 11 GxEyield.csv
- Full 100 GxE datasets/100 -- h2 = 0.8/1435183284 200 0.64 0.48 0.64 0.95 0.8 11 GxEyield.csv
- Full 100 GxE datasets/100 -- h2 = 0.8/1473876452 200 0.64 0.48 0.64 0.95 0.8 11 GxEyield.csv
- Full 100 GxE datasets/100 -- h2 = 0.8/1495924834 200 0.64 0.48 0.64 0.95 0.8 11 GxEyield.csv
- Full 100 GxE datasets/100 -- h2 = 0.8/1500049907 200 0.64 0.48 0.64 0.95 0.8 11 GxEyield.csv
- Full 100 GxE datasets/100 -- h2 = 0.8/1509946280 200 0.64 0.48 0.64 0.95 0.8 11 GxEyield.csv
- Full 100 GxE datasets/100 -- h2 = 0.8/1668634690 200 0.64 0.48 0.64 0.95 0.8 11 GxEyield.csv
- Full 100 GxE datasets/100 -- h2 = 0.8/1687398817 200 0.64 0.48 0.64 0.95 0.8 11 GxEyield.csv
- Full 100 GxE datasets/100 -- h2 = 0.8/1701586999 200 0.64 0.48 0.64 0.95 0.8 11 GxEyield.csv
- Full 100 GxE datasets/100 -- h2 = 0.8/1716518250 200 0.64 0.48 0.64 0.95 0.8 11 GxEyield.csv
- Full 100 GxE datasets/100 -- h2 = 0.8/1754646252 200 0.64 0.48 0.64 0.95 0.8 11 GxEyield.csv
- Full 100 GxE datasets/100 -- h2 = 0.8/1760421065 200 0.64 0.48 0.64 0.95 0.8 11 GxEyield.csv
- Full 100 GxE datasets/100 -- h2 = 0.8/1765929597 200 0.64 0.48 0.64 0.95 0.8 11 GxEyield.csv
- Full 100 GxE datasets/100 -- h2 = 0.8/1828959102 200 0.64 0.48 0.64 0.95 0.8 11 GxEyield.csv
- Full 100 GxE datasets/100 -- h2 = 0.8/1861789493 200 0.64 0.48 0.64 0.95 0.8 11 GxEyield.csv
- Full 100 GxE datasets/100 -- h2 = 0.8/1864208423 200 0.64 0.48 0.64 0.95 0.8 11 GxEyield.csv
- Full 100 GxE datasets/100 -- h2 = 0.8/1904803623 200 0.64 0.48 0.64 0.95 0.8 11 GxEyield.csv
- Full 100 GxE datasets/100 -- h2 = 0.8/1912297172 200 0.64 0.48 0.64 0.95 0.8 11 GxEyield.csv
- Full 100 GxE datasets/100 -- h2 = 0.8/1972542925 200 0.64 0.48 0.64 0.95 0.8 11 GxEyield.csv
- Full 100 GxE datasets/100 -- h2 = 0.8/1997510057 200 0.64 0.48 0.64 0.95 0.8 11 GxEyield.csv
- Full 100 GxE datasets/100 -- h2 = 0.8/2051087295 200 0.64 0.48 0.64 0.95 0.8 11 GxEyield.csv
- Full 100 GxE datasets/100 -- h2 = 0.8/221929844 200 0.64 0.48 0.64 0.95 0.8 11 GxEyield.csv
- Full 100 GxE datasets/100 -- h2 = 0.8/224416015 200 0.64 0.48 0.64 0.95 0.8 11 GxEyield.csv
- Full 100 GxE datasets/100 -- h2 = 0.8/252245992 200 0.64 0.48 0.64 0.95 0.8 11 GxEyield.csv
- Full 100 GxE datasets/100 -- h2 = 0.8/311561537 200 0.64 0.48 0.64 0.95 0.8 11 GxEyield.csv
- Full 100 GxE datasets/100 -- h2 = 0.8/337347259 200 0.64 0.48 0.64 0.95 0.8 11 GxEyield.csv
- Full 100 GxE datasets/100 -- h2 = 0.8/369511605 200 0.64 0.48 0.64 0.95 0.8 11 GxEyield.csv
- Full 100 GxE datasets/100 -- h2 = 0.8/369793837 200 0.64 0.48 0.64 0.95 0.8 11 GxEyield.csv
- Full 100 GxE datasets/100 -- h2 = 0.8/438956777 200 0.64 0.48 0.64 0.95 0.8 11 GxEyield.csv
- Full 100 GxE datasets/100 -- h2 = 0.8/573320538 200 0.64 0.48 0.64 0.95 0.8 11 GxEyield.csv
- Full 100 GxE datasets/100 -- h2 = 0.8/60820389 200 0.64 0.48 0.64 0.95 0.8 11 GxEyield.csv
- Full 100 GxE datasets/100 -- h2 = 0.8/719848268 200 0.64 0.48 0.64 0.95 0.8 11 GxEyield.csv
- Full 100 GxE datasets/100 -- h2 = 0.8/77232974 200 0.64 0.48 0.64 0.95 0.8 11 GxEyield.csv
- Full 100 GxE datasets/100 -- h2 = 0.8/775731115 200 0.64 0.48 0.64 0.95 0.8 11 GxEyield.csv
[truncated: 4 more entries]
