# Supplementary material for: Simulated data from a genotype-to-phenotype crop growth model for pepper
Source: Data Brief. 2021 May 11;36:107119. doi: 10.1016/j.dib.2021.107119 (PMC8165395; doi:10.1016/j.dib.2021.107119)
Supplement: Supplementary file 1 [file mmc1.zip › Full 100 GxE datasets/100 -- h2 = 0.3/-102120938 200 0.64 0.48 0.64 0.95 0.8 11 GxEyield.csv]

	NL1-15	NL1-20	NL1-25	NL5-15	NL5-20	NL5-25	SP1-15	SP1-20	SP1-25	SP5-15	SP5-20	SP5-25
1	32.108891787634	32.7881203642194	7.60048338952021	32.7939727557378	26.2004548172385	36.3880997983324	12.6079322241088	19.3117482727243	17.0136239916960	25.3398114732800	25.6645777569653	5.10430500192305
2	16.0407664829911	33.4031189293038	29.2522655803171	27.3528802675253	44.629951981518	33.5367766921608	12.8075893700755	24.6323720718556	4.69475275773392	23.0256970365333	35.8289298058388	14.3401269254244
3	29.8576017255398	17.9066185031412	19.5582854428405	40.4362506438096	31.7366681776127	27.0113807471833	18.5279732965411	11.4886622569603	12.1346891140562	14.5474387750608	21.5416593842560	23.8461094542183
4	21.7534687309386	41.1204512693848	25.3801650617288	30.0103826629030	41.1129739572796	21.4451205150829	19.9040952091076	13.3250654788061	9.8324738696845	22.5018323084558	17.1619633500495	20.3231747320612
5	25.8277613209775	58.8872735797676	36.8857717548241	37.4766562297232	58.8923836033154	39.131627583092	22.7315168488973	27.901524490917	22.5557148362186	17.7607223682170	21.7476139958531	34.6882530711069
6	18.7776210206457	44.5160012764248	15.2878361670039	35.2151725449005	36.5981394390341	46.0096647712749	19.8012518667292	18.1119800242416	23.8756845796062	11.8597310194847	44.3550623961685	24.8439779460799
7	32.6455557832827	43.5575201242433	19.6528430322951	32.881866728499	39.3712130702894	7.37534100224507	17.2497082845587	19.6470724430303	28.0718492007693	16.0345212900463	19.5324662640629	18.8089408276757
8	27.3885480522282	28.4525439515631	29.9241600316363	29.7312376646693	25.0832016136438	30.5827686711750	13.5379872426783	22.0400775731613	15.8951352718179	20.3378222967539	15.7785561236303	16.0667197723108
9	9.47754549530426	13.9700136788576	0	21.7541271898109	28.8308626603416	17.2754370446921	5.21976091131437	13.0850006415978	18.3313770633819	11.2142376863131	16.9305211105837	13.9064630239022
10	21.8351629567099	24.5630035657952	31.5883150053065	31.6311315903089	31.0691681840703	33.4677669267416	18.2318562624664	22.7736139395272	8.30109539249374	20.000053199955	30.2305325696813	7.80295007941241
11	24.9020111161931	9.6803478058897	19.1188308248816	39.6118070791476	57.6586736377057	62.6737947079579	17.2221140478213	6.42423207922654	4.92314681815443	14.5071953581314	14.7670611062108	27.6902621259174
12	13.8572196395179	26.4300284013922	23.0496595614914	10.1572203518545	36.4267554767607	46.4168520413823	17.8635361611980	21.0085251399	17.0961131290818	15.6382200762556	26.8772853759401	8.5102499033729
13	25.4696915714611	40.2067483755314	16.6198078441265	12.1531459240546	14.7826105461291	2.80046633857358	12.4848492068609	9.7705184026408	12.3655449154132	15.6864401986126	11.4308742660795	17.2006949077936
14	16.8750020828479	21.8245120392387	15.1658840315958	11.1741412752972	16.3048765766166	3.58106681129144	7.74681837252586	5.8391230316719	6.81008206623013	16.2307270134528	11.1947886409705	23.4483351970887
15	24.6547672158217	23.7981119041331	20.4698198892318	35.1386580332224	24.7742725408006	18.8067813874932	15.660420832494	9.83075847299074	13.8946829333944	28.5579627366451	28.1484943613625	29.2960780562134
16	23.4154547297316	39.843881096553	32.3646658870199	35.6436023262631	70.7226742094491	28.6161870661921	17.6898670533832	30.2818916143445	30.2647209503455	11.9540678194882	16.7711260789095	22.9677437141773
17	28.1547925960847	43.5615083226438	34.6776580794252	37.2854162796013	41.6560094916916	40.8376879117711	19.2815947390164	34.3591844591473	28.9199181973332	27.5122511748265	29.1404171972674	31.3849811418104
18	28.4644641642317	22.281730839695	25.4637439369568	40.8393674235266	27.5209011034286	29.0174412113084	7.18211933993757	10.3039494416816	7.45853347581231	9.92759343049082	15.9546800657564	18.8594168290282
19	15.9499035755747	14.4597250881546	9.26053793159477	21.8810157036357	35.8798588170596	39.2074606767793	19.42810790935	13.8887578222536	11.0739643482032	18.4580358068592	23.1883512116861	12.3584182429440
20	7.37798319965441	38.6759677489453	27.6908806744117	30.5809571404216	31.8212947099953	16.0396976086746	11.0734916577196	16.2756192158605	1.08870200724728	26.2061191102307	33.2670150907972	12.9594445479494
21	27.3645508799864	38.8842045144946	47.691942771343	25.2474426044255	60.2674182519107	39.7523883506719	16.2610513349668	25.3888584867754	35.7224842148549	22.3611477440211	33.1719768168469	28.3900926325417
22	31.3828384294088	52.1842649480107	39.5093551492557	28.8372677321079	52.4594464950723	36.5597018035050	26.5164938435818	24.0165187107784	19.2022828262549	29.0662866795527	26.8617394052148	22.0173631040891
23	8.8273027391981	45.5140883762765	36.0786581749716	46.2633817069567	42.5098909490928	50.2667257385213	10.7667160829588	14.0256826211346	25.0166980395964	16.636935510434	17.951175307234	44.6791426419315
24	23.2139421237731	31.1458892869116	18.9875256170732	31.6576702368212	46.4764231039807	24.2264430889321	26.0766702609754	24.0792202933492	6.39260503406375	14.4659677079617	30.7192483359894	31.6404444211464
25	16.0284787446692	15.3350952390951	17.5549139493824	12.4633129089104	28.4838196810590	0	16.5110401604126	13.1074897636561	20.5413638718254	18.8250293229383	21.175458183459	19.9275926309487
26	14.5994346716796	37.2802391917908	33.2831222119931	32.7250381307313	51.2224110802186	21.4617108422607	7.45444304008964	17.1160881933411	17.2950023555176	23.1797416254861	42.328509296437	25.6419479078429
27	20.066170341322	30.8992306923098	0.355473112537148	16.7653216190695	22.4818145522603	17.0209794985612	10.6935042891902	11.4611176455565	3.86225646027594	6.42960217608703	21.6229123878421	11.2063181226797
28	27.8242571382631	24.0644141348374	20.4752697544415	16.0680900713135	25.9654458772852	28.3451511332467	15.0671355986738	22.5501518210205	13.4887824078163	19.4738858612360	2.25257392904201	14.5726724731099
29	16.2736706775759	13.0240396803201	13.4755419780812	5.04585011441304	11.6479133950791	12.7722381064099	6.86182131926449	0.281129206376155	8.12698779225961	13.0977580955069	23.4860986141861	3.84445057022347
30	12.2090552881852	0.630948916885606	41.8784194239642	13.0462618813131	13.5125850068893	15.5851208693113	5.08516484274075	17.5869333365222	12.8122356955855	11.8699811453303	20.9277670838245	19.8102914064720
31	4.8395480692156	17.1338092148261	34.3069525155573	31.4931339356356	18.9604069434955	42.1202100886485	10.8850004506354	12.5044158895784	3.44806947055643	15.6364487321317	21.040320646052	10.9229515066194
32	14.3226769355779	23.9760237975094	17.4251373721987	14.5841645931021	39.8702843340637	0	11.1748267160651	12.4888771806143	12.3074257995494	14.7050988060196	16.0962657351212	20.0371389887664
33	12.7106861891566	18.4867137583320	19.6949663221331	15.0769606671619	50.1270876924435	7.40960423759944	7.1682732253406	7.4969648888097	4.20025140818559	15.0264388614402	14.7851359308475	14.3415106081211
34	16.3290693567510	18.4054822245254	4.53949552410739	26.5883623924024	26.3346732421960	18.1895709474500	19.864018804579	15.6631643236504	20.1136435820658	18.7204847721948	20.6542683680606	33.3611355047123
35	26.2486751526869	62.6851165273437	33.0530254940232	42.7330038017446	52.6397707427053	51.2258866038605	16.4333300430528	38.5810186452668	20.9852185751539	17.1676272908797	31.3443373993503	28.8815610263645
36	19.9983260738869	11.2243433087954	22.4345616610878	18.8722705897866	44.6073597717309	1.45826014998522	11.7584097737706	11.1643482409650	5.54021937807783	8.65015276656046	2.79540700868522	7.65632080740991
37	34.5954835817429	0.739385985920599	15.2473480539894	24.0497794559357	15.8431325834788	0	5.45366841376713	21.4984677597482	5.85707055399601	12.2277188826604	0	3.61923743431747
38	30.4477468279737	40.9625985559167	18.4225921574162	28.1866872785574	41.3586378275243	35.1009763451822	14.4133986546731	3.54349335910194	7.30088931502055	29.25460164088	12.2922088661247	6.49732500196559
39	5.32265081006537	0	11.8737264231692	10.0767254247975	14.9241887410582	6.39554854807098	5.67036168487567	13.4847383711391	19.9848534086249	11.2091438193077	17.4110961344005	16.5023385663273
40	32.4796316973949	55.3330510169592	52.8593453405308	34.1428789298411	28.2323334668701	34.8125460561941	12.4772170883937	30.1923260038187	17.4891463662698	10.6535635270484	17.0417810576641	16.6749004983283
41	23.5894540059992	34.9077198895828	21.5196474889065	23.086528234951	55.9205496092553	31.0752836622978	15.4050326139741	13.9497150839263	16.8491911410393	23.7221718217095	12.6025220858429	35.0476293428209
42	27.7088382183879	39.7203339597484	6.49041011900957	43.5250075775371	8.52692258763265	19.6100371280631	4.89199517038772	21.2367552991912	14.3565307689964	12.4997643145618	25.2211814461678	27.0426757605875
43	7.22318703658064	33.0229956644341	18.6456119814635	22.2288402697826	0.310457714489608	27.9897770154497	16.6479691594395	13.1261520445424	11.4657151451308	11.4480992652455	16.0091300960016	8.97878155911956
44	21.4637090769293	52.0136652739117	21.184600103466	29.5905989901979	49.3809648765441	46.5241145273538	18.5603206488595	23.6677918947430	17.7800570459176	30.2662210147174	35.1615765704518	36.9574667721816
45	18.7856541048798	29.9018659211705	35.8347579570882	22.6733664010909	29.5441923960376	22.6085461449925	13.7450254498097	24.0068741499958	16.1167559056418	18.3291558185286	15.7486951234112	11.5103651505484
46	17.0422561969471	37.2445637913463	20.7668280247588	29.3166545796631	24.0269342406143	8.896048342252	11.1381388162724	19.0795174296567	9.76690639089559	17.9815916608347	28.6146844657754	30.6461886311181
47	26.0034541137691	52.8027567237595	36.4004791897009	35.4524515648588	34.2891970728867	29.674901695124	20.7699227221799	26.5354785395576	28.8224250504136	4.0277756759708	13.9553950462356	39.9756242363979
48	13.6117425565355	11.6185383431395	35.3358987966212	35.9600850344559	24.6624338711505	41.2359056045706	15.3011641792210	27.5097565131583	25.22436317782	20.3553900209916	30.1897233407921	37.3691857784766
49	19.153589600866	22.9442714371946	29.4011273398822	16.4462449612951	57.2196587810174	46.4745438311592	22.5308639485934	18.5490013951618	21.9685900070091	10.4139175171858	30.6074913824566	31.1434810897203
50	21.2590265471493	42.0679313459348	44.0438229085837	23.0673678397224	42.4873246045107	37.5053087096332	14.7022677590979	15.3951385381942	24.8167341544605	18.339849752791	13.9912900279546	16.9523550393392
51	27.1143114040901	32.2718152877142	28.3181018342446	31.4151362001869	43.5103077445286	39.2257560000304	8.40217720305955	22.0266832708955	21.4310200877372	26.5593724332840	25.0598866887526	19.3752789691162
52	10.5492210144386	25.0124935876448	22.5690902940938	21.5836021163548	16.2526928717193	26.8290296454223	15.6421457509257	20.2802713636917	19.4990835866694	15.3272766781116	24.7424153774081	18.6104732585249
53	12.8553668838211	12.0833524824068	15.4127998047966	12.0292713926648	26.2127767171996	16.7397325052598	15.5896152564953	19.4542469553712	15.2353953130323	18.5271316596022	36.0306286664651	6.04678123832353
54	16.7889997278777	7.72525300858888	19.4161813619091	16.1138767145894	36.311963064244	31.3650111284465	11.9930327789795	16.9953583456606	11.6049887656759	9.50923674251711	15.7002932431222	8.13140316502948
55	11.2473983710077	31.8081486577379	17.4977691868959	20.5461734923158	3.43662813175351	30.2824852170495	10.9780688651462	31.497345801638	24.1586303867438	26.7492262181184	26.7423278966614	11.6251146353916
56	0	0	12.9492619157838	4.40109772400540	30.3324163404558	15.1100052671902	10.6844849584031	9.35794011801007	7.53080071397809	6.62687892175062	6.91312276430148	16.6383477444586
57	24.9184625128076	48.0640683956822	36.0684662665534	42.739421094519	47.1343357514106	35.1929026373057	16.8360444644337	20.6159954011083	17.5132721451532	18.9173860219762	19.3945526913074	3.57981556542991
58	31.9162287465507	34.4900627891819	11.6145139325230	35.6871532793891	40.3790075808841	16.0039707843041	22.9688864644151	19.7835221834838	11.5295610847836	13.4742870731728	22.929315512789	35.0699141495515
59	17.5805000241122	19.2901426842129	22.2870811620313	15.9603552161328	36.7867910925035	39.0697320792972	14.0627164315519	18.5497780949919	5.3570512865953	17.2755869859644	10.4834455173126	28.6291236641724
60	18.1466049281399	20.2182749241223	1.73426978594648	17.9401768496400	16.0320993475994	15.7617542143569	13.7045300487777	9.78287358079852	20.6569220460528	16.7673133134686	17.4368268220441	20.0571038975693
61	20.0406734286369	33.6681058170244	26.8594289279818	28.4227259385924	50.555704976559	21.6658652329174	9.59357505424761	20.1872193508342	12.3353184953934	25.7729392262013	21.3324194090935	33.5872683836116
62	19.2252726717055	40.8998450145442	3.06949508684602	38.5473099773185	31.9870194755285	30.4680790216419	13.8297563751972	25.4457294346652	27.6700346420310	22.0763947416356	25.3304137720299	29.4458021364171
63	29.7778603031503	32.1640578363057	21.0289936777187	38.6479991253816	30.4161730056842	36.4234836706117	16.7563279889286	17.4078372496787	17.1625986798883	16.9900655005712	31.3342271818871	22.9052965934699
64	16.7330281148259	32.3328324983139	31.3825034550529	14.2589101054541	12.1443573418932	33.3713927006404	11.5089035823747	12.9754289432631	25.4674233298947	22.0291642452915	15.7979540022589	13.5591428904834
65	26.5303600177461	18.6151215573751	10.2646232930193	11.4125196107877	30.441774382314	27.5710608664215	6.41858926920682	12.2225131210810	11.9955866047024	8.67302408233301	22.8854420292274	5.60240476139622
66	30.1504702532735	42.4434356248713	34.0230250710888	28.5746835332583	33.9649461236300	49.7758874732147	12.7657233548737	27.6724955666627	32.0063021957177	15.7679668676045	24.4079833218258	8.36580204876967
67	26.8635291695511	28.7937821348914	34.1570846446759	19.2103914693824	40.4570899774441	34.7261044499255	7.88827530402317	21.8305884801836	10.0222297236114	13.4063540836882	19.9305250374118	16.3291981476035
68	19.6749133231925	26.7575334605417	38.439208038854	15.3074274869193	59.1704454403243	24.5951025676052	7.62331569482916	23.6843988640759	15.6108089303584	13.8243325626904	18.9223961038413	12.0212310087341
69	29.3976692995197	66.8862279924364	31.3557271156444	47.7322951988166	70.3006276736187	75.3682321701677	25.0894541077359	34.7133009067563	24.170480333649	23.3544286226203	33.9904551493979	33.1612347758561
70	5.81038837645968	18.7898982989723	21.0413080303485	30.4763319711789	29.4214340904305	10.3459358030169	7.00261190618114	18.6863575537531	11.1527964211732	11.3220266785685	7.56569994814831	26.3949444119382
71	38.7110194213636	42.7859408425256	20.7663073654919	50.1937818626618	52.3356314619204	30.7390764266866	22.0260360561993	23.7818178502999	32.6056923981683	20.3584177741426	26.2571496596110	9.50078512901467
72	22.2255969331543	12.8894420430344	4.94434952350658	20.2371430676495	11.7847489172074	28.4017788034964	11.6577470202179	22.2500080348407	10.3670027687859	30.9857698298999	26.4247923966113	15.8281774991028
73	20.0471387827009	43.8577366759844	28.7334089964165	19.4993522442155	30.0314130414774	45.6694739250255	10.8436157633664	19.2541425215907	16.4458420248396	24.1334615449961	31.9748802600881	7.28786837865566
74	19.3130929780415	29.2076629025781	19.8471739720831	24.7376335084314	36.4721115718165	30.199013412263	10.3658574397433	9.7942946054327	8.75554618187102	10.5562558552896	18.1222172789238	7.23436355237487
75	17.5954856306384	33.4653510337446	18.0618185943178	31.9790463088790	46.7986372140002	35.1364255198629	13.4148784410575	31.7937091594277	24.5667135270144	21.4806847412240	12.7713341100448	31.0543238787749
76	28.7113506285434	23.0326662567621	17.4704353312130	44.8020583621689	45.1288177728673	30.4370752551434	12.5312830491503	20.151042663564	34.0590563236937	9.28035663078628	15.7272191658754	19.2285504480374
77	13.9802799270965	15.0884503930284	11.5360296066788	28.3280448820347	15.1203813101518	1.36628792132202	14.3606434634953	22.4610247558824	14.8904953600974	11.5865588154291	14.7499558848652	24.6529143586721
78	17.6686025525808	29.731833204645	42.8817050911735	33.4796767978825	30.3307021486259	42.8288850497359	23.7398479330671	25.6336671408546	13.1255673061937	15.2645563685208	33.6123158834511	18.4863378222737
79	4.82104006165928	0.474582169797953	0.0994953054758128	27.9646529590422	15.8896819919351	7.48436193811102	3.03190864507003	2.90761037076843	0	12.5135327709103	24.2703400863392	2.85998144399453
80	24.4343201214369	29.8815491612464	35.2439400427213	38.1323323967282	48.8820390881983	57.5422736755992	17.9513724728027	13.8656932194064	23.0065021679494	22.0654852012003	29.0686543217817	29.1591985688617
81	13.5207735859145	20.8791833570122	12.542437473073	21.3043838140000	14.2926186348160	12.3651949094172	7.99561842350894	16.8997778614632	28.9222154097851	15.6834524252715	6.3961617355816	0
82	33.9327527894578	27.6621391725337	9.86105481011858	30.2670876335081	33.1232237489992	6.83493836045675	18.9527240577884	3.81403747442978	9.56412951099038	19.1348353584325	32.2640121531195	13.700097996578
83	12.8809926940010	38.8107325222186	10.2421235135355	27.7521294827239	39.9364044389363	54.3244271605697	14.3326209351327	16.7890932658126	13.3143941851406	23.5922529022547	23.2913676984143	21.0859824751210
84	29.725860957118	37.3917949712002	29.8579270894838	20.5306916770175	47.1009790988826	43.401435629002	19.6172787530856	25.6808855371551	14.7878560881693	15.8974267088859	28.7504478325562	18.4734629908083
85	32.217209012895	45.8023739404968	25.7068734109958	31.9892388698208	46.3763375894955	42.6613440618951	15.8226448750243	18.4454151769469	21.1091145908477	18.0601580005346	24.3112876342536	36.3358373028207
86	12.9366456981842	33.2714230255324	32.7330911002496	16.5023905867031	30.0675786157106	58.8600108094277	9.54913220888228	26.3208930722504	18.3058097079337	5.49826606698057	31.138025130135	22.6082287818487
87	21.3979817063508	26.8919332615165	6.27675147609583	33.764648817798	42.4479644764707	17.5510464627553	18.6778090470174	19.403076139675	11.0451719975793	26.3955189639964	7.4118249359295	14.8532425972446
88	18.8050713722409	35.4583926021763	20.5063694635671	30.8043218713578	47.761571610777	42.739026590248	7.80375290650721	26.8278443796697	14.0045998307507	22.5313197421440	29.2846327869860	20.4141721841972
89	22.9437712397455	36.3242335525582	27.8504859063235	21.8780838150845	36.6567319301373	43.1303730035268	14.9407432710448	5.28074948195889	12.2621564660618	15.4666616285263	38.3669357379948	19.4828374938445
90	27.251797235266	33.0026738418068	19.1634852615443	29.8415622006925	29.6218188974255	2.02005088197102	18.7525701242562	12.4005750314378	5.39141643295188	21.2099926505704	2.31654452996157	15.8604415365532
91	35.2470397548059	23.9233258603771	10.0960821327069	38.5816895975154	22.6020245310050	31.1392991649907	12.0553616545474	16.6455534852265	18.0544211860071	20.7883913888355	3.99047938223676	15.0526618625749
92	25.3555099234183	14.3937935456591	6.10663008637177	18.7692869194231	19.9694160784645	11.7274264504199	12.4841849239078	11.5240097840889	1.84865854689054	7.25047770416274	26.6773843434708	16.8073886751415
93	15.2692869683079	7.00627517511215	15.1237379031525	24.2259019210761	30.6808340157853	37.3149441305534	3.81594758233026	11.4414715527040	13.0570951137177	13.8912423627399	15.7990090155009	12.2445941437425
94	21.9682225631737	23.7105839705811	10.5682719621698	35.8379849858793	40.5132175336608	13.8865104684726	12.9776280988491	41.6130650467387	4.53252664355952	32.0858053094482	25.9499546852516	23.6104233764927
95	14.1435101015176	26.3828455268974	28.8283862097759	31.0790026507877	22.3452423848671	53.5853356675541	13.8926479537155	22.7932414256971	11.5775456414130	11.8470707807437	27.6197698026669	33.4871367799699
96	23.6102096947648	30.7126385286670	17.0113204576189	32.7469165036757	31.9593919098836	45.7057397288828	12.0879228258112	22.8252348962218	12.8192974066810	7.35205552479305	14.3727217481964	16.6111404666788
97	12.0392541627794	17.9277013158854	15.8026254655644	14.4481332290453	0	3.64466056016874	10.5105729308647	2.33411052576393	4.71123896349076	19.5074906186787	0	12.8568155345026
98	26.4388268949884	34.4612501140305	11.8416828238995	16.8658279117390	39.9317820027713	10.2026487938196	9.84594898240178	13.1666468888371	10.4391988897741	11.2059204604445	22.8320752363187	15.0951741127065
99	22.2688673966042	29.4473425253808	1.30602458406711	13.6701683174159	19.0097207732047	0	8.37439141614133	25.1716817453232	10.0003487976865	12.8056640224600	15.5369007261159	6.82756592673773
100	17.9283252226727	22.8586680746591	22.5431315244297	17.4932189526657	22.7818714289563	43.8794932322269	7.90426301196469	13.3868085197911	1.18854246193622	16.9580256649241	17.1584660953670	20.0757090219253
101	14.5928339748558	15.9748973926950	2.31148472963689	20.1652103210984	43.2680246839634	14.6316990045997	17.1294867728139	25.6870541263481	22.6577396794754	0	21.6235175819992	1.56427230223718
102	4.40223344969272	41.4580683319205	23.6404224145829	41.2446402277672	29.6543517998743	46.9685949446083	12.8568692943466	24.5838475833897	22.7464971334258	12.9022069213155	28.6691265886443	24.6071348241266
103	33.7499132732236	48.0172173918705	26.5494704874183	43.1979266102370	34.946632346298	35.7699796579196	15.9481871100812	24.7095058288589	19.1293038551125	12.6894246191183	16.3573176102477	26.2176291129676
104	27.8672258173756	22.7289165170635	27.0078978621713	20.8474765846516	36.0312424263521	30.1424440314143	23.286281424322	23.3292837312448	3.5796572341026	22.2997731739846	13.9600599386869	25.031919181718
105	8.32486842541599	27.6857329051487	13.2051624650219	24.5658929600065	36.3191910603139	36.1439861025641	13.3608738788793	29.9263055331521	2.20653485749583	15.9678447931507	26.8197565242207	31.3800249774169
106	22.2333047575898	25.7474765818764	0	31.0201897879193	10.4633098753958	32.4571006568179	27.9974370135554	9.86649721564268	24.2220207932648	7.9732630925636	18.6101548371186	19.5908073468857
107	8.58359376548042	0	18.6923388478748	18.6031883408319	16.0801522432685	30.3472471648742	10.1558485832815	6.12426747148795	12.8095190316638	8.41511706201776	5.1140668345626	4.05163906707512
108	24.0584933282702	42.6470069299563	26.8749021913882	34.5021275235222	38.8609136681502	41.6031732090985	10.3237730979037	23.5003226322575	16.6669327296629	26.390254350193	22.5273405666073	7.79593209057267
109	22.4244603590657	31.073916402231	27.3282053193994	24.8276054101693	26.9481033157189	44.1038786028261	15.820709476986	17.0194655855703	10.8044935988821	19.0261196897005	22.5821058333778	12.4487027996994
110	22.5995065906870	36.4310887247906	26.6635845989394	31.7093702379114	20.7575951927030	18.1758878608830	17.0334761695557	24.4030572235026	16.2610204378950	8.94845521992658	22.370326802961	17.9505343230449
111	36.9683566071603	63.3569874152587	21.3807586652361	35.4288997744514	54.725158945316	30.410852371443	14.0504724371129	34.6842712944713	18.2057524780486	26.6611302318491	29.1760130639821	17.6779374396362
112	36.2635797608097	52.7691412532947	36.0506050739836	44.0128334897674	48.062283288376	12.3491922730510	14.8675795152217	27.5031617790981	31.9720844247237	18.2783982638309	29.1861761595471	27.5799262022425
113	13.6067306535478	20.7672386489366	18.7838970284070	23.9789823892841	42.4671305267197	13.9446627115180	14.4160012087960	9.64676840667072	12.492243777525	9.3923244454137	31.8914524887741	30.647806146239
114	28.5155390969679	32.3111783362703	14.3387925244918	31.2274487118325	20.0721041448742	18.2208699488702	13.3672809561012	28.2760992402292	21.8985178887032	21.0035753729643	10.8266826589269	16.7136692055463
115	17.8056133108554	24.4624011780949	41.4495810913186	22.2694883195189	21.5511447389838	35.6945123136803	7.25346861108028	15.1607385711413	22.6354578910234	15.6293071177837	25.0513561353741	24.5402297785973
116	13.7020643623948	9.1256364259052	14.3970509830241	23.1201224834549	27.545005937507	14.4272248567039	6.15329757683177	9.24885293631522	16.2075552754741	22.9669428253604	24.3740075221212	11.4350289168417
117	29.7334613925726	59.5989703164006	39.8671564612983	14.1237175258186	20.4489036534435	42.0158504649411	23.3252860391111	30.2663184392533	31.1907970933564	28.6408622269929	36.3552800407686	28.0177121879277
118	19.2528672949038	29.6138754752323	5.41584612939424	12.7890539170141	39.2823986017581	5.34226915897063	13.5010573966364	15.1739319539677	22.0500003809901	0	24.4515196806827	19.8516587356860
119	18.2119726823258	52.5701613498447	28.2280053618537	37.9511812957433	36.0421112786164	39.1067776233789	17.6568303671869	23.2020199259822	22.779528038446	21.6694154833471	18.7876530489179	14.8333780707718
120	20.772649022598	32.2971630551849	36.1043718776623	22.4372673271793	31.4992283693461	32.3164499573485	0	10.5633866745584	19.3869378668768	13.9814883709064	24.6359995500716	28.766282023557
121	28.7350205596375	57.5518118869168	28.9698482589570	55.0784979801666	38.0823054125479	49.4658721589815	26.1530791014656	21.0640031672632	27.4383167836845	26.6377710211945	27.198034207337	24.4332677376015
122	28.650430633668	10.8233846473395	15.1985080586727	12.0416533760205	16.0968486395117	1.99126313459280	7.81574886486253	5.9334799111593	10.7041044582703	2.53035014863725	12.5817305191988	3.0206376414389
123	17.3301581763349	16.6114980172246	6.69510173497252	15.8570813056763	24.8790459247818	10.3708871274203	6.91636248113082	14.9639476046684	13.7351521796735	17.2499624016975	20.8014668416467	23.2167059731403
124	15.9887912093394	3.88905967056477	4.00979419213399	27.6816049310931	9.77171210703919	11.6795144050744	15.2976645432439	7.37242544312577	11.9430084694684	6.87108751699598	14.9596995685026	5.18797970691716
125	30.8825650858589	27.4505052453971	44.7171641344185	45.2021713333625	38.3187119830521	55.2260989872514	16.8610549116701	20.9812809103234	16.5906155030297	23.8593995745972	10.9793866047970	15.4179452359969
126	16.5263820236233	36.5025775979427	14.5821325505262	48.1233983068165	53.8819968370258	21.4823219270942	15.5535841915494	28.7122079977228	2.68041221572579	16.7902982551879	24.3002702932455	14.748104822021
127	20.1080538795601	40.3548072699777	33.416063923831	24.2348889413844	38.3778729856511	47.0566149886334	13.3990100378368	23.2529986041552	18.1741321686011	19.348445171902	13.8499464344229	14.5431172062823
128	15.799762874996	15.4167164871073	43.1284335781024	32.9873195702384	44.0417198913852	14.8414524976789	3.98912013560078	16.0208955009193	18.5337148745889	12.2241946374080	31.9566547906595	23.1327093362863
129	20.1245890178683	14.9103106299881	31.4478334480035	20.4864979567092	26.1520751185331	47.6862117139737	10.8202297172047	17.1571923000737	16.9484575361086	9.14755190046762	9.46286562840952	14.4512725432467
130	16.9588449825873	11.0475981628042	12.7309065407545	19.1068112003998	6.31336205866398	20.1032799477079	21.4133649740662	20.7347163741716	9.99841453382407	10.0645236869194	11.5877564695902	11.4423312509699
131	20.8908152722771	26.7557018884208	28.0791404412223	32.3962039480817	41.8796640260832	46.7883170419673	10.8038969238509	27.7646634914207	11.2469012184716	20.7427741834514	28.647607935168	35.8195765590176
132	8.74678383575447	13.0794223618745	7.05662461230867	12.4915826626695	11.7059141733861	1.25528043189199	7.97015004930135	22.4299197385403	14.9317397984601	7.55761380970985	16.0875339433208	15.6740391515114
133	6.73792091283232	3.20471287323147	2.52050660316636	10.7891815660332	36.8266964392465	29.1218141607217	13.6936725764365	4.51808185616505	23.2447691704205	5.96916714246749	13.0584545910852	21.0882909599431
134	21.2233344964133	8.94890811284927	7.19441066233711	22.4138414224328	3.85916950595667	51.8035856185362	6.6730974364452	28.4949457551594	4.08394858562848	8.79687499238883	29.0685664047443	15.1287613464180
135	17.0874232273441	25.4310783364028	14.5505179684542	23.6853320973108	34.9060498132062	17.5868747421732	11.1710933611276	9.63334057314495	2.86100000397641	15.6533325493376	5.35092164146615	19.6940757269611
136	27.1447465297797	36.2790740718531	15.6980098176775	30.9155179699220	29.9379862343641	33.9541174000630	11.5491030148244	13.1498269240279	17.1415219840921	17.4126678456817	21.2428613504808	12.9451806620214
137	9.82320893285065	17.7334974395566	43.9990405873038	26.5909428143799	39.0922988229022	40.2206914850135	9.6675298761381	17.1817273214245	17.5951915114724	16.7374772414314	21.5938412144299	31.7293813977065
138	23.2117433140422	10.0621830673640	31.8556497089585	25.7939396684084	25.9591538611795	33.1378859600460	21.0117549142247	10.3227095112530	21.0861526995351	17.2584338942764	23.2924011579505	31.7180813031696
139	7.50107014035541	2.87214361777985	12.2428938759542	20.6068318333386	11.9474808814167	0	13.8832428679660	17.2393250293449	5.81974842295	12.5318372083469	2.34329873054616	0
140	19.1289226215984	24.5454269300731	18.9307185519352	22.2897508648963	35.6770256012130	18.6861554720289	9.76051919177518	17.6550507163651	13.3660688198156	19.4000079394121	35.8402786958552	9.72016826244973
141	5.77591843155261	41.3884969758928	0	27.4565707228505	28.4157610773907	20.1393258874064	5.72975394374725	21.5911018950105	10.8418034317632	4.89214572589371	17.7056586778083	28.4374700042649
142	20.1763771616446	0	11.3148187790565	16.9500841016955	5.32976383103732	0	9.40221733576383	8.1823833587324	0	5.23892254582658	0.499299061347948	13.3518334486019
143	18.1462382413127	35.8321447389785	12.8286594318243	17.5313268521017	50.7759459975991	48.6833248747768	19.3316969397057	25.8965004438418	19.4125648720605	22.4137384082187	31.8937542328898	17.5708640963609
144	2.78239614865103	12.8053135607234	23.9845595403225	18.3265378041853	28.8910242456095	41.3932482686205	8.53958614540248	32.3263883991567	17.1890934444871	9.37230420146988	5.83677389102789	18.4333157396488
145	11.2309280380639	12.8901195081579	14.9837617793898	27.5541679768321	30.0854796084402	27.8108393454511	11.1292540685449	0.0079347125537197	12.2552386947378	0.95356483032256	12.5585509614083	11.4851993081999
146	26.0682886264165	38.383989474607	33.3438004199195	39.566861070041	49.1724315987568	53.5038739733436	17.3462729926731	19.3630805950546	29.3710489357579	16.2483021251722	28.0800798833114	43.2291013423059
147	18.1129278799782	15.3965989941684	19.6067614692264	17.5970372609285	36.4459506143141	38.0308105308281	19.6871770390369	10.4137135828275	29.6534434443505	26.0764707644315	32.3749897052416	24.7508879792404
148	25.5057361232122	49.7950744140225	26.546966733319	18.2004901422195	32.8591483132805	45.7156112147969	23.6357027217583	22.5064630176563	31.7767997278143	24.138777047591	18.3250976330546	26.6813178856488
149	22.0449527732732	6.32825085996042	0	15.4749720521544	13.6407001391816	22.5495549607425	14.0912209629366	13.4484501333348	0	10.4471112965064	6.06037314726928	0
150	15.5593341545798	12.0914256626609	39.3358277960984	38.3803596551964	35.7354451554214	27.5621599687625	21.7531101761786	8.92170714546501	11.8995107043101	19.0519141155775	34.6720006816744	9.72469131636832
151	25.8847035930687	39.5211067528889	22.1162824223694	13.8994257022185	32.9220825713333	32.1563965972993	11.9764289711070	15.9436335167494	16.2390518187989	8.43587044616097	29.9665067344764	5.80488704322644
152	14.8515354441282	44.6919080712755	17.5148099817791	26.4076750795531	20.9457852083159	19.3451715151011	16.0472021255730	29.6855461139821	0	18.3090430265138	17.3325480786665	12.5698739441847
153	43.541258114304	49.4570868148667	52.2832140332264	30.2983874906572	58.0417379305337	55.0137607607366	18.3153568019712	32.5723488029614	28.3424704498745	18.0257346037614	31.7130028617016	38.6188058568826
154	12.0718962243924	1.15299159901194	0	26.4695533331642	22.9464964390045	15.3961657296941	10.2819699144354	19.3469334924871	13.8723363483827	12.479195747612	17.8974353535104	12.0225295782386
155	22.7774625081563	37.0686009066208	37.0768674837834	39.9787430273547	31.0614878157296	23.1287918394535	24.6129936894555	17.4710124829284	13.5307545799277	18.9987657316261	12.9394813100738	17.7175998387290
156	6.60999899701587	27.6806875596539	20.1469535619402	22.0303086842763	27.2611335244951	20.0578880834918	10.0894978571335	14.1715471529561	27.1247268275151	16.3703754916284	31.2239390185787	17.0061844420147
157	27.8271079084182	22.5043248496424	7.69132560038606	28.7477780935343	23.1806753213403	0.333696610621192	14.8090523710928	15.8138584886828	0	10.4297455022913	27.2509449854422	16.0459093994734
158	20.5367640142672	23.8488111777886	13.1751852319864	22.4962108492791	30.6971727810525	18.631007169772	8.16348788002081	19.2758453837579	11.7787529679380	19.3590806275899	17.1933787987776	21.3172207517141
159	14.1265625772314	35.1683949790024	9.41045988681752	12.3958336422004	48.5082172853011	42.9178322413002	11.2048825149354	9.30834634020199	20.6418648352675	12.6598344471946	23.0754469784829	11.8343777058686
160	21.291583940281	33.7078248440907	15.7221115351146	23.7130043836891	51.0758643576640	16.7246088028736	14.406377113971	31.3691277202652	19.5653442650064	12.3758488095897	29.9916173176562	23.8465250107808
161	24.1822084502521	36.4193302534154	30.8885919378837	32.388819168583	58.6050679750959	27.9368204647737	11.0073403190114	18.1780989345152	21.1897439275375	19.5919017256985	25.8177437564991	7.4154618266357
162	24.9786043380015	26.3784668744104	16.3190020749291	35.0557798294087	6.30796350002225	42.5091034423027	9.28293377231938	13.1674002401945	22.2371218956198	19.521255734145	20.0892737209234	22.9208560374789
163	13.5101713820264	19.5538272181384	22.9506071122946	25.1658864208812	35.7550142957881	54.0879866295059	16.8078280690209	12.4183916694951	10.3064592012507	13.6308221007572	11.4034847137130	21.7220745369926
164	24.3732765036322	21.5118401849347	27.7800208839761	29.9566087918608	10.9730344690643	0	16.9804796203596	15.2134171970771	16.6133327220693	20.7728841976568	16.0170741972740	4.31234558632339
165	3.54250038066448	15.4282391441266	10.0246360543300	28.4513313818579	28.5986629640126	15.1456181696207	12.9421531321982	18.9741968450342	6.85364668789025	13.2988232448775	17.7102927348774	13.2932420614736
166	35.2054899395248	25.6856650651527	22.8976329652173	45.1954151854198	33.0311163963821	10.3986520168395	22.6587880919838	28.9652104533774	27.8424776783448	21.9257454664723	42.1127566879235	19.3176765506833
167	7.60200827852244	7.82754345135853	13.0800722120693	42.3882858070799	29.3653919523736	27.678499949897	5.0472971916915	9.16317158543018	13.4948573534272	8.3961001529379	22.3722700388650	15.5520938164845
168	23.6258541870095	41.179547984596	34.1104061596543	30.2456995721129	44.7131170466989	17.9371687461096	9.31859126242102	16.5713915333132	21.5154182270012	27.9240115796369	36.9109223289307	21.6985785130975
169	30.2127733169711	23.4554897214060	30.8855307074369	55.6507354549868	36.5073102213058	14.8167093532029	16.6506816853310	35.5599754508116	26.7303261272239	24.6407293497954	37.9216721379951	21.655510149313
170	32.9290065216859	37.3475008702371	29.7303332402212	31.40293129954	9.07327777064289	18.2091986786237	14.9699083760116	23.8328956501460	19.7829217863160	14.337974363015	25.9312693068356	24.4495758204096
171	16.4914987341992	28.4687826413118	11.9214629121869	26.5545130112567	40.9556141448438	22.0493560447053	12.5008627890729	22.5049470253429	24.4504659875046	4.05955228551326	21.2291501963316	21.7954176320275
172	44.1564405161752	53.9939013730195	47.3031924035432	37.9036006843379	60.8328860859169	65.5070508585856	20.5371806788508	42.6030928093836	30.7574740064872	16.1154129158966	35.8293081995691	40.2373085304805
173	15.4465098004425	29.7242268868211	17.6249760628584	34.9975339274373	32.9919261295046	24.3284789035609	7.53993489430998	16.6757029000189	7.77512310857182	10.9298738513181	14.7804526866828	12.4614226019524
174	11.9581853070626	6.19021877332148	25.1444150650064	23.7905583970396	8.86934842544505	18.445735451822	8.73211866571504	18.9121799813469	22.8026826232507	14.1540084107419	17.8722616864458	24.4727575424765
175	16.4457339701350	35.2420529055853	11.3336667148681	28.2571018750273	42.4532611203698	12.8082960920555	11.6827075018306	31.2391164386575	7.24087633356353	22.9531278986911	23.2386265533129	15.7092707445677
176	16.4930954914317	0	29.8799440969440	29.9721205458072	32.6983924712721	42.2771774935832	9.46869217139993	14.5043372348561	29.1434685898339	4.13245669957427	17.8827423343355	23.6214403185169
177	16.6649479000061	31.6729938079261	12.8372599150142	25.9835717362064	27.1533842315881	14.7936068894888	10.6727941926221	22.5047068229266	19.2883875498659	21.4692681113474	10.3930020655960	31.8592347991202
178	16.5177336346143	34.7987429091981	19.5231288262268	19.005870960638	39.3253266393088	41.3999300576595	17.4379690536227	25.0959246110902	19.7648134788449	10.7760571813924	8.6522767044132	13.2793805903863
179	19.7624138713161	26.9991134821925	16.5147655621667	13.8953393538701	43.9574702069775	26.4176995077344	15.734054158059	17.7486284207019	9.40284546583848	21.1624295885906	16.3310041229085	15.2691226050119
180	12.7410563586299	42.8199165123942	18.1151937855682	43.5156362571523	36.4646842528354	23.9619966523208	22.8701012496378	13.7381677504328	12.8608305627859	30.4070339968227	30.1516440756513	25.033238393113
181	33.1378262772262	46.5798019917496	43.7276520793731	33.1600438047665	68.6945095287	13.2430043898466	22.4692639274371	25.8200528421254	15.8506432508254	17.5143399447951	35.4227906622531	34.0132247374142
182	10.9601501570474	51.5758727784062	40.7446453806656	35.035602475094	25.8349342402608	27.7587525606329	15.7560076317964	18.7594621361396	17.9675346369954	26.7205219944468	14.7020961070460	28.8943330962174
183	25.815976988322	35.2757630521389	26.8755909211866	37.0318875743059	47.4648313147542	37.1362340290782	19.2348855301747	33.3082307818055	14.2470723809697	23.5395457569869	30.4997943488346	11.8722679662947
184	16.0474814030387	17.6487787350335	24.6912143785763	30.5041416982151	33.439603415491	45.8640126052290	10.1164879652157	26.6790727960278	13.6237676761236	12.9243503795085	8.15274976888218	6.26644983631395
185	11.9120218598286	34.7604282768068	30.9811426211403	35.3236477114122	29.5924578182974	18.7533943848602	7.86756063784206	14.655429803863	22.1289519365224	23.6749267060006	33.749089527374	16.0117552918231
186	23.2492994250951	37.7596417400426	39.1859045320736	15.2391737865797	38.7021585897947	43.9501355652395	15.7678940182400	10.7359514346895	18.5289148935351	23.1205862088512	27.0846570058557	15.8303308847922
187	7.25976137284657	6.08532920966146	16.2679419599300	0	26.7192722531313	27.4233114986398	11.3804941133631	22.7200667689304	14.1805776051029	15.5881596070741	10.5767485376793	1.75617849384195
188	20.8551298885999	34.6985906637661	28.1489295900956	20.5185802678348	41.3295635816904	32.2178560063880	21.0903109139952	17.7283958489839	7.47852058736829	17.6774444738532	19.6574913145194	23.4991254040092
189	5.96617498012878	32.1327316628631	34.6757063496608	25.0672104316744	12.0596559059886	21.3733959470470	12.3664132552845	13.5452606716121	13.4797314329160	14.0055122165709	9.47738401404036	19.3690608954205
190	12.1006131737576	14.114981124499	17.0567038191676	13.9056759654685	30.1266827852976	11.5318471081296	14.2375252403778	8.79505393061662	14.3046357095548	3.93088581583809	29.6318727333676	8.22911751203142
191	26.6999189798004	39.0720611369903	34.674953602032	36.3139556246558	46.4639045845166	25.1452036208718	29.4941619004005	24.8864677312134	30.809818426997	20.9927194395812	19.5773433823995	20.2128669012795
192	30.122138653003	20.1919977023342	26.6418507452448	37.108696866716	21.6270406628815	5.03189222089867	9.48137092826266	10.5990138309893	26.6896772526133	13.2816913331985	31.9615357578028	18.7459011363405
193	22.9013772016359	38.9611197854646	28.2901884789139	36.6613704484890	46.6116675072737	53.7620258490411	8.45119381588092	29.2735841565732	23.3546736651542	24.0166285198829	22.5985330821229	31.9334830381656
194	11.0693203054065	33.3751261889876	3.60678065969184	11.5386981715303	21.3581000340256	22.6197792018762	4.45507327034254	20.4568150831544	25.0730367315412	17.6224877989250	13.6111808356742	16.898470006771
195	23.0164229713830	2.79681753765341	16.2880319211992	21.3114399663406	8.90343896056855	33.6815487525354	17.4695154718587	16.6559989305456	18.9478794375473	20.8425245868687	25.4271351806173	9.68724411112387
196	27.8275078411401	15.8006687974685	30.7059516898143	35.4866396956033	37.4918971766496	15.8106277784594	10.0777872782241	17.9792544970758	11.7323082504039	17.3166170592426	15.4978072562143	11.5055999614510
197	14.1470547988079	29.6871308176082	32.5596331511151	25.304128367127	32.6059783180384	30.0428058964666	13.9703980615943	16.1258674577496	19.1903829383096	16.7378580003088	6.5938024363917	24.7546635442932
198	21.7722787030251	36.3010577721956	18.5037980563123	35.1667080082783	36.6059728956031	33.8391505454571	17.4652265475538	23.0247788381303	16.6532303993749	18.9189569838320	37.7917860867822	15.7920167815492
199	30.3432643221661	17.1552118649273	14.4460147777013	28.8993598058384	43.5854338675968	25.5764011934647	17.8770840360104	12.5522006185826	22.0984769976842	19.3708147950516	16.9361250443174	13.4401656338259
200	16.6337356759620	35.3916619347144	18.6075129587784	3.63361315882909	26.4872125237322	49.8848373885044	11.4845513301439	20.8823399405060	22.0757268231882	7.91523593537406	26.2787694393983	14.4149813872467
