# Supplementary material for: Simulated data from a genotype-to-phenotype crop growth model for pepper
Source: Data Brief. 2021 May 11;36:107119. doi: 10.1016/j.dib.2021.107119 (PMC8165395; doi:10.1016/j.dib.2021.107119)
Supplement: Supplementary file 1 [file mmc1.zip › Full 100 GxE datasets/100 -- h2 = 0.3/-1037407623 200 0.64 0.48 0.64 0.95 0.8 11 GxEyield.csv]

	NL1-15	NL1-20	NL1-25	NL5-15	NL5-20	NL5-25	SP1-15	SP1-20	SP1-25	SP5-15	SP5-20	SP5-25
1	30.1830580973836	28.2991742210793	14.9064612630704	36.3149615970758	11.4869421448210	22.1876222791099	13.1306244356662	12.1845170078117	0	13.2926864220027	14.1672323903788	16.6985155267196
2	37.6810706434014	49.2378425127823	33.6988052586012	15.692808954208	20.9183184524995	42.8481944932081	22.3948946228483	22.4292148791635	21.6453061949419	13.6956154934007	28.5286684559594	22.6241460628660
3	28.4606740915419	27.5510165209339	22.3935520595204	36.0642150551234	37.7640090652134	36.7948415248134	12.1467495890060	7.55362924563898	16.9137710701451	23.2218728397773	32.1726512809015	31.2677123700638
4	17.9594518940605	35.6919706758468	22.8502364281058	40.7777572306227	49.2241242126065	27.7453142302424	23.4146232489766	21.5434831295137	17.199825335186	22.5714299170752	35.2118519492604	15.888199387805
5	6.55125207307444	24.0601448136907	21.0880403654567	5.84302990951504	27.2933055660942	19.3389209164135	8.26687460165132	17.0932309081071	17.7501865266984	12.3251042273327	12.3888011972587	25.0458750898950
6	11.7883686959662	25.3429860906807	30.931115497375	39.4422329091888	38.6468234559976	35.588549328203	17.1981295736869	13.2820101483738	14.7517638761818	14.1943538782409	35.7917370955099	10.3913215942429
7	33.0047803818647	32.8443761732160	29.2863033355920	42.1482155762898	49.7349713689104	35.9554912926001	10.4023051793375	15.0759328115092	12.3550689211325	16.3252379238236	22.9591738870735	5.89989988863356
8	13.0886604886355	29.5631826056248	24.7465821239077	25.3273640733767	50.5402094828412	18.3726201918746	8.02477688188575	17.2785373199661	21.2732157117681	4.43965532788124	19.9677366852861	15.9836850481944
9	23.9670054438886	38.4669690448560	16.9673082024635	37.0731498258971	60.2543540565975	39.2827090745019	18.6404237429694	8.80968427967236	23.1201434560489	33.2685569951901	23.1827306157213	12.2705975620676
10	27.1803820877831	21.9564294670884	48.8459104400774	13.2770127753177	52.6012136790603	38.5118608810875	9.90659246248	28.8499714564419	22.5514461951332	12.6309897575013	16.1042797458634	10.5004989541205
11	34.6312602639052	28.7540448418623	31.766354313762	30.2000050857911	48.9116261650561	5.96664606508038	12.7343680209316	23.649180769197	19.1727692182452	17.3924617288075	33.5141334683001	14.5226294508525
12	6.60005068424781	19.8980741201670	14.9326220293754	13.8853107084508	31.8417084110698	15.2032935284920	18.6068800598364	22.0776100758951	22.1425042382838	18.6036893171040	24.4117492023728	15.3998590604119
13	24.7624324783409	21.3497154284898	12.6220557217054	6.13917048183561	36.2644641069393	27.3451491901652	7.48201089278152	12.5160085979168	21.1663476034355	20.6833133625758	5.67244721479795	9.14400288338719
14	21.7267449108218	15.8098840375479	26.4264696445976	33.39318774697	40.9510113914025	10.9285918209943	12.9489125739646	1.09863152496244	15.1565455711996	13.7991767812461	6.12871237330017	9.53152231488863
15	17.2735556221547	7.81165388436914	6.34670890467659	31.2630395677973	35.8804064354856	18.6112132191439	10.4412582441680	8.05951747068173	2.86443310916131	7.97147636457493	18.2897677917686	4.15171102521961
16	10.9486780135770	15.7759384277655	8.06489839351291	30.695446325197	44.4213768042532	22.2799813308667	18.0358752169340	11.6872124264982	7.14266269140888	1.83872310726143	26.204536159935	15.6035889272426
17	30.0069730221588	37.6399864792968	29.2353909044751	0	46.3410358418131	0	20.7140952662721	11.6276999417455	14.8489373262679	22.7599188824908	16.8628195409884	5.02564416922872
18	23.5698627776458	32.1497781561525	8.5724996330399	14.2594502165505	32.62784663772	24.221896589446	12.1011409791773	6.41843927371229	7.26810951341771	17.6456712974846	13.4747074255677	3.62032273193927
19	16.5497915908775	22.9970078368775	19.3195935763674	12.9624052940059	21.4474901793416	32.1870902258019	10.5631462534256	12.3201999262686	7.02751654547809	7.47586770600644	12.0254624223212	15.2122320639376
20	23.3764323903001	28.7637174534832	28.0079652285685	35.3569780717648	44.8682007641812	40.2568880733256	16.3759481737344	28.9166649375380	15.3526121171775	21.8387185210365	36.3559498920452	19.7530493516923
21	26.9163656946566	41.3402933845996	22.8077137269063	27.9465165509464	58.7648849984278	56.1794960039583	15.7252389406313	24.6621083390043	27.2980370980869	7.74151177231976	14.2495107245937	16.6402924440819
22	28.7758636092318	28.8884921666284	27.30611092779	39.6562381506292	62.7994261886241	33.633465960357	15.0819243165623	18.1917240323835	19.1757514323001	22.3619749701097	30.6700981114026	16.1773766602721
23	28.9318162875616	45.8497955658764	33.1156185420537	17.0440796025029	35.0848031125501	42.9494422039092	12.0506473084267	13.7597227020254	30.9290534236306	19.2239947257423	34.202478526099	14.3234992024555
24	24.4164776421992	24.3162618403067	0.39399928209002	37.2407193382793	44.1765197013625	11.7135202374674	10.7660018997768	19.9450987669729	0	18.3472330584980	8.44346712239832	9.24306766819731
25	33.2270601441700	21.6904182072463	26.5041832611399	23.2710973140898	23.3684423598774	23.7848099037729	9.8113673051023	20.3536037205507	12.9231703813528	29.9511432726462	17.7775031975476	16.1668486055790
26	18.6564053732019	12.8791099685379	27.9336325260162	6.90307346949792	49.7689261074501	9.9063658653432	11.6487364356063	21.9693877974598	19.1857123374132	8.81561087727365	11.3612492467593	28.9226042604403
27	25.4506916992430	38.280025625255	29.604457121402	28.8868096289996	41.4180860096336	34.3885068652652	13.6146578398850	27.9932961223039	17.8711787998734	17.0935916775971	23.5924464225257	31.6971837434112
28	20.4783898956995	25.6197224613753	39.3933024948961	24.3605660013284	23.5717411927250	22.4186304238662	14.2987003569915	12.3667434384304	5.62090097227091	13.1700972075362	0	18.6549454435669
29	35.851945648044	46.3011567660537	47.927863142516	35.5650503354388	45.0206236307119	29.3260055047226	21.8758588593614	26.4859809240142	24.3675792088391	15.8396845550386	34.0310823939513	16.9689275442261
30	38.1682757047555	54.0122873449478	38.7393213760743	48.4290770328365	70.2922673863983	36.4450737969975	22.8952700287444	26.0597871842539	15.5239750758338	28.1419704266676	23.8421395176067	14.6746738696881
31	1.69965854215518	16.1956000745980	3.73524895895422	25.4617380245825	16.1812342043974	30.3136509642303	3.21862015732792	20.5183969081759	8.0590333096738	10.0394791811958	39.772952943038	23.1744240706164
32	16.7908995205197	28.6835411959305	28.7948540476170	33.0039240863711	24.1781742965921	25.0900375930839	9.98608451355748	16.4543313032448	18.8044113766857	20.5849767786927	13.8116196966727	24.7478276236803
33	11.0932977952254	5.50883532729615	36.4622921149573	22.0638220558249	11.8221861555923	29.9886453640242	10.531717635868	13.0194072887684	4.02993863103231	14.6788368919233	16.6981839517041	17.5580371984948
34	15.3236964919852	18.3202203119843	5.59213779934765	8.89611952596449	31.1848982360498	29.8647500145982	14.6359332569802	25.6871178609593	11.0739371330554	14.8346352519554	34.2580048379976	20.1640927842583
35	20.2903041356701	17.6726125736879	14.5054038047724	27.7632499734352	18.7469435561826	19.2552826515954	13.2993954330561	18.1412366240261	23.2155866245951	9.06758435418956	24.710017884604	17.6189856363507
36	14.6439733367289	39.289397599699	29.5850294570454	26.3461672589646	34.5500724115671	41.5568343970897	15.2467097808316	11.7585451862553	8.3796341672178	12.3586801468598	29.2306480931798	20.4428032234244
37	27.5945043875787	41.5510703317161	17.926127313631	54.4159425274069	43.3033493641638	43.9037060891868	23.4298622704254	27.1520539076238	27.0488975492400	22.6174237682992	38.2017830943046	26.9373614728119
38	14.1620088299833	0	17.5084636640506	0	48.9135938069774	3.67683980720652	5.76449501529401	13.9780862411470	6.09715109824833	5.2339138644598	4.23167400724616	8.94886800690331
39	9.94331810716281	4.14491287772444	27.5647919184277	22.5399302380462	23.8391252349578	36.5940457152059	12.5059770535004	27.0991860416798	18.6847735591171	26.2107222737709	16.4083121247404	2.26234272555810
40	3.9038522767837	0	18.3691729383455	10.7528395497821	24.4210280330468	31.3789865326149	14.4904454851121	20.9289229609759	15.8541833286361	18.5808473700913	14.0440257458721	23.0569514756778
41	15.5983266286298	42.7366844702291	21.7242932275370	14.3545974005468	36.3020509179308	36.9060578451775	16.1181513109151	20.6052597806575	19.4794756472524	18.4521412166693	27.3157477088414	20.0030266899579
42	12.7243245370913	28.0126693195482	26.2579259509908	23.8114524368516	41.1736875742969	25.399310867223	11.8064824788495	17.8368154222041	8.56622781932368	13.285014877554	13.7915370367843	18.8687020828349
43	26.6770821204513	33.2198346063193	14.681939342925	37.8625381581564	45.9799613002511	28.0977163547846	14.0909577612190	27.2941944332943	16.4593377803213	18.8220230082895	22.2535845408062	13.1181895216208
44	5.42920075011013	42.1875574752962	31.5698292632658	19.5239930783594	43.5105962729167	45.2919412821335	19.0968544888954	21.9262615939136	27.4373236335106	18.2384931834301	23.0664899417577	32.9427619325436
45	30.7403896822459	27.1060809092754	20.2764000754666	37.5218845583260	21.6615149594437	27.3204502032094	21.8354478179970	15.5709693267445	4.97234740350214	13.3358721067993	30.2894185272091	8.63624749869258
46	46.2636110811916	41.6483001472926	42.099719356948	42.601982746032	65.6278169421266	35.5280373529518	24.4669130954277	37.8252547165377	29.9550370673608	31.5313662335045	34.2642352808051	34.8354931643434
47	24.1406283193631	26.3147986660360	13.8998974081734	45.0463652416591	25.0873816594941	24.998740076714	10.2797317848484	5.17751202546666	21.21008916644	15.894924275426	20.8439701079459	19.3091266030904
48	7.00068913658456	26.3847650694116	18.5182589748537	44.4771531410034	30.0256219330759	50.7475225138149	12.448939888372	14.5683120162551	10.7429193061885	16.4959643872794	13.2809532429021	29.1594906958529
49	19.6463257042552	4.16356856017472	16.2765827782488	29.9500695564635	31.6105073339523	24.2951316013723	6.20704254434469	22.9657266473889	18.5173783806233	17.1633670303400	17.3578037667210	7.95561721897826
50	13.5792066971071	34.9737116927183	30.6653349745316	46.9355555323013	40.4092547862831	10.8774597369013	10.6775446354277	6.36332754169677	12.6561314570096	21.4382819216193	21.6818728120986	22.6059557678589
51	10.2503129870800	15.3392267784445	20.9366792794995	17.3213692063863	22.334806576683	15.9608708294073	8.2614412894155	14.6391625836303	16.1231371414708	13.0854594538965	23.964054499738	6.87654894848508
52	17.1363720086511	31.258631685389	16.9180817879123	40.1713618792329	40.0138749595372	45.3845691195506	18.1251097247984	30.5500742340470	16.6809620368268	25.8475352445003	33.6040191980054	6.82062473670858
53	30.63579693943	26.9068308361351	21.5992680162826	35.7706039170411	50.909351702965	64.8433680024586	10.3107863057762	14.6299742746325	20.0439305440226	28.9744583387627	28.817891557481	23.294348437677
54	5.78150395907997	0	5.11326233813758	9.45325270767738	24.5714555041360	4.32836916152287	0	0	5.79852979596398	6.52507249032065	0	3.69544903810417
55	30.4198790468148	24.2815314278315	14.9250204841962	36.7224327464846	30.507585599544	26.4086239367642	23.6167084645624	21.8657115305167	0.0643716994723214	19.0978098047660	11.4645304111139	10.3739733992468
56	18.4770332959181	25.8008621009793	28.1632087467116	17.4694652912350	26.5599794375218	22.0750034329908	15.5254871848386	25.7560487901646	15.6515068446088	14.3864008837243	26.0036916446074	13.2331661994520
57	17.6115111291272	30.2685069906337	28.1444804632222	31.1299846299245	45.5205058241293	19.4952192789283	10.3177013105323	15.9724406965424	21.3879216550139	16.2853267948586	16.6910933013727	24.4446873106944
58	22.8772446541433	17.4504846838922	31.0900392127078	29.2801292323813	44.8384747088341	4.95713847793127	14.2393157343243	26.7364561152551	6.85537843587803	17.5766237238908	27.0439486340145	14.2171634690484
59	8.42312934782888	27.3629976510708	19.154743890852	38.9426163953618	36.564312688894	30.0899816592507	15.2416407307462	16.9266606993638	17.1070145197723	8.36104739457178	23.2751284776	33.1493767171139
60	15.2310409811467	17.1039048755196	29.6649244404727	24.3400883638791	39.5424419149387	34.1791605058157	0	6.47012673525165	16.0960441899782	6.37297821159979	9.00441423016756	0
61	31.6865994321942	55.0539584854076	40.1868229222906	47.7528034960597	34.0634890924857	48.510802800978	18.1044770459308	30.1952562079769	28.4732052055341	24.936431901631	32.2833255971502	42.1764129102577
62	6.2573144240572	11.8950954735325	28.0467104621569	34.2201705000090	39.1524017655431	26.8925429814123	2.56716280968838	17.7508310824136	9.51029738857483	18.3693677512129	14.1955001966695	25.7050265579943
63	3.8249294628286	32.8020044460142	29.7578018563107	42.6310132017486	24.1540552246219	34.5111694389558	11.2664101297561	14.6165609658727	28.6973450622624	19.0563743910326	36.1706777083058	29.5181297047451
64	20.3196187803571	36.6469272492938	27.9983966369151	12.3804089197232	41.5932657163807	16.8356577516496	21.4018956522516	23.3485608573987	25.3258781850863	20.623318500256	20.2361111312662	12.3920059060322
65	37.3712215410463	23.0815807858604	4.59797092245888	16.6899949353685	37.8081815041108	35.8841192299234	10.3155455361934	14.1288778294758	6.95810684219658	11.6673942710461	26.3640427038683	6.52657897461114
66	15.6775890471052	16.2895652455097	18.0157180588124	10.3058085919433	18.6719749984947	14.4063394095807	10.6238692370101	16.9186680677621	20.2149034874971	4.07944029021073	14.8815549503000	18.2998524390069
67	25.1855610609638	35.0015981041781	30.9220353776785	39.444075536685	23.4684145489529	31.2904195651988	16.5336097545527	9.9797767977141	28.0827661544692	16.7130493965469	31.8683081867576	10.9417672581849
68	18.6988098888643	37.8581640777122	11.9331682035975	27.1261775785369	40.9599417538228	36.3801070081796	19.8241096844888	9.83695888209668	28.6844557642026	18.9810075911166	34.1989925733803	35.0808880632328
69	23.5554499875926	30.259337310161	26.7994854740821	28.5967081297214	22.0659329761583	36.263015735393	22.3902513851616	23.9823930515323	15.4301830884853	3.95137187349708	32.8145016131518	17.7822787140156
70	16.2867954087438	27.313730083435	29.0423351561056	11.6454540221266	31.0230219767794	29.4214540454663	16.1564930887382	34.2936070785438	16.8682975236908	18.7624171355148	11.0054979791222	43.1867428427603
71	19.265054291523	10.9305851237441	20.4678149103785	30.4187539418054	30.9526313239096	15.1447139382390	19.3247788097140	27.751346410453	20.6201188291445	20.7733554788741	20.1311153511078	22.8314679557115
72	5.84672039388428	22.9555494848579	16.5056737417432	21.2330103341027	44.2510212809526	39.8855995934417	7.11415560256538	26.4543450299643	5.48370268901191	3.61601589676672	20.4034934727913	7.74829849761359
73	14.5676501433309	0	7.84549449235129	16.6343445385781	38.8377714644652	31.5811372000926	0	15.8507960320343	16.4644795933777	18.9201054497953	8.24081475080624	11.0694407570611
74	30.6725175146085	45.2711691463447	20.0828718101166	14.7224926431648	30.2571168671261	27.0784377159628	21.5133200147399	31.2206998897696	17.3686028830928	17.0580204814737	18.2020861939772	30.6096775156824
75	26.1027372594631	22.6418505177143	13.4565159042827	16.4123654079509	51.9848262087302	0	2.15134098568145	12.6759160734419	19.7640938921019	18.8072592616789	19.1258999577159	29.3060363214442
76	19.5502366824419	27.7979931080619	20.1576724122298	31.9460499325940	2.11178845408507	44.5170669071122	20.4424331776853	16.1183560136877	29.3438533297601	16.2805720771670	13.1830395078838	22.9114725253589
77	34.4614413513288	44.8437588739432	21.2599594775640	44.3431400387422	64.6465050657159	26.4704651280873	20.6170627412376	16.6002536429866	22.2590290673530	22.0681458422106	43.131142833232	37.9528317379191
78	15.3223301807163	18.6140785368713	14.9671144058982	44.8508937954599	45.7639704625012	6.81482645314446	6.2478277786926	12.4166290516103	34.8848343211166	16.5430029080759	8.18578155249162	0.00732002118728481
79	20.5032491332944	23.2496814688675	23.6287541433869	21.3510543161284	17.3263952057792	19.1214856353515	13.7949847084036	24.975161457563	16.8611269301128	17.1436166167993	27.4687644498577	7.71848222783484
80	15.7433965716381	33.7823034184442	30.3964121786781	19.1488402676802	29.6549450276151	26.6230468795656	16.7718058932375	6.61794095876986	4.39875396692968	6.83000703440615	19.7420199675313	0
81	12.7340753357737	22.2995175800364	21.2503251949333	16.6368918660324	51.8573161529181	32.450317963499	16.4865209495141	26.5180716046674	13.1550695904725	17.0469085649113	15.8935714877171	34.6244296217132
82	16.4298095667410	20.1153919875952	2.44273655257945	18.8924671713331	49.5421476874018	6.01786820551437	14.1404359752808	17.1929369440579	14.2859246845160	18.2672399739592	24.5739874361698	25.9904209146467
83	27.8470492294066	25.9313575817321	17.6462806600416	15.966106244653	54.1266973263551	28.0076043921567	19.3460825547014	25.7733518498736	26.1835091918854	14.6013723494454	26.2678252746982	28.2768859188157
84	40.3709549756097	50.7268323425658	20.2989801198912	43.3566109443611	50.2986266561677	52.3528298713778	16.6716471944759	27.9659542991792	28.6597956613251	29.1223934499549	16.6721169491822	36.7886621790967
85	21.9529380487735	4.1737326344639	33.4385946330578	16.5733916640732	43.1127878062383	39.1150497709801	12.6368852887219	10.9610299259682	3.86079932395888	21.9836334631578	25.3861195486387	32.8537068127954
86	27.2523962306195	22.8750271256509	22.6784719715504	33.3143988140077	17.1126902802324	56.7157232661748	11.2618366043665	18.0138066638002	12.5495613056289	13.2296374630790	23.9290810357196	41.2819391844176
87	24.1308825525496	12.8245209581399	2.46522304304658	7.62403147087529	28.0235986355713	1.79176032585518	17.5759111706290	22.3797081365608	7.83232492488788	17.7132246120625	19.3088193587152	21.8564008292539
88	7.65449422624685	22.3656130226367	2.9268935588717	30.9135008396031	29.219112852351	5.67292079065014	12.8428502324558	14.8894507119334	7.11596518844572	7.58926155434807	20.6856427394110	5.22961168704516
89	8.66972890810133	35.3507522822041	14.2842214835019	25.1605284754925	24.2076131822788	22.3114487373500	8.12685348750356	12.1553428637289	12.8106478915831	11.6668249042934	22.5331000101829	0
90	26.7901442944879	12.9226020881655	12.6773405981157	25.5363215470687	34.7138812384803	7.62584118481055	13.2550852228337	2.94185318937713	13.2273607493349	18.3258680638372	8.98777613181866	13.6257065412789
91	26.9655349457976	25.6064963512021	0	27.7112600207344	19.5183533775176	8.45132140082438	9.35323968075829	22.603905136656	13.4863913816166	12.8638026658536	11.5994277378831	28.7529529563807
92	29.1692935337065	31.3596317573894	23.036166963775	17.5402627535593	43.0757244337927	8.11142098424954	12.6415299355603	23.2538562062928	15.1885594826400	24.8787937137394	20.6556484841495	23.7676784790309
93	15.2205813948661	42.2568223433328	41.6995967805574	31.9660871399554	40.5806935101737	42.1488596803505	19.6234532034650	11.113596635923	36.9535364571312	15.6083382544760	22.5754377304513	20.4682041492246
94	10.1791222996012	8.14078448833742	14.4473244846316	14.6262330307793	40.9650650275964	15.8018861254574	10.6874941120728	22.2767185264945	20.2220147709101	19.8891231143978	14.3832917597887	24.5842859600488
95	25.7555592902519	30.7174519138878	20.0720751977997	24.3360174266817	63.1822739835342	40.2616003901314	17.1721267929016	30.5164872324944	20.5196945965551	5.15505253574683	15.8579992196810	35.5012681119904
96	16.790004500971	23.7894623290373	29.9843232165847	25.0926202946283	43.3401798852779	58.9546413462688	19.9476472721256	14.6349065493503	18.6874948203959	14.1210967248969	19.9783067781729	23.7690026143273
97	21.2424726754651	11.1759732983523	31.5312126368446	21.1595533499518	48.6542810753396	17.0664154070079	0	12.0676700989960	11.3981211621612	8.88819824868796	4.88714125335885	7.16495999103945
98	6.750688323809	21.1393193989305	16.1829040632506	33.4977065888017	51.627953911465	19.4599701927844	6.95389475857782	22.3189684169799	16.1357029059875	14.7200507430056	22.3887840219208	8.50289618677386
99	26.8131815428468	36.4664345082813	35.4312471856378	50.0358873501266	52.0981964376338	45.1211527432339	15.2902827940948	25.0477190714602	7.14665762210112	22.7890318984863	9.52397518324984	22.5204454667474
100	19.3809923431063	41.6035592514543	37.6673345268955	39.050372809966	50.5999369788034	42.7941273330190	15.7897004658048	11.4553107956267	20.6537655702355	14.1624805572876	33.5072053561023	26.2112353922801
101	31.3585383026477	30.8889544072941	31.6520591892151	32.1233727328168	34.0641532206956	26.3479417035968	15.276658446875	15.0361417068340	20.1960296972425	19.2767927656857	22.1232054208234	26.7116987467705
102	24.669510193999	29.2577628481364	21.2810739127893	30.4891088458664	17.2107797632065	25.2082964843008	12.453586251414	13.2963853424635	18.6712387808011	23.4956895347635	22.9271763469861	11.9079169874152
103	5.54907819720799	6.01985689181749	17.7508080623277	11.5619008641883	14.6116092178618	2.58287443568867	7.75994961061182	12.3110935475736	3.99457916224819	8.52817029373034	1.42675920850654	0
104	13.7512941199761	40.2766064582189	17.5358016146521	31.8163480117155	50.3200356343339	45.8121912640294	20.5155867462999	8.08915886979455	10.1647665889116	18.8358508127023	38.5230907461588	29.1638925549757
105	26.7810356952678	49.3972767886262	8.70666115730475	24.984402751234	41.4598550815371	36.1869864989337	20.9032104417669	17.3793193806148	8.93402563636224	30.5287389949642	21.9288176797428	42.4796806104365
106	14.4309881369380	40.8483245101393	10.1636973978568	35.5595675196714	53.6395103163112	35.6309190911446	11.3117301995633	14.4679908164601	17.8981975541657	19.0079316804238	21.2628472656727	3.82262647046739
107	11.0672184964696	4.36637505659933	0	9.66905166629622	28.8914496495185	29.0171842104131	5.2882248200668	11.0764176520909	13.9364573223410	21.6037863476813	24.9978893859977	1.08928930964868
108	24.0558963529305	12.0324192126177	26.5838508113602	37.6236146437798	12.0557529770643	17.0668235349143	14.9398511689618	17.1045866495513	17.3971371876853	26.4347876713028	13.8308246928558	14.0061455390121
109	25.6096266228451	36.6552188994946	14.4262591862249	16.9666763931468	20.8827137496318	36.5777282911371	5.8380203128721	23.7856197825799	20.6078935490962	10.4050700007250	23.8588654544056	13.2098420614566
110	25.9385073353849	29.0660267374439	16.8055515452412	36.9425276862743	33.6602997822736	36.5567901180716	26.4069672519115	15.2980767761720	5.95968553750435	13.0148666516695	23.3168912053378	18.5080736206142
111	20.7431867501076	21.5867471576112	24.5041588814823	25.7525457585585	17.1277685065616	30.7955233923689	14.5635233274386	19.4540046337062	13.8879247191079	7.67212250592928	33.087517806265	12.9390481723457
112	14.2182932070577	38.0717924510607	39.2775521899863	1.36063798861910	39.6509143293337	31.6058825542407	16.3938264399989	27.3480294642964	24.4677693892228	19.4981339876523	22.2578515543713	16.0134216451921
113	23.7139741860357	19.4517390250890	2.40602337266968	46.101079911208	28.4100816706368	9.55253532180628	13.5913921455290	23.7621834897029	17.7359576767088	17.1097633837531	12.8150987796341	26.9081317101849
114	14.1755316132285	35.9580112772216	30.8835676288588	37.5066484931963	42.174107574397	16.8758362199013	17.349993521272	11.0105920126109	13.0451735718582	27.1886529230945	36.9655535495397	28.6416044142405
115	10.2141371891632	5.96999720712335	22.6008354632133	0	26.920201089516	33.3935547075602	9.19596141284776	12.3767603059360	5.75830934278685	5.58172685821285	17.6467555004966	12.4431845622360
116	22.6980318069054	17.8258259354652	36.0097876840211	16.8412041598011	23.6349524617491	11.250305518688	6.77643151992355	12.0874258713544	1.03593436667355	2.45281593462697	12.3608364707259	17.2125139145283
117	19.4108531672174	33.2490329812693	25.3786013154999	16.1985157680990	21.9690360487061	57.0254921110831	23.1393096871959	21.2934973685223	21.9677854774344	17.0624438868552	32.3795224632477	23.2301834342511
118	14.6290340215521	19.3915155633408	17.1174377624824	22.4139965969366	44.2381721870698	10.8218197853583	12.7634281071855	25.8231327131428	18.8676362149027	11.7706361000903	17.3469771601213	2.68750035572817
119	20.2425373415088	18.1957578644386	7.17787381811792	40.5431164390844	24.3110746686619	4.4877300893209	9.22981590003673	24.019936685246	7.83996826859743	24.3053307170974	9.81146743597487	0.600454661120027
120	15.8426499540818	23.1598624585285	8.77360504401573	14.9886516706360	45.8957777017713	40.4301693865821	13.7079627912574	21.8621021222521	16.6019788263416	15.3330310998543	22.8093064635155	0
121	22.2983520132219	45.8537110164747	14.9680139298654	12.0376527194246	52.966903274218	36.5260226295448	25.6458579984159	25.4261903852966	26.6474915637681	18.0240262637954	23.9423082375928	28.6583597160971
122	25.4775602687804	17.0353342821399	12.4992631359954	32.5992388359797	26.5779482284631	0	16.4110657420333	14.0242301279925	10.8328564792943	20.7021623707451	18.2775569308526	0.619784555974555
123	24.0702252391528	43.0892509038347	42.0241153999357	42.385382926506	38.118691635274	51.4374115349782	20.1804219781029	28.2984600902939	9.8066484650784	26.7093067497772	31.274304197242	26.0319808678772
124	20.1416180904516	44.3845525810737	30.9705207473646	40.1460880880843	31.0184151357996	35.7074246744728	16.2252773472187	33.1105362957839	29.9831160861157	23.9899587532409	39.0489633305182	18.8320574786668
125	2.61496488367373	7.59513171222407	18.9109353980049	4.36838395695949	27.8709719620565	25.9076414080879	0	26.9348808725818	26.4183544890875	0	12.9989909928745	0
126	18.0966978646189	27.3401221483835	25.4188625186505	26.3850980793033	55.4610814350955	22.9167503421227	11.6714824255534	21.0071975616347	3.54535026224733	11.2684189473426	15.5393866275823	16.2675316377564
127	12.5604970329065	35.1831456720672	30.3217751274799	49.8479534947186	59.4110643634029	21.7821192046663	20.9095688861824	17.1990074312487	21.1668480583949	24.2808938472967	22.6223536857052	23.9429843910771
128	30.2079800218078	37.891983072339	18.2203936513225	20.2973648626331	57.7815183263513	42.7144533792256	5.96136179994245	16.1616141668041	14.5192856775087	6.98835805271939	5.94205206106736	29.172628760178
129	8.72379088242594	11.5623536648338	30.8004622121919	21.6004204361994	28.8428769272944	18.9072593969618	7.81626901240422	20.1172334333599	14.7594655732813	16.0610726361135	3.90333709584995	18.2127452677963
130	20.8048095284124	33.6450367743210	14.8471122020876	29.0685560813645	27.0971679757239	41.0778615288705	13.1463364376683	32.1135447192302	12.7482812172253	23.3049554749879	8.62473362765041	14.8487581534040
131	17.2720851928813	7.278519678666	15.0216954548335	36.8748184305681	34.0314917524322	29.7066043229438	13.5191152080502	19.1669587164137	9.53423242194544	20.4452952213088	0.241164950755795	16.0458737016011
132	21.7520970908991	28.5021082363201	23.0426274522090	24.9491154649344	57.7007397281865	59.7118313269033	13.5900958290279	25.3673815873963	20.6694979554203	9.8316139256789	29.4435736461718	17.1558316372284
133	11.8153991357500	32.7114728170386	23.9219881626409	33.4226370423177	48.0820426559167	37.6687298408343	21.1475707557801	19.4471502847885	18.6914583152291	17.9684399868553	18.0748165988368	9.72165290231928
134	16.8795183014352	6.47998002217168	15.9526996824523	8.21551192924647	31.6171307483079	2.15951324107416	11.2718841313279	8.85020228331518	0	8.64908817375532	8.6886782562139	23.5798218908280
135	6.81290912841246	3.46533458214382	15.5230026893772	24.5387524633770	19.9477047420919	13.2031525380824	12.4289358901893	7.26490090388234	0	24.0562971047548	10.7141448815683	2.37796701072019
136	25.9202819939172	10.6562651417203	22.2949382266563	9.59557755241505	16.8791983898008	20.9637469813326	17.6087750821554	16.1798565755243	14.8011035561637	16.0881173987415	19.1322447995696	9.26572574290797
137	19.0582032011597	22.6067007201347	2.70705456789796	40.4300805356215	15.1495109244199	40.0653322818488	15.7533663004916	20.8204489058916	16.0455223739391	19.3321454352498	25.1534589352735	17.4631384072260
138	33.9291847809807	42.6335807476941	40.3924284914455	31.6723276351223	59.4788607223116	60.2789658703468	26.33264195392	34.4482296246086	33.0596039515858	26.8604595776864	34.813054136218	35.4350750106411
139	7.54417227040617	8.6453735328154	7.16291702833781	24.7344123711853	6.32498931086298	24.1445119479794	5.92149455980516	13.4188527614707	29.2120045535503	22.2985935344338	22.0391825734181	21.1166502966143
140	22.4052008144429	25.3366439948723	12.1800285551777	16.0413194130727	19.6921497863530	11.7276280954415	10.4845616877606	30.0240634111122	13.3371001560415	21.5261781874464	23.5117927126526	27.8596189472418
141	19.7578494078238	27.3783722112231	22.1237906964557	6.05420863841458	50.9537495509408	27.6077749486572	22.5350453396604	21.5057610548050	3.69800621759622	21.5316260749109	19.1088802888504	28.5317461806545
142	22.945731248331	28.2493882723094	24.2199230498801	25.283473741269	32.7691269877338	15.5313397549184	19.2740169370270	10.9060559838056	12.6294162844018	29.1356732363023	25.5032143057014	0
143	18.9700544468832	23.6614423978193	6.41611710274293	3.07452928950336	48.6753962038929	46.732111730674	12.3143000906017	25.6067787811544	17.1649380051407	4.39304374663883	14.4356792570836	6.14533696427818
144	12.5625836556823	31.4145517821506	21.6959108972578	29.1368359854672	32.0500015477909	24.0355889602297	11.0012787607926	19.5143977409574	18.8224975036974	6.96878809324035	20.7999898343238	22.2973997270902
145	19.764851826229	37.2125671818904	13.0287735927897	42.8819000684179	35.7348132161326	33.4328995560347	14.4135057789245	21.6677077480039	21.5012900909104	16.6871699984638	17.8937635024928	16.9596635347860
146	26.2056925123092	36.4654605808694	21.3083055451459	18.6686862894559	24.8761202241119	17.6594123051535	8.2205995983023	25.1804418377298	9.60263946437243	4.09117544518583	17.5111811654444	12.8362554306575
147	26.8975809814089	48.7903683812302	31.6561776998794	40.310317286421	56.5208335171286	41.8904569348872	9.65787089108688	24.8912104716329	18.2656243839173	23.7743855921509	14.6985469990520	7.97056009633192
148	38.8462504586409	52.3326856814012	34.6220457498101	40.232946825265	47.9384199594131	36.6435500319131	14.0387226288981	36.3433466119903	19.8435850354784	26.2710871778839	32.7921729171074	36.5320978032344
149	31.5327020367573	52.0064148684535	43.3797324011811	36.8344619967298	48.1024832685987	60.4397162794263	16.2281672986423	34.8738964135597	19.4247025294119	20.9342632391827	26.1252159044032	32.4168102747800
150	26.7164676701263	27.3052548159018	8.9860534174122	23.3261686912791	35.1126639723533	48.6248679122072	10.0850016153096	13.4250932239951	7.47001324140286	14.0322680560807	23.4187189304974	5.48799030901915
151	22.7520438070726	19.6442235926647	7.60226115193999	39.7068685927336	43.5008136148361	15.4977792264764	13.926770559465	29.5484458871050	12.7653281842368	21.4756299564499	21.0657609206131	13.0195212982438
152	44.4365427245190	55.0495154937348	41.3979890555324	36.1807859661509	65.502886728351	34.6473195817224	25.0316004449464	30.6447440858154	17.5029552548957	25.1796455982192	40.9937910550271	27.5973449215746
153	14.6101439529826	25.0626717023119	6.67849441811361	36.2601165969975	38.1141878956408	36.6325739350566	10.8621570334364	21.3716474143849	27.8779465397230	12.5031930461328	21.6748683012388	17.7370047503834
154	19.2887454299556	41.2071294323842	9.4896255149935	42.334201425601	34.8053999118127	45.8309072883715	10.6336839590467	11.6198385205482	24.1339026760454	1.39945079773264	10.0587332799645	2.30956484800237
155	26.9446651109646	10.1558834756004	15.4091102949939	25.1143569481565	37.3965476042162	15.6957685365089	8.0755901560733	29.7082531887393	20.7353941559408	16.5703298791981	34.6040287886202	18.1797206083548
156	31.2826080805195	60.7232021430068	33.9033124182120	56.1818091084859	58.6641862899261	44.4204282162740	26.4145558454530	23.5754652409012	40.2183165153689	28.5062270572972	41.75741375464	28.3142494749659
157	4.22540215465745	0	16.3664453464073	19.6121815618524	23.5920411091248	17.5194160506148	0	11.8795418894481	0	2.43499488890932	9.11661066693896	9.961819720243
158	16.3641751615324	29.8273357357512	29.2529913909728	36.8926214106271	40.0137872369205	46.6553540076769	17.2792239722552	30.1847257981431	23.1867998517261	17.2004560938649	25.6201738186968	16.4582012343014
159	7.75988601024449	2.75988818457806	1.21171287137028	11.0630743115106	39.7823303434883	10.2392199187069	6.15352388493544	2.00298440872783	22.5137942858511	14.0385216464722	8.4625023595354	5.93268093680817
160	5.99902293262828	13.8810640581022	20.2720231543096	1.94070047869439	21.3252059625497	15.1984969413219	7.75925366451945	15.8096718354280	18.6379578141930	21.3186404994271	29.1737472124562	18.1437021704121
161	19.3793374911935	40.8264436166472	12.6384893509520	25.5301983390968	31.3325657863244	26.6598470676392	7.33263990539522	29.0910394696320	14.5135465512872	16.139049234039	18.8163739404713	13.8550196314703
162	21.4737313390887	17.1680454554351	0	0	28.3322818951548	0	17.8067963269549	17.8072108058452	14.3758810936823	21.0956514654225	20.426783346388	11.7102820938836
163	29.7605064392211	39.7298313595847	18.0081904725748	36.2533107715951	38.4171409908038	24.1885245306956	18.5744080507593	27.4732861165591	15.2681228149158	27.6414122990474	22.2359491808014	22.4815150887576
164	0	4.69017330980171	10.0685583017933	17.0500195177904	36.5406868047839	19.8021901638113	6.7261774425239	3.41131328208548	5.43395100503291	4.23722453046283	13.9017087758868	14.7277686584728
165	18.0215476594053	36.8861768613179	18.3685449422250	27.726722073692	23.4716084468469	28.5116471468445	6.64988206473055	19.1992260679301	13.6154386609956	5.62942797447017	28.1235964248086	9.65076360127631
166	14.4262913026439	41.5764804970715	20.8503451023121	21.0400232021438	36.6903472778012	46.7178029947355	8.24329498072398	24.6464918645248	12.8154004975635	26.6757869510652	27.4544558515207	17.7887751127879
167	31.7041364914206	8.69237936296502	7.26526968979053	32.4061672326010	27.5643365666886	11.0061913680618	13.3455498052128	17.5214529660017	10.7597600134850	2.24983248095744	14.9283042392753	11.1985165811455
168	12.3842204176266	46.0120348895862	30.9122726849369	28.1935825441204	58.0446524516047	13.9416743371533	8.62890914035594	33.5934171709738	18.7662620187759	10.8597469441647	16.6873085438827	11.3827406080959
169	37.5040453707819	29.5770801740275	16.5020653746673	29.6246710175527	40.8285172207369	23.5525771198722	13.3577543604428	27.0681961306991	26.0843042116892	16.3628821074739	20.1683198376615	23.6525669316433
170	22.4490567308066	35.9962944873734	26.3414900646268	24.8412128987548	48.5887945245906	22.0997304897908	27.6368013496324	27.0704233076259	26.9678368704206	21.0555892122262	28.9507566010251	4.51779823685081
171	10.2911909105572	22.3151499556276	14.0235581624518	34.6496141392513	42.7099786625838	4.91061636158864	18.3834506329194	18.4707140964665	13.3738346880202	10.1001140861182	37.1386238509067	27.6207469413648
172	5.74038029669524	23.0130216616539	16.4117047644004	19.3245708096523	53.7073270859451	19.2713011817773	6.11989361597964	13.6320798978328	6.62591219972013	4.61746542413034	18.2867845826361	19.8700917582926
173	16.4852118593179	2.77728669653349	17.9399170544425	27.3778947020436	17.1830092667020	13.6130025159271	8.15460630904441	8.13371979776733	0	21.9267244794667	37.1646802486325	9.09144512805017
174	27.6603787368080	20.4821559256072	42.3490052668793	27.6995877216155	53.9028615824853	25.0906212681379	15.8454255900606	24.0980663714729	11.1721427830588	16.0413320731012	10.5333531155689	17.6492448712198
175	43.2616965327241	43.221263475128	26.7937328503797	40.2017271859318	39.1326112599613	29.1623579351017	18.1074931141291	24.8216582345253	11.1717275871634	26.9432876288565	32.8626120368239	31.2564596355250
176	43.8199460747369	50.021911526984	30.8103534798701	53.9306726476029	49.6685250123505	71.9519690588451	21.7556016517317	20.3659132287363	37.5568231447585	31.3306502799468	33.1919033962759	20.1523770613651
177	13.2698032137866	29.6888623624206	36.1856553544416	29.9063586062105	34.1672481980369	61.2563617352141	15.3580991086264	21.7469458563593	5.36135508481819	13.2562715685967	28.7867398435743	16.0431742051969
178	15.1408055403458	13.2139006891993	18.9339190416305	19.760021059602	34.8444295401936	42.0657871562344	11.6895542082456	18.0365046927423	26.2715364132753	0.841661872835616	12.3376320424187	24.5918728430683
179	8.583047197125	13.2167508107967	25.8021033246931	22.3487278490772	23.1929805907342	29.8933072411356	14.5548412909318	18.8056272242792	3.24403309480621	13.0989412404743	16.2921170831399	25.0838405736974
180	35.3023816110756	21.3033681132006	0	16.2399742277583	33.709365219138	31.2511362327795	18.3537773818879	30.3134563324984	1.68970183954971	25.1078685994597	20.3544416269711	16.6345419864935
181	17.6723306403926	33.8947153436295	36.3062627788185	33.3483160781165	64.8981848263456	33.8740219323709	13.7648241797911	27.0800262684438	6.6647554768108	11.2069215768124	16.6640481123425	18.0883836546470
182	16.6047591547929	28.8057651492739	7.9067870934719	20.2604272353039	46.7768198156649	2.47035323752159	18.3081852875308	14.2200482839378	17.8055504101185	12.0473368774451	26.0290927375708	15.0076377586878
183	15.4704543349549	7.61942844873989	12.2360583302782	16.0845092776219	31.3744184454591	20.4994843603549	0.0149497539594066	11.4109403693242	8.49738056919037	13.8785364644001	19.1853973572681	23.5083478725234
184	21.5246827575325	46.9533662453383	28.2223749488054	19.8828073903179	18.3921797936471	18.3861271895954	13.4582649278629	12.9949559786140	17.7878704744044	13.6390893790042	20.2957465100139	17.1401460555628
185	19.1459045980960	31.364761056932	18.5239403604751	26.7488555347402	32.0244672525094	24.8814465163897	10.3015475395844	25.2445031601468	12.4049324218439	16.6162415656509	20.5053920911473	47.0331308164035
186	28.0477723304812	29.6985023944693	27.922993989058	9.10063431839208	25.1787827897712	46.9931063898782	0.848582815676338	11.9856973712885	13.3355523115726	11.1241808257794	16.1438720776994	17.3275827032298
187	30.2334562854215	17.3036409764261	15.5456720310755	6.89580436687169	40.2396559147798	10.8040487646767	10.3910186562000	16.8149781603261	12.9478096161477	10.0756127424818	21.2733975050556	15.2532285744572
188	18.4292231591370	0	27.270246449294	2.38255215292037	26.0104079421557	0	24.0407422620217	6.04784209059101	10.5369602212352	13.8853644057518	23.4399761999529	5.67487028182825
189	19.2507742772156	2.75493857352872	14.3816680157284	11.4237314008848	36.5596309549521	0.381966015391455	6.8050542721334	19.7834842370770	11.0641464994321	13.5480092936236	18.7991440004000	6.61051103718212
190	18.5950956509361	32.6991812568474	50.276588047113	44.3695012379478	39.7500049975569	12.8972838877263	16.0599367569653	25.4766789576947	19.6190384748477	18.4724559519948	22.2000375508457	24.3663208293004
191	9.27652539226877	11.9691315733086	7.30026341625142	20.3864615408026	42.0084784199132	30.1636423540571	13.1732353896371	21.7351488831202	4.19441757977658	7.40759075825015	21.7384243129167	21.4429877517245
192	27.6277960859624	7.07749115518074	22.4700605354294	20.8316308209235	36.4707957977852	17.1502890502154	18.1757403542013	16.5080285827415	5.53083466015477	6.99677772782525	22.2646103473054	10.1161265884107
193	8.98814769642842	12.1798180683243	46.9939043541393	38.1075111083087	30.1395927515503	40.7997192854596	9.95100827831562	5.82466827604981	6.07936096894967	17.5182298330797	17.6793695838114	12.2866797587884
194	10.2604263192850	9.82133091775115	0	14.8685617155989	8.71938017191568	0	11.9286155858538	12.9150107882425	7.05047069494117	16.0913335978349	19.4162621140134	0
195	16.9847296074720	37.85060395623	0	27.3163605123545	32.2552720316453	20.6122168057563	15.1111052930571	25.4646172142942	19.6005946332916	17.7587755072189	15.7750735025546	22.3291284895597
196	29.2488901802476	42.4194793336879	36.0239735198233	19.0203638104702	53.2829557979845	47.4678160868649	12.2362804405649	29.3744493678572	17.2465735553292	20.9015930784547	48.1098453405679	30.1076497498444
197	12.89377342844	24.4308119896648	17.6501684881914	19.5620781379545	50.2206053768311	11.3417461716946	12.0358191716929	27.0880211093925	18.3356485577323	23.4605547525958	17.3026856789913	20.4376946468691
198	22.1902238488487	39.8099111436528	43.5646849056932	32.8076479048596	64.4946527601512	30.0534824638162	21.9721061289334	26.7265066184848	21.0192393559985	21.6570495787174	31.9013274259356	32.1068466533588
199	12.8956507302296	7.822053438467	18.1900549955197	12.5545487354064	43.4239810694815	20.3022524975063	5.57404600775177	13.5828694781873	21.8437319122665	18.4995288040762	18.1075842800275	9.23509871013912
200	23.9838001072509	29.1272099877449	19.8946249790040	32.6369267090722	39.1245260645091	19.3301820740370	12.6259471221136	23.1156194152559	0.208862886634696	24.6395801657261	14.8836143520167	16.6256083123922
