# Supplementary material for: Simulated data from a genotype-to-phenotype crop growth model for pepper
Source: Data Brief. 2021 May 11;36:107119. doi: 10.1016/j.dib.2021.107119 (PMC8165395; doi:10.1016/j.dib.2021.107119)
Supplement: Supplementary file 1 [file mmc1.zip › Full 100 GxE datasets/100 -- h2 = 0.3/-1071251901 200 0.64 0.48 0.64 0.95 0.8 11 GxEyield.csv]

	NL1-15	NL1-20	NL1-25	NL5-15	NL5-20	NL5-25	SP1-15	SP1-20	SP1-25	SP5-15	SP5-20	SP5-25
1	28.0369311263818	36.2576948943196	17.4004761558689	26.7440123830642	43.4487064438548	22.1770837383371	18.3714425121677	26.804893100728	20.7494669783966	22.7101208645968	37.2908305643434	26.3912239152769
2	20.3800381416260	34.3745522566369	11.0699376566647	27.0048237642532	32.0608982294885	41.7127360080699	17.0010644334633	18.0891267608370	17.1795752514113	22.9327690055216	24.1872482006679	18.4706366623781
3	26.2132220032939	19.8559702946433	17.8465919649795	25.8744818598895	19.4279432920908	8.97535336705293	6.9917485824158	18.1317083197281	20.9763853209008	14.3755791201931	23.5719936902472	16.1665710444459
4	12.4907946796948	3.16163067457284	21.3780305536504	12.2854064869372	12.0028692308645	17.1977614383857	3.39559231940444	6.9119047062238	15.9990681504931	12.2426840909147	21.1775363784442	7.01794718202672
5	14.4575511095347	22.6814230725628	24.3521104664640	18.503408378263	32.8550860098985	43.7294437764983	18.5147887030082	24.1155675390473	12.0131010153968	22.996181343373	13.8796250739048	22.2899914719217
6	18.4996957730001	24.0472621833158	13.3959215427766	46.3903031245899	11.4566524076654	19.3826179221964	18.9550062937651	17.8512215441461	12.2314895323714	24.6874176848991	25.4461568302994	20.1639179990360
7	8.22584941610914	9.37514778743341	31.3152199597583	28.4353911886496	40.266161455281	40.0565835911038	10.0297921780962	17.0829450747428	9.46400543666597	12.1519852498637	19.9270394153202	13.5316802840092
8	17.0583651509785	42.8300851191331	26.592654348026	31.6040823931792	52.9603983745284	21.2965710714283	16.7022104027035	34.9745679374722	26.2859578223289	20.9053257902086	27.9072629615181	20.0273862803224
9	8.37164068945373	34.2231142082956	12.9859018283875	13.6917713755722	45.7707155737686	23.4310730057360	19.5661163597851	20.8873629532747	13.2607031580936	12.1827616054625	28.2643441591275	23.8776524276472
10	16.1386697997138	29.4268392324836	31.0476893693284	30.0650753979719	35.925230095797	54.6366340108509	10.8426635171122	20.7344623397516	22.5755562254832	25.3940657852277	18.4291310873249	14.9669697354165
11	16.5289791836623	37.4280384699479	42.5353568467911	28.2809600714516	42.6799249341636	19.8516578957563	20.8686895738617	24.2493615984060	25.3650218339287	19.3083641621710	30.7823073237715	23.9244737461621
12	43.9235869492205	34.4372547317668	19.8617044785998	30.6010474988528	42.0940548809915	32.7478255607858	10.7934614886417	24.2115815758696	13.9609977934406	12.4223336162842	16.4877944886119	19.6218271202237
13	23.0305393267768	12.6455695639168	4.44385017736105	38.3359348147869	43.9718975973258	32.1841317914256	8.25123720113286	27.7613074316807	6.83598795388083	20.8031520270626	25.8259760273079	26.1553096478059
14	19.0970495640329	16.4298403976821	23.5586689854067	25.1561032932461	18.3381548546972	35.2852662550941	13.5375725043362	17.9123462029868	12.8423540554385	15.9955580078287	20.4029423572277	17.0004425482272
15	15.9277728647993	32.3997290310721	16.7676410787494	27.3671169964258	49.443311372307	20.5144702289757	14.2936669100377	25.5255718168591	9.31643547488749	14.1329485189307	22.3868895149259	26.6596401647566
16	17.1996055276355	22.6888905627509	0.722163847753716	32.8319029717	0.317067139661042	24.8659185971358	8.38338637760225	19.187461263767	15.6322352057807	6.9696019911098	19.4352867368111	10.2357663667862
17	28.1606405424301	33.1504530899452	29.8091690350624	28.9825056363971	54.9674340404968	64.9939564360777	9.6459145641295	28.3475732405727	17.1286373348894	21.9947373899158	27.1933135276587	39.3250700784449
18	17.5003453931864	4.05743637267776	6.05069008491805	25.9111987139311	16.6028717209557	26.5984924001651	6.32046622894783	26.3942511454730	13.6745915465147	15.2666446680372	5.54845344663718	6.9766537906218
19	29.7933293266258	37.3693487812409	17.0084708325401	58.3289228167053	40.0496433345099	36.1957048771989	21.7530918773953	26.9558274491297	29.4921103063038	28.4636964339248	18.2996120946913	23.38176007671
20	26.6445889222312	20.0846057573889	27.5344050216986	16.1409999141692	55.2501580882526	15.5973863466567	11.0882661556539	11.9685082137127	14.6904333820480	10.8441293274501	4.15358586565806	9.36094799466915
21	19.6001045813551	45.8775706428131	13.3442177515372	31.2600097515733	48.436928509173	16.1371632753265	14.0073886627411	22.3052175421686	18.4760289801500	4.00585167914567	16.7218621521770	23.9585880195797
22	28.2578835189463	39.8272988745724	21.2055089926431	33.0033815278346	25.2546067500589	33.6142388430200	16.3860677602013	20.5066285156990	19.0671618831326	18.8180858165174	21.4498906836213	16.1510758795441
23	21.4927907851571	22.1467125258660	25.0492342349159	25.4779718529368	43.651773930684	46.3341650590352	13.9488942944823	12.9637637702388	26.7833831886056	21.1532581055239	2.84935946932904	0
24	18.6946928940393	13.5618778031314	12.1148615941833	31.0694471054202	36.4815520378689	24.3746594139583	11.2479150948442	14.1552682251014	18.5611220495898	18.9576841774168	8.23440957348609	10.2974351293379
25	25.8554498213095	31.1181171088265	30.1831748893689	34.3633149092373	34.2333415791763	12.7535905128829	22.8750983713662	25.6795908036937	19.9566821223926	19.4764509748033	29.7360260438389	12.3063730003183
26	14.0075833429701	12.6901539835239	19.0894445369415	39.8178157715334	29.14808324647	35.7010372699928	5.84356323760989	14.3986989663782	17.8355280057744	8.18775573249408	26.4300126171436	8.45609223724277
27	26.0391371299501	38.8649945823059	16.1285376012746	20.9594419004723	34.6554927460311	16.5825663934270	7.64172507233822	27.8986112856115	10.431580190602	17.8942447134117	26.4425016300366	12.7596708380492
28	27.2370044498218	35.1809226859389	16.4801041547609	20.5525091657082	18.3363929823298	26.4396575218716	19.3150039073283	17.3171235946843	35.6602510136825	16.1873291197942	24.1323172381992	20.9749605748487
29	14.3425341844934	8.97041418712864	21.081219419455	14.4377742509320	31.3713668645900	32.106477812343	13.6237590777988	15.492094993496	1.4244647135887	11.497432927232	19.7314550237617	10.9706653717305
30	24.4835117298075	39.5164421954942	17.5260486324291	55.1313110593216	36.7281761667812	20.5002478593776	20.7355142590564	27.2934983103754	16.2530573732615	21.2046648295189	34.2397438520884	20.5551722332497
31	17.514556288951	35.3072702757852	34.9928646502094	21.2750997779147	34.6473378200537	36.9929129406246	12.6005458009392	12.5918423999832	13.3405969694031	19.159096485254	17.3149474561652	18.6510306524490
32	26.1492600911564	59.7192848367524	39.2207916740144	62.0750358945049	58.0651767380291	55.6686013494143	29.2630042234541	24.9462542061023	14.2412983791005	23.7310107513766	39.6004803514177	22.0624207659949
33	11.2941108782319	28.3941115994141	29.4936801648673	16.8590909459861	31.9299601958577	26.3308853638259	0.580897683555296	19.039631006229	21.6113966507481	11.959037052263	10.5902459112173	15.1488259971044
34	10.4620334474031	16.9985420162523	20.7738121269931	13.3080880609661	31.4097952322462	7.70007296909117	6.0767633151018	17.7250763444246	17.2151966987355	6.81062500757654	21.2557267686144	0
35	21.5653817914856	9.84262131593066	9.53601072513296	22.9108696823791	0.166443749606618	30.8662664490086	10.4244133135949	14.1132177439656	8.40726968210017	25.5182006191336	10.191976433044	20.3236862581436
36	11.5979321063854	23.8260996142920	0.967324816056873	17.7448596508723	37.1882684361636	40.2155720606131	10.6526532112196	10.3371634496398	23.0629740067422	19.4321350616608	26.0924654174305	16.4349257596776
37	25.4501467682270	24.0853488198686	23.6885569121291	15.3879454053595	34.0557296464234	27.6063727839635	12.5485423338315	17.0223203845596	17.2893836693963	0	26.2816286438661	7.12761759952261
38	14.7133592087545	37.5148845928156	30.733966646712	17.0617197307039	39.9075396580126	27.9866162986207	6.0776283203685	11.4398666553372	18.377174099365	10.7017825930231	11.8312072129845	13.207892815342
39	10.7542008890659	14.7572961827267	7.97579623504807	19.0388642536551	23.8902245116707	16.3693730395982	11.6835312248629	13.7959604111666	7.42614230453744	9.41856301670581	14.3073641335079	12.27007407212
40	19.4043532441396	10.3631355195108	5.2315366564161	26.6900529711290	19.8754771002898	35.9555200810195	17.0102448007759	25.9510735623636	14.8803307753266	25.3977325383224	17.6140766819154	17.6252108086500
41	17.7422027604213	34.6966921924772	11.5615651710450	26.5120387983994	41.1223292190948	16.5298674241142	15.3309515047204	11.4748197739304	23.7749781216075	18.7508230258932	29.8955465340292	28.2155793126271
42	6.9410188323236	23.2596626464727	20.4061438378442	29.0791090433773	28.2148897625857	9.06993421453526	9.77334112623647	9.0982144229861	13.7366524110223	8.81500340110601	5.06889206905466	15.6333491990024
43	15.5565172646710	7.40521390330768	10.31745238929	14.5806521649115	13.1188400610924	9.29446715926128	1.14586338194576	19.1655366521736	0	21.9592878081204	19.1297089576274	3.34719993913631
44	30.0245382034754	25.9563365371907	12.0789577652419	41.2257657875153	23.1921959597514	24.7173501427409	15.2390624709581	12.4649863387324	4.14778119294473	9.02737683110132	25.1876054054427	12.9152896355525
45	6.74584554892729	48.0414110645176	2.28881842513112	20.2820972448981	32.8642528869922	38.3666770797812	18.1899293054233	22.1354791562885	27.6681675194122	17.5260357287085	28.5738684687225	15.8691432636037
46	16.5490222044815	9.13146169643624	30.0095362497849	25.4820198365621	39.8979676265984	10.7010109043385	10.3485569235008	16.1210416667088	0	18.9515477893222	21.6326242750760	25.1946429271970
47	38.8812248185844	63.7202057114524	38.8489935050055	39.7113419614173	71.5138587802012	55.7962138812467	22.1564259112989	32.7358049878883	15.6626586051031	25.4534682683379	26.8445069256011	28.7727369175592
48	28.5619851840456	58.1672137558719	44.7098984261532	32.5183405694062	64.5487650563815	44.7266884547227	17.0632370591023	25.4360356252875	33.9476544781875	23.6418136947405	30.3889497930524	39.6628278750834
49	11.3829750104061	27.532701175572	38.0840626716569	14.0572427478831	20.5035963564721	18.7615899266154	11.6980770210803	15.9314458427011	27.3226447296743	18.3056522630996	11.4195949776676	20.6287986431208
50	23.1321489552380	35.8488758005612	24.7967010391071	31.9470418605302	25.7415416995717	40.8674143533512	11.1941240174669	17.4806308244767	23.4983090370816	16.9679005048594	18.8187039404595	17.2470172841659
51	14.3708068650288	13.7768845345674	19.3451098259805	15.9720458948350	33.9095713538884	18.2127118568827	12.3672528960758	8.01849641825214	6.55511010178392	13.5456773809183	28.3478680518653	19.0793426767200
52	28.8860654806325	22.9069048926858	47.3556770548399	24.413963764378	45.3878964054798	18.0841316094300	16.9088659598699	17.2599963508397	12.4689073853970	23.3043608156731	26.0985865479704	4.27147699405197
53	22.8862538711306	28.8864203558157	27.4186102931781	16.9748683076103	33.8268314049762	24.8857907807614	11.7880054905449	26.3973162650542	18.0285602832840	14.9135383433985	26.6900372339323	25.7902554505395
54	26.5862023735643	37.8651058581307	25.0654536756854	28.8979978920637	35.7247591322649	29.7618914294779	15.8561516087208	22.0555278620886	21.0364905392291	14.2146671942357	26.6879060329972	1.7007946263776
55	14.6237761738225	21.7917991119319	14.1638752221030	21.6470510018676	39.4366163637446	37.2823130695134	16.6411548226509	17.3752781905125	20.569986694005	6.54195765398038	13.1823884949231	0
56	35.2905944523625	49.6274150829604	53.1377700750975	45.9586937292553	66.1134337086877	50.6807064978524	24.7899428666664	27.2462728835664	27.8660048589535	23.241137320851	44.6716470834717	21.3598683317829
57	20.0860850872091	12.8938836341868	14.5334013760794	28.1050600992213	22.5205162742507	20.4973886256745	13.8731998707533	13.6119340625508	12.4042475084751	11.6179941087766	11.7074476441655	28.0972586587524
58	17.5627309934721	17.6716037284720	16.4715932018556	14.7849027745233	11.2170143841622	0	9.24287767475314	17.5537186292353	7.3307430299509	4.1924888153303	11.7691789982631	4.12462994752097
59	11.9088088245202	46.5098739308305	15.4832559800661	38.7739991455801	58.1916383981087	14.9600104925431	19.4943302822896	17.3660637524185	16.7808096377311	20.7962675836104	23.4452313723173	25.1361765612325
60	26.6415933704174	24.3072248977024	20.0303809863352	25.9246358537681	16.2580044265666	24.5628936025498	18.0289824449449	20.4130826389202	17.4458248481355	14.6516689697303	20.2507842406405	7.72343109593057
61	17.3973949052918	34.8114313184221	18.817421314533	42.4262089221582	27.0392984986482	48.7244673909927	20.7514466599365	25.1126874547596	14.6917272367351	16.7030612770743	30.1548809963138	28.3828869007389
62	16.7123734555126	13.5931521199284	1.54556468996355	8.59375013677462	47.5513657005634	27.4893283659237	11.1057297496559	6.5706694468993	23.6186021319978	22.0016057991909	15.7573540105924	20.5704738280195
63	10.8371158863119	4.68589693622293	1.39015534149586	8.85925062555767	33.5965542750437	0	3.32388604002682	6.1836707687949	9.94354194917787	7.24450536892349	13.7058868447688	16.1571373658730
64	25.781598174537	58.9760030711496	40.1834916906437	24.4636379940302	67.8848714925148	38.8715762850281	17.4142093885909	20.4819664086867	25.1645289549265	18.2200526585745	20.2527662240636	30.3308992926978
65	21.7158201821768	66.0232463364301	18.8142866955754	39.4157020263702	51.4627413195871	41.6673818191239	22.6379604983643	19.1792123168324	14.1837231488975	24.1549487026086	20.8346623184448	17.0203641017754
66	26.183781776523	29.9752854834742	33.7692190872740	30.6341472670287	68.9793538280338	14.8208193341119	10.3646427774834	23.6051673514090	14.5422474412135	27.5586378062936	38.5185238269398	9.85669706407289
67	9.39057014185476	28.8497763554638	16.3160692484763	32.9728777393578	41.1921463197401	23.3234829351506	10.1086289899667	13.1691651348465	19.0275144286261	16.3292898810762	8.18683959373068	15.1263619717293
68	22.0118065773483	35.9132404598523	20.5453839164631	45.2337565361686	38.3374861719507	35.2505874453349	17.5763849267625	35.1664715696596	15.4634946393072	16.8615098927829	20.1812128327053	28.983360079954
69	15.3493436225296	42.8309224279582	33.9525194035996	27.3893848146745	50.303850412451	25.5895645420789	6.01287589341223	21.4158470124708	7.12904921420803	27.4861075564117	29.4464336109082	11.6389408349931
70	24.4281232810804	21.8424246847990	25.341005882524	17.9011350871965	26.7997540585635	23.6437815785685	20.1355860217393	19.2112708874052	7.09561540135218	17.6464506616971	25.1905239262982	34.5690913948885
71	26.6603851490461	36.5740430054523	37.4573821451591	19.8603127575319	32.1514830662363	32.3120434542964	13.5622856323975	35.4634358222643	27.8156295475177	14.0412998745332	24.1975843336402	21.4871168858193
72	4.58946618493071	22.3280379264605	17.8495797734748	32.9871732938446	39.8571457556668	22.2709099216136	10.8167472460269	17.2511439770840	3.96773899491293	1.8820716659951	31.2190629512857	12.5833659519480
73	27.5782589823570	41.7127919564286	26.5310126143935	55.8383611624467	50.5733503263833	32.9391050638473	21.1113975800833	34.3184004607642	16.0702493304236	25.1915150937059	40.6051217771187	21.1133744488102
74	20.3193594426908	6.73011320434118	24.8652684342754	15.8305994091610	31.9353225325050	29.4904405991008	5.68593473857405	16.1866200232433	0.510362898395766	8.21903904818686	25.5917691412137	13.3991558398564
75	29.7581823934945	40.7653259279766	16.8934677747147	24.4313316384685	37.3089533677427	46.3835859998728	31.1392313995903	28.624756459723	26.1566185014348	30.2442738886502	22.2478554884036	40.9033196697336
76	19.6100748483436	27.7368193369028	26.9208460791335	39.9202135136868	30.3215426400406	30.1785125847252	9.72245469491687	9.49357774925498	18.4460566878335	13.2039065437544	18.8431462137297	25.805011178264
77	11.0368583159427	18.4707085905129	21.1201447159360	5.53977895224513	16.0167070815291	31.7656915191493	14.3652900977437	20.5781952101989	6.2619481112966	17.8027619418032	22.6625437633611	7.64863623784812
78	23.2003076986355	40.1813029267129	20.6354549446442	21.5713448636297	15.3549844334581	3.56682336543857	4.59072894596521	22.1750560400785	8.6334249841345	18.5730518382975	21.1638654985782	31.0012592986786
79	22.8605549220731	31.9685596406849	9.3255656002433	23.0332238145358	44.8448613382389	34.2956767520276	24.5764958489982	21.9117104133930	19.0481755263051	14.5956941138998	12.4687126952576	6.14025561203812
80	28.4453852777874	24.8581514190766	27.8743846619534	20.5015907699939	25.6481711408356	4.14531707407398	6.96133147369854	34.3735153459077	20.8606524020289	15.5194596417018	18.806731645057	16.3828638732674
81	14.5030333074394	30.3277368050137	30.2731572327341	27.2038559966427	22.1108750905847	29.0207791197446	7.81010609310039	13.4075086769032	7.86374379261118	25.9377832092271	18.7137684957615	35.2627249723633
82	23.9698362476133	17.1333706429144	21.6551054572468	13.7102176105979	24.9422436960989	40.8434491648777	9.10210924542116	5.62416331425393	12.7900538720589	10.5593413777709	8.08732849614626	14.9826367258328
83	17.7513425265481	27.9827551045523	18.4424312580846	17.7175093541055	29.7180009539171	12.6700357010540	17.2446659436785	20.2629768680817	16.1105800129377	17.3615218287444	8.05801290366322	15.4780111209244
84	14.6429360711634	31.2685870408071	6.23053517991555	12.7369649523685	46.6793020457277	27.6138475640381	8.2153168757093	15.7007211568803	16.1443015207907	14.9719783617200	27.5041285827183	14.1747325424978
85	22.6459765700005	37.8967397103874	22.6687340055023	23.5238589599916	21.6123588515329	38.4951794546235	21.6633074458788	26.1444662632677	12.3525877198863	25.5111135036657	27.1573682077509	21.2400728606097
86	31.6545587508814	45.6890132495141	29.997740331176	17.2535320578026	43.905394739206	12.8617504669772	18.5853030646937	26.8060408806531	13.7666197509265	0.441249529317988	11.8930661935957	21.8221820814425
87	16.8139855213984	0	22.7983547330039	16.9774111902428	7.17948946132029	38.6775571832780	10.3552001173078	8.11193726074972	0	9.14594928183763	20.1753723357686	11.5130653913723
88	25.8518153672609	33.9578891227803	16.1865257080912	25.7219691332336	61.7409428671201	38.1717849023753	13.5972442316380	26.7604340295653	22.5978130941889	13.5828704208831	27.4843293947313	29.7571272875993
89	26.6396579681757	18.507113554266	8.65051819616935	34.0320172610275	48.3165535064848	32.5437918696404	9.33538036815471	11.5628600917834	12.3274235778941	11.0883947825281	24.8412768076246	8.47489070557687
90	21.9518375992157	30.7787591176071	19.6096664823271	13.1681676413844	35.0121012452553	39.3605828776831	9.92906649356307	30.9838536220321	20.6279934462571	12.6237290880610	41.3938737070937	17.4768347997215
91	13.2307788598675	24.1199904150383	38.3796751447288	26.3682155163634	47.3762451687817	27.8775447203518	7.98628359917435	11.5693014567493	15.6323152200852	14.0772726832490	23.1607638987583	24.9592663208367
92	16.6609938020421	32.120578353596	14.8161378994217	28.1304651705914	25.3009530116543	32.2746375891633	11.5931181426964	18.9239240542274	11.3519678428151	25.6823797332305	19.0867963374978	10.9593550375798
93	9.48575300695303	18.5392067654748	11.1312752598191	21.615081341944	38.3090796713748	32.0743241453276	13.1991389081151	26.2859116462278	9.5425574487935	18.7426836348272	30.0190445898187	25.1495649374862
94	26.0235890427885	36.5066695682467	10.7928304890714	35.4624544623039	36.0502084747674	39.3981826208514	5.89321087020469	19.0088067017486	10.4316553672478	20.450083327291	25.7134820156719	6.05248819314403
95	13.6203125882813	21.6424373812749	24.2174100375942	30.7275740971771	35.1481522364085	17.6999421311063	21.4947501047866	22.5153271986040	9.38470791192318	7.22142984365508	16.6977327845597	19.4224478914566
96	15.9368154206157	32.5041640348706	24.2166023642098	31.6564113633172	29.1481520713927	24.9538008618565	15.9169857922719	20.9697538574805	27.0368726292049	24.4552446054290	27.8608875327154	29.7873854103875
97	29.1517344950369	28.3004174270924	23.7825224125408	42.5955031940804	26.9414104468368	51.5210951383766	8.41910377711461	23.9284467428006	27.5799221670634	18.4434441084589	25.5696574278291	26.0569479298644
98	30.4864738633199	11.2428640495097	22.6089336051614	22.7079137697254	41.4084564399185	9.90888020272244	12.9906034762112	8.09392221811251	20.9904636113343	15.6786064243375	6.91534890092037	1.60452509626329
99	23.8396761473521	33.0241766673773	38.8674984913407	28.4554881394901	11.9772549531917	20.8136896877247	17.2362444020229	25.6811295211388	26.2775202628028	13.3653196759868	24.2694630065313	22.6599167033713
100	17.2972087049479	15.4597054404812	22.5673006455472	18.2093408939819	19.6973575590309	40.5124413699938	16.9540817529987	5.32023213591118	20.9140182477463	15.8294361540992	17.0384861177793	26.1613348526054
101	22.7825774560810	37.3777694701058	23.9699168485572	34.3062914186502	18.8118423503808	16.4626585381788	11.5599104586566	25.1494050173355	15.9404702209377	14.9452977568050	13.7130414978342	22.3802473092092
102	18.5415541077497	24.3092943455464	3.44536290492534	28.0929569436075	27.8815024302522	26.1691137088319	8.10164111427751	14.9128415724103	6.75408616249984	12.7702366008364	15.3572103022654	10.3034046073667
103	29.8960564593735	4.55423292557893	16.1389102408844	8.48282311393893	18.8133396784037	25.2795140939197	15.1026831707938	18.6006441276568	9.4963396293853	15.4169845851384	13.8030160734377	27.8445556543503
104	25.3223169547832	52.4029239440344	33.5667520756697	22.7686280091525	58.9461453906445	34.5890385112328	15.7312027129158	33.1490908155089	7.39447666982019	21.2365970062173	26.4836844563206	28.4644267750604
105	29.7136243235897	32.8359058969553	14.0133451363916	24.8760804305867	34.7395337213659	37.9157660963624	10.7411025475706	24.3858285918373	13.7066107885258	17.4837482182446	12.1927110832619	12.9280094270261
106	16.8373026581267	35.3292098596125	30.6237430098346	36.6321849684737	31.2602171463014	27.2814543796612	6.35368205441989	20.8806069435096	20.5484052842415	29.6364071965719	20.8302035556067	19.5682501678704
107	12.0935857393282	38.2410417765629	17.0863825708896	15.6695641874081	24.9318151955127	18.6701091154892	8.38131635433429	20.1696754595545	15.9004002571176	19.9663150750824	34.9666633786814	11.6833774167822
108	19.7299281825668	44.030890358005	8.83435678658562	27.3894709411529	28.6076291554823	17.7609585776866	12.301419551575	13.6324725760573	11.2715959765242	6.11734632585732	14.5310756157913	20.2995053959446
109	18.4042333649582	7.40994161295846	3.69787255667414	30.8828983738737	25.2628350621235	30.3366859000080	15.8461379792108	9.87308388969585	7.66962750972947	0	5.44471189914491	7.78755200276084
110	22.5747656252504	15.654131328895	10.8924976363663	23.7609011839193	48.3554850869004	6.45196812867847	9.29863370915963	20.9289233374613	30.2714490687152	13.4843938856048	29.61305354107	4.72479276970169
111	18.9906529932267	43.9622410847587	18.9655249993797	27.8871519369744	47.4464597526231	30.5279773552425	17.5435680802715	9.84832634008587	19.4861653043418	20.4306848022276	14.1667603246432	23.7378539345209
112	28.6883542999747	37.3000387837951	25.4497967770806	50.2532106915426	39.6823365748515	29.9836605013176	16.0347177667669	25.8940881690558	23.8957006407127	24.6388137781657	24.7873926267738	28.5501536420243
113	26.0040022790170	7.97424288149954	21.5974815803031	28.4319703490017	38.1998355737224	0.420793118043004	14.7941054345617	13.2743352453191	0.662805428042841	19.4395710791242	4.25406186803447	11.0277011258508
114	23.6581594533425	28.8101781405	35.0720638996582	21.4591492491550	48.9000142003018	49.9840003009196	13.0470199773299	20.4703029057515	3.13292237873578	18.3480440167721	36.0858798610612	30.7407550376637
115	23.2632794848592	15.0149622126020	2.86813444492489	28.7397134337583	25.0184816682750	0	7.4258952276998	18.6188068025729	13.8823761413524	12.7349394307883	15.6070441229025	13.8666700366701
116	23.8563307009275	25.2260973035403	8.01426103334	39.3982007613754	66.2137934317635	45.0765917421324	23.4617563887372	30.5607432588786	23.8784449304874	12.9385090292626	36.4043062864165	29.7450105278106
117	26.4538881689165	21.0658556988713	42.0214992877830	19.7508636263665	17.2100157176547	2.33210281839947	21.9589854672535	19.428271610115	8.6969410894685	0.571447787651225	24.226486546179	14.1422797113861
118	9.9950488334867	30.0646574571535	44.3919947869201	39.7504977706438	43.3048863049615	38.7997076580515	20.3806422275836	3.78306524520016	13.5416749525755	26.6966750217338	8.234662020406	33.1865781959857
119	17.9156490325793	23.9786720438699	4.57229783043491	5.17701770304294	28.1818262479665	34.0784456247878	12.4930397210688	13.5787891715431	5.0477429353603	9.5529463118487	13.7242447567661	25.2814131772748
120	9.02074364189724	31.2842512945559	12.3089963539039	20.2511071577527	43.5962124622063	39.9326554584568	16.5979212510078	26.0779696853887	10.2150676799620	30.5943958500341	21.0709080791139	15.3942881806074
121	23.0177507082787	9.25234778508594	13.3112813862761	21.6411152358564	14.0117771015793	28.3443002616158	17.5114777948772	15.8593503688142	12.6038984128711	27.3609945331581	24.8971544361297	18.2726184769310
122	18.6161807581266	37.0476981054265	36.5118450115258	31.6269649215402	50.0037025190814	46.543254121448	10.2864984758092	11.5220588988238	18.1315695841594	14.9604921453362	19.6799907728147	25.0032411855123
123	22.0034851834272	49.3493061894633	29.0101392630078	49.4468514294149	66.0764760375606	55.4423011380793	17.9601984858402	29.957296186429	39.5579653489840	20.1226460717978	25.1087090882285	27.6150461731253
124	22.0904289042782	28.0181272800419	22.4801528684619	14.9329418122210	26.2855872981394	30.4112099420408	16.2495777968958	27.569065413074	8.96129619879109	6.8160014077615	21.795453637933	18.4739289004461
125	11.1332973699448	5.69294753742038	0	21.7784706218498	26.6806494983367	18.8488139988074	9.71078767586132	8.46479424336017	0	9.52445307603781	4.82836099613814	1.83795623300788
126	21.7084832138391	39.6093632059982	27.5451921418687	36.3197169281128	29.4688885740776	23.5201841484647	14.7592742386302	9.41748545661737	27.3664640776564	16.1210045709181	18.5717855552380	23.0058954193605
127	35.1924987309209	24.9122499125831	23.6955934303613	21.9366949821085	33.6829135192701	43.6679541696246	8.85120077186352	17.0979150320604	20.1803722311922	20.2054104876387	28.4747937834686	34.4231030235081
128	8.79301061163684	19.9565680685428	41.3416878623262	33.5699474598089	36.2385417553876	30.8216709429221	12.5284060473130	11.8469939785441	1.05077579566757	13.3982207388307	24.7319282607635	0.81495053139392
129	19.2301077998299	38.9771536425536	13.1585263828326	33.8753133098438	36.1461842450287	51.7199457690932	16.2282616439469	23.4453843196748	30.1708790953259	12.5613800523039	35.7145862550744	23.2099567193306
130	13.6478812634306	5.89965252208412	17.4303213092341	23.6105456772890	26.6397801933787	26.2732082337069	7.97254461005077	20.0751458590236	18.2019304469617	6.15482395591125	10.6856960923112	11.4676314216069
131	13.5765403594806	29.5179488960189	27.8301221662655	27.7184679291203	38.7859536401475	26.1663845017750	8.7684051266777	18.7194853920305	7.21750775578983	14.8767041758639	28.1483671887594	17.0104411116841
132	28.9177174386258	47.373830931765	23.2904283993585	33.2510993078835	54.5786293503032	33.8212812182925	18.6407183506389	29.1481402162403	7.41628620661809	21.8957292210632	31.5847939148808	23.6231225388509
133	16.7674842959512	12.1577871902738	26.4587955000528	11.0564404027410	28.9871782950027	22.7442722784814	19.0777809550765	12.2504392461119	23.2928899439897	7.1899462241663	9.0887018044836	7.35724872215733
134	15.6389796063776	22.3629188856160	18.1751210781333	26.7544366093033	33.3680131125548	34.8191463080388	7.82191785249645	11.2807324293760	10.5719614761179	4.75828010761716	33.4380654269802	29.5605872318318
135	32.2850231342872	15.2331463706126	11.1108569023137	31.9792526883598	27.1981056376172	21.0215217592236	12.2921765212658	13.5568712762071	9.87949562084107	13.04632348869	8.11418496916702	6.62183046048259
136	10.6672325196859	20.2316481669417	14.4666319666286	32.0094661814065	32.6199595790629	26.2085222630810	5.3367480570651	16.1767598348905	7.43352722641438	0	24.9061488306652	17.9023002836678
137	9.82476107159653	27.8466039197508	24.2068669335007	30.7225330145	43.5717596660148	52.2029339791418	15.3527436379298	27.7200403112113	24.4241075734164	22.9154544579039	28.7428736342135	25.7066851220972
138	23.6639102780136	23.9849356526947	14.4362007505961	11.2527368258034	42.8971370380614	33.4640199709266	18.9990679278994	18.0549259868901	7.51883659825122	8.66777979624802	17.7647924620607	21.3722102672587
139	11.2922544476050	0	21.4238201057266	6.53724834563444	22.1737986532939	13.9666413708110	9.95341249461955	8.40231391675067	5.06354171290331	9.68313212069626	0	15.0981771323232
140	25.9666743900542	45.5249331377209	20.3413884396867	22.4301713061912	44.6708689269967	30.1996255089001	11.1215479265724	23.0074130593801	13.5522381149470	23.4331691725610	20.7428206468085	36.3277220454282
141	11.2580679235256	25.1932723305543	30.7323741422295	31.0776076706942	13.1321561194486	40.6315728091199	10.7848546750936	16.3592012959028	15.8839659159883	25.3869690626637	17.5195978389730	7.94356209377266
142	22.0913992483179	47.8501601408633	47.266684897742	28.1743527649579	35.7000637337267	19.4708181628471	16.7792686920776	23.5238018715637	27.6193581839268	25.8246757123340	24.9670060693862	20.7591304398722
143	28.0429159578067	19.4562176225041	17.3635444155743	21.724190848513	19.3607855327319	16.0047941153481	12.2178910770297	0	18.9269454795287	14.8167614223357	11.4305332182837	18.7071880451535
144	25.6726792788428	25.0904707446601	42.271210240142	39.9550212715717	41.9562601157619	16.1598781288548	12.8564329243662	9.93242237919694	16.0390698524072	18.8571891165640	22.7435257470636	29.0783567475593
145	0	0	7.94557284927183	6.47098399077182	15.0852378101173	11.2904831809131	8.06572819495192	9.4569361780244	8.8707253745354	13.7181013731755	9.14022774501496	9.71121809215655
146	18.6248051437138	23.7564512828069	20.2617856845331	18.7009183699910	32.6377084008238	10.3061963445000	14.8521604238437	12.1619265222665	10.800024080964	6.13511109281042	19.6329999930792	0
147	4.35887274024127	9.07073142675295	3.78057262677090	7.08423966137658	11.3803286041538	5.42749818747351	12.6650268345238	8.47844940303153	13.1701483427490	7.6029861521944	11.1457553584093	14.2208287594356
148	15.6383662131398	35.5098174653818	33.3782957079601	21.3177806372545	0	15.2496773721682	17.4539088089152	13.5641088944865	14.2068811011761	7.90081700457051	14.2928653950821	7.60715898120157
149	19.1909099738514	18.6486754334006	16.8960089233755	15.5036507703089	28.6206843317199	20.8608887078228	9.56269368246078	18.9864534002264	10.1921180951714	5.16780733759152	20.4317692821602	16.3770272453373
150	19.7450529163105	18.0963535517620	28.1221916796823	22.8116678232693	19.8538869399691	35.6837879066647	9.77712029505146	9.4532444768566	25.1757493868116	14.7875350425748	34.4167161033943	13.3986780100034
151	28.2213923669548	36.3901984841972	35.1252742835303	42.6813863224728	49.3764652423614	16.6116037500222	17.4787654484065	26.9493287325223	13.9576177501298	9.74111781112536	27.2254752716404	21.1168409587957
152	31.6498462592272	49.1116982535524	26.5574614303477	49.5175455746846	33.8845974637208	39.8330541470871	19.9622426982607	33.9336594153339	2.01147489915416	22.9389313719871	18.5908353421753	28.4785683767377
153	17.3900999227967	5.62403231668217	16.3377099211426	11.1804880990632	24.1632243748751	39.3697121445988	6.34167461786751	6.88060162437497	21.7946751714114	16.0084619990682	19.1951048411946	14.4331424011570
154	10.3856141232648	14.0212744416533	22.345857723355	10.1418596226054	27.1196421413943	22.7213385204132	0.852624246025774	23.7956467245312	15.5472683317642	11.2637827072004	8.0678532484039	0
155	18.8176937803516	42.0327349087645	10.8019056914927	21.3104263640980	70.0751040020757	27.5555432179755	15.5640217965411	20.2600368067008	14.3266619007838	20.6795522605348	13.2766107116357	28.7972008382914
156	32.9795099613146	52.0907145379707	27.7827959663296	38.0270939891839	45.5090272184330	19.0146721951214	18.080450018597	36.016787842046	13.0339401516562	32.8363774615195	35.1996535024808	24.2402518972656
157	14.4836168677667	43.5992667340199	20.5383129261981	20.0142609339707	33.7259658024869	25.5345081475913	15.4779895876368	18.2931577750540	28.1281236450896	20.6299938322980	20.2836751567473	14.3372738953209
158	13.7670263553793	49.5458948712361	22.3997584947691	33.7449354189171	38.1814491823020	37.5741905879497	10.4351320705814	22.6946824058869	12.5458418708448	13.6006167279174	12.5405538598235	30.2731490286384
159	11.6286621978538	25.2710535335905	23.8970732001432	25.0367278263292	40.7643854272152	37.4123940355271	13.0031885541824	25.0807189569849	10.9558011557494	16.2533563421382	31.8987918682257	11.8810036124088
160	20.4317393092337	19.9415942863682	14.3894502032544	22.4712035453562	12.8146390287427	30.8019070466683	10.0982913479266	14.1160921003925	2.53670833846089	3.73228855390412	30.4511783694255	14.5344614561686
161	11.6701677842279	19.4328871705155	0	30.2129845883562	41.4422452425464	24.1789675945476	9.01531758503847	10.7000544316657	6.05782602946865	17.6369852685647	12.6957227418907	5.36678271451166
162	4.84546173374773	17.7175092896861	2.90784872546843	24.1164567482985	36.9339631647505	23.8536225948144	11.2191801376232	11.4529377657658	7.79950905600166	9.14488827341452	15.0813162986392	15.5393482872927
163	33.339028819677	36.2109472178566	33.1856819466565	55.2188544742701	20.2109473171538	17.0138493910044	10.3922105084747	33.8348336758069	21.4116518924679	14.0229607409807	40.3986966912582	10.2249323989134
164	8.75214536078963	32.4774475493949	11.6443607512003	20.8607456290739	30.2008182395733	4.48204074239929	3.04766199050247	16.7082371604108	15.5164916734760	10.3974676577627	11.9013241387745	12.9465617529555
165	8.59625791162513	29.2765637933652	15.6173023409513	38.7440851025182	20.1889480897388	25.1755155592938	13.0638838647118	20.2173568813154	10.3400557316553	12.4348223951917	22.4034248226619	15.6275174946086
166	15.6092389155236	20.6612701959751	10.8446796802228	20.1998664021775	8.9277077950102	18.9727494536757	14.4848902594439	7.89085710644643	14.7749054995444	9.42446290406143	11.6504663482131	10.3385235884725
167	23.8422898709721	14.7153701830787	21.0955978332400	15.1826880293316	19.0289702083556	8.48287642253761	5.40561689220834	0	19.5182411440004	18.2641915092168	13.1966216728791	16.5020410415169
168	15.4100749145310	14.6073939251482	23.1643887547356	28.9357647612705	22.8864823207027	28.5651746922949	0.0694602102726858	6.44051932874538	15.6648114411048	19.6464779018119	5.8774887574721	27.2242137947113
169	23.2597417365293	17.8180615982708	21.8488956903239	17.5984406623078	22.4098391145496	46.2391557703626	4.18483149009161	35.178000286962	15.7857800602728	14.7687068690800	24.1705022731613	18.2197696671675
170	29.5939909263093	38.3936408101591	29.7139864003009	41.4306801357677	38.7872148979504	35.4055823558609	13.3416823710831	22.9368203930692	30.5781191569743	23.0605430115509	22.8282938632222	37.4481217255644
171	20.0234885942536	19.2281271888096	17.4832661686820	19.0701054878055	32.4721171632696	14.8042021149874	10.2685102599635	16.6539443922922	7.94943145179969	22.9077021332552	11.5843788888191	18.1411781235722
172	14.3943694836323	23.843516738671	10.8152359580270	16.3357184011374	41.8464902141774	28.4747283644146	6.87760081029661	16.6369573419739	3.76698420567216	19.4925649620393	12.4396096243679	17.0571681652724
173	10.9872143355424	21.5609648876240	8.52003352207813	32.841668492911	9.76775357450247	27.0203272210633	7.38854100477027	30.717371628424	17.9132507882318	19.7188200165246	20.7249638263219	20.1825620294094
174	16.9246931958245	30.354143504132	26.3091901917816	24.7042276870264	39.1026377541014	26.4331037602365	21.7488325267522	16.8246265416702	1.30751920569326	17.7538679071267	31.0171697830086	17.3039960997248
175	10.6375113810699	13.234601859477	13.6851577228395	20.1397642402258	32.4894519857613	9.36650460234533	7.7972486417033	20.0325095446424	12.2752033150440	17.1889357265333	15.0744920665199	0
176	6.82020886725077	20.3154554244596	9.54103992859279	5.0085435289871	27.1612114578786	17.3420483919228	4.0210468175929	10.1511225495325	11.5907783061468	9.74099449533423	12.1705777805188	13.9683902044098
177	15.7497639181876	25.1572944816151	7.16776809131085	22.0132687167746	33.6552382049770	9.25679622746958	14.8428613970126	15.0396825201870	20.7721217276763	19.5954791244419	18.7618506442347	9.27476225145856
178	13.5022761070194	31.8433778133502	22.9814355797074	26.5246710986775	28.5846647803768	4.97005444454458	5.74490870643615	10.0313822580959	14.7370653003481	14.5255644491194	14.0572370356755	17.8299007483657
179	31.5452472868993	49.3689167420786	20.8428583357185	50.5233350749618	38.892879824782	23.6378859591010	16.6185471946948	15.7925790910094	18.8014947142869	17.8401565196301	29.426065968465	31.8873060550574
180	15.9443070333786	18.7577634645541	31.4684765667350	8.17543796107919	10.3967010681947	34.673607612429	10.2358017451018	10.6005062054078	5.38517231381468	10.3502269688545	17.8665221739037	24.7703340163031
181	25.2979502723089	41.4709775758767	16.3144227560642	30.7548012272	29.9459720848161	31.2984970127414	6.51181386990623	19.0812766977113	9.05076860451898	27.5445912890430	9.86460714507368	14.2336482131937
182	18.1385013225109	18.3891192927261	5.82330241557923	28.3312005024181	23.9513863780505	36.7004242451729	17.7290622444064	24.2533659666457	18.6408687511831	7.81451258095765	19.8068970200545	13.2856040510368
183	12.4706158120882	21.1469542708314	5.99104500648503	14.3914780073839	15.0845675482424	35.2258959988784	9.88692731970965	6.80505746976617	14.9751133322593	8.70754147803878	17.2026864911092	23.1653372165615
184	16.9685780834304	20.8816245191331	9.12981536212792	21.4621252501231	16.0961419980282	20.7178618472024	6.12894437214712	16.7393114644331	27.6442767997856	17.1646959970022	14.6641567003128	20.3520522714446
185	23.4075493208935	42.3214802563361	12.1333122894705	13.2529582564833	12.2761293995772	39.9447538063235	13.6083006256966	14.3916408240949	16.6123669789452	13.8114309997729	24.7958096539457	28.8237344516137
186	14.9337803829430	9.75064691080674	9.02699336064956	0	36.1331111599102	26.9232253369873	2.29745950765958	16.6877837832673	16.1322402236596	17.6383609534013	19.6041084857477	14.8560164564484
187	20.6279503060323	43.2865142255779	25.6784012187485	33.3876168569963	37.8678581986151	35.6537079347666	22.7959432092395	26.6513821333556	8.97856831067691	21.5552066266905	23.7675448738145	23.6245180413691
188	17.8791391510542	28.307243211927	22.4437185476594	32.0604082503288	21.3340220567177	32.5651135610219	15.1283487839213	16.9076278105804	21.3556339758068	12.0227559196022	8.9880776798619	21.2707888830603
189	16.0822944820036	28.3480592204877	32.4759551394478	18.7149925351872	18.3191442518611	23.3168688767566	15.0638910263286	26.4527999445013	13.0739140278402	13.0987455535383	29.4687410718937	22.9073893318381
190	23.0132152360917	27.0452506381932	32.7194716067452	22.6615120681423	36.4860070155963	68.0701556705301	18.1708172059978	27.6424357487682	35.1847945840938	4.640286223296	35.3559467511133	30.7663123521033
191	22.2973298764821	47.6690464908852	41.6339732634226	38.1412402765514	27.3142449297821	23.2213927004730	15.2582828834879	31.3334481484245	19.0600686224665	16.5359689457687	21.4289633458912	18.8229704966503
192	24.5764574813017	25.6086175415884	51.862456447673	31.6809076012461	11.9498126011084	32.7555558165105	22.2495667406239	27.5637949189186	9.15285378900062	13.1454703106906	32.3759250320677	28.6986290778086
193	8.91115750279315	22.2810252337936	21.6196104661297	19.3951566911689	35.9423235268084	18.4833163150616	14.4274013561705	24.9095409019411	24.3467063987071	16.6147662918973	30.1049787569059	29.5411667484762
194	27.2590454098674	59.3256658291665	20.6256465901804	21.2197929704012	40.0798396965178	23.3201990852492	10.0566356533024	27.9125750991005	22.6798509026035	19.6994452427258	27.4344862637492	22.7084701969553
195	32.2765684022849	27.4582072151576	26.7715053201347	25.4232294224049	55.862587049666	46.2072223474594	14.4998685578499	23.1564172730469	29.8405703082763	15.2496055623905	41.3529597508266	33.6476017064608
196	33.7735826692639	38.1040570620296	22.7559072879283	14.7522173758333	45.9755883158239	43.4225529340186	23.6627065818276	16.9431824470591	11.617596408222	19.6370131648463	24.1879925375043	19.7730727172996
197	23.4790101803614	9.22369158559181	31.7859063740639	2.68479793714191	14.2866363723527	23.7926542513627	8.49856213068013	21.0972906136239	3.29573788779849	19.8050616480118	20.5869731008106	23.5286872827478
198	22.1603337980310	49.7987615824139	30.6070192445695	27.5524951771811	41.3909451063114	46.9894576737675	21.3848379211179	32.5031336786896	36.6479769242737	18.6800019738350	33.7539894419175	24.3929954415083
199	22.5096031922224	38.1353698753504	12.7770472394838	39.5815248178937	47.9862313832943	37.4686563435698	25.7700861940057	30.0108642388367	15.9152655411257	23.5022543987183	21.9733736859682	29.7910814277806
200	19.5134853823324	0	0	3.06204488938280	6.02738960206862	14.8920393004379	12.3368411555045	17.0591622822950	7.76781380577376	9.66443223429877	19.3876658034666	20.6401224351472
