# Supplementary material for: Simulated data from a genotype-to-phenotype crop growth model for pepper
Source: Data Brief. 2021 May 11;36:107119. doi: 10.1016/j.dib.2021.107119 (PMC8165395; doi:10.1016/j.dib.2021.107119)
Supplement: Supplementary file 1 [file mmc1.zip › Full 100 GxE datasets/100 -- h2 = 0.3/-1095921421 200 0.64 0.48 0.64 0.95 0.8 11 GxEyield.csv]

	NL1-15	NL1-20	NL1-25	NL5-15	NL5-20	NL5-25	SP1-15	SP1-20	SP1-25	SP5-15	SP5-20	SP5-25
1	18.1259321335770	17.4903632949238	17.8228002128874	27.2918603553388	32.8572913128453	14.0578385384334	1.23746627185586	19.6518355747460	11.0994444566733	12.3081785500355	7.40245089698324	20.6487028566296
2	19.4050945491051	50.0802554590231	33.508404206787	39.7109182402111	66.0189528488638	54.0935537333695	15.5934099695318	37.71708289884	27.677443344648	18.2306018383702	33.8821635615857	18.0133601836485
3	20.3313394895458	26.8749833609863	19.9235314538644	32.0990010278998	40.658275513329	17.7412720143751	28.4194521501485	25.1664260103752	14.6773822198290	20.4358288734528	29.1452310969138	17.3207691021223
4	12.7148732801163	14.5757502658232	18.9241715657625	0.249139021880888	24.3648167546540	6.90787851633206	12.5976727481774	12.4538820748347	5.37910694861251	13.5688158712477	12.4992331108735	15.5528067192576
5	13.4667662918401	23.4450636271279	6.2959278703135	20.2244316060072	18.1609152375999	32.8824177668333	15.0239715011151	19.7618531318952	15.1789314686247	12.4422533396868	30.6619950418038	10.3432405865984
6	7.8594880047255	20.6537541472129	18.3632983680621	22.2161120179834	23.2347655812333	5.92859567943538	14.1077314238503	17.9727338828867	0	11.3137494172244	3.69907290928697	12.4703872776541
7	22.9660028137340	29.1286706273377	21.1541934118501	9.06666402163262	32.3880462685008	11.8376784685776	11.2894364084075	21.1034704929010	15.3984353803973	22.8776793666283	22.0426247491328	6.75351737302248
8	15.674904862263	16.7958971826476	25.2320706610131	20.4187884604629	39.9792748833952	20.312522204532	13.2112718473988	20.7225910545233	6.67671063810644	1.95918968098756	8.10201968961094	10.3425593621406
9	15.7874021357008	33.3705396333542	24.8782525323147	33.2313214569161	33.7859864263832	25.8879105343095	15.8088533620384	13.7192363578273	14.0832330935187	19.0588335735154	10.1398723685316	25.8909118115836
10	21.9111813774897	37.5948963586092	6.18008140434899	34.7882257828394	41.3352528554405	10.396244680715	17.9571963489029	31.8375253705367	21.3569617374832	18.9624753993469	30.9095478813402	0
11	16.9194556905095	4.03025750693627	1.79961555915997	25.629701167365	10.2934295157291	21.0988804667744	7.99059688918252	2.68054624676004	0	12.1722884360397	14.7115352223111	24.0658597587445
12	22.6563346827248	28.2609628033731	8.09004289425567	18.3424619859416	29.2652108175537	25.1426636149574	9.11519581821834	12.4874901948989	16.7068307469769	10.8739099995652	11.8088369998930	11.0069750780203
13	17.508262043552	0	20.3785293310002	6.21423461944384	27.6564930900759	30.0602181971241	6.44496742134453	10.7183206120149	11.3990543370707	17.3454369477273	10.3148029083308	13.5413093130065
14	9.53796262876688	30.6064796086682	16.024879987718	17.0858691372496	15.5656947556457	30.9067176055381	4.48263708598992	26.194129338202	23.8637401014028	0	20.4764828988425	9.7532136805241
15	21.7803518206255	51.3209126022967	9.47628718085943	31.9991094735722	58.3167071133371	35.8136166370387	15.8064561661327	22.4457363407906	24.6858416709251	12.6283186307562	25.5243458435331	30.4698420465074
16	18.2922101179507	29.9367837631749	12.2495030271675	18.0661372414471	43.5879673772006	46.3138554859407	0	12.3840437401556	22.4711225143285	13.2193652410445	17.5094959020613	28.8200214067649
17	18.8061910372279	40.5099355463545	40.4787421048544	17.0773232586607	16.5550015961479	50.7863720985058	5.1252565794081	8.94813077906853	14.2622325050815	13.6575974979175	16.6760134293017	18.4790624871562
18	15.3253804420322	28.8034465133699	23.9264078178006	15.4446035465118	38.2831294530446	26.6186545907789	13.0029479846351	20.8784397270657	10.6920609138582	18.6337286510304	23.1778328948041	20.0062216852700
19	29.8253193497635	14.8608257986939	15.7572122004855	31.0469271533859	14.5808135594597	33.7663111766839	8.82165240751002	16.5264249198607	23.5555795797392	9.27021714552376	21.2783364002029	13.7384220096586
20	31.2153061874705	29.6852581204436	20.2585791049862	48.467628058138	64.6037356773318	26.3977180713073	22.1734460702430	19.8404391956513	10.3181239543743	23.8690215409621	28.5151127911364	25.3278534639723
21	25.8094473902172	33.7335140487390	31.305094496485	13.7746856603677	54.3354688111761	45.5357215976998	23.1391094721492	18.3821247189127	19.1107157182827	15.7343096531889	21.1292166219456	18.3962836901736
22	18.5630778822616	17.9381072823822	16.5779954264253	43.0898490209962	30.2351357831638	53.5956570764105	13.1082829741928	17.5064288990223	5.53420950457123	7.92969808627824	28.1546384866223	4.98070466020190
23	15.4408329446125	19.2300682228724	19.8305194816288	25.0191253942727	43.7463835390781	17.6889340482289	7.42318767977073	8.87561006371431	6.13876315378267	16.6753022202889	36.4587934749555	12.8615451012519
24	25.3182562390718	19.4582585281683	31.0509943464361	4.24587541272498	22.2874128010986	21.1629919033010	3.21900663825878	8.75667432785463	7.78616093441306	14.6579144547851	5.39334272683723	12.9986498044464
25	33.3591423071667	37.4147936091032	35.2354034797611	34.1933831321878	50.2386594037196	28.1344503306971	26.1000083497234	31.6285661659622	30.9262903715694	26.7762337205955	28.9842630373731	20.6883901921182
26	29.9834388719937	29.0535459414378	39.1143642707492	39.3502317202604	37.9122112157403	40.2514389462078	15.1315722640322	17.8810169848560	6.92623930416058	11.4079235859777	16.8029282562508	15.6930344434559
27	28.9329806876972	45.7113515274424	33.2976687407735	24.4496427412056	39.1105142377078	44.2949953223638	16.0406144622586	26.0456580503626	23.8021265767908	22.4708380228423	17.7667941312256	26.1398845747777
28	6.3149956110602	28.2739760732446	26.2246809176987	29.9323533421938	33.3614140407899	6.13026648982794	8.24707753226632	23.6790271666468	14.5560362303018	15.1701377256176	17.3696228476529	35.8757602549095
29	13.2287640609016	13.0538394550741	9.34581965283154	36.8792493750908	31.0580150719968	16.9165485619048	16.1187007620664	14.0209026936805	3.99271160524032	13.2155918331084	14.8536854579399	25.8803354501352
30	13.0892576567372	19.8126982804389	14.4620538878841	33.9558767456225	12.6023690074222	47.2101229030929	15.0177782678358	23.683394599306	5.4255964675503	8.39467569421029	23.2791334674275	17.1278040137616
31	20.4866943691042	43.2905487940465	44.7523345071919	40.8009620665296	45.3590452899293	71.0594712369235	22.6376967767479	20.0472263523543	40.4617714872745	25.7496084654866	28.7907428481873	35.7835727328305
32	24.9802470378118	29.5448724909338	22.8614049123006	19.4435502970281	29.4443556994047	9.07203031132376	17.1249956052526	22.8662236694344	3.12009613531581	20.2191368922826	29.4146750122903	23.1606956347551
33	5.27706156053418	24.8199658161247	21.6454540447826	0	40.5605439355176	20.3311323982038	18.7477796107649	19.1672500126207	20.4489054190381	10.9228449516423	13.5094916672827	9.6236502795519
34	31.6417408288291	40.9451233293424	40.006411502826	31.3399695992638	29.9355840927646	42.2307415798939	2.67057564760623	23.7615451404715	24.2316972810571	13.9569602369112	18.7278926645610	21.4940661482586
35	13.2944256693717	35.5004041541151	28.7978942892983	27.1291913094175	32.7573586370414	42.6847903043186	17.3206470090959	17.3774461510259	12.8609886519004	9.69010997513227	22.65750322767	16.5166846617543
36	32.4293516710508	51.3757486763136	23.0523094144578	38.1948418210464	46.1873946981914	35.4228216475746	17.2819039408645	20.8676037664511	30.8738769875350	31.8259916124492	40.8270401164906	4.9591196385423
37	10.9733007013401	22.7428184648612	21.3960064119378	15.9252761883063	52.6274239874312	23.1706506233823	11.8117139267261	20.4057675234809	13.4650523727835	11.3546018592184	17.3994216863037	14.2898072455645
38	31.5456638608179	17.0413766602932	35.2975813498531	48.7733951858261	37.579140335458	27.8215418055810	8.80287617253164	15.7744343807002	13.5706496655933	8.69707054573202	23.8719495382820	2.58394567523991
39	8.49096087938086	8.3166803698595	10.9491011827315	7.60029653473242	40.5642971140416	25.0362297676279	10.8328309448919	9.05869269145677	0	6.02104410233242	18.8691939333797	2.53509036360341
40	36.8136724918066	32.5090241311746	22.9422386439930	20.8428150191167	31.6023563568577	42.9351865975398	23.0356068250596	16.0194879766784	14.9035223525760	32.9055576221883	34.1870059507050	20.6683280134584
41	24.5894223997779	37.8734256849599	18.0957814829731	47.8732615585898	48.5742667343575	56.7541975905514	16.8040479056062	20.0488568888090	30.4366695409608	10.9935012736735	23.4066094605480	6.78237636901883
42	16.7131906688073	11.9816348406245	10.7492535384548	26.9010975068142	51.7050385967983	13.8178715223446	13.2783538471036	30.4496379369181	11.5843321587827	19.5021531208028	21.3256502328894	12.9602162019739
43	28.9761550898225	29.6319143026346	20.1336246422212	19.6516150927685	53.630640609553	25.4670392048101	3.98914400891764	10.0087124161755	16.4711414365229	7.1976823018248	14.5104232706258	22.7904786082321
44	36.8532979588141	35.234578966938	26.3428381677261	42.5302649495184	21.4935215895879	29.0385335663117	25.1158616779631	17.8248689671545	15.9620723227504	14.3485111608502	30.8959623400527	29.7102555124836
45	10.8173153860695	11.7943843022129	3.70185348368791	32.0800703104621	6.6708196509952	19.8577234573651	11.7737443366735	8.70508366067763	10.6664538963127	3.65991136899279	2.11687786501634	20.8734307019874
46	27.1854672190937	17.3748988788516	7.59847512342408	33.180936269569	30.021212821748	44.3463405897448	9.07722501924995	29.9993398900295	8.24803413210981	14.7427344354164	10.8819511909878	19.9977002470809
47	11.0580931796432	24.4618042040947	40.2685515994903	31.3978771016168	32.3060127598987	22.1328834772536	16.2000569727721	9.37648175424848	14.4722122734927	16.9565002307627	38.1086193811531	18.5575582961231
48	13.9760380281823	25.1468805817822	23.8307994039540	21.6638212293047	47.7359196924937	26.6105530337405	11.9593890487493	16.9129033931095	13.3758712590425	23.6770636563516	12.6983291566521	22.7176763648476
49	17.1071625247201	22.1666110115063	18.5923389817138	30.3591561593018	49.5239194297746	26.1242459389993	16.1890634996499	16.5401629828904	13.1490261237903	20.1707386436296	43.8535987100625	33.607882652183
50	26.7273260386752	23.3506080216419	37.3865651482149	23.3037736372268	12.6305551625646	22.8398494322564	14.0759938377063	14.2028367207092	13.7915075274490	18.2447774980557	16.5682900861788	0
51	33.1304508324236	31.1204896975320	30.0373801694981	31.3946977814449	47.519418976737	31.7113118832795	11.7285118900275	15.0792816210180	13.0149137810629	21.7978598675300	20.2532442001820	23.6752426155522
52	23.8428282517789	31.0368563989063	11.5011575910981	28.7817949533506	12.5231855009790	18.4788994649867	7.4803182296902	29.3376628486743	13.0955344567189	20.1796627279858	27.0653187879941	15.0552340039524
53	20.7450168320775	19.834657072467	9.68291954389106	38.5884980558356	25.0971038241980	8.92705920416672	21.8725931235370	11.9295983689501	18.1683679764060	6.83536562175475	20.3817528937360	9.74788153316675
54	17.3424884058253	51.0060627510837	32.2240022610106	30.4182168338345	44.1734879778846	19.7862840684026	21.2332758181175	22.7623778287979	10.5246313434585	12.5085392272989	16.6769576964890	14.1764473078786
55	23.6143327359214	31.6525806486853	3.22530618917245	14.6205602152910	39.963433942314	20.2661610241398	8.607084585628	27.2043906843047	11.6092154584715	22.4127498508628	13.2055285886941	16.5309754502102
56	18.2703778429064	30.7337962301366	29.0568651386780	16.3808851674525	20.8964981726029	34.3651424158002	19.4203123770069	15.8385451474786	12.4603138581460	17.2776581060848	14.2014940494959	16.8416689862605
57	20.5648884828942	10.7547958594062	5.32796603632239	9.35012425363206	25.8976463518437	0	1.90271076252067	14.9196143047792	19.5871832959034	15.9161481960727	15.2917993203142	0
58	27.2989428652121	35.5441964902514	44.7521969351697	40.8912482434029	39.6437868635892	43.7398366979166	18.6231267953308	31.5286424355613	29.3263201526801	23.1439560850774	36.1155928099348	27.6214586588856
59	24.1251078769796	35.2813889329399	3.43125052226841	35.8410040254747	26.7225977937835	29.1606032650392	14.3691434237015	8.82424564881122	20.5348333543315	7.4854011296255	18.5741375265197	12.8877476890976
60	12.8109135798327	21.2302785833491	15.756084316214	24.6703758781834	22.5611159035469	28.0277150939776	13.4396515032994	3.67441465079139	20.3415821704025	12.7702108023192	26.1188956822266	19.0230839933458
61	30.3745170482846	33.3885262917916	30.1836348667715	43.5737160851536	38.3666360960018	53.4860517106935	14.7952774055074	25.7779021667478	33.8937746870298	27.2866902541606	22.4029864353441	37.1057397342827
62	12.1378791788270	28.5251862437493	29.2285666730492	15.5585401718039	36.7715293479293	42.4763683153838	11.5734106968795	13.6036488353321	27.7891933369667	15.7470603587632	25.1209112972643	7.60624537641278
63	22.9728830778197	33.9472599877794	30.6494766155861	29.667524857833	14.3922707379262	38.4131632627511	9.22604557228468	21.6102917738116	12.1949138803998	16.9045106612890	27.1579911451462	18.1911242928211
64	19.9729397636837	24.9433985662637	0.848810508887992	14.5265337260635	39.1088285802787	48.1253592174937	12.4171761618419	9.03451811213677	1.32947776172018	15.1838103931351	13.9407986706853	11.384532474551
65	21.324787018593	35.6780688241625	29.0111526513679	46.8761627925444	19.7327380993334	30.3398143776011	11.6462972001582	27.8590210087989	24.1974549792947	10.9655681580117	30.3071612256571	18.6902447836604
66	7.99748348021565	21.8409858896422	18.012999421606	23.4607170783868	19.1156966312041	28.9166648174395	11.1262860039236	22.6233019294720	15.8542854470383	23.0232652787446	24.2740553018849	16.2972238296784
67	13.3013802858453	27.2859435509334	24.8765520158599	23.7038421188159	23.2323998098766	37.7795445091459	14.506102744848	15.2311649541508	10.2554115050827	17.6600052519088	7.14703739357618	18.7119089775832
68	8.06585255669157	3.41600200782663	1.45442643893018	9.62982520658763	0.286654971868991	25.6294853303152	5.8160912537416	10.6677268875765	19.4761129510235	6.65646027945152	14.0461617838421	6.78239152799297
69	35.9218424252534	30.1483177947326	18.5664751219233	28.1024752633199	45.2687197852151	28.3676992897798	8.00681564509004	13.006560560146	21.5691314145296	10.2926097655435	29.9607667025608	13.8772956596120
70	31.3977823609179	27.5350870917492	26.7482286620555	49.2104413516112	53.5760406239182	39.6533801463457	13.5732569317376	20.0797059776478	16.0944412363074	14.0511249143926	33.9825814442368	21.6350394348083
71	11.6241925273031	24.6880840744190	31.8489261054455	24.1532833890352	22.2771871098384	32.8552812148286	17.5025819210628	4.35062055915938	8.77764984372137	20.5694864201963	24.0073802593663	30.2126477549616
72	17.9688292848886	33.6801857283407	28.4012753037874	7.61628589361102	69.8279390047694	47.0584889888639	17.4579327973617	17.2943831512679	30.4068492947546	15.2824057060298	19.4088744497676	24.8038660225145
73	18.2089690887701	17.0610697417144	32.4753771023149	36.2379846938791	28.9731298076763	4.80007499105891	11.0569183141899	18.6014762358213	0.988889286477438	18.1130169508204	18.2338540067879	32.4760202835620
74	24.8947436697391	26.3030892792111	0	22.3643352407678	13.3302093450811	29.3541784745594	13.2117896002591	12.8692760829851	16.8694200050942	17.2138570124998	23.6900267269650	10.6133378495271
75	15.7385689298558	36.1528954508747	24.9047220076880	26.6628145399636	60.2287727381484	40.0546540280190	26.6492705187893	35.3198234808715	29.1509752755176	26.6947684605992	33.7716774063023	34.2235523737530
76	9.31518910111787	18.1483997779540	19.0495065018850	20.6917502072949	42.6785242746711	22.8959978871091	12.9334685827069	19.2437453677898	27.9819694785228	17.5261859824710	16.9464004145716	25.0267313506422
77	17.0163644396967	13.6388921718270	0	36.341915971415	13.8941990894579	25.5799007049094	0.656088098292226	18.5633165737090	5.8574476919637	10.5025308320768	13.4634091105089	17.7513209671579
78	11.2565866826507	25.2936961622628	10.1702815533568	24.7440004995820	32.293901007783	38.3238241888079	14.4348598893753	24.4079601567266	19.1244639833725	30.9962386433466	31.7391602336429	17.8485658138383
79	33.5422101937608	32.5245313496379	29.8992706919302	30.2993474638469	36.5797956361170	39.7748778695568	17.3763668545472	20.4868793587918	1.97509651859749	5.51922746491713	21.3279231414437	18.5549632325928
80	18.969430734989	0	16.6084331421012	21.6971877016867	18.6797268059099	12.9872699078891	10.0461010343887	0	0	14.2272199536227	3.57403972058316	16.9659041707974
81	16.9601149139862	23.0682492325576	31.3231626814935	30.4184678173794	19.1375055204061	0	14.9442122875501	17.3654659329557	16.0008839184934	9.15220215127752	19.9719446710408	21.8740335107422
82	12.0840467975660	26.1967489213277	20.8354615854370	11.7670373156474	55.0298883005255	21.6959063576167	10.7219345118492	33.8770222354422	15.4074773147913	27.2764064120446	31.1943546474611	12.0942945821045
83	8.37530624286459	9.4699521275774	8.26578428542168	33.5436623877033	47.917083964671	7.07776176323626	8.40663455119218	14.4424312083831	10.5658855772026	6.06411856812992	19.4978952267704	21.1277934648056
84	27.2739864334062	32.0545969951244	19.1094506034432	28.6456985637873	34.2212160385149	50.1165519906524	14.9282863907477	6.50471662101218	12.3266762483484	12.7488678145155	18.0488702975336	29.0885914127330
85	9.6221331917116	19.9304849310726	9.45886471830577	13.9643261841213	37.4662842850337	18.7801441108002	15.2393144142585	17.0332243821486	9.5915598916451	14.2643404496425	20.2670353839589	13.5911287250864
86	14.5648452367185	41.2371671150483	43.9748472490968	31.7324696016195	11.86998383972	15.7375491952892	12.8299888617678	24.0692793832333	13.7803520613977	16.9768562591361	20.8215369816692	15.516740593888
87	25.2009373772216	27.6854863391953	21.6921360205950	21.1250061582270	48.6631076264035	11.2564378770757	17.8310176571592	1.83094360287911	13.6005903632438	18.5485891962891	22.5491802789049	11.3318977175985
88	12.6255356201868	27.6765101730839	21.6433068480216	17.6255239403410	5.26356949204913	34.501666106994	14.3403900702264	27.5834117512522	23.8232051649758	10.4271743786245	21.2817336295102	19.0434912460725
89	7.94948592224797	13.3003042750075	15.3497080275064	25.7704719845879	25.1806445068752	12.5692995308615	7.1833043330317	21.0451493036171	26.3800780735522	18.4885105824586	18.8823038442384	14.9107492361543
90	32.5557484578714	39.6788292375945	27.9054113094590	33.2670078581834	34.0618315934354	28.6693661232006	23.2949422366774	16.3866975768099	12.4613086758383	14.7169194871751	31.0244248314458	8.68394474477736
91	2.09028076829959	19.4606611776076	15.8027339003367	29.9061564868073	39.9551535388383	19.1359958492687	7.560270905636	9.87706461831586	11.2934527426674	14.8210155467743	9.0747705932511	10.9502800588781
92	7.13380790817305	14.3447300593515	16.3363797293294	22.4268679779516	29.4110278725761	30.8398132187620	13.9392929092615	17.5322750909905	18.6572158673384	12.9189738946094	5.9174135766789	17.5578476461981
93	23.6807751051245	29.3494692208947	32.9319677749287	24.9517198059468	47.6396425076855	32.9095384227432	16.8684243580346	9.73095890980094	10.0365851720183	14.2727149755730	19.985523120054	23.6972929867785
94	22.6718889537379	46.0432665373965	32.6476463247621	43.2387368535297	55.6974759179342	8.91800591755944	14.9789094992775	23.1278329331137	28.7756688824039	18.0249243335340	36.2298868096277	18.5606008759289
95	19.1798827532580	12.5976289362641	8.58938508275464	35.9286761418347	57.7906806718497	23.2847064482517	10.930434557422	1.38357714389248	2.26926911255496	10.1005705957423	12.4455961504195	30.0793259941549
96	13.7691799647872	27.8628043498997	41.8704755022855	31.8287725685164	39.0284468961430	20.3067181563461	18.1899536528711	23.0465623503166	9.16217073780035	13.0149826776638	23.1294400870734	28.2220626323120
97	12.7475320285913	9.48201830363321	0	18.1580133618262	3.85431663733377	26.8345296788058	8.31193627524418	20.452493344422	19.4706304407518	12.7097101741680	25.9326328998239	20.1612296315898
98	16.7303491330801	14.0008276195113	0	15.4605685506376	29.4140674324332	45.3816305106836	9.20278984283408	15.8713219321321	6.84287442704235	15.4564197224768	21.3434464235343	1.73376519327039
99	20.5414701895146	22.9638154960409	19.2806091977095	35.4296600691442	56.392161525312	51.0370774092566	23.462490589617	23.8404418669529	8.84585680175248	25.2436449224765	25.6853586758559	26.9371365765245
100	37.898627107512	41.117845268673	19.3275939144078	40.0509363960919	34.8860116203614	36.4105240864469	26.9653217185868	27.3129015194842	32.6031115337169	14.8318661575190	33.2044704816792	26.3091832240601
101	25.5240354140637	44.8111185613068	12.7979833893289	37.4570512666469	55.3806743357315	13.9449349655026	16.3611801486531	19.0855507762141	33.6658111492439	27.3143396734781	30.3773284023158	25.5703652546708
102	20.3414290575299	34.9677828320477	16.3981483899125	16.5432767489876	36.7983535782674	22.9483656083829	11.3014350189584	14.863025663244	8.99315347887001	13.1733914682688	29.7657351824543	21.2624682290518
103	37.6709960215749	36.0628231493872	23.7631620554501	35.230477407245	50.9182492407757	36.2513900999001	24.7502662430361	43.2736872718444	22.8408086755175	16.4779234009548	26.4617754819513	40.9123558200909
104	34.3773319816977	47.8233975551199	21.8388011134151	43.8021565618921	60.1480326155989	36.9197751449716	19.0074496250219	12.8257634013571	19.3597810720970	26.3736525771406	37.6809100948161	19.3623751572741
105	32.9122866772498	38.2397146288669	30.3265749089853	12.0175913416725	27.03695787281	25.9485766169607	18.6969452684263	13.6145221321291	22.5185985764060	16.8943209050591	21.7741364245573	27.9596770921354
106	8.23153508357809	0	8.82865531165849	11.3869787650573	14.8770393260338	17.7162440851425	0	12.1578149227670	10.7546643371463	0.105765488354615	0	0.664420108006266
107	12.2015562354566	32.1389752732908	5.86706809899102	9.75356103881662	42.9036365714682	27.011939754035	12.6002226753409	19.3700577099232	10.9795343437777	15.2124809547918	25.9545211600754	18.5169202090834
108	20.5541639060384	31.1569787381454	22.6973393519279	14.5022707158082	28.5399217774917	0	13.6643398637757	14.4318010178487	22.5172543326070	12.5257174276561	21.5125943416572	11.7084624485864
109	24.0295045602995	24.1875959744749	28.2983918169583	35.521988594297	46.6161173947261	23.4977311883099	15.4113247690834	26.8283741387353	13.6357947147465	25.2145219418366	33.2052225837234	30.9019380679319
110	25.5697086811774	27.7261421767325	0	32.6697028135098	12.4627488111779	26.1318708102742	15.6321639011407	14.7262373129777	27.1928259580445	14.7576763393290	8.82688053112696	12.5638957776998
111	14.8093783389919	13.9259477331640	20.6518646278279	15.3049291597602	6.98115773314989	43.5268404863194	10.2120111394848	21.7853663556800	17.8511707413655	13.1367704111095	13.6968422059358	9.19539803719922
112	30.7793967016133	26.3229068270363	23.3252783765708	24.5165285424449	54.3034319686489	27.9885332495349	15.1468042375209	23.8333416730354	23.948387134811	19.1008878391741	29.1345805059844	13.5343717467492
113	25.4542045514518	38.0804516563831	27.6430535053678	45.3142562562864	39.7889505626832	26.7217101785298	19.4350285642445	25.0228527759701	16.7911395800918	23.0989090654832	27.5517432954211	14.0543574160830
114	18.5711095240511	37.3496281943224	22.1048729831275	18.4431905370745	25.5492857065753	33.9361888911476	19.1959455422661	28.4161101130374	18.2793729159438	20.7384737591211	32.2012784231671	28.8592511595238
115	16.0255770107258	14.1788994500881	16.3141675725741	28.3831955979896	21.0508124572798	28.5532407084362	6.04826242964102	18.966874378294	19.2633258593576	8.49969504502479	8.08383144412005	11.5677891427797
116	16.6950680209577	35.2578254079968	8.43356736265493	38.4946599645517	34.5862027685842	14.8926340218659	14.9458148647373	21.5851729135466	10.0091396157084	17.2562825358808	21.5710587420851	15.9963420500915
117	17.3161386765071	9.73008384100567	7.45473367071741	30.9195134815348	23.159776843974	28.5747154490281	17.8128125670279	12.2928982802348	13.5923861868441	15.6819217481038	14.1057434395093	14.8848307022917
118	27.0465613011913	29.3310386384169	22.0392399508206	18.8289103825183	35.9271580392649	21.3257124254317	6.19661515398024	27.027177232109	16.8594877161459	4.5789890452469	16.1881509989632	10.7417440785641
119	23.9556167779765	30.3433326932033	30.6622206060408	45.5098572187980	28.8094372770631	19.8566354457603	25.2621877039409	7.96635956795002	23.2258955620317	26.3496476931104	11.9771428116760	26.6801204772099
120	4.68744201809996	12.4832947616995	14.1925633717034	10.0161481380491	12.5618971142936	30.9514038731334	9.165982303485	6.37119848584712	19.1877898185886	4.13758192332047	22.8231944616719	17.2501755012233
121	11.7668115374029	22.6630610968527	22.9577856649496	17.5316423061402	43.6950781956399	30.8205786813115	10.1397647416958	26.5990068970591	16.5784738904687	6.66105466225429	13.0649357122777	17.1898543714695
122	11.1258175052658	36.1186654873650	9.68275398399161	21.8486543709650	34.9776288200931	14.9413108131919	4.60179211390972	16.2288226160323	9.77818936783516	22.2359630884291	29.7150619982474	33.4129783884284
123	10.9631079772603	26.6897936788748	36.5487765008887	35.7044203651375	47.8084836511397	20.9999148094168	18.4320080500357	22.2883200375841	9.67952010921483	15.4067916245518	19.5207005318453	13.1473545696800
124	25.0010235705402	44.0373083508688	39.3181821938035	39.8184230813932	39.5216706129159	25.6194426605857	18.9491268683302	23.6479038010619	21.2273749602364	21.1378423457012	14.1462423128676	23.3467620017292
125	13.1238419418028	27.6645481026121	27.9354949904491	16.5168710559278	23.7879962565196	36.7219457307173	3.96938926913743	16.6546812747106	23.7465367694230	0	12.3294126466728	13.9996840006580
126	31.000118603425	0.0840963422192438	30.0592571148645	33.4020843707846	29.2710899210898	20.4484517449512	9.45782522356283	29.4909153606843	20.9086875088513	10.3902042097316	28.7379046987103	24.6883941255754
127	22.0930595973842	33.8103616972765	18.9783455771302	35.9039289677651	52.8266431448173	29.0532108059471	18.7532368324355	15.7523241791113	14.2048318300043	27.241476376501	25.6585294404046	6.22658094296602
128	13.4308192672502	32.3737013565897	28.7951988401591	34.5071137412431	34.2076258800363	17.0782628197779	9.96799912629167	18.467117809113	0	15.4728121384613	22.4558048367719	15.3357856054708
129	33.405761414503	10.1910911460824	20.4296268179968	38.0880079199708	15.7988518821444	0	10.7632883935863	15.1547659388881	4.04130880661804	7.26479503582781	21.49821358632	15.4971448450623
130	17.2804291218577	32.0654034413701	7.20816141536262	31.3952808377646	29.1858446637475	55.5219735299055	18.071072169144	24.6884160583143	15.0450052249391	18.0594403131275	52.0515587118634	13.4529794927915
131	19.2517249500898	13.3766813055164	46.560397123425	10.1204499796145	6.07559061965852	42.788939593191	9.18462846521556	21.1312373581624	11.8421824658527	15.3236563463061	17.9944540670514	15.9362704851451
132	26.5430357790398	45.5609584468453	30.8089943898830	30.1536809895141	50.8323157168068	50.3218871589038	17.965339252561	20.7295774405354	21.5183581841846	20.5906185691081	25.163407659943	22.4213646270629
133	0	0	4.37613770774061	12.9153264497036	13.6844197670840	0	4.70456245917955	6.97162532520728	13.1612888952093	15.0520091400114	24.9862500229285	25.5462567014174
134	28.8858448494446	22.3243582766652	10.1803164786527	43.0977827920118	23.0525583781298	18.7369703379016	9.88789028117878	18.6481480906880	11.9553346959960	10.1454130474045	29.1852841513717	1.93439506162582
135	21.1539852530968	39.1165043875405	14.9779810349135	37.3803830058670	49.6137298797977	35.1409093286872	15.1468762677912	19.1281836099183	30.6507125305883	21.260303952464	17.6317254331795	27.0554250769344
136	19.4306453453064	22.2261227884518	27.1689522374171	32.3040176179758	50.9419213135623	39.5393165511361	5.93881008948819	26.5057939219079	4.90617604720886	14.4873338913180	25.1839004056051	17.7928929744596
137	28.5720039821722	50.5657904494399	21.9030758490576	35.8379563151221	50.0533653049234	33.4895058192164	20.4668626374629	38.6902123811265	21.5304285214332	20.3385731720804	18.6640914895917	33.2780790934689
138	18.2495134056292	25.7762854299966	23.2905950805885	12.7098284049835	9.1513995081533	28.1321161765453	18.0623244676843	17.2287434992855	2.20481947362449	10.4942956124426	10.1476481151845	20.4332938014060
139	21.4235229095064	23.4685820858018	17.5865893377586	25.5487141617875	30.5722603757148	46.2542386120149	18.0735443082188	24.6082117523798	13.0576031560964	24.1205497554695	30.687019526502	3.37851154057767
140	18.6082603446475	16.0140306273471	14.7940150856986	18.8576832014050	23.676827677933	23.5866095374384	4.33902683260957	10.9283462814503	0	10.9582124020101	12.9030160603348	7.21211086307027
141	13.6390184570827	12.5115410167775	4.38945414913544	16.6024299069737	20.2816346330471	39.1774472110353	3.27855110084868	3.94052764280756	15.1794195584640	7.62490695722292	18.5087537773556	26.2356050315953
142	25.787517390675	37.6157144313663	22.6865634251284	31.0073115841245	66.3878758676586	16.4891953992289	15.9660963296516	20.4287089346792	14.4156756280375	13.9016297174452	31.7790789367502	10.1033703807742
143	18.3942684904836	20.7007595203118	1.30640907909166	18.2908319029212	23.6388587096644	37.4734012456273	4.15495399142396	6.83126409155055	0	14.3742753068236	14.7806601117966	12.0610471932205
144	23.6128455459112	39.0172114926323	21.2673332638446	34.8968200526780	24.8479161629538	33.9311213907492	11.6516527959077	16.6723990228080	4.81528397793061	11.8007037219230	33.2042779702356	4.6982687184903
145	21.9343908638734	37.6550841304512	24.0962834752311	24.2989956293845	45.2927663319428	54.1497815334817	12.8686533571839	16.7486445591563	24.7135344803687	21.7116738326459	18.5461665344019	14.0737550819405
146	8.90744377927787	25.438833694124	11.868493378812	3.42509462099014	33.5963034941267	17.9329592987644	19.3983427293688	18.3695382288379	3.60897563065552	13.1717418047981	13.0147918273993	22.3178116106339
147	32.8615861508963	52.4718133395215	35.6265013415627	31.627436769111	63.6989425087806	42.8416105887642	18.4326627413317	21.7279439578560	26.0655341317949	24.3133406442032	38.4257626825394	35.2023398845792
148	9.38942993834347	37.8221316907846	12.0595274643581	29.5668251306680	40.1097610411382	17.3312736837642	16.6248422175947	30.776264069362	28.3271946811197	16.4579291958854	19.1687630464470	13.9412972790334
149	37.6560959524748	41.6527268352056	32.5684540354519	40.7071253074222	62.6733589488617	49.8926958008267	22.3101172941136	23.0355158829823	25.8125256226927	35.332104094825	16.5394593655360	24.6128564990994
150	19.8531513953314	14.4966288547446	18.0036301352484	26.4995817117016	30.9254795785176	3.33142542620977	19.8612852291418	19.8097362234358	1.69913556051587	12.4954491078979	8.61453481666563	10.5734050224986
151	28.4416635233681	43.441302965473	5.01177253078289	20.4072858735642	25.9456749081926	15.4194295785847	15.9309807825514	22.8805508911161	26.0326486043716	6.03768463902774	13.7327681726149	23.734765770449
152	18.4912817127337	16.3035664591076	20.2966496421022	25.6081236562076	30.3624065742163	14.4866161328811	3.89727783107935	6.34143603477851	2.35924911947456	20.8206836416060	21.4973763238108	6.83293177034367
153	28.3065295169723	34.6220591664497	19.9325829433586	30.0140877991976	35.9946652362010	39.4562879579023	20.3339850677739	24.2714492954185	8.97775394159644	17.5430660093998	17.6700278603347	29.5529771085562
154	18.505656793147	13.9496000157068	16.8242287553871	21.6045927423701	23.1845254251476	20.9086887199063	12.2538668345849	29.3279656329166	27.0330983350929	15.4609743919303	27.2435313129488	17.7896991947365
155	12.8593215828649	33.1570682104248	15.4452033101196	11.2932576510909	35.6552971820352	35.2801374459209	7.6167213053783	21.5789114907335	24.6613606953332	15.0786409803045	32.2899984994457	25.0778314233136
156	25.3545834237986	38.5776080499598	16.4905410243853	40.2269638312411	14.2171100773630	27.6786783540817	13.929097395244	6.83327155246767	0	24.4509910076554	18.5345916344494	7.6424153168293
157	20.4119752959974	37.1673747117834	24.0223114802583	21.7423098948213	13.9090292716363	5.47714831821294	23.0801509830039	18.9783317814047	13.3931772363144	20.3642495730279	16.4104647457943	20.0291054088237
158	14.4070767963256	9.25691842052626	24.3916654232044	35.5019719807282	35.5013542269418	39.0322826293328	7.92625310431511	19.7200321750891	0	23.6477774612396	13.8547255737403	13.7877001004731
159	13.7917009889442	34.4993178343632	21.0296553166003	46.573273363462	20.0161048901186	24.6823889487384	15.1415922293339	20.6414380265908	21.5086535645819	13.0048576387479	23.0117237995523	14.1541288522514
160	10.0417431432597	13.4079799200528	0	16.1361153201088	43.5050079280304	25.7673908796061	4.14407548966196	9.16718699086664	13.591467326055	6.31401359502248	19.7561255195673	17.0521724207343
161	30.0920291506504	36.0728908996893	17.5907818941344	25.6638153872607	33.8585658515329	51.2473294303997	17.2770533521121	24.9739363733082	22.7518648158670	17.8501764086524	18.3123621811718	24.6551065081373
162	21.5670959668195	8.81126489473327	13.0489204624621	5.0673935689287	34.4872510402304	39.5024686352733	10.6819994166329	11.1860503399844	20.2156062492049	14.2423435264328	17.4413937056324	15.1401686558607
163	9.61720921734347	36.3570794507156	3.31874051161226	25.595391336568	41.1185192282376	57.4082748563002	13.0989481803283	15.1158161327893	24.5723088809352	13.4951174587327	24.3793070958106	24.6019832139156
164	0	39.0280479833818	19.8287746643205	18.5014669556786	41.7713172933225	34.4359487460775	5.32692597385141	13.8086389410680	14.4950231879509	8.38062371427374	17.9798508083477	12.6516244943912
165	11.7188047046324	14.0304430371080	12.7717211772163	18.4118198906509	9.14646019162957	39.6771541946688	6.07192091769677	22.3127323035068	23.0168985471775	13.5258081335499	11.2138984245423	15.4758791093891
166	14.0659102515626	49.6033626360677	13.3543230765133	41.8595812185431	33.556760460091	32.1854147704723	15.4861847707453	32.5214683796196	19.4927018692060	27.5258213798372	19.9790239381651	0.386404840455334
167	24.1015187370569	26.5437011705786	13.3317255452516	37.4956830319889	22.0711132910688	17.3415265090908	14.9602733973241	15.0854235025354	35.4118426217226	13.346628523145	17.9978791093928	9.80025967906706
168	5.00474132421321	13.0919621974846	21.2879935295795	9.59394572440597	35.2835503360521	0	13.2753754259481	3.75476348684497	7.00727312544995	14.5005871149026	0	21.4555265340983
169	15.2845626191497	1.75324071150089	10.5619186974618	20.3294060682254	36.3128112831625	8.03874652956035	10.0393780981752	14.5921466839696	16.9298920691914	6.43319096011184	24.7358057977696	5.85398419856225
170	21.1725301855537	34.6600971029533	30.9585279106227	29.2286097638458	23.9639927220002	22.6141437735317	14.7061718441273	24.9409492885648	18.2295840753575	15.9821799151378	24.7034813804340	15.2689252817912
171	20.9921509980797	21.7471599546982	25.2207849369647	11.1050892316932	27.0120971690927	29.5147868427197	9.21076522077031	16.8555038638132	6.59258320509948	6.25283775585831	31.2420102774096	24.3409413519292
172	16.3928085562374	20.7798461081836	5.27558015606497	38.1941594359080	37.4641230287909	26.4930671765289	18.8819599904282	23.1560782020182	10.3589427358167	13.2064536969972	24.2947761127146	9.33258349374869
173	20.5320881503665	28.1319059093932	29.3727569717736	23.1408473292067	23.454050505357	45.0292272130026	12.6172619730060	15.6070596197141	22.5397906396958	13.7167911321128	27.0431949076129	21.1030622457387
174	14.1668026401719	38.7685551387483	44.3046963051716	29.2283814996695	29.7012849581148	35.0939174325069	11.4366550666738	23.7876751711948	29.8260602844248	17.5226471725403	10.3128969523925	33.2430990400327
175	25.6356234427943	21.0319143654093	21.4682810463933	37.6238478044411	41.5684918705150	58.5146388046981	19.1498625364255	14.0603797283036	33.7991684128989	21.0787600057535	15.2591825311227	23.0387508566868
176	19.8495651139833	10.5458883823147	8.27317086461336	33.6940791768543	30.8754024641158	23.6273724484496	4.0368666401787	22.3694057604257	13.2843887505390	10.9651985521071	25.0548725263429	17.2367958965366
177	23.2931627414929	29.4256998840582	34.9516178851875	11.1522706807908	27.2461800788249	18.5126586262854	16.2693719501512	16.7527963448374	13.1637534878498	15.5871459287498	12.5224772582278	7.91903606328162
178	32.0979600918564	18.9174206453872	25.9755891897861	3.59756098902077	25.2083161476908	20.8025249610380	11.1475008916350	5.81264759145594	17.3546403177349	12.9281989040324	20.4272692036642	13.3343691671124
179	38.8795069359273	70.2022412513613	34.3403145656123	40.6771966884184	59.0927197945545	31.3341994755171	17.8496131120174	25.8974083577409	30.6997028975624	26.5627690269071	40.6181087868621	27.9513786769609
180	19.2069962973470	0.406411767010246	0	11.6757043507217	24.9074236736291	9.64931093926369	14.8750688443184	11.7036592143199	5.82452979853353	20.1997027634143	15.8853587896448	3.96148959770579
181	19.1686536794696	54.1763599986002	17.1843499295845	27.3727640950155	34.1126445058444	23.5757335708961	18.8854583845078	31.5179899070987	5.48485680065672	22.5436909766698	29.0832457960819	18.4688385460445
182	25.6212666291987	35.1841422504154	24.8049158642200	38.4439033473744	31.9483886794491	39.5126371508175	15.1890301061681	31.5213715749516	18.3344652835665	21.3650597012192	27.3787886697773	16.2033796521695
183	6.8372934213398	32.6823199396764	5.46325690386967	32.1021155519037	40.5605058167466	46.2859019665173	15.2289278141095	12.1579255402070	7.8320778997507	14.5667078266150	26.5839435359946	19.7210366374339
184	16.8460761306999	38.0816126898314	17.7183654386330	31.8586962817923	28.1588390484631	25.3697693131362	19.1720256247821	15.5668742867201	8.32788619916049	17.8592557436013	21.3788207489828	28.81308039968
185	15.2781977625069	7.49048196071915	13.1533924989273	22.2831314476453	12.5792132172689	14.5150339156567	12.1109077638845	10.6917569299312	12.4406700772163	2.11000865925957	19.3120352561637	3.33772328818015
186	28.8239753307212	37.7262433208686	46.4454404933666	35.2932851967015	43.3249172008129	32.8963805109767	18.7588924386609	18.5914749979685	9.93330492380655	22.3324585649673	29.6657156087095	28.1099667775906
187	22.2171220215195	45.9893286695322	20.5293897381798	15.7819093762235	47.7407524509011	23.941802179201	14.4667689307465	9.06990634946075	13.0079229797172	21.9334403135375	30.244599885068	24.5639468030248
188	22.4179520497637	6.82839328508221	28.6807859159837	20.7674492667506	25.3236776380723	14.175113531424	4.89933212352371	4.28725142654013	8.55591196818523	16.2120200023518	20.1450754359291	21.6251045345671
189	36.3838742182444	58.22189065709	35.0234195316393	49.348251002192	60.425977438239	53.6079111470723	15.2588783779906	38.8756512727417	22.0635739845534	34.4565937402265	32.0160420932205	19.3098250447651
190	22.0697012910199	4.27022665923322	11.7821505245230	6.6116366760609	14.519838584112	2.28122402687726	6.1128202732212	11.9592022604809	6.64629082415934	18.7967177044017	4.05759642160516	11.0371097574199
191	20.3346152529044	21.2603009617638	11.5992989461255	11.9259417709421	37.5686302389975	30.7538887007356	6.51122624869884	15.7018396170232	26.1737512919708	14.1804484730506	32.0296250748003	28.9222842889734
192	36.2380950215496	56.9856794463302	40.3292658975683	44.2574179489913	55.626212759792	23.7303647269484	24.7493420975484	39.691838381244	14.8857179690904	19.4121546661459	38.5615500910631	28.1033646572947
193	24.2535583840413	54.3428129294731	42.5075351318885	35.8658472990954	61.1859570785441	62.3638261668744	17.6423907256151	22.6458520429880	27.7484137585131	21.0358375169589	24.1376358615379	24.372254969936
194	6.94966674288175	8.96243592963396	15.8159008398523	23.0106766763903	11.0752000906239	20.5352007286957	11.9974073371067	21.221246237923	17.3703600114479	9.32490948824817	12.8462242970931	12.5972231688082
195	19.9854467983327	18.7088123084083	12.5289358527087	22.0316919172928	44.5617345207759	28.8627947332530	9.54688239864245	26.8903128319497	23.0823900686370	10.3811746348527	20.1643015009357	23.7580092596178
196	17.4604271149482	24.300686193593	27.6834347038113	18.0660278340942	36.5342654986023	29.0149095151060	13.1874672494269	24.8077300420196	8.96035872839195	14.8709234205977	24.9718966901519	16.572642712262
197	2.77779150505744	0	27.6772077150471	12.3805535662321	16.3764166465348	29.6093133264909	10.5291873540350	2.37826672865390	11.5361173750451	8.9273207545973	18.4536567259254	22.4329368238416
198	12.3090203362014	35.1812339129918	28.8966065397137	32.4948074773	29.5712989557058	20.4693167481100	21.2159911673107	16.6087894579953	11.4557475730406	14.0979499279552	27.0019207074334	18.7508594952071
199	28.4394641087099	28.5946284036121	32.1492041557054	33.1917377735724	38.954467438782	22.3260091322202	9.4909377029814	23.2951867540599	9.78949432881091	20.9699346467573	26.9693304877808	18.4278802988473
200	24.1785582419537	28.7562526750871	32.4135355937389	22.9784044143597	70.1932389870428	30.2164979344465	3.98080309462994	18.0011070592738	9.63013961378815	22.6366013432521	14.2828314573081	27.1915414892174
