# Supplementary material for: Simulated data from a genotype-to-phenotype crop growth model for pepper
Source: Data Brief. 2021 May 11;36:107119. doi: 10.1016/j.dib.2021.107119 (PMC8165395; doi:10.1016/j.dib.2021.107119)
Supplement: Supplementary file 1 [file mmc1.zip › Full 100 GxE datasets/100 -- h2 = 0.3/-1137651644 200 0.64 0.48 0.64 0.95 0.8 11 GxEyield.csv]

	NL1-15	NL1-20	NL1-25	NL5-15	NL5-20	NL5-25	SP1-15	SP1-20	SP1-25	SP5-15	SP5-20	SP5-25
1	21.0460981808754	2.49079092987818	38.0891693160117	25.8109245710506	15.9179998687475	21.9812853909953	2.65379246949700	21.6999214534184	0	12.7339841955407	3.86208936174988	19.0585666342896
2	32.1403091468901	43.1794796384746	24.7779223891576	25.8798326369748	38.1762034192962	10.6289853596262	20.4409350802733	12.0564731203327	22.9637788117331	9.37140018697428	12.7828677767119	4.90480282897283
3	9.29341395661565	30.0167744555254	13.3951501914381	33.6756785170011	25.684790035096	40.4015945214974	10.6879280900493	29.1760577487552	17.1295189031453	14.6195706060229	30.9069005122526	14.6727469025217
4	11.8498742757172	7.6011344007779	17.4550409058392	2.80893635261968	14.9611564243321	21.5100477569010	9.74788164715518	7.55783981307444	3.54781654347745	3.12840857058018	11.7131788323395	10.6377605192241
5	14.2097226090059	10.5241031619322	0	38.3612606413866	11.7669187938042	14.2907999421030	11.3098167687318	24.4068077052912	14.1094617885087	8.04032529483779	6.37511180560026	21.1515461323039
6	17.8030208400718	47.055733693778	11.8687055657814	39.7607221280795	38.4589103451728	0	16.6056632187165	15.8698728271711	0	26.7009019547923	14.8034573733968	4.24153104789912
7	30.1666129987382	35.6556575514648	31.2413564129419	36.3754932460391	49.5119044039365	28.7333106467429	20.3336567177365	18.5384520570904	25.7092506696584	22.8136489103765	42.0222047903213	23.5076272516546
8	20.8200244889849	34.9817210081546	30.4944155780184	31.7116189457994	51.2958599227032	29.5899431783451	15.0854075027302	19.5668803491086	11.6769667767831	18.3568045205830	6.80819717303586	23.8005192464655
9	24.5722808088175	1.63710963112362	14.2481972565031	6.81085734261794	27.5272753729869	35.6751190882311	10.8578775923418	21.5542072224030	13.3762097736031	13.0205217207939	8.52639184944467	15.8037581778549
10	22.4895532835319	39.1951274278758	34.8792543944242	41.7020204424995	29.7558336052519	42.1172999396719	13.5368266734936	22.1739699861339	10.3565376747668	25.2384805861136	28.2400529831817	19.3760861626497
11	13.7847755084703	18.6451928229301	14.4295493864674	7.51380168134433	17.4952684799779	34.1234929776824	8.06040500999585	15.0227852326228	20.3250513163692	7.78325735021904	28.0259627597585	15.0545431733468
12	25.3085847116113	30.4349027895222	12.0838446259756	20.2557895182270	36.6710742882096	17.0283643704070	20.0784249054522	13.1335419891821	16.8396983620152	24.7720730727567	21.2700577641793	10.3241884208367
13	24.0747071153974	47.992706183703	20.2507433307283	40.8137934274069	64.1908132653929	48.2289261781567	14.3654142791050	29.8518901293063	22.0218870512243	15.9596007028503	15.3749705493087	33.5591202470339
14	30.5505564603722	38.8688466858523	43.4021524717228	32.3908581396846	52.5791344640441	46.9837796379317	32.7603681258726	28.5154977780403	29.7668731594388	17.5030671666001	42.4217268997244	24.797990761823
15	11.9971336234806	0	18.0291922451099	24.2650912240458	17.2338353287416	38.7914807925959	5.24436445867999	5.37553037025552	5.93045643089014	14.8235423796009	12.5546512279389	1.39592349070638
16	8.92656151437526	35.5656262267007	0	14.5937353303446	19.4754131741620	9.68380072482766	6.47699268099584	8.16797869762583	6.53296897384154	11.0984493322036	17.6609865984603	15.1300419814791
17	20.7557841558910	44.3831443790019	41.3990852804392	39.2706968088079	54.0876475881533	64.1320298655834	17.9034951157503	28.3425657455156	22.5472990435607	19.5335438773267	16.4671727701885	26.5459443753181
18	26.3361951157935	44.5158988680632	17.5445028781868	25.5012728926904	38.8907948633802	72.3061130902213	14.6458989285356	20.1107698689601	24.4809222864413	24.470064061871	27.1320201745388	32.0570254180844
19	25.3725722860769	58.7529595858255	20.6726265540592	47.9785696486671	60.4628437818953	51.0821722173996	18.8652339294427	12.7953089086609	12.7995444224397	21.2393571662921	27.2731403517813	11.1274953799429
20	27.4939617068697	42.059092765102	25.3334663747968	9.41197715407028	35.5571915013877	40.449320913812	14.32487643959	28.8116467314286	15.4168316064316	11.7955045685485	34.4678905407037	17.9120666362164
21	21.6602412910860	21.5862344228238	15.8526951816886	7.8864616698497	38.9090746753005	34.5670960146866	17.7694432576914	11.0977909941176	0.444534165763576	11.7317711844014	10.3845282794097	28.524758993393
22	20.8844591836247	14.3590409062032	9.6848518498352	25.2835734251776	41.066787995971	19.7601807750444	19.0973909437836	17.5969914603297	11.2299815801586	24.1765603422461	5.41672799344392	16.3128771754839
23	20.9881608917474	24.2355044641319	18.8296821377036	21.5437388382013	42.5137641833975	38.6177891384254	17.8239633648432	21.7901893380874	4.58547633510647	21.9315886531298	5.49254017012968	17.5282197684884
24	18.7663594593102	30.8373924956834	25.8380893499215	32.5432026517023	19.3358607286960	27.2305048410459	12.3029781264163	25.2146877850773	18.6559151022205	21.9154980719243	19.1640699609274	19.5846341477507
25	35.0599945121624	34.2123703608863	37.1149181985989	47.3977054176469	33.1646732211973	15.9176645751729	8.66805223655366	17.4384674463898	11.6766901372678	16.4665588591735	4.81288285045256	1.03967198728651
26	29.0306468661357	36.3457053563021	31.4572015854226	26.3996658680371	44.0912021779033	0	5.05002278016402	17.3121089720566	15.6893889665033	22.2837410284536	26.6279735909029	15.5159321444308
27	22.5993832960511	12.6819700329041	33.8830663933502	18.7370953197728	49.7888173589909	12.6479444014942	14.1235523607155	23.6477727494540	26.2526880654229	17.6210628595373	12.9768361163097	25.9739783412884
28	22.8573534737249	24.7507653052468	18.919845021709	37.5046947630117	46.8284497431622	35.413076628186	11.2527026509886	25.4191782020297	20.0141834722611	18.3633110759860	8.96945449603731	19.9000229956381
29	26.5840972987523	49.624384181532	39.9570378364701	18.4889347685180	28.4310058825928	38.3174961617024	15.3919299009283	15.4528374491303	18.2918713030732	9.11960158332931	23.5143426956849	24.2597495428030
30	33.2367893812881	36.3214101707295	25.5869738871809	29.2541777049211	51.4857904203724	32.631930518913	22.4923006726128	32.119776313226	13.6808970581265	21.5253858523498	22.7614693173934	20.0420524010027
31	13.0643568320187	19.1644479617266	19.4435815741091	31.0135446084932	30.6066572988509	14.0889177577585	18.1834489370112	25.3584129175649	14.6796396003229	8.14491958341783	18.0408101887472	5.70541111098554
32	25.9076359645992	46.8311191240896	38.5516521345318	41.4535707655322	54.571716099664	47.4919096974473	26.132003407242	24.5038113944288	27.6450039265566	20.1496956262822	23.1948122678602	18.3206573869475
33	24.1256337688770	27.9667392440939	23.8453339894467	56.2003844228761	65.1573963176313	16.1700009173434	29.9911661906735	27.4969199836091	18.3242033891625	31.2352472593577	21.3688221246096	20.6761020500905
34	34.0737433845049	44.5799942412112	37.1765034096099	42.052391627617	37.5301885513115	33.9977845083715	23.2893534588241	22.5438615580492	24.1498217886373	27.4892400829311	26.6544487971838	18.4353190935767
35	17.4476696068961	32.3105814474517	26.1909736151006	35.31459438548	30.2838971931008	28.0015425701912	10.2765510219022	5.17885155510375	9.39666229557526	12.9947244662920	18.4517183910142	20.9644113667438
36	25.0741432509723	28.7060219050413	22.6784745531806	40.9794188946003	31.0979785290243	24.7368954454839	15.0245126914953	26.0323418765741	25.8706833507213	29.2642622852523	40.9964932509571	34.1000546524843
37	28.5547477372453	58.686997729536	31.5379532633258	22.4636616243936	44.5019043454942	47.4145127435127	10.9752158927797	13.0029816890270	23.8897711450090	15.4292510184434	21.5606358412883	15.0664303274013
38	18.4147800100801	44.9262099729638	38.0569172607999	26.6088077854883	31.9209016844333	38.8687005140517	11.1747030880567	31.1849102880463	28.3515081737397	15.3218196564269	27.2328232010510	22.4287715436183
39	7.81026792779671	24.3825078152070	14.2136354916271	18.7766311821167	34.3499465780266	0	14.8533478779186	10.5752608934961	0	13.8858899295183	21.3032211177367	8.47680048561642
40	14.0122552334915	36.7384911496719	36.9086231722411	18.7938286111413	39.9894190322036	59.6166663612297	11.4783376510287	13.980295520765	4.09877752388325	20.5249401911171	37.3390150304308	35.5712481915071
41	9.84690668596114	12.4127663136576	13.6190506822922	40.8507806042235	44.5213652594336	17.4948697580995	11.6468564896534	4.18507780215635	14.8130584683047	9.40412174797858	20.3811031691573	11.4691653625627
42	9.95041389138288	16.5211156337386	14.0851900503065	35.0177542790536	41.8599507730541	21.0063574741482	0	18.3842794751333	4.7141735220217	11.6694382453074	12.1977926543831	25.3483341658439
43	41.7617693947864	38.4124162112279	35.9856333594753	22.9729631294543	24.8150784246551	36.443627527187	20.3842959344052	31.2079774383328	23.4438072290321	25.8658247185798	29.5314825074333	27.0779685431982
44	24.7162067826492	29.2189054764793	36.8037446075353	28.1537615577738	20.9981098513344	26.7668483906624	7.73367879850596	21.2294393349247	22.0266161835188	24.2082264048836	15.4167883870102	10.9293377272715
45	19.1324137945138	38.296778114432	37.3514259981802	37.2028944821032	32.2508387455417	51.8823462777859	23.3699333686711	27.2082202599038	22.5814348172005	27.6045650349196	39.7089193444743	40.2118085587263
46	27.5273096685948	32.1995486142913	12.7502336692529	27.9574980452933	35.9462709710649	10.7270322885949	25.6708801912592	30.403910426784	19.7033005262611	12.6453156675841	23.8943758513128	21.7207722405843
47	5.40313114962516	34.5021100346726	22.7549472131749	28.8184500159722	43.6088658382571	19.0369947149433	7.8453352874856	3.89438092946664	23.2477632758202	23.3196396093775	16.8389327928489	24.0784821306638
48	24.0207559755228	24.7524170095428	3.42040575494856	19.5854509337299	24.1761987850548	29.9191447979399	6.29900652572453	24.2082848831934	10.8907803548928	20.7982752140200	32.5462813801952	10.4099212568012
49	29.6468231125198	33.473799542145	14.3014345487760	12.4659473136429	0	5.68279048166055	14.6059626077839	23.6161430148173	18.5689956066874	27.2288685576932	23.5716966356667	8.57363684228775
50	25.2430206086698	13.9120158976564	0	20.7268264206314	40.2007256120887	36.9923949102212	21.8553805757003	26.3268525083662	34.6441726077119	24.5144859173034	19.1602819699981	14.6873755598277
51	17.9675241529157	25.1103449522581	21.8101255650437	18.1419392555077	49.0575600642298	19.7209703349434	16.3664311818405	13.1856509578215	12.3951668835329	12.6000222421467	28.7891224408409	19.0117465928379
52	15.4966568464123	13.3433269880125	32.9453858986409	34.067749882758	29.7254912845520	22.3385637083818	14.9688289427527	22.6881436119406	22.1822274218539	22.4796320223157	12.5028425928465	16.8498566936743
53	18.6700017264484	5.19880049658372	16.8636764013991	11.1465664841030	12.4882027337446	10.1150540846246	16.4710282882419	8.36406530107766	9.86153940435712	16.3829221500721	10.8801151894399	8.75576554471182
54	17.7724957022004	0	10.0997764446626	10.9869511682127	20.0044329004762	35.632560925797	11.5324691265167	9.88321849200663	2.31907774961906	7.31200283635397	10.2029100304028	14.7823060901292
55	0	20.1848578372320	2.07187479865750	16.0146048540965	17.8953080858081	30.6568172949345	4.6775780576601	14.9882228411429	8.9624956379466	5.7855302987466	0.0518768511624863	9.93944147792713
56	29.6022668331064	39.8031082267503	17.2692780785371	29.2566406265207	28.4158303847635	34.823659759396	16.0938172354317	27.4179113223468	4.39565701746301	14.1791322159396	26.4515243798998	15.4838574426844
57	16.7501011838480	6.91609609385441	6.95605949922275	10.4774480772018	28.0211528113810	21.3832192832897	0.839201649972624	22.5771695199645	7.93802769500066	12.3872094529125	14.8764595019367	0
58	40.0200408239486	49.6288369230204	24.0045586056665	40.4433839689278	19.7218656091343	28.0790438880956	15.5630444483362	24.9031752782013	26.0249015138892	21.3654186538994	23.1549427272496	24.6656828580532
59	23.8459582323552	54.699556265091	30.8587622809081	24.8223515654579	45.7582104677096	41.1016262996925	14.8962679173959	25.7161326121562	11.9848113107438	25.8088219963878	11.9156792225741	18.6646736771069
60	21.9491991931088	35.1558170172989	27.6651456765406	33.6738633207788	45.2736949606918	44.1835138014773	18.2717464557729	22.7342180584945	19.396541193868	25.0130259550354	31.2794284454883	39.7286837781225
61	16.8985599241395	34.4255766065788	20.2475766417243	19.9163773273949	31.5201058198723	42.4444903113641	24.3471929310113	23.8615003011233	21.2343443820064	11.9610402220138	30.2554620706855	18.8204475211429
62	15.7044385029851	33.0732922533461	15.0663881249198	10.7225945025733	19.3012426640926	6.15340743651312	19.1483322037565	18.0377743182573	9.55090668037257	11.9521270550347	28.4700046583455	16.3020747897454
63	17.0149297568692	19.6811066821960	15.4594529337072	25.9638945490345	47.0202792517379	24.0082281023167	4.30860673927139	14.8815968151993	31.7957106543732	14.6009836582206	19.4856766106061	19.8859953325248
64	23.6214300858612	5.75432929567704	25.6763794155990	34.3840456881003	27.7261889258624	26.9546192803155	6.24564202176667	1.88790309100508	0	9.69027701609496	6.78023535713743	15.3914013603489
65	19.4286066163474	31.1857883216865	23.1499245493696	18.9749850046318	49.3018003499213	26.5168042144935	24.9276969478602	15.9880169288599	14.6771065465512	26.6364691823489	14.6259801714008	8.60530718821492
66	7.75727185785534	28.3087272705569	19.3061566343666	50.9559287611236	17.3764581305095	16.0801699868331	11.0928881237633	13.7087355254565	18.5442250304691	9.06106567690257	28.3024796977551	16.1838520889315
67	21.8476254557216	16.4694154633462	0	20.5243240897571	46.3566125332279	8.10669984720274	13.5315200648050	13.2084252955679	8.37435910118715	14.1821319078449	20.5867942008396	25.3002198024128
68	24.4462155680798	31.3968572329621	17.2436360834411	20.0536574025693	51.7610893470044	28.4152043358501	13.7118323763329	26.8784171495606	16.6602611135776	28.1278614195545	13.2961182104146	32.9950717619535
69	9.5105378606859	22.2018201967183	10.2237532407992	20.8304521095349	26.4312185655356	39.1745207962382	18.2916056682076	26.8615323476164	15.4566149440519	8.07195069281749	11.1020944227778	18.5171832466633
70	8.0093538022623	16.5988004706122	22.1979982157616	26.8291054210502	15.0905942380705	17.9737077267707	11.3486966208869	13.7156997580409	10.3727268435812	10.8992728339522	10.8937458470711	14.2878168151162
71	23.5078732474282	51.6122676975892	40.9702491266933	36.6274155641211	28.6815819912505	51.8348689416525	16.6685375582842	26.7481919632258	10.5184003752401	25.5330160663997	29.2571778017357	16.1211060678900
72	5.24813936847697	10.5221179491682	33.2308745036533	32.2527624335016	40.3052068553666	9.09002786658745	6.93127152203077	9.05167627044933	6.69940204188278	1.97598346414574	20.9118714096481	16.7285948499274
73	11.9912354796932	17.1553685214755	22.2404749501311	22.4209094646095	11.2836709801461	27.3420288147415	22.6131990965761	22.0394647484522	31.0909557451573	8.27281582764722	27.5077879503596	14.2561915192908
74	3.50788381588374	12.6879698836787	18.7209178852946	12.3514441160743	7.82915472529572	21.2433223529856	8.54214887919914	0	0	6.72926842792286	15.9263579871650	13.8584550441051
75	22.3244987111156	34.9499371766364	36.9671889073965	49.1834071194818	50.6844489250281	40.6812880584521	13.3302250458792	30.8780304574807	19.0885784601322	28.2679004679282	28.105021346746	18.0122351252347
76	17.4295854958693	13.0475045489300	20.8407081135560	9.09043208105298	5.51261747163274	29.0836510021089	15.3686922198098	11.2447002776002	6.83727599703996	15.7991039419491	18.1534067287446	18.3888714549501
77	34.5442984648034	15.5773930587718	17.1683750593829	24.7337978694371	21.781802840065	13.5971848509187	17.9260918428282	16.5806924969023	5.53384382446854	20.5700982082316	13.3163957891731	15.7083804228616
78	2.87970078400189	5.8232832588465	21.0487410750935	31.1253000327823	9.23660434096897	22.1773847935142	8.62704861544015	24.2172906072999	4.50695111040532	10.5562957316002	19.6614938316809	24.6175187844579
79	19.6881834718786	24.7469971361846	13.1929267219457	31.3845553410199	33.5087052043022	33.0397999145852	10.2319899754349	10.7087269855323	11.7089203219556	11.8318698190725	29.1918575351812	16.6813898422669
80	17.9414874399195	29.4126645540888	1.07045653426851	35.3307181967435	37.4060297586558	29.3654550393712	14.7764533166441	19.7304457966124	19.2733270214742	13.4611885450175	20.0698800581964	11.8022298737231
81	26.0617556781588	37.5825342607284	10.2544365079511	18.6711001573635	28.9133296055802	21.8477711708315	19.1973085074490	29.1090560517776	15.7219842711004	22.0334695113372	30.6093276012531	17.4746691445147
82	27.8925538394675	28.8565749135073	17.1596610839146	32.0464796218713	23.3051622672043	43.788727379804	9.55428311041513	17.7732189593373	13.7774792103152	14.8210614106091	38.8808591291698	39.8504887164234
83	1.80937047389819	21.4041064524964	3.71588785937679	31.3470755050626	17.9970148061717	20.3898157545003	12.3265434522186	15.0321368749468	27.3153310456324	21.8745604791306	24.1464232427489	10.5505546866464
84	10.9226965248383	34.9949203482491	19.8007497399845	26.1860321662550	35.6091350515773	9.57430581992628	23.1751484771450	24.4258165506085	21.2085699712045	16.6650653091477	28.9650219289088	20.5423693437757
85	22.095689592899	34.0364733406867	30.6834924168075	27.0836952166889	35.2973463211544	33.9027172867216	11.1324405196813	17.5443921295851	15.8398646107041	9.92359412689784	10.8456205317212	24.9369541281165
86	24.0300972001873	46.7102573678605	29.7305911667691	26.6607373301793	23.1639311627705	53.3499310604774	13.6377199434798	1.33161464957548	16.2520312493436	19.7941512578987	26.4001609135353	35.8874386461471
87	21.6462517412837	26.7315188069864	51.1501749201090	40.7713439110042	45.0342154902031	29.1959267130677	14.7715114662900	13.9483949093934	3.69699549303019	7.03890085990952	15.6515928928567	20.9900735217520
88	15.1395889962685	33.3365904500104	22.4006531991751	35.9758538336081	26.7147623148249	26.0197950438231	10.2392706758295	13.2177285022309	23.4590963852807	22.2550540754818	28.5675467211201	23.5250617367095
89	0	26.1952417756000	0	35.1566202045612	0	5.28063643611897	18.7686728012818	10.5319424009289	15.2175899837791	12.8426129330096	12.3987675879243	4.14417177651395
90	7.28083595072334	27.7302039832370	21.2277758047017	25.4375113571656	3.43190319077361	22.3575613299632	15.7223524344404	3.23182137152605	28.6745109095173	7.29477567472622	13.9308942964752	27.8539674531457
91	12.3461760302712	20.5222530082988	28.6509834810475	31.6731388763963	3.52357027040968	31.7129889315623	18.6790165638901	13.2878327491847	16.9767182386762	18.6155984897464	21.9528880618576	17.6578882914666
92	19.2475546898116	38.6986719341739	21.1764887153477	35.9644971265531	11.5100956269505	58.212478112676	13.8765241309138	37.6191254517299	17.8043143921327	28.2284830518060	29.6224688780619	20.0601530350404
93	16.6465891892496	26.6442045117126	25.4581030951722	28.2208863509716	44.2463761253916	4.78933951084023	23.3371764629527	25.9170829763117	21.0694163791	21.9252076929490	21.3128253722997	31.7009880165359
94	5.86085776723043	5.11412030624733	15.154990581433	26.0338324980913	3.06637707380718	20.9165829336139	18.2163524886264	6.29072326764294	2.02519629657401	15.3636565491829	2.58561861800928	0
95	28.1659398139357	23.5457802343064	0	2.91615051926804	18.0078378508741	13.4072070478908	9.97898462459385	3.69056208449151	9.34909715972241	10.5840194735025	26.3139344411555	10.7179346971773
96	33.1725352596265	38.7818497911467	11.6997781118897	48.8675274380837	30.6781583077507	34.5679191498236	31.052169936764	12.7806801445061	24.3560621152149	17.6621710104586	23.7408969922745	26.9766638061221
97	28.7744333663671	23.1306900785710	21.4874219712179	36.2705972970685	39.6421364292135	25.6447347388420	20.5586781365671	25.9312272333105	22.5583935080071	29.1994149212642	21.7343027620458	10.0846171727750
98	0	4.47615031414065	8.58326451028481	17.7025731385579	13.0110098336109	1.98118588145824	11.7308717653043	9.930842511068	6.41446541941974	13.3509413791313	18.6538531150254	0
99	22.0417250456616	38.443388119719	18.1376442228269	19.8113758926431	57.0575229243547	14.5816200243358	18.0949702956085	21.6469501318692	17.5588094468822	9.71559117485818	39.6677476477324	12.9531848076788
100	10.0970560157377	44.9948064339193	33.190114825136	12.9048068358858	46.5938268770528	51.6233305191659	10.4787940973878	25.1062211572368	29.1660013982703	18.0927475790198	32.7644014490048	22.9917194381819
101	20.5776197272583	50.0941850118182	33.3239693477511	27.4887273945617	33.6053836714262	35.1986192210719	13.5258245917573	23.6812964212475	12.1527415281674	22.9787928225984	31.6091642024993	23.8767496254261
102	21.4807969887294	7.1213080694159	9.14616406791852	6.42937227742386	0	25.2959658517842	8.26285427669357	19.7137358743894	15.9992708406086	7.28332424332124	9.00400911242136	0
103	31.574493868122	63.1276758010784	54.130792431655	45.7378523160990	63.94237687283	19.9767353534734	16.5415314627363	32.9591526915981	17.8736921116690	29.0491110735211	29.0238755711596	17.5582005291287
104	14.7903654247598	26.7719130012632	9.14561035601604	11.2000624364482	30.0411094896314	45.4567465234534	9.16845305177316	16.0295759354080	16.0546322975508	16.7553957571480	15.2521115408568	2.40874942610205
105	6.02644685213405	11.6787505107712	13.5871648892021	24.4336559096329	15.2559879452746	8.53133386414768	14.1283652211461	10.5767308592812	4.39376409702217	4.81790128929382	20.2799490779953	3.29679256955304
106	13.9852146876514	19.9103522678239	21.4239919983638	9.29114196343403	39.2856734836826	5.8249039200135	16.3659650676034	5.87487037949166	15.8757184192874	18.9933567429831	16.4927666474895	22.9768808027274
107	23.2058740029959	30.9283145650712	23.1507274832029	17.9079444216866	52.9259088968743	21.2365233317620	11.9306110099348	14.9739850957118	11.1974962760805	11.8689811767583	14.7503090451043	24.6558889382055
108	24.0483407252668	36.6360272216615	19.1291569660925	35.6830585872556	37.0100319603228	35.1486863344582	16.0300435987822	14.0346643751060	11.0979861606122	16.0396903047176	13.9960396172181	8.9515296317371
109	35.5860071732423	42.8471175429976	40.6426719583469	22.1782241086226	27.9320869181174	43.7689797889216	19.7476978042798	28.5797000969282	19.1965871361338	20.2152020109439	18.6018916161676	36.518820269369
110	26.1073607765224	6.72499686038837	21.9808483739183	23.9150345702997	34.3207084769219	20.6987695768653	3.84124330856619	4.58807658667387	5.09214646719422	21.3217541800734	27.87798623637	12.2602584149384
111	31.4179460269986	45.9930006304483	34.2053254530026	47.8883848428048	59.8034659793259	46.8785224121126	14.5524767486421	14.6244432230305	15.7544293264678	36.3107343480416	30.1424346870474	22.1417163215977
112	2.13389269610424	0	7.57031570800797	30.5491055806819	35.9122824386384	37.6940632796998	2.96550197540732	8.92539635412013	15.4477446616466	17.2754260069230	1.43832805328745	9.40784556857263
113	24.4191107165076	48.0012359959697	29.9062943724898	47.5420702514546	45.1876466201725	45.7765179224737	17.2452862274838	34.8701729248741	16.8035159045226	18.9791687328724	39.7286054010835	32.0837246149334
114	13.3832489828292	16.7535967814587	12.0728316854394	36.2237694203238	21.5344461420662	27.2276386754324	22.0489885944868	11.8856308188469	8.68175353025697	8.34572699340272	7.46550249253377	0.0556375017803088
115	14.5514224737152	7.15834385086402	30.1621958556081	26.4898064596477	15.5851868149778	23.1321735109664	16.6398547579961	18.8793375037392	19.7680862769923	8.48193060821813	12.6468784143634	4.80339826232589
116	10.5874165676430	24.758890315571	18.7085144481240	26.9124520449804	50.3448755592024	36.8531110625771	14.7387840597221	10.3091662388818	9.68929178960865	11.7768264253554	20.6176405021228	25.5129446201845
117	28.1923799099126	0	22.6521552271415	8.63309573357562	24.8831044687736	10.2986635057804	9.79073033221027	7.59508798473201	8.83136054889714	12.8802862565526	19.6818749237989	23.3714419921358
118	25.3452801517603	18.6310347574200	27.8499296216405	30.7990989035216	43.720394866479	37.9855368754531	16.025188222809	1.00414189469329	0.747816378082042	12.5006855641287	16.1735382265597	20.5432383593910
119	29.3482982393806	24.3694327210983	16.2064711773044	15.8153580245744	36.8309390465421	20.9519774536123	9.22226502347223	22.3410950712229	12.8910866301842	11.6315288184129	24.9067025090787	33.7655067613318
120	13.4293294621395	0	6.14466523997054	18.9824671488231	16.8854004717284	25.5919363346705	3.76640510064241	22.4284884959969	11.1918838174207	15.6421402932905	0	10.8814648615230
121	20.578482223557	21.3119800309173	13.2529285739479	19.9552307321652	41.784939215475	12.5056296447304	19.4242326018550	11.6650853438389	16.7857078743443	15.6838927244917	13.4578939628260	13.5609067023622
122	0.477817971309522	0.595689374697399	27.5439078418438	0	16.0586352155049	10.7764082287293	0	4.17906709537985	7.05863612877404	7.15660815663293	8.06082152313393	8.99001240756433
123	21.5608859377780	39.5426866474449	23.1788295069984	37.4904887958246	44.6668580196768	18.2046983476756	13.2295386357277	19.4174266607925	22.2358276346229	18.7278025736854	33.2491328388939	17.8840022264260
124	22.0354690230797	31.4207192894763	24.9795788470325	29.6292956940818	35.3312296076949	34.5218563584559	9.33059708643445	25.6680081947480	14.2935944856911	21.7773754786750	26.5920558486456	18.7383207205477
125	17.9354337485002	44.5105839851707	37.7680889745279	32.8626331608264	57.7412898458496	25.4035486201119	20.0676218118976	29.6192970025233	13.2799633137261	19.7363784289397	34.176667384832	20.7942062534671
126	32.8014519213862	38.4419434651405	7.24613481578794	37.0294023296177	61.2405101969106	38.0796319431365	26.0724962604364	41.8470841145263	28.8815390234747	20.6798394786524	37.7185079775843	7.26833653496577
127	21.4089942781094	42.2705091109733	10.9664894529785	28.1898817777914	46.77926265987	20.162681142907	24.5328772207603	24.0121532903325	16.9043313111624	20.8204187304177	9.59873783519222	30.2167165159759
128	23.4721196067795	51.2061203961548	36.1118566577364	38.9385118440579	44.1621466105389	50.6362976939457	15.9715000487160	18.5230007460896	17.8611609245950	22.1663600841633	38.4438271672325	24.4974561801058
129	22.8377397706456	20.5646666342876	33.84608276919	18.2618723968955	21.3002550047825	45.2906494940259	10.0372601577986	7.80006818428069	9.22499196981093	8.73908403324173	29.2979385220462	9.63110780565927
130	21.7052987452095	9.01911429646893	0	18.4203790308635	20.4638630035661	3.35006080267453	16.0779405546952	10.9615163521701	26.199263500167	8.92040969504892	7.48902491221036	17.4556096852195
131	17.4633559755597	30.6375524233686	16.1296708356096	32.782591162647	48.784098793188	26.5755392951665	11.5371752530154	10.8316278265860	16.9864379161214	10.7504163467194	17.8151356359744	5.71676484830443
132	17.9617109294800	15.3592467144967	17.0237817180259	19.4045554783001	23.4236614390921	27.6000335923565	11.8358085377085	17.3356637358614	3.38875950506005	13.5335901457866	32.6005556165067	1.41729695738461
133	16.0953084427027	21.199479574024	16.7892335160871	10.8206628545485	44.7316031237304	40.0816859964787	3.77553955567826	17.8793376419874	11.4546389670306	16.5162608415613	13.0286768785902	16.0468695148146
134	26.2026365204887	5.0648308611793	9.64626111721162	20.3964584083832	0	32.9963081835607	6.85273088270478	4.33343074996666	21.9202875731571	18.2024072466396	6.48944980920451	10.3062626895934
135	25.25992081597	23.5860729849651	37.8490435488712	25.4974000836980	42.9083165381585	17.7041950857618	18.7708751719039	19.3096016134139	8.15007790709917	16.2459325230189	22.5412692266299	2.50184616437110
136	11.8464270937886	36.8330752421872	25.0405053195232	25.1436936116103	58.4663794061991	32.1139386785938	16.1963293603600	10.3273608663459	20.0559759687182	4.78726171482115	1.92455677735289	17.9229852587534
137	9.31701198513068	10.2002739886820	11.0145775518214	15.6870003878637	8.62344668922941	26.3024767595003	13.6922422892379	12.3316162409911	2.24655198926010	17.1024631136149	11.0347242143030	24.9362319348133
138	13.8554619130199	25.0166159317231	30.1783010828019	42.0031161617221	17.2340232870121	40.1380536910519	6.61460251424604	8.63526609079763	10.8957076087080	21.7549752436354	27.1280577024542	5.81553425657601
139	12.4384682927031	23.7591953339488	22.6762709939634	22.4217315263186	42.2719088001851	19.4120343097027	16.8717801091169	11.6536415303825	18.7975046547744	12.6420029095447	18.7043848268041	18.3262388283671
140	4.01040652480081	31.6518734370115	25.7438032735161	39.6260247978899	32.5019453720802	49.8913896206921	11.9387428261221	13.6914481390208	8.53637083382455	18.3553365750736	18.7208287132118	22.2456082350794
141	23.8613714888574	27.4407166202415	8.66290309501826	21.8959259288672	54.4453466605525	20.4963805863564	22.0395899956417	16.7525451285352	7.53998485217729	12.9554059241291	33.4176935992648	18.9142055771499
142	21.6609437132164	27.5246557718664	29.6229099075336	26.2478818384766	22.5495906253258	48.4695110997215	12.8460128273875	17.1087179897267	8.45210640467232	17.8104842720210	31.4818438066787	16.5807726678121
143	11.1696668445690	19.3573900207337	24.9265410823674	25.4516055680532	25.3894170840768	8.0120013648058	10.9577463728644	17.8668399137552	22.7422558970599	17.5816455497388	15.0920395355525	22.7396966831937
144	16.9558293567617	30.350838229696	33.5312250472517	20.8079878128884	35.4849116458277	28.2531495979798	11.9596885700326	23.4243250652372	16.6112152744314	20.2558370935227	24.9037689204281	10.6882576586266
145	13.2665601298270	18.7263621956939	6.84448460280687	32.0442510551935	8.7797282660693	30.8632780566613	11.1349060533029	16.2113499859594	2.73522635885437	13.4020041575179	23.5330516153394	22.5287577247042
146	13.7389066777063	28.0475529277075	32.8775312577202	41.5419279853943	41.0968390204852	7.61097942107062	8.21228540207702	17.3807347268588	21.2570598698883	20.444781762737	15.768417326036	25.4779203780571
147	7.04359537350308	0	25.9529974387011	11.5075201084776	24.2407942374717	0	11.6180702381366	8.8315251169075	0	7.61403654392396	13.4464951739464	0.58123787642667
148	36.5419101539586	35.0877156359791	48.2783668392545	25.8893006855668	61.7646365243111	36.7206378045921	13.7636220060519	17.9556334591594	20.9670582044833	18.6038310138388	36.4968271882605	19.8930913743733
149	14.9711994469801	21.3396576262281	20.4981432628218	20.3469813066878	27.2030491442348	42.0680871366787	5.31984623549295	5.80499630085722	18.9629832204088	16.2238399307658	8.1784837750464	17.5760813273795
150	27.393300157558	57.7636142802288	52.2636786750683	51.0170250749253	49.3004603828149	44.9731073539055	21.1649189272682	30.1616663001233	34.7437940143452	26.3593162177491	27.64486181935	28.3454787743287
151	30.5759773552621	15.6708718930365	11.6510093300187	9.82503979868377	28.8824724609122	14.1198785096325	16.3826524845374	15.4843996780087	17.5607936906354	20.2642452972930	10.5475217226344	9.89114094855164
152	13.8795103646232	34.0342175275135	41.0719252884111	24.1693757719164	70.5429701155072	32.4633951651956	12.3307375619556	20.9902481154978	21.8838540318367	22.8383951596761	22.3473420435470	27.8535755237997
153	27.7225146451568	48.370722961478	37.527208539382	34.9975389001622	46.4783127874165	48.8695874539166	18.6942674161809	33.1983990729947	24.2129714269864	29.9240926423031	32.8930160498589	18.1778506600723
154	23.2633029084369	16.3174541427220	12.8677705023005	18.9026842478062	14.9312278546351	41.7482933265228	8.52611856033476	12.6480315946101	13.8286100258945	10.5131372257225	0	20.5448699224611
155	7.11793262035528	24.0658148446906	17.5776565758574	25.1777245740084	49.1606601630713	18.8475048221582	17.3963953795583	23.5473692502798	13.0904226754744	17.3300808946262	12.8011745015698	25.5602537296681
156	7.14187894845285	17.5466319346106	14.8258500657487	14.7333277415524	22.5615714114027	0	13.5359438380897	0	13.5580973863270	10.0596584981779	27.2980527289799	6.53875037825348
157	37.1906647545298	57.9080725317912	36.6601914131639	41.7088243654873	72.6986124518233	38.5761764461948	18.2963093106519	36.2736391316466	20.8829751955119	21.300838926913	32.5213865957223	35.4954552522635
158	8.98767817792298	22.9085740028699	11.5104149408189	31.5691508023997	23.8510176676646	32.8172907005414	8.82971665882598	24.1276155054972	17.8050540254027	25.6833321307028	21.0365716590514	11.0028878067188
159	7.77033639498382	28.0607654359477	12.1516569531237	21.3325667365242	37.8225820855480	35.0379647972951	10.8796645807217	27.1163847395263	0	24.8006204319064	18.0585221582286	14.7468623486659
160	16.3593431808684	29.0813361271560	19.5817099133670	0	26.6622411750267	41.5161251551269	14.3502241241988	0	5.83940087774177	17.2101378044193	16.1005002186103	25.4688484482895
161	14.6764227656317	15.6131634356403	12.4523332848582	16.2160930975975	35.4081297536644	27.9549868067199	8.97989184560529	4.84203676324165	14.5299244214438	6.07246419780928	22.7656043655308	9.18340940351708
162	19.5111562155412	34.0350017388909	15.1075155143292	24.8362144759995	36.7517745856625	2.10438091492950	23.4873763098978	21.9799299719847	22.9898217446030	21.9673206889542	19.2550266380769	22.2425609656296
163	30.1006092844867	37.8842875971686	47.638212124147	23.9747594708969	25.2828021219374	45.9154872633754	21.9025116760559	22.9413556543202	40.2461840238264	18.6018504126940	14.5320781566664	23.2916977474033
164	19.4475657053657	29.5528625449027	28.9605817043603	17.8164811006001	46.406522816039	17.5441374601731	20.6315220025228	10.2729336410095	15.7083731540163	21.6969845012023	18.3683671889872	13.6673344502787
165	23.602829171711	55.1636735478004	25.5716681871073	31.7955547000082	46.5171122326891	58.48883460077	15.7565601494788	27.1122147440029	14.917425416234	26.4420761717723	40.7912491473995	4.68481812798308
166	19.2480783329130	33.3533176422589	30.7798701378647	22.3966036516452	19.3526380565813	38.9945471874509	18.8464093655844	27.3415050141508	11.1621667149561	23.9596084606044	17.1243625517229	18.8794907800897
167	24.9496722254049	20.9052407690671	36.4377474586477	14.5044080429623	36.5022407364177	23.3166485792572	11.5287499618919	8.67128747086785	22.2009741573433	12.4912377253315	20.9147822318507	33.1536929648666
168	28.9941917518258	36.9718696337443	0	22.8758272463276	34.4186468071514	19.1239681352185	11.5467501779754	17.5320402561123	10.0886577717731	16.4005062875193	16.0947829457427	7.83876041370951
169	20.0258106228883	46.2301675068738	33.3625218187894	40.9361167815992	63.260180262929	50.1896665469661	20.0821552495842	18.8476856378843	42.2738908562680	25.2069616874312	34.977083310174	17.5748542889771
170	17.2788792925581	48.2639456119914	15.9214985464736	46.2464320811865	58.0940482427266	66.781959169601	26.125591985079	18.9491995539395	27.2724710401388	31.3471565740142	31.8264820597554	10.8186297760525
171	12.5502205448074	11.4524407805976	0	17.4555710534946	36.4969480495225	0.69962061889937	8.06196674124533	8.34713855188979	9.01192541507974	11.4475331028733	23.9566763578246	0
172	29.7676899597436	36.664049326461	22.8543412236056	39.2332607309888	29.1924805621138	28.2493854788918	15.4892936711857	21.4711364771727	19.7913023789839	11.3359310342634	22.9739743662935	12.9144590651321
173	15.3989997209969	25.8982957629122	5.33023872017036	45.2099790629195	54.5097951205754	21.221390964605	12.9748508726552	23.2070294453181	15.9031852355719	20.8570953985043	23.6142949479406	24.1234985878734
174	23.1716828459346	37.6315757011083	28.3009103106444	15.7223437872936	22.3546505712365	10.8598690447236	7.14418798121551	25.3056668735055	4.73954299455856	21.9597641115726	23.5417502544503	21.6998117669921
175	12.7635120243608	30.5153981616963	24.0701820460516	25.9170170651661	38.289122016472	22.5823010162315	17.1776558947573	15.2302288337069	16.1087178067823	19.7347108555542	21.8481732121871	26.0730007137140
176	26.0975127708609	31.5302852164606	4.65850660859556	11.7437958822845	14.6787129503567	35.3858262939994	11.2253788255405	8.63587270913373	16.0028417577379	21.6777731943758	25.1752380966928	32.0656829928646
177	20.6555341308204	43.4064409356674	18.2724647074261	36.9929919175014	25.2439697739276	43.4370297972703	18.8644907672979	27.6478768070249	15.6569668103703	12.0378738934215	27.0941452138242	30.5304204773745
178	33.171194051516	51.4735841071691	20.7204982201904	37.6645009453144	43.2758229265005	49.2710776768825	21.9725385629298	21.5737409143474	21.680934928809	17.0814541074519	24.35248326361	13.6786286679335
179	15.7906715846327	28.84542900262	16.2785620575482	25.1890817492353	22.1008755854296	28.8638124531840	7.03126076434394	35.0013310525942	19.7629321012396	17.2589208151612	9.1552581685794	18.4645955329623
180	10.9961593688128	31.6490830132126	15.9568124537985	14.6762221582372	31.4319445868442	37.4664458055797	10.9160271513274	15.2191590058786	17.3650088721744	7.15722497973718	32.2289428904397	21.8725213873219
181	30.5334887103034	48.8719915940271	20.0351691434401	33.2217816426128	60.8410954963655	34.5305124378588	19.1865279124322	10.9088635918148	26.1228022073231	13.5647921399341	32.6535866768286	34.0867927545619
182	16.6010109429182	30.4592177296578	31.8701107749966	22.0305228676177	21.9656102157419	21.7611304718428	6.20123115896466	19.8038796708153	21.5020753276377	17.1361191100024	31.6686679944277	27.099922448521
183	26.266706884114	30.1438092371161	38.6320266681847	22.2024101719587	55.2699731947928	37.2270496669124	11.4810430242760	20.7445592662058	27.8814899824472	20.2943770542880	14.5542766640632	27.8239008564894
184	32.9893959752265	29.8480697649644	8.54743839567619	32.1481257283737	55.5061443880435	35.2909221438772	16.0644701765733	25.5439664298317	23.6992660627572	19.3383188444036	30.7037178047519	11.0962386851054
185	15.4206968454679	32.2391726888989	39.1408807448922	33.2202590983615	35.1113675855649	45.912261861663	19.4157049825916	38.0994029749504	30.2850631422108	19.9797418885798	38.5552019660131	23.5998741333515
186	18.6839073668733	52.9951461254707	23.1473196951356	19.1578617926598	47.4298103564697	7.13741729553004	15.6989563684007	7.1996532167476	15.2332186462230	26.7602269638048	13.7013391193969	28.6085239291500
187	19.749536575947	21.2757649997366	11.0833402139006	36.3332629642982	43.7908739866983	27.0613785893942	6.44258318218358	9.0575198324867	0.448187684526877	14.860383374105	18.3999077179635	2.90089403629319
188	18.2925219538219	22.6149619244561	19.3965431782296	16.8459395991107	34.7685534549127	0	6.30540904881029	13.8326317745574	28.8464218183557	13.8409829996592	13.9482842754551	4.47094137728137
189	21.2034511192370	19.1635971941649	24.213893882341	25.8495114456354	24.4536730844586	39.4565619803909	10.0616272755301	24.6103225341515	27.220861798109	0	14.3115099740466	16.4066801519346
190	15.2741205693329	38.3807547846656	28.4081325907439	13.9571798686231	32.0703963144097	15.4058762389530	17.1856929506724	18.4000470409824	23.7508404498032	22.0684463988157	22.4050938934893	30.4286722685699
191	21.0766696122004	27.0812252152019	11.4432343063759	22.6862968018494	52.8234418383821	13.8131464811670	16.9186591753272	19.3337055688330	16.2483493717731	26.2260920134357	32.5650038448923	7.35487528160664
192	15.8312720820046	0	11.9782286197770	7.51004750047893	33.1379590616549	0	9.22283715473757	9.84205750903014	0	18.0889984636671	8.54372107200016	13.3772676208854
193	11.6171754644579	13.0959417115520	33.0376815575648	8.36281068872804	11.7158615790794	2.42949386194924	11.6031526626815	10.7552862676917	8.7741686529025	9.71724637933866	22.6698246817733	9.75317343339882
194	17.9743829635229	32.620265607358	37.615449977357	16.8732899313502	49.8255773978868	41.7745938150457	19.4905328484624	20.8932469595158	6.33987356753043	23.6526786033405	40.4486149655313	8.89561008341911
195	21.9102812583202	42.0271676245511	30.7840730776644	50.8166548843951	37.4155768589618	30.5803797768115	14.8028541861329	28.1557065819060	29.529329887238	21.4935386764920	30.1814500165079	27.5450673647645
196	28.9499706954093	29.5124467921314	27.4654275733631	16.4638534137774	27.0783421006760	20.8075225046906	23.3652484602001	23.1767289728108	2.51049130139589	4.1294397584497	17.2188760346838	11.8747265152001
197	24.9326752074305	29.6490054410265	37.409995243342	16.9724090698712	45.0427022243275	15.4290066504926	16.9469157661649	12.894239621319	8.51315015413143	12.1541815888605	27.9522318914431	21.8485141761732
198	24.6448942488974	43.9614466075994	24.8312309524254	38.1976001220032	56.4311185245230	58.5723103624286	25.3674681127762	30.3139874636164	12.0699031540705	24.4805289385982	24.2466909362225	25.5172496253996
199	20.0258175909435	6.42524353762022	3.2624903946687	9.56339590762438	39.9398340387668	12.1147436920235	12.0931105804514	5.07858359374644	16.8116628519553	17.3532262587808	24.3987115241278	24.2848846155247
200	14.2801098220004	12.9457811812148	15.1831667585848	27.7731438911446	21.1089217922106	19.0925537071553	0	1.66418158461920	8.67351146489703	10.7494245961301	22.5321619289079	0.535660786490096
