# Supplementary material for: Simulated data from a genotype-to-phenotype crop growth model for pepper
Source: Data Brief. 2021 May 11;36:107119. doi: 10.1016/j.dib.2021.107119 (PMC8165395; doi:10.1016/j.dib.2021.107119)
Supplement: Supplementary file 1 [file mmc1.zip › Full 100 GxE datasets/100 -- h2 = 0.3/-1296152976 200 0.64 0.48 0.64 0.95 0.8 11 GxEyield.csv]

	NL1-15	NL1-20	NL1-25	NL5-15	NL5-20	NL5-25	SP1-15	SP1-20	SP1-25	SP5-15	SP5-20	SP5-25
1	16.2198344649151	1.95001241388562	24.4385121693682	21.1117933139273	32.8350766494824	13.3131649200116	12.2389297269624	19.0599151404055	16.4069701949331	11.7490369511047	5.71340709149332	3.49282002490478
2	6.00262444856978	26.1008147927635	31.7663545149123	23.7479306150401	25.8262995990162	37.844147895749	20.4525101302880	23.2671673901132	20.2534321691381	11.4870330627592	16.9757787043657	10.6963262194612
3	13.3965128193751	6.87187197090923	13.9026932299845	7.87371302548219	13.8260444671763	0	3.86902827095819	15.8234358074748	6.42278939613864	7.2039567603409	8.89088258275597	20.6644161809109
4	28.2595378341648	15.1256579691645	20.1295125290156	29.3932268623938	35.3785118931937	39.6190257100824	12.6029985400775	8.4744821212112	12.4046191209560	14.9655258956812	25.2316405008402	23.9733699641233
5	34.2249954547541	42.5838152400091	39.0996309749039	36.8854972815162	37.8267675540397	33.8020810467987	18.3915139025297	30.2220243347751	27.9560844194079	30.0052122093506	23.6434227118278	33.4434132852782
6	14.6137264249736	23.1769607872728	4.59026261425216	27.9363411618324	48.7099104350521	45.8790119907331	3.57062168156119	11.3063116922098	7.69322418393244	12.0360339615396	22.9115243723761	11.6837781451552
7	7.56470284277541	4.67292887918499	1.91101260063042	18.3948060698941	25.2503042574642	16.4514901568929	5.92417780601596	5.34566912123344	6.5828187131355	5.09856197878786	22.9941377827401	0
8	9.05478545449852	14.0837630201991	10.8171859614848	15.0700270274373	22.3014077271737	12.7204173352231	3.48716612604905	12.7916793107342	3.45195806359495	0.0439564065348232	18.2024627156217	4.38850111995795
9	28.2761336878213	29.2585356649713	6.6952584602413	43.7319734473783	33.2508731095947	5.94216639062681	11.2010713661889	28.2786021702921	2.60900928428997	4.78506109720372	28.9090074264185	11.3423305352994
10	20.4332950533922	28.5472976029204	11.5751445754763	22.7614323969677	25.1226754342896	22.7133460532360	3.92995894066901	19.0401192071136	1.59471292866411	13.5464061126128	23.2830475751593	20.840571474304
11	18.0950546135504	24.9732629184195	15.0661530499631	22.0215643903357	43.2278932951494	8.54799732000929	13.6624790162010	16.6336623385562	19.3163901298877	5.57540518527096	34.180914568114	13.6518159441219
12	28.0689622694652	45.5109765853337	16.3285455975165	33.609735593889	34.5403697169526	52.8470389732234	17.2454798654996	24.9938207503887	27.1660371461843	31.1484140359334	22.7687532706237	32.1598223965951
13	28.1148044207494	25.3974985538061	14.8350061792399	25.8783420062726	40.5918160346994	43.894963071358	15.9243852482444	20.0566284018992	10.0948855395672	19.3708525818111	12.9219180957010	24.3012719165935
14	37.4021607709168	46.7334221946996	43.4546204285273	34.448588377916	47.9316472821603	55.2732337804781	23.5136994577232	26.4323972567093	29.9494816191245	17.2409003523741	42.2161000451144	31.4593620122399
15	30.4080723434914	17.4372357784582	24.834285952718	28.9226961414019	35.9514727275609	24.9438209286491	18.2198291550013	18.7234190192781	29.5783854011249	25.2966767595819	26.6475990264936	13.0323847090881
16	19.9263468523525	28.0894659332930	10.1205621382614	43.6883422571896	50.2032437044642	41.7792156072178	16.4538831943241	17.5691887827848	5.73225777566944	11.4377825217199	21.5361327729881	2.8203585206598
17	26.0311279406172	46.0053242756393	4.67345264471997	36.4275819600341	62.953353138051	24.0647710418211	10.6292691386930	0	22.5158117845364	23.5473894556128	29.9695835529137	10.6745992687434
18	16.1858073221887	15.8765899047256	32.6610547071121	16.959236079014	48.4611420686319	35.1816727019832	10.3106211895438	14.3428976235935	20.7856573007338	19.6246763042788	30.7776255543594	27.117153819085
19	13.2752283716704	16.7968656829929	14.7443457479494	35.5980007104602	0	1.39636781669375	9.62377186313641	15.2871627528407	1.54956821245199	6.4391441273754	10.9332056714301	8.3637963479105
20	19.8904666814657	27.4077747344164	26.6299050853226	29.6597932815664	27.5770373068467	38.2955504162305	21.6770509749835	27.0109456588006	14.1306461366842	10.4026681815094	24.116442025645	16.3303107650059
21	27.3340440006893	39.8205712485005	26.2222633316602	27.265540513887	39.0787145037744	33.8120527106290	20.1385476231126	26.5217998642872	11.9644403298732	17.2629455109645	18.91849725897	22.200205669316
22	12.3357146955597	18.8925898901571	5.62819737143334	4.38230974650812	26.0587418828127	24.453227772671	6.41226437213885	6.15148606896473	8.68612102317798	18.1045071863775	19.9731968126494	22.6040616959141
23	42.1687845436908	36.3921785520891	25.1013290423909	26.5162087196247	25.7651926033483	37.5615694894433	17.7797930427379	17.1015768034289	24.1125283198474	29.0489584137531	37.6823124332348	40.209676679334
24	22.0332887456987	27.8251590130307	39.6182139359241	20.2837424959208	28.1389394250896	27.7570395120566	16.1267097542106	17.8909207575866	32.1782530495702	14.5438926727116	27.1203759407313	19.2675233299824
25	25.0444502891682	33.9901162836508	32.5042156472916	23.2229367340547	28.2484267612279	19.0199715350626	5.42047436170075	25.934786775332	15.8716913580905	11.6058703835224	18.3569297408492	22.4402947994528
26	21.8453186757078	36.5345667347189	30.8394106953998	0	42.3784736431368	17.8450520548277	6.93712772940772	16.5649160632475	21.6779936078445	14.8483184490155	33.2930580480983	28.2219391234845
27	13.4457532823532	33.8892480257572	6.39128366134165	11.8676463618805	19.1007650177110	26.0765343895726	22.8690009596252	14.3288831398276	16.5323366098415	10.7492701977086	12.7637285189769	20.6473318900177
28	38.1761653362205	39.1738325061193	22.2359673096550	32.4547872755006	17.2134280055504	43.437339509785	21.5113759102559	19.9338786198902	21.4606809344945	32.5885458731776	24.0650865188191	15.7823544967934
29	14.3430351995753	28.5053391669592	23.0256717287091	25.2703106500546	32.8690177437518	32.8389867460345	5.50295431620835	21.9196410397286	9.2239231717153	15.3922488374636	19.0536527185395	22.3874862783257
30	10.1043402190243	24.7305380502062	23.9131225236142	22.2082712652991	48.290598239835	24.6485031737057	5.44948845878222	8.22139548972692	11.5931106097631	22.2775355145322	18.2210978385744	18.6333040389744
31	12.5421245634360	15.1424322904589	20.8858147227007	15.0551869720588	34.7758118655113	30.6356905829716	10.8904069224808	4.96463510170939	21.6602226599915	15.1615141736967	26.0144948803876	37.0227991952718
32	30.6255461688444	45.883577604048	28.3316105193021	34.4668284707081	37.7732098381058	46.8656677010267	13.3086299874878	19.3937697293646	16.7964906715603	24.4791615081380	23.8376105364357	30.6074350720989
33	17.9718204749686	27.8173891729718	32.7343764582686	40.4803600224929	33.2085973471614	71.9526037359006	8.7865587799063	34.6691726981492	24.2018254474516	17.5969278658984	24.5642002310234	33.2280446039624
34	25.6514025076037	43.4340652380885	19.695230626722	17.234071071473	47.2504934894006	30.6077486113313	7.90638609081997	23.1660367575585	16.8439914216736	12.9891236403692	15.536760976417	16.1476112881686
35	18.6624977713346	42.6432604472287	35.8925769609357	23.6126068868549	46.5546772353689	53.2689699901191	13.4339040279379	30.6901523465201	30.0589862867149	10.7120560544906	33.2880554795362	33.8201455337455
36	22.0156849401182	32.0551965181676	19.6287483388365	40.7464929178549	44.25490514384	28.5867053004506	12.3150311119691	23.1468663730466	8.05881095766273	6.4640607205773	15.5262699398091	3.0162469984859
37	13.6584983275603	31.6665831684113	47.8255797410698	27.9554898603987	46.9935165682731	48.4564669737624	12.3389428991424	27.8517629768715	19.4788899612420	27.3010790935167	22.4847455338507	33.4775144833626
38	32.0623044056746	42.6171558287245	12.3185261806561	19.6368477191086	20.1834982141071	0	17.6711562712035	27.039746778709	9.01306573714598	29.7248992674117	20.9921774268210	16.1593370176196
39	15.6989705001248	19.3256829224852	12.3191945869535	5.52901022785587	41.5028691616478	21.0695964189809	15.0171609048502	10.2230745435181	10.3045135882196	17.2360528912083	26.0163445160565	8.46673849646751
40	9.53791748189253	0	13.2637766488279	10.0697676331443	21.3559236003614	42.7834438350055	21.3108766253755	18.5758733215342	14.1137666938478	5.34915427356738	15.0238767301539	7.27241651791395
41	17.3062833643020	35.991020255885	16.2526928427075	27.4935068030524	35.2585542229088	38.2126138105055	15.5860621709793	7.14291422413855	9.55819064666265	15.2324018643491	16.0059650141246	19.5726495484754
42	34.4960522933699	12.7647077555955	11.4089024598634	25.7923538698810	26.7990407752082	40.3833038567648	14.6548033650671	23.7315346268343	20.2100818164809	13.4632258394893	24.4476883834488	20.3951454782653
43	10.9091722766120	4.00495516743236	8.27909384482034	7.31755931147398	13.6983230076927	44.0682361342448	0.296458588607589	5.78977581796663	10.4308624957903	12.3695962965101	4.57025096631155	5.98945277893509
44	10.5499004560408	37.5892085941531	28.2396485211946	19.9286872031436	43.24682100562	26.9003309118057	16.1613049878298	18.1986185298808	11.2579927555918	5.56293196041756	25.2099491543089	0
45	17.0619484896436	11.3987193287927	0	28.4930367951258	20.7014409783501	32.7119674185318	23.7005309518111	26.8336922287057	14.7490161804719	23.2644989820441	20.6765433244170	0
46	30.0332844185813	20.9510558462043	18.6640078466367	33.8919337224002	26.7906180379845	33.8087369056009	19.4245350738827	9.06527584728062	17.2174036816585	22.1313599786420	25.4755364133494	17.1309856970962
47	12.1797206488489	30.8593219345027	26.667080256709	30.4006242954901	37.2068005393047	19.518126788026	15.2022518746955	29.4429831746729	7.32126426876868	7.86205298102501	31.7895600577790	10.9574941763706
48	20.6484107451295	22.9983774975275	44.9520733931207	31.0432674842157	37.1710981737552	43.6304663879481	14.7150480547732	29.1993643480287	15.8656091098858	22.4547743706913	28.8558347848480	20.7056606106309
49	0	0	0.42240201478295	2.0926692712883	5.14777997481399	0.244424173974696	1.88758075673626	17.7710209849641	5.55436042600798	1.55011857783039	1.28023226978878	0
50	14.7736931786381	23.138527271914	0	25.3675011017814	25.9327570368756	16.8646246199522	5.74082177939151	12.8000385546073	1.82548293461614	8.38541770424107	12.1411733925504	15.5121051159295
51	16.9308811155090	24.3343775512187	23.8998301841978	12.5775787124951	41.0045043064298	0.587625617322285	9.61331938661924	18.6006139874114	19.3316252597465	9.0634037263302	27.1164936340772	8.61391443478063
52	18.3735663694352	26.0652387523241	19.0448865944485	22.510484553645	31.8808815075252	36.814482990207	23.3220324549258	16.2570816070362	5.80991426102685	16.7592935009872	28.5877169521067	10.5471809401725
53	27.895134350669	33.3266633547253	14.6843148845135	33.4419615299917	47.6647659167159	49.6148779857751	19.1334949589940	18.4006608401736	13.9226162994879	22.5813323517015	30.3537892948818	30.2907463119593
54	10.8227983416298	12.5997977855394	7.96777529690717	2.48909979388274	22.1216413088274	19.1963747664616	15.3493120673000	1.94008442944818	9.0073289671003	2.31027076326467	3.79223736123927	7.79366072910211
55	18.8861008853996	29.1202533440879	15.3704649020663	9.19904064965855	50.637398303862	34.1149605874537	11.4199221688603	8.67358422984387	17.6469101196320	5.01996851670535	21.0826753332072	8.97435114688622
56	12.0542384131983	19.5089448665199	34.9167688422171	15.3341476667214	20.0459276518532	18.4874151734219	16.2471554656662	7.89095916717402	5.49889690631844	19.2844298716097	30.1695948235041	22.1323025663242
57	6.70917631419677	8.4978601331298	0.485599723083215	28.2179775087594	31.7887167321885	0.763693987811255	12.1580913127956	11.0626018429497	11.0278162530185	3.25760297965556	3.81686898521749	5.10463615863052
58	18.5694850224145	7.82797068783985	22.1446284814509	21.2083587148936	57.4415836644554	20.0854618861568	5.29450598935429	10.6295324335925	0	22.2431324866235	10.7135142532547	0.767745882086954
59	13.4706602127644	36.857252599346	14.5630032314162	22.3489056760834	29.3664223166531	12.8226274887594	17.0804168387086	17.5259419530853	11.2434272061349	9.05508773226367	28.5342330493092	16.9795997041885
60	23.2080524321400	17.7356343394322	23.060881282534	23.5499909217701	38.9342551919824	34.3547540636486	16.2202856235442	11.1978094236526	17.3658723867642	18.1694348039478	10.2432833669027	19.5272474773819
61	22.7995669462826	44.0196684472833	22.6217955336241	25.9790924797974	39.094317262956	7.37411184919327	19.0337183785342	12.7081218240077	8.58255891690981	15.2565524445041	22.7611084153338	18.5247343985621
62	8.30376817457645	19.0006125066259	14.8380077582308	23.6025042143925	26.0259649276822	40.0975499735153	13.2941292497664	24.6206105596685	18.0898630911723	3.35881246265147	15.4838413639018	13.5324962572169
63	7.86884653151055	13.3715066106818	10.6765029943165	23.605654037121	21.5059623172899	15.6259337940825	13.4532422523697	13.4310701615929	8.42034926117758	15.4016381553791	19.4804270751457	12.9540552554451
64	29.3036361836784	42.1998549249084	17.5151462198442	48.477959105007	39.8607741927743	4.8895605334601	14.9452448214202	11.1888435815096	9.82968969805619	19.0758355226476	18.7739491862422	21.8125902910932
65	10.5142508188548	18.2339962810871	12.4972460500842	47.7188274198052	35.7599070360414	14.742529084351	16.0735049907508	8.70664992074583	13.0820304358709	7.29615580131923	32.1296556698391	18.0076555429901
66	17.801556374808	8.82149323468727	14.6676742157312	15.8754880292151	37.0017717781887	24.3082124078022	18.0044011137966	21.4135350530764	12.8221745183155	16.5217884203002	23.1403625430234	11.2164617181548
67	31.4334685631894	7.56058902643515	16.3762459002798	18.3282393218589	42.2466398275693	30.8109327671495	7.61661126497068	16.1258183536520	12.8664909663581	11.2985539690692	17.6106690873083	13.8563448781600
68	14.6601674673425	50.009529464954	28.3495599017515	13.2467379314345	46.4642485741104	14.6748193379375	24.2526571788674	17.6046845090277	23.3343999403188	17.3582317841526	36.9702637860843	26.1422345226892
69	17.1110449676014	40.019990212857	35.7703183560346	38.4839132755418	43.2228976666322	26.6750396894255	11.742472883252	30.9556001622658	18.0125053163258	20.6250289304867	37.2979708806729	32.2323560015328
70	28.1633252024766	34.2140617765638	33.0003464265885	18.9769495900761	38.9109182741154	37.9076990222472	9.02731239980721	19.1832850052066	24.5424735614068	15.7584523454735	23.9745220531419	21.7007344386493
71	12.2373490099342	40.0156796798005	12.9229138351262	23.1085209949561	40.2185558936635	28.8773442715389	10.6491838228181	27.2013642044017	2.02261897136944	21.7846442894857	21.7580500281476	20.4425313483227
72	35.449241000472	30.7649560395239	19.5690552841161	34.3780550940916	24.6004623721588	41.5913104254807	18.2874590072070	20.3901800319978	15.3108136477890	21.6273101199565	23.7935248333211	23.9948081283092
73	23.8406135660504	18.9898018224688	10.8713262832351	26.4919570867168	18.5484101241961	15.7832054910943	12.8392444673857	20.763362391077	11.7624976107633	23.3197824128087	9.01007163330524	9.92049824164487
74	17.8991777834066	27.1549112393717	19.5882190947266	13.588813330775	31.0112208492212	16.6895495753413	11.6942127078813	18.1074900519894	20.3236745087282	7.8942492844785	28.9032434732183	26.4963811007117
75	36.6581017257991	46.2365419217707	35.7399696082632	30.7310842015192	52.143984015183	41.1540623440586	8.92961603988224	17.8138489485111	28.2847757969631	23.0476708752924	27.2241773794186	32.374296804353
76	12.8958428682830	35.9604340468345	33.7775016078568	18.5770900875817	31.3852878701405	21.6418300273651	10.2460000389654	28.4173001633327	27.0455973751073	15.8879971516532	31.9729937639287	23.1509825824540
77	20.1308375137362	22.7512287675887	29.3516054634706	24.4996424277743	12.0994613005990	5.32538690539295	8.84054209435134	20.2880797010296	5.83053738983899	9.23074625913076	21.5650195367046	7.85915042962045
78	8.1528238722409	30.4350057163078	31.4652708416161	21.3435558471205	27.9420217928071	28.5975524001093	9.32548883625368	18.2545142912415	13.8151641548075	15.3018336801596	38.0209123344605	12.7321931732705
79	19.0482486338334	40.0196241164579	35.1020635338764	14.1528546681098	24.2984592261578	21.0262568475203	11.0604982220301	13.0872391477074	4.81488273080373	15.2641036083247	26.9209753117674	22.2145941221539
80	11.7236733619080	35.9393593178454	29.4410505887521	22.1877674706742	25.0040100419261	42.0678372065114	7.39725072567218	26.1783041703072	12.1815358760596	10.1795820885868	22.0340592121758	22.2989568207617
81	31.5688599175308	22.7430520543415	10.6521595278947	35.5294200527492	1.13314469887216	12.6069178763000	18.3485881391821	21.7387005807286	14.4620401260225	24.6452298896838	21.8756818570999	22.5501458395195
82	16.6210900677596	51.2291579003587	0.197170977794855	31.0613630412136	40.5811728621416	10.2245585166449	10.6701224794748	22.6214909839812	22.3975600904090	18.1051604502293	32.5204382882160	12.5606405969248
83	21.0450093703176	29.5616696767736	14.9675866261336	52.2473026450581	30.4096625994725	31.0046133713644	11.4422143438135	23.6778142630173	17.2184404866041	9.30338410946421	12.7482682657034	15.5388860242535
84	24.1559834705114	44.6428479258513	42.1077010874141	50.037103147089	68.3427067892475	52.9971765774101	21.5491849845841	40.3565739000554	49.1471992208753	18.6229060043772	31.6044703492521	36.3855915806353
85	13.5546166505799	11.6892976457115	11.4107372138402	19.5007257002910	32.673329566578	2.55573395466766	13.680825422563	26.3712742761662	15.6352051900812	7.68544002706759	19.1286271953803	12.3322323994374
86	12.1328862600414	29.9026405206742	15.2957826597293	22.5779168346197	42.0926461011899	41.1277926028026	14.5256246471771	32.7424246972972	18.7289013620874	14.1622764048050	1.89537378112944	23.269513039008
87	34.2154743540075	41.744332669008	20.8143503706900	28.7881749994921	69.5706910165813	20.5928711629417	19.9052605437629	21.775880705375	14.1883479848208	19.3221559949478	35.7843349146896	24.6869572390357
88	29.895808280861	14.4532763276414	15.1559352165524	33.3700896930056	32.8740090092051	47.2676123269398	10.5514257479330	20.6664956681863	14.6304727334093	25.4466912950409	22.7064350198734	23.2882938608646
89	18.9844639442409	28.4073891413169	30.0247136907754	28.7852199007516	22.0482884691008	7.96501223674047	14.7971987858483	20.9712564063643	15.3929048475321	13.1750644899215	21.1319828889256	18.056237117297
90	26.9224991179864	38.6232517013054	40.2439442301511	37.5721511443789	34.48957004952	37.1824874063557	19.1088648278168	33.4995647525176	27.9711046020557	21.3907023014988	39.5549374543015	29.4772514522951
91	16.9396495342914	31.7601271608651	13.8801198940355	26.9220941867424	53.680157022332	8.7984489353104	15.8399365504174	22.119020202045	13.5398965812143	19.2862929819679	15.7144906609758	5.14242222080315
92	28.7137357485297	17.7064906575365	11.9191829933922	7.49470941026192	48.7079636404855	24.9155948634317	15.6302556167593	15.1636800126028	25.9700681937520	1.03437808898560	17.1652933451561	15.2030315560094
93	24.3471815297368	43.4382639702911	16.3018400662569	36.2328079879699	46.9454218314724	26.9873588874129	16.3260228248481	15.3310517788128	6.64463513067917	19.0391055356515	16.2777181419019	7.25370098457853
94	15.8467934551799	40.1125998813317	13.9848181023716	43.6045713107072	46.1060396972878	41.0897348143393	14.0671545475368	18.1678121615193	16.8118874054312	16.9826347168393	29.0691847614395	15.5452838481042
95	15.2095485134946	7.52709163158555	17.7298110767235	33.1261836330549	44.6507879236363	23.1517909004098	8.76729603781393	13.4874635252297	10.0126678803243	21.6375019866879	24.7301304164467	11.3081678396734
96	28.8153004612411	43.6867951229649	40.27485750284	33.4194064133633	52.1528547555227	28.0825869613476	16.0279439001334	37.6377669868583	15.2052844787058	29.5713636206087	33.4892299101327	27.7412533916229
97	36.33585727013	55.7688692774314	33.2218725622998	43.5508272536933	73.492277102984	43.1451692720545	23.0213531023026	37.4379503821329	21.0013145766197	31.1753444666602	23.2727433654378	24.4858710454049
98	13.7613780316428	13.1612695152788	14.7158521961497	54.9347584897934	40.2147424125841	33.107674331504	6.32808004952207	19.2552659172092	21.1279135553752	14.6662988111337	25.2574793732263	13.9564908487480
99	21.3990901667481	37.1390505301557	17.7172543978329	13.1783417596278	53.4406844135335	16.4943387463920	12.9231389354402	31.6947519462156	19.2103318743659	13.5471479098204	31.0979285971977	18.4065842306226
100	12.7107020254101	21.9504064573118	30.8474406558357	20.0625278875497	20.0552990889729	44.3284448264576	8.40287819830023	16.8975287523281	13.5341825258493	13.3755243840877	20.7379415772120	11.9202335199442
101	27.3186794096286	44.4091309992518	10.4412022613692	33.3325474260855	58.5630154225438	43.1289927919217	16.4500727517894	22.8645346685958	27.5057115568718	15.9056703963446	32.384461120178	12.8178579885958
102	22.5947304005971	24.6356083490730	11.7628443814396	19.1568725194834	26.6768459296714	10.2607880856500	12.4363417460061	16.0300987319600	8.40917229197876	5.31353457654675	22.568747483489	0
103	25.7748607155031	18.8439788123052	19.5065356410722	10.4304977234164	21.1185507401157	32.0669964091174	13.0577517697639	13.4127660789369	17.5371650811274	19.6540956584890	23.8450945355078	2.14286712486761
104	25.3328660041747	12.8927445837973	5.8240980664085	31.0171098497058	52.122049542963	38.6866295020099	3.45671009361809	19.0780354619769	26.9492184729939	9.84273102666743	31.6137453086687	18.5134081072738
105	32.8000058211529	28.8104651299140	14.0926565494518	17.1008736710523	19.3075504820075	22.1290539446155	15.2629426264807	25.4239752508744	14.3073069946467	10.9465471064857	12.3531553811803	15.2807856939096
106	29.2201691057244	41.9857076018204	16.8375967133915	24.04422114638	37.4693088702838	10.4966172724169	15.4728739760117	15.4502737170489	13.3621423461040	18.9031339107476	22.9108142340917	17.4364763405278
107	31.5251345863052	49.4416460829757	33.1822226242571	33.7135208319083	39.0776940938695	45.9263307642003	14.6225295684360	29.3355805223254	21.9550032502628	17.4185484136246	27.3218620036322	29.6029411056779
108	29.2175482132958	13.5404227833844	24.2949634655116	21.7213728567654	45.3830293117270	24.8172910340243	19.4358149563786	7.38574807245414	20.9695688323471	24.7216203503653	7.68168347218251	4.69457762078161
109	16.9021653621512	18.7708813049121	3.71448315856844	29.2095881928698	40.8663298008327	34.5076203263669	20.7742014902389	23.6602114802110	18.7923619536964	17.7288851179599	29.0314735190778	16.7413129880910
110	18.3826196999489	24.9144600907915	23.9309788622487	25.3556463810555	27.8605828159976	42.6804511470572	7.03189192385443	8.9626338084096	10.1633426764654	10.4233065890350	11.437500162596	22.6847460025272
111	27.3300936215857	28.3939550940900	17.5621191348020	39.7755587201805	24.2634986157019	28.0431468354699	11.7460795798876	28.9572421895235	13.7063032213318	16.8545196009535	29.6186127859759	27.8332848539008
112	23.682577083331	44.5711548773801	14.0625952757000	33.2843403184718	38.4002421110968	48.0691716562276	18.6789957861398	18.8921587422451	7.54564455942547	21.8468697532419	19.7505708672438	25.9223301819508
113	21.3302754139373	11.8490627396863	32.4800308055073	19.8290394563272	62.4891278949007	44.3060987708058	6.43993135094683	29.7888985148542	24.2266583087155	21.5017223703747	31.9868126277131	17.5768823813283
114	17.8928631368272	17.638669560742	6.42254615728665	6.95857774367985	22.7815339450239	25.6585069618875	7.4183277301308	9.71467069604027	11.8872383026211	11.6811069439085	0	10.9413770054851
115	38.0985393976264	38.5740063871573	43.839321949914	31.2047371155427	35.4201093503151	59.6542097527481	21.8808505664494	29.6991211931469	24.2239441231675	28.3449994764254	37.2486512297464	31.4160024343791
116	39.6642489068551	30.5575317033022	19.471159807458	28.2380639144348	21.9784892989148	12.0311362162503	9.71423209058039	21.3636734194832	16.2512497306339	13.2515255745240	20.5942681451809	11.4259369798080
117	7.5888642775706	15.4758962414803	6.91589518183367	20.1238556860218	32.5943922663763	49.2697507261615	18.2257466643995	23.5043765443793	7.87596593803361	8.5788367263826	16.7878482725092	29.1405450594112
118	0	15.2109915541839	10.6244726518864	24.4072491822182	24.3125152398041	14.0259629669669	20.6828005830905	23.2949124378313	23.9004279474126	15.0278343750282	25.0457539155607	11.752041178436
119	23.2021709048551	31.8473180876713	0	42.1918909127161	33.3546186360549	15.3114950144337	14.3709209439134	17.4900443776874	24.4730096449575	13.9316352559018	17.3024152718063	2.49857498414962
120	36.185935864551	31.6122770262565	10.3284017339444	22.502111560144	48.39863481219	37.0533499880522	13.5511288626270	26.0187615184577	19.827547064102	23.8938058121712	11.7723785066664	24.7351618286716
121	10.2145128544865	31.9689843862981	23.9017827314690	35.472908928658	30.0742500032694	16.4989383060922	6.57821919448027	31.8354278461368	1.12053179763936	17.5197922513026	13.1269448532750	9.40135023696661
122	3.4207511243718	8.41609373122133	27.2378353844421	26.4846386238048	21.6112845678893	22.9330904098049	14.0165158128072	9.66501239835076	11.2181338844432	13.2234655250541	23.0071378559992	14.4220682999842
123	18.4706614109961	19.7898815634968	34.7901192286881	21.2162797148111	27.2471522701828	30.1773211845288	24.3639953714767	26.0365078766623	34.9110706593291	10.9145088641157	21.7004085312024	17.3544648806938
124	25.1852280520468	41.4340174694103	14.1453145115479	36.4630653630308	57.5458333900596	57.6629345884786	27.9891973493606	19.7537736374129	20.1256406876997	33.0396542323135	27.0631385608356	17.1670877091649
125	34.9768345120069	43.7578186580726	43.6019931531556	48.2060953575432	37.8681781086128	22.9562026945874	26.7803115052579	23.4072202451700	8.08703442736843	19.0614547361299	44.7148272041083	23.5120631817488
126	17.9681368141902	22.2955004108950	16.8854417942080	22.1850261373782	4.33122986675672	40.6021913101413	7.55873509357063	24.1668309711104	12.5402077706803	10.3661962520730	26.7244665746624	19.6021949929253
127	22.7800825961380	31.0650555136737	34.4182207800542	20.590150701375	53.273996748438	33.2398285609964	26.0124297714720	29.7843034491776	22.3441743362543	23.5903969868159	29.2221876679587	30.5209560969669
128	14.8115045365855	15.4944882836143	0	25.5014719672208	47.8822225600671	0	7.91923454677613	8.48931823057526	0	5.80439003760146	1.87768299675595	0
129	10.7288741401914	27.9504581819457	13.5941639563076	30.1672057766711	31.7086399269059	19.5655812046410	9.6637693162360	17.6596628861038	25.3711320931481	12.7776557524065	19.6633190465425	17.6069380754814
130	22.0065091558334	5.75162324887976	19.3629373008663	34.4533898436416	40.5484176472916	23.1018816797458	5.2115850714419	11.2302216292582	25.2393611178164	14.1191927388617	20.0438315604776	18.8895084574345
131	19.5489187991185	18.6293444647642	11.7377781820247	44.3995943762432	9.33079167475871	16.3525669980679	11.1680937191227	16.0025398939702	17.8924640778960	20.1379953413561	21.2060594841745	22.8935911327339
132	11.8793670214456	30.4841875408611	28.8184043184207	24.2362020955929	44.538241915004	32.623005384736	14.7709361703659	16.7358314228465	23.7856450634843	6.67230940730417	29.7751173057794	27.6124620468251
133	23.768714187622	56.6051416081545	9.27605208629518	39.4300006016261	35.0990856559428	16.2352153166279	12.5261387531826	7.4102935067883	5.9752412474893	11.8798884115966	27.2849115467299	15.5405970310981
134	24.2948738517036	24.2035252527329	12.8840796213007	21.3342020583128	26.8350190583444	0	20.2077701470569	16.7117818858012	0	12.6893686381859	22.5529767663464	0
135	8.4784841178575	22.3067706495251	14.0654108683112	21.6899117967503	16.4217067483014	4.38805613828854	13.2968510184723	11.0271728935199	0	4.36775938722846	21.9727663879667	2.59391889476574
136	12.2381197446612	7.21456554888348	29.4606877636682	0	10.2110447645780	1.84216208407063	3.37755116984269	11.1955577098829	6.52403893781443	0	22.1000196895491	12.4661611203721
137	24.1061671198032	24.5189991696022	0	11.2929930009751	31.4571519620870	41.8219630093128	11.5702860658131	16.0388185947707	3.78660284372454	10.0080580103201	8.23944006616976	11.2943302707764
138	15.3947085959469	28.2971944935136	20.7862405804079	16.6059861688737	20.1926743893691	32.6412510801096	15.8660438981040	17.7384965733251	16.2999234749948	18.0367236651268	37.5140847475175	12.1037775281175
139	8.01000836680008	25.1405373481816	15.8347668804874	22.351927162505	35.9717345272058	25.6526819093081	19.7595598997221	15.4163337456893	7.96156796676558	9.3850948691952	30.4430708823311	15.1177994765456
140	27.658110672306	3.33807832451068	13.4758802292498	3.60635548911592	40.764732476295	27.7357910592383	16.1111504947641	12.3517508485002	20.7718517877839	12.1913808076244	19.1100980663631	17.3028651799576
141	28.2266200537854	29.9807622297017	24.8712991524600	30.0479211788378	35.7297746008965	29.0105979201756	18.1871626181716	32.920008145351	17.4936687977893	17.8855270821713	32.3121308308977	25.8426813875560
142	27.2356956995021	21.2311590154763	0.720583183150119	21.8354005894741	24.1411224899713	23.4762082068670	5.05247075592966	8.22538792045236	9.00375255533736	14.1090113921949	15.2668967404192	20.1398037737613
143	41.982741936011	41.7456986842037	19.8441826402396	47.2105401711713	45.485433381625	32.3924881890317	12.6408836448369	14.9718815732793	25.6959860594407	21.8306212153431	10.6276609100972	27.2147523481273
144	14.5849061646380	35.3618707908039	20.758295306594	38.9669943778294	36.9225648179518	31.5184996844623	20.7257943270617	27.1809511667865	24.1573984483765	21.2978442155881	41.2823616257166	14.5872776732653
145	15.5626516899261	32.4800029280807	25.7903845508358	25.0417256400977	55.4206397389309	51.9325256578703	15.9229367513876	21.1959408605384	21.2159931421349	9.21773193024218	23.2812328301102	26.0392911539418
146	19.5116587578901	29.2567526830319	20.9214079271250	21.5678853444379	23.2185826415458	37.9846249656887	5.21519197651309	22.5963953612053	34.6935975051455	14.5699478742711	26.8985009723035	40.3052917768843
147	4.71632561387839	14.6070478410022	8.06646883802586	6.63164844842773	29.3139998547708	26.3962058027047	22.0314152099764	19.9749073099942	13.2775837778471	3.56395037766452	25.2514344608833	5.359185989057
148	20.2043826362847	27.9399643924445	6.36031851726266	43.724972541159	44.2806984351089	22.4958685690202	16.9579825042380	6.36089692647216	7.43794476443328	16.5736253794962	8.23600323614756	19.1211324505796
149	17.2631330412551	45.0607277092849	15.0290150551241	30.8579985184442	67.1806148964405	35.1893659667792	17.3259060173557	15.1295101884486	21.4069626646813	23.0445730056578	35.8157450239462	17.6245163146189
150	36.3610638920992	29.0570507337621	18.6713226308854	36.6680358996701	41.0226620128428	0	16.9110282068954	16.4490593989982	11.0065008367336	14.4539946894032	32.6992109563651	25.1979326460418
151	2.82412781526692	4.1004300704083	4.12834110480574	17.6489558173987	12.1928433551091	42.1309127879465	12.7534283744915	9.2758736670877	16.6717341600487	10.9168184264088	12.8671174239200	0
152	20.6114773292453	42.4017055111971	33.3054337751438	39.1286873680603	23.8805078420483	41.0105067128433	8.26959155592626	14.1142313583917	17.2202714061551	10.9060647553071	24.8886881150611	18.0026331023409
153	18.561057347806	42.0601212984695	42.0459412780776	38.1316895316366	53.2336535460965	52.2166774884617	11.4279940092546	26.9499160838927	28.5331259070011	17.7805295434377	25.397789509542	48.6654060967804
154	29.4026360740685	9.86085704722375	26.7349225772673	32.4082712943521	29.3900460500447	12.3782068772557	9.7262397303245	14.7875377707684	10.9852711854176	14.9830896855	23.7384623979011	23.6321015278373
155	30.5108776962593	48.5797779744091	10.1680467954330	13.1378093154955	37.7324451177461	48.6762274519489	12.9252910864589	24.3580962829834	21.6755805332490	22.4423364046913	24.5881798068876	18.0544469791618
156	26.6465712767091	28.9916564911318	35.0962438974325	45.2583038956536	39.7467188201499	20.6945412790177	14.7733169124672	21.4009753179741	20.2530383443070	22.6777625742169	12.3235704528526	14.1901538667151
157	14.5955212013052	18.0414894733769	19.4754928150410	29.2197909128394	27.0440713389057	2.28787130505828	11.4106818696853	17.0603114516947	3.58452415797143	12.9142055457687	19.4497240249298	12.7019752017688
158	15.9414822494354	51.1993893282172	34.0519871918036	35.0206599633258	45.3638318199873	35.5298012622772	18.3448373479113	36.2610044316949	24.1339865852153	22.9514496347321	27.7414527843217	30.4022592306742
159	29.3140640690564	46.4768987727792	41.4251913082814	35.2496454298075	51.7539976951367	38.2747752558603	13.0848886065958	25.5354109685282	24.8653706989727	18.7848369372874	16.477658135743	19.0827048645088
160	24.4424498461536	8.37101682945297	10.7071097196446	18.5749638964637	28.6637178404532	10.25723183544	11.7340857807837	13.2846878745551	11.3803956855444	11.7828087588843	19.5308036676576	10.5743614837806
161	8.5335865106764	27.7035753795412	20.6880677398764	20.7403425784296	36.0540092881125	19.0073727248463	11.2117135429951	8.8779871249892	0.93498119617771	15.6120869608358	20.3699334060738	12.8211906140491
162	18.6360523926547	35.7255202631786	25.6040913712383	23.0321939445672	29.4914397775974	36.0548275543718	18.9109840158251	15.1687736175887	16.5511119249616	22.3914301750472	19.9733630654580	18.7284308279818
163	37.5024475521554	34.1915811863016	32.3455730704600	37.1895587867307	47.4667965083018	31.7314085902812	18.4495875278776	22.7877109788468	17.0882907154561	19.5863395378959	24.1235089681746	20.0323004427642
164	32.0607571485042	42.7279373261185	41.280104243901	31.7539720853634	64.3313626827235	46.0560045123336	13.2407879026778	24.8652640641452	22.4451542221980	21.3029940998983	28.3289249947391	46.9223967826203
165	19.8705854767321	22.534505340526	31.023800600667	42.9774392699126	39.2977592645364	53.1416064639835	17.3437940830907	20.1546172043366	11.9121143284009	8.46382977707386	20.8048017339935	29.1393271824637
166	22.8465751673050	28.3337230161990	27.4786314996041	25.1747051609914	40.1385144733779	34.6876956679417	11.2241153454522	11.6832420268669	25.9403276922606	5.04801793982234	24.4289875064518	35.0829640150357
167	12.5894274320739	11.4899355410374	29.9829077919265	15.7072970356668	27.9863261185141	18.5899945925428	9.81427492192573	12.4165307485164	6.88383147983161	11.7953571701488	3.99603984212354	18.9773348264735
168	8.13816340997236	15.1852053635144	21.0180930896285	14.0105213976257	17.6536924201082	25.2969574653188	14.6131584662576	18.4664414777910	26.4508227777656	19.8655712054378	28.409374390676	21.3294930048531
169	10.8881962475010	0	19.2118229463591	31.1676770758622	40.2589253038071	24.4488923024937	10.9454171874313	17.5683618941128	11.1243612764457	3.89538981863523	11.1051229371906	12.0476163687057
170	18.3327554868213	37.3334282596199	7.21177872705461	33.9476539663132	29.2232063351291	35.1136404772913	14.9944929196747	30.3151339649779	17.0481411173955	10.1018033889611	41.6549397741161	17.594727725445
171	28.3161872297065	26.2252443641362	23.8052649103025	28.9010718959612	21.2744026199679	30.7672294847032	12.4208452981848	22.7752746974213	13.8258305857827	16.9851462044785	12.4131236255862	8.71976727893835
172	16.4692061905205	17.573472198267	23.6218831231431	5.38195523200043	27.0542775688572	24.4239579992635	6.40493673853691	14.4742337220483	10.5631477791988	12.8341918127654	23.1598129900969	25.049363511932
173	23.6124779619347	44.2047537444211	30.4390099983582	42.4064154716776	34.8603791891158	36.3477773701157	23.0908102318163	30.4242850087045	9.62151665510337	21.7392868613216	22.3813409248422	22.6386518088591
174	23.7730703033088	22.9826891896378	26.4638900942688	23.9966654623887	31.7650710830438	13.5931019847844	15.2014482517287	16.4022771682502	12.2952911633028	16.7739569723475	17.3502049236459	9.5154209069743
175	37.8988670299827	32.3867730138602	18.0060402956152	21.7786481971725	52.2120622215726	5.93032169456737	15.9056824449917	29.1360069348236	22.2686255176275	18.1707502721798	27.8476729086733	3.79114976933643
176	11.3816766951256	14.4050724294908	8.2215497768825	39.4803210001309	25.1629847117956	39.1387599886272	15.4240605150263	15.7833923567392	12.4708113982240	4.48341480757805	27.7268690871195	3.31587899363055
177	27.0534000807953	42.4383628580291	31.1343236171159	30.9958275847033	50.5517833353209	21.1514376345855	16.3282085519395	15.8022946753702	25.5604091521591	14.3186896068701	40.0089019639202	21.8683117461127
178	24.5795374120153	21.9059680512725	9.45579969912274	40.3375739851815	20.9637917254956	4.69685296883889	5.07563329917738	10.0172975932525	10.2376893988469	7.65110639164327	15.6914423645336	15.0472416579176
179	20.5621914570941	40.0329921668162	14.3658160116381	13.0844705263348	40.1054953088095	35.1555273913379	9.08267875178636	12.3331492697722	9.5206807823562	14.8546193780712	13.4724252769582	14.3704652320585
180	17.9028990449869	33.0180086676142	9.83548400492434	31.7190102594043	25.5435373246336	35.0008566925763	13.0328045010946	23.5491309244309	16.9479454625224	18.8406509483384	15.5844054521905	34.3944007349688
181	22.3629776090673	31.2073761305365	14.6986252623562	31.8943978299512	37.6713261669711	29.2482162913908	13.8240989255857	26.9724702435244	13.2227475542038	20.3868575930429	25.6903810964143	20.2024131366300
182	8.09607699598155	31.9560626813932	19.4065283807528	33.104909049338	27.2448331528197	0	7.6945000025452	17.3170708971999	11.4411812378509	18.4293442376451	13.5905177432391	11.8027335902671
183	11.2516128190867	19.0180276490746	18.8633021287609	12.6543648381033	18.0069184313170	13.9660882379935	11.6062529560717	27.5344292394372	0.979731201227327	25.2575883782369	24.5017622577059	0
184	18.2126985179134	22.1038122899717	5.88258825388460	22.9666741088504	42.1813297661626	2.43736236314294	9.87607527885954	20.6205748413442	7.89632421792323	11.7507084488311	28.9816403554207	7.63532528630514
185	17.1972079584040	22.5484801465137	12.2049897917731	22.4726306578719	34.3968761481316	37.8393138067968	6.47358522522126	25.4426344262149	7.52866268624634	9.18494478074852	15.5195125379484	0
186	10.9949688695791	22.0810921621848	1.77599055614405	15.1947207378822	32.5673858196205	7.73371599699164	20.3025891134717	5.54166290221318	6.40133803526723	0	15.8079607415753	1.61323019471544
187	26.6760191919787	27.3442622103931	30.5722245572775	27.9189687202874	50.6554720464611	33.9386849806006	16.3508560275254	18.5334380848595	5.62683882871926	26.8009899995244	17.5306249970476	23.3777116798681
188	23.4511450216418	56.6586326923228	40.7283858964065	20.2141837854202	32.7675484173285	40.9239220222153	23.6465508526478	29.2690100938275	25.0370415434398	24.6266161499906	33.8350756043937	12.2234272436067
189	27.0318025464532	23.0236568675394	35.1634969016297	16.0643096408597	26.1145230234586	26.7334239581013	11.2798566886557	28.9259543503825	21.1755204489682	20.5290977719629	36.1915302537678	24.3844143457320
190	20.8655345610416	36.4865636380484	29.1778351268909	45.0545758424124	26.034993811748	24.3606300015363	19.5921412762329	20.7925923925342	18.1062052977976	16.519081541353	24.2864783774511	28.0044116985617
191	16.7873833054791	15.0798751162341	7.04308504130108	9.36434154365163	13.5208982271690	22.8689039630534	13.5656730480795	15.8112452713767	20.6833756530036	24.4350307043486	15.7940650124362	1.73510894205575
192	18.0134579239910	23.4338127552564	25.1570706398218	24.3769414263785	42.2959913561318	27.7735235436924	13.7125163924096	7.33653979839573	17.2896471219457	12.1996950346446	25.3966465233704	20.6626859564173
193	15.5275672305276	14.1790356560268	15.0566215374439	19.8815605079554	36.7397040465071	17.6863441607512	13.5859691209088	4.27387069291955	7.41250589587212	17.1221533942887	15.1233782212976	15.2219060362409
194	10.4747634742320	28.2130811456275	25.0640431379299	28.3661487857598	49.3426307524731	36.2624353429998	9.9646265020483	19.6221084704578	18.4892559073413	17.0522264773799	3.42558616478591	2.90957710396178
195	7.03917274488644	36.9723667710343	22.4396882615819	19.5548875468764	36.7863678908558	43.5720209372246	10.1911438354264	16.8634553458812	12.3178601945724	13.5051981274475	19.4199943319877	13.9940810046721
196	15.3641291148218	37.9533758537974	34.0472531765631	40.7050990230046	33.7814594933441	52.0192701445195	18.2009260794777	23.8826923195785	26.2768439543171	19.6874720635664	21.6992683286405	16.1529736767451
197	15.7884164787121	33.6912659135025	19.8778516731095	30.3202519237696	54.1266358600747	40.6550287641238	23.3350575100011	33.7138336665811	12.5759540250039	20.5232618713870	19.0795764960129	17.3099815121436
198	24.8420293198292	26.4581362473460	9.65378870576272	27.8142355996519	28.8149087928194	8.91848130131624	18.4190002866265	22.3573734387928	10.7427956576537	8.94318062115333	18.1949386064909	17.7660470302252
199	18.6598615148248	18.5860084609808	25.2142667248897	19.1873534460631	31.3576748014172	15.2402182239707	18.4594793379167	20.2291865203258	12.2461632483750	4.06871293195353	18.1369072236257	13.3897692687524
200	6.0677639731592	10.0621474566471	37.9510290411805	7.40520388107277	20.8980805418745	30.5086754699680	7.57352967454952	4.12293954805575	18.1536873642338	3.67286444091198	21.3359590302177	21.6749992652882
