# Supplementary material for: Simulated data from a genotype-to-phenotype crop growth model for pepper
Source: Data Brief. 2021 May 11;36:107119. doi: 10.1016/j.dib.2021.107119 (PMC8165395; doi:10.1016/j.dib.2021.107119)
Supplement: Supplementary file 1 [file mmc1.zip › Full 100 GxE datasets/100 -- h2 = 0.3/-1301689899 200 0.64 0.48 0.64 0.95 0.8 11 GxEyield.csv]

	NL1-15	NL1-20	NL1-25	NL5-15	NL5-20	NL5-25	SP1-15	SP1-20	SP1-25	SP5-15	SP5-20	SP5-25
1	33.2106668183925	30.3405027548623	42.1642781679539	31.2515443287974	36.1692004767601	10.0441624369041	15.5841045957716	23.7487560968326	18.6203245093593	27.7121170513839	22.7615446382478	17.2445625040025
2	8.08047419106075	32.8879797736718	15.7534801076109	26.3491955864602	35.1506689543151	29.1825059377	14.8602750338228	4.823019332896	16.0524929231836	6.3625534505635	22.4330438410819	11.9916774414125
3	20.0826875518829	34.7185007486538	9.36585445559481	11.8247345488435	31.7305570653965	38.0928618686277	10.6643237216328	16.8533889279853	6.58521636211894	18.0694474674475	22.0934433907614	9.99432258159906
4	26.7248701664759	44.0278654469422	25.0600859158757	37.1625784885247	34.9363844876904	13.4747557586304	17.2179137943281	30.6160990519565	20.0251001795665	16.9552656108717	36.1572966781004	35.6903931888019
5	18.6460436928377	26.3215790473062	9.39720847914545	25.8161385675823	35.6681009373731	8.89889308577727	9.92516684073457	15.3197850621833	2.58773404096699	11.9636224259289	26.9932936239383	15.2389400795551
6	29.1358140842256	23.3629767727316	11.6791680727132	28.5865816702065	10.8334186189599	33.7852860049795	13.3625991105941	20.1090921164529	14.0887492271081	16.0905262626350	25.7078310051986	10.7011240116449
7	16.1240490984005	45.174860469538	34.1911979175345	25.8507915190565	62.7305615513779	65.8435751076542	14.3383523935741	35.0612784974063	26.7567832314072	16.6579536363255	16.8265276022579	27.4469423305223
8	25.5076024145726	38.2771137266794	34.7906982367753	20.0454872481825	23.9253598978801	26.7764255826605	8.0460402887187	10.1379164555616	24.4814714077134	18.3029076690387	26.8118256418179	28.7606666929095
9	6.56969794635738	23.7084973160428	20.1771494494278	16.5929200725550	23.3601866378676	6.03303840349161	10.1517677162865	12.7781519270403	1.16925226336317	12.9951565396917	18.0950413886993	18.8833572331838
10	39.0888961350960	63.6297625109642	35.2397142649149	56.8754483732896	51.6478353601675	36.7529488772523	27.9959087642784	40.4107971069916	24.3427552518724	27.8012521621855	47.7487496370067	28.2734383499633
11	21.5388746948092	34.9516482739701	22.3024441012932	34.7458014827236	61.7910108686363	49.4894392462189	20.0225894717460	23.1674531786250	14.6548299208128	16.8408765531617	34.1200275107468	17.4616683663208
12	20.2871473138088	15.9865097755320	4.88577154251798	24.7174380786150	36.3722387131471	35.2978917676281	10.5855007707732	27.8040882572334	5.83542041482592	21.2515413698951	18.1264723959055	19.3890462117541
13	36.3096525325891	44.4408797982452	20.8522918389377	43.8815744124687	30.953211910199	33.5456249568243	18.7577750176569	37.2450746667197	13.6509418345103	12.7220965444893	18.1435365649783	22.0546296373315
14	13.9013414848216	1.03647401429744	26.1236921347035	18.9722043252039	17.1045016949563	3.21818738263585	8.6989891245656	12.2064737074677	16.0534485985063	1.71899834019256	0	11.3205648244937
15	31.9497317630789	29.8290233724905	24.5637093357544	15.2301080462948	19.0495463375839	29.4054921905263	16.0859123316453	20.3779816057756	1.21101856271414	6.28216029573638	27.4368736084157	12.373393974595
16	18.7210580674990	1.41213840424828	15.2117707325775	19.9935107803912	41.764478873272	43.4113665589046	10.2092191690017	22.9784992323866	6.23709187491617	14.0477720949395	14.6361269514698	8.24394282474633
17	16.3828715488170	16.0240007555109	19.0485925309862	21.0968850272328	19.3326772306092	17.7418912348512	7.83045657327166	19.7925519339981	5.49965217001775	15.2524253794128	9.28990558609522	10.2350188732955
18	12.9271468118205	31.0431766342676	30.4945652749356	24.5629855258066	28.3777288294142	12.7652679242039	14.7571563541134	23.2227440438841	25.7480035987294	12.8330397550542	21.7338174440408	18.3830366666566
19	12.0229836259413	24.4825154789471	13.1650693595378	19.7083642024167	15.5457967528018	27.9276671857995	8.9308132779865	17.7921880807686	9.6614327081900	14.0968182124982	1.85162761658963	1.76849082542490
20	13.5883758133233	29.8831841233556	5.08096034348831	37.1305654518915	43.4410396032102	0.561600853746562	11.1502149902121	21.4859639108981	12.4604232619644	24.0175318533167	26.3396584059300	19.0302743208264
21	15.389611992453	25.4029850792623	21.5787281665943	21.5675374607666	13.3317291570396	26.0585296667509	15.9825311544880	24.9189289787725	10.9757998751249	21.5994884235958	19.9810408304718	18.7276077515645
22	24.4124191144076	30.0894257423095	32.0849153731205	21.8054034711875	34.7515492899064	13.2725156564298	13.3265736171726	13.5370278384628	7.61827464725702	13.7847912450973	29.9390401508173	17.7349343442127
23	19.2514691122240	36.9208362541094	46.3749181837631	25.547310236053	39.5064711430897	59.3301317207031	23.8404333632521	27.4310220762458	17.2094114039998	14.0559780714516	39.3925255094674	14.4540083795496
24	21.4173402290565	33.8946664531270	40.4803212029550	29.1616682516216	31.7230212436367	43.4569051511126	17.1700241329056	22.7463002084167	18.8717119697416	33.0198134694481	29.2816498817647	31.3159868904475
25	24.7705859148090	34.6425724397783	29.0227154466696	33.7763162206857	51.6566046158123	23.4419556678835	11.3191611160518	26.7424286435676	16.6764057572942	26.3801704083531	18.2686052866804	22.6280300019945
26	23.2780402975134	35.5213559031744	7.6325219764408	22.3055288697747	17.7175194163243	9.12981062413724	14.9582186673099	27.7173352377206	7.0812964871251	7.54930709849048	24.5746158102373	14.8749638150968
27	18.2151416167795	18.0949020131988	34.5542103993934	23.5682687764783	37.943718234597	0	17.2649906879932	8.52566188770456	6.45379334495563	23.6318973724413	0	0
28	23.9603886200368	36.6235963615636	32.9063598725309	28.633081956613	42.3406234526901	37.5167325947975	24.0709950502673	7.88075435324068	7.3850902296145	31.2120488313656	34.1064138679924	7.61223138675633
29	16.41796120061	12.5830979552455	3.69817789583652	6.65207484693566	24.0308658328947	22.1140360627630	15.1138571670494	19.0756287946958	24.2605995105146	17.9552414665452	25.9196307850981	1.47730274240752
30	21.1556753215424	46.8134999701932	31.8536339740358	25.3019680498606	31.1003411137557	17.0661463018719	6.16668721438804	9.17049710763027	3.34235221185695	13.267317123494	9.4736851338111	27.6024134540625
31	20.317514373429	40.9740465295803	28.7409879284513	37.8896299901237	45.7579750932256	24.5832042592109	18.7182874161456	7.1447138518709	14.7455629974247	27.7745881958203	18.7861175913957	28.4095451939773
32	25.3411009324501	23.1484021769501	9.20610264601958	11.6566014764980	33.6952651214184	34.2371189366875	26.8386512256275	21.0109988666587	19.8743120437956	17.6415211711986	20.3950489180373	28.4478543608066
33	16.2312851831537	20.4566396940105	11.6091779407308	27.9355063292334	20.9784897273128	33.6758305105376	10.0933582848281	18.2197536864191	23.7299296180330	19.9412021584196	31.743049750279	13.8422015162077
34	14.9523571571835	22.9419860519924	7.57378081183007	23.2248715870005	35.4260941814271	18.9394069318431	10.0980759278424	0	11.2651803419870	13.5473972070315	17.9542120286118	19.3248981607410
35	23.3657883635809	10.0668243020039	2.35536481961123	22.9469049667662	5.31221184210472	7.97291550488696	10.5062246598825	14.2114307367731	25.1482078059234	18.0761222902578	17.8346562605374	12.7153862916982
36	23.9441052294993	46.9118153167357	35.8603310062566	16.1908415618807	41.5113909581088	39.873061666163	14.3876156405643	10.1263870090276	26.7402110189733	21.8596653041597	32.8639534269943	18.0700574378378
37	25.6935737548372	37.5600607976856	37.9542355437934	37.7837602532072	43.18759524713	45.3867144164182	17.7105174551162	35.6263301515921	19.203365430617	19.6173645028827	29.5592793646778	20.8792199703471
38	0.564748489548398	1.80121769493473	8.89240217578005	36.869961799661	33.0199909554251	9.85051563770245	7.21854161577468	16.3814260689070	24.3854326223972	11.3965840004516	8.82995729998889	3.41307403241616
39	21.8902277336834	28.4359525451322	21.0129603544959	35.8416540230958	34.9242688431992	49.0585545020739	20.1866436623797	20.2497272492571	15.5483107179506	16.7952057154940	17.2927502106916	31.225318357725
40	16.3343335279730	23.1975723742675	29.7759774601242	18.6717958463403	26.7915267398341	26.0286751439728	6.90908911587219	28.1861027042592	15.3127538473003	7.8101181773889	7.72104503784319	31.1039635150190
41	18.6840011427217	32.7854847001336	35.2992567377267	37.3615565415978	26.1463671404966	60.1723573087026	21.7768339121928	20.3213882500998	20.6738816617572	18.132169839143	32.876581605378	21.2837645121721
42	23.5352484441184	45.5951438501792	37.6617310118013	27.7839946514819	44.4879286183637	41.1326069928997	22.5308975562705	31.1895358438438	28.9465316680878	3.32426923399258	31.5710294027876	26.6333376474842
43	12.8412690568027	37.3873739493495	7.72229157894484	30.1899706688490	27.657309567131	32.8910618693426	8.15480702197898	23.7105265722119	0	15.1087119995524	17.4375589575297	21.6054987274922
44	38.9204670868818	33.5430503453242	30.7165390566158	34.8731747786842	61.9432005487015	23.1919340844367	18.416815007871	17.3710116628615	25.9514811126581	17.5743196427164	28.8774404745484	2.28616853825026
45	19.6878967825567	25.2417353492840	38.1639663658966	39.554786989878	47.9837994021531	25.7895713224074	18.6669053436848	18.6615432075535	16.3661777580064	16.7199618804668	25.8054962513764	25.9357947991412
46	13.7424957977659	14.5762343420785	13.3072875096724	21.9815626740207	41.9260278572813	24.6502783554503	14.2973647097171	22.7974142130716	4.42898589237507	16.4408382065746	14.3758814790441	17.1234723304973
47	17.2982521028213	30.7631010967538	24.1473419810306	36.1623309556044	34.0670718742993	26.9136343144797	16.4589227777943	11.928803964218	7.31832877933784	17.2943356256819	13.6731795917477	23.9574266580806
48	10.3318953160645	20.4286229404932	12.4968094343714	15.5929138465149	17.2427842890979	18.1497529529017	10.5320018213708	14.6740468160033	0	21.0453306420652	21.3399549137697	12.3337497193254
49	17.7539836175995	8.95555609940542	32.582990950193	23.1393336365192	31.2821176030313	11.0880153492477	12.7725788963267	18.7989710437054	19.0696969128083	21.1747513928035	17.6214599660995	4.16798304116082
50	18.8797119678560	38.6870345719643	28.7591490178418	25.0461478838004	28.9553981998259	31.6933063617888	17.6906793492984	35.3037742014093	23.1671889798008	16.2982694289588	27.4766657211462	17.2845207159581
51	7.46732575088697	17.0537164754694	15.9779693059711	26.8386716138481	41.2348010067356	35.0182002739946	15.4107026175903	25.9300496597592	21.8430950286104	18.3809934156202	23.2350745287362	24.7546708774312
52	10.0001900757175	30.6579685919846	18.1683429536527	19.33964802196	13.9093247655012	27.5092834306336	15.2573160952427	11.5499039873314	4.60913793959527	14.9505176635899	25.7823348965260	25.1738016249028
53	30.95945002333	33.9264449357328	35.0340041810799	31.57353077392	71.8460782497953	20.8204428544226	21.9089600643929	30.3720511767919	27.3757969527919	25.6237792201217	25.9599443291816	16.8289142868866
54	22.8837338042236	57.4275356418921	26.6136675421983	3.90468358378939	35.565758471104	0	20.4791365751671	27.3890416671498	7.03804679344096	2.34440343103749	29.4411864973099	5.2991954768482
55	17.5310492149253	38.8292888108896	22.0120879533278	23.7181789954375	16.5637038837834	22.7266884465954	11.1438845376523	0.14581356746028	1.69011179008541	16.7590536734036	12.6132515828812	16.5573467364069
56	14.6795380556067	14.5847717677672	28.2500002935582	30.8159917538764	19.7420214747544	28.347036460273	13.6973371128868	28.8936655282545	15.7700150326435	9.02196266678383	23.4575192700735	10.8871628749340
57	30.6337562654151	38.2623469400697	29.4288435938645	48.4325713051352	60.5949204504747	30.6374153863055	18.9055010151112	25.3618623860518	18.2044433612650	12.8813806603309	20.968314297047	26.8458077491679
58	11.0339800698544	33.7203426624105	7.48942236361247	33.619438631761	25.8928160007384	13.3679353646072	14.5561667438963	21.3734997521874	0	11.6211658071898	31.539200676825	13.2480538095390
59	23.1296565168474	22.9477880054958	13.6218418587138	13.1478453743060	34.9182454634647	16.5487147903491	9.89401983425424	12.7234690801051	3.57525919572787	20.5748021305892	9.36328975497376	23.1892536805613
60	40.2276260248286	50.5304486172993	29.9252260757431	34.0386780756756	33.6373776941416	60.1782684557795	24.2438453880357	33.1467607296945	13.8904735610183	21.3751610705567	24.5924538242867	36.8737274387054
61	17.8690018528919	4.41396095427104	22.2374225465276	20.6870607825863	4.39802554720596	16.2558844420437	0.754393254635379	17.8546337772163	3.3138044404819	9.88668256950796	11.8055772182802	24.1312048483417
62	21.0391210107547	29.6730922744009	26.5658744849545	27.7266898463548	42.6024306519816	30.8615010259332	8.85610790652248	12.1906865655093	16.1558422164508	20.3317498023088	15.5478650800302	24.7779166577734
63	20.9906374698082	43.4571370539726	20.2146611018632	36.9971204943869	49.8399877946923	45.3287709678247	20.9322560113743	18.2511389883295	15.4267325135955	22.7592289635042	10.2527540291068	18.7507871231448
64	13.614767022511	22.8226417642713	25.3055815369675	28.3512136323464	30.6966383893502	16.5756333999065	10.1365247534445	15.5012743095829	0	3.62164971429826	17.7113125181250	10.9657491123859
65	14.366178247568	23.4199546870728	35.9306856630581	33.568371203278	8.46174487850925	36.6277951538038	17.2458514735835	28.590758698384	6.45193978417586	14.3742939778086	22.1429769747186	6.24804205715771
66	16.5494171282616	19.1101375520669	10.8400286929944	26.5416409083075	8.34908072528592	8.75027385302554	7.41118665013237	3.20836427906986	18.0593125960361	8.24589707493018	21.0768577248285	10.8614946211742
67	33.4758413995213	57.2094748149682	20.5315650563221	47.4939236659971	43.443061850578	39.79946866979	10.9267936100337	31.1377513886784	16.9668361454264	21.8689707878523	28.1352421522391	23.9418431964076
68	21.6523054432585	57.6266458682518	21.9221927048271	34.6508720686378	63.2262137823733	38.9400426034027	22.5997467814930	29.3746047396817	26.4866953090778	31.248089149548	23.3802489352067	9.77914514472863
69	19.0772084964185	14.6027130277896	17.5789501430861	26.5269357686675	43.8265609465027	16.2064903815891	8.16690079480913	11.6874112841408	9.8933694096001	11.7452977017338	17.4451171926250	14.0890875120151
70	34.112224915958	44.5561409660598	19.0435818608478	31.3005785977572	63.7676908887042	34.8700205855501	17.0502837843935	32.0966252785358	24.1040344042824	13.7509430992743	26.1928858488481	32.5149781630921
71	22.1174565672353	10.1414301311869	11.7643037673482	35.5228877719299	43.6941951023923	23.5504057550215	22.5605502926972	10.419446442063	10.1884066882202	4.42448093887578	16.0924590474772	18.3110229192485
72	32.9146203531752	49.9731682078255	31.5403160611358	43.5625006855474	28.1864243647572	20.6988171513945	17.5723341861189	17.5079488242264	37.110704640847	27.4345516640752	26.0580267189803	22.7298794895331
73	7.8302052672431	16.4940343342096	13.0016211739945	22.0914185730350	29.0007971708143	41.6226506480403	10.9022504479538	12.6859096099671	14.7533777802477	13.3448242643177	17.4325045668744	13.7035213153124
74	21.6217102092824	35.191943807292	22.0527387001541	22.7854528339511	34.3224125646943	43.7848246000068	15.4332322782188	4.89940283620487	21.8824862580751	16.4195836321171	30.2809225546548	7.46318676593882
75	15.4807344114910	35.280039987613	20.3021708072862	26.8478694663828	52.1752274892396	51.9452468666501	15.2918866378088	26.4077722748028	24.0299472873077	22.8890817213818	29.6255243289041	27.3814379624593
76	21.9099351645847	10.6548081976692	25.8036377247766	37.3130933856063	42.7500661443197	28.1244735415346	17.6319678967152	16.4437959621135	14.5445594252089	29.6938701823937	17.3964226463616	18.5347484091605
77	11.3683525965332	17.1939892632337	23.3105771748521	19.0869423032183	18.4277900012202	21.0089995205258	20.1611503761555	14.7815028769248	4.3273276202485	10.1890219434927	0	6.54773474691066
78	26.1955061035839	21.3208902635556	30.4051143705692	9.0355012882348	20.8702851809866	46.9601336063136	0.431680717633222	11.5718205576336	13.1437708195025	4.46882086504999	11.1023566746664	27.7626008748147
79	25.9089037232952	25.3011471009744	19.5105045045253	26.0549645702236	41.6837282644673	11.1016249464351	4.87413599144963	12.2231753770712	13.6567266980082	17.7485307057254	27.4324110981264	22.1064359519261
80	9.26259363330662	30.6202597330962	24.8881102466977	40.5726295932182	42.5120012829575	21.4334848581187	21.5675116467209	18.5942702525604	17.5412009545342	17.1128846537752	19.3916319860519	25.8252595633219
81	48.4534949046992	40.0574529279598	41.7878939388197	30.5699669673126	53.0287996998646	60.7010955973219	25.7977484782293	33.5234545771732	15.9714952856776	29.4277271515103	33.5525208222015	28.1751033394137
82	24.6860884466508	23.7210224568022	19.2569874820783	26.9133368505543	45.4902753936395	29.8585706955681	12.6046300698352	13.7577726554530	12.7750010081177	6.55579476898943	27.8479124843163	13.6655061371469
83	32.1933675838265	29.892691840792	33.5618501648521	32.3383480635586	38.4534427215046	49.6848992306718	12.7868216512143	9.74878077467665	10.3243515383575	18.7123340295445	30.6201316557693	15.6830440063685
84	15.5067343773958	16.0017668742114	6.81852623839936	33.4745243492493	17.6662864000124	15.9616134598940	11.8871762103778	8.76807446411801	11.5017218437628	18.8615298716292	24.1291309346444	23.3290410576232
85	14.1238123539993	23.1983243042375	18.1629358011133	33.7322461761593	16.0060076108333	18.5561936872419	4.70551576834333	13.0656029193853	21.0438230778935	4.78224469709296	11.5673917119913	23.5901649624146
86	23.7510332260683	28.2802764000792	0	23.4845463369986	40.5073495413087	35.5025874982754	12.7196884612362	26.2332959538440	34.4842824500327	14.4089877368311	23.0428245071407	29.6426990497157
87	14.2494465198147	50.9127928995124	9.95372055287519	25.9286549431530	14.7262283119828	49.8544372153919	14.8216161004785	17.9021840153974	15.6064236065126	20.7718420981371	25.4052700702392	38.2510092843314
88	20.4372426897701	37.5143271189961	12.3867436759444	38.6858640553855	41.255648997965	49.9286240122488	13.9987783382443	25.7813706370487	17.7525048470650	19.9331555844941	33.423533394238	17.4444631442128
89	13.2299439233912	39.2516483388293	20.6020639076248	28.4244055905314	34.0120640819179	23.2088001714569	13.1711140104826	8.37106300208276	11.6729070343017	13.9408631910631	20.7477422133180	13.7787564337452
90	5.73986210151725	5.90862117873322	5.83121885148539	26.9956917301992	44.6439439236129	8.16674249293315	2.52202624747317	18.6010290988487	9.60481446666961	19.1163920833600	18.239435261986	14.0933299679720
91	18.7827478784254	37.6282588944166	0	18.1368922473711	20.2555422738236	48.8649414118848	9.24352267279625	29.2881164110356	10.5820869709419	14.9710161892001	26.8846717384126	23.3770884488550
92	19.3176230450347	18.3913362040232	33.6911613563133	20.6078568733200	44.3802898006817	24.9490986138685	10.7592800652404	13.2464028768387	18.9974421697634	7.24618675334591	19.7780874362921	25.6013295312887
93	22.7538260748197	9.19784432586145	14.2582813999917	36.1397454789131	48.1344070030344	32.7609818437864	8.96561918887482	13.1116301112432	0	13.5289427535488	13.4616733966034	13.0781207207000
94	40.4685737030442	43.1501747293119	24.5124174940296	27.8929798434825	32.5486108027336	38.2042847340726	14.2368573545708	23.6823546371549	32.1851934840662	16.5031951244337	31.2861596167423	35.4078235042463
95	33.2383787042087	51.1451747107923	45.1122050124849	60.9848609323483	54.7765323714681	22.9585261231489	19.8895438874695	27.4446475486064	24.5474268106759	32.6196826404638	45.2174361766516	25.8206047008256
96	8.15696619222119	4.14550718423912	19.2370381311979	3.82791892695619	21.6619128650962	13.2531484906552	7.15174455804083	1.73446494352184	9.60400747263048	13.7960730745050	1.65308209533219	16.4588072150288
97	10.7267425718513	31.5747594445167	37.7404724298371	17.8312101561251	34.7744451294662	19.2265458102369	12.6689832080101	12.4453830121924	22.9918249533924	10.4131316596584	21.4419471803939	23.2319402216911
98	10.0161946796265	53.588905720582	31.3524592192804	15.3129384227744	39.9633645745568	23.1427948397753	12.9203917285901	33.5022322915988	41.447459395711	30.7923749857958	27.4178492397856	32.9908609491527
99	18.8551914260713	39.750234950359	22.4809413865719	34.2109026334511	36.9764745595859	35.8906101972898	7.52570114334434	26.2455692174502	21.8876724456936	14.9282139677374	24.9984556468843	21.9127038458368
100	12.7951766180720	27.2249587403013	0	19.3253497443886	12.8252015610877	23.1897916934637	13.9899717646360	8.09627664427725	8.48335331741928	16.4182329019702	28.5637450324354	6.38093776660862
101	19.8301960620495	19.1027214487696	18.7206668960262	13.9201381582524	48.9955895647989	35.3722475789838	8.2115134751226	1.37311626074917	20.2044532045739	14.5823585434167	22.6474101317640	20.619646018029
102	18.8157941783536	12.2225155414200	17.5889291465362	26.4871082850292	35.717803608799	28.1657306664467	4.98163638711545	21.2591131429346	30.5883855194383	0	14.5356648000095	15.0207107838527
103	19.3986618502444	34.7698019553765	14.0841180367365	15.2416232862204	23.1887907441396	20.1706156490005	7.39345816750392	19.0069493150377	25.9794763628835	11.0951217347185	32.3501411503544	30.457857641467
104	35.4638871642738	38.0057919153646	33.1236265630093	24.6125728611108	31.4453510988228	31.5895159887838	15.0189612735326	20.6043695175467	33.0917311693288	20.5225415657984	23.6891985929600	10.1379017927369
105	31.0253028241822	30.0208721712379	19.8339761783534	19.1731589352239	20.3707370856970	33.8927392117292	16.2347387747167	18.0066637330532	7.05893931006493	14.9162617947409	8.1495775223464	21.1016526565815
106	26.8632831382203	36.2046953743015	33.3998794628206	19.913801442868	40.3111869554502	52.5212877456531	11.2807728987779	24.5427931775018	16.5415789791969	18.2833916756659	21.3591660716988	29.7401789465887
107	36.3813908174755	38.8503047734001	36.0238226572352	23.924340845486	26.513180512358	28.0957068592882	14.2028757999173	12.8069334658754	18.3697985365908	29.3309459249082	29.9734468900959	20.3378786261109
108	31.9877602108769	16.1501756377663	13.7260044678482	26.8964589147557	51.4985995740205	23.3415427781873	22.9709556300811	28.0438986965573	12.4209660716646	12.7975408255487	19.1003675265380	9.57644003710517
109	17.7974527885611	12.4874358261685	3.36208022774697	28.6304674443163	53.8158955454255	18.4716672751240	17.7628539783725	22.4141388393103	18.2471351520620	17.9399330783596	14.7551897962546	18.255144885974
110	19.3642717187259	25.0383579928456	16.6246038534654	1.74201731290416	31.9455946687271	0	9.46371514417872	19.7931759886870	2.72862484867405	7.40852559775227	5.41488173062414	2.76264815066387
111	11.6010742102848	15.9374215392262	22.9785463532802	37.5548740818561	33.6870373891119	27.4838658748847	16.9084339255559	9.24068041721906	10.9346904351417	13.4838783682366	32.9175158616784	0
112	30.4356274996515	28.7130530179207	28.0858542013728	21.9016537975273	55.8799653375428	1.00746766865124	10.5961450476041	19.0632132695816	8.239553519363	26.2013169448370	34.5039583267145	23.8281271621325
113	30.2552403007048	23.0706821150922	11.6812628117694	38.5288901082204	31.201410143552	21.2956663714445	16.7400037646630	6.27652102279324	20.9164051841059	8.14029565815085	16.1339745628571	23.7933137285325
114	17.0453216452574	35.0618173076171	8.39030506116213	36.0152220940312	28.7780620325445	38.90961352265	18.5042910890773	11.666684924345	22.1792423579482	9.76727066357551	20.1675819308033	28.2139855485968
115	19.5672471435821	65.7885879105328	60.6271903192809	34.7245806050541	77.1332148094214	69.4276736188298	13.3215205606022	29.2609646997566	19.8936758418636	30.1160208197979	48.6923791394502	27.3613085937418
116	16.6309449728155	17.8668017547962	20.81268399618	41.2648878821739	44.5650767232291	57.4248295624284	9.10377334768355	14.1871121972500	8.69786415657265	10.3363332849787	20.5111448321842	1.6145964706874
117	32.3212658216204	38.653048536587	12.1644313096466	37.9199639394512	22.0864327397234	36.8288010266175	21.0915277806606	28.9470035997002	0	22.8951969075515	34.4876931061175	19.8285275935955
118	30.3658935054598	31.6633889712176	0	7.61005012620773	27.6184462068079	47.1443702867544	5.96833109033828	10.3078302002880	16.1295481505510	13.6306026109681	39.6615009976073	13.7842735350010
119	21.1151691461678	38.1870858144	42.8308915422014	24.1843302512712	42.4951954253108	61.7154517082715	18.6822234938385	24.4637885756475	24.3538899952806	17.0912833869942	24.4021793257482	40.4090697601887
120	32.7873766423351	23.4190931568578	26.4915341006458	22.6707153469456	45.6358410510885	16.2758677071333	13.470023783052	19.3909887459996	13.9912264890724	21.623622690908	35.5092954421362	24.9256192902261
121	19.7655203126326	17.6753507277745	37.9448620618737	7.51606357101779	3.27394031990893	38.1793200939969	13.1648196120567	24.3191167502259	17.4844449842491	13.8594288372455	10.3256155692056	1.77090600465191
122	20.2858097488108	15.7958591843438	13.8088127850421	22.6852061075869	16.4917350492309	7.11920304616694	15.1067360387237	8.63163250599862	17.8365724531362	11.7749491621801	17.8025153982659	15.0377800334478
123	25.5065676645012	24.0947219173078	34.7575975724241	33.9515790396419	40.3219533738123	37.0787174891190	16.0924994735405	21.6035850187885	7.8102499817038	20.1982913332880	34.8832131433975	20.7328664540570
124	33.5007796653548	37.2011962029649	31.4000566929072	19.3362547267438	44.5290049811278	53.4800519762859	7.10736551686831	16.6020450628910	12.7980356386170	17.5285298568378	21.3644230256935	19.7269838824720
125	19.6646315090863	40.0703582670273	12.7073245353953	37.5773482080061	30.067396690664	31.9797537786537	17.6809488115642	14.9251850861792	17.9528317048629	18.3297093587097	7.80412881495329	15.7974839913451
126	21.1630656784984	22.9949536610642	16.2937362540539	13.7199096456892	29.0828829961358	45.1480527041143	20.7755101305153	14.2442884547775	18.5237160427837	19.8742917218357	31.6893302589965	18.4741973290651
127	2.15495255806865	8.23473894105086	30.450026369572	4.16151012827471	30.2227928548346	12.2188107123184	12.7554685069239	10.6442165098211	4.85733302234354	13.2207742731525	20.3655930772531	0
128	16.8600095369530	30.3710093279995	19.2215832908310	21.6485179929517	38.1488481114567	40.7460919299638	26.9304070021150	15.2424937938059	6.85092898087153	10.8287155225101	19.8595119733527	6.77053116115112
129	12.7187449858944	15.8527675642301	34.4206810177869	17.4889827699171	37.8602476713593	48.3721932078015	13.8481737308837	25.8986303917666	16.0001873520461	0	7.54796379788039	18.3466735332293
130	19.9248559107541	33.553310894897	22.6971043140522	24.2626082999318	40.7309629961385	30.1062288489403	10.4049431487863	22.0214752120360	7.40896919713537	28.4414077318494	20.1894434355007	26.4371940781582
131	27.6660912266308	24.0284604436376	23.9028350851655	31.8767753128419	13.9585601421612	23.9293241700677	17.0863538180533	18.0539315907205	17.4988993648745	9.56901575468175	25.2429569785152	6.25817581221365
132	40.2737693329864	62.0013820086855	23.4343953715119	35.2108608371357	35.5529413044969	56.165274539808	31.0763385114536	31.3283919726956	22.7312618791124	34.0877539036557	31.1951616057722	30.4042542577391
133	27.3789232859133	23.8390764835471	28.7007400139369	36.671378337837	31.5777222008272	15.9574419765430	14.2462273161099	18.7535107403018	11.7350828262270	23.6466948654984	13.0807231883918	11.3209413333346
134	31.7179510800986	17.6846361182197	17.4295245770693	25.566260128617	47.4443612411152	26.0731147021928	18.3023654837676	19.1753230585323	14.5073838956021	12.8685007037769	8.25588256327032	12.9577389185449
135	23.5068621071055	21.9595386123733	37.4958631227479	22.7150866758192	35.5423332019822	32.3951751755151	14.1013562901954	11.0094719037024	17.2077802319328	12.2155697396994	15.8667625467105	5.98920193030946
136	20.5809559753706	14.8060611785469	10.2061628477846	26.2886162829306	6.18004448013511	25.5890289502069	13.2299300171058	18.1852128162492	16.2366996939486	7.71162379107032	24.5140409924123	14.7727225731907
137	15.4002398566514	38.2118079269666	36.5836090137320	21.9159477884748	34.8231006216135	3.21634150965195	16.5037374165525	6.23475491717311	24.894060246737	21.5478594577018	26.4067554186842	16.8287742737157
138	23.1179722852968	31.0689790673117	20.5527147646244	31.0543864712976	43.0627763732749	31.9518331604548	9.24474915224958	25.2643046590978	14.9274758826997	17.7643398594063	33.2399300760945	12.2758361323715
139	14.0059046136253	0.407053175749091	28.4934564017483	12.7764093407221	47.3819582118799	27.7671076678567	17.2737720651841	4.71107711884054	14.1242128991138	12.6883118703258	21.3617190571262	30.3017728711290
140	26.4552649983541	16.2929960554784	41.544484621245	36.2557419491971	42.2154767231483	24.4179590221829	15.1988677132255	19.0745589781306	27.0978347669166	18.2126968399089	33.4796327592144	24.2359027612687
141	15.1534579974368	47.027194040876	34.8790913091745	16.9415786710338	42.6374397386491	47.5397384881678	29.7917117622982	25.3230271832034	16.2521310275827	17.7005694017427	6.0125157000808	18.3540908334175
142	16.0336139861828	0	5.53338845047748	1.12833826180306	7.11071347196788	0	7.80682684468901	9.25764433629365	2.30399529738561	0	2.42589544867883	2.80987970114110
143	20.5115056735453	34.840280825853	10.2736380849756	31.7458131848480	33.0598648596708	33.8713333514267	17.2027931744020	14.9965936145676	8.07967838720857	29.4667612332204	30.8756766761759	11.8165537787338
144	16.5049427861229	1.55210961127988	10.8272056709673	20.7373746527244	24.8902868554785	35.5058551366084	14.2001146515756	7.56363897254363	6.90852534822378	21.2424009253921	19.3873807021923	22.3719967718893
145	20.9386523412782	15.7753890274771	23.1649678273529	1.42965521432251	7.35139578175314	32.3134761031032	16.3585501675985	33.587133353737	14.9503718037006	16.9897433753157	26.9048890174412	20.6309289773816
146	22.3183593790965	10.9869949256148	17.3259526602604	7.68136027459158	21.1342517393103	3.81611997748277	14.9077602548105	6.0380238172851	17.4743876818844	11.2758981117598	27.7609322845725	0
147	15.8783007156628	8.7988025175921	30.0554898118698	12.7905097948555	34.7625508361951	9.31462611082808	18.8066123418982	0	2.51502475041315	14.0661184836892	14.5467171137639	7.33870676385821
148	28.4395964851208	32.8294005593675	28.6255996989646	29.6042183522164	37.4958975108865	16.9635972424249	11.6779503129975	22.9440728107645	3.49721842359603	9.35845346839306	31.4475298275178	0
149	26.6957112447365	25.5373543003557	17.0606608668916	21.387638761107	24.9463549725103	18.7004996415617	8.7791524996644	11.2336853194736	0	10.9408679984544	21.7511591880009	14.4375821937399
150	2.17806728491291	18.8001630856126	42.569065605676	12.4271059606930	59.8414247452881	47.4112022701172	9.28883379897729	15.3729906139892	22.4002393868366	16.6024844039792	23.8152567408157	19.7933108309789
151	8.84446389851248	4.84115880617884	6.57567462340763	17.8621171798350	15.2125895698793	1.42656647436400	5.13794160541593	10.4992964538275	0	6.35078960920499	16.9494995526071	15.0919745522425
152	16.0103401885079	22.0681150809901	0	22.0105148585119	38.3459777548567	8.81640257663495	2.49312992884994	21.4980897993646	1.85752711998611	12.4165219743635	27.7392451049255	17.7510318824473
153	12.7407015002852	5.44146680101785	14.2200253632777	10.2426736681560	32.4992491809840	14.2130532521653	3.74286510635429	13.1666086820931	13.3996378957118	12.124135461516	9.41346326197868	10.0204132118170
154	35.965644358983	28.5036913135879	18.2027609475572	15.4761168094106	27.3764716562368	35.2550234103891	12.6206677872128	16.4115063329905	14.0613693935394	25.6860615150662	17.1231921013794	14.5107174103003
155	16.5396836831001	21.8893289701826	14.0522496320065	48.3636463944061	24.2531690595518	35.5305093329676	14.8488667147118	19.3918558280369	15.7689669574265	24.1256050167212	28.2788217326951	16.9732123377411
156	18.8813936840503	27.5717528651317	6.9838204758663	13.0990757417849	47.1731616544371	22.3839538205287	9.04658092913023	25.3986128813886	16.5536211653737	20.7325145933800	14.3383172585284	6.48781710713385
157	15.0243495062590	25.80593452649	24.1291011191223	43.1882773426054	40.8218170988474	40.9666284316902	18.2722082579174	6.32975878185932	30.1225277216536	16.2289774072013	31.8749794331501	43.6757228872842
158	19.9607596610619	8.10264110217518	17.2512836080207	21.8439148138306	57.0009462715873	19.4373118048043	15.9635688267622	16.2244425288911	0	12.2629889055025	23.9373650719108	0
159	5.5069060673278	4.94422133887266	31.7291947672629	18.4426520375988	35.6282619568825	48.7100809159545	16.1373723061758	19.6128432174920	5.64946014790097	11.9341002785191	9.84521193599955	26.7236233977715
160	20.3143881786843	22.1284405796087	24.415969827272	22.7498659155051	41.5605312737446	28.525126833236	8.27515507917408	22.2584165156510	19.0837868590140	12.7669766795260	25.4724740979328	20.7978811930101
161	31.319532403184	63.4983861291812	51.2059689146563	48.3791084671521	56.9690004814772	56.6418245232987	25.1838652663352	29.1531051043005	29.6010240937204	24.8686474579633	44.7209979921873	25.0255235471107
162	10.4181931599439	23.1754462595339	5.88397454298664	22.1619186358872	17.4713932973124	36.3910842736883	11.8671937829323	16.9028423329422	15.6309783829944	7.58267306543386	27.8577088083074	18.4174809024104
163	9.00805566853364	24.3350885039478	18.3658807585934	17.1905848353784	37.4156885033091	32.0359845997236	16.4746268303392	15.4377101607319	12.3295689982449	16.7795755812255	17.5016845492548	14.1495296046369
164	3.04274012754867	34.6262733599304	14.2804388715754	19.7827992103234	47.1473638374968	43.7639123472037	9.0511060793781	20.4844618723538	16.5561597500723	7.70860794652874	26.3788830641759	14.2452611106237
165	23.1737812292885	18.459981460037	19.7225434844959	23.7801863961200	47.4348568473441	2.71362705286266	13.9829066234649	7.73681026733961	13.7657413559710	11.6605328797184	30.9571311630433	3.35071565552830
166	20.1637675165763	17.0369559434207	30.8690002230265	19.2670674445671	28.6599355715381	9.51214543256644	13.9653309956455	7.26917860232892	1.04329694345290	14.1705614681778	6.16930898968717	14.1216354839956
167	20.0036925646843	17.7552721696839	23.8781313563145	28.6427793148523	26.1371980095022	9.75140537480172	11.4521043083364	16.3934077292883	14.6786014746083	7.78310084712391	22.0509341401957	8.55387425006088
168	15.9344738071489	38.1739544584774	31.7324972458774	24.1954729232012	48.0955009219463	20.0788050502511	9.44451320024881	19.5556026045242	25.5158028560378	16.7613926112939	24.0378859446277	19.8421523685411
169	9.71428248557259	0	28.7411262227218	5.13217407878076	17.8557979764021	8.0182688436286	0	3.02943665278736	8.31405186884348	14.4529907339153	3.60667035307353	2.8538435003677
170	18.8408996293824	33.2427099231372	26.1676438250011	39.5630377025738	43.9480674350635	25.5822663076681	12.1924638715565	20.0210640810141	24.6108987951816	18.9020880038639	32.5169430326206	8.84938505723731
171	18.4403128328020	24.7802639520054	27.8603517297415	18.8783165739620	30.5508722259122	32.45262196806	11.8112015317932	23.8226152641362	26.6242191746654	9.74158610598235	4.90961448810563	32.2064947982891
172	9.71816205529156	38.0927650516877	30.1784497749202	37.1759390898824	20.6163849813232	32.391368394734	14.3742671031684	29.6305961946433	15.270610753044	14.7983712805903	31.8689410264473	13.3135107199258
173	8.2491746374154	17.157840746831	4.46680616507307	21.9492957095044	13.2095794921450	23.7153508169685	9.43586300908056	25.88954022046	2.04008887399844	12.9425022471453	13.8541460255196	15.5238379237996
174	14.4720390260704	30.4909641168867	34.4656568145133	29.0804164721840	53.1197641000522	52.3364150758567	12.4819254340073	19.7875257056428	15.3723794912164	12.1253772000690	25.3929075578102	11.9508503857017
175	12.8076747547057	0	37.3786511352083	7.21903156190466	40.9877294019922	36.2374517472672	16.2652744409845	5.59471437441925	0	9.98962175598627	2.30878882756516	3.02544471112477
176	18.4923017425801	38.6874401226717	12.9477479958440	30.8156654250263	42.7478057167015	46.1611217244266	18.8916786238590	24.5066238355916	25.5872499654223	17.5001662813611	23.5786316483871	14.5486480743051
177	30.1816151280579	51.2886424954413	16.0665047018621	35.0582001890088	25.1656925257553	32.3828151682736	25.1799910961083	13.1679044407730	22.6129818163359	14.5072549025813	36.1843804981227	13.5570573955712
178	25.4485067450016	38.4593498073452	26.7417899596037	28.5418250772154	43.8304548683025	38.3361045552782	15.7288797868271	26.3081592893685	13.9926248654138	20.6882786719410	32.9516709358020	16.8954133164869
179	21.5079508775744	35.5321703516110	25.3763221671287	48.8832979095908	29.2899817375649	70.6679066435136	23.3994278679294	26.2601478819156	16.3399991907974	20.2607678311004	21.4920667746041	1.77417430690101
180	9.08780778813852	5.51293030197064	7.57341501323391	4.34219330412313	0	27.3046070692242	13.351134618257	7.88749076614228	7.67104304219714	10.8104897655582	21.5951836633105	9.9667276382813
181	7.54095474039161	39.0077011906477	18.2296710672913	14.2317899381765	21.5916689686297	19.9269789401319	13.4390245431761	24.4356690469569	16.2490819742686	17.0417913582663	11.0040622541497	0
182	19.4643097500832	20.3873987435445	29.2271858991947	16.6923758273292	16.8418161829051	42.1787580868378	5.61031752727249	5.45881980506209	10.8002381934028	15.5187077433096	31.6046718183892	0
183	40.6039615894717	20.5031543281567	17.4510679337671	26.1485012481689	21.5462812825728	13.9677711459014	13.1096763898371	13.7626091525735	22.3359237615560	20.5737210393218	29.0941579498932	13.3075366435735
184	20.0475303978522	29.5212617158938	6.42388299321312	10.8367339668406	2.94695962869866	27.3981762099259	9.3820478382336	11.3356483573465	7.37238436304712	8.723950447857	25.9696370186288	0
185	24.3204006518286	22.3789726822073	17.4791875543293	17.0037109559103	12.9227910498532	43.4404210286087	10.4267740264221	10.4308287489112	14.4286245793832	22.5028638001039	20.2692905486262	0.580441369527628
186	29.5115107089909	22.7263781359773	19.5468567051585	37.992896094792	42.4232075316249	4.34597952569799	17.0010949016261	6.25581136489826	19.0230542414088	6.61418065200576	19.1814239871569	14.1770858046458
187	22.7733127116565	14.6470997207751	8.56394848982417	9.95683178229844	40.7402553567057	20.0445360242368	13.0314399006944	15.6501141966029	7.84928952547557	11.0804070611382	4.84236653703703	20.6593936035457
188	19.2013838878525	31.2878602093526	7.50672344208677	13.3632034035055	33.1992847729982	36.0628187448788	8.21069603500669	21.1985359853557	14.0982883094831	17.9012640474191	13.5861763523675	30.7274389725344
189	13.6870862312359	2.91178396191048	8.74373006351116	6.50711096591582	46.3969936398448	30.6370026135205	2.03567820701300	14.5607736963244	20.7025227381066	0	9.59012901969876	24.5675698685803
190	16.2045489139505	47.0781209565328	24.1350210794654	19.7462150912220	26.6691387566983	20.8159000681716	16.1963508904258	31.4641009177456	13.4433867423762	11.5028680762242	23.7100596118381	27.2398919254803
191	23.9762321839795	11.3515699005977	10.0299059243009	27.2028572746015	26.0557935401206	35.5896996938325	18.8718217496783	3.67352125889796	24.4299958172701	3.67725178307947	20.2604183215171	21.9821517537881
192	6.60393050010146	37.4745323242355	16.4046443055074	23.7264666330798	60.5767022437357	11.0457937117503	20.1852897138017	14.0500688716191	25.7419323897410	12.5420709520453	25.6812957998040	15.1811914945893
193	35.0214540812918	56.2431022347047	39.0701834156477	47.7213346189932	58.3856910773677	35.6185546328834	22.1192638016230	24.3159358521166	28.826146393292	19.099039110022	35.5202279957499	37.0130641054283
194	20.9562447723591	37.3553636183758	25.3438039472695	22.9791207825818	39.3650202891875	16.1466009259137	22.0077464557833	34.9630990442962	16.2155090196821	18.1421554086751	37.0070868150162	12.4736407706653
195	20.6127528559592	34.7045505161582	24.4569994816286	21.8011183218321	45.8259807445173	30.6324424522072	11.1903902074865	21.4999082685238	21.5767014671849	24.9492384282206	30.4024765746124	18.6562546097720
196	28.0751565828388	31.8692000480692	27.1471976417181	34.2950215152096	20.8444748541286	0	12.0105685407206	15.8194301949339	10.1283020402249	17.8273970636121	18.9547248619536	0
197	21.8102015122486	7.28098952044577	13.1720593607999	23.0864229512471	50.2201267219142	14.5366130562182	12.2265047538957	15.1537044623962	13.0219157449998	20.8728471627224	18.6553558568085	6.36266461651981
198	15.8945713427982	13.2710450110745	14.6774629026618	23.0142030691879	25.2069329194428	17.2982214786038	7.83666014455121	19.7839026398932	13.6805237215741	14.4674744052640	15.4275944076670	22.7712960624745
199	12.5233755952533	33.8113999700372	24.6233067394206	37.6727931575944	58.9862533363456	23.6621481542821	19.5977915253704	15.3904058278068	17.7053420164487	16.6835980985408	17.1029589623949	9.47656320452937
200	12.7686418663210	15.1848949490253	11.1553920211212	22.2421117812111	0	15.5840694764293	5.54331262429709	11.0632922304199	7.08786451119213	10.1914924846801	18.8133837659287	13.2839766483682
