# Supplementary material for: Simulated data from a genotype-to-phenotype crop growth model for pepper
Source: Data Brief. 2021 May 11;36:107119. doi: 10.1016/j.dib.2021.107119 (PMC8165395; doi:10.1016/j.dib.2021.107119)
Supplement: Supplementary file 1 [file mmc1.zip › Full 100 GxE datasets/100 -- h2 = 0.3/-1346198453 200 0.64 0.48 0.64 0.95 0.8 11 GxEyield.csv]

	NL1-15	NL1-20	NL1-25	NL5-15	NL5-20	NL5-25	SP1-15	SP1-20	SP1-25	SP5-15	SP5-20	SP5-25
1	30.283244866954	30.5258149276534	26.2304751994900	36.3573332060359	40.0008134235048	28.4476597687948	12.9930047097797	13.1831873694483	10.6478978908023	7.47769564219566	11.1380253966244	30.1040675447866
2	21.3598992085522	12.0827427262844	13.0155702959922	24.7980840996275	21.5559100616573	28.9902501671629	16.2219916912773	21.5954783936459	5.36266963350414	21.4474573169175	15.4565294182861	18.8669489273654
3	15.1743175083346	35.8769438748073	6.01879699669183	37.3434741354497	25.6549507821221	30.2790248938296	11.9089401256635	15.7671155562057	12.4749858018004	14.0309454724785	32.2476000497042	27.2195752750473
4	13.6428309918373	18.3563782798911	21.5633990189008	17.7117805086551	35.8779225779445	20.1407761953729	17.5848679096876	21.3253716763898	8.14562196884613	20.1858569509161	22.0595920159429	18.5513625420418
5	16.5099262472748	32.2718306904827	43.9961020041739	36.4931522372532	23.9252982748189	47.0562229721832	12.1541556744244	30.7040961536964	30.1512202625802	22.1596872225390	31.2432954364070	23.3092604813984
6	12.5196515688301	21.1045259586146	7.91931505942218	12.7728676270761	0.998969908549014	29.9674298409611	7.74054653968224	17.7522546037400	5.53792457375849	10.800262082448	24.946955540166	16.8373648280769
7	21.8827937681710	52.531674676119	30.5239393013423	38.7831794545973	58.1543974717943	60.4907935979715	23.2048140315455	31.714771163768	22.7234045814108	19.9885499380997	39.3273878803665	32.6931626820663
8	25.4453125715838	42.5585028540044	19.8500984227628	40.375910434992	57.9296968521577	47.3954461364976	21.6584625769915	5.3787799396526	0.665407469037277	17.0600998773854	26.512846885918	18.6891367432601
9	22.3181279943629	53.8729221676037	21.1328346317355	37.0890014605759	32.9435355015981	44.7707268483829	17.1160279626991	31.0507955320851	19.1719133891389	16.6592607598214	14.1538896112575	16.4681182116892
10	24.4441834336616	21.5871736362975	11.6147004012771	40.4102417811093	31.960847647648	0	23.5564062607741	19.5220619992686	8.65887861832562	21.1148819775758	16.8102768049864	12.3580710241693
11	12.4588482395779	25.2521244347193	12.6335134472332	24.4893358849341	17.1057847970481	42.2641670100750	4.35663221024813	20.8574658868101	3.02880775638228	14.4829551682891	18.4128300405200	25.8761166952507
12	37.5861940683263	53.7215168244115	25.5947172510713	35.5762575113431	19.9947858610896	31.6324068492692	11.2030389795778	13.6259559900020	9.34060118778148	19.8122491433956	26.1433446818666	26.9157864440589
13	10.6984499889608	4.02274728739896	12.5077099043186	22.2977926658315	55.7513491855381	35.6068167980269	6.14407177692136	21.5455965107863	12.6805546532224	6.06646385306432	6.06743724842961	14.1201121464422
14	0	23.3611521228639	35.0544121520767	20.9965339676715	39.3287158317514	16.3670590100271	6.60279326077241	16.2014855129716	18.3143745447379	28.4699404057499	32.1791800239354	12.5886197627821
15	28.5517935215367	30.1129095824764	3.50379891009624	14.4092148453918	25.2108270587338	15.8555067053008	5.76360681196342	24.7197562394654	9.21301992353109	12.9278788199482	20.3153601588911	20.1266549334636
16	27.9892856382014	38.7746409904871	21.0347113938406	43.5911097497483	36.7960072505379	39.4443128422150	20.8329469592740	32.9899116562375	14.0663461983742	16.2540584623260	19.1115874184607	14.5804630565332
17	15.0218447855297	7.9715431351812	0	8.65127999654495	10.1376263308657	0	4.6804756280534	14.2924673895358	11.5687115773878	9.71925303891757	5.62276695781105	28.8727271473531
18	32.6762430326951	46.5636362291529	36.1181949741074	48.4898511386336	36.7854044574659	41.7182909001693	23.4021857697743	31.5086250444319	33.3090028877972	17.4555847560746	24.8647349864996	21.9803354738315
19	33.1199206208601	24.7852877518140	33.7197011067251	24.429666639904	38.1505111836245	40.6709197349333	14.5052812256247	18.9753114146363	24.8935034251503	12.4891921552157	25.2439905299353	26.0206240639857
20	29.9186498685773	34.3203852121230	6.7912698560843	36.0447731116177	26.1124441394304	24.8992947863867	15.4045892741783	12.6877822801914	24.8752774796113	16.4787113515426	30.9065879225501	14.4965555364760
21	4.79181247091537	12.2699897009900	11.6591380213723	20.1119043555022	30.6664174567024	3.83263422543417	8.25222747623232	15.0942746619242	0	1.71339947943675	5.92089637772258	4.08100517825726
22	37.8884759317566	1.65718204241634	24.1989838344893	24.1557850568122	38.5638034055519	15.8504625078991	19.8301117354701	17.1259941467812	4.09461780056338	19.9862277981596	28.1994850048032	8.51348978099823
23	13.5234433615027	33.9350977877862	25.7281628461967	24.3621447749128	44.4216549647213	24.5742768601868	15.8272442371861	6.88060568104541	17.8041562063548	13.1223604536203	22.5850982043166	14.4447363308503
24	21.8985887708359	29.9339690372088	22.8226788407652	19.6056856996651	22.1037587332619	51.404277020755	9.75191887723846	31.9475841852736	18.6268543098197	14.5207724045832	23.7599634442458	34.228289983939
25	16.6886028549911	33.4191276080621	14.2750340086426	25.3070342804642	38.7752405067663	37.4336777068689	2.50120639547119	18.1652066392997	17.7182308009373	31.456619088557	23.7192337653318	28.2142440243703
26	7.2115289050521	12.7866723296865	15.4387415241796	20.2432807054486	19.0621665010269	19.0781097196596	14.4412035179568	13.6762442647888	0	0.84185866379366	15.2969284977337	12.3900267208729
27	21.8985400678448	28.2462878897483	27.1042980612699	28.5629013537266	44.2363854248483	28.1245680293188	19.4774653147159	20.3641238577203	7.23021311673455	15.2187238121576	1.53745970542307	13.6398890475206
28	26.1568096330415	37.818977669125	17.0932548917275	29.7031930525802	42.3276310962041	43.2672222218027	15.9659081779101	23.9968438232597	15.8508297207597	20.4055627018844	17.8382320766853	19.4225220014615
29	32.4677457392077	35.1081587407536	27.3730416956353	52.8712371068154	29.5125005425531	38.7679808698118	24.4620841448387	28.4090669166279	25.996709993511	21.0307504298043	21.6807230805604	22.9835272207734
30	2.96697024221434	31.9176476798796	19.3493562920818	2.0269977268095	12.8747980781918	46.4232554113981	10.1632276278352	10.2488701383793	20.3860410660693	4.73352271942765	25.2339209646232	19.7483845373074
31	22.6909711817295	36.1069452760956	11.0647801807315	9.72522603377803	25.4089287481568	23.61512798169	7.22300940987682	12.2740635848107	0	7.67208528950344	31.3923112541086	32.0256872335403
32	12.9747508953932	28.9160572581967	17.466079227984	23.743095954545	32.651995765214	14.2247689658592	16.5935312827022	9.22028851785331	14.1469900244635	14.8968990901721	11.6358072089167	23.8814522054009
33	18.7241616146061	40.4876407685992	24.5132448393964	23.3144330685788	27.3977843239042	33.8467937359495	12.8695290794695	10.0507245463694	20.1942793181272	20.9683104434209	18.7869302171739	15.5107233848221
34	19.1511927093787	16.9016309252244	1.78941628193879	33.5794031191159	24.9919449900696	8.87079780839452	15.7587748392946	18.3741288700397	9.6651081346905	9.6401530664496	11.3775785000803	15.7741155305532
35	32.4409239457055	44.1845619818021	31.4550208570141	34.6170768799386	60.897194523981	56.5050066884089	11.7634527231052	18.3719098061985	15.6337412471558	22.8921516558629	25.0580300222364	19.4738601978429
36	9.38637402571723	16.0332706906376	23.262244126704	15.7287237420515	25.9539676135434	24.4447888936054	14.6850145041106	5.4184957806294	5.46767798559014	9.03738786071257	15.2376635893822	19.301725701217
37	15.9485570441587	35.4964807370473	27.4526229183804	26.5444089269749	36.2232585303538	6.74778247805285	9.95656661192656	23.1612351666627	16.1866791787073	11.4521723154443	31.4107506038039	20.8161408955535
38	20.194438638567	25.0516539918137	21.7927169710884	34.9872522940979	33.2347861015936	1.27501889486307	18.9720813570506	22.6634392246863	10.8233141901282	22.6952448694613	21.3574406824225	16.2395954723187
39	16.3790280977096	24.8140432763303	12.4800919829141	4.29533749949481	23.7172835961003	2.20981186074172	17.7031469680183	15.4756729122937	21.6804239001427	16.9666747681176	19.7669605274816	23.2473105219697
40	36.2147121406845	59.3398439603452	40.188492576468	52.8005600155018	47.7169278807691	61.0393626810972	27.3373723582018	20.1473274439274	35.1605669579038	15.4757688398557	32.3290602384614	29.5641340237515
41	23.2574691320575	9.43162798046096	51.7179380448094	9.55554195830156	47.1743820406626	12.1154382887794	8.73954488277129	20.0487574880866	0	11.4372564541562	39.0384480240178	10.9435492804152
42	20.9128916684731	25.6502277805906	4.31104844144799	28.6378852148535	46.9030474148531	16.9806493125505	12.8293701812893	16.3635522224475	19.7125884903682	15.4848159889699	28.8503167133264	9.91729842979533
43	6.61199172458029	31.278206967456	24.0474565876390	23.3444146587212	38.5653828614275	10.1261445922707	16.3230868100527	21.7458145839749	17.9365310637749	7.99285434661061	17.9063664234606	1.46238921016248
44	21.6209333048944	49.9985335783644	23.6549220329636	35.7743102736264	61.8146176843078	53.267454341577	15.0738865754458	18.6689196134469	29.515748763953	32.2859535735085	31.6578553390999	39.0812339671945
45	31.6350794705948	41.694658772264	15.6811602588712	13.8412064818091	33.3804272054117	27.3903049239537	16.8777915854903	28.9063023850365	16.4377348969529	21.3776477540526	18.0445116661360	18.9872642757019
46	31.9727758556282	31.0427972683118	20.7210895927393	9.69660582025649	18.4418019321002	47.0630348760101	23.2082265969300	27.0656719154943	10.4316517960182	19.6656975857858	31.6530773322009	18.525498910687
47	27.6062906956063	32.6791322765428	26.4748800311387	33.0780401535518	51.9234775398333	32.1160041533933	14.78757159293	24.300543377659	16.4741685687646	32.6695905380238	23.2164699696424	14.8189666003652
48	25.3291245981470	32.5803510878794	31.482351790053	12.6710197502073	20.1808992158737	47.6674592112788	7.01123341029119	22.1990912362345	21.9020793528912	18.9426737129978	9.08076307806121	29.6860441307648
49	29.0260455235347	45.486149726986	26.2493935919843	35.3556550124236	56.5608257712410	33.5549715248492	13.8950806577479	17.470283359259	25.2916268084697	22.2605383767984	29.8185404043105	33.514262216078
50	5.91780503313281	21.2663459103299	13.0492386365105	41.9102323311595	35.933936502645	40.6212287844074	14.7833083758135	17.9535601497155	8.47452989069806	6.89548913757115	15.7913813619290	16.5875160139401
51	25.3244525398656	35.4769410739403	17.5349534674370	30.7656475201714	24.1855493650053	14.1941372407288	12.1622196297667	26.3969098334016	16.5313154973833	20.8358406556345	17.1120643698864	22.2913546642105
52	2.64527778082630	29.8596827829744	25.1703528945979	26.2297473120412	35.8845911311412	38.4145558329108	9.73919473989006	14.2834036608937	20.9103679932548	11.3251573943136	30.368598884596	7.73682417035205
53	9.07807754479932	18.7949022116117	20.1513566270046	28.0706580184385	28.6831227435251	25.4551689646459	13.2660948781804	20.9901562462455	12.651704404034	18.942376574648	26.5037084101210	9.41722820533358
54	21.6402877136843	35.2689477192496	22.3949133776366	28.0687118491625	23.6368444961810	19.2282315912555	24.4340255767284	15.2557689875408	7.82610748844581	25.8478292655253	25.9555328442747	15.2942994660356
55	19.8863061442421	7.97961372903837	9.18736291449884	13.139281304317	2.59999928178672	20.0708420902488	13.2201510183843	9.92614535054515	0	6.10797008376626	17.3729909025134	0
56	29.9549779523769	32.8122901853341	52.4661255735275	46.3943990132445	42.3682404071148	33.4561368588738	15.8861182047467	31.1845122332067	29.7621901361998	25.1836868928378	35.939813822625	22.6410480868573
57	23.428042651884	59.4739233829547	7.81301739509052	42.5666818633449	41.9005276477053	47.4825568706478	18.9172882502317	28.0509217077359	27.3682472691431	14.7719996264359	15.5920221016398	12.034219644365
58	13.7767472044697	17.7004938934972	32.1207178507199	36.0146158418334	35.3162593692503	43.7467973875771	10.5831300328904	29.3696440357089	15.9691489118944	8.39962906328762	22.3236561258668	16.2048704671586
59	22.8144544422483	29.7553437401219	36.6631236652661	30.2916433434897	44.1394296579245	44.0867673090434	16.9840910874611	15.1559093860761	31.9215097219564	19.9275217441997	43.1940876854632	22.377148805309
60	25.3264838832597	0	18.6107725488414	17.3534581817783	23.5845971487205	8.59090704355112	8.07876637605973	0	16.3878069455545	8.21414148840065	15.6629179307641	12.6024249216517
61	27.1879216731403	36.7077841542748	29.2240816854864	18.5670078002349	45.4664791569253	46.0730572820442	15.4516350216172	23.6878278776995	20.9591485587489	21.2433813712409	19.3651341886266	36.0894608007195
62	11.2725589459420	20.7319158468222	24.0072929089391	31.4502229303721	35.2770831760602	15.4868590969104	11.0658962398612	9.38450800439057	9.25220168515924	11.441174135698	14.2780508316238	15.5040179086005
63	7.84236600080285	15.3977348537208	23.6560502935581	24.8831092173838	41.3034576449891	12.6910723130643	11.0788763466317	8.24841175690724	8.40119765221949	19.2040895986006	28.1363764621868	14.9900455012481
64	15.6267086928506	48.7434242557506	50.185749917296	43.6757769651785	37.8184333803563	38.0776676546051	13.0631041000598	32.3124336395778	26.1321830163505	22.1162849215933	29.2235033991090	36.3712014911603
65	8.81968067856254	6.43062042123222	3.20204446175421	28.9094329754042	22.5420403538453	16.8247128777502	7.44111412296764	27.6494724853721	5.57010690862527	5.86149103041506	10.2364408641598	14.6151303916693
66	21.6494729421322	49.3373179215993	19.8246326213507	38.4835266380332	42.4058931869349	64.3179740278945	15.8378839655746	25.2092202186521	12.200622382236	29.0229638508243	32.1524865973408	11.1792809084161
67	19.4572940106418	22.8073637401642	23.4129797263704	15.902209174697	44.4104012877863	23.3288237777449	8.43805082966251	4.85474669509479	10.0620867435004	16.5183598849920	12.7672683315999	16.0433998622579
68	17.7431767960738	25.1833153218891	24.6551054469826	32.9937956188035	24.1621627025716	40.274392543708	9.99812701799299	19.7481936402211	14.9101755654281	7.64809521869307	20.5514789881824	0
69	23.6898539957050	14.5295338831134	18.9844836785581	19.8829531630657	11.5082474724982	17.3932893403407	20.0104061510712	12.9795535139016	13.4270889996831	5.8612429545782	16.2510102632711	19.9949160400966
70	8.53935430872632	13.1665129746817	16.3703385372425	26.2453719750646	29.0076461637513	36.8800557393189	17.9627377654687	12.0269036399507	9.87283115925416	16.5257889790284	11.6725855241548	13.2164103239243
71	15.938149889062	30.0340228911755	15.2423876379101	37.4852825154344	44.5429853625294	21.0637882987966	8.6630679504746	15.6619267212294	0.605015247228048	18.8077902417282	13.9971517112159	16.1504624771433
72	9.73021785359016	22.4654075780024	18.6652999067715	20.5054417769943	32.876380525791	32.1103203676378	20.6047595226035	28.3554019349930	12.9315684002919	19.1034316748811	29.937304258094	14.4557431965358
73	17.5597802419167	13.0656512602764	12.6818734506486	5.43966043415553	26.6336942676454	43.127033691675	19.4301902743154	20.3659697471453	8.16391971024106	14.1887261219384	14.6432571959685	2.51817217879471
74	21.1171006612326	31.4631844161579	11.9195235099280	21.9069893482511	28.2535461175081	48.920345314972	13.8562444670584	18.0813743528603	6.4337098214056	16.4613909876111	28.4302881597012	23.4748511867930
75	1.47400275591935	23.8437966945706	17.3577847089910	11.2164733138587	26.0461899167287	22.8059903664892	5.47862267223056	18.5620013637790	14.8354463837635	10.2800887969205	28.8755711851323	21.3338836517878
76	32.7514816328992	31.2020463081030	20.8416980927344	22.9025975600228	46.5785553639247	19.1345904914894	17.2500381847194	21.5928842569276	24.2487206730047	19.9663205821449	23.5918759245694	30.5200928598528
77	14.0024692126983	26.9935172958679	17.5275377016063	26.2544976972142	31.8187701466987	25.8146666808447	9.62791089226052	14.1358444294567	7.23022103375151	18.8960939706949	30.8632374971413	6.582737663547
78	19.9786227567683	28.6624252470051	21.0052389915611	54.2277576122053	45.7655040220098	40.0857855400532	20.4289180301590	31.3471434680251	36.8941087935848	24.1461275577175	20.0289671985836	21.0255037407908
79	0.78528842586724	16.5312434729886	0	12.5055666379396	41.1897892737033	17.0367010518305	16.0364391846089	28.2371154915088	0	15.9831450266497	5.62668845053574	16.7217978590799
80	20.8857050300651	41.5662129690045	15.2900375594399	45.2027705954029	19.120832278567	16.0116970106819	10.1479567041847	12.3816332662355	12.8524135602450	4.99813665557455	14.1464842302356	22.8561309598303
81	37.2303291498170	59.8304800558042	29.3712849570025	39.4085633517688	58.9153598919143	31.4078345635868	9.77618427683117	25.4244649563661	22.6798851500508	21.8079617091964	38.7090329796708	25.3671410103992
82	17.9969282600236	2.47027905507848	3.30645286391767	10.9307263343573	6.67429753829116	3.20685056258765	0	12.4040985398994	0	16.993748397349	4.89952231743835	18.8597991989901
83	34.4244609053198	24.2212607252327	20.8365979895336	18.9045266374922	54.3450311224372	26.0148795394369	19.5188583051305	4.1136342135822	22.4700434555479	23.5243921219361	30.7339846650235	16.0234609315951
84	28.3595492972408	18.513639842567	13.0859611894027	35.0110398312244	22.3624458352546	35.8194085551859	5.52161792890565	9.75190431739122	14.2575200542795	14.9565485839449	29.9674115440344	8.48573388108777
85	22.4909715618925	36.5668931655530	30.1796446132619	40.0615645396735	16.9626670780558	33.3406105710875	11.1302104991228	22.2526384022705	23.3473890597842	11.8469378989629	16.2374219067126	8.712998285933
86	16.3621308118317	45.4273823962748	30.4689744855941	39.0891216787982	35.462137300554	39.8806984481117	10.9376382785653	21.6663196540219	19.4502499476721	13.3398704280909	34.0434951423633	26.4093980905077
87	19.3815887211515	24.5675686982916	11.3607459724908	27.8933079310613	29.9100861680187	19.8768140476397	12.0605747040764	18.7938772537061	8.5180531850706	18.4047843741641	28.0529345815513	13.8674215463663
88	23.8658979100514	13.3572460191990	26.5346761750639	25.5324459540211	37.0316429262804	11.5327014525666	9.63024274840415	15.0437252784331	12.4230252471368	1.80628942731183	17.3811333556871	13.4996734845515
89	13.0098144542345	34.4353333693853	33.5810592090246	20.1998444818271	47.0930292484264	22.3682691782192	18.5193226878474	15.2103879245290	15.9778080531994	12.5936009861281	23.7173124698618	24.2892738327678
90	25.5820984362272	46.0362340736353	16.5171208663552	29.5135949883134	33.0283600384923	38.0540651836255	12.7309461966791	21.9212911732957	15.1383724629513	20.9666437300799	31.9037840413284	21.6887799682055
91	25.1351090356996	30.930806190002	19.9756309891839	28.6472846508001	48.9412762375388	52.0002296615771	21.1761489209476	15.9919109597949	10.7185507445294	23.4163885536138	22.6910504422462	21.0953269289421
92	18.7497520385779	17.6554694491298	27.9770637702486	24.6661288606902	18.8352301855482	20.8036007029850	13.7564631747085	10.0643967333879	19.6054738499271	18.419765787817	21.2925586137212	10.5277784580312
93	29.1509884919458	24.7914083496638	25.4573231498040	20.3461140077786	39.9116346800804	60.9354577184551	18.4643708066357	29.1394447434729	15.5840704313576	26.7718506323349	14.1759560646332	9.62810610601974
94	16.6610280491559	28.7083201222389	21.6996688229866	45.8172148853732	31.4934131847514	23.1308065146916	15.7995468390642	21.0853801738207	3.35340272463519	22.5192228175185	9.05923450819497	10.4227425301478
95	26.578697825024	25.5536877850086	4.08957627481093	15.9444484195583	34.0893473407212	43.9087935030342	8.19614874458072	15.9921456060732	15.5501344069342	16.0771392640761	30.5043116681537	23.9233928318145
96	17.4705880573750	37.3833924827527	4.54043254851042	31.9976428971425	26.0943401988726	22.0258598228612	18.6841662566479	9.62271476617303	11.9849090139987	18.1474826187515	31.8274601496706	19.2177331146057
97	18.0312288244024	47.2309738854186	35.9586669077353	23.5441262025156	44.9009738090709	13.8771934759195	17.2185019850250	26.9380630363347	10.9047029888315	21.9713518667598	36.4060513521009	25.0711836440613
98	24.404079795407	35.3146374598075	12.1385701572068	29.4266926885329	23.7169720897825	8.2325744182648	16.0935806786536	13.3381291190636	26.8146992850973	8.78530931372544	20.6208478489183	7.40791815736402
99	22.0145135276253	13.7605506226841	6.6025857938721	35.1201104510142	51.0660306386226	41.7553756083624	13.3543799568471	19.6648514161205	21.7965924843160	11.3424797442481	16.6862743709829	11.5211735221792
100	16.8291768460835	18.1909019924431	9.56925767814767	16.6027653050222	26.9237668415179	19.4608016998246	2.28515294224906	11.2338699040553	3.04545677268681	12.1014642727679	33.2349606480522	7.28618083143777
101	19.9841325527170	21.5317096968217	17.0809284410139	31.9835945072062	10.7063278494341	0	9.20877299685538	19.7117989187012	8.54966102461341	18.6753613381301	16.9594467080329	16.2724397781939
102	17.0679365295705	23.4975436158513	9.80621536442022	25.1565542090948	34.6681148792053	10.7450681552613	12.5294642653086	13.7899303313531	14.4259965158928	6.73998303119733	17.0461081484380	14.2035917797000
103	25.9888563987686	12.2957128103108	30.7035330056034	37.2933606321863	36.9545712899544	27.8619027773361	18.7450324485557	13.2116356574899	14.2593336706606	16.6506202723969	23.6006984307657	13.0829282834335
104	19.9704712224916	19.8597775967097	18.0935258008350	21.9033403207006	29.0482493267547	14.6585523806911	15.1719106497346	11.8537329706177	23.4164432333544	14.3974478679148	24.2050538036588	14.5881378680556
105	3.58369075970846	18.5708634827124	15.5209965574139	24.2496897270499	29.4828782304199	13.9410477034539	14.4158875683029	26.4812218187158	21.6745858161127	11.948522128324	19.3769416045744	20.3591157845345
106	16.1478217821669	26.4274773274512	22.0554075368104	28.7195418950802	44.4355093520818	28.8893758258998	23.0200974177541	14.4254543169718	29.9583658946427	20.7392534133239	27.5988427334493	21.9569714493425
107	20.7747530732367	42.2999571866938	12.6419201055968	32.7650402926213	47.5462987814611	28.3431054383991	17.3190394238885	44.997980645787	14.7677395876764	19.8999096246352	27.1457249429783	20.8550074049085
108	17.2324217935976	41.1900908956513	20.4502623428244	37.0431147562551	55.4228110062	44.7223430824615	15.2583070868573	23.3010999164516	12.3232524304174	20.2523372706329	44.2858173158765	18.6709990482114
109	24.5779976653287	36.4660379469646	25.5866874752598	38.6669997810694	52.7203159430271	26.3652135650171	15.0476910504349	19.8403280624535	11.6439623735508	13.7465273047307	22.3414573705696	19.9005981172866
110	22.7537504055195	34.2190870940636	14.3893962989459	27.9043297141761	39.2725752908636	35.8189543335792	20.0071414088463	32.13843276526	16.2965242175150	23.0503018953942	24.7112268603922	26.4338856642945
111	21.2158209129664	38.8985886785243	50.1816491619577	14.2167889147316	52.811860659186	34.9586470875071	15.6155031585668	28.7871713081876	24.4252925606151	20.7578112097988	28.6844064468259	7.47233330377203
112	25.9014376965743	30.2621894252239	19.3985084344212	20.2417907115174	42.1387319995695	39.1549527230508	15.9907419334172	26.8023527162447	12.6222998439661	19.1641158577586	23.3835463010442	16.4134853249911
113	17.8699454788704	36.7737579911066	23.4880622548123	38.8986394711373	48.1499473401571	25.9836960282712	8.25475902959168	29.4180421957447	11.9208996581561	9.9648377359079	28.7563738091688	20.8160106035609
114	24.4037468387462	30.7494343352566	29.9959747903383	36.8502293220493	16.4560310556958	37.4881267918590	12.2707379810797	23.2278369952654	8.43822180238685	10.7933601035483	22.4167301111959	23.7444318937476
115	17.5338503956846	28.0498475720979	24.4092093079337	30.5957622851248	56.3987900322804	35.4248414478664	10.0562740201839	21.9659005450701	25.6118051636549	9.09561901467241	26.5464047278863	18.3065504253877
116	22.1822289273735	24.0570090147565	33.5313151373604	46.045946893426	40.2102608950734	34.2818684147809	18.9218000248659	30.5009053117416	30.8687623228156	40.3128627936966	40.3753356844979	17.0614926747877
117	22.8789129110821	9.42169883953693	22.1209647008064	21.5230146079622	25.5217480735604	27.4118887831280	4.66947515982527	10.3387529153038	5.80388207048583	19.5658203580352	34.9710602491027	23.5864102855019
118	30.9721104034122	43.4963355358085	31.9982271433083	52.4596467868712	54.1829773323337	36.9104681163826	14.7883952208431	16.4101684237372	30.2649264662993	22.3541465789353	39.7460760928388	19.1553233175202
119	31.2566038422383	24.2260133503210	22.0291748470798	26.0666294069676	37.9243216810428	0	7.36167322972162	22.7569393154413	3.41503073431014	17.6419847787898	17.2607749230441	15.9181045135997
120	8.58495666286776	7.4003260110234	8.02351053063787	15.7116656121045	12.3359256340764	0	11.9227312849578	9.24032484251708	8.81228377345848	2.11124871982313	4.40518582685655	30.0343355090434
121	24.7055787554579	26.6154549061472	26.7799120318566	28.9349792614169	41.9280832665405	13.5027615987415	16.5124076800239	24.0120378825339	22.8965999971885	24.8490601967138	35.8965076268164	10.911508406775
122	30.9774176700204	51.1921175737865	51.6587425582065	31.3390151027454	34.0356933183828	44.7041834491011	17.3742965269116	26.5957476833242	20.4966271435779	19.6662612644855	40.4356939550963	19.4223070912202
123	20.5084648470854	15.4953595554907	20.2517050402628	32.8455398149523	30.8611479083622	29.7630969131104	10.1603782558949	10.4342917742492	3.33728103680873	14.9445389093815	14.6458164386513	18.7829162156062
124	32.5750413152740	47.9274681181056	19.8300647752111	11.3118084173348	50.7190136442876	47.9997004098643	22.5159660260944	18.1706651960715	25.2889928939619	20.1906950677239	26.8209525256873	9.79501283902486
125	23.9565355631823	29.2799910948774	44.5518848083593	29.3799348413106	33.845190725768	12.2984173773168	15.6526734221430	31.3741440000993	22.7139011439112	6.51198807214873	21.0918818801971	5.29327455891951
126	0	5.33197879247165	9.5646261602614	9.65178475685023	0	10.5056817909364	12.5823428874387	0	3.55615526712214	8.32586531710376	9.1467579883827	6.13862662233871
127	6.57236237993936	18.2936804989874	0	24.2495368167163	31.9757108458494	8.84237400503289	10.8160727647749	17.2587626797376	16.5580301181070	20.2300129138168	19.5460574440749	21.4314732788877
128	17.6674867660755	31.0033776138302	22.7383451472694	18.9673555178632	25.5484753415145	21.4086231167803	15.9996369795696	15.4008860028200	17.8630164783206	7.31611604535488	15.8178682133688	27.118805336644
129	20.8681528147994	13.2184764832840	22.7130927085544	29.5019156692106	15.0711176082561	37.4867630652913	12.2557159503547	24.3107995044206	22.3968817320138	18.1329000669216	27.9350071700064	21.9312689064857
130	15.2398208848885	15.4160370589456	19.9996321239775	33.1744283728467	35.9078520136366	31.9547550862785	11.2553978934949	18.5180054860223	19.7323557113719	11.5855486034956	21.5257694149838	4.88406572692109
131	16.7075707627837	26.5579204570551	16.7584379179759	16.0865757136406	28.7759126042367	8.7790392204832	12.9094300004025	4.41817461352046	3.72491274831032	13.5783766130321	30.8517392178057	5.91179997966836
132	18.9669446398355	48.830931346137	30.5292236390444	17.8711974583222	46.0627381395358	37.7198464981585	10.4291439105723	25.1068113320734	16.3902443773463	24.1196360087103	32.1961273503001	21.210272984471
133	31.8505957299815	33.0452862779199	40.1710224319905	48.4705338167149	42.202149561747	19.5519336933960	23.2653533188322	15.4808571576236	17.1966258046355	20.7348105757529	12.4452044871837	22.0463835095742
134	33.550817129446	35.9489903025112	31.7303673559429	41.8810698891681	29.8680133382127	28.581434640099	22.7293896540246	26.0921757056158	26.2438999238644	29.6121303085926	26.0503644781949	28.9062375051722
135	24.8429881878659	28.7392395683089	23.1133547097116	13.0918269236177	36.6309776946289	27.1400800174054	23.1105349986264	22.7841879358938	13.6854027343051	23.3763896091551	24.3435683870277	21.6301867956005
136	19.1527243098638	40.0689561261077	27.1355082530668	20.5963518328215	36.7850149699796	8.62448552362613	14.4062023661274	33.3061136417758	12.7698780276549	26.3278982826825	21.1066828620749	9.97154025763726
137	31.5947340520806	45.5863795744699	25.679738365778	34.6016360295907	49.453679763832	36.0717645609248	17.6204343396948	34.0536962911944	29.0538804799089	22.9445313581423	34.5974816248625	20.2303924614878
138	20.2133227192262	20.1812802166590	16.5838352900187	12.6409358578951	41.7855684652526	3.91481576011493	14.3002302487807	12.4305539363911	13.8611701003743	26.3340694755974	19.7415285421845	3.4994816834989
139	18.7380347700857	47.9721138594341	34.9425879071567	19.1471707955930	48.1306552123503	57.975893604826	21.6087065398553	28.2535198310568	23.3248876514563	17.7371565630492	30.230839169126	33.6816753319542
140	1.72147797514639	9.84559260259916	25.8224731626001	25.7624186048707	18.9075092955264	28.3004323589848	13.9134354137993	17.3984053632245	4.74943058554314	8.12412592587416	17.2524730839815	15.6711275515558
141	5.48494210619765	25.0641785954775	29.8012461760304	24.5887538495336	54.9544722846498	28.0218399071291	16.0647263828106	3.91875919883520	10.1569157484287	15.3197056920804	21.9764760662134	2.06687745719468
142	12.6430308075048	31.7398052785749	13.7718452952331	22.4838399487323	34.2667938924524	13.6381356335582	13.1120419506448	9.97149813742664	0	14.5589967348410	11.0614019743207	12.8290842657926
143	9.4094020376541	25.8655260688968	12.5257935226821	17.8909448594720	9.4305133925889	45.8652074410374	12.3285378381572	19.2147330233368	15.7209914714566	6.62671278609093	22.4387683019452	25.8451843995878
144	7.39332581534025	13.5672293196395	8.47254087913887	12.5049011911152	46.4610770238888	6.40279763803388	13.2670717821538	11.915724516058	6.51248984936052	10.0990497638549	22.6087610247849	16.7627040523867
145	25.8426518122943	27.8445208138063	11.5909641997056	35.0599511146651	48.7369300311828	31.8155620563223	26.8181947010196	22.7454835802045	17.5441070146791	22.6819400186506	19.5778644318778	24.9244306701337
146	21.5125657996470	33.2706704327355	33.8006343778837	35.8615951457131	31.8212579529381	38.3096070870115	13.6626193617113	10.6681965600015	16.1412945513554	19.8470656026485	16.0946048861574	20.5163002827263
147	26.4874661742898	24.5627529111679	23.533023213595	26.5719112697643	44.3184509642746	35.5500450589958	18.1266700785686	14.6211315705316	6.16123560781069	11.7211974163289	27.9990672123488	15.3955290752760
148	18.4703135147088	15.0036330953778	18.1500489234966	12.1030817199801	39.1902420571699	14.4870567627638	8.52178217312419	13.355242530659	19.1736242016579	8.80701538905814	11.4532639755297	14.5234902758902
149	16.6103463033819	22.9446215453614	12.5036639511325	28.1849545891384	16.5408490760024	13.9272632158100	13.0212730642246	18.9143752859654	13.234393164779	16.6223470509681	8.53890930781276	11.0395582839325
150	16.5385550868092	46.165671794604	25.2746727293395	28.8032541002040	46.1412751940057	60.8868069255818	18.2762900480593	22.0318555275189	24.1676272584042	14.4247999331251	15.8583475239352	13.8985550914014
151	11.4753763779933	0.949028754683827	8.85712382106192	32.1027671536383	20.3196273633790	24.387361484455	2.4143298992659	12.0491779008922	3.27343946459454	10.5964812700097	7.62953848255447	20.9050523053774
152	22.3768640365304	34.0007131861927	7.3155057281437	14.4671585855895	61.5922010744934	54.0375037966213	15.0244395824325	17.4971495012003	16.1427863307425	16.4988978418616	20.2319864816034	30.9834528960781
153	14.9878015106910	20.7807523958521	9.86961181961497	19.9157019368480	39.2544520886738	46.7200036034418	15.9291532362879	18.4511373831078	9.28435662954202	5.15780822206569	11.2242004022562	8.48981095106111
154	26.0477320681269	44.4377942573153	32.8238383131155	35.4398529654952	52.7307647573067	70.1897966154618	17.6576153055905	19.8469579445987	20.8053927156063	23.2640760870056	21.1104104967204	35.1032010935888
155	30.1040205240601	41.4051073720633	29.6666836802550	34.4570312752314	37.2742968659104	21.8475263759821	14.0977385319785	21.6019262377674	6.02301554801376	17.2257417280142	14.0844331694379	17.0212743062788
156	8.1830246122304	14.7124871265797	25.6204107527220	12.4531226105823	45.0695648106774	23.5956964926461	10.5232665261682	22.8334978010645	13.134799304936	17.4661129266458	19.2915032764437	16.0236419751425
157	11.9372920226131	2.07866273143695	5.78067961498692	15.5184471299371	23.2807094495541	24.6603160376724	9.77119674751513	18.6396651145649	0	19.9738302247738	0	18.8635510268947
158	8.64755667690383	23.7694874243764	1.90807565989328	28.5406275707561	22.2204694595659	0	14.4778928521579	11.8784136456236	6.61377417537621	10.4330449905042	11.0781458956631	13.6573229468166
159	15.0477608195859	0	12.2524247275694	19.8375260244534	16.9290498829592	0	11.7296469366966	12.999395514372	0	5.5690193900956	18.1493806962238	4.62227884164477
160	21.5566866057344	15.7058135077083	13.9889536744735	7.84126823937218	37.6461371433243	44.9187526852599	6.21499655498127	18.5539948261795	7.37729320467123	13.2923412217336	11.1695897481859	16.7418565571104
161	11.2805334260552	5.34095449380512	11.5616311477665	24.449830487387	42.7294910312860	18.8193222986643	8.99909417362016	17.8919524450273	13.4510520563098	17.2311498054909	11.4066605337978	2.64928316702083
162	19.611066369848	42.2041503353851	5.23197582375136	28.4484446623213	34.6161841729547	16.7621440928363	5.81375689226215	20.0067013774997	13.1161120708933	11.4089086117335	5.64236732992598	13.9107680232476
163	23.9478214959613	23.1561621854795	40.1313493377002	27.2208222075705	13.3130446497086	33.4176176960105	14.6813011347790	20.1129457686785	0	20.6586695767437	24.9544498867857	14.7424001716369
164	24.0796757880732	35.3012721539343	6.94395017192667	32.6810362638177	36.390384782855	27.0011265288624	5.1731384489467	13.1002914648491	10.5657476121921	11.2247000404899	22.4250246603444	6.98575419439227
165	13.0423592543784	31.3683840969268	25.5088413492939	12.2194471830496	30.6201779620461	29.1316854590294	29.9042196666637	14.7788838491387	30.1861890045468	11.0738124081912	19.426077501629	23.0302636563619
166	28.5640182904761	31.3149060895418	14.368368030149	33.1292281486225	33.710835829852	15.2906411777676	7.3555693359113	25.6420430575755	22.8571715022973	25.0600794868247	13.7451780493121	16.2194023154046
167	14.2022289578634	39.9451699995747	19.6489475788458	20.4917740004316	52.5225322348377	24.1342548853759	14.0814555057179	22.7893750609811	13.6409759871902	28.7169367549536	7.67562825167474	25.1054706436521
168	0	12.3323453661218	27.2074300778625	25.0628299062373	8.52762564914152	32.8502174575515	26.9683676310588	21.1718137802025	23.6666074811103	3.07280056697555	11.4254122021270	21.7007763410924
169	17.0905695136996	39.79786185089	22.4437368382107	24.0456434145236	61.5537133906128	15.9565456384871	10.1407411726264	18.4097203042350	11.2135014723784	11.1715865253645	22.3323126364352	22.8664248963722
170	27.3621417268611	16.6197994539378	30.4721349678475	25.9070268060047	49.9126236084909	29.5964297276004	10.9274188338215	20.4771639841714	13.2713841806566	19.1790712031784	23.8839150396948	31.5664282494659
171	21.5976954241035	14.3648434204165	3.12092208208428	34.6039838584581	16.4424708830728	28.7007262333839	9.8789130864918	14.2257893759359	7.80960117165622	18.1562369401846	3.02053393221086	19.7539560683777
172	20.2268675495679	44.962819754046	15.3606729996458	25.3972664484419	46.7738621631006	25.1086790362091	18.1255733144666	12.5363219081495	21.4815648204467	30.4417875696472	28.5784957378065	18.8262469010108
173	10.0519219229875	24.4399939268820	7.14642450237357	13.6477395797420	47.8072806116326	23.0049698187814	19.3380413663656	18.3735767774699	0.760870085817158	10.7719254549308	22.0880293722736	7.63874587944968
174	17.0316396951168	34.0049052319963	0	24.5443436250602	30.6702140879191	57.6858487693397	17.5942031425963	21.1069868954371	14.073948529222	17.1693604543426	21.5373285199764	13.9733728198329
175	19.6147654346566	16.8095366508774	11.6853056370312	17.1319967253452	35.4718879200989	25.5793263847026	8.53773726444512	12.6009909320695	11.8836366390937	16.3901149913528	13.1879777091856	31.2274876785792
176	3.06689733447003	17.9819469333537	10.0263865653414	14.7644271621278	31.8774142878727	14.4694923640851	4.97474985893369	20.5293277759577	8.44570452011993	4.15736510327583	16.4436463150589	17.8339995160232
177	20.7332004527733	26.0078992615884	31.0614420215616	29.9613843362776	24.9744676612809	21.5873578978586	14.1235462002778	10.1924961869744	12.2924794565158	23.1831414009302	11.6352077331760	17.7414240458041
178	26.3205500459023	16.314327895628	2.49506380056148	28.9040889036491	39.3436997688256	11.9126607271907	19.4460233723613	21.8321731272068	9.30515478439746	10.7218157553478	16.2449869842294	23.3837832482668
179	15.9378374249166	28.6709037841062	12.6180296697031	32.4275994608264	35.4972249990882	20.4755763756975	18.9395016582479	10.5599193147532	19.7900369792191	15.2942563747339	22.6471521866305	20.0512986821828
180	17.9160131408495	37.2264680692787	19.5639755857425	28.9591983497618	48.8873408585519	20.1608552070140	16.9636804200519	11.8727703543613	8.21124301511206	16.1062281304348	12.9946539084041	6.93355367377088
181	27.1804214349440	35.0224817616862	36.5457946432609	30.9603710726185	32.6100768910423	30.9094520858917	13.2325373371461	24.9519005158456	13.5512859555594	22.5623371091938	24.5235864285492	25.7904760317904
182	19.3527459792545	7.11944284829892	31.0915638887547	10.2767655527912	17.7413333753409	4.92627795784732	11.4417452213142	16.2365250532031	5.9844856404071	16.1599321152491	20.9560018677258	0
183	19.5350353146333	12.8999484975375	17.1659317509929	20.1071102189772	21.6433943476648	0	11.9677507023617	20.3125223300616	10.1889321491136	11.6310357818194	12.9502097413232	15.9390813223685
184	19.6044135017205	23.6165028247907	48.2657552774299	28.5610021261423	34.3651462955268	46.5780489653214	21.4853640808049	13.0795611030913	20.8593695699888	7.30020291823574	33.0384989826971	10.8062145669947
185	10.5944355948210	10.9218794014243	6.04477781767763	12.8619255197024	25.4357517672775	11.873746476023	2.4555103711211	0.228789008185377	12.4944994473394	17.9818844588491	26.3596356211823	16.956228155124
186	28.2351784343601	26.2017586362921	12.3236855347922	35.1787395545479	22.6689864361001	29.1694880687688	16.3166216699397	12.2044598189463	9.59547356465	16.5175988897564	29.5502495336982	24.561417241338
187	21.6382175530667	33.8906627988094	19.8398176115076	15.4066688866447	15.0212172204925	26.9942456500584	9.55550145048287	20.5418726944001	0.756057154114607	9.5520388438218	29.355785880384	5.9654688956616
188	15.4366852819076	36.8768307261905	24.7870387568179	28.1925597351528	66.7021179822459	43.5187291572999	19.3332211631161	23.4270406986875	16.9313222908577	15.8483978863071	31.3389697321946	20.4499947887542
189	20.0297684645218	13.1975209167905	17.7634670378105	10.2389861003661	14.2017459684462	1.86304239479296	13.9809198429777	23.1284669068097	19.6349827084203	10.3976791505236	13.6765343909380	13.5177140629243
190	33.0370824855213	41.0229100148906	16.4840746690998	15.5669520192279	14.4525422901976	21.4572743727102	12.1426530163403	33.4938566123148	17.3297144129960	20.3143301503114	36.0462657896420	15.0714985809706
191	18.8783032855698	43.397131864984	37.7656381153227	31.5819116619591	39.8559349064351	29.2649778063862	2.87850052752336	23.2846439461931	7.19537219244672	16.005492792514	20.5608775304255	11.4429577651762
192	27.1059661591017	25.1968418959171	16.2284757094943	21.3986512765245	31.6101794017874	17.1495005801228	11.9325305572483	5.50793355409253	15.2900651534022	9.83592593829749	26.9811323579198	3.74276680429833
193	16.1428167783625	35.7625992924562	31.1911707497525	23.3955886016424	29.2184637049738	22.3719766486045	13.3227368546958	24.6374670529497	18.1973338918825	19.1840036901737	15.7506808373364	8.77948639520316
194	26.8215684798531	52.0020279867985	31.7223827349895	28.5021561714898	43.3902475677892	47.3542485417448	19.163103851548	19.5420714666003	18.4372625634489	9.90331865264214	36.6919187470765	16.0361883597624
195	29.0411019970116	32.8625394929435	19.3158995456885	23.8165889866128	26.3036669827320	0	8.0036872430423	18.9938763551102	11.7676550015577	11.7146134369473	13.4977638227504	2.74884321562201
196	15.3629167668689	17.1306595593507	51.3836989110143	28.2585887189047	49.2292028911551	41.1130714133555	10.4513790881222	16.5588828249787	29.2820894059565	20.5545943492	27.1521119226756	22.4212851540917
197	27.5788569255979	35.2691072717411	29.245265070202	21.8748900778312	36.6310605049108	11.7744810223140	7.7636252975702	11.3672228569152	14.0695613939283	19.5308755574515	7.8357603359617	22.1630429767989
198	24.5571921624602	29.1532918061953	24.7427311507331	16.2498834306447	43.2159930425339	47.7092872040823	16.2744430934185	15.4405289172844	9.03332973349611	10.8763187089223	31.4072830435684	33.5326269372542
199	22.0326396241539	61.8516378752052	30.8985744884623	35.8234660668763	55.6288130833047	45.8515066867447	19.3235002276855	34.1836455346964	32.6975818420459	21.6330244553569	31.1588492343786	30.2220049109592
200	14.8868736943435	24.0221266183199	15.4481318882227	12.2634298851506	32.3798231799363	8.25045682066724	20.0100032933163	14.1492174887391	10.4754091713630	20.4520449615351	39.5879108669446	27.2140921882714
