# Supplementary material for: Simulated data from a genotype-to-phenotype crop growth model for pepper
Source: Data Brief. 2021 May 11;36:107119. doi: 10.1016/j.dib.2021.107119 (PMC8165395; doi:10.1016/j.dib.2021.107119)
Supplement: Supplementary file 1 [file mmc1.zip › Full 100 GxE datasets/100 -- h2 = 0.3/-1392386901 200 0.64 0.48 0.64 0.95 0.8 11 GxEyield.csv]

	NL1-15	NL1-20	NL1-25	NL5-15	NL5-20	NL5-25	SP1-15	SP1-20	SP1-25	SP5-15	SP5-20	SP5-25
1	25.5314036647442	18.3942257374091	20.0193014403338	26.8103242945085	17.0255697979672	39.174088722243	3.61072176588293	15.3722802785991	19.5228738597309	3.84521356811608	28.3180759115429	12.4392711371876
2	11.5438003101942	21.9485270765983	9.80958860285053	21.5274409350021	20.1833939162398	20.4509983761103	4.32177801821162	18.5366351562704	18.5565659866090	21.0045417156339	7.79769318304981	22.0478287824084
3	24.6714404471041	7.31013261483836	17.1624551372407	33.8409534861590	23.9069574321615	15.5987526896460	10.3494716270353	9.41283486970925	23.1312841964152	17.5796488537760	1.12652214685051	17.7580368423989
4	17.2977037638989	20.9721543643005	11.0080246707838	12.0047900960049	29.1047228649018	33.9445940260993	10.5579299997231	17.5299477268964	26.1349723056645	15.1073340277308	27.7386173337351	25.6753168575006
5	16.5627378395052	6.58895409592517	15.9747026495073	23.8776521001022	37.790441413967	9.93104970134802	8.80255953520233	2.60765339129118	4.92734635413778	21.4168990705405	19.9217005505701	11.4111877929724
6	17.4016889561964	18.0991111402185	14.6097579689683	2.09183250985159	36.7090057109149	27.1382506379311	18.5972032930210	12.4685201020495	0	18.7022292509090	24.7693531091173	30.7106732067575
7	43.2450189227509	44.0075678703095	11.6138537645311	39.9890543754443	32.8513330142822	35.111669232648	28.3616499000633	19.8312882792137	25.5900206471334	25.6120555379181	31.1962453292882	12.6981293904201
8	23.5861797167615	20.2685669011661	30.1100854062946	27.6068349700266	28.8266625114434	29.7804649492386	14.8070775997845	25.622794108347	15.2788248391330	10.5114276629130	31.1179793248030	10.3997688271839
9	32.5852667951285	53.4369998733792	20.2048685586366	30.1353753329339	58.6860265301702	27.0229839701598	19.689224577793	30.8462903605339	13.2406304614964	16.4045030778018	39.8142973038981	13.7681168240444
10	18.3377928557615	18.1324202694819	10.3096684972813	39.4200638449589	24.9650227330804	14.3051374478974	19.3895122403876	28.1106079480738	8.4393394390664	16.9908693674550	15.2547820258566	7.03065764486901
11	33.4074601772228	48.1227763719147	34.522857430116	37.7224367696314	69.6044528033548	42.8664572075257	8.9985339246061	24.2152517696667	20.4379356919451	16.3086614057719	40.9199948095175	21.8407228259583
12	32.3881608892772	16.3390674698912	4.22995810580801	37.5502481108323	24.1020298723882	30.8949641411562	11.0603347959571	2.82625683893242	7.08310886963182	12.4656804471273	25.706921838932	30.0588933094523
13	29.9712661754817	24.5727110474511	25.9021841213577	39.9309844401111	53.8857995539943	20.1535670187326	18.024376868683	29.7190042011107	22.7436846589201	18.8731903854091	18.0395818610526	17.4416298202883
14	14.5865839996405	30.1578850412185	18.4616341529729	17.4218091076447	22.0100195584444	3.78387384759544	7.00383243579875	22.3744476868581	15.6598032947495	17.8074598837453	17.5966225731892	7.02748772849862
15	17.7180452671762	27.2687108841164	16.0712651456508	18.131548559981	30.3988262820296	52.321325509886	18.3510182218926	26.7498068858407	20.1746339751130	11.8220749983944	13.6170254884493	27.1952886588372
16	18.2608402328299	43.1888341733548	12.1353393619472	28.7242852755347	21.2671772090154	26.8929450518601	14.9560824097100	20.6567901287054	21.2709478438757	21.4957882876234	22.0653475423570	5.4161378628679
17	29.3406244803311	25.4948806131804	5.93333679319121	24.8788922511703	29.4063257966369	29.4321208779613	16.2792095745258	11.8621394452271	16.2333621112408	26.2694468715643	32.9617166623954	21.8609818050764
18	8.55929377697027	19.7107332447752	13.9789515988511	45.1164695812836	25.5770932802098	37.2538466636866	12.8126007692764	27.9888035984974	18.2378286519638	13.7124235802447	31.2045451951249	22.1781574220812
19	29.366952023773	29.3984501733824	19.5395854024852	31.0850317253324	39.0744585802531	25.5870960489714	8.86087084912888	13.3428294684277	31.2347256937382	15.1056788726702	19.6804772557904	11.9776426040409
20	21.3060623856618	43.1290328436848	33.0088171152398	33.7845508706076	48.3810749553977	20.192282041655	16.5325338890736	19.454192704873	8.17258713392476	31.9286706001593	19.2937598108852	22.0766560346049
21	14.1638984919330	23.7891450290743	17.3487416485280	13.3510649695671	23.9961626333993	35.8751436733597	13.1993256539344	13.6341644667162	10.0943133702973	15.9370001661104	24.4877545813395	6.09266855898559
22	22.3171800628669	14.5176892539563	32.6128054869281	25.8521739820044	15.6886044087374	13.4798173105865	8.8349563385048	30.157791384468	12.7828562641965	17.9814191108033	23.9596637934012	16.5107394622131
23	2.39629110825363	15.5516875758949	36.4419403299425	22.6209574239331	29.0848955741796	50.5886011008695	12.9058427971447	26.1818491200589	3.91521339357866	6.10753773148524	36.1074260704729	22.5566568489129
24	26.9312283641438	29.8089629107115	27.6212037618102	39.0679208303622	37.5882435749027	29.3499393231383	10.0391614214182	28.2895229592573	25.7396351187013	19.6541948208650	32.6192152771409	23.0727788887568
25	14.2540542087613	24.7784688029357	26.5943123044662	34.60403304236	38.2209591804102	25.9639474748121	16.3280082645831	16.9083174591007	16.0570040016433	22.0072152465727	11.0321629741576	18.4671585339458
26	14.5044736550245	24.7869667222289	27.6814885249198	28.2881721373837	58.6021260716228	32.6630989988929	16.7116479168946	19.8992638028312	30.2463562351289	9.23877430816218	24.4393489804417	24.5210721871789
27	3.87362885234234	17.0801151826608	6.50528272510685	0	18.7994367620574	15.9395321418507	17.2826209865339	13.8909761774419	0	9.99201699828104	13.0417454832576	18.1279526778555
28	24.7309555591791	29.0843923493342	18.8649473339328	19.6354430096012	28.748435929822	37.1100253651656	10.9721812129387	18.8117708932364	19.3383468307007	14.2064121369418	33.3765638944798	26.0921922444052
29	24.2376472147333	16.2835411020368	19.0752685180786	24.7284402309423	13.2261605670553	38.5174578550188	17.5302022410160	12.9723171302582	11.0325158934386	22.6945345698732	22.8315122794710	25.3603569439829
30	19.7296419896966	40.7398237241927	20.8723903914646	30.8271181012008	38.73696472796	31.8517656697188	4.06645288161929	25.4121298061177	25.1535121494336	14.2910532936454	22.9683797902782	10.4022378074858
31	18.3546572865875	15.6897169633742	17.8711326734086	13.9975615272542	36.0553154243732	6.62301472041796	8.03496053366542	17.6438406116408	10.1926910305452	9.705310177226	17.4578020994265	17.1255745292904
32	15.0517138772160	30.4735506364088	25.0672960503782	16.2673240484184	34.3869034830526	31.2591651378575	15.5086474643275	29.5445784969098	11.6848575015874	19.5458729516332	38.2172447195384	30.1715962505672
33	21.2208002979439	48.6826519767308	28.1997736700434	37.7203877025377	42.2973776658352	30.4303022573513	20.9941107166905	27.6183128465805	9.83167887842313	31.1981118980494	33.8939938927930	29.2550648468836
34	17.9594451226413	20.2086481493014	8.45126128801147	20.6031817229135	12.5067444554485	22.7680236495755	8.81871956827991	17.9531650165423	5.64100618626513	0	1.21329850372908	18.8890722015876
35	24.9618603345059	35.6548880099229	18.6393525714544	38.3569525952579	42.3618411423566	49.8776866414224	10.9122583397881	20.4101416181976	8.61135422278698	22.6500848589975	24.4020339180043	26.4132321830725
36	23.9913784444906	0	2.29259445095461	12.6653557162411	30.6066955440738	30.5767521298887	11.3969429323243	5.89390073638148	7.54196093699477	6.11442368197147	14.0762664095761	12.1236743667609
37	23.0620266128011	51.9549376439953	38.1394821879075	47.1159110136032	54.8900077138917	50.1072940012395	23.0414197028731	19.0155792688240	27.3126338769482	21.3020868146254	20.8244626518111	34.1179186797726
38	16.0714309152418	23.5191428735742	35.7493062199025	37.1206288510021	24.5041220595072	13.5678108318537	15.2470041890486	20.2935459620321	7.68290888557306	10.2622365460075	20.5100023360601	1.82705622685008
39	6.26265430711591	24.5887385505486	36.6089508041091	20.8882452466274	40.4877668134234	7.02988690094689	13.2166702151316	14.4911029608861	3.91611432488246	9.43265805888316	19.5642039281249	4.83305167468486
40	15.4730464101212	19.3143531937345	5.40161423946042	34.2872015731599	27.8614392160578	24.2419632004868	9.33149448032387	19.7894025971247	12.3294425216995	17.6700396072947	26.7216365273356	34.7591372051857
41	9.05972875886995	8.47149384483179	3.46798643995431	13.0973066779243	18.1031679187861	0	0	13.0435574316415	2.44627733137431	13.8399561066877	14.5252203984388	8.236488877671
42	16.8313194242469	20.0783321166117	3.46369337157758	39.1007645946639	18.8628031137794	38.2802447134805	12.0726872467665	2.87238863942397	6.99244010117044	13.3935035967645	18.756022554356	12.2216457426956
43	15.1365564955801	25.6519246557743	23.6413623205752	31.5728817230494	45.6647773249728	17.9194675217806	4.73288348041616	27.4593852392792	12.7757458502481	17.1472877758263	30.4534210957559	25.2448595725172
44	11.3441179118996	13.6102454333946	19.8165266355263	23.9238652248135	39.1483338412846	35.4120842774961	12.9795722613630	6.29011736692815	19.1409470915401	8.01790644487651	29.1955003310166	6.2898736569309
45	20.4538043371738	34.7321748640164	16.2659948860017	21.4781729248085	31.5552614746089	25.8102385943761	3.96692346242838	20.2841505498923	16.5506719486356	21.5191141150016	21.7345063462563	24.9648862638580
46	12.9541393274759	6.74495540357662	24.3708562486584	23.3181861311403	33.5887741183653	18.3777353681217	9.82499230171543	10.2030569236736	11.9397992316575	12.1599948845203	21.1370248371829	15.7143875947960
47	44.150115170416	56.0823000122032	24.1676288138268	24.1721218279599	43.001847720839	38.5133896124963	16.3519331178319	35.6982418374731	24.1242508706507	21.5178021680628	22.1094061028628	24.5238803284763
48	17.4434464484514	13.1244182402680	12.5160800447831	19.4340269631189	16.2488107660518	28.8048192158402	12.2381830068361	17.1205467222483	20.2935960727003	10.8318797793411	9.3436436446808	8.60782739048442
49	19.2649880795231	35.5432355754903	12.5066985881753	29.2415050032195	20.8444629706242	16.6567259350484	10.8112437355317	24.395996374643	5.88105261868885	21.9021906835397	16.1328045390626	17.2414384452926
50	16.4706948707003	33.6074790109105	24.1759988626781	20.4031464580692	29.6396905439943	60.2775019940378	11.2383890597640	18.6467766553296	23.4741220561413	22.0000138376302	16.1032995684670	16.3038442448463
51	10.8686858751878	6.56778003757822	12.4269427733324	13.3017662686799	26.6837491090499	16.7983200144744	13.3771575562215	4.49552403422773	0	8.47754179482295	17.0914921566367	19.5162674822368
52	20.3421857328548	19.7474952246914	31.2574214579951	27.3403201793755	35.9565782684331	31.1614871125335	19.6396033972714	24.5941058297916	17.4048744896885	22.7458294505359	33.1482944439857	21.3674079086873
53	15.0761524272916	40.7162769496076	27.1691625143652	16.8093707784125	26.6938640167168	42.3973410133829	11.8021562467197	10.7819907586588	1.51765367855385	5.98749668107346	15.2245984248439	4.84279382929897
54	24.5589886718535	8.36560531181565	0	17.7811240428528	14.6746565480408	7.69939734088029	9.36870400517546	5.10041700841171	10.3506075402134	8.24200257419526	18.4672992331193	17.3153386158880
55	27.0526961975796	14.3814206465734	20.2660318201094	29.9300024987626	18.5896975889601	35.8533685332446	10.2871436729972	32.1750096635346	3.68339971249218	10.6016139605704	9.01891970996378	17.7642107854889
56	25.8782072003657	28.9144143477923	23.9837234192155	33.9144886932138	31.5125525285519	38.6694459645784	17.6045950524443	21.2503345264274	10.2322009655419	8.91469130543086	22.1203439513401	23.9219787236430
57	18.1262883174378	5.33000127525786	9.01559478583149	10.7340065456771	7.27285843977486	22.3483324431781	12.0444489510461	9.88369971223016	25.3658767442706	11.4705003498468	0	16.1755052853101
58	24.6386999562218	35.2380390249962	9.6667595702601	0	30.6737274413044	28.5222939858977	9.60185636376406	37.9947684048006	13.4683776308736	19.0864816817848	27.9489019768532	17.1869973220823
59	24.5746454147694	22.9447564108893	11.3065028737796	33.626130408868	31.9633302803761	24.7487593956984	10.4588106831173	10.1368798423533	5.18064397499079	24.9507299055727	16.4449916160091	26.067941825415
60	29.5137786524982	35.8259502030161	17.5992900500265	20.9902440945287	34.3698039298278	31.2890794547269	12.3449595315778	34.5306983138067	30.774165592621	21.6854873395820	18.7540618726197	17.4998398508032
61	33.5864124967108	46.7944789784618	29.1865346380888	36.5789991865322	42.8341527807236	44.0261497948151	28.2125672731361	30.7913215709648	9.5680906944104	14.6715659588580	27.4653690268735	20.9158719421114
62	18.9287090703963	13.4961626078406	5.39402141764394	23.5806094104948	4.12443044500845	4.76889247194786	9.34850540959915	5.25225282710913	16.6134982613011	14.9939311078197	15.1321579816468	11.1116626539724
63	23.3075367936322	38.6041369345872	25.1490120784477	29.1055443393655	47.5194493519046	44.3109543313452	8.7815238329763	36.8751236543850	22.939874860021	27.0231186424883	47.5493418183547	31.3689639590277
64	12.7254400392988	32.3975577377209	21.3836720142196	15.4122340313826	37.9089234386714	29.4452714359741	15.6876703898857	13.2475968177379	9.33841114441492	13.5603889454528	19.4577450187917	7.39030911254407
65	16.4639030932853	1.07951311019930	0	10.1966942033169	9.5269867138666	6.24877764652584	10.3608101863456	10.9593969799369	4.90299592764904	15.9030541913992	20.9857523996808	14.6151108821216
66	34.536646445034	41.4463052116495	32.5960340679925	18.8966121153467	43.7039988057028	19.0251467715082	19.4495383541416	15.5233813942250	16.8196931217051	23.0217572260356	18.7296369212982	21.8631234080184
67	22.5234648493307	37.6391952947128	28.6596262897926	36.4861552628508	57.8156641325699	45.6684649333007	12.0625785856984	13.529065816196	7.10417791017397	23.7428417634945	18.0202875420553	22.7476214520801
68	5.90072286518873	16.7222647209737	4.98587389718519	31.4613498805164	24.4411632615743	19.5748836044783	6.14950250506619	12.9283319670050	15.7697546949084	20.7866661268662	16.6056223313497	12.4424593568976
69	17.30640591154	17.5504166739353	13.3117528498331	6.39350670150603	14.3997790287160	31.0611038414452	9.6113436280595	7.107928276679	2.35610230394341	9.9606278798218	31.3886675636856	11.9578078139824
70	19.0041881968289	30.2635779354514	11.8181004867015	18.0996379906724	16.7847856862817	38.2910306955437	6.54876683188648	20.0664891080005	11.4897713902687	8.25675173169626	25.9970274625391	19.5124508291203
71	16.46018749512	28.4474299301311	18.4839139961577	13.4218467179531	35.7612196227105	39.490800870732	16.7177991048629	9.32979174841425	11.9097194551914	15.8877298214125	17.4833249150591	16.8982519166345
72	14.9909871841983	17.7621905615057	19.3608138080662	8.17964398579737	29.1775555809871	28.0409144988107	10.7453153433945	5.89463416652204	19.4703866563068	14.3100440949364	22.6415585579057	10.5407668724878
73	21.7408368483083	34.1966110308495	25.4746262716527	16.8738638480308	40.0454786748382	20.7234774903045	13.5774872534409	21.4670998359374	14.0144290029068	13.062856654143	17.2149792912143	21.1214269564448
74	29.0326262442797	30.6267581157478	30.1822266358759	49.5784883760889	49.0342331797233	43.6385328764867	20.4771848810564	22.1569594325257	17.2033839384224	31.0786305168359	20.1671888383495	21.4920908226427
75	21.3265553260291	19.3447104926866	27.7400706282841	24.1427256576397	37.6333056910913	45.2977039974653	11.0644125222494	8.84536058967686	8.60898719744925	12.5311238202756	23.0896153342939	18.1015171325940
76	29.5798460303567	37.4709982858018	38.0902930394261	20.3695735974353	53.8715910147012	51.4469481029352	19.7009614420816	31.2661180001093	27.4826758125274	15.6538770697341	26.6959382094996	15.6909574120283
77	20.3143678483708	48.3491969663531	23.2156973521940	39.1558338327066	32.792703431264	30.9982110968291	9.05493505061626	24.9249846172794	25.495575901737	32.3691884087134	19.8183126724738	9.49193327168661
78	10.6392864806323	30.3621235824357	21.7202569499347	7.61999023793834	27.6608914674407	9.34392420263564	16.0006485070433	8.41836033425372	16.2939844519819	11.6862177714631	19.2100695671602	16.5668189405005
79	11.5723608395215	41.4942254790086	16.5389221669999	22.2514725780309	40.1508335411154	24.8936465697301	16.0201076065830	24.8608766353639	16.3128918287334	24.5144975366642	24.8041934384498	10.9180986090399
80	19.3734608118601	33.2869341905098	36.9447824272450	20.7812603609181	20.8736325040232	33.4960549949574	20.4001746403926	27.6170180440347	7.76955869813528	15.3789140172185	21.0064105924639	15.0404407042634
81	16.8994929446043	11.5442629044009	0	20.1658013256520	9.14262491783935	0	12.6458692023225	19.5816516017641	11.5688780815650	3.94092479341832	0	0
82	23.2581390030039	34.2021409657601	11.7889934035570	39.3960671229372	4.04889098751612	21.9932567446642	18.4371809399377	13.3387266661384	7.52283747215763	19.628441671635	28.9484180469686	11.1222784768176
83	31.5861318159567	23.1766317797254	15.4533127384430	17.7878647311474	43.1336609815887	33.2139687384177	13.0340080641961	15.4570557581427	12.8755497449956	22.5938654086918	22.0950517783481	7.24408638292248
84	22.9183384863513	52.5652233596389	26.1020615135196	33.0324555353482	41.5117596385698	24.995876984191	10.4216073161120	26.3877566856124	12.8486082076693	24.1010079939648	24.7142354685116	18.3399486585519
85	19.4935442691202	27.7958581777542	31.0056316081215	29.96528658088	35.3903344818825	28.1240328636477	15.7021809503867	23.7919846403549	6.00518041694551	14.880189595584	24.6288051080821	24.2897807016913
86	15.7239953498758	36.52051488706	32.2571441604638	26.2008092246288	53.6683630174374	3.00139043842319	21.2764965139083	26.4874385979944	11.0780570606898	8.79692012171934	27.9710805227923	24.4394242948125
87	14.3216786277256	27.6003371259286	20.8499741932373	13.3220606885186	13.1713418590794	19.6815277795540	14.0049986608550	15.0007637454159	23.0177414368799	27.8061135366248	21.5347435149613	19.1031695491363
88	16.1584860705115	18.9695158583950	11.1490334459936	40.1126104271669	11.0847894807623	5.71066404921477	4.77118134320751	12.5866462777404	2.02683891718104	16.3714893536246	12.9812254597588	28.1189137250282
89	20.3313188717990	0	5.52347495365234	24.6157602882224	16.79280117067	15.1160522658171	5.85934364409868	10.9753619652143	12.2566807587067	0	1.60840981788574	11.6573418413105
90	28.2026247848178	43.7953487523137	17.8413679214272	41.1663659916287	73.2497482109323	30.3027893137044	17.1610328440555	30.2828640646294	19.9081689999317	21.7774558191702	24.81787188705	31.2733793464138
91	8.23791369664553	2.26967742204786	13.2114044817056	21.2349709303234	34.2556554072435	27.4408142683873	14.5303719758505	20.2190539271905	9.96314372014814	15.1681090007464	22.6940115506067	11.5558318293239
92	18.4164861320554	7.88602358905452	12.7152920691520	28.8011468157485	27.8615908698644	34.9199797919159	4.92117108001992	11.3383267459477	6.58473358886809	12.9357875717183	30.9999011706916	10.7165707807275
93	15.9774508037553	13.8752741560848	25.2604854270625	25.4796389671390	23.8846280024722	25.6755815109119	8.02436761836165	5.43949999228857	22.3808458876536	7.372133091574	14.5935874456068	17.7803533227260
94	23.4012005629107	19.6818948648235	9.4950783609661	26.9540849033129	29.0369147502441	27.2279111677779	12.0990262452124	15.6911337777453	6.5244065297739	10.1200050956285	20.4715544331299	14.7371063423930
95	15.0767777914590	14.3574956353787	17.6303381688725	3.86248040162222	13.8170079325984	23.7365282482205	7.02396598467304	13.8805662329135	0	6.3420826975121	5.44405170186661	0
96	14.3730578827668	13.5293393688856	30.0176132870070	10.4509499762213	31.1625826688583	26.2583600862944	9.71177415542389	11.6505749676865	13.4083641713876	7.30267024028953	26.6397077510029	13.9925819448102
97	24.4088140892214	22.3316525647711	23.6837697032407	31.4997941518186	15.4149260002909	41.349621903253	6.76400416441304	25.0724607754443	16.5012985271707	20.7080201817464	24.0347377788723	20.1051980402538
98	34.3059939064704	43.5598938275987	41.2089210340985	50.4582488190513	61.085513808004	36.2534221300142	25.0530009443926	30.8760857235325	22.6529866652026	21.7622839852467	28.6826943658455	21.5638809265887
99	32.3138413050313	44.0423898032369	33.4187694587783	27.8362746770657	61.8369060458373	53.6768403161439	16.2300459270446	20.1656201624349	29.9601471960044	14.1039791442045	37.5117139248591	39.5967809646817
100	20.7477589920385	28.2744650180065	31.4659587479067	28.4081509462411	32.4350270773124	46.3396311971565	4.94157085081764	25.0825626921098	18.2314847352892	18.1798738660128	32.1287323195538	25.3324531364615
101	24.9753429935509	20.2274601844332	17.8137698567120	27.2465857051584	42.4454446606259	29.52904061922	5.10111042378483	16.5992683465493	24.0044297800998	13.4058344197960	13.9623174041499	21.7332334089543
102	27.1373808385506	47.5747084533265	37.152088311791	48.7880100079473	67.0813105058302	71.0572503737421	18.4275628349893	22.6106600990143	28.5448561762772	27.6685859768995	32.5002356410585	20.9288939101691
103	23.8662246207074	21.8352635827602	21.8134185363492	29.5399471878431	22.6806828379765	14.0392679487455	16.7873955098758	24.4035951257985	16.2642258478717	14.6150633257763	19.8284989179048	10.6401393700339
104	23.7627157115973	34.972948616518	29.1425899652752	16.2489224004419	28.7513817093483	44.5123236268068	8.51002804097677	13.7586966588184	14.9622117702587	15.2081342835550	22.2592948114461	19.9563377946545
105	20.8499514106882	31.6637835625437	25.6537567878162	28.2151067340005	58.2881539010052	52.5349356726588	24.0439848609378	32.4850712218073	13.3261820412575	18.3344126105524	31.0264731023713	14.5676984945718
106	25.9528146712652	33.6936733994804	41.0573948785854	29.695046524959	36.5595004033195	46.0402599875395	27.8012123861885	18.1517938023268	19.6964697675607	20.8622880658643	26.1229834876816	20.0396194740864
107	22.9198144317076	42.1659433896559	27.682434428732	22.4632447710051	53.336817160303	10.9405670355099	9.8264743363213	16.6818648820651	11.2718035226805	24.2516343912700	21.7500568329031	16.0439496117306
108	24.2358656873628	27.0541250325066	26.7143406671038	13.2011717322253	12.8261567644317	31.5361778854953	8.22658640725368	21.7262481208561	16.4191584795324	18.1252896247062	14.7866999636457	7.18633050467693
109	18.0797052342208	39.8915308960659	24.8127977399941	37.7234640849099	36.8996752303041	40.0327835876893	12.2871653820323	7.27802134755775	23.8601197827143	8.95332707036496	25.9737083963665	13.4722184812785
110	12.0458353379560	31.2999359163705	11.7665948316561	33.9890678546816	60.5539003751147	46.6679172876497	13.7742833823698	16.5577714111392	32.7357531702444	12.7581180026753	18.5491704122722	18.3389506590491
111	20.1543694221528	31.6375677077515	28.9748780894287	19.9684862203496	43.9278243225538	23.8269345478968	8.10031340232926	27.0645197846612	11.1103024755677	16.6554468787513	22.8051561773762	15.8956667318608
112	16.8750068259370	6.14007151582565	21.1907810948730	8.99851500482952	32.4593879528724	1.34612470186662	8.93513453478065	21.1317184941343	3.57042844906955	16.2841585195052	15.5856858057341	10.1107809308151
113	23.6768097446297	29.7864803277129	44.4518361153813	37.8656465124488	22.0811098803967	14.9414208124065	11.2580138339792	14.1366283318038	8.99059007546607	15.3481168617781	17.8015410017374	10.1271662732853
114	30.3493133699961	38.7021548578727	15.8618384810337	31.7834219907217	44.4325107632248	25.8352922882044	11.0948525000783	22.2184970866167	17.7311851334989	8.01660375160908	38.9244976273558	10.8875177683116
115	20.4350569135198	25.6032686911704	25.7197596723636	29.9869209382095	30.0707087984613	22.4638749581641	15.5695572013946	6.41691178002568	7.57621792973822	12.3580687198278	22.5161886103824	17.4535346869227
116	26.402276823045	25.7416599905359	14.4103063407950	28.3156762079459	25.3623305477609	26.4635602654715	13.6375143806308	22.1311270654383	7.07103642501195	18.0257729785787	20.4481431899056	2.88538422191076
117	19.7228371699938	46.2124179096776	36.6268857345767	25.8936084619382	55.8941241119438	40.9592081832458	19.1946675297842	32.6858859599157	28.7955270224959	24.3943633749523	49.9487770919769	39.2501499324363
118	16.6123229507367	31.8728487148728	35.0826011519095	38.5259213782269	39.9905715771823	55.1936212598767	22.9400921632693	32.1360168611407	17.8809492788453	22.1043218712485	29.0565383101831	21.4910698178825
119	17.4145843912341	14.7550418916372	23.3601866726823	22.2705011543716	8.83792368199002	22.4116757530269	14.3884574022027	14.1061645962181	20.0890920161210	5.48694346686954	13.5804619063965	17.5821608869468
120	27.4772456609912	37.3369773454023	18.7951101934741	19.705404592096	51.3915577646149	32.1326207709131	9.09925430284174	6.24270444245702	20.7610367033670	11.6459632450087	20.2702459702521	12.5752747210984
121	14.9658012606901	18.0722916722297	15.8868582577732	17.2884900274931	28.5148829909872	9.69871187908769	18.6569121195882	20.597699594357	24.0769547279453	15.1030155717039	12.4262967305963	28.1991217172076
122	20.1768847213063	23.8907867790649	28.0602571054182	27.1816254406191	27.2615623809426	26.8715606999788	9.32080542978274	16.0473157295306	22.536937616753	22.2700834732173	17.9214851051302	12.4107496303514
123	18.4312526627382	22.6188511444965	11.7670690386923	27.6194714077479	27.5471698731917	17.2810702382187	18.1534525779177	23.8278797419464	6.83815611818937	21.4039633721965	25.0249961700414	22.9800075630965
124	21.7980468182808	28.6415569731811	30.2586965158174	31.2955458903666	22.6293883593282	18.7040579810215	15.7536217864194	18.297165796977	6.66893910935874	17.1414132419268	25.5840094498542	1.29001288382310
125	22.7111503029402	48.2541328266928	28.4884668849371	24.3367613417530	45.8099889808915	35.6764404066219	18.0719848837381	32.582644675619	20.3522483375145	20.0795522457189	19.1978997751856	21.0664277881392
126	27.0564025716023	23.705790145198	16.1734552365051	18.4045095765892	32.7205190978571	37.2132591626517	13.8092498400450	22.8729688680644	28.6368676598961	8.9499271281997	32.1453540094919	25.4579576233423
127	37.9001576868023	31.2044394840837	14.0142399510747	25.9881316719711	33.3030774288646	46.2688526219809	14.9424490087829	18.5905721015833	24.5587577001926	19.8667773638788	29.6745070763405	24.5443555310580
128	22.7363911428368	31.4837460337774	32.5438343112336	22.9954553263071	38.9489338733719	29.2753751908424	26.2491151315710	11.6064923447868	17.2979957755513	22.5903401292810	23.1250641120348	26.0135994205366
129	28.8457925436746	16.8871340307308	15.8498566675100	25.5628214246638	44.4306512884406	13.2450247957590	15.7925581837494	23.5942431021932	0.885982109171032	10.8159167813760	23.6625987911183	6.4956018447215
130	5.4994356892813	10.8353948315846	18.3129674442621	26.1311595279483	19.9972559049042	43.1717020572062	13.8314593986536	6.75441659059079	7.83802899778944	17.5304822718204	20.6064552681754	13.8055846276488
131	31.4423439554629	16.7902592660661	6.87541344299495	25.6770952725046	12.514300223435	10.0005507930693	25.9861746971114	23.1525828251527	5.93203906059025	22.2599817340576	32.9097330301961	8.81054341733433
132	4.18732764535096	26.4677160127197	26.7350004146603	19.1705333237673	40.3204664550998	17.9935570306076	14.1853657970502	8.3755176853402	12.6118229928045	14.5308609923491	18.9669059507110	17.018146923975
133	23.8122901610222	35.494807901309	31.012497173806	38.8971086663841	42.1922090199991	13.4830682557339	14.0977590352346	20.8138360329389	22.3038721640406	26.1520005574376	27.2561781918189	8.79615348004808
134	31.4281833932575	27.1173248210506	17.284306791995	18.6099115080160	33.82359663297	16.8880770513027	7.9468215716628	10.4178984714125	5.90185995906791	12.7666763326080	19.9725553298916	14.1477864315486
135	31.2719335698889	25.334575058656	34.0363205557315	28.8969621142338	28.506498171874	25.2568582349489	16.5080660529005	41.973063801854	24.3956745078641	14.8337751178682	35.4456432112134	33.0999978743561
136	33.4986158019310	65.4166881630972	32.6129043219551	53.1670084197179	77.3974733825328	56.4671853665037	21.0226781589888	34.764216590532	30.2314953460062	20.5112138219155	27.9970906044163	49.0885079993438
137	22.7876330532538	33.0450293942975	30.432663850403	18.4825603730748	44.1489234973717	48.1796561216314	18.6366520464055	10.0971038302133	13.1690154858809	9.47862403171312	16.2141086865296	28.1092880403073
138	36.1033783869936	9.25490122707007	39.2046122074796	37.7174962719005	27.9068220515814	45.6755713957788	13.6180380816182	25.9710637933364	15.8358694487181	13.8559597800064	22.4573127348981	15.6523776109755
139	11.9173003844753	20.2942686502269	25.3726974312481	19.3152387523204	50.3441548332599	34.9905955856002	8.48652462410513	6.12354705684277	10.0650492590662	13.2871420927424	22.8554670243489	16.2683925202041
140	30.4465983923724	23.082487806544	37.8403597245410	19.4478652519862	52.4048864887188	37.0522901600802	21.8798519002581	23.0728370544159	8.44426528433389	21.8190852472775	21.6940449887568	23.2642403003680
141	11.5165615044283	3.21886876832088	5.17514765185486	33.8984792356051	0	16.1669769304037	4.97561932812913	15.2660193051395	20.7443764356442	10.4275951249434	20.7503370901519	15.3927376220859
142	9.15497348764777	7.03007483798991	9.19945804925177	18.8656654669326	32.398467665238	2.46015229127894	9.39351853777184	17.0473981194012	3.574685606954	8.8938528490921	13.6506895922683	18.8809768051736
143	9.60528805299278	21.3287886553076	29.5474278841884	9.69386040227942	15.1925247881789	21.0828769565324	12.9102768602864	24.726706137549	11.9714257905184	18.1255624005495	18.5470694755016	36.0812939477416
144	12.8170600093177	23.0953818807797	28.8641424121719	13.8890971737762	16.7382345913968	36.2083526554232	9.89336283119692	33.161537342662	11.4940466771529	0	16.3655370458755	25.7793113607971
145	21.5553794456019	32.0695035301097	13.775786306169	18.8025671986165	43.9549750790019	43.7239100003602	12.2629190385696	15.8917784648622	6.37517713078002	19.0143221758289	25.6675586224714	5.85402743444122
146	15.8582577961856	9.82456171826976	9.99758949222342	20.1438765409788	32.5463659112086	22.5728412080439	12.6599030987292	10.7485979691823	10.7706575794948	12.7565989768881	19.7354191825862	4.27233604559745
147	21.6381594520959	14.1328680432100	27.234701912188	13.1434632790077	22.8257450324321	20.2020035866162	1.39799827660149	27.1241494538753	17.3001793493192	9.8260934245536	27.3670378820976	22.6328855561814
148	10.4797060905472	0	11.5528352523337	11.6011732104807	15.4679926952019	25.6352855806982	9.66002053002091	20.1685069315045	11.9296949152347	8.47677187521996	17.8162590561982	11.9711025083858
149	29.6324851568350	51.1860943028729	22.7673720116825	30.8137811502079	84.2765505160261	55.7877864917343	21.5722838092280	35.3499660466585	22.6318169162161	24.3862729054674	28.3954852706281	29.5074015665559
150	10.1414008151698	15.8083910629921	8.8700254900835	29.1191979819460	30.3266107816979	9.69192724040072	11.1643327074263	24.0036198865688	13.2542647674370	7.52288093296426	9.49383340387464	11.1688778931549
151	7.11745227756711	26.8459370094545	16.5333411847123	43.0489919471734	52.2981751358851	6.93730679662476	14.8618476355467	13.4726092149272	12.9141643025742	23.3092228147021	23.0044176964910	7.8779349606943
152	13.1933902839471	20.0872157882619	27.4390800243954	16.8109983627935	24.2877241216343	8.7627433397945	7.38769452522755	16.2993610464169	1.24340835058379	15.7779704631411	7.53978809710877	8.1754720357427
153	19.8801750094753	19.9216868442615	31.2208893544537	31.1644660914969	30.686859531559	36.8963596053958	8.00628229895339	27.5753455935463	16.6281620728231	11.7870649866515	30.2821440171286	34.0674271005571
154	38.7469768984838	23.7550684145551	17.0139470096235	12.8663025642583	20.9129706061202	39.1833248274432	13.7401809882447	0.356244142174379	25.1168144173694	9.6782203088756	3.93626845390565	25.065324636566
155	4.30304791231020	22.5076009833808	14.2612785383501	15.6356382580944	10.0302571291720	31.7007055533315	16.2278523328458	11.4620102088741	19.3830394700101	14.5867353819931	18.9434620921719	15.0652271945192
156	15.8021877218726	21.8957675066101	10.5267757202751	24.1528131586948	19.6218510941874	14.3627025674025	13.4866088781763	8.64340946238123	0.509203636216606	17.0330292043764	26.9226974824495	25.0758911364587
157	29.3634342920012	28.5135322936112	10.5972890466000	26.8912718707873	26.9968650554438	25.9742075062057	23.5673243257963	27.78331046561	20.4587283421796	22.1107152895160	21.6008987122171	16.1365990168269
158	32.4031820173846	22.6377184372499	7.5390815826313	46.8058787038525	59.2199391539816	43.5849627338748	10.1675659432555	23.5872281200927	18.6072551447420	19.9659839938018	21.2742179987829	18.8529530235394
159	25.3443628705420	41.4827751984163	55.93684419665	36.8413384841648	83.6666704654094	42.9848384080425	17.0254359425082	25.6778656438144	17.6197229520381	19.4024187125256	34.4881607480724	18.5767528021602
160	24.0786405284024	27.8300762534367	28.0516896805834	26.5360192167750	34.2741715640921	21.9501574919633	11.6499423811651	26.7701187194182	20.2121641879141	12.2291820016802	20.7554177261349	16.5920919760836
161	13.728854096359	34.1833066707354	11.3335334529353	27.8099825717255	30.7785382320901	23.2283137786277	11.6752199423587	10.0991809104208	13.1252380815587	10.9621174705351	29.2484884339355	25.6402995669898
162	23.7866567340475	12.0094625647943	8.94525309160137	27.8039001858752	48.4651827246381	15.5363566456953	2.04955681223251	5.19384453341451	7.79571554852914	17.5074877937184	20.8941934263628	5.94962163889825
163	11.1014070849136	14.3846057685073	34.299253809271	19.4805120243739	42.4543231013985	38.6386871091875	14.4943140345071	25.1307945473983	25.4837464412297	12.0436536653807	21.8038070394971	17.3455127259517
164	21.8931467765123	30.9529662696024	30.2818782092420	23.9876036118678	24.1790098421948	31.4117706097289	21.5032508509861	20.5498630533927	16.2265019710387	17.5908866915887	29.5225157715935	23.0130718701615
165	26.2247791461761	44.2594216226418	12.4324285278182	31.1742162767679	40.3573892837005	39.4076752290192	19.6817402530454	25.8358134693565	0	23.4592922200328	15.5837368542394	18.9452975661075
166	15.1447226672432	31.1217930588218	38.1636843297906	24.8733689503454	3.86171531704018	61.2569322649264	14.9347817405298	22.2584882295322	9.42016998836953	16.0652400937488	40.4317874892755	10.6625110657947
167	17.2417580373310	24.5317942318006	10.6029192752949	10.2216212633604	33.4966127744683	13.8812172170226	20.0609740473676	21.2529400412008	22.3963838179447	21.3055455352317	29.6898868568625	17.2165935371535
168	19.9941352582593	18.6819417829987	14.1980459648679	27.0527284234962	54.1250670905411	9.83104289412114	3.33124984810137	10.6029238581224	10.6764335396248	4.93805694975871	36.5450719218418	13.2344778678171
169	18.795285089116	44.3176889424366	27.5704543535192	6.95793298636272	13.1941502285062	34.0969359787931	11.0421604147461	12.2989344244018	13.4027938819063	7.9560340063023	14.7674030193145	0
170	20.0947129512999	22.204564451385	19.3902685986327	20.6002584545263	35.1446261066344	45.6513174187945	15.1659238103852	20.5464326734011	19.577028112368	15.0659880619159	22.4116649103599	34.1881604857512
171	15.1410792523508	22.1943232334124	16.0507404115801	34.1698905357101	30.3842800078095	13.1289227610192	20.0597643429842	21.0458244375734	7.66792146547555	23.2040419008269	17.6514343183650	24.7205435113033
172	14.4355786517560	26.9449659396086	22.3372829869770	20.6256548162561	38.3492148323454	25.0207384434515	17.1152298514828	17.6379571321723	7.89087839424138	22.5884066310644	21.7303892192509	8.53336042024397
173	16.918829237156	18.9360501676952	18.8677070673280	21.7267085567364	54.5256554119887	35.9784702284731	14.6488277145376	11.2230144425616	14.3441323522552	24.2810408738701	2.78019123829343	16.0313005224281
174	31.4604556916832	51.499172276778	19.7728876957315	46.0901115134375	52.8753952825756	31.1645107620993	17.5769021848891	17.7742932403385	15.6019461677819	25.4695346893734	38.6684267806597	19.9403842268278
175	20.4266514664296	24.2100581525536	39.0246738404225	18.1789239716596	61.3001175150703	26.8672610993757	15.5310446949831	18.6999957156671	22.8233664742562	25.4091840215346	25.5680387686825	22.3911535758882
176	14.5419472628113	12.4792845835979	6.35535154128673	10.7214465225466	38.0383551075727	6.83613029945472	13.8467938480575	24.6682174139307	7.26311577256219	18.1987000378060	18.0389472454648	12.8286389433722
177	17.4675806278266	14.8970675504819	35.8408469835865	12.1213466255062	34.6223985517203	33.980819374824	15.8956669567523	6.01311641537236	3.98376269995053	0.570584550939349	31.1483837230602	20.8748311090269
178	25.939061371298	11.9332671860925	29.1804498001636	35.0022187023268	36.1558335377593	17.6369555151939	4.15248783912068	10.3947830903894	2.49284579889878	17.2167438374584	26.4618194658931	17.0640935720783
179	10.8983144652640	10.7395322532203	1.19926376851509	25.8880947805906	32.971517476488	12.4505253814202	7.03229639333809	0	2.20482741226074	15.0957236402850	17.5229279565239	0.798135530496682
180	3.97860398499219	4.03879022848406	13.3832074840394	25.4961520691194	36.5640672590211	25.380864505376	17.4120082159953	2.84441709927641	11.7370230709523	5.37945857204929	23.9876527633245	24.0994750335817
181	34.7059738057332	25.6015282435742	6.08319333437596	28.0857887424969	31.7653755121222	25.3327894208945	7.78865197208438	10.6375056226221	11.7780402620637	17.1723313092108	35.1031301933337	7.6998246662071
182	18.2828169503688	29.0527807106997	11.9024337849359	46.3215254551149	42.8206900351795	32.2997296180616	23.4428728007983	19.9900793916919	27.8446208321284	16.9529849102827	32.0745491442554	12.4987345919752
183	15.3110910979434	21.2777960756280	20.5040397439677	11.9257134531559	36.1922446779771	14.5932987989244	15.1360472973636	28.3845217138948	13.3801331619191	15.3335301333298	19.3337669267487	26.9474977802318
184	15.3265633514908	15.1583820813612	3.89665602113071	38.2792214578559	28.2427076654936	16.9316857122465	14.0009188195987	5.21830064466343	8.81745029741661	9.01314760647553	7.75663815840618	13.8050725390864
185	17.6484041667068	53.9734387307544	34.5058086305585	20.5606761855991	33.8208100011381	29.6495656424911	11.1414172965443	24.620451214118	31.6917892462362	22.3579544284220	36.2616555623136	17.1898962915207
186	20.9312143330959	28.8584608209720	13.3466642816317	19.6474192160271	12.1811667007653	30.7100924942592	6.85604235265165	14.8070065233093	25.2037376975914	11.5013375759478	17.1194568183806	17.1099299788742
187	17.6618317015069	25.3003657701962	24.7708781559075	24.3377213748531	33.6796973412233	30.8657096170096	12.4478040066025	20.9480747868878	21.2570772087392	12.4408590283322	28.3409886284446	28.3896084217062
188	10.2947940834499	28.2651886136825	25.2489423003863	28.7674760155315	31.9817866004515	20.4600284800469	15.8093156130853	9.31045728118299	10.9328651835120	15.1415078919558	20.7721043818934	9.18717289662593
189	24.9780500708470	46.6509518646883	23.2578312917699	38.2230418443423	53.5665679564357	27.9766641158667	15.9661899816077	26.1419346025165	20.9454217519222	23.87317711086	32.0777061714051	13.788402391105
190	7.77148339363894	13.3609301656419	23.3796983969441	40.4925799656926	12.1272309863409	13.0168005867654	6.48679441596504	14.3340486885588	3.61119905555775	8.28538331529608	13.0095576170313	5.93691549125972
191	25.6968532485449	28.8914588076170	24.6575227279963	28.9950476454350	21.0743615251443	24.7713567211399	16.4215111545474	20.4171453629724	21.3403418113144	21.2445443841550	7.95851091321707	17.2883487472088
192	19.2163229925173	31.4683396465708	31.3299612642656	36.1738691112563	11.2536993729447	19.9517125522848	20.6400348415911	25.7207156350932	14.5820619467817	22.8871517681788	33.5387613442907	24.3305119601139
193	21.7748585013267	40.7141662880251	17.815124732836	24.4132835154536	55.3310432177805	8.11003309226395	15.7891332675220	26.5991637260288	14.8577254091576	20.8083760156158	35.7731745351345	19.6449866590753
194	23.4322013858446	43.179177443062	21.1209561951944	19.0381420903562	50.3948348671693	51.0475560139875	10.7990865289849	16.5196767420126	23.1100174417416	24.0922540789359	25.140474589843	20.3304027595886
195	23.7530834532189	26.5915123254039	4.0374579722516	18.6887013255641	40.2540633093203	17.0677131774978	14.5080194766724	27.8493931715875	1.11506216440788	13.3545946262479	17.4181911711209	14.1582851971907
196	25.8221947827515	29.2151501266104	41.2554196196516	27.5793654370287	59.2573951312012	41.2407873454257	6.18601822318558	23.1678062423344	15.3993224456405	8.98423928875932	21.3677164487726	2.69098159269684
197	24.6720510319128	43.5372763360344	21.0048347598378	30.1094040598312	47.6875634836199	54.3338934825037	21.702888169178	20.143011952158	19.4790456592818	19.2883669341499	23.7110127078000	13.1845577611203
198	35.3619469601879	32.3963229354644	31.9707555397043	29.5092417477616	49.1955562584114	31.3035649253273	22.8063538193797	16.1030198538054	29.8213686463857	16.6363953763000	24.0998720094582	33.7653324645657
199	16.1308109590615	27.4206201824665	24.0015863205417	25.9403631377956	46.2175970121998	11.1616428135232	15.1557584098266	18.6782366738010	3.08970619033856	23.1456659568801	18.9794800585883	9.24017856001575
200	27.3939495534199	34.6326073524275	24.6724294168287	20.5415310592009	61.079062405733	40.7419946803962	13.3109508232484	32.4046004914417	0	25.4557711920052	19.2705792019353	13.8836368008778
