# Supplementary material for: Simulated data from a genotype-to-phenotype crop growth model for pepper
Source: Data Brief. 2021 May 11;36:107119. doi: 10.1016/j.dib.2021.107119 (PMC8165395; doi:10.1016/j.dib.2021.107119)
Supplement: Supplementary file 1 [file mmc1.zip › Full 100 GxE datasets/100 -- h2 = 0.3/-1394434947 200 0.64 0.48 0.64 0.95 0.8 11 GxEyield.csv]

	NL1-15	NL1-20	NL1-25	NL5-15	NL5-20	NL5-25	SP1-15	SP1-20	SP1-25	SP5-15	SP5-20	SP5-25
1	14.6185787256765	45.3533459206558	25.9805813002330	16.2489750377838	31.4490785609891	22.0331746624722	15.2839870241236	20.6461769614318	30.0088143525016	2.39120372627006	6.90290451239364	28.4894102029302
2	0	0	15.8775522480077	24.2588513821363	25.9700246298102	22.4269739594549	7.124787189721	15.3358867465244	1.15668306601688	18.0777272230217	10.6074869703140	13.5952432711789
3	36.4219328026828	54.0952633314049	39.1085067190923	35.6791749775917	67.9461580341451	54.2859455566784	19.9031380363623	17.1212868599868	14.0276524507345	17.5195409530182	28.5697351850149	45.6246960575107
4	28.5365802732638	30.6045950505404	23.7982155336919	21.1220503890770	29.8395745795698	24.7342588439085	21.9418237318274	21.3598366278620	9.98170806660579	16.9953669620321	28.3594740702023	9.56401698260425
5	20.0253970531895	25.4782287291843	0	12.6043328778742	48.2674486761977	6.62462119854063	9.30661155728061	12.4779195373214	9.4252684897699	9.8976825840595	4.38079744284416	27.1587450868392
6	31.4534278329427	37.3708440636582	29.4232872351608	32.3910985361112	42.142451368306	31.1328267725223	6.26519265874011	21.3817438715989	17.4745583475719	18.6980018002852	26.9199371669551	8.80240632990829
7	0	0	4.85460525221921	33.6213426120619	15.9322919832939	32.5764767330718	9.58770272443653	11.3195711067084	5.09619312541492	13.1667464575487	11.813173389772	0.981715540543508
8	25.6029376586541	43.2818958854809	26.6944778881195	52.5495530222067	44.7328320802831	36.4422220982657	28.1516450816958	33.7296778517664	23.7129949412540	18.4234036694047	32.7696201733097	14.2472736516144
9	36.8805359207242	45.9266143451818	39.5784425030327	35.0600892082949	64.2729869602739	54.136005055742	19.6780384016180	35.0591830559898	16.3644515552898	27.4153094991201	35.4882163873768	41.5424796132065
10	33.8358260534091	34.3671482730783	29.3612911294206	25.7129792845301	47.2658559504877	21.1799756272491	10.4153270315336	14.2482976812744	17.0819899075616	16.9301628206194	27.6395392110471	21.7934444701571
11	22.2036284175145	30.5143198330878	28.1325646274305	26.1936033091783	45.9187581048731	20.0281844387555	17.3804044195404	5.68311376540228	25.2584046302836	14.6099285900925	22.0902869394247	6.43898887410682
12	26.8774481059675	23.0670499739612	11.8301189718748	27.1002809637996	31.4501497302401	14.3273294139436	16.1083551748160	18.0400807455528	11.7686716743701	13.3942042940834	18.8812154005218	8.82075478114941
13	22.3936782908033	43.2633333460462	17.8659814663016	35.4357898618582	55.730785223063	33.6665770135242	22.8553783725728	0.526663366516349	3.13696865578136	21.4648664840633	30.1380977263477	21.7801156116839
14	42.1215585015056	40.8400945823806	38.5481649075324	26.3352518678926	25.4347124530665	23.0203601600068	16.4176127672072	23.8430365018126	12.5324352173738	21.7793793643653	21.0789809065786	28.3727902821905
15	20.8550773978048	21.9400053629858	38.524676782267	26.6200919118977	31.7733512025345	21.4876707023764	7.1516667539875	13.4569259448924	0	7.59327264157861	19.2188012202806	20.7949013806608
16	13.5799317275386	19.9372859977326	21.2721746753422	16.4221030830536	10.2805853466933	39.5557940799604	6.77884245689336	16.6391018059183	6.45679925906105	16.8865127587567	30.6123285507274	5.89575605454777
17	14.1255522426550	29.3232675190855	8.3950528803958	12.7806914420787	20.2346774968427	0.50015617780231	12.2076716763561	26.2797777961600	9.89455354248301	13.9522389400578	27.0204213609764	15.2525028766427
18	17.8143771695185	18.9167939379847	3.01658221406456	18.6255483299852	33.5251850129159	31.2777573015314	12.0356141438636	16.1669535866161	13.9794704376073	8.51837276071798	10.6794437475396	24.262607043956
19	22.1883650034441	22.0254699433253	10.6373704243351	15.9357421694863	53.9088270705042	37.1897166421772	11.7680920895645	24.1295903505782	0.416629391356496	5.59266632997597	29.2110027069267	33.2502079189996
20	26.3911456821856	43.583765268132	28.3797542712738	34.706305552481	43.013190775447	28.464359925924	30.0197518373292	25.4465571923238	15.29397076821	21.3785891526595	43.5187441651772	21.969232790464
21	6.87729665033927	22.0598868438089	38.2223068693502	25.8279229860593	46.0625033051046	10.8998752373845	8.59332304551459	17.2943316310195	1.72453675930906	7.04720083108684	30.3743850430718	18.7992881290203
22	14.3490513863672	31.8087922983810	24.3495790602179	20.7570203387017	40.5933038205384	32.7677668807259	15.3647134171804	12.1168734972959	19.8203282012066	12.0849426397274	23.2679015345543	13.5815272168689
23	7.53929949567125	18.0548752754022	17.9773850747031	29.7613698770261	22.3334864625041	10.2758886714438	10.9399463259254	17.3170762284266	13.5489666775165	14.5678009777945	16.9425487463176	10.6292323566518
24	17.3042502039886	44.2172989253186	10.4358205030502	22.3603197450068	49.6336430756997	11.7517120849143	12.1578248390528	29.8585167440524	11.8916633309308	19.2172784840473	15.0322154121132	16.0943633227026
25	27.4076355643228	43.8983701470533	17.8779564638627	17.0339657610791	35.4625855622183	42.3436771435386	3.68918669707286	17.7018116935237	2.32846852815705	21.4137878030697	13.2729827277357	7.28581208437356
26	26.4214349800322	25.8606693761466	34.6972180077169	33.9686972714038	34.8162003976000	30.1451434094476	17.2192434727295	20.9360294341061	17.1161254855613	15.2057887216299	30.7941372274984	18.5540448163171
27	6.47291322701526	33.4414907662634	28.7701472455711	14.5077077750614	31.846641441841	18.0378088877907	20.0810983791256	17.0792786702251	8.76281519424564	23.1767114968896	10.6309923147023	31.8143879452618
28	28.0245686610221	46.4239396481586	41.6737239961319	23.3787229188451	23.9115806076384	41.4634416287381	20.6063024989816	25.01058072651	29.2452265442551	21.5828658516102	36.4626120676309	19.7066312174289
29	35.8393929463323	49.3473617443977	20.2255344265849	33.1305677346495	9.12522345737452	15.2911442960606	13.5398546455857	19.3509037491189	10.7874552669394	23.1637692838559	26.5551464625624	21.5280549910851
30	10.6329700003638	26.2955753200715	11.1353492835946	27.3972371368317	26.7890311229668	21.0797013708213	14.590471540022	18.2495324075471	15.6229330666360	9.88852294437409	12.5066772998380	1.54124404594291
31	37.0111929720874	27.1711239022506	35.6203794643831	17.1135964275607	66.918118998318	26.0231297043231	14.6155020239728	24.8645389779133	0.842074245772293	25.1155447385007	6.11131824883048	9.66279518880485
32	17.5206174277260	16.1766094544452	40.1648068892859	36.7619301794301	38.5133954871881	26.1069264784825	14.84728522841	27.6573281343135	19.6058104551743	17.9891706777176	29.4833320045411	23.1406926571654
33	5.80051299140873	9.0000473359539	26.9049425401861	24.7609027057018	47.0267732710991	20.3498653233923	14.8921718044195	17.5452451741916	22.0430360728417	12.3278760470359	14.4443948599803	13.5241390774893
34	31.1099458225521	48.4998917298803	35.4006628727663	21.1885540245827	30.1699322991555	20.8062435924792	14.8252919597911	24.8702237775617	9.99111777499099	18.2651329019147	33.8790368186117	27.1349451275751
35	3.73607569443902	25.3695064465271	35.1475960881992	28.8495173834361	29.9364954680667	17.2721042039078	13.2934188340328	26.6422088628496	11.8256685618598	16.6488725677603	30.8780430646246	31.1332766300614
36	29.6939932781871	30.2305282596855	16.4186148906623	26.1492781193506	33.4958480419315	21.5065648501568	9.71924049502336	23.2298870786722	24.2429185075468	25.7581686658567	29.3498670025844	16.7183015404555
37	20.9392100688823	16.5667212974567	20.1954841698632	41.8655690311263	22.4768508868480	11.1432877187783	16.0603865157554	16.8289754486456	13.6456035355006	8.62210931015952	13.7406903589232	8.34702665362511
38	7.10588478412698	7.2577761111575	28.0958941511146	37.4679193556323	12.4426375917875	17.4939727900948	22.3067473373414	2.5779648410208	19.7684041158773	18.1515042397454	26.284162854876	0
39	24.2483753827793	40.6012486768967	3.81275304248327	44.2811194968968	52.4698123953648	31.9060054337215	15.3940427135405	29.200486362447	17.5821822567800	13.4072195845887	28.6939137980193	26.5104676640824
40	15.5350804077057	25.1969516381541	18.2321855109790	32.4123577932650	34.3720455593605	36.1344036779305	21.8790571529631	22.3525092961251	2.25755806399024	15.7936666513267	26.3924730680058	28.3423865958304
41	5.46660269659126	16.6829780748436	30.0799383397943	33.6100165243493	28.4074925265378	41.8801059147291	11.6943935996436	17.9093998863521	12.7540115562761	10.4192960356234	20.3637413957522	30.0041090957523
42	11.4894396013467	22.4661407183607	16.6550498392416	35.0508028011974	29.8769257636218	34.26187376873	19.8171954685517	32.4586574950712	13.8587419303311	17.5819374600441	25.7117282155208	27.5503448455710
43	23.2738558036991	49.0719449352865	38.9241620057449	31.3932921108734	56.1091483725187	44.3112761526472	16.4202861305758	14.5377076480646	13.5975000160676	32.7213976722005	34.9781034876919	22.2894720694082
44	19.9918415608636	36.5935879069515	34.5789632008950	8.26165877986967	25.2499120593629	41.1720859823036	15.9792254180923	22.7340092126208	20.8493751813938	5.15793920075238	31.4019950113428	39.0331102743937
45	21.0546917550877	29.4220050734482	10.0898565261825	32.6873833248467	48.6268000286519	26.8924338610179	2.21248381143941	28.7310115439599	25.9151860815148	13.8995713358471	16.2270222195126	8.74591150160677
46	8.49492577561122	14.116665960412	7.20619650554649	19.3965267145695	0	27.41732877387	5.31130520612966	7.65547502028342	6.8069133924256	24.3183144581446	13.1084327856677	0
47	5.37582960408832	25.8934279330769	2.00070311712429	13.8024928814238	30.9899759947743	20.6063243552454	10.6317169605129	23.9343386830540	12.1761578424635	21.1620445620823	10.6173186658297	5.17328300643534
48	35.4358814295608	18.2485826349238	18.9569310324901	6.13496242855874	21.7812628294611	21.0561821773778	17.5919654472157	25.3012873725087	11.3654259223615	19.0746202152208	37.2357737905563	20.9623054153884
49	4.9464197795315	21.5401594021603	26.8389361234498	15.4305038468798	50.1177060972508	26.9734714381858	14.8126573160232	7.82598171241652	13.4128507293547	13.2456736740573	19.2361263419959	10.7429817756743
50	28.0148034806439	40.0229961765672	36.8550534217598	18.1600540424822	38.2252911759978	36.360750840007	24.7316859070282	16.2716470654103	24.5031342058827	26.5574884007024	24.7357632987929	10.8101236309504
51	28.8964136956487	42.5258869520968	24.9560418679149	35.5689997282569	31.9085060366500	30.9460730058995	28.4914533262970	10.1879229819795	8.59032778301189	21.6257501867745	29.0865385185326	27.2119040274569
52	13.8993768832341	22.5692342236028	28.7477770705457	16.2217492378197	16.6973317227151	1.39526809802226	17.4549387079606	17.8424310344070	19.6514185426224	7.30464881644655	24.7780751445710	16.4428411751346
53	0	7.76642643254338	27.934130702145	24.136168093303	13.5939281129101	12.6713727300561	17.3616369037882	18.2639582648077	16.1028551199619	18.2424970816482	20.3590826414472	15.2339602241683
54	16.4473642920574	30.0101002777244	11.6386678848229	39.9060551431607	18.5635900845173	29.2582129316227	23.6092440251754	19.2852897646107	18.6011884181395	8.92418755307598	40.7575709631344	12.9780379980312
55	4.84196219039382	5.94858147779268	24.6599322662430	7.51281948659601	13.3359108501285	11.7346696815480	11.5314220683355	10.0718861390612	4.63490381872422	4.87691922865131	21.4261058717933	1.86991903601588
56	15.694107473069	39.6626723740639	34.0568440563768	21.7419393722324	61.4737010363838	24.5246962100842	15.3575950262466	22.6343790141392	24.0877559063497	26.045535276557	18.8157800390806	24.5733937625396
57	24.3980511846882	43.4827589113184	57.7406969545777	48.434683551674	56.4699439698317	59.3797271044676	26.7281915276412	44.3358434464627	32.3813291382627	22.5507600362416	36.3258028676789	27.8345247475468
58	26.7461669761465	35.3434838456408	21.3094349891424	44.241211678389	17.6388190476587	24.3844782595434	13.7127659959776	15.5587745261830	0.747333858274709	11.3391644078585	14.5238734252518	22.2171052525795
59	18.8518726613524	37.3716211746239	22.2170571952408	36.5460450991524	36.6984574598967	26.2345516410917	21.4598872238012	25.0474026225921	11.2743964153263	31.4823047011579	12.7219404777089	2.91969955902494
60	11.8164521786830	0.0367334414025713	21.2188130472549	0	30.7728242166854	41.1127975257844	7.108936451332	23.9550628521132	7.0794270423272	13.9938478353650	22.2974326746695	35.0310497461251
61	19.7584322995279	19.1115135564038	6.82360053552251	30.3311309545793	37.0685805581917	32.3815746998793	9.5080259293021	32.975649361754	27.3430772352190	20.5105189480836	20.6289479721857	22.1288225825407
62	23.5651468445766	54.6283541145204	24.3100504678183	31.1042811654302	47.1505155952719	32.7796795809375	15.8218588971955	22.2175251498697	14.3027950525357	18.0377978189412	39.8332649339716	24.2203787543681
63	20.6568901337618	15.2267125336062	13.3446653538785	12.5524023382063	55.452389543102	18.4785979647351	11.0834862305714	23.2359069124004	1.74231221178551	2.43089157928339	19.5044288543211	18.2138223084877
64	29.8165907316569	35.4663133855125	39.873538755377	35.6667576842314	15.4810037900089	13.2366688306288	4.44231313834938	15.7484583823846	21.0806320542523	16.6558171654703	34.1207920741703	28.3051850525318
65	23.7091751411726	45.4558892206936	0	33.2009377900014	16.0764827854494	22.8122233182105	21.3114266434842	18.8135275408806	0.724312516770238	20.6935419504387	32.4852601056719	19.0157564688099
66	21.2938377230294	40.0287502973044	40.9570227219673	36.0234932324930	41.4488509992942	28.0155506865331	18.7608988998657	29.5830407966559	19.4254873972810	22.8795273678508	31.5960070388746	32.7795084929717
67	19.7235017705817	28.70071015873	28.3944501457424	16.3727283116885	56.0945327744756	18.3059607670286	16.7966771600643	29.7874137862981	26.3953973776505	15.6371119119409	20.2585654450330	6.98104144790858
68	20.0515652210480	29.5995661284622	13.5879717502273	24.3796378142609	27.9062672533806	36.4533830768293	0.185200714123351	19.5206240804926	8.97524118218807	26.0398175671531	17.3061146978198	19.0821977139089
69	14.0114293128690	9.17763879288508	19.5907250893648	24.553664557822	30.4604317456893	11.9302147087036	7.88117808712321	7.24708915847906	4.67866729875524	12.0954161332305	17.3065766000161	7.62784870410256
70	19.0972897290346	26.7312097813396	0	33.3714511034730	20.1550904877961	34.4676044229496	14.3267791289018	20.5082559082564	6.51693785756502	17.7427436660897	5.26760223859542	0
71	10.4786378596776	7.97717493357957	22.7438196409585	15.5457514202210	30.9906823975314	27.5102580800617	10.4646741245203	9.55708587504546	6.60369463112775	15.6248558153373	5.08086344881572	25.0687573474476
72	16.2974192481729	21.7572341426098	16.008305303379	30.1807118387846	38.0679662150257	31.9574545699105	21.661652451843	18.2255082568781	9.5088539476554	7.60893272849166	29.9990448612164	14.8077034730878
73	8.52434745996775	7.980561058204	22.9894432120871	16.1266913453628	41.8815135052346	22.7532379129126	17.0070476784407	9.23764355051004	0.365793929836595	13.9904783595875	21.0933737939176	13.630083775529
74	19.599418621676	42.0332458502147	47.1707099277817	36.9734642834552	46.4517851197118	21.5341764607869	15.1788773318482	30.1795968109834	7.11920063775604	21.7229361548336	33.041041241462	18.4244153760118
75	25.5167298021437	32.4137188831207	35.0569046445620	37.3990967784567	34.7463145274999	38.0266475653918	10.3674517272539	22.7541981065418	16.3215892051962	12.9395006200281	29.3449462747960	31.131489597004
76	6.58236118895598	46.281834256493	15.3427248888688	36.1041498069647	57.2382663676533	43.0155483145617	14.8809463456771	30.2767024367054	27.7491441808406	18.4402259329444	25.1582775926592	24.5463517649228
77	13.0685063086498	47.4334475972267	33.1506058976156	46.9943061558183	59.6857745784223	33.3497345269781	20.6461131225952	35.0811613342694	19.6313254592851	20.4782251009683	29.0569542987551	38.1380080288823
78	20.2737391442883	33.7213098863796	27.6103304653275	39.7559503725243	34.3704990622124	54.6180203174792	16.2238062320314	31.3852506814221	25.4624538201516	12.8298427201897	38.119779607671	27.2190073439196
79	16.8452002784399	26.7754841272405	41.1945107229049	24.6999508286942	29.3539827838603	7.32612091183823	15.5162305867412	31.101184794551	4.87583240550514	20.0888491045645	19.5547799675777	25.7600568348959
80	6.88408402692528	17.5884929834041	21.6599809516578	20.1506966560089	51.7856455615529	31.1703851987863	14.1175466613849	25.2771509897909	14.1138534668504	19.1709437031878	18.0230048133723	25.8761834891784
81	28.8826453303312	34.7051787137827	18.2862821527761	26.4628600256914	26.9888837635262	33.4057109068954	17.0719259318757	43.0466653056007	13.9399307751803	18.1081933624016	22.5898346277300	23.2166056244458
82	0	0	16.5169298746681	12.1870952980777	26.1567157119018	12.7917772311102	9.06524864174089	12.0439124466634	0	0	9.45760888326417	0
83	31.2613307506476	30.3520533614997	40.7544657925967	34.2200894492434	45.4300990630039	46.2536953005831	11.9802061310181	19.7111763290321	10.8546008819154	7.44606519886574	20.1904916629034	9.12570385785916
84	31.2934188472547	18.2000752794319	27.2911844381081	0.0518954397259783	33.5212662955651	2.25332379233939	7.01041716783081	11.0484492650221	15.8834660629784	13.0787408279774	15.8512553824135	8.74862930332583
85	7.16776400181396	9.36928679985548	0.375601073758459	13.2407731210064	25.4324808565972	23.5610831758924	12.2455034693365	11.2582740385067	14.7121729897247	10.0425981557933	25.1016330749697	0
86	27.2154838147982	52.296239033564	24.316284894	33.053351808861	31.9394691457561	41.3174847144205	13.5588088947269	21.1307734092677	30.4841087003481	14.1951143360335	14.5669658196502	30.4943028539056
87	22.9611521086702	22.5480806969777	32.1268960848472	36.1840999929186	37.8539623729367	25.5461289524875	20.9588197180702	13.5712880139961	18.5169505532043	20.6307143092154	32.3124577313476	10.5191435446675
88	24.9189548302338	13.1419661428754	15.8125787393506	22.3153019052614	40.1744130644576	25.0143164397705	14.4485801588893	7.49594826343543	16.5452937872104	8.26971740332722	24.5112061133900	5.24492507082703
89	32.5975028618309	24.9819304509295	22.1666552985111	27.9899369638364	30.8751884233522	34.3283010851776	16.8046229314932	15.0675001615597	0	22.0143613114059	18.4626452421699	14.2761388909374
90	14.9787661779854	31.7544580308427	22.0879711738601	13.8413137018455	23.1966176465022	14.385993972451	7.9923397368254	25.4812035095150	0.667208366659631	7.16086942437939	32.56546973792	14.4111764479460
91	21.8389988497105	16.328392526593	30.207410718111	8.46458152312591	45.6792675728014	16.7332375841205	15.8682613901168	12.8976114815789	22.4502238449335	7.45172117769064	15.0031563171158	30.8854126751681
92	25.1311489446726	25.1354053403783	11.4614522785443	0	21.7294057780885	27.3057832005888	19.3338386358059	26.3144080707670	12.9343333404914	25.6369304848929	12.5313026711879	22.0281484005641
93	13.3324460279498	53.3005503341769	42.099334307199	16.1877578051256	52.3387123221856	23.6928887722901	13.1865757278733	22.0890572977638	13.9004839213798	6.37435108417139	14.836042872906	13.5768779369206
94	37.1826980167936	32.6769462248635	33.9373294638890	22.3426286902689	52.2298022665434	30.4745776686973	11.2226708122711	30.9512558035239	11.4351403426400	13.0470001050461	20.084774241213	36.0758337919948
95	13.8308748035067	42.4511915754386	10.6607677450312	16.4195232537014	57.8882513504380	12.8353828409381	7.70590732955278	24.9599566310445	24.0201277543227	11.5069615061301	22.7886192160351	19.6732467161485
96	36.7810583372204	32.3713307603611	26.2515991524088	31.4437530624263	30.8680997105976	21.5831001536386	15.4680344169137	12.9755384337971	17.0678484274152	24.3627195396906	12.8343267619987	25.2171317280559
97	14.9370116213539	20.3577476529872	9.68363185831421	24.7069346028165	32.0834993629648	19.5423266699501	0	9.9188871906674	8.26606285439315	5.56414093618007	9.6006247931242	22.8094417027018
98	22.5927903723617	18.1593234712182	17.4480482280234	21.2820513634517	13.2763013693784	30.1378851627722	10.6012057483874	19.4470542537351	7.32588182751782	2.33705411282559	32.0677599014159	15.1860908798233
99	21.7366964773669	52.0604206035409	28.6496508629217	22.6455030745717	73.5086303301403	49.9190839093678	16.7558678404704	23.4077712069105	25.8761924139107	18.6301623740282	29.6297984493534	12.3553125786082
100	22.0034625994619	32.2622835700659	14.2630588543754	32.3258179763735	41.8995915818138	42.0260260708874	12.5210100490695	18.4265034606288	20.6640883172082	0	1.66748918281612	15.5184657193333
101	22.0647641406691	24.9380340458929	15.3779360128181	16.6979163685293	26.8369082021165	16.9988843040051	18.2444019763196	23.1429238646318	12.6858185261265	15.5497570419765	3.08039809816009	27.9685053335565
102	8.65475482264907	22.7644089527493	0	15.4740136261916	20.6603093511649	12.4876516463675	13.4091003817274	22.3438772122055	20.0246910868366	21.8760205420626	12.3328749627312	19.5694385949173
103	7.46642278509489	17.3262258980713	20.4115779118109	20.7630307469901	37.5231678034636	0	28.8339065940737	14.2956393534360	2.92096236829980	11.1837515699552	18.6458205531533	13.5505711520078
104	33.0817803631337	24.2198794666815	6.64823868329113	39.6770755143403	49.3231207689481	11.8255538738301	13.2260286072687	35.6546649333411	11.6508165481547	27.6689158614978	34.2529939154818	25.0567850959611
105	0	41.0651766789938	0	10.2264005943906	27.0924035892696	14.8467579751145	14.2359241225854	13.8966506386240	20.2708130487477	18.4980344094273	18.4637015936982	12.2421240785847
106	20.4100504989858	35.9827676414435	21.2366813190506	14.4479399867237	39.3732683085004	24.0048002777947	12.3790747937456	26.9604027393954	11.1945163967491	18.9142181237963	10.9025278611064	22.90990269314
107	24.5614184625139	29.7776926773076	20.2792075373726	27.118758315304	53.0353730884204	33.4885673773636	16.7083949757423	19.3426831164824	13.9092875972594	26.2731970998626	20.7470276189006	27.1024338634216
108	22.6699392463381	35.2090520925851	17.2952971448729	40.1399853349953	23.1073531538202	10.8477325904161	12.9323841575111	33.3083195180699	19.7304203871600	29.6538447517947	22.16631185654	19.1033167186708
109	20.9990908508689	34.0964713303158	28.2032005226859	13.041103766588	35.3170188965160	37.3250144469951	17.232308479587	25.7931281174998	46.1674792457917	20.2096012859096	29.5161588808169	14.1520841005843
110	23.4664733038661	34.811044960161	3.01313344400005	24.7070895898447	39.336267818943	36.1040990913082	11.3663208827120	11.8284611080070	19.6098713218866	14.6534100275603	21.1430684475766	38.5838597073751
111	33.7013674374838	44.3184577364647	33.9958871270244	42.862798966758	44.6779418309411	12.7071849437999	13.9914752596143	24.6547025796675	25.4336449637324	24.3136265833226	42.0257344953785	16.6014272348764
112	34.3934915839692	32.8485342119371	32.0415793829418	26.8545997649898	25.5267929195494	27.9219951602228	9.30363813995884	12.5055704860037	18.8460762739979	19.2294175453273	26.8934388515001	13.9988356119114
113	13.7765482031234	19.4070423729631	37.1233990663651	17.2811844543730	30.4346739481954	39.632283454357	6.59953712743419	27.0928176960298	20.4606819379681	24.122332842967	32.4314696947748	15.7143970747762
114	23.9529832024230	30.3430636875002	11.926967739896	18.2096604752353	33.7813858733917	21.9258140455571	7.8114344732327	8.97661512570772	15.6967707960649	12.0936891109646	25.3666971232077	7.9826883355507
115	19.5366933365240	18.6316902545904	14.2028731508666	32.6216030104349	27.6145331068676	13.5198592131116	8.70237468604022	16.8284241401340	6.45830364581785	18.2258826420219	20.1778874228062	4.75354034829243
116	18.2966636760871	23.6764426797336	13.8258843059563	21.6997761011711	22.5560948750985	10.0616769459694	14.2358449598883	14.1758769290796	3.3282900227212	17.6631324095920	12.2221246664971	32.8363702619865
117	23.0867370112556	11.9980552685212	26.2712422957255	3.84493870068276	31.0512744722972	44.9793055151819	12.6493373726883	10.0039923835146	5.48010047459108	4.31798841464313	18.3711673522965	0.797672901119304
118	39.5609763001983	78.1434768113121	47.3629104748852	58.8441119841726	62.6874760833009	65.5516733730184	21.3243296858892	29.8707676523599	35.0471919132052	29.6445503521251	47.5658516832496	49.1945132563012
119	23.3055639937737	47.9136270210817	32.3476486588804	36.7015723911574	54.1571837653607	49.3947014115561	18.0761566812017	33.5586939408635	13.3439427693722	23.8976933046743	23.7973095731869	37.558073777797
120	15.8065890658148	37.2955087405735	34.3081559711149	20.5976053756751	56.9291408197501	50.1992924119321	23.2300022017430	14.8768315498257	25.3958738592524	12.0079121922455	16.2188141735296	14.6983215232323
121	21.9173862116787	36.41167597797	11.4968121249753	38.4532797384495	64.9976117341847	41.3952403271874	11.2985511894721	20.8091348183142	20.6653583997066	25.5868521627950	11.3449619215680	23.5343207594769
122	19.6128892702017	36.4342217823251	1.85011932948863	23.6389968632637	12.8453596448885	33.4890620349022	10.8092831121631	21.2134606850717	15.0837394366171	11.3597284293885	32.7088917362974	18.7500790426731
123	6.01130238314456	4.83534017984152	0	10.1783631247676	16.1205762878663	28.3970371574884	7.34297264067	0	0	14.4187866160853	10.3964566273757	13.5223699125459
124	25.8810059296308	8.00809184755949	21.3907832174033	36.5240213846982	32.8810703714545	17.4089188301903	21.4057577230447	16.3062231858662	32.3650318873932	16.8154183956396	28.5588191700429	24.0491183824727
125	9.95151422015106	44.4733521237724	7.28684307447397	29.4545675313731	47.9700508352812	11.9093403652448	10.0190656073907	29.6112155221914	16.5111645235099	21.4561319929230	13.8259586209346	18.2964973030544
126	23.8184245591272	9.63939763921067	25.4277922841184	43.3745003095478	45.0346730284707	46.0635776114497	20.4836410486965	30.3667283037670	13.0722673102497	19.1000745798082	30.0236021292725	24.1045153764666
127	29.2084270568381	42.2583055606760	25.0468417222868	30.5518301283235	49.8723836599193	11.4229831555453	19.6979535712124	16.1343133987453	24.1473241283500	25.7287191373722	21.1045033151733	30.1607036870183
128	6.34312163080124	9.46047174874028	26.3811607475699	24.5709542517081	39.2146948352256	23.1896067826814	16.8821075946187	23.9724330581055	16.7065934290931	13.8565986550287	33.7036366649848	11.7568937240559
129	19.2365849114084	38.3736083833823	14.6825791532494	25.29886002429	24.5536713357793	37.8600732393602	19.0547838270248	18.0343163408546	12.8322794043120	18.3300465166801	13.3091322601796	22.4487589865257
130	13.7560479070451	9.5298568491381	27.2325279750356	28.2692416040198	39.8164047727512	11.2620234815752	14.3342433844567	31.9889965515517	19.0581252141	3.86984205438435	17.6951002827988	0
131	47.3713369353915	54.0120496165228	34.940095487771	26.089338858763	55.2797301933766	34.2533217177061	17.5261758051758	37.9183345926102	6.93697718821248	27.4403864195964	33.0767960454512	31.7313151896459
132	22.3631599337464	45.3821967483404	21.3779559742202	29.7128681177146	33.1879449242975	42.9694656188131	17.5219175685935	19.1633125538604	27.0478343423705	12.5476819408010	18.7382822533400	21.7525252509995
133	22.0982275682026	39.5600214585168	25.8461410985497	35.9422258861691	44.2315385684099	33.6346596659982	9.9559603852378	23.5559907469244	24.6772266776413	14.6828861742741	18.5521207573611	14.2648092883429
134	28.6741340342934	24.9926710357687	31.3090192979754	35.1678108642905	38.0759980741356	13.9457457158317	13.1684063668544	21.3387424834468	29.7231085574371	22.5460404020883	6.45164432998649	18.9502443309307
135	11.9485874508557	43.7006684062271	45.5452777230802	20.0483288367578	59.24284291924	35.0893057099809	5.10212725435116	17.4418426599489	21.1292055241685	22.0055457138184	35.9513868811513	34.921538352966
136	10.2001723839267	1.31303963013938	10.1063578383550	5.49493942131632	30.106109742249	17.0363638489924	9.37172498213146	14.2215158133400	8.32091182382743	13.7550423037158	10.1265516254372	11.0293000576286
137	15.3845441284506	21.6576492478554	13.3247227106541	17.0004038282880	17.2594481583272	15.2786708953259	16.8444320244270	19.9744565234637	1.86663625587853	14.4662712640342	28.4189508141879	10.1937834043329
138	29.7213802447314	23.8220191600963	3.76372709186179	28.1731835975600	44.8258329724116	25.2330073157190	17.6312401832013	25.4984321834595	13.5456921525850	15.4006595973976	15.7433594466677	25.2656761822827
139	0	22.7271996252582	32.4740919585007	27.3556431989688	45.7910151498059	21.2544693323499	16.1375086836542	22.8505740700687	3.9214254419963	22.0886990902630	17.5455403660232	17.945032171547
140	21.7737529439983	13.6546024163175	4.30561000813367	14.0522660136783	50.1051826875392	33.7079925509048	12.2151222707056	19.4250902379051	0	18.6168611436196	6.11733624368034	6.41210976463788
141	14.8824044538178	36.0957411819099	23.9093649360188	53.18137309921	67.429167542191	12.2193274678926	10.9818244127494	14.9627916143312	12.7574159875319	23.3129746752793	26.4128851601758	29.3878592746957
142	21.4346910725852	8.35541052626444	0	26.3569561810166	24.2637859750005	20.0911328849026	14.9562404579308	16.3498137241285	10.4557339405832	9.8537809597611	15.4145159265950	13.2829662408061
143	22.9245475287768	28.3145494982363	13.8548680655572	25.7578595587909	46.2327321424871	9.23365100803098	12.5188761860139	17.9739772679932	2.47763725237368	22.9611459571652	23.0930098634044	10.4358824503516
144	10.6604862235449	25.1172620245211	38.5800938455609	23.5570706809644	28.9038253043600	24.9035518095904	5.59407875333477	23.3019645255953	8.81292421544368	15.3844920153374	33.1689074037006	1.89557991478433
145	23.0271470594954	34.3897998989009	15.2458322217099	20.3737412736893	34.323035939841	8.70418894475052	12.9936955900131	25.0877019208470	14.3852109363541	8.41767874809967	11.44841673494	17.7925797145882
146	6.03755290735209	40.2761895304204	41.6392973126151	17.6373810021073	49.2032218875373	46.8095101770654	18.8842262551884	29.4713410047869	8.2887350140194	22.6131857339042	31.4036158563378	29.7643260359514
147	25.9878459584983	32.3615147751002	23.7342202416186	42.147368098883	56.4218620245089	26.3091466522986	9.77390487526013	34.0842520892055	15.9460114938540	24.823046754961	27.8883374836043	30.8663025216722
148	25.1742937515172	31.8039657590094	22.1544068564714	23.2199245253955	27.0366591180204	22.1610193554424	6.20206887327823	31.4464011920822	31.9448989260011	28.2692033495456	29.7136634581977	26.8166183509893
149	31.2856743221521	15.8152360260674	3.36731808107224	28.3151232454423	44.5315198584126	24.1643076430839	17.9682958144421	16.5768422313507	15.0666765699862	7.95310532484978	26.1987893606814	3.74694492367214
150	12.02572900049	24.9843540319008	26.9771272482385	18.2052676890204	33.8993230342415	11.6444495937406	1.4379078693367	21.9406325443064	8.4195455976081	11.8901903081336	9.78906091293925	19.1041393387932
151	23.2877512174741	49.9259536089173	46.6312542277446	30.4276248511723	22.2344096854025	30.5994529538939	12.5352009601446	22.6549110869239	19.6817969938097	20.8998147512956	35.2469628562331	16.5468833573867
152	11.8577538414332	29.3892938877044	13.0943059381514	15.8875377437742	31.1673323130611	37.7330886186926	9.55562638037965	15.7596463986844	0	24.0060387959902	15.6774840167204	23.9561692516249
153	5.74412020308962	5.67097472569443	12.8731626168328	3.86129396825810	27.8950516986725	22.4857419211411	16.8928142655849	12.9781527974421	26.6904576320643	19.5397896453145	28.0263768069076	11.3592747402389
154	20.9042867667262	25.5114511419156	18.6454077928486	28.9213038889377	15.9584366079636	3.04012425987689	22.0314286149654	23.4427193753483	6.56665639853936	20.3837949171479	26.6657592876062	10.4661491503352
155	6.26958590997535	13.0269508621240	15.0191004098029	28.6529754909521	34.2746359143719	4.19799214542697	10.0420186040246	19.8329223023566	0	16.3930122803166	7.26448952511408	4.62464440788459
156	6.69730435085213	20.6525010202537	6.28073708408984	25.8077695061027	19.0352498582581	33.4589705605189	11.5308780814251	24.2054837872292	4.88908770777778	0	19.4885198913390	14.6090982592533
157	25.4331687712229	31.9090424925242	34.2718564828817	26.5244008976847	47.1772387872711	66.4555837073954	22.0358383494569	30.4679766650011	19.7007886193637	18.6956557114651	16.3385553376106	23.2003758613649
158	29.7156576893797	31.2908476121463	5.70858016922312	11.9116342034467	22.0078931596606	31.5846523528782	27.7093421711497	18.4624313345260	13.6519696587479	7.72453835779989	18.2437148045668	28.4809385811430
159	40.5956832584035	46.6744169196412	32.5409777656824	44.0482930480826	53.2535650258399	49.5776561748001	19.8541580088493	27.3241639091551	32.4692143888488	25.8559867377874	38.5782275752666	21.6396755018593
160	23.9964554696623	44.1667410778901	22.9130564151487	43.0113870530406	55.3800605930393	36.9476980912649	23.1400659467996	32.8599252243523	26.8944635110902	26.0881152573929	30.5594892678543	24.239250091869
161	24.7116503753524	27.8193586745344	28.8195828933110	10.6903983575006	32.201086579952	15.5012087298495	16.5021635036058	25.7876159664551	13.8163706578029	16.0135883945427	20.9017830950058	18.5892561581299
162	30.3863662233787	33.2661783754983	25.4945596448356	31.0419721368194	63.8328632248107	51.6184473001774	18.1166843800120	11.4246874723517	28.5144097627705	14.6429516279802	36.3156771384828	32.1921621659468
163	13.7913893403906	13.8075078542786	18.9234677867404	27.7065815026834	37.7399457950789	0.230691508458531	13.1924047500165	8.92128152508456	0	15.2033666356136	18.8199268690176	14.5988983703298
164	31.4440070453634	37.6962006983306	43.2377312591199	21.3069431555703	27.1250740858580	26.9559760428257	22.6392200304298	16.2794443033993	21.7487491832448	20.0847803537002	16.6360131046939	27.3616770591938
165	6.4537719429101	4.61090459525739	12.1297132334616	22.2726015088384	17.4466424723178	0.874393582900954	5.94222446295857	8.97585107515858	4.3930850837309	7.76050126539753	18.1994381019793	12.5526979340726
166	15.1197958987124	59.5144927676522	36.0942694457175	39.1738065654404	65.0533838842426	37.5364770630758	19.8211428048403	31.2594073026174	24.6986235661240	20.7328486808694	25.0143135607832	20.0592289146110
167	31.4601391115710	26.4221871803057	5.82352883122594	21.2493683172519	32.1916363891036	22.4117685654556	12.9878523021967	18.0814827539034	17.0273269643697	14.8591038695774	14.8434790517929	27.3874245616659
168	26.117379215717	36.1293959915357	35.7260558320784	43.3174623810375	43.2813940866242	43.3315073807878	15.9566674215889	34.4882896650996	8.01146445466954	23.8163162706024	27.8676806225334	33.6421264137669
169	8.97172409004699	36.6236030028195	31.9794249278515	37.4448595233397	46.3282205178479	20.7647534150715	10.5373448791886	17.5860440480400	17.2976648000358	10.664852188753	2.19466008578959	28.2402611637681
170	14.9096219982908	20.3940490039247	14.1833448216698	34.7392476402403	41.4935912281304	36.1138612148485	7.57801615134966	14.8242428927826	8.20944788669846	16.1115093342121	35.0490665073328	29.8966645304712
171	25.632324047912	29.82898029996	17.4047127467156	26.7916420620663	34.2635846546434	20.9227026437144	12.244416698699	26.2020101216964	15.0403127362423	19.2072429702239	6.55664368764958	26.7189792693936
172	25.2342236459441	21.2408615891175	26.6603361475507	22.2437060556026	45.0692102356924	24.3651803977877	6.63173713880315	13.4377408997444	14.1454324540241	20.9054067998811	27.067543172649	15.8197854378123
173	0.217980472397032	18.3319601816753	0	42.4323540283436	13.2099686471389	0	3.38719668925714	31.0195229141095	8.19191094906702	4.37971031333470	19.5508718362766	7.42926459999841
174	24.850683690992	38.2792940517425	13.7198010112792	29.9894977883103	32.4983719274451	41.9815795573776	8.2873275615526	25.3839139417123	13.4117032939324	15.529153465279	25.7581634944207	19.0236270501641
175	15.8706405656057	26.6617257772519	33.1248254798546	15.7725938979495	24.4553170459277	32.9801062987517	10.8066019987221	14.9561071512662	19.3304740804132	7.81917148090269	19.7267467291621	3.96036206217707
176	23.9300113735778	0	16.5199452311254	13.0187069715374	35.7610651415148	24.792905188534	6.39776135511276	11.7501774581250	19.7422222193414	11.2805233196543	21.0224496274381	23.2175139276035
177	10.4924623799962	10.9612528239034	10.8192148742486	18.2780118551517	29.0422688310622	6.76746469329795	3.91387848991486	19.0075385920971	13.4922315020607	2.41029454060822	22.6746099358089	8.06285553753204
178	37.9248209053484	41.7626620305808	31.5814496735152	50.3745737741666	53.3017459896723	32.6584720277548	23.7060522167501	25.9315843105416	19.8186489529641	19.4013782687272	33.3667324704959	26.8241248452741
179	33.4445876937531	45.4570131037161	37.3013873095370	17.9953262182199	33.3080201870894	22.4554004531151	26.0859060477479	18.6961257559132	11.8927647315465	20.4423123517810	18.3369091605316	26.7909322511934
180	38.4250943819675	19.1254123909753	28.5679487828497	27.9946064537880	43.2745017195622	7.45633330974636	17.8674994294022	24.6063622637877	17.2474806997868	17.7900109059364	35.0580730247828	36.4531350355633
181	21.1125585014223	37.3219071247471	19.4906806789995	34.0619284956525	52.356407027766	51.1656780119935	19.8534244047113	3.58620816656567	17.8320335912048	16.4385365241846	29.4917430988004	24.1530842147820
182	12.8721314412261	1.07393160380628	35.6968299976147	14.8812634649243	37.5820645309802	16.6501151560229	8.1943583284268	8.95787396882692	8.96603562326064	5.39572630696398	9.00244845312667	13.2743965044146
183	19.5047962780745	6.36105223756703	4.63091491822896	21.5341288681449	1.84631844028906	52.7413121710604	6.70314092595324	5.85233070732127	12.3092187908900	2.64588076648146	15.2363549619583	14.1840544254986
184	14.8793487483518	3.02957778357934	16.7516698940534	17.169892629962	35.2214549760622	34.4912392437244	11.3942077268391	8.79489182273019	4.82812969432944	16.1156711868121	0.812844490368981	3.61523830914033
185	27.9015979964376	48.293241386210	48.5314400407064	14.6854970312409	36.0977699414417	30.8664759774509	9.3523025444809	20.3848486199021	17.2026391810902	13.7209369678428	29.7072458940559	15.3132080866666
186	30.0629784598129	36.0913279133284	17.1017938878873	10.8627784210739	46.4996168425450	8.92549536247309	10.2863026073803	20.181063660851	13.1517995645821	14.4326914324065	9.35673848277403	12.7423606175472
187	18.1460911620033	28.1742028699137	23.2223912554323	44.9156996435957	41.1638253282937	26.6872840851568	8.03491840952336	17.7789861008853	11.0880345609142	18.0988165264211	16.9719649776382	28.6108388337811
188	28.3531368510293	48.1575251600888	35.7934038509059	40.5552800531728	50.9374633856386	67.4816117307316	22.2339812367707	33.9305129963449	24.1138698160972	25.0578511760582	49.8449440401792	27.2025210569189
189	18.3901547119736	36.2113775269273	11.7137159268847	15.9453707350045	18.8209834461229	34.6168405818831	9.37365663562311	0	10.0314963685480	16.5511255627391	30.9366209795811	4.93866300902738
190	16.8469142107061	21.2972371455091	41.5833279417378	28.5045262690989	34.4586278144364	25.2915168698988	15.2115369860527	9.80633756171987	19.3290408608642	17.1211792652656	15.5643178359877	18.3842334583135
191	14.2597242270853	35.5415117021906	39.1021876873981	39.0950318388732	34.4819061189232	18.9145613210660	18.6175064809314	18.7450083068088	16.9592411021179	13.1251934447369	24.8107881445780	18.4616740008629
192	29.0238570642503	40.1567637974592	6.72475303438518	32.9259498097942	47.8627970967388	45.4813260661478	13.8238804176891	24.1427252700044	11.0633821775299	17.0410284490443	26.5769433139571	18.0627185760612
193	17.405253455212	23.6162819620467	0	20.2024835727208	43.4080570843527	5.36043135669603	18.9177803287211	17.8045145975933	0.597107942066723	18.0560054332879	20.6683390862671	3.73903604293199
194	29.2100687242088	35.7859487091142	14.6982543233058	25.2963693390607	23.4578940420680	34.5157946825523	11.0791378670116	28.1403655185686	16.4947860657439	9.77281308301722	14.0050799080399	16.2282636231836
195	6.40945146977548	22.6156086021628	16.7057216924535	23.5760599874517	28.1737045469060	11.9176764214206	12.4219868315596	6.13568049928929	0	2.74402399699154	3.3064718554864	12.1399887079506
196	14.4928900617107	27.2554359513264	13.1325229294877	24.9962968381569	32.6188353743575	43.3366605381934	11.8247341723267	19.0370221944120	30.3610928730953	6.331792496158	13.5992899826041	20.6405898655682
197	5.76968307539894	35.3077099556097	39.5163234419989	32.2551743225224	39.6793803998394	18.3040195944123	9.99062395948206	22.4159078597529	23.9953151061681	22.1373724799946	25.2805749247465	23.2722715683219
198	25.0621088393118	26.4945860768291	15.1235200440965	8.5719418288904	25.9392895482202	19.6341968898418	1.01301452017332	6.27329121711043	9.6519112248819	4.62021739081434	17.0909369027612	14.90772094389
199	31.0352238420544	11.9394412315138	31.6169587387695	26.8325126310562	29.1273682123526	9.53262987827515	18.2318231295846	18.625582719235	6.61545784398932	2.49490391546294	0.800007141592525	0
200	18.6687356172402	35.1755514680615	17.3897753630872	32.0090050131064	19.8116485660996	0	16.0258833803900	17.8492770170887	14.6508737224276	17.7801782298988	33.6949577768608	18.0371266514973
