# Supplementary material for: Simulated data from a genotype-to-phenotype crop growth model for pepper
Source: Data Brief. 2021 May 11;36:107119. doi: 10.1016/j.dib.2021.107119 (PMC8165395; doi:10.1016/j.dib.2021.107119)
Supplement: Supplementary file 1 [file mmc1.zip › Full 100 GxE datasets/100 -- h2 = 0.3/-1487605176 200 0.64 0.48 0.64 0.95 0.8 11 GxEyield.csv]

	NL1-15	NL1-20	NL1-25	NL5-15	NL5-20	NL5-25	SP1-15	SP1-20	SP1-25	SP5-15	SP5-20	SP5-25
1	33.2369701283273	48.4884267379837	14.4538064235023	35.1536692249393	29.2730644993056	50.4092706158585	14.2048352075231	40.0931923967259	15.4444607617493	31.8632271385568	19.2980270167917	26.0350633851922
2	34.4732919897947	46.5175431442917	11.4662037470299	35.3161112070962	34.8634258501099	36.3500667552921	16.7829057389742	19.2619009656672	24.8182372672378	19.0885318843423	18.9808072676603	8.4991637666389
3	17.4162047878641	34.7617480581814	16.6183073638263	29.8944500447506	37.9436127961345	24.4841227237451	9.18820455417032	20.4958065710438	23.7403952205459	20.3563196777034	33.5112636422129	14.1255524955829
4	18.3321919828097	2.93912980109836	10.3479241452247	35.7628106090262	25.2247239737737	16.2147778424703	11.5653797997148	10.9663951304606	0	8.31548505383189	34.8804004293148	9.59950308637749
5	16.3124190434203	4.29659322423807	17.2505327895345	3.09153791907416	33.7085171204625	7.4452324737332	7.03663286901792	21.582080856928	8.04528943916468	21.3249331273699	25.0837705429326	22.9428657120317
6	27.3608560877738	7.63730907882216	11.0785631747308	26.7059958916942	3.35065643128484	26.0365258527870	12.2695117580046	18.2841739743169	1.96782539532106	1.03254056671858	23.7769570875013	0
7	23.6528635715473	39.9061458638241	15.0006451414766	53.8404823646546	66.3372209672148	35.195912707261	16.7104170339335	22.8022647805156	1.12491686724027	18.7832732059183	33.6219198991935	17.5559039964352
8	29.1527084790026	13.0785288691669	19.9332467254461	24.8538519745112	58.9001464774682	33.7938385533381	8.10658048997806	28.5633368868283	21.6685798732352	5.4952034851307	25.5114741168835	19.622583575938
9	29.0712294050127	18.8906713444856	16.8717091859532	26.0613182734856	50.9734257889912	2.35506975813407	5.15008350153468	23.0600229101268	13.5676000614174	10.9513373309893	18.465699352024	20.7762472817559
10	37.6615912135971	33.7817781061184	30.8221572914085	27.2661047761928	45.310761773813	36.2134640756741	23.9455575287707	24.4064626582235	16.4600296676462	14.3068131927533	33.9518630457515	20.9688082827089
11	20.5077186439593	27.7697653964368	22.7923028036921	38.5159798891981	20.0572995639249	13.0891561449872	13.7798561563089	6.3335349464972	20.1647391011987	11.2098639185877	29.5429071326638	15.9636937881941
12	25.3533995157792	25.3732216946899	17.7273158105843	28.3773601923397	55.273004169719	11.1737084038179	13.1745628322797	31.0089036760750	26.5127298550834	24.5231642055036	29.0406834657271	37.1417704064215
13	23.2324947450248	26.8497865163472	29.2508951245524	37.2043007857026	28.3632785879381	25.0196642742543	14.8609465048101	21.7718864502256	22.7487586597993	17.0094168176654	20.0279826977346	15.4964341761072
14	11.5307280737368	15.9902903809047	15.3504383131230	15.1675111227915	25.4311286972387	17.1392229770631	8.85855321199808	21.0999256294334	11.6892219341043	9.24235761581745	13.7552938870595	34.7247663054274
15	21.3044266216195	25.0219598861594	23.7929325767564	22.3789101235072	45.593414205766	41.1368098429958	19.5497919243111	19.3817597585878	14.2698407801657	0	20.0192743291916	16.1487121969956
16	32.411190757929	58.1978237197008	57.4262897809208	30.9781061340207	68.6184195003177	49.9087572585811	14.1447807869036	24.8449488813068	27.9032632947790	16.2652103603234	25.9733522378229	28.9429089492874
17	15.7682985568517	0	0	2.00670999025444	0	8.82668135933239	2.08227438087661	0	5.66470212623715	6.22960477862897	0.922941488025277	5.91601259525237
18	27.3533227475077	34.0950483309731	23.2846838793889	24.7794993755288	55.2711358468193	45.5507116311648	8.20858421877944	30.5795025664189	21.4514154653514	13.4127161131029	42.1942033779283	22.8201676904115
19	18.0873646344633	36.2324627186148	25.1756673069342	45.433092498657	34.7166186455678	37.1056727273977	23.3628753777834	20.9168986922213	19.1520953833755	10.1501173999818	14.7433943546105	17.8533649366143
20	12.4969041680569	8.15640385103528	30.5169007535346	11.1292248558944	40.0280289546312	14.8026372659172	7.10461948368616	20.9719193789625	6.4479503661429	18.3801223646019	11.1375044066622	29.1210409633611
21	20.1282445107260	27.2230046854764	36.4383743622056	22.2747995266538	42.5780069225804	20.3267430508367	14.7983662956410	8.46795468899696	27.0426275401023	19.7861561153764	20.4411488980121	27.8966840178335
22	27.9869182100884	33.3813906130124	24.0374109013016	36.8389829073369	45.5446791670946	39.305493516812	14.3559286670640	19.2495090067251	1.50794781394085	20.4453693392263	37.8726323749778	26.5084198575192
23	19.2060374842352	28.5374162870503	11.7015136599637	43.9248324938012	9.8496237822531	46.2153969207226	14.4934591849264	29.1200959451600	20.1602547612118	16.7212475143573	23.0844797176418	0
24	26.8497847813538	38.8755946323988	26.3575249291576	37.3067936118209	50.3928874594519	43.9130133241844	7.78286590661624	20.4236386650215	25.2465777559331	18.6291917120893	28.1175691321321	36.1968306759769
25	32.1266818810077	38.8456478312424	22.2796249969850	27.58017184328	35.3398962917633	44.221567589347	10.8165872540615	22.7771608349497	14.5111095559622	12.2796500206837	18.5642052828985	21.4800692891231
26	26.9813113327166	33.7077450961962	12.7787419862197	25.2810754938596	38.3014773260818	36.4768940567629	12.7706790843783	28.4581252754349	19.8710558030462	21.0678571892983	9.35564402688895	14.2781795782001
27	31.8100118048352	38.861271562079	30.5586241381696	41.0324200163678	37.7752077352797	11.4475007323629	16.3358179796054	18.8416852931649	22.369050210598	23.2388617371059	27.2227942474011	22.5154926585934
28	29.9932174962397	31.4906457460881	26.0949835075439	35.2559585006978	47.3895869328844	23.7696077195838	11.3787440346884	17.4962082575455	6.27358319314308	17.2555094056412	25.2121710907002	19.8783400151978
29	12.4083355870659	15.7328303639654	22.7014721914669	36.5451115421679	18.6870837653562	36.4918752439990	14.6629564155513	22.0048071590284	13.0668268967434	7.35466361300443	26.9524616178317	31.0326869259122
30	20.0148525634082	26.2534039316195	22.1451866116875	10.2261754244722	11.5187695283876	19.8998135789461	14.1412905856890	19.7925469745382	3.54658393434169	7.51711422522106	20.5945787089141	8.65882332929253
31	29.0862702897706	29.6067956968626	15.4816581783750	21.7098491632028	48.7598876475426	15.7403517627107	17.4364219020704	14.4892668425049	22.3421445755592	21.2694560415011	30.5054299343215	4.53223400498192
32	28.4299081543742	55.8183251142537	43.1150264897233	47.0135203260044	64.8704108638493	21.0517182749859	18.3584308045674	20.8692162067327	28.0267284459270	20.5254560379792	38.2996758599427	24.7924040338058
33	28.8325378381561	54.7572300339179	26.5795994496253	52.2264737827167	49.7107583418324	61.67332386799	16.5486934936805	29.8303870157217	26.9741400209156	12.6601333908637	33.7701176264502	24.6440853391795
34	28.7895839525017	22.2725892682164	19.0441673467625	36.1237304794874	17.5192888477622	46.0594945634465	15.6150172571085	20.6664334077147	7.9186736429943	14.0164708745785	8.48940262271833	16.9312364618430
35	23.4207895187389	40.8447442084623	26.4703618969340	22.8520067102284	25.0945908862156	37.8090323146415	10.3024922145159	21.7562178921345	24.5616314854193	8.82439597688769	18.1840787605611	12.4566435111895
36	30.1194289202927	27.6205325709055	0.573951734764883	17.112591954321	39.7562526911151	44.0554253464956	21.532329882734	26.4913610095990	4.56541400523101	17.4151092752836	7.70956564020627	25.0443126116634
37	17.1284296472115	33.9013657519747	24.2140143556757	28.0451766330268	42.3811304265961	6.00328149231672	17.5323441799211	12.7185616884541	15.8638473114005	1.39472496196557	20.4790701374600	10.1186208516850
38	20.5558186304319	27.5585994651303	17.6732034294347	35.9874413746514	29.0471563819515	59.7381999708475	15.2582418689997	13.2620652517492	17.7037436150592	12.6386652001795	26.8657817266743	12.2450927692500
39	25.3238445587447	25.696570601389	0	38.0002399481457	29.8542993181619	15.8362497720017	16.2599781592137	15.9580949381538	0	17.8911523282912	19.4213786889390	0.751882448354296
40	26.2833000634221	35.6228950803433	30.6186039301223	19.3913709534388	0.530061596915381	25.7644362502923	5.64323990957527	20.9442228432711	18.6727309515978	16.0378945052814	20.5357561495508	9.39254579354891
41	21.9462970894260	13.1485866530453	28.0589256171380	15.7357611624682	33.5077215610716	43.5967198707743	13.8557079642941	6.79245436939835	7.64308379832661	8.9536654578544	21.4935785606283	25.3794737148578
42	17.8154931280681	26.7125079995095	34.8874208727012	21.042574675111	33.8926993641112	34.8415617957506	10.5926629363975	14.355745838716	12.8651167670052	12.1762511544902	7.28359585257611	17.5317978624141
43	24.1553829551934	24.7177847479521	32.3679242825279	29.6774882075998	33.3919955580842	41.2962377318391	13.6125879179982	27.2437316903734	9.6718378816742	13.0239141948985	31.6310934678396	35.4322128822911
44	11.7238927069102	27.8397057662455	28.554026644941	11.3084924679248	43.7428598097706	18.3242657009733	12.1340615781521	4.98032406408612	5.73417375858947	17.5176047443774	11.6624016221821	21.2800645053629
45	14.4847291784792	35.8753629506101	32.8299389951255	15.9029774081191	48.1183893187499	33.4762488830143	13.3009542973975	14.9871671454301	20.3170042067033	21.8272684896754	22.9738990633410	28.010719149203
46	24.8690901892308	36.1116528640227	18.8411616444550	21.8715547286026	43.5763456346251	22.3763601148429	12.7987844641602	17.5044923409980	18.1493744613625	17.3031849403183	24.0382267749715	20.1244748834146
47	24.4342266481891	39.5801608476929	41.6385084536360	15.1057018179253	68.7358000259218	49.3581272298529	17.7330418802358	34.3087252348777	0	17.6152241876214	42.5208626591558	26.6151366375343
48	2.22137599189866	21.0593766392436	1.17509247160058	14.2504661093828	0	27.3002703135337	13.4217133925393	5.89409261833667	10.8682523939617	23.8122924423742	16.4344852991835	7.13413321314975
49	16.0909423560906	40.2785090209275	11.2096314057010	33.1988655805662	69.5158640363614	44.3230760466458	27.7749194329460	12.1671170050778	19.3553435061186	21.7604686327745	36.3104745649513	21.2262581744154
50	30.6820527371042	13.0272093893241	13.3372085989998	24.5174111522128	19.6360768169063	9.41667828053806	12.1714560590432	14.6413891687495	3.79577004782411	14.4632210283274	11.8491652153939	4.21274839952754
51	20.5247412255844	42.3368762021419	40.1266245564969	22.0743339989417	46.3195925421614	28.4291177673147	11.9335395487677	34.3170331142449	20.5666617091758	14.2518176231294	16.8557681209246	23.4453509436314
52	25.1773444442245	6.58920239352063	25.3197338059905	52.36620538695	18.7619875268744	34.1594949080807	17.8196507696206	23.6952414729166	31.2842549237810	24.7371274337540	34.8782140356904	13.1074820597232
53	14.9271861315439	17.2531419098212	23.5263526305913	25.0126933402197	59.8869832101214	24.0330888127790	5.46830638591274	22.4693439477109	11.0857054265715	15.7435024835505	28.8250511926945	20.4704446165598
54	24.7925730435747	37.5052548784766	27.0434038106685	29.6849829168806	34.1711879213089	38.8964299683684	4.81877218411888	19.850421899251	20.3250280888234	16.5825290491050	26.7728664850308	11.3030520362866
55	33.105540059702	19.2142974566261	26.3278941279338	30.0903396247056	25.0262663466937	40.7550060868497	6.71145192863287	5.45798077809309	19.0005180308020	16.2391819324753	29.4805001235793	12.5002965626310
56	20.4585012939772	29.0658315590125	20.4574665042612	32.5662784988709	66.5890548126563	5.48139078419575	19.7695771406795	17.6367677064242	18.5959697041501	23.3773320990280	20.7604351120791	17.7620076839660
57	22.1966829606039	13.1705338334091	19.7732885239909	30.5576057260308	27.6604967724611	45.1782124670784	11.9298445089196	25.1863267971148	22.3338557746756	17.6370304062996	19.4131047773276	21.6163403867388
58	18.2493862027364	44.9458856197888	28.0278344768879	35.4484097936931	56.2756044426632	58.9315176901624	22.4955685573102	31.5925691407816	30.056775473861	23.7117136505865	26.3796169779245	23.5759473370359
59	28.3580609518709	60.0172981316188	41.6041338402957	29.6673171613250	65.2287875106677	51.5723294644948	22.269438391812	41.6815583440703	34.5490470234641	16.3301268197463	34.38100252225	28.4255914321479
60	20.2093347371360	21.7108797577783	33.7297429832632	27.5193294700975	48.6353185895544	15.0351585710198	13.8960303690776	23.363647479803	11.2513485333171	23.2160786992499	8.32765629468486	18.1750894320827
61	18.7723015220137	2.17719063265345	5.65168879201634	20.2511487006619	11.5625509769759	10.5686705804066	9.09266231620073	6.25017280288325	2.40502112668913	10.2645858803772	5.20128684483776	11.6276633050905
62	23.1529559441985	16.0308766286462	13.3599324016106	30.8723855619604	3.16434821209191	36.5513002093721	13.7767657981864	32.9419186812868	25.7009758047691	16.0252295010090	21.7786453635614	12.1104287926869
63	3.03572077159465	40.4841140967502	31.1488872868629	33.2734221097044	45.3039430821643	32.7544807865222	15.5177814351256	25.6536848539225	10.4871846273333	22.9390723867902	30.1284976721952	18.7873793256044
64	1.15725627834358	0	12.2379769223577	14.8922387779832	25.3500806669750	18.3115692733798	8.62437484201805	10.5270467272077	12.8679993238587	14.1891463024667	11.7036746793728	6.20787041788857
65	17.3691045476417	30.1969296144765	21.1961259834044	23.6248567350594	35.282916147141	20.2451745220902	19.2895759200839	24.3016324533506	14.0178244087471	28.3064717120501	10.6336688369238	12.4283638445450
66	22.7247850197435	16.0922189939168	30.9352026951667	23.3680621778346	32.9555160105946	15.5652514864396	16.3854670834660	13.4935571539575	9.19941438656135	7.50713153265813	20.6915839814594	16.7581503428257
67	15.2346238492247	15.7682109453653	37.0044006751425	31.5098773600825	42.6374527693004	44.5198962974751	10.5433543987509	15.9666378855911	32.1281400332493	23.6782273851580	15.2195018359366	24.2050666623438
68	16.2723600109276	29.9939661043938	26.3844447718277	24.7799525936114	37.6721404015661	33.3682112867699	18.2082565322636	17.8846561313812	24.3967518251345	18.6450369596973	29.4053654647925	18.3701839692895
69	26.7757922650575	27.1024864389843	19.5936697820604	38.574813552739	18.3066539304650	11.8088692083242	11.2193776953289	20.7380505915718	3.39068836495803	29.9612840922092	24.6998196809037	17.3875535133149
70	26.0024092114116	26.7440117013722	15.1966265786555	16.0551358533924	26.7601014986623	0	3.78160797432600	17.0943340201587	7.26968140952498	10.5643574380380	16.3112977239016	17.7636754290353
71	25.1986825380070	43.8606092889599	27.9044379274896	38.0988210879132	70.1760763692872	28.790992291799	23.2714460524319	18.1575870643458	7.43543869451783	20.5451699513798	22.2281377629414	30.0021729577081
72	21.1288177514324	24.7718418801115	20.5938126648505	40.2362119871305	20.7450245201596	46.6717726300151	10.6212160900383	17.9198817978555	12.6100805276417	16.3548135069375	26.0407231527694	17.5307051610214
73	27.3395863405636	31.4584262147272	13.8472884262633	20.8389929927084	42.6446929977773	31.2163536451187	18.7433431262952	10.0805428574675	14.6179316600015	7.30796385134992	25.4188376862029	19.8676214177503
74	18.5212326283326	45.3047214608646	24.8055255714395	48.4546843850758	54.7251045997994	46.7129821365238	10.0120498398363	23.9478386215242	7.0810507466622	2.29316930446630	25.9317941616348	16.4447266710493
75	18.5257649454069	17.0248702526845	36.6274657650572	36.6923838772295	42.3742022297947	27.8682745621513	10.9941291410198	23.4583240632951	9.81858386520116	15.4684332572739	7.25339139054583	16.6786707947358
76	4.38107075040832	7.88710113943183	11.0343165088452	20.7955174829396	27.2381187045563	4.04960416482865	4.68183251104868	7.68349589745807	7.86732901419983	0.229304303709032	18.6551034317847	13.50912955699
77	7.66770467645404	11.3457967795387	14.0638718566554	19.5532891272296	25.1342796772724	16.9980426735205	9.94111106609938	19.2527050722189	0.195699647146665	6.68636851324217	9.73812626433976	0
78	7.3256858371299	0	11.0631296333565	25.7900202622536	31.5867234755116	7.05021316521821	7.4124370392793	13.2085700854942	9.36397644973147	3.81325819169248	18.1195161899736	1.38593570753467
79	23.7632181811156	36.2968395091732	15.1444017513337	17.3410520192535	37.0502652378489	30.3862472900593	7.98341473191017	13.3329934413846	11.1877301313250	16.4951212054440	20.6752195106163	17.4474731564878
80	13.8169986333624	20.6501614699386	23.1512983137247	37.9570829020906	41.1426309854140	48.5299405092716	14.6327334213605	13.5554529534453	16.9589559436923	24.3874183796046	9.54682719787457	19.1523987122790
81	8.87159586464685	8.0018714576506	4.91435444063882	25.2012682104712	25.8379602023277	32.3521588726818	5.9435654547664	16.6351410011699	11.9440098662096	9.76533371564746	22.0600982009196	4.94666159855958
82	23.154108389959	43.1823711534423	27.0783663563342	36.9515138036993	32.440666743218	33.9568318077916	20.1831442889174	36.9657457006743	20.0003352515604	14.1321512127955	41.8676486774425	21.5664791348320
83	31.6878247139524	18.2675676387209	32.5203410098327	17.0347885838687	22.6283595337957	10.4044317863790	17.2560687816232	32.4645899454067	7.18851807646804	26.7484104476687	11.1993995802000	20.8157119949178
84	23.0333189068289	52.563661512904	34.0793791112812	17.6791638071383	62.5676333948201	51.759088163006	19.2913238568154	31.5452000643187	27.5465564887799	16.2757734572929	19.1216955557595	10.1542167062175
85	16.2236437713113	13.9287622670614	12.8169243630326	18.2893278568103	23.4949767445914	40.9844775349125	9.54125157707155	17.6602708665026	15.2971570675595	13.4846264506711	20.0189999437308	4.70590663669131
86	11.4818357535732	44.8556227214533	29.2441762367913	30.7583331555627	60.1030911520254	29.0359791913733	14.8476553109027	19.2317703177720	22.0450803370563	17.6967055500363	26.2929922705615	31.7994786157569
87	16.7832880590380	19.5450914610977	20.2713270880002	17.1729723213096	19.1770215071629	35.8154175226708	12.6257956907089	27.1627005476614	16.2261101053857	17.6398187210730	39.2343902870808	23.8862988257582
88	8.50196132797372	45.6201876717033	11.9641165845297	20.3926755379236	42.7695525241587	35.9178020020329	18.3994001150283	34.7655347486625	13.0187184006873	15.1187314714055	26.1842122553697	28.9451143241956
89	35.3220044936041	44.7358015909073	23.5179509028433	40.0035830123125	48.6979206070945	20.8421199217872	18.2596932515288	23.3653042568963	19.0291433425164	22.9869908588469	30.7900101311942	15.2743840366583
90	25.4207444667918	36.8945614899779	12.3522323846993	33.0740246433497	29.4645739209017	21.5353667141331	14.5662870903993	8.5769789075906	1.67626551421823	14.5230648045173	29.534912634365	7.20832776362053
91	21.1889576367668	36.4840542736841	17.0063179119818	17.1717510140953	58.9855456952834	27.397126521876	7.79050638697443	18.101009795795	26.993144175988	30.5797542315081	14.7149260410980	23.0607117229809
92	16.4480887122844	28.796724903462	13.3579115083285	28.8942956344546	28.3623674082753	4.61533341716981	8.52029915742168	12.7634776845671	4.50208403130607	6.4917369126943	13.7951193881689	16.5697935605082
93	34.2369224579267	52.600324742859	28.019429384099	41.1172549701432	31.1747136041553	13.6883249872205	26.261827066232	20.2376160612852	19.8660192979291	29.5824309220500	31.3151880015127	25.5382876309634
94	26.6416836601623	34.7756187122915	3.40972589973514	21.3655747807242	39.7512278619502	26.5772796385129	13.8434916789367	24.9788453645389	31.0839201620689	22.8121587019542	21.2043272736942	18.188778428245
95	23.1749732498716	25.0688370278639	11.3677384077092	28.107785204035	45.5041636269858	24.7080383398806	17.4810199988594	18.9857010147818	15.8187735168258	13.7555107996061	17.9970363203825	18.5525434633622
96	12.4025226279806	12.5828430298500	26.898266600143	13.2725430825935	32.7926466983533	29.6925775020256	14.6975084390302	21.0683686847649	1.94115238869590	9.1482959808826	24.1479348718585	24.8576321557005
97	26.7436254188918	10.5248182711257	23.9285447623618	0	52.0302922472345	19.0502549671162	14.4651256425047	9.4072199015665	0	13.2503233866899	22.7099898157869	4.64200684683452
98	24.1417247944119	19.1513134245676	24.1750432642387	7.6073078414668	0	20.2746899952684	9.65084395906193	6.47362043065519	8.47290721073164	17.2894241968965	0.91965220814589	2.94743208704348
99	22.7619277619265	36.8725351234341	8.59578815863064	21.2721495788731	49.7464271634374	26.3623104444983	17.1964698912770	17.1547908048788	20.5272476594303	21.6263045194553	16.9685584637783	10.7154952382210
100	14.0832289686059	42.0297744959136	37.2420993525682	31.0694833086989	28.3294032620654	20.2052524026015	18.5577426920104	17.3117789700568	17.2407620993666	16.6964599422971	37.2908122984973	44.6260574207587
101	20.3396761607795	0	0	5.27156564069258	21.7402758333537	2.78548014357016	4.43616319558824	10.3587615511174	12.6882122929331	9.74814933934519	20.8847241031276	5.82377722254063
102	16.1546213438793	45.3807254079719	33.8342916676139	19.4723150567754	47.4197814585572	49.0803476663627	14.5196448907201	30.6231735749682	24.0591597943150	11.4875938763669	31.3679058829752	25.3564795408611
103	17.9809727761733	31.1613397689005	49.3643119248871	27.781336440074	36.1729706424833	34.5870373595215	22.3898639728284	28.3523877825298	18.4965273022596	19.7738327079828	32.9306777395327	22.7210858975955
104	20.9320927354485	18.8624201255464	22.4947735938491	26.6307086587973	27.9422953339732	41.5192852175533	15.0871250417361	31.9526905803394	20.2421742142548	14.3711288948097	22.9407578140066	18.7849459158827
105	8.2178803537152	14.8433783832930	0	24.7204350043220	30.9924526758648	32.8501846178908	16.6178674548103	15.4352124718083	18.5869726186363	8.19546756015105	18.6428291193529	0
106	6.16061353373123	30.6266873785744	21.8937147764337	26.5749984864851	48.0612264423818	20.8670657367143	14.7690208234672	23.9699271474302	1.45699925168030	25.8362703061130	21.8681432147393	4.97155000182324
107	10.6202009832383	7.41897633761645	19.2953841973565	11.5156278744005	30.7198713243057	32.4147559395879	13.2130139789444	13.4196504560256	13.0795972658763	10.8372286609940	3.76371218319915	4.22020026829258
108	12.9728809056723	16.9615177002189	32.2571282118141	15.7800142073414	28.2973051332575	16.3409689024152	10.423265083154	12.3176590480313	10.2442656070376	4.72142729802099	22.4297501699858	14.3768797670686
109	24.1669025535752	45.327910104881	35.3135679380949	41.4350550870180	32.8834826135692	33.1314689637752	16.8082986259875	24.7931419381689	22.3757248854734	20.1347632645838	26.2840935877777	33.6107129782473
110	22.9404247469963	43.6929961287102	44.0452104355855	28.6409432546704	51.7891522173839	28.3945314218135	18.3792134989680	34.3131732629356	28.7359326132600	34.4838421311016	34.4727011503236	32.6087337535423
111	14.8217360209265	26.6430338299911	20.2885724034255	25.6278321877081	33.7680956413367	22.1195830969678	5.73696060289245	12.0918209657308	9.5441051595121	15.0222722348272	15.0844783077505	8.97612546033301
112	23.7722043264030	45.1578240332363	29.5843703324468	50.8286856357148	38.3015115553828	41.2476241424476	19.1611347174975	8.2637108287176	24.6262791542151	11.2912275937322	18.6979134215627	26.4179794202488
113	17.2365838262904	1.77656603206916	17.8196143602262	20.6067451453907	20.0043389785607	14.9145133811892	21.4523082890880	9.27268950085918	10.9290951386629	11.8243443828507	9.67301194812038	12.4604725224820
114	11.4075046999295	15.7573940518062	3.45764303597196	12.5508817779684	28.6459992485057	0	6.79310517778261	14.9974143135001	13.6796460548457	14.7848636944708	19.0550622078212	5.4305107471057
115	15.8878314111795	30.9570770035695	11.5778684554178	16.0395784556364	58.9310459894050	21.6261052697072	25.0586380472898	33.2106844583015	10.3774484170336	18.8425961434561	18.3055629675396	19.8083448612582
116	1.94723678202717	25.4906036181187	1.50950807804194	20.2650971567444	9.95062599306538	28.0932433521323	20.3961211079191	18.1573433385194	3.95874329843726	15.5506963080332	18.1191060612767	22.3774980992549
117	22.3673201795582	44.9350825373690	15.325129803329	37.6976275135324	64.1684920028225	57.3233547086162	20.59403015501	20.6648870409864	26.8259403447757	25.7514297293749	36.6723575237446	20.4995485503220
118	12.9492237093899	31.7724345692207	7.19705680476333	27.8546167271022	38.4165468042208	23.1038470724151	20.1664101932546	20.3049541637002	15.7291516845098	20.0002262890365	10.8170257881945	37.06312621331
119	17.9184951711317	17.5956718397415	21.0891322876761	18.3856958425730	48.9994145961883	36.7978464127459	13.0802631949176	28.8313703353869	13.2403438884515	14.3370813134991	14.5916738922429	14.8906707931286
120	21.2250868259115	43.7500698563566	37.0960953464368	43.6247180488642	42.7900453382947	44.0487494537376	7.14694036655374	17.6481156185939	16.688208223631	12.3460301525402	25.1947963782367	13.2382792665793
121	48.5445695079465	38.2994440934239	27.830777453965	33.1474754491256	39.1956147472367	23.8397712456975	9.54014683287242	13.4983470478607	10.1175499553226	21.5034632602702	15.797945382173	3.77146476754956
122	12.5367115903276	29.3886085141393	36.3050458136994	34.7637128660035	58.5710464003918	50.7422066151443	17.5483170451302	22.6189919225948	7.77400183508249	18.7393413654812	25.4947084632596	16.6716674964463
123	15.0637843946728	9.93631024061125	14.1167461245009	29.4984169124191	12.859778729887	25.7036524633464	7.42138574726367	12.9418049752858	5.11786161519413	7.26991152532852	6.77791885916367	5.58843523693732
124	23.6590932733213	62.8112992260051	22.6661597192838	31.6450685364595	57.8980232028617	33.6090130359213	19.7545818996701	19.5307849400733	20.9420680878174	26.2843294807445	41.1349735737000	31.8839400658606
125	28.9083680885823	16.3504973431910	24.0156266485431	19.4233222128598	28.1249121742512	2.64131777020933	7.93981096655593	17.3878225799945	15.3570655953669	17.1537418034743	15.8086905547111	11.6443674407736
126	28.0226292600773	22.6691905586407	20.5228314546068	19.7446322803259	32.1409254245679	22.8014168309154	13.6828478489372	18.9754290567834	32.6560734771082	21.0546887990085	22.0657777305680	18.1017743929098
127	26.1434932431491	16.7124452651042	19.7086189665402	48.0688249117699	27.4765609144586	16.1755067067427	17.1972844925181	32.8887377565118	18.2568075476487	20.2088575777000	10.6611568080514	9.33039480269336
128	12.2757958466634	21.19177728242	11.4967822421636	35.859122401616	50.4973566779607	29.0155233584141	18.7149074570577	6.00238474188605	10.6479506419012	20.8998303452601	20.6615177958232	5.9354402673492
129	12.7595883917712	19.5140922730358	14.3226689007941	36.0831515195009	28.904246685517	17.9151654048183	8.06522986382203	14.6688057574334	15.4733315526013	12.8291515137499	10.6170735790413	12.042991934777
130	20.6935114419403	22.6177536738144	26.9456518224483	31.5181988264562	13.1943950398525	42.4496838608779	8.35829519534414	26.9896384606060	9.2773702123854	20.2568184031085	1.45580245627282	10.1596503020469
131	12.0964676749199	12.0011335626176	17.2825599345463	7.52391671650149	25.9036944946008	24.0927414993404	11.166325177263	14.1149324717215	10.727680307831	0.214932396072786	0	15.7775494753498
132	15.6244890230614	11.6901438775316	27.2393714133003	23.3654298166550	26.5014223545718	40.5561826217867	8.7958995716724	19.2156408180002	9.77051877382143	11.2422272227402	26.5886062767010	28.3874026014267
133	18.7273272870234	15.8505743997018	12.1903335339215	20.9648802913734	24.0345979733981	21.4525099365134	6.4652604730686	24.5815594567165	16.0709836138900	9.5951144186965	10.3881255435416	9.98505627757399
134	32.0077993910614	39.5246400771716	24.3994659365393	33.4104063051742	51.4845328075303	15.8819636145922	21.3266991956294	25.884125891185	16.9910508284068	23.4971449423012	28.4327643673258	31.1154835305726
135	13.478514027438	35.8850296720212	26.4474047775888	31.8747752528889	56.8889499717011	26.1099620845298	3.34986363610446	21.2014599709699	27.8674030335892	20.1791320353549	20.1463036708435	18.5590361779497
136	20.9643682390097	22.1532013103363	32.7621096564919	24.6584919161047	45.2946950845275	47.6952612400709	10.9201010920021	18.3317849357599	6.12166111218166	5.81768563813886	26.2063945487379	37.5505884487562
137	16.9768928303819	21.8338707557225	11.3130639002555	17.4316827702613	26.5031963516585	0.591974090161123	14.6979757681926	30.739191912283	18.6660268404224	1.66824393611473	26.6530666473772	7.38024758065733
138	5.72161885114825	34.2209604786348	11.6267251107737	16.7189651856601	35.4842162211754	23.2748062675532	14.9112924943326	14.4849088228845	10.4132655789882	21.8145117373672	27.1635138694835	24.3121225544189
139	19.4200082862669	0.842460387111103	13.1762191891035	2.54353026122933	41.1543530612905	33.9825054987184	8.29964924257013	10.9376288326211	6.10521338408818	8.38560339705461	30.2997003578289	27.4789071040359
140	15.2743910943079	23.1933588215526	29.5888081476637	5.57118067250111	39.7383750282529	63.3769616223463	18.5693462177598	19.1341205434488	23.0512529419853	26.9993738984475	20.3754845504486	11.3718538281548
141	17.3207605790335	26.6315776170418	18.2450392737689	19.4983354087603	47.8630338961627	25.5878951895842	18.4524844764163	21.3546477429645	19.3511793719092	12.5033733818745	17.4497694364925	11.1661186841528
142	16.6200472759255	34.6431649244354	22.7561708479891	38.6310071839166	49.4324152087445	26.8789444912349	11.2545902883321	16.8699650754577	11.0721683551873	26.9467084318338	27.8122153155438	23.1674989353190
143	7.30962825488387	0	25.4615237420335	26.1670406712834	13.1299591715161	14.3288297328348	0	12.6333217528860	2.39970105482063	19.5678482807435	12.6361672255285	13.4145026491051
144	34.9917031641143	48.3895824851623	32.4568354833224	48.3880284625556	41.11096104933	55.7579643879884	25.6847791208211	31.5700101792060	14.5802984468427	16.1134849084804	34.9407386525851	37.7984897532977
145	16.2745742376938	4.12010989359356	12.0793525621653	17.3806542833534	23.254130722384	41.1671515211031	0	15.4054759423509	17.1324202548041	5.93978603031301	6.38811897193026	6.5039800896911
146	22.8992090298398	48.5538767647647	15.3091040401541	40.0898828037875	32.8931082968182	26.7929792649243	16.7023205429032	20.388343399203	24.7350864102247	15.4344050444712	29.5913070800865	9.16707600443274
147	25.5445891425338	33.8228290168182	43.9378257964712	29.4637916818541	55.306832182735	30.099970938478	19.5201535418798	22.6254188228715	22.5305474941023	25.2335007616726	35.8307656726253	22.3043513093504
148	22.6785015196434	45.6032260796038	33.2552414903633	31.2173792430628	34.9929665958307	38.500747416395	13.3172605020928	40.0360154590443	24.5505848317717	4.1690630617509	23.404711494247	9.08406507656423
149	32.2305639876234	19.0530772779515	24.6673769718788	26.6167302553250	51.3408945795839	41.9927461883202	11.6134103012231	23.1027191052397	10.8316634310775	16.065769546193	4.21728869419158	21.7804343927091
150	8.54859322891576	28.8784960201168	22.5823738058304	22.1312011868978	21.3146749845542	39.1134647620996	16.1243864802949	22.9950306604566	29.2951779810042	17.2646190216724	15.0944728889773	11.9480115957953
151	23.3133324168858	21.2165967920638	12.1035810257139	25.1072112636621	28.0113110284187	13.4771111861042	5.63728112806482	4.95284523401189	24.4255567314021	15.2403847734700	9.60482743726638	19.0784354784065
152	20.4354775012385	26.3809806166064	21.1951556419444	17.2811742970981	45.295674352226	32.4640727181605	11.4859797110545	27.187858243309	17.3063278720496	19.2371126019715	16.3618614297246	23.7652364410357
153	13.0752669998695	16.4344164071505	13.5202512998317	18.7067831015182	28.9125281514837	29.8999686184101	13.0790715447140	27.9442811799127	22.2825369239768	23.5237312104257	27.0816547010921	28.4886467842409
154	7.50112639742325	25.8400479877100	15.7434625981866	33.1929439759726	41.8579556940288	20.9920985998464	0	25.4538851714481	19.2758470317283	17.5951275883114	22.0484160538613	15.2368925152606
155	23.6408724765861	28.4395857329444	24.1927598385175	22.0470170136202	30.5503419933847	22.4662095592362	3.96095263332368	11.6089257760736	7.43055429546022	9.89114278572093	9.19797039500887	22.9586432054255
156	6.78893243087481	26.9146662829008	9.85385047086112	6.87321412406724	47.1803732166212	36.6557027879109	1.83970175421293	34.1291859074595	29.6870511366710	17.3134327582065	1.86663361776011	14.8552670227087
157	19.4353874546082	27.6633984568029	33.0455470754249	27.2124309588603	21.8253567468900	30.1539534541487	4.12526205068744	19.4047773166427	1.06322121377621	7.4458133848581	12.7850907042109	0
158	9.8063892249605	20.7438460847439	0.998311767761182	24.7415449000971	11.4857547330471	15.6455786265483	6.87088772282521	20.6221971033288	1.72183973399897	18.3553189268005	23.4219191470933	32.6945063017712
159	21.8809011063317	20.4518960131290	23.4568041840201	30.6565862740544	16.6149820299133	24.4223520146510	10.3724295647122	20.4049431859688	0	9.28499891620656	13.6430421210723	1.09033221580598
160	15.9831971236388	42.9249382218435	33.1016828604724	16.5730669373519	27.1512724982781	32.3855431876194	17.0834427786872	23.762298984099	14.3664976715041	19.9732904818305	21.0398703655527	15.1753213062623
161	34.8613397445956	44.8168214158853	34.0551345788624	31.8760228242620	38.5551689930571	38.6536135427593	18.9249092668943	18.7504301866037	30.2054962950729	17.2335384077405	19.8280683937819	28.6226753269769
162	42.4256046260761	30.2999618741524	39.3737854049773	40.9148604640869	38.7359674915128	45.0710398492028	5.32289894649903	17.8914248734576	5.22617281146418	13.5942564072443	31.1453927240767	22.0738824272328
163	19.860269646713	4.81051504794985	12.3638015386579	14.7494779391462	33.7109911369068	15.5805080000883	7.52453817977523	9.74801612578738	9.59102646411676	19.4999135093486	15.1518021914045	4.21185848868025
164	25.8414903325583	41.9311973545306	14.3234303673052	33.6411323570539	46.7843305115035	11.5269209496273	15.9799015875945	30.4000713451797	25.0584438940125	13.6601699118401	30.2916086431489	21.2333090994200
165	20.3793271831363	19.7218355448438	27.7420607243622	24.3292956805139	17.0091399823835	39.8045929102893	12.6963146611183	15.6510581259047	25.7252913823153	15.5557857891353	17.2467620030684	28.9277175759358
166	24.6658126641646	43.7999294747124	44.1065423150964	45.1962080803742	45.3646224269539	38.0978652214379	22.3743913731355	15.6160799532478	29.2595221950885	20.2676651969312	26.5711512836275	26.2009224939321
167	33.1875781393771	66.225403391814	27.9575030172236	28.6735606826088	26.8155170009749	25.3506659962201	18.8940669137885	26.1964022449960	24.6672151686099	27.2111754842997	18.804942982877	14.9390575161023
168	20.0918034483030	26.5071906498213	10.6273591479723	21.3911836796665	18.3798635175616	47.7595371947268	10.6690345303264	20.823867848212	9.17692102779655	23.8815313940582	19.1060307572500	36.5928082714956
169	30.7180970778219	35.0605369375150	7.96808501458591	49.0364111581058	26.6153873824626	20.1661403571512	13.3600371999953	13.3486391100583	15.9107291602076	27.321413419544	28.7797651056100	1.02589321176735
170	22.9938164669462	33.3238603820229	26.6157646805727	24.3490877679135	32.0547030075423	20.6878711609735	15.6363659554095	21.3093049496434	21.8887716142592	15.8288604116257	27.8035151246319	24.7055505264815
171	14.0399864431544	26.1293751222162	29.2882667278013	5.95016319424933	29.6888544896298	28.2329757681720	19.5180368751976	19.6424772979452	13.2158715220576	18.9048883323239	8.73965843753558	15.4809789591586
172	29.1215843561178	45.8893015812651	27.1891755360194	40.5747281442888	19.6567169124858	40.3780671490697	22.4925028983373	35.0757293761701	11.3228478668732	18.6344262406549	30.6881938729214	9.03053447620191
173	18.2758047539023	29.2887310783054	20.4946925862944	30.938482518072	48.3430217727203	15.4071336330644	16.7325565597505	16.9754699562456	11.9021104984592	13.2299293929771	22.8404693623261	20.0182068993750
174	9.75214300917135	16.9164513741214	29.2327180729211	40.8315996878093	15.9784097353306	6.81939961062388	11.8863475083166	15.8374575074016	17.5703252547427	11.8138646396868	17.3731046292486	21.1713091776113
175	22.690073891452	25.4051670326773	5.56103748421871	7.20953151618096	10.8193432799107	15.525463108383	11.4381480877361	19.5616349475463	12.7850981907211	10.8457970237090	8.35329402207772	6.27336698755084
176	17.8887474558557	25.0757563370199	11.9197390487107	17.5929635667695	33.1935595579644	18.1665676822285	9.6227508825847	6.23348758664038	23.0991184333723	20.7951488514187	20.0061541719347	22.0808812256248
177	19.6737949626835	2.72625705265979	27.3949203537152	25.566653935207	43.3210754366007	37.7618672988727	16.4504386487616	9.41466386019934	16.2838978215076	11.2721658214014	2.75546675610465	10.7736254715571
178	16.0641894692137	6.97693514440028	29.3932298925126	19.8687247498942	4.62160984881544	22.9036913182376	3.00520473294805	7.46103729436527	15.0294176707272	4.26562342636162	6.3969584745881	19.3177226816106
179	16.6346514388009	29.7911819279223	27.9673506227936	26.8444918282427	56.2771524838297	31.748299286923	17.3056923638923	18.6846943848671	18.0787581827656	16.8936287484622	18.1701091451993	29.057453226674
180	23.8577456756605	33.8773749367192	22.567772378116	11.4653917117470	0	4.88184295913949	18.1989131701077	8.71101492306221	17.7877410692180	24.8228409127239	32.9334793163771	10.5108252585454
181	32.6426382095574	29.4016484076786	8.65636796470783	23.8247374351872	34.8534627343240	14.9784339642896	6.95945224200015	23.8138104176312	2.743719389877	10.3394991647689	27.9375606365929	21.2367535869000
182	17.2335225607397	20.1191692774249	0	26.5284936326026	17.4239350268	19.7206982661577	16.6910503224033	11.3256097522655	8.66461428692975	14.5694364694638	23.3492031677739	21.6254187147080
183	35.6059861262014	40.4962367816052	24.6136644048122	23.7623115447834	37.6782169859978	24.7282452658555	15.8641372674733	28.1637669202880	26.1079355936384	9.72815233237443	20.4540881884096	20.5678038217626
184	16.4997484038276	3.16630640057527	16.4058192329616	26.3459093337034	10.9921594568078	27.1674557052638	20.004117981518	14.2484234956737	7.76422500542746	15.9565469592442	40.3512951348803	23.2329038822562
185	0	13.3652998843876	0	20.9695301709896	12.1304454650603	20.4294451015304	3.84629271663877	10.0378293197963	3.61441787377139	14.8437911212522	4.91810450945602	7.71486870524052
186	26.6016902711769	5.73064762039427	14.2718564396620	20.8699097525066	26.3176783603677	0.0919104169793705	14.9664523213649	13.1807021514019	13.8662473840648	9.1703540613016	3.28804920600568	23.7874012775588
187	11.7303831071351	21.8760322481616	19.2273699900426	21.5140775258433	27.7175214079150	46.1013146838186	2.52909761399491	18.9686695531058	17.7930247139169	12.9339028287896	18.5306875874514	1.32778314170520
188	24.0371588536405	15.6615744653326	35.0606185146734	19.0528844702057	18.9351945266374	26.5563228183799	20.3306640501849	15.1251097403609	16.5000336337497	16.0437549955213	24.4206005631718	6.00359153628914
189	4.74673627252429	20.9652819715938	11.0255580544657	37.1689764240334	15.1285742091898	36.515709725358	0	15.3361586449221	4.77712424956374	7.06461468824028	22.7417208581231	14.8672929522899
190	17.7404806723275	34.8014259612907	28.3647179819955	35.2463648808948	23.6028073351454	15.1638484794531	11.8490790644496	22.335232963649	17.4384568822955	11.5204035070194	22.1822662956219	20.0584411955322
191	21.3183636107975	33.5087237649034	26.4856631815946	38.2298056951994	36.2737129957656	30.3150596775729	24.8786075204306	20.1254632292813	12.1261290137925	4.84435536574932	21.8366263357016	17.4741733466622
192	25.5375516739689	31.6911121107989	18.3407165733230	23.1396272352607	23.7733660035336	52.6171426749863	13.7288196937428	22.8017331393442	7.28700552841804	18.3216239463599	32.5011149112462	23.11202932229
193	17.6141427691072	26.9004654489546	0	10.0208933213870	50.4794940860047	19.6161572342796	6.94626271444941	25.4398593827580	16.7285132347278	14.7084048742006	3.865884283261	9.3839415130749
194	31.3018536825539	35.6465492990021	18.8489237084257	29.7958085071599	43.8799287210871	34.6737693263958	19.7142881443882	15.9282166779154	23.6489027909711	13.8069323800994	11.8668336996060	22.1879878008629
195	22.3036824235316	27.3632449225667	25.8477426319653	26.0819049393929	29.6051682481068	13.5169418844116	18.6668026366263	26.0608278666925	20.6756145765254	13.8307833826979	18.4359287243942	26.9767220896518
196	27.1493087858296	32.5496679952636	23.3795883987178	36.3946427106004	22.6071546386116	32.8017367596031	18.7458115670371	24.4795494886555	2.75858859209221	20.7953193753933	23.4489734569576	29.4588032860154
197	23.1057739122681	20.4916306581436	18.3576976060446	3.63911610858734	24.9450324846086	19.7202463274720	8.90648037881913	1.79106566862952	15.8098077676723	14.7721784072398	8.47723910341682	0.204417314129111
198	15.3499222495162	35.1200968902757	19.677415753467	55.3063587070739	18.9931894975637	31.8296276520256	18.3752013083926	7.87838543855032	11.1545354991379	16.8069887951393	20.7951791881554	13.6003587172530
199	12.5998979993147	28.9182512946437	19.5165397974721	18.9910890343144	24.7096208770426	13.5615712909033	18.3468667724628	30.0032666375823	24.0596226200975	19.6512943663982	22.2255346022388	7.98757386813074
200	25.3138080165017	30.8183842102373	18.8528393426641	26.5904339728881	53.113426465873	22.1295479399697	15.3897909648422	10.6291537331117	32.3692251337689	14.6224791275957	19.4326089840854	17.7729101675209
