# Supplementary material for: Simulated data from a genotype-to-phenotype crop growth model for pepper
Source: Data Brief. 2021 May 11;36:107119. doi: 10.1016/j.dib.2021.107119 (PMC8165395; doi:10.1016/j.dib.2021.107119)
Supplement: Supplementary file 1 [file mmc1.zip › Full 100 GxE datasets/100 -- h2 = 0.3/-1514666283 200 0.64 0.48 0.64 0.95 0.8 11 GxEyield.csv]

	NL1-15	NL1-20	NL1-25	NL5-15	NL5-20	NL5-25	SP1-15	SP1-20	SP1-25	SP5-15	SP5-20	SP5-25
1	30.1208933593062	28.5544059272949	25.5132469269553	46.302362789973	42.8917640413823	33.0258332163099	11.8073293248217	26.2193522568503	16.1285101424193	24.6537054318080	39.307288412547	0
2	21.3843882822336	33.8332153455404	30.9277434448706	19.2289964166773	16.3856416960325	26.8933502739585	15.8472669136577	14.4651991624613	12.4499028182732	6.52846431740413	18.678874822757	32.5465108483251
3	17.7002512871193	22.3089329979449	11.7633803533704	15.4796878458727	0	19.8687446024109	13.0442876547531	18.0917569371152	21.333721489847	23.7860675262809	3.05415880305703	30.1163049923189
4	34.9389774622866	38.7525265357691	12.0361291944656	57.4921460243634	54.6217394433767	18.9462553724898	23.2586971933383	30.2121274184922	31.9676750966926	24.0990993450861	19.2229490282002	22.2826049334286
5	32.9532218677783	39.1989894869338	13.4099300286035	24.9638246741963	41.6713703573219	23.5884997307821	21.9254123232862	11.0290839213902	15.8549008445094	18.8049637279716	15.6049934455000	12.7877037206679
6	22.3605145977258	52.6530030000377	17.5711570573057	43.0071135445864	66.1671281362543	31.8093714064687	19.1573860135095	23.3634031661697	17.7102983257553	25.5140507469225	29.8636904576789	23.2588470737296
7	18.9014584203462	39.2373129641291	24.1433494244798	17.0035612562366	36.7882632413535	8.0602388208916	20.0379009276245	25.7290754629625	7.48599010232087	22.1638201972287	27.4238728169869	21.9503525671349
8	26.2213385882733	37.0413950649293	20.3291854271765	32.7727527700994	27.5525066223697	51.3644460599873	22.9259092677025	25.4727604763323	16.4554502636549	19.8902299151249	13.6170143128011	20.7079729293550
9	24.9062691118164	33.3153339889785	9.11142099463305	18.0239244277767	31.4460563282542	28.0909977674803	11.7447583613830	7.89227999986566	16.8460324238824	8.64924624255316	25.079819067375	5.86976415079288
10	32.5064709123374	36.0558461318174	55.6029835984344	43.1614250053691	33.0153614345488	31.2499277093263	14.7611832862673	31.4489469140377	29.7088166776881	20.2928671790424	26.5520831161972	29.0028269249226
11	9.28250198609918	31.6856585854793	13.9108363535651	31.2372839581823	34.9020635824215	37.8001307001279	16.3064654720844	21.8032810602942	18.5598588853701	20.5553453011203	25.4162897749519	14.5206905593039
12	15.6806464571182	0	23.537688270615	33.3927344841581	26.3550017314044	22.5412827524107	4.33236289827122	17.8144740446952	10.2410359721073	18.8948458746655	0	5.84715470751152
13	14.1020941658272	14.7626254579662	0.46238915655349	18.4123535469125	18.1545480873990	0	13.6509608987895	15.3828223236924	7.82619906700838	8.45493040328928	9.4415723615956	15.4326270141006
14	15.4231378016512	32.4944870620633	28.0787727513661	33.6905220230745	28.9972884740123	8.29545096226695	7.26943878433362	8.10388406636573	25.7348213073574	20.6925439788552	41.8532856169601	8.23675205064733
15	27.3502690864409	30.9201022020495	12.9333948450683	40.2760080461679	36.3126322111334	36.0295535720328	12.0641764591360	21.3841809691546	17.4035438851788	22.0727409127663	25.1458866312191	24.0732028982899
16	12.7562444505629	46.3486249323169	25.9172760160989	35.1953386400914	42.5263278853609	31.1670080172636	14.4536062557139	35.5134746937253	12.5734289797876	17.7967812985930	16.8567761173726	15.7182900171921
17	33.271216104162	33.0249668853003	24.3908795619564	33.3082137086047	51.4377085928912	36.7075975926881	8.80612965746875	26.4065006816022	16.7989895107466	27.9041001154554	21.9647057625551	10.6910845927660
18	19.8416442105644	36.3409373639822	43.9816435521531	14.3587469206769	30.2272081080468	39.6092033320111	10.2451043551709	22.6293298572907	29.3777513045281	15.0218283512450	16.8022385213525	33.9933833569646
19	12.6353452467101	51.3219411044987	25.4257760644827	18.7248729885202	51.282722786483	26.9194583126582	14.5537052581335	18.5680305479063	32.7718414887983	13.2963282769530	42.8006161279442	39.9739475874607
20	3.88057691285143	23.0941680015936	29.1223595072594	21.6214902789839	25.0918079659323	39.7651237297685	19.3136424705049	20.7383037131991	2.74835763782563	12.1537810650776	19.8554226801592	12.9779960981800
21	21.9005689815492	35.2003081662893	19.8791317120103	22.2037372612997	41.5451282883362	19.9951447968631	3.58617724546698	14.4413884751211	3.11441307691870	27.2675456550361	20.5973072970614	15.4160178335967
22	39.7659013471861	39.3864080135641	26.9626698782399	30.2234699358460	25.2693509858502	26.5531187435001	15.1790733307992	20.9827286413121	13.9692098114367	31.1100596551909	21.4164971507175	19.5888406688706
23	17.6439978474415	24.1589829944315	15.9948663031283	36.3463843506413	39.1438741839353	8.63518034718486	15.9761268798424	28.6388885263438	19.9194518198952	17.3756018641313	11.8862193242668	3.17230541743462
24	15.3475243896211	0	0	8.41890289527992	0	14.554880935667	11.6595323434547	7.63347899599079	0	7.30565455476913	5.1847215262057	0
25	16.7545561281064	13.6985038156139	7.57292404521537	0	37.2751030384079	18.9178345026678	11.3877572445522	19.1677012235064	16.1551226844582	7.79818081557938	27.8888117964247	13.7250006116334
26	24.377038834538	50.8030136747312	29.3466587719796	26.9106520263056	33.2080687975223	25.8460416277912	14.8395643583973	14.1871287308301	17.2782472408822	17.2530696419661	18.2777116610695	22.3963636044148
27	30.2135977026833	27.9052173609426	18.8283642151062	19.4074285336284	35.6002975371559	28.936324042027	12.0678249025064	17.3442799812558	18.7168299055710	23.0348409438025	32.8947966580304	18.6493895559818
28	13.1843220281320	6.13389688714055	13.8903823155541	15.3478613794493	20.8606420863175	5.80860906549562	9.76006528650555	12.0608033645184	6.49161003002426	15.4237685961039	28.0118735734319	20.3765378243873
29	11.3100922222943	29.7262550651597	26.3540872233081	14.6810616934683	38.7185705963202	41.8596282720607	6.8815429999562	16.3114922935197	18.6948814864297	16.1946716246251	14.8772693688584	21.2685171252478
30	9.74680886726405	30.2272218183962	0	20.4144617909665	47.3562411018302	6.72966858616985	17.8447216157916	12.4466950454780	8.4647215100103	9.30572311342063	11.4008338520573	14.9498537009738
31	28.1765814445133	32.8386803984951	46.3234571551503	24.9070867283565	38.8271673385705	22.1557242213466	12.7166778702563	5.85738124721148	7.71015588433797	29.4699650497832	19.4702630809135	35.5137743613361
32	16.7533439156927	0	11.1938127473086	34.6910837721500	29.2351404986429	3.1417372877626	9.18483622657188	21.6590334840548	14.6725652132853	10.2762876503469	5.15757442027078	0
33	29.9262285609062	24.9895936491153	28.4503926715079	29.1031116635248	68.0911716577873	37.1675214548675	25.114231205084	35.0512933452465	11.2184149561529	19.8341756320556	14.9344160257306	24.6582046131633
34	16.6332286278271	32.1942515720242	20.2661722820434	18.4980255931269	22.6097019811603	39.5771899389387	14.1106244077953	12.8232996606557	13.5783429119908	11.7883107349916	22.2009946913335	0.61497698341369
35	21.1385517864179	28.9185066512231	20.9582113201295	40.0468464686014	45.4114519950631	0	13.7195237815439	10.0427515769026	24.0627620914134	20.8394372513701	22.8005588002781	25.7501885447039
36	10.7356399646153	14.3421934930279	20.4177033876349	28.2823740116214	18.7454491203952	5.47772880044562	10.9223526170777	14.7069406073837	5.85695056557239	11.4034746846897	19.2837415440240	14.9506970128863
37	19.5937743465790	29.1645180187593	21.8731761592524	23.0080130130378	43.2201587171494	57.0943845668748	14.0835868545166	20.4784767571981	11.0116890545064	11.0859950691499	25.6342276173442	19.2947893407081
38	24.8196886580758	18.8571510372421	25.3276238521018	21.4429660566485	18.5752827878639	24.569065359163	4.0443236484025	15.7668714296251	19.4652777808825	14.3002452620515	28.2154756739113	19.3149701826088
39	22.8018779701951	18.4225006620498	11.5763862108336	33.5174588002049	28.2192644271447	15.7792108294485	17.6414358136773	20.2759230862925	13.8086109783942	13.7656542553288	30.9391645516289	20.8328403733457
40	21.5561128641068	21.2231953577495	26.4815069376073	14.0652787563011	27.0339918742257	0	14.0181990172943	19.9725335414126	23.0622028576270	10.9415225745950	13.7714835384809	14.3552080067914
41	28.7800960553618	23.2361019892279	33.7238761505849	0.112526143915705	37.1227106451716	40.4990208751197	10.9865108766197	20.8425544689421	27.0186134725323	9.80293193165033	15.5789713651535	17.1812842477375
42	13.0150342689767	31.8531789746107	16.1900258803485	43.5361818414545	29.8718403199883	45.8073005873402	13.4574415888593	11.8219090182860	9.95184315554382	20.4443471843178	21.7974773467944	18.8116905143693
43	28.3544717768139	47.5160884426204	33.2742562927709	50.2373415906501	45.5490634494855	35.1527180489025	11.7586007747531	17.0133475892161	8.15312457502563	22.8125721198317	37.1745795151052	33.0761747132916
44	21.1562548303826	43.8626567768501	29.9722726526978	32.9891268075251	43.3249668154244	8.31423763388965	12.6520502573449	18.6048975069004	17.6447307900324	23.0552983178838	19.1998629050950	13.7974190260283
45	28.2965119815517	24.1930443647282	38.1316257484696	41.3894993414716	39.2367415939496	42.9664299739845	16.0054947003119	23.5518374182154	32.3085552913285	13.1298677126441	30.5106527408568	16.7617934664520
46	7.82070386236969	0	17.8074318229097	18.0069076470033	5.30441445625132	0	8.82157458580178	3.94364034243453	0	10.2809359325286	18.0886430947153	7.49330984996082
47	3.00781099277474	11.8201388233775	15.3215640004759	20.4053101997044	16.7021575358166	31.4365246092070	18.4124146391608	14.0543923497467	13.2049084939525	16.7112645823599	17.5128948893254	22.3660986670818
48	15.1854957360909	35.6771857152654	49.9250003996606	21.0333096140300	25.0640056440362	16.9042374357747	10.5300465139334	27.2836831638780	11.3777970661468	11.5216547519643	31.0709425872251	18.2932915087403
49	31.5461091083479	24.7435484847732	6.98489776537729	12.6767860116951	31.6023319331682	6.48593968879643	15.4328039212748	5.61191013470746	15.5796099497837	8.66334631284872	11.2237233623919	8.6711015462382
50	24.9239497977773	33.871814284934	41.5796517247563	4.3644876713788	38.8960912999719	39.8028022058504	12.8005680377410	16.8997715886670	24.1972594935983	20.3004799962047	38.9162736156107	31.5071042944486
51	35.0293896502392	43.4922275808743	25.8407832738902	44.726758603798	48.5582260315676	27.8443642299630	15.6558397550615	39.6259897090076	25.1911674192328	18.8995513801797	29.5130035246688	18.6100037714325
52	34.1103821692599	30.8464123415711	27.6496559764569	25.342015248098	24.0479100026633	22.6841775656329	14.5126025405649	23.2743700005085	12.2854815726431	13.8659409683652	32.9718150363083	6.23022869298027
53	8.77853922809438	18.7942148586169	28.4859570095709	23.5687550917955	44.5406230589358	26.5839059301144	8.43614898457663	12.8708122779706	23.873279369248	18.9513583028414	28.2532916774232	25.0450015767271
54	10.3764477655006	26.1142425391868	1.83215389204427	26.1333912486123	49.7612621410903	24.6334267045826	12.9897695511239	19.1044330611667	18.2313215331362	2.00741253494355	31.6323708151909	18.9471923355907
55	13.9435953938424	18.6178468503525	14.9712003661169	28.6293646041104	33.493570805183	6.12607356199509	15.0761217084119	16.2926836424985	11.5607624911478	13.0479983267902	22.5501806187774	15.3963605613192
56	13.8184898670629	0	3.61006508145178	18.3352700650327	26.9488012504272	18.1390641672439	0	10.2679648193323	13.6759018739296	12.7321086894494	6.78790770466422	21.8840927885665
57	32.6177975029495	31.8988456160790	25.1073668962296	33.817474235834	54.1629586508543	41.1501620360928	8.31783466903957	22.1298976434512	7.07097896584009	25.1664391139685	48.1056452347201	24.4524729337466
58	25.9102113110433	20.9045959133510	9.88659556731762	22.2153788621011	49.1717798378076	28.6625602757641	11.8457171774587	24.4347847597519	15.2402528114688	23.937651334014	31.0850127105835	11.0724660581267
59	13.1854627985124	15.5877772112078	28.8233244081594	6.54465306809047	9.90901625357463	36.8738122093018	19.0484931524393	1.84786881947203	13.9472436028415	12.9723023058673	24.4821483700650	17.7838911143533
60	23.8937288593876	17.5751045141154	16.7245453496344	22.4448076696528	45.6224654670997	43.5844656648476	19.3587256201345	20.6780449903152	5.26322273701555	10.9229169984996	16.1863220418314	19.5000217812786
61	12.6815821819782	12.0102503368483	19.9684308913606	26.7263354505827	33.5523820151361	41.5837567586052	7.69595842826875	22.6181619519996	12.6965888942417	10.8172696707793	24.2916109342292	14.3793348009078
62	17.9747103943473	21.7754472090083	6.19188988166211	33.6515815737373	18.6630851690399	19.5438679291168	0	2.76573891013506	0	10.9739834812042	14.6993085548190	17.8443048753596
63	20.2736025431624	28.1305401410101	40.8087896562635	7.33721053124025	16.0814421905689	15.2290251057891	12.4605540683451	23.2211378672844	15.6910996120878	15.3126446899965	21.3133212143279	2.48938224989080
64	26.2286162189885	27.5582550878306	27.7533285057615	41.7551641500182	32.9133297852626	22.7990763399165	9.14465191236444	8.60478686109397	31.6365914834767	23.9928105714970	25.3990496874535	24.2369027949317
65	29.6180527347958	36.2944638355533	43.0803945070996	28.9385629605931	24.0912735097880	23.852996907421	13.5609207314621	17.9553565275999	20.1426387137882	7.04968267946144	9.56044941147622	26.4377696815478
66	8.28359473791636	26.6631257782785	39.1559424772142	23.136456105356	41.1372440387458	26.8969253158798	23.6975101182237	19.8660250614200	16.3471350256275	11.1030198964755	14.5794674441559	14.1122235182904
67	33.4405304780803	28.0090127063947	23.7926125203380	39.5387675822848	45.3127456396932	55.6967099347672	21.5022318369531	18.4168625466911	14.7483142391882	10.2841441986308	22.1947310492466	6.77901750313666
68	25.8407701610498	30.8536655641788	16.8939933611544	26.1814513100812	29.2215802005684	13.0548372026581	14.7849916127059	15.1978902440946	11.6081894452563	26.4356924518621	38.5411937599002	12.1840406684879
69	23.120437196455	42.8745298872412	23.9993934842509	28.0316518631765	42.0492711870565	19.3985488384603	6.7847590264247	11.9192845651038	11.1197466227788	12.1192817182974	36.8157054852981	9.70803090124115
70	11.8933683755177	34.3038056079221	25.3102045936940	23.8951371469337	39.7269900580612	35.0521098960438	13.1553346811419	23.0100660019514	17.6355365422925	15.1966446201904	22.4047197226236	14.7686351078475
71	9.10790280748174	25.0079655703852	0	19.0892495600888	35.1288536067979	22.6758227780792	15.3541040372008	24.4122073847869	6.97306076293067	19.2466979303593	25.5103991366960	15.5609485278498
72	16.2204460322683	0.558679606259714	0	31.6735212295647	32.7028677144552	8.02996983560392	7.91311315551946	7.45925276415494	0	14.7164785268370	0	0
73	17.7531372364444	25.4445740158108	31.5700450142095	18.27267863024	48.7915282937453	53.9089668095892	12.8852842016986	20.6959623265593	12.1728972177297	17.9259031161138	21.6222924696208	24.3061205105765
74	31.8088736061515	27.5418412065330	8.54892877502937	34.7452026982915	64.0325273367642	32.6306900605720	15.2922873122996	24.2762955860042	10.5418079055502	7.28050822562465	20.1592181772383	16.5184425257531
75	14.4644413686018	27.8760556335073	32.1392790670867	8.40729178860036	21.7926129592566	39.9288578238824	9.9541081893615	24.6497889506120	10.9821402216776	21.1446489795839	21.5038319251001	18.7621309440451
76	16.2464586995759	40.3687960942018	9.91540632326272	29.5548494022857	41.7443672720778	15.1563135711139	22.4423822237319	29.3519062600626	22.3814679908235	13.4816876649334	30.0779257254091	2.23688284202614
77	13.7101823923924	49.5102662227765	0.830205511622214	6.49182206801344	52.9029305691025	21.3063281011262	21.3939985342307	12.8369502529217	9.04394184290761	12.0766319311671	20.4707407355870	14.5612999753394
78	19.8470368602621	25.429381855986	32.2096781705515	29.7820240165710	17.7659649462759	56.266465682932	12.2699395096649	17.2140196792138	14.9879872951114	18.6300588015236	30.135791970133	26.5532208237873
79	16.0247339976244	29.8720085298347	27.8584107402539	35.845171089857	14.2008754996630	28.0279479118130	15.8850343293211	15.8710239765808	12.9778114806102	7.35301788952345	13.1100599771984	28.7858377349069
80	12.9234670254445	37.1996092562660	20.6712071608034	30.3299322871287	52.4735674162998	18.4262825829876	17.3692680755258	32.8141068488598	3.64837073700424	19.5852833026426	43.5491419522369	22.9372346850584
81	15.5229650602548	16.4080603214996	21.8543125291371	13.9817416796759	60.5014527399514	45.1282784765679	9.290828770685	22.3799881721439	16.5939224072031	15.0142899009353	28.8755012926967	27.3895320341362
82	24.6101332024694	8.4404624664527	16.8175146821462	29.7004993411353	5.30664842508873	21.0729689098252	12.4831502088029	27.3097365365236	0	18.6963092735818	0	3.39029866102432
83	8.86200062453262	33.5447298951236	19.9799582251616	27.3092544686009	19.5360947936857	40.9340163244913	8.25037025908247	24.1175803847693	19.3190009794496	21.6508797789540	25.626254904176	9.89533954692975
84	22.8451897681791	11.0522679898483	15.851301657949	31.1247224244433	38.8474096184484	24.2143293023533	5.66583850201574	9.73369932706256	21.3907715079483	19.4068535939709	20.918798473068	7.92582684647967
85	12.3963163856875	14.1465596899040	10.9244988221541	22.3640495436579	10.3244080783110	6.76875308797404	13.7829524084082	12.4092476263253	20.3494893452487	15.8924921295625	12.2825106256822	15.1845575684211
86	28.376144256676	42.1668759807037	32.9755680274867	33.5847536457204	58.9324561896005	60.8878260701706	14.3848363970833	20.1555385598327	20.9752124362489	21.0702388756604	36.4731352101893	12.8387854301386
87	13.3221156641865	11.5914199427542	26.4729078634963	25.5694736853682	41.6180071609201	22.9755894026696	15.7855462648236	13.6073466888379	15.7414183162279	8.02331370039372	10.8113376759953	5.48063628115981
88	17.0102319716459	0	12.1429285978634	18.0743024077512	19.5791824955979	11.9660319945125	13.4672383475048	23.2395090250296	6.27534454253603	5.81542416717086	14.9458683631149	6.60222167783007
89	21.9330667577386	3.18664958221080	2.59028642493997	19.9488341811551	30.5344321976122	36.5580288147756	12.0293934506710	0.723589986839221	23.9483012419106	5.70797590416786	14.8194659908016	2.17188995689591
90	42.4909490199328	30.8606161565448	37.6687955650916	50.3166123118626	56.4318233667045	31.3274559844323	23.2141525944127	27.1149838179667	9.24984751838799	16.3762170494837	29.0866080367370	28.5245976757741
91	0.862838606338059	5.31574463807069	6.98275388299163	16.0078556823266	40.5658165311139	12.1617280665276	11.4562201596350	10.8937822888654	2.22066415414153	8.49543143706862	31.6218188123006	17.5698599539807
92	33.9810147760545	32.9116589110521	13.7804102130990	31.5363847905087	23.5099202639059	21.7938718214214	15.7220073533672	21.6885399198880	18.8364108388112	9.21143914255804	14.5995706559781	12.2425013489034
93	7.4188420449619	22.1428332042666	16.6418810425195	25.3786753535640	10.0293330352781	21.3080180361859	14.2139288883399	12.7739553957004	17.3331998540825	13.9426760647149	16.6656987863818	15.8909433169476
94	27.8629166016763	17.3491101353673	7.64721439960738	29.0055834698967	4.15704380695564	4.40503660603348	17.8652498706476	19.5867655699294	3.51417226565679	16.1674527964526	33.7588508323665	12.3378732896384
95	20.3688233866937	36.69782361119	29.2775958404312	28.6932262987419	27.6261913874852	44.6239384981559	17.9030697946768	20.8083506019358	13.3401752237557	12.1749888650845	31.1671600957577	21.9488585329859
96	15.3128669577759	19.1206253146124	15.7163404095000	28.6129336115148	27.5077704879842	18.5680552849948	15.4982609958837	16.3911384096213	20.5540391529612	16.1974624993345	14.8293007998438	24.8379150120493
97	20.2748271127481	19.5716477861048	14.2797832365322	41.0647597099182	22.1969534937399	31.2083325721408	7.15738449335659	19.7525887780339	5.71131863517629	4.26611173672078	18.3340685841079	28.1817396409338
98	31.343293760798	11.2415670113726	16.9570374373797	21.3459484908933	7.28846360945058	6.98732462231562	10.5980499437235	18.2307429254085	22.032982728012	14.0464819083793	10.6233481653908	20.0383579497397
99	7.77740600220928	6.76415755862305	23.8755963256735	15.8194673285256	13.3344668162149	8.18106881213117	19.3100272220661	18.2172969123992	0	0	21.2950505555991	11.3083480453870
100	36.3474334988192	36.5418146535465	6.75616995885671	27.3219184612944	14.9078654106121	44.1114838906762	15.8774525116921	21.4519849744506	19.1909237849499	18.9096664269859	23.0281764529661	18.8343209393029
101	16.1634832966711	3.65731265865844	28.6433611057279	19.5146575537592	10.9037181407470	39.2266056855917	18.0726028307132	8.14225187340546	12.0050571567992	18.8753855240519	11.9914173054736	9.41458115567617
102	19.8591929640680	35.5116659913882	19.5563536700224	29.1987403559049	34.9658815283291	19.3781930165515	18.6847568069364	10.1414266305462	25.0299977983075	19.2928165206251	9.39549612345163	14.0450579967131
103	15.4652744396966	23.8710336029418	12.1409178831105	33.4514307882718	41.9075262775665	10.5421282946958	15.3797765444857	26.7840962672316	11.3699843510041	18.4755377096171	30.5704620218713	29.2607698081208
104	18.8024838094823	11.0178076903059	12.4240674889839	39.6829834617354	41.3241555061167	21.8585670716058	17.7956959215433	21.1792721169519	13.5615000609821	18.6025321672496	20.3458043993388	5.88941320861151
105	13.4152608831574	49.8553316394168	5.52540423905066	32.2993863898045	21.8701049212779	31.3820458373245	13.0165856296858	22.3105007066585	26.4969299068242	20.9304400432474	23.3902986936736	11.1891740482636
106	20.3368005150591	21.6410548249973	21.4493451741261	16.5144021250610	30.4726302930118	37.0710181033492	20.7798453103417	13.9545419971948	12.8346187952602	23.9119556159221	20.6262497695573	6.73729479157585
107	13.9342098121044	1.26848081853429	26.2860157451021	17.1015165795304	30.2138507291184	6.0910930535692	1.07105959041121	7.55769583010386	16.2628324038653	6.98770812393347	0	21.2786061251449
108	36.7588566066576	34.2597253045587	28.3104967197073	41.6512148572793	18.6426725914827	32.4349695142450	4.55320799504333	33.0338091796686	20.7340619813329	17.729639249154	33.2232131512179	26.9052067618096
109	6.82880126300323	6.88237372704747	19.5161787502505	37.7165200657293	44.423229529761	19.4993987917055	8.39168188304232	12.1116279233345	18.6102349874090	4.47953042724229	15.1781107108793	19.0895862287364
110	38.7366385749144	42.3359935313548	22.0664821601669	32.6126157468084	43.8802137646278	9.07785118914605	17.8121113545543	20.0174676753304	14.2014421459394	21.6525030209119	29.8361717122655	33.8844562709583
111	14.2171538947163	13.6126077736967	19.6971898775272	19.2003535477273	27.5476600909097	10.3394718108815	8.94213699462345	17.1069636056978	14.7200104441463	14.5102925127507	22.6695547204803	9.47630920239872
112	13.2100204567032	20.3577759652730	19.0530687460649	21.6783731637604	33.7496117015621	10.0669454345010	15.8982937916217	12.6585846102071	5.94662634543025	9.34326002025024	25.3257839848093	22.4247854858376
113	22.9551555026820	32.3143356847286	30.6835825037376	21.4145246702803	43.8712291379507	45.1498631566699	17.3606301259664	24.9455431200998	28.8797626867376	14.0462012855244	33.1267742995253	14.5122133758847
114	17.4553999058517	32.8134281667827	25.2285342254254	17.4673776230983	54.6172392756812	61.5017483373511	21.1733948827012	34.3436145288102	27.2479118064886	16.5649766013363	25.6204750883557	22.6598995449170
115	41.2064019063272	52.6675236810971	21.2691386961919	33.4761319896459	53.213796659466	38.28653013564	35.0630828198899	22.5560113267561	0	20.3679975960636	29.4130831703556	33.9246924503077
116	17.9991098193833	32.3657902782685	21.0123756518786	30.3577644282725	35.7487988210979	6.98976127327576	13.8851141395663	21.522419588719	7.58151458431415	14.3789494067249	27.6544679331952	20.9610471605832
117	12.7293878236219	16.8991828158322	15.7120823818793	17.9779369131858	32.5283072293227	0	5.86197720048004	11.2157699396933	8.65882878956372	9.22066970764265	21.2151195872214	10.7767270252905
118	15.2272243535609	19.9057990715225	33.6279678051941	15.6133787721723	23.5907549333537	17.2186417800503	16.1440649976234	19.0226081833870	5.44955864955864	9.83645042248417	10.5262083912083	10.5880466112809
119	26.4348752056425	39.5986239676555	32.0204965074824	30.5537922965231	43.2414634971218	28.6748801141883	14.1872086470953	19.6151901930185	18.6196721744019	22.1457668454779	27.6236480287849	22.4107871050319
120	25.2145692472563	19.6762099550537	11.6362855303023	12.1615512283278	15.2676411768062	30.3115303022738	16.8907442733276	20.1959520550869	17.5670642113081	7.79388662225836	15.9440706480827	10.4472839078159
121	11.8025660041491	36.6587452332113	32.9828466434692	22.173156708384	43.5285581254539	45.6723156248571	18.7674321654413	21.9700767344208	18.3406008056692	16.073612445186	20.5992263177442	28.5378296749363
122	27.8867135671697	29.9236651735694	25.6561428935902	23.4192501975014	56.1287881934105	49.4859540578903	20.6704125370741	12.1440638335149	16.875028321776	9.17949048718428	29.0130209940904	24.6358724718927
123	9.17462523272354	0	0	0.447978307907874	27.0917883683157	29.6032423869288	0	3.55785644530774	18.9711053529779	10.3716101088179	10.5411370410098	3.9951498297472
124	25.6221751209933	28.0697896272623	26.6659589110467	30.8129533181347	41.5048365456139	37.3494217750448	22.0630892446305	18.9012886497869	12.2961657723147	19.4009993408329	28.0637219755733	0
125	15.0331156318270	15.5860208756758	27.2273893766297	22.4033297636762	47.9962817610635	39.2138026419858	13.3919286387461	25.3766181660178	22.6433326105547	11.2227066683794	19.5422923111785	30.0604987561381
126	14.0246091380344	34.4246857475337	16.3459416089143	17.4942505303309	25.6821906228384	36.8416964617821	3.75469846637995	23.1439830925520	14.9639531636567	16.6000399974474	29.7521769401705	19.0433311565593
127	24.7238365757692	14.7976887367417	28.4252760487239	28.4461203476842	30.9962431282598	39.3399406440904	15.2351624709565	23.8240772012843	8.96764135989788	15.5538331953314	5.75658353835482	26.3791775271844
128	9.61770763298868	26.0793614691670	26.7721455926620	17.0796382253607	24.6481325279136	23.3706491124964	12.2339209706921	19.0394376198770	16.0061190139172	7.33145656380041	31.8411033172859	25.2259029684697
129	41.05207976763	56.3673912111135	44.3785787572355	23.4504230418697	47.3422505695054	49.1134448924634	19.6580362539673	30.2852073322221	30.6575101634497	20.6224609375195	26.0285191015254	38.6753698431730
130	18.3462392776709	50.9036736146671	23.9127976233636	36.8954606909782	46.6216301542663	40.1329451161979	12.2685152840148	35.1398199526366	20.5209684584453	13.2460729786350	34.0992042352726	18.0153190226058
131	21.4890588527217	22.3326920439873	0	4.18648891991243	29.3735388334936	7.4901770391406	8.2465151912018	15.8363573830254	13.2896597805996	9.20030477092563	9.31579825891297	4.93302940464075
132	16.8677905312425	0	28.4864029760842	23.2338048255425	4.0954573503538	10.0220903156631	5.14265240683164	14.5876578813268	10.5405224700603	11.9735858892387	0	14.0978581917247
133	10.6220816707691	7.63280444277859	11.7748746273791	22.6722524044588	17.8645941053401	17.3753074651980	14.3079342195335	15.1347986771431	0	0	0	8.66721183609689
134	18.4890001032227	31.2884306395280	24.3498033578414	21.4475526132865	38.447058304267	7.49318688752395	15.2162123699611	23.4167127789789	27.6103614197910	19.3282642990935	32.0382270038003	25.7562096493096
135	26.3062960346695	47.188317747006	27.0529894495565	19.9217831493991	50.7134150868308	42.6705639603343	20.3511627057309	15.2747713618237	17.2537720800523	14.3113423841351	26.1024909473624	40.2835206291079
136	25.1928810662892	27.0592455652102	29.2385838682824	33.101480091047	42.2996188323542	27.6975916677489	6.15577188569098	24.896990857672	8.6561453393395	10.8744100348835	38.7325303448093	24.1495056307294
137	15.4222366201722	20.3176587384215	7.90814893657628	33.1564626305217	33.7264518954989	21.4186459728101	7.74002419764742	14.832161401355	15.0244963095185	10.4100663347044	12.6814263480984	19.6392255377251
138	16.4787672771366	43.0484619647593	13.9197935347149	33.9459976862868	34.3605054234323	31.3504915937451	19.5497076045871	23.7836004429741	7.69204758803432	12.6590286033959	18.1370544115163	10.0454071105323
139	9.68778137737726	7.66854296759761	16.3515493800937	29.5588440390107	49.0873107752202	22.6281595833830	10.3903211779894	8.27632466671102	9.7325140329811	6.04959748161468	23.0187615098775	7.71150386678648
140	12.6113421522094	24.0938317413488	15.0976513866858	17.4789811836605	17.8475931702208	14.2205637006962	21.7033248345183	11.3485527566022	13.4794305574402	21.6636875675238	20.7112827516458	17.9818930262171
141	10.9521421481543	18.9289926369054	20.2984423444241	7.24134529274681	25.9663956034009	17.0357216937381	6.94223377611591	10.6910753510607	12.1130722166023	11.6465170610397	11.6643323612303	0
142	18.1728056269519	7.12632181751347	15.8274433103812	15.1578931622518	32.8811100093823	14.1452374450993	13.5517646883003	15.5947959597374	13.0183635023865	11.3373989673399	10.3479107232230	5.50670980319108
143	23.3989113461386	46.945524906894	48.5417740702258	42.8833924227178	56.814550127346	57.695385204484	21.1155159450462	22.6077689240967	25.1070861069321	21.4433441846204	44.3763157292582	37.7839619958193
144	25.2945098537788	17.9469733641007	19.8495025405476	27.2388861173717	21.7528605810819	31.1576453705907	7.50270664766745	9.08201458255575	9.53305738161782	17.7141839610931	21.1943988613264	0
145	11.5686109524530	16.6673900701212	29.1906656428328	12.3576365841803	14.0866848534822	23.6896660905203	6.33876122738221	12.4396765694058	13.1756398861892	15.5140474187601	11.7175596967012	21.4454323569043
146	20.8810666407734	33.2021079896281	25.0261542839264	25.7851092802955	38.7682987325854	22.0592536960048	25.5814303915642	34.338658512451	11.9477551582490	33.950170291074	16.8544422408991	21.0406076787839
147	23.5604882386174	40.436150283867	40.7310956305712	36.6172662060192	59.3363622764651	34.4644699263876	11.6793225972334	24.7045072008257	22.8342840691916	13.3205502060679	24.7164785872871	28.5166401769586
148	23.7843237970906	29.5643498149144	30.3628116390625	33.6291422448377	51.3330422918468	13.4484128788042	6.74790608216348	5.42102480170879	4.73212811785919	13.1529095818079	13.4555281603714	19.5161699652846
149	19.1532939749128	42.2559450819711	17.3385804213665	38.3553791578128	10.7228160322943	30.0483636012251	24.6589608543900	15.7549969850857	10.0916982238059	22.4300310739070	12.8072122669824	40.9031872153546
150	17.8623504549874	11.9486839961929	11.1290344607424	28.8817814807742	32.0341210033327	15.7816501489182	18.4242529106904	23.2998650882298	23.2263418893468	14.3708819573345	22.0602551542751	19.0558724773444
151	17.6797390760107	44.938860084952	34.7650863567445	8.1904011123303	45.9601520386722	27.3948166228242	4.02537894910858	20.5064259633172	25.153779427174	8.42811353523543	30.7659516529817	15.9568697413647
152	11.8145458289702	31.0434400080467	26.2106896323617	36.1126050609126	7.31891564744139	30.3460315855868	8.95710208144962	7.67937353337704	21.6170873125589	22.6385156280157	21.1911034202409	26.5710985814029
153	3.74936365147445	21.4921071738001	29.5016519868827	11.8959179601842	35.7162676551476	41.7443063585749	13.2434850789378	9.87532536359825	24.7398599856619	10.5305554265947	13.6198970392735	24.1865604605600
154	14.9776386851256	28.5176253581787	25.4842764798223	8.6735293699489	34.8006379062327	8.01983331503694	14.2933929668048	17.9717824473061	12.3744762079205	15.6716757598330	14.9434398247918	18.4055398701273
155	17.3724953347872	27.0240660065125	31.5834614624446	26.8311714479415	40.2531688626815	45.659156965309	6.65506601460806	18.0449222583701	11.2165671572329	22.1927335404639	14.7948224798616	11.4765533309168
156	35.1999692987114	52.4403116208748	47.4035068131792	26.6622104510089	65.756021252224	68.0178517436025	31.7588567058352	25.0119980796775	27.5803697733849	21.8458490852878	38.1781774340058	35.1890455814027
157	25.7042563724735	0	10.1077270766968	13.9426755907917	22.855893051319	17.2673409504801	12.6705648505740	9.82592989691434	5.31839000094124	10.5606092352748	14.1605794670205	27.9383549885041
158	26.5248166727316	32.1053584205793	27.0543440044079	13.5188461954112	48.3796790004736	29.6631847578914	8.82664632658187	28.7807511472110	26.7777959743368	21.973790913023	35.6202351855409	28.3031893744029
159	27.5349848082061	38.654648246268	32.6138595050262	24.8305754789588	37.1494653278887	36.0048719561116	12.2706133511458	19.6440764461921	10.1116865230386	19.2039931350060	39.5770786606449	21.5193931606516
160	8.99044969673876	45.1268096541828	22.1801856518876	48.4189026651331	44.7992012843308	28.2303642525897	14.0606786894986	26.2962214097952	21.1618605475562	23.1649128608035	34.0297675649311	9.92468265370242
161	29.5058177308402	30.5944313990724	20.7811746944429	13.0002292675941	22.3155925126971	24.1078762151717	11.6962182547493	19.4732759110196	3.41336216630335	11.8624343176696	10.2237640451604	2.42216955607065
162	32.2286372179417	13.3864017739106	17.2063116916050	30.4083843218389	26.7988501975456	8.24525386030718	17.3816969395783	22.3529035382567	12.7727002515066	17.3780904318047	26.0558519280265	12.9574909255520
163	17.2435456766673	19.9308310007996	35.0356764771477	34.9962567288948	38.0510696251821	41.6179870199959	14.9368132662748	10.5868264274021	19.6845008382168	13.3378273609894	22.3329027446752	22.0594945238815
164	5.56407789322745	1.53691501263091	0	11.5386628918305	25.9088496071011	16.7449578862036	11.6954761821887	5.04642848360235	6.86099538322493	14.2025242387033	9.89507918494474	3.26815841430953
165	14.1688878282814	25.0870625820815	32.2661607808520	12.1556096698048	47.9162070197821	19.2356051175376	18.7508993844337	23.9501355898043	18.3289040333588	21.9281144024818	21.6009301243190	21.1200968365986
166	36.0242109411982	56.0050766965768	48.3507921273849	43.3485766365601	45.8970809850737	50.8868430492654	24.9880909212944	33.9041549763509	27.4383248695136	28.2956327152093	40.5002160343979	30.8974479500067
167	35.365292901675	51.8811529976422	27.3296211054729	26.5712742325799	38.8401260448604	34.9277887379965	23.9550043773778	26.8235997100522	11.9605640813672	15.6835513773738	31.7150036236508	26.8811755943503
168	11.2498803049753	18.5542668779833	33.4785242177034	15.4781872502215	17.7828546555275	17.6600063928573	18.1237389488020	10.1909223927928	7.52646755727975	11.9861585863279	16.5175480177459	13.5173163889643
169	23.3965687502184	6.79741944871692	14.6488911650953	4.79931679265296	22.227000948296	19.4953412616691	4.42777676466623	6.56802491898429	4.72927339421467	14.6646536923533	15.1022220336861	13.0466175696708
170	32.5031368262213	42.5896080932333	25.4749405133325	30.2692746760605	46.6658230000382	26.2987945278356	18.5504920725729	17.4960579939596	0	13.7839130934748	16.7387910683951	5.11949756148139
171	23.7814677961642	25.1862600394472	20.4909414927125	26.9390849025562	37.6134213619305	32.5752344032084	19.0560119221195	22.2037093242881	12.6324775914106	23.6058027112776	13.7459499115891	29.5943396849943
172	15.0841415222829	21.9683921672568	9.15945237184216	21.4640378588495	11.6617540674366	37.886001881122	15.40601200534	17.2564852160385	13.4772621517293	12.3909512854827	23.1626107478974	13.8531779055756
173	23.5275072893636	3.6875086106853	18.4483855811513	29.0689482956534	39.7711595509272	38.5494977798258	14.6318569311418	17.6480620571589	24.4362263298204	13.071755769397	25.8130162473199	6.84774165761742
174	11.2244569503579	2.16187533153487	5.78248278425514	14.5974602268410	0	36.3370859392719	0	4.52724530142638	14.378033709072	0	11.5624594026705	8.29757634883431
175	5.94058860820837	25.0655905973508	18.9182426075134	23.0752433035614	24.1853586422857	6.98059563672494	10.2268648484727	9.68798130852442	13.9900650664462	4.63668979846446	11.2471536577899	0
176	24.6360642564237	30.4172952030256	28.0872868364429	9.81030095854863	39.1287127965337	20.3507376983197	17.5681898583289	22.2448287019163	27.4654624575886	19.0091350214307	16.8960428079459	26.6949074379218
177	17.4396069035036	32.96896371479	43.7394669269054	6.23466840360637	36.4387135833008	57.700636909478	10.4753314443945	22.5004332767164	23.3950011106208	10.6705711101340	9.50801392571895	37.1170590001905
178	27.8687611345461	33.0168292682779	27.2309692418209	14.533665509395	59.4521882478008	31.5197743028273	14.7559798517437	30.0154225047771	30.405538212508	17.6478000498609	33.8284174377255	24.5542684664448
179	30.9491675229618	23.7903319711782	13.9903678968314	23.2577563782033	39.4874001222405	34.2396208645327	16.1209817695379	22.2756966118523	3.46387041572589	11.3816583174210	24.2471065630591	13.7490700352197
180	23.9061828117023	43.3663585278155	23.4646441212925	21.6092802473909	36.6099108254316	40.3207877055027	16.1705877071566	25.4412730285036	14.4530079169852	22.1575138771386	38.4958008070202	24.7491907034665
181	14.5797707740616	12.8020983460954	31.8586216019105	20.2270416385117	0	39.4501603554721	17.1818796357194	32.1680698407614	17.3422750524562	19.8425413241109	20.9640594672039	16.0975286777028
182	38.9989579255019	45.515597907099	8.53002960292526	41.2101590438261	50.5565867403639	12.4226404905155	6.38245353278323	30.0032302971182	9.48529471061576	26.130973771578	26.5041265206075	21.4750530696439
183	18.4340228297722	6.46128266300448	23.061500681884	36.9645899567415	23.9253181804096	13.2378752579769	10.2714076028268	0	13.1405117833453	14.5058213501756	18.6437188435740	21.2735393378779
184	23.9322906327771	12.4536899441475	22.9631450429711	25.8621920893334	37.4981847021164	20.7794008732750	11.1410801212603	12.7932946106442	8.16664996815247	12.3614651393993	25.6551851338541	22.4928115682764
185	24.7705879813184	7.96274152718698	54.5162194199707	31.4014543487199	41.3525023918526	6.21466811378992	8.22122471131016	22.4724714431977	12.0382920143636	14.8329348759190	12.2039404934287	1.96660157828702
186	32.2738203291046	41.2103846670983	37.8024651218755	33.5421809912360	59.5025637751783	44.2483391529721	15.6642131968968	36.7688550341385	1.26380110371208	23.5011812899244	16.0432589023483	13.5507681622840
187	14.5729915795789	0	10.2710074802586	11.9693437639906	32.0937967488456	27.7856169571124	16.7554383390313	6.94428531360908	10.1404032391020	19.0425725473738	24.9622900051771	7.09083192352252
188	40.640786356809	56.0105452833531	35.7942088847948	48.0704627631697	47.5623564896889	38.730762507048	27.0677001480610	34.2058317341354	27.5404805522546	18.4850652592054	45.9099417435775	29.4703977687735
189	12.1997087358766	36.1663026583998	10.8680257637468	19.5128007571474	43.660032488406	46.5406226125244	27.5636061500498	30.7938851514138	16.3511077041968	22.2765648329665	31.3599706014838	14.5965587506373
190	18.0880897243229	30.1207419052176	23.4196533824184	22.50140408115	28.9298514918399	3.67094166835516	13.3651256294886	29.9035799875670	8.03980598705023	20.3447043097569	14.2981215679309	18.7918826593369
191	11.1342793586662	22.2393818003408	11.0726909338672	12.3980358772365	31.7078436733828	41.5502625034885	13.4644348462953	28.8031642365212	16.1745980020826	16.4876126366296	11.3418894885111	26.0268619155528
192	15.8990971347576	23.4837785188087	24.0608735884978	29.7280399730276	41.3767261789671	11.3939821238754	5.37171459129654	15.3640988646264	6.79936574945418	7.72024699838367	25.4269537918027	18.2781429872029
193	6.23886241725667	19.1438976500705	14.4666356844500	11.4821289358798	29.8274961312411	25.5552704325390	18.6822186695855	10.0222970217515	21.5422441484448	3.72399198288746	18.4875097585234	6.28777923635005
194	19.7331936644135	32.6000828504668	30.4872742461130	24.5323526215727	36.4437583740959	47.8735687831181	7.98317232530018	18.5842812540366	34.9987615145379	26.2512871963861	14.6910852221367	32.0277934028385
195	9.10884242490785	28.4005175596279	26.7151052845017	21.2542120685996	30.2638633425685	58.3263299902628	7.83853229153216	34.1916504069368	34.8408481060501	17.8090367269008	22.7135227323129	34.4699014853498
196	35.0686877013771	24.8840795796001	11.7036539001917	23.8648619076071	3.38231645857055	25.9192003916057	16.1834012901441	12.3457158259256	6.68727452230275	13.6900364714316	11.3989608177790	29.5691146412659
197	8.91250703170888	22.4367755880564	24.4644300904066	31.6401033407038	19.5823690440027	36.3025044152785	13.3817849000673	24.8991480224484	10.0825994854730	19.1902395474789	10.6424776714244	18.1063130110307
198	8.71515310421881	12.7104492901799	14.6196408104669	28.5534810494604	29.9747611500132	25.6209742465910	15.8172995090823	21.1132542309708	7.54930241767217	0	20.5916755519684	17.0632109510415
199	24.0812391924132	52.8332187037826	25.6038446360701	40.455210762353	51.8962081944677	52.8677298823231	26.0451120325662	35.1935290114828	21.351410440154	22.6735892416861	25.6719083716561	15.6377140499843
200	14.7272097126479	29.1822763649945	41.0806329587511	37.218008519908	35.2134830885918	32.5439086225066	13.7926406534968	36.466874317549	26.5398309884053	3.65769261463592	28.2414493612789	45.149086132281
