# Supplementary material for: Simulated data from a genotype-to-phenotype crop growth model for pepper
Source: Data Brief. 2021 May 11;36:107119. doi: 10.1016/j.dib.2021.107119 (PMC8165395; doi:10.1016/j.dib.2021.107119)
Supplement: Supplementary file 1 [file mmc1.zip › Full 100 GxE datasets/100 -- h2 = 0.3/-154958447 200 0.64 0.48 0.64 0.95 0.8 11 GxEyield.csv]

	NL1-15	NL1-20	NL1-25	NL5-15	NL5-20	NL5-25	SP1-15	SP1-20	SP1-25	SP5-15	SP5-20	SP5-25
1	28.4309151247844	25.7867457621073	34.5518299230754	33.7779975380919	48.1358770527483	31.9246824152968	13.1424777552081	16.2281180559096	9.0127787374598	17.3052924682897	26.1972975725791	13.8246872932263
2	8.5488084600593	17.8127941131182	18.0202681566311	17.4591965704651	29.8769174803975	25.1862538983396	11.0619794888622	12.9149853603585	10.1689905200322	3.74822402167951	37.7101337869657	18.7643257698601
3	26.7631952895097	39.4199528322545	38.0123349100824	41.541540628593	40.0972911317421	33.8116015366713	14.5308441654529	18.1386538155556	2.99439784035944	16.8882953735113	25.1756594362664	30.2617345420357
4	20.1584325808883	38.0471269198988	30.8921690414049	27.1534362532447	20.8273815014889	9.02993470747051	6.99578423272089	23.7528014860904	10.5001213393828	12.4602177544813	17.7943579098887	23.1791166681248
5	20.3284192210846	11.4968206466342	23.8057589088975	9.63713782412023	42.1353386958713	20.0761550869099	15.1168515110301	14.5727958439025	9.3984174821277	19.8836606078663	19.6734443146954	19.1849372368971
6	37.0723101058178	37.2728346171926	1.93342304951499	44.0257649931716	47.8749563950051	41.1693439858794	19.1698095185576	22.2257153428572	15.5317238568096	15.3041071679836	32.5475939435340	14.8866036672035
7	13.5579479847938	10.1775500370619	29.6321214718371	21.3247581355086	20.1670310378524	24.5701676396286	22.7719932914348	16.5291243570033	19.5692623838644	11.3588070633240	24.7151504299692	17.7181615512503
8	17.8539679290882	26.9819910112879	25.2750373493100	12.9625803070135	57.0276860325141	28.9433001031743	6.4985799682115	12.0379559852568	20.0101544983923	13.2742475619142	18.7072623458669	23.7065072918982
9	24.3687467854159	34.5305603531018	41.6509617612877	18.8475808776795	34.455767099996	6.95526972539917	17.6857830132669	14.684618732027	25.4792278804545	6.18701325159741	9.81396881420394	15.8446776206819
10	25.4294227815582	40.6453872506989	9.72012412627799	12.9500625699536	18.0917359263026	14.8427030556809	12.7222217094893	28.1205610467274	10.1246810468072	27.3853922455061	24.3749742826156	26.0318462306701
11	16.2521396416990	35.7096757880574	34.0872234433698	43.0652482758891	34.92251232168	40.607841794352	19.8062942763304	17.1440039881206	18.4210632203217	15.5221521839078	29.5677647046983	34.9898789766735
12	10.129944320025	17.3292176681936	25.8402399734742	14.8801309503672	49.8071219121151	40.1567793422202	7.86258917058246	20.2149653645586	20.3091928612007	11.9832463614469	22.1189208503913	27.0832653697513
13	18.8406669755383	36.6198916213618	0	29.8609867318350	13.7125086588620	13.0198006668187	14.1584783650468	19.2733724278720	14.303539499698	21.8483295882204	8.38482168990472	11.3832860584770
14	12.5268596085504	9.45696955935348	29.2237546444009	6.16465106478861	20.0159082164141	29.3633134899853	6.04146033960497	10.0759596928766	16.8986762526893	12.9785147286348	9.33043400022292	0
15	19.9239851701056	16.5940635818731	26.7819304062468	15.0526613813694	23.6882366740128	35.2151087951857	6.74056284240678	24.5698181389856	10.8886841841643	10.7361175814173	13.8846344513241	11.5512515620509
16	12.3801250446210	14.7218390488486	13.0186994413825	36.0700681587276	14.8660723447770	16.0145413063885	8.00889224456869	18.4635925324085	10.5428455071308	16.0012757784131	25.0568444903809	3.89666445864562
17	25.4373895246536	58.5285476077525	19.7928625260665	20.6241816429795	45.3283977482246	29.3472736025697	16.9793480958939	17.3877584375385	29.5070508132096	18.5469609643887	23.0883820805613	25.1987419685530
18	20.0529494118267	14.5981177923905	20.1833561292228	21.5268659999208	57.0148494202796	40.9259908916254	14.5279262714662	29.7213151194505	15.4630413810609	16.7281087915307	28.4223020063027	28.1840771121790
19	31.7942120312365	53.4077572959957	20.7745666031098	33.1538763179883	54.8148774380888	24.4297704094344	17.3734786310732	29.3041457194225	12.5034516146745	20.9232154659778	35.3194156213413	28.6102054261204
20	6.97535885276767	17.4417237689606	3.47678064373701	22.7214903305784	21.4936177074949	39.7839470770724	9.25392391025098	9.22318599169102	8.16115807032136	3.18944667407158	31.846766681043	13.2042859101111
21	25.0023952208196	61.3651051043191	33.3928461560021	45.2793762234905	41.277277907222	31.5638344991498	17.0723787971755	35.3801608309234	14.6933159288119	29.4546428041562	14.1283131814364	21.5471420389613
22	17.4696245127134	26.3462883677939	22.9360491761123	24.3813699458877	2.85036170017334	34.7782007645838	10.6658755765379	11.9539902424003	7.98231333588624	20.1702316504383	25.2214095549513	13.2494231259272
23	24.5365555128459	17.4294919814172	20.2459867144418	22.2986466610989	26.6080405301012	30.6594320477544	4.12708769864744	5.16391369687796	21.6607636674959	5.59244004783665	14.0156249837882	17.9964109852618
24	1.89784905589462	16.9893821560931	28.9145389859382	14.1364755373915	24.0219567842545	23.0573053420237	10.5561585403086	24.6721568171017	18.5799689217067	13.5118060130872	27.5034571958649	17.8446115896662
25	22.9744450420002	37.8870873080329	34.6238462967061	37.6259355468967	32.7215218909659	40.3551744956728	18.0437393224565	29.3648030811044	22.7966420548700	25.0731786232132	26.3385890283776	18.7969499927682
26	29.1792612429706	39.1046533829063	0	43.1588936133683	16.2499050899992	17.0297502096585	15.7203547523549	22.9085896836024	7.6627964844181	14.9397324988892	11.0694327480810	25.6936886750964
27	18.3018182913455	18.8246348014634	11.9834172191917	27.1708010103487	34.2876082505192	20.5375668306505	19.1247526046741	20.3725210244869	11.1405443388888	18.8994348947591	21.8246622241026	19.6863059568320
28	33.0388685259711	41.7798098780441	19.8091367826383	37.3593344575692	51.5940225718518	12.5822476039473	17.3364069313341	20.2645007528379	18.5778880729634	19.2553403365240	29.1224664871611	34.1024590214788
29	26.7286195415714	28.6543782749444	13.6926502734642	34.5291556876484	30.8665411299199	19.2441451181932	10.6333343671185	11.4573806646543	15.0605908427073	16.9136802637532	29.8455156705535	17.9514866695210
30	28.806656450955	63.0533874290482	24.3083153316562	41.2434525522881	44.4805061917973	33.2839923711032	13.8564548676844	13.7269031150894	24.0154062282782	3.13145585582286	22.4761771250314	35.6955797587168
31	9.35680801786441	20.3527771633352	6.28402867987162	22.8486186572284	29.0178651590732	29.2213403801994	9.30408808392434	16.6802217338192	16.7853413196578	7.53495304179443	0	8.39152108178559
32	16.5314503123302	40.7984436527389	21.6991536505157	11.6308743059632	34.6881860501686	8.5455233551072	23.7086044615922	17.7327340937831	11.0968553083554	17.0284810303123	24.8959964047707	14.8142215178335
33	30.3598359773203	49.5383947366742	45.9535544099215	51.8827176280925	94.9660740243365	47.6741673146953	19.3570670436451	27.0813634697158	16.6103556745937	29.308766018049	38.3995880823005	29.0441051413115
34	24.1746749457572	35.2670528503639	11.4303582798358	49.8182226828526	8.49236807612899	34.1187451173772	18.5742908809362	24.0695472528884	8.09440985788087	10.6518608955906	24.4360401500808	26.3262956413426
35	7.37483029195621	28.1640737116856	28.6351001750857	27.6310353712344	52.115754049163	4.10673277462518	15.4384871192716	14.5777128667876	10.7621418275405	12.3341216685244	22.6045012201264	16.0682756671249
36	25.0682167803998	6.48097361647555	9.05142611891708	19.6640066977812	14.4167073991929	30.5672108097403	11.8436502800124	16.3300491093045	17.3266822864228	2.89613266720892	15.9371086511353	15.6288899080586
37	19.2448659736547	28.2876931725196	12.6636883767744	6.53179752781829	34.8135577604477	31.0482244182601	8.49968440572495	17.3259729763528	16.2700594132997	11.5787825943663	24.2304706414893	23.2668895325417
38	14.7745391666486	0	19.5372053111637	5.78342057434903	12.8346994712743	4.21054067934831	18.1631332206334	8.97186783142474	12.2096269371246	13.6521686881828	20.1870126088667	13.7283835557514
39	9.53961081033966	16.7679752156286	16.6333937534521	15.1483757025580	10.8023806937120	32.3751171581642	13.5850617560097	7.01668017302923	16.0533885378939	7.108348286373	15.9733570652045	44.0442440071897
40	19.4454444996619	27.6084831543176	22.1455109449161	32.1618409556761	30.6819405878341	24.1730679262972	21.5348981396331	25.6608933920245	9.76495843677484	20.1447579406798	27.0009649892255	15.2112291815015
41	29.0286862116288	51.5995735320743	29.6526265723795	49.9870658640282	72.1041481040627	47.4537602699341	12.387141452329	26.1135648642725	25.5967078501085	16.3444039465616	34.4331175686378	21.0742792213505
42	30.4273622806001	28.4982960949407	10.3594566234228	34.5641992148035	39.8440167699721	37.2155988389862	11.3832471046781	18.7124021760385	10.2758321608547	13.6201907644689	32.0273075701723	6.26448796209952
43	12.6280419668206	6.12355929529281	22.6237801399978	4.88021086663153	26.0035306905537	42.4367689954977	11.2157315250760	11.1349043944788	23.5053105747027	12.5587022827751	16.78434182882	20.4406018062732
44	0	4.52238993265833	16.4865424256890	7.77955408754265	19.778889587511	35.6892878060718	9.88636013567536	13.6498124420231	6.64377698135068	5.82836842737866	4.76492373944875	16.4657865536451
45	8.70153142319262	20.0513747332549	19.1384762080854	18.0195736381005	8.5186890134672	33.2776055480775	10.0723215030752	12.6709745789368	21.6747414019934	18.0416502083284	17.7836726340725	19.7765590087053
46	28.1940077291432	33.8703445537936	24.6055045617147	27.7220117994096	20.228096514635	36.7797123957736	13.8089799421481	24.4129677865966	18.3695480244032	11.6719811392245	18.2354057554243	21.5826326459715
47	1.04038801535653	0	20.0244187334457	5.17240587763882	18.984357470152	0	5.5955948924065	5.91814447130667	0	13.1084191794028	7.01079802177952	11.6506013012756
48	14.4235326588072	37.9005678591311	36.7065208344657	19.9975962639596	53.1413342894668	31.5427716342716	10.2129759770037	17.8806144079079	30.4961876792775	15.6604167706424	19.6038069692058	28.0699632523025
49	22.5220714024786	31.9703520720759	11.5735722335638	22.3315698947755	15.2931104118040	40.1817543787254	15.0823376734304	21.0423731159713	16.2628024789578	15.4333895466357	32.1180584321446	28.2844039829625
50	12.6235343841725	0	7.67870929795836	25.7827479138616	0	15.3138208332371	8.70927276706324	9.34874173217948	7.58509290836379	4.19280799702987	21.417770297943	15.8743483888390
51	20.3756886777032	40.2336425696976	13.2547540696997	21.0435453545167	47.0803939951865	39.9845857941524	12.8212319099694	18.500849282818	11.3224663543109	14.7133358705654	22.5462282155025	12.3563935738175
52	22.3101355152795	21.514959652626	6.47588180019181	35.5249876181675	28.5891069477006	17.640253773505	12.2899820265619	29.141762547906	19.5918288192859	11.6246497013312	27.9838648955516	11.0973764873830
53	36.6432611851337	22.4919612796681	27.7032440935966	13.8136756079921	29.1636368553347	40.8833568321831	11.8942270171007	16.8486250440426	8.30001989431247	13.0072089776837	33.6805617237375	20.2258375595701
54	30.4268514182585	25.633796747607	37.3375778122416	33.7641222436936	48.4101117248659	32.9007636025960	28.3407365424598	20.8019478229183	18.7623478447598	25.7494652962929	20.4356421395571	28.3822170167387
55	21.1926614748107	14.7980392537914	7.2430474033773	18.2518299883097	26.5240267415506	11.3834714837211	10.0240097753201	22.1524776729045	16.5621974201886	8.46766657047495	17.3250677939426	0
56	22.0105682596751	39.8573811013215	3.82683218720523	21.5205936220723	20.9020852430082	27.4282817902660	13.9436467789866	14.2870867617223	6.05375330649569	21.0737760898532	21.3846032978935	35.3879417523508
57	20.6601089770205	37.0451222686359	39.8386887043952	38.5745071938520	59.6829852313327	19.603553904571	14.0094399502735	29.2821245985151	17.3684952167447	11.5595773760465	35.2010895012276	26.9194776448288
58	18.806123547365	17.6935803634767	19.7189563220833	15.7067688690636	29.0683325449470	8.76590362200196	9.05071298370646	9.50821326730298	3.64936712864660	17.6504209544179	21.045330112732	19.0902405583007
59	13.3135720118667	23.6911626157928	35.6929932058729	33.0345151992121	28.4411014274503	16.5765293382023	26.9224959373286	24.8353514287019	12.4435207395562	14.5897153827929	43.1763831363557	15.0107936913439
60	9.3439434118265	15.3835576669595	35.2998572256828	11.7649861926016	50.075116424259	31.7252910243148	7.88018260678625	15.8323306559109	23.1293364159464	14.3950613708244	12.2459040179305	22.023376547918
61	28.3689389753978	32.2780671793144	22.3650287448510	30.8474069060953	50.290076096575	63.8026879912946	11.0838699848951	19.2817471453834	9.43624944702686	24.4641569214464	18.0298845054195	18.0832593852586
62	18.5690212093719	28.8028600962295	36.7144196598209	25.3011305471494	16.2001553818898	40.817982369653	14.3899731532673	33.0424108993488	18.7802456327764	12.3243626770979	28.4284835452866	0.537870716180333
63	11.7533446480852	5.69395276296572	20.2017681036712	15.3609407992679	35.8426877539736	20.5279745516907	0.0371251436643796	20.7334475017407	20.4098617921952	14.2367167246549	9.05253533519137	21.7092255606861
64	24.3600831931856	44.9982594358156	20.0407099621226	39.4747747545613	59.2384849733248	41.6448827683296	14.5545944425092	29.0744521705353	25.6900651503112	20.9717761002035	25.3855070969407	34.1984182712770
65	3.2511613729668	29.1943372358694	9.9548387558388	23.1310836944447	9.64030732127126	30.2330166841238	17.7412828827492	18.2887487057747	16.4602942750274	1.55107429543618	23.0346983604953	13.4101071821520
66	26.3894466935225	39.7395710115326	22.3673160289514	24.5118145162538	20.9839206935434	27.8848498734832	11.8899266510531	28.4002588003185	17.9924349006173	16.2565685816845	39.8933140848681	20.4922880870161
67	20.9700312128774	39.9050598579819	26.8702093124076	32.7120577744333	63.1052552513955	35.8208158663472	7.01582253682224	15.2698489000933	18.3679595829116	14.8326022473886	25.3297774873864	38.6879315406753
68	17.1233812106382	3.80884956876424	10.7933121914089	27.4545439009571	31.310041060261	17.0231310576597	8.35925079864616	18.9551273194814	7.28037864868621	11.8595642537412	19.9019211256787	14.1231177750604
69	17.9644257132884	35.5365557482194	25.7967816475287	29.7439852287269	42.302767107582	29.4169364034151	12.6669591798989	22.0789720994034	30.8802862388077	11.6000669742694	14.7959496682276	9.30727475202165
70	29.4963724309072	38.3905322242863	27.7545738103796	20.8968380688382	26.7630140941625	23.9880634060047	20.5803932191628	9.80061655358412	0	16.0359786743610	9.32839425642442	22.9749718543035
71	15.9556866918350	36.5857092371014	43.7426450131641	42.477295579495	43.363777119103	50.3160504843006	10.7157376686252	10.5169300839933	10.8173481476111	15.0646940042722	11.8322062255936	11.4457078256027
72	21.0202633801990	15.5549891893259	19.3339432005478	25.2563951666648	46.0290464079956	33.4366096934933	14.8077549497318	14.6775258657480	2.3471872065607	21.3391242900661	11.7700752221475	18.9279139817847
73	19.8278649163575	42.1901475255847	31.7272247470377	29.9282657040864	57.2897216830068	29.6179712364843	19.7840416819534	32.1633999390182	20.2080592566136	26.6396800555887	12.3776235454447	20.1577412455598
74	26.1913737668108	36.0208568720417	23.8968843188889	32.0348741330781	29.9930699794143	20.5774994143201	9.45090181764121	25.2413213730258	14.2841974456818	26.9019662832521	32.8798283433985	18.2558439379155
75	14.8977502662949	8.67358533671585	30.4483383212373	22.8795267114033	41.8467709532931	21.1509646854365	3.94926419911509	15.2533082058692	10.6166191719432	9.34578372263245	9.47329414503282	18.3171134472305
76	18.5830325972907	23.1914802395450	15.9344202767893	5.88388488376184	0	14.9415997139758	9.91498558101063	13.6438800705971	14.4022248802071	0	24.0535393333292	9.4336586865204
77	7.95679218517985	25.6680112985963	17.0424765038875	13.1722467756821	47.4089242775718	42.0582611401355	12.0831125799575	22.3394437032603	16.3183114760948	11.1928534721264	23.9553590393079	22.7843093507209
78	13.5660695267357	23.1967384721007	27.5679472729405	33.4605769723413	39.3915897014051	22.8393985100691	9.48267837151194	17.1533849478415	5.54910083685797	25.8724850417728	30.8922331004043	25.9153634475121
79	33.1274956735285	49.8155484241067	37.5921509990087	42.7557718610032	51.9468837452933	62.4382448081093	10.7655259343906	25.2236681921462	21.8683334838271	16.7228142440995	31.7540276892755	39.0772700862969
80	22.8324806032470	39.5547351678299	27.5858841934605	23.1643834139806	54.6906005130582	23.9244984832951	13.5845137709179	17.4703389455719	2.12402761644279	16.0893193956424	23.6639474066574	18.0262735525753
81	4.506464655436	16.8047646771588	21.0658779054253	30.6532507272610	33.9843447024392	17.5851014640749	12.7240439915569	9.884717994488	13.2028844373111	17.5983751402411	13.1029184556260	9.1031764318753
82	27.8604753908874	28.645081856685	25.6080727153222	21.7198387891249	30.2275846399566	27.7237543418180	8.55251841787027	7.85770712948413	21.7712839770008	13.5848598457643	22.29073305987	0.85155037902111
83	41.5556859696527	12.5938924910317	34.5813744607475	20.9658602070866	18.3392979911776	34.3523854182098	6.13557187425906	22.7188349520958	10.4602941019123	9.26197468920657	20.2956871161302	12.0207056054127
84	20.0817550791848	46.7375392836929	27.9974733110689	28.5722105824906	50.0038477337953	52.5515140043084	12.0857367247919	33.6898669573858	29.8680657415639	25.3377938177289	32.6949380185519	35.0028707099075
85	26.8587209158708	36.5852840966609	17.7715302133458	33.1117194779601	35.2324668182005	47.6139383589888	24.0749520077387	34.0180794927161	15.8020615285290	17.2591554760716	39.3852223984655	25.7138950921376
86	31.1635516252716	10.4701295522315	23.1585351828330	36.3825964817207	29.1174223578506	27.7049877782411	6.29760709630595	24.0145581732539	16.6889319359159	19.2226047423514	28.8810583046675	8.6752439773379
87	23.9154227511586	25.8493002500475	23.6582353042482	29.0320160348172	45.4306154957071	38.951355658621	9.17083813648754	18.574176228827	16.2389853113565	22.6674268414474	19.8148020893683	7.17456529882425
88	23.4341379635192	36.3161055476798	37.1558253137257	27.8783756288546	74.8050970380465	32.5460433969523	27.7587162982775	23.8791991998366	17.658776596039	16.6676705105942	25.7274282925235	27.9132826017904
89	26.4353111878683	47.2872026745353	37.8474604098484	36.4103583853211	37.8908426446831	16.5902442156782	20.4009238782827	23.1415176739947	20.284920979482	13.9470809647874	27.6711342669716	20.2413012753834
90	33.1640082727577	60.3966476759331	21.7511436301737	21.3487953594914	41.3677043794704	46.5325167715283	15.7016782828782	22.1948924335898	25.5975597553212	16.3715146391192	31.8615945254020	24.1635768971318
91	26.4717280220224	43.9268328304348	13.3913636933527	24.3548541971263	40.6099202661166	3.40566786517259	20.9427273350492	3.63969035846953	16.1440493056888	33.3138699910685	37.7681353571231	33.7601221454067
92	21.817760225506	20.4850238090398	17.8732750918214	5.30339069769194	40.7518853738043	25.9983849585504	5.33737363456682	10.9430246996464	17.9832935297005	12.5071233613570	20.4109647439352	0
93	24.7932405363511	7.99864864624259	31.6928930231212	32.9905506465292	22.291735866278	30.8239806341728	10.1072424105854	14.7826825249591	12.0039165121446	12.4870964892673	27.6241228883743	12.0816715610740
94	17.4721804309151	2.43769185637876	26.0985854807236	11.2837407512397	28.5053330528573	20.8181437455658	10.5910128297617	9.15084803337246	29.9025592707694	3.90115211988959	0	8.00533578169944
95	18.9038189560237	0	7.1210050278185	9.22954138479545	30.9012923272428	17.401103779738	9.93413735809976	15.5716694266648	9.71952495387265	16.8511107568705	20.9451915342988	0
96	20.3198165024065	18.2661446384760	24.6575299330481	19.0521771211154	52.8003369556341	58.5172242374842	17.1885376049309	13.4400810790910	25.6741873836687	8.31767840815348	36.6876691464719	2.32896381399076
97	27.2136793818089	41.628974857832	11.2638427400748	23.2642660359299	34.837058067471	31.4909415682519	13.0627957760274	15.1596185332406	13.3234627791391	29.2031418213814	22.0306059911206	5.78669613889003
98	14.4925121989152	36.9767309183057	31.6190429161645	31.8125834243856	22.8490400345893	20.0890475699953	13.0575642513419	34.6094132118103	26.9249203661842	19.4126660945042	26.3333729810186	14.2671193173575
99	22.0280747759551	55.4252518845725	29.1037396589479	38.841611738392	45.645385636254	24.5378598042001	18.2425517151937	20.2343164807194	23.1481390954534	18.4126286413632	28.094500809544	33.3260030277699
100	9.63238579164834	27.4093421784602	21.2436064764796	23.4613987099092	18.8183135059404	26.3447709136843	14.5652784085111	12.3663085274954	20.4854863471708	9.55849982320708	2.11442499099589	17.1232891872640
101	11.4924654840142	15.6278222190533	1.74454529718257	25.6476374202199	22.1131180352749	23.4235530135014	6.08885900078146	21.6973252973626	5.27597612390042	12.9388722489769	2.7537523443734	15.3496319026162
102	33.2825217941467	54.088989065043	42.7538124251394	41.5253049460858	42.3556932164571	53.302556020903	20.8097699973026	30.3104084797225	27.0066373273812	26.258210502244	34.1392127954802	36.5101198155941
103	21.1383903048458	27.1787295542014	23.3204713660679	20.7829445516531	6.81998274321885	26.1622155694374	12.1450297106266	15.4076537873516	20.1928004777936	11.0340674453652	18.0852253629666	12.7707252478791
104	21.5402431747248	34.9580782447882	48.4398165556033	10.3500339808078	60.0907906586658	42.6992969005312	22.120196220377	30.8322241594794	40.6911977988065	20.6598626768083	30.6844810154231	27.6017070026825
105	29.4712678542199	17.6708211605159	9.68531279563956	30.5646849341345	30.7145311284828	23.9276407034361	19.1200372604304	17.5291256025999	4.84320863940965	13.1887497560276	22.2790746921656	7.35729879784513
106	16.1202557050456	10.0081106660183	15.3504814219328	21.0083853318437	34.3608935850158	15.2181307310345	12.8352137332909	18.1848289850870	8.68147594719364	15.5840083564699	11.1158995574103	7.02481038586327
107	0.807653886949945	3.33891917391064	5.97450774185178	6.14428022047516	17.278505053017	28.6778846075098	4.70106044624698	16.4993040881907	0	10.9496356667342	7.4418894339398	0
108	27.418902991432	43.7359707240205	18.3278610560718	39.7321471331544	49.9315807636413	38.8994803877575	10.3363483400623	20.2534857780039	18.4712330134526	17.0986618467223	26.3669327611115	27.1576809752904
109	7.5030041660073	0	24.2443795416486	42.7903964795163	23.7692940210414	52.3521900901688	7.82322886627963	19.3614327201771	12.6210710108879	9.35543130099407	29.8770803575178	10.5231986850884
110	32.1762412962724	41.6641572150542	19.0387278392182	50.5625675776175	50.7099441609325	24.3838393261906	24.4910046123236	25.6427217813207	27.5427202145897	21.5530585069912	26.2731652560828	13.4616581804468
111	31.5975844425867	18.1931380045973	36.414940526446	25.190507442051	44.0888593360486	35.7508700793235	21.9012248375325	18.0660591505560	22.2218806047353	22.3951470677834	12.6000382519948	34.9760777436092
112	31.1867288622268	16.1942309823555	24.0487414297833	21.4088666630027	29.2872480054167	19.8998380444437	8.20887353801676	8.1647026884	1.78727154241707	15.4144924072656	14.0036061051014	21.4634773927638
113	13.7206661280899	32.3302332341271	34.4197365354773	39.5158414675967	34.2851231389087	19.2998158743335	15.5815990379142	11.1080592042218	14.3074380204869	16.3428095771732	5.37783829451966	22.1768613551450
114	24.7156402580623	20.7232224097706	22.29211818606	38.4644949153424	8.25474329792119	0.775084209107714	18.2072207208634	16.4127637659185	12.1364987037156	24.1198587945065	17.0569146882008	17.1192419016012
115	13.9721365864613	24.2409233229323	28.9469873580696	23.9807302463717	14.7043661894588	32.3075521670851	14.6762197472846	16.5100643666978	8.71563503933696	10.7895054659468	14.8602729602080	27.1885737115503
116	24.2361751288255	42.7525610608089	33.4648158702888	28.7246349929550	47.3773477606207	32.3008317238001	18.3060358353129	17.4058604041800	25.6559643386505	5.29101828152828	12.2153209257231	18.0363762900893
117	18.9024758638246	11.1582214143491	1.81590969527896	8.42098166318497	31.464931902704	27.9849038095297	5.45834072244387	18.3214503087249	3.00237650669154	9.27725038056069	10.2898193932963	12.8699570119309
118	32.1509353386358	32.3330775875527	10.7168214886892	22.4985860132673	51.0855115555886	21.6916111677374	13.1657501355892	22.7941575282360	19.0694153423885	28.645698688533	29.7112765151226	12.8108712222821
119	30.4867437883817	40.266671840602	14.3881625054078	17.2105851229748	38.0742679551272	41.122069381519	14.4955210731617	17.9577214171647	19.4357529619544	20.1368102607460	34.0289403164379	23.1771982544260
120	6.98885982094722	13.8325487726474	10.4478172660119	23.4649484339773	23.4692098379313	20.6468304957413	10.8183954235306	13.6887205652311	11.0651779185792	12.8839319413654	16.8598694513156	6.64275637351182
121	23.4118609138458	39.8169420815387	15.5019150674718	16.7747031301706	54.819479907015	57.1556571380503	15.4253748528400	22.1448785398485	24.4588292601117	23.0716778829499	18.9340356488080	15.7844884210321
122	15.7184722068998	23.9000926008237	37.8982823125782	33.7203252785815	53.7136894898685	14.6198584497379	17.2455039500918	13.5689469736124	9.95415612202812	19.0608213236003	29.0384518860708	16.9818909477279
123	22.6198125632325	20.6574816152788	23.0461231912084	23.7535487757633	43.9771593380965	10.8316185378431	23.2258927606421	13.5848611392811	6.81005694415463	18.8268920124031	14.2056280154534	16.8515084894383
124	3.45509143712879	28.1076935517655	37.2682511064168	34.3327554743903	20.6143648683440	20.4173859603057	13.6457454059084	19.5232274338183	20.2055631918688	24.2005028690425	32.1365658068555	29.9884289996142
125	0	28.6201542001565	14.7832391374739	26.2087558685336	42.5832713574599	29.6402927199053	8.8018833945373	5.91730239934732	8.5939070476597	11.0632919568818	10.2102938008667	14.4635760529901
126	25.8510214052189	38.7065927972296	8.4851835243561	22.3208256033456	47.2583767391239	20.6040953400420	15.9561518562772	18.5007927113733	16.1536535146716	24.4527846979302	24.3292088804515	23.2824226824403
127	32.9855820485161	29.5271240549784	17.1758546362993	32.1828579513378	32.554455245345	28.8525327002022	16.4112797157791	16.7696386148263	19.3539198597516	22.4551281875408	11.8898951342053	7.2168946990421
128	21.0646086324173	17.6557006852724	15.9677545698099	32.0391210390798	37.4477042582464	17.8156651973505	12.7657361893252	17.5120106278827	14.7527589915963	15.7935279723121	22.7543617382335	21.5937012913308
129	12.9975884094293	11.0387129434189	0	15.5748122033671	36.4912753191471	9.04041833580338	10.2196125470765	4.31173704858662	9.91454565650436	11.4118068487148	22.4811478993668	9.35311874073647
130	20.1536717836075	0	18.7048270065029	17.3170319843372	31.2333365016415	5.69013995127485	10.5574821093036	12.1025265916938	7.5298427222994	24.7565501423806	26.7340016956812	0
131	23.3014036946264	30.5532167127408	29.8375856746643	35.4337229239185	44.2243007488781	25.5864229836924	24.1004709829118	14.9017102277467	15.6555318988939	19.3410272906319	26.6081821527563	22.1281438321179
132	19.8433879758720	27.8840033875302	0	28.2176212656008	17.4797850397261	21.2069982187202	8.92019761152793	16.3913808247615	0.491890098788094	10.5876993387634	20.2160332200808	22.4811393371578
133	14.0945107115178	24.1679042873866	24.4552809413328	17.1342563074614	47.1677396557381	46.4271690683385	14.6430662333211	13.9912516251917	13.2435822602823	18.6894285259631	23.5792686342376	20.8127197216621
134	26.4731601196547	53.7971015635648	40.8993561232016	38.8595517065902	58.7970092531396	36.9904453113229	25.8288422422587	35.8403382519759	29.898814217102	22.2402968519154	42.2258443165707	37.2899584958062
135	16.1517049647581	35.8782225896274	33.0334619429486	24.1927013898166	53.3686823877902	25.9394735240139	15.7607937624883	17.5587771143188	20.5923817631798	20.0806867527521	32.3832804103745	29.6909270320785
136	4.89264146450888	8.9051148716332	6.87427668869212	15.7741989043679	23.2492374442299	29.6516507865486	10.9286975312226	2.05946334103620	13.2340234848787	16.3033955428540	15.8331777380973	0
137	10.8938577323443	0	26.4004378191473	17.8440372586933	36.0886003394027	29.5839312813601	8.38202486694114	7.20669318847708	17.5951009725207	0	15.0121959916053	3.15247211827016
138	13.0395914884125	17.9600138180246	20.9019677240822	20.7148649933490	6.78855987670112	14.342198665169	8.88623617522236	19.5781771047775	22.6127160976967	0	14.6444826641391	28.5028597729018
139	4.15679871251022	21.9537230413565	4.76250665178452	7.89116309179772	0.829694277036786	19.9246449063123	10.3745145176022	27.2320613129988	14.0549289301916	15.0048032763885	14.9875934536398	12.8616040960143
140	20.6687898137615	34.4071110251538	0	16.2001600015091	55.9606390824741	37.5662124070224	13.2017368153729	17.6935425389130	11.2018708489183	23.2809969715921	33.4912772416795	10.6762322098233
141	36.6592326983153	39.9699799135141	38.8787687776995	49.6017286236047	44.2912880639432	39.8197892740849	19.8617839166512	22.1317164429205	23.8335464532064	21.6321192353042	28.8069365202006	41.7079119932211
142	17.7358313652719	24.0580639482401	16.4197817320146	19.1194362168731	25.3908571257772	0	9.07768336859735	16.8565310211242	23.6295377596017	12.3568819796846	12.1845819920935	14.6939078514630
143	19.8453058480606	9.62822031655245	33.0821663658731	17.2802044590225	24.4676910756529	19.2818760142315	3.53986327597908	17.0442122889443	9.6101848256541	20.8387101841994	22.8061641345419	11.4359717886194
144	11.6933163491058	16.542727123618	16.5150716199499	28.2816238145378	25.342240652085	52.9812763142021	10.5503378018504	19.4933173171975	19.8670291738605	9.52354272080236	1.01709601194574	13.7542845201251
145	18.3331638435327	25.1439391707148	25.7495789504890	16.2744656813896	32.4330311122363	31.9337148910267	14.3172347029425	8.71382096982546	11.8202946723281	23.9474260739629	26.9292028598917	10.4983235507536
146	31.1721025149692	43.3074958403684	22.5960347521164	53.6483593318336	49.6128585960698	26.0303084824695	12.9113648209637	17.5404900152773	9.23421622896043	14.2384186627794	35.5778187525232	26.9623360392809
147	21.0387061514915	29.6971454444559	25.5267955666608	19.2036242848931	45.1912983492311	28.7124107489785	13.2926566748852	23.6414203804408	22.0294140862197	13.3389875883301	30.5826538301698	0.937813171426978
148	24.0155865453548	38.2966903667439	30.3207668581571	40.9360680806984	49.2184228262286	22.8517556138254	15.5328855077340	23.3830933597901	21.3248270106384	5.11618694600375	24.9529473269816	24.9984024484331
149	17.6294869012203	37.9233188115991	23.2793424297202	31.8916714158478	42.5336065532827	32.5984556335327	10.7260481140710	17.2785629590782	8.13266352365868	13.4066885082843	26.107103949614	11.7889282010073
150	20.3830530404387	35.7172018840972	31.5332748961854	11.3619666976939	40.7379563064054	40.9865713644455	9.56939805625239	24.1944814791518	9.33612190178221	8.59715434995864	18.7326620100945	21.8067243601780
151	11.1878690086016	0	0	24.2786535391924	16.3915018612173	21.1560466274252	13.1850339346152	7.04807472411271	15.9593808215427	2.19353408073633	19.8291051940672	0.927905186923303
152	19.5415537568804	20.9615328787572	18.3645299565487	35.1629935897408	53.9539800828740	24.4082723261181	13.8270212684892	22.2861888731167	16.9377901099986	26.414474889476	10.5246911822729	12.0712625199125
153	28.280127413887	36.1510068014686	35.1444566307971	24.8109961696552	31.1305536448295	17.0065429974621	16.1341698669069	14.3095486283653	14.0422453358097	6.63703284683802	32.2144951057718	22.1813209670218
154	29.4171830807	30.5928160351742	23.3307540380496	28.9726719276173	32.3083189674625	30.9251472802110	18.274738549355	19.7821582974524	21.712385067693	11.4375069671227	19.7459936440285	15.0348502144596
155	13.8306652395596	20.8863693713153	22.1432870401134	48.5574807344552	19.5575554142431	29.2698075670414	12.6369552659816	20.2051975259257	27.3031768546395	9.55585255867317	22.1644669774640	17.0217509784512
156	28.3001864579819	31.3649961440122	11.7096758170130	3.8537124512308	32.7956756242122	17.9442570419241	9.24298609496925	13.5462319281523	10.8262075185362	18.5562620099499	17.8481877915203	20.5281389740019
157	19.6655526864056	44.6334962453399	39.9635745173967	35.3992001122060	48.1910362561864	46.1724225218667	11.2947439124152	9.15900466981806	23.2864813197043	17.0004913332327	31.3878685451881	24.9488907850730
158	14.7508260151490	21.7627677753055	10.2681801805074	24.7093210426935	33.8197079177725	28.7538750391839	20.7934548288113	25.9826824658139	18.7909275914516	19.9270550166043	43.3392085769869	26.9192107908527
159	24.9709852187097	31.0432761868327	22.2748557777707	40.1151360899696	25.2494676569457	36.2020918400082	8.95796195610152	15.7252366939204	18.4706656457118	27.3962814660034	19.3205168021250	16.7741049530497
160	17.7942847276970	16.8740437303358	18.6096541071036	10.9755360900988	3.03966254988601	18.3402234231446	17.9138822174427	12.1702186498125	5.53753103958602	13.7329270977513	7.10155934630276	21.4061432210145
161	22.8093847869342	13.8158264285327	23.6062097990700	21.0069622799668	27.6471978752925	59.8970248122341	19.0147175819096	21.2628607138202	10.8324304155768	12.7713645895905	26.6538739638298	16.3653649616536
162	30.3786847610333	17.0612520604519	19.0174565025198	8.34113656003491	26.1447871459287	31.2260317591377	22.6346420600047	16.6191359705022	3.67100462307385	15.1849887155197	1.39339502971993	6.09346895864124
163	22.9611367825204	28.6648137203699	24.1168363020253	27.4989794794478	50.4509584608181	36.1980703953145	10.1775327625990	24.6942885138490	26.5457137975996	20.5613510268034	11.2956826369636	0
164	14.9975838424033	32.6096334131591	21.7427020173973	29.3840436400751	40.8857718385484	29.0583485292878	7.90904297402842	21.0373001056347	8.59172662318611	22.8129384891061	30.8934717893125	7.89321780689887
165	26.9149326192316	20.3733376210946	40.3206168091882	29.09447143023	35.9697433252435	53.2691120415041	12.1614415025333	19.5803120264140	20.3989416970314	16.8000436113796	25.4083894460172	24.1595545957872
166	29.9509098781168	18.0594293329912	30.9869905968028	12.9550280034036	18.7329211744954	22.7660112878710	18.3148969578329	22.0188887416334	16.3687862203486	13.4669360105846	30.9353834422005	13.21101206147
167	26.765967726205	7.45949092164977	10.6884538786480	23.4058111252181	28.4960104211657	30.4046473063223	4.53679257332346	11.3210873284228	16.5413110753990	14.1557549667952	33.7280801642196	11.7221988467933
168	20.1577577093652	50.0349044260635	30.1141093094147	53.8705700894227	51.8236429172762	42.8564538929607	23.7264282647703	24.9734036983685	13.9155729272557	26.9421647345309	41.5664158465687	37.7409290933457
169	21.5520821877559	15.8283682422567	13.4187995866037	8.77461317207183	6.16247609385712	38.8578239204123	12.2616516194753	17.5892476848034	4.36982355036241	12.850780283355	17.2338696382108	5.809157606126
170	26.6506376919198	28.8977878903118	29.4365599465783	32.5709436379678	37.8553482794542	39.289160078045	23.8365119848260	27.0179326026353	25.4418978141811	24.0526500444341	17.2532045630760	21.7580950531675
171	19.2198623018839	16.8569396015557	18.5237694873834	20.3372762696395	27.0083110190607	30.0360404580297	8.0821934062006	18.0668266892696	2.16754148847283	10.2915492046934	22.2731074428366	0
172	14.5354505804710	13.3928733948999	21.0695831911913	22.2987381211671	33.154498024849	55.071156485116	7.13226068177108	23.7142756247975	24.5691414229202	17.9009371631039	25.5607931031918	18.001819680124
173	16.5135492891389	39.9042659799581	28.4220832576043	27.5429805064079	21.9802065427754	33.4030809061440	13.4880288788419	32.3904311892202	18.8257102688926	24.6967690283228	15.5579300962983	24.5293058566004
174	12.3462582454897	27.2720393570451	0	20.5801458392066	40.4856868129133	23.3837642944248	5.48754352691403	27.3437126765063	19.3548204931513	9.57463943350024	25.6646323177729	10.5723081165276
175	24.4119695302988	15.3811344528172	14.8314831605281	20.2339719508421	21.7481157176502	34.9247722688589	13.3705075181791	20.6407127669407	6.58724163923212	11.5288773895736	10.1486087194095	14.9686603130476
176	27.8159740562732	17.5858068797345	19.9773875149298	22.3511673147926	50.7104902354361	39.3859625548495	12.2575368131553	11.6141034291223	21.0994223888828	11.0931290510379	16.6996549251406	8.35844417860565
177	10.9422094008528	39.0946576211244	19.5259617423644	18.8959123880338	33.7996137604927	32.1715753673100	12.9396641145973	9.38893402907893	11.3675582340535	14.4021021233553	11.6069330739649	21.0647082031792
178	15.3403238423977	15.5033694243763	23.8193327298161	16.4355033601988	28.8901703202779	42.9303325921156	1.81090456935215	11.9525298478166	3.42774388240867	1.15178437173259	18.1318169662318	22.2694315646836
179	23.0321159862961	36.4483823800798	36.6141236860855	36.6161770691528	62.4070504712118	29.4219271554816	13.4857859727452	21.0505289835998	11.5714422340788	13.6924230207158	22.1832299278671	17.0807782092817
180	23.0105650445391	5.50461450072557	6.38491580687501	32.3672191531405	0	10.1010171823663	14.1435558452054	21.5264309040553	3.59044644005131	21.9489959483289	18.5517079506687	7.1435952877241
181	22.0731606308434	12.6050118815684	2.93654706367289	30.3531455744519	18.812266139614	13.8439607800878	14.5422039490750	16.7798108873943	14.7066691958398	11.1302642264042	15.9404777208987	7.56136491903943
182	20.2518526835678	27.2302217189494	38.3509925102772	33.1304825923096	42.2634522092183	52.0275246471223	16.2802035028572	20.6770212779219	19.3213592690327	14.1961682115374	15.5729184677550	28.9240398148213
183	28.2631802748087	31.797196474825	24.1261217313758	26.1718178266467	22.5041423501534	24.6683438157365	18.17681087711	23.7111910693939	8.14432615729651	19.3084656317658	14.9503288913996	9.29801293454169
184	12.9917756662562	37.4875689270817	33.3670955899373	24.229154889294	32.8579246589950	42.2144691504539	11.2358021757986	29.5270012179143	36.2932877540378	14.2701606120485	28.6072186975776	17.7907681664591
185	16.1649298360361	10.5246633124744	11.9462183168835	27.3456413385361	54.9472741107058	36.6415737617272	8.11328642614371	9.55844029074963	3.63250895407964	10.5686734951065	13.5318656556097	0
186	30.628800578581	33.1294370109474	29.7132731299808	44.8815469933998	26.2844415165826	48.4503232614004	24.7988250611658	19.0814173146859	10.2115282573778	9.32220674036535	20.5851824837374	23.0088083741885
187	5.4369457589811	31.159110189588	30.6077949693686	16.0300254870795	34.7411002376622	22.6707448471962	27.5382274786247	19.1542911938059	15.8695632238576	21.9370254379615	11.1502734482402	9.03666091801765
188	24.6622323142102	15.5348940995753	21.3439177424488	37.2851121356016	44.5634533831456	24.5273338416544	13.8799690137309	32.7485018525149	10.9349186313329	18.0367824851315	30.5956189020185	21.6503409560224
189	9.56286491238403	32.0242194282648	21.4999970124354	25.8695692223334	29.0933123791981	19.7232111378340	11.6833750887825	25.3469362429715	8.3619097154224	16.3583633651325	22.2888938230886	9.03179424799689
190	16.7434823099888	19.1620736940450	16.4190299940300	15.9689438646020	35.9699241798101	42.7767394512208	9.96336148343791	26.0769667132724	12.6554024535141	13.61112245249	28.1290620645138	25.0145911720757
191	33.4921157286105	24.4801879797069	43.7466458105181	28.8610290871787	48.7738195930539	34.0420330056252	9.37740749123459	19.3015713200532	13.5778878726189	13.4365102639999	19.1837910674019	13.3462085555480
192	16.6692567058704	19.8280289489912	3.89075512435158	21.3224541507966	19.8747113513825	23.6970662651913	3.31362779397340	22.8535198423342	12.9656386887518	7.12319092485835	9.14092226625707	9.8550983713024
193	18.2332385468837	4.2074279587834	9.73532561995943	21.7258268885409	21.4090280336323	23.4466451178658	9.08607119478049	2.96418663096265	4.03688675127869	5.83694324589313	14.0813140058799	8.72161493203578
194	29.1728698949221	22.1160587250173	33.5162463519828	18.7177600646021	37.7597806320973	16.0798152566179	18.5555061738470	12.5778178878726	14.4931474811562	14.3685424822243	9.5354912776622	25.4976877218275
195	26.7752494908705	40.6187705148564	46.9074832098583	27.7617892738952	25.7052419003171	58.0182697506155	23.1116676186703	30.2803877869701	32.6068568489112	22.5070880396619	48.6561268811277	15.7852575772276
196	28.2462949180961	51.3945768412808	25.6031826689459	34.0356703570228	47.7137000567828	46.2118533596073	15.2445156172985	13.844985451708	17.6600415762633	26.4910168459416	15.1648204855484	18.7154068380103
197	19.8450858544265	21.9830815363134	18.1303396390165	25.1171529117100	30.6902918717129	16.7997107374869	16.8821134698044	20.4012202277478	18.0277922984029	12.8141788420300	23.4006657737946	20.5688304074381
198	19.903097331402	33.6622411561551	11.8401565416638	31.2609589049184	29.4394505999080	36.5367925974414	16.2601018238664	20.4021129400987	6.2636372291095	16.2363373380888	26.6283054078023	15.3151476222588
199	17.4530846196118	24.8121174147183	16.9680592085076	22.3435650337872	7.9393855235344	12.0822055937187	13.3573518145636	13.0915922354086	28.4358968447875	4.05487093893956	21.0101386318244	6.9335829867341
200	29.7770977929129	42.1339881813873	29.5835255799829	29.6274538221699	58.158061238631	36.0795542308918	11.4666432633895	30.570696778907	21.3638955322868	19.1402997464446	39.9977839996033	20.6198832385763
