# Supplementary material for: Simulated data from a genotype-to-phenotype crop growth model for pepper
Source: Data Brief. 2021 May 11;36:107119. doi: 10.1016/j.dib.2021.107119 (PMC8165395; doi:10.1016/j.dib.2021.107119)
Supplement: Supplementary file 1 [file mmc1.zip › Full 100 GxE datasets/100 -- h2 = 0.3/-1587016615 200 0.64 0.48 0.64 0.95 0.8 11 GxEyield.csv]

	NL1-15	NL1-20	NL1-25	NL5-15	NL5-20	NL5-25	SP1-15	SP1-20	SP1-25	SP5-15	SP5-20	SP5-25
1	30.8246526776629	38.6245614451172	42.5276169714574	27.3046061534886	51.1014371476154	10.9488616611658	11.7620216843313	22.1707457372451	11.3445762118373	20.8480184823150	18.7962702679797	32.3486596441101
2	26.9989552659055	39.7979787220506	17.6566544465280	40.3885826195172	52.4456791230363	34.2120998236794	16.8669498773634	23.2853467590968	13.212875185907	11.4317362960597	17.4424329558640	21.5109440015145
3	23.3809231438511	35.6048760100576	37.7156916100479	20.9087923759913	24.8478544468524	37.8981879857778	13.6621822115788	26.3826012003127	12.1253269529053	20.0838673518805	24.6044697262318	2.90913198927417
4	16.7775015646571	48.982989545215	22.5020099846249	30.0899942641591	50.9717832989515	46.6254221902906	12.4794939327172	31.8161521504313	12.0000721114759	18.8891361555868	24.6652255918506	25.6391642443291
5	15.9016984248843	23.9218054432212	22.1518506046646	36.7151597984701	34.461102823032	42.7811375985254	14.9687252223465	21.8509222122054	28.3307263112367	27.0663384254022	19.9842376220424	15.7749398425537
6	22.5346888643572	28.5713078689293	7.61202208701323	24.4541199466905	31.9624603610338	28.0956878092115	13.8760557316971	9.42398148263074	14.8554017773788	14.4077181329858	24.2592853307094	12.0585079566966
7	27.5087583869077	49.6121967207449	34.6146061923194	49.7515225890311	31.9675411928282	37.0067024643223	11.5849850968184	19.1272104454985	19.3381950340129	18.9415136359035	14.584932617415	27.79813846835
8	0.98576032293439	6.1377643563272	15.5611307471059	13.7216737888848	20.3250438058180	55.8191651445307	7.36392005422755	7.41668242361271	20.3146200703464	9.48771488195371	15.6098545764038	16.8846672814927
9	0	0	0	23.6689309617581	1.7575960482412	15.7716013746456	1.33105193224221	0	13.2730115910063	5.9900269449506	2.42698279264591	26.5467501334933
10	16.9037342658173	20.6976740837424	12.3525369758008	3.83186892497273	0	12.020455778167	4.36427593807456	9.51365781500172	4.44926088984210	10.8474258426847	27.3586196549959	20.0901651681712
11	3.51700303367215	4.37909266255281	10.5884433212215	13.9410730800571	22.1321044628015	26.9114485707353	10.8674475878246	5.37877053127454	9.14667630701401	7.55309253378321	15.1063088252180	7.4833127801205
12	33.4298680293730	46.982848254857	28.2253335224257	36.0294717589929	59.7220667068587	37.4650285244516	15.7696352348117	22.6959442353411	25.3235796989951	14.4134825430211	23.1815220173255	25.1786563559992
13	16.3426120062864	27.4764489593303	8.73970271750947	22.9887476560529	34.4766025907798	29.9039056096984	11.8230999241611	21.8366328568025	19.8696121128906	17.5383529087076	22.1687949819327	11.2118800738918
14	34.6443541467372	39.1091600351965	36.8575881754732	27.4337440216449	66.8674307349068	20.8609611344568	20.1855266229307	29.2828377798728	19.5510500429781	20.6114572387249	28.0773216758535	31.4774389947261
15	30.592771964875	48.7112432973107	42.8607506268341	39.2976752348139	54.9762744924984	55.7805651017829	14.1189433182548	25.2053856990313	22.3650340447044	20.4517232827548	27.3170202286875	31.2364071540383
16	40.1124974357764	45.7801506945735	27.6681237040775	47.9994017200697	47.3484850370476	37.6909901875882	21.5281944513842	34.8688154988215	16.7441641102908	15.8998545428191	31.5713776115027	11.9147102737969
17	17.7520803166258	31.4254446386409	23.6146552221538	1.64369793951453	22.9035335422746	27.2158407020359	18.1281516769358	12.2441409343689	20.7908555523214	26.8552452909905	36.0793758209031	22.4063969335510
18	13.8141692805124	52.2945489952769	31.2273346009035	51.6150680488644	30.3322720185145	23.5644270635821	18.2498335775186	24.4983202585289	20.8367482174525	19.5302683391375	22.5029180764280	23.4744772043861
19	10.3621360902596	21.4556459251385	17.7537114039748	24.2643223597811	22.6318453458440	1.00028827244915	7.93982311392947	12.641570337598	7.20093798192356	17.9901041318308	15.4216102965715	31.2507435482266
20	17.7916498958569	9.07559051411151	0	10.5088081216229	20.0356964466948	40.7340101343897	16.4250559759306	35.0431083723277	17.1503768896294	9.0238236246997	18.2946233099375	15.6029701061241
21	18.461072004463	31.501054319431	14.5148628426251	21.8836214315879	42.5361620203936	37.4714877645142	18.2962308464546	26.4080763695261	15.0117506379892	14.4048114589605	33.9990595415895	23.4532639246676
22	24.9986679522535	29.3709578110513	42.5592097925209	32.9699049637274	52.7599516881162	31.5880500128591	21.6455038996825	14.3895565215927	36.8293488461555	11.3361260345349	20.8673284295000	28.1578727728652
23	20.1656690120505	10.3679488096518	14.1009810929399	29.3144487337545	0	27.1843926407386	16.7772111192195	15.9698145546109	7.51740553988558	11.2694109139497	2.57119408353218	4.26266382187708
24	11.9725736155877	32.1453732621203	16.8041654861256	19.6873665892677	55.7921426569253	17.7846531516509	12.4454336937699	13.6083638796356	23.3123525680793	8.33168298386555	22.367566631715	8.04474419899332
25	11.8407149763477	13.1327032662049	22.6798735562719	27.122223111924	29.0070246256349	3.97210284698203	7.04438098531817	22.3450221856001	22.5573157071447	13.0490479172533	16.5252694291749	15.1566334351702
26	11.1606345755932	27.5712569195792	13.8049741261130	21.0861518303355	43.293502407395	27.2295440273893	12.0373968204431	25.7777586285327	0	17.2195749808841	24.7460652010813	3.70617075287349
27	0	20.8641371795143	28.9575581511220	21.6840482442602	36.0917004278867	10.9264232200236	8.52265011797986	13.3600274431039	6.78398376764524	12.2044855442162	17.1905963923516	0
28	6.81581588607479	29.1678996743748	22.2303503031280	23.2332217206442	52.2023164949876	35.0308031839359	12.9049536146004	19.7400376837999	13.8197826447309	13.7895024300945	18.9397972611535	27.5741817154530
29	22.6255225926729	23.5131216554204	0	23.8632947451421	20.8023467236584	33.2122332354256	12.7516045206112	20.0687649114471	8.57289297732737	24.3675893067617	25.4964806707256	0
30	16.8759138931630	30.7403758427814	34.925858953031	25.5917518790577	40.7713602818535	32.4257741210383	18.4653101908901	21.5791074643435	14.5166088036675	14.0289931766882	28.7291843411989	9.60161592371801
31	26.118993740991	37.1065416149872	26.7757342059056	13.1308936935505	33.7017454559941	38.2695457770705	26.4119902793795	22.0835469722525	19.8690745339417	23.1890802943927	24.5734941238512	21.2634051023381
32	12.5305485147729	18.4271350528787	28.4087070986508	14.9803015008156	32.1205841087611	35.4033063397948	15.5565440537739	14.0873202779033	13.7555609507514	1.99963589385871	18.9242637569829	17.9018399837503
33	21.4369217141486	32.9794137186274	17.2829669684394	38.4757312967655	28.5600901853613	27.7626051690391	15.1364233105754	7.44185649933218	11.6498056078051	20.1532774620234	14.2286233828773	22.8535123782828
34	32.8375532237424	56.451761939673	32.4399080898395	37.4148386051054	42.0369448557018	39.7665111605046	11.7840830752230	24.1975034619482	28.0110090650515	19.217338770394	29.6126340785768	23.8966102831899
35	22.9383707926348	41.5411851870948	17.2607009689646	32.1054784775509	35.3705418625588	11.0647345201215	7.27990847559405	27.6865495410159	9.5962802921942	18.8060586295923	29.9314472045363	26.1409560497761
36	15.4319025127059	15.8687560557602	1.31524762725555	22.5169682659385	32.9508056890999	14.8728513881196	11.2045092725979	0.326460369092246	4.08318841556161	1.67937119486789	19.5089795996432	20.3926885343151
37	26.3916164641113	11.5334190732542	10.3878905548517	4.70056126302114	26.6969049955459	11.0882005704964	10.7012955292624	19.3878594052978	20.0333294736506	14.3218291947165	16.9545992008353	0
38	22.6057147264183	51.1008576249329	42.8120551098624	46.2256325005289	50.72642911459	33.371376044944	22.3120499318691	16.6112296249440	16.0087322220318	23.2591983711409	26.3058793532200	33.2618413722168
39	12.1156227714379	30.6970206660810	9.69609547159758	9.92160342582036	16.5928928420865	37.8426419029531	0	1.56124051186373	14.7449391247993	16.0939931021163	24.6200194339516	13.6285325111737
40	21.4236648512607	31.9001708261419	0	17.4698701491558	30.555325982647	20.7584776308677	14.5476749839707	7.68895234450087	8.20622256053093	11.7379863968024	19.6555970563813	9.41466599659724
41	15.5215428552421	5.59327456169457	20.6801388138935	22.5789668027698	43.631007800064	23.2359743351738	14.9220692886479	16.2066676336086	11.6259628125161	11.8311362000157	35.9466136606358	11.4577323174488
42	15.2661327866515	11.6059416250055	9.38371633813894	15.2747922568769	20.9704463369059	5.51135008492166	5.58094864001385	15.4928092615148	0	20.7983651314716	8.01635633358383	10.0242819579284
43	20.2337913293406	14.9836231730351	32.4545888436828	39.4110561022204	28.5896570778222	17.8642893508736	14.4530212551957	9.504527755107	12.2027007504545	11.5538845763079	34.6619601013604	18.4539239074957
44	33.7759051220234	39.9573153078023	24.8085939456127	38.5176373125053	52.2576094145107	49.5360231719174	13.2423278837137	32.1159370444849	16.4351763079047	21.7765720746636	33.545870483927	34.8466083814253
45	14.6187954088736	44.620847033105	31.1089523554818	32.0301849757954	37.0896376513301	33.8587611361347	20.3647397354922	12.1385108445422	18.5346669089394	20.2818132936978	28.4035612394943	29.9567766456782
46	20.0146725225604	20.0041776630406	12.2118023344233	44.2637132506229	37.4712524761388	21.1019454984683	13.008695561332	11.7817034389710	11.1819225203979	21.8004267786788	19.9481887066907	16.6621135676729
47	26.1616455808797	32.4010057683581	22.5075827098923	14.0260522492385	65.7786906030344	22.7750905012862	15.8951346246155	25.650049718396	22.1114207698257	17.5531880591910	31.1719236259804	12.3890072419349
48	20.2975126818443	23.9667494092262	33.7383375130737	25.5107914566500	14.6554638249085	45.0111621729285	14.3682495937050	23.5482174933068	14.1391016151110	17.9561655206986	19.1612857358393	21.3849182899839
49	0.459732234326841	22.1921127416166	12.8178806221199	26.2102824234905	25.1478951166903	15.8721371604186	4.89042807879806	12.3017350698572	4.70289398625598	10.0434671165865	19.0528730584897	11.3780630327048
50	28.5984697534907	26.8009306186311	27.4560424933436	10.9083866103065	47.5694987974266	65.0899881515867	18.9561654417616	19.3661972528096	8.24323642949293	17.0491951670979	18.3248238724529	2.84052645958334
51	10.8370952018110	18.5331257055787	17.7076666840812	12.0878021716059	34.7617419704252	19.2513013021428	14.6729313629293	11.7329936785206	22.9367060446278	9.09412325502698	17.6838351882241	20.8113206305381
52	12.6082070150131	16.2895892276164	0	6.79348436624022	16.4877533088012	9.66024148643303	17.3464934682863	7.84720300758791	0	2.98503743441976	14.1050255658642	18.1259635937718
53	8.43885633873631	18.2082033518482	18.7839553021998	18.6069596081285	21.5956361722919	25.3391134046775	8.4751630614887	4.20851009367813	2.21226047808528	10.9146946668250	22.0043206473118	17.3527560658790
54	30.8172461071215	31.4405800011245	32.2008183333365	29.4286503876872	33.1290690194043	46.2030272494624	12.5570126996867	15.0647754203888	10.7734033224715	23.9921335442779	18.7603618924856	19.7450616844234
55	18.8245444360786	21.2024822714292	15.5456181492333	28.5261913200112	29.4785145540601	5.4236734626966	14.2235388310101	24.6911895485886	10.7951026280806	15.9152471763992	15.0648551924331	16.4525169773628
56	23.1882596165135	34.7568729807110	18.4680222988526	53.2220804731933	52.7124229846719	16.3947457989463	23.8159706283132	18.0263671570429	15.2030509223643	29.8997852551131	34.7522825754810	0.57049216023657
57	12.099024029879	37.0244554906567	32.2966301599804	43.3553336925185	46.3500225079709	33.9959324002204	8.99986811238078	17.2480041909301	16.8615945735622	9.21519323679025	31.4284823749660	27.068778197342
58	20.9015531242591	46.1137709523362	30.2431918560900	34.0297941813850	29.9157977742680	19.9188625020108	4.32792043251357	20.2642348560003	5.77417441183445	23.8015533084165	20.3894683076096	33.8714126000002
59	24.3478184578744	19.4953348640232	20.8194714437559	37.633387388517	41.8315474313431	28.8219244235514	14.8928903405680	17.5625676136530	17.9008566299467	17.2711814674759	15.0520359541347	0.0581379107555939
60	29.5639309121412	21.9888329801669	21.9025099871261	4.92425314677164	30.4141184481901	27.0165995747437	21.9140506998462	18.0447751183003	21.4178829854012	16.5575935209924	39.5388763686659	20.2532331275273
61	17.8527377081705	46.4808765620732	18.0001725210806	11.1317084413052	44.1536814520165	14.9919223513977	17.4514844387621	15.4764965728095	7.68091912758981	20.5217263202147	21.4337861426452	2.30711382648454
62	28.5378233406859	22.0843257839724	29.5953175845285	14.3729702868523	33.3451290090649	36.2012011585227	13.2470880082865	20.4431503097835	13.7483953018703	20.7114568411314	30.43327903686	35.5700539532865
63	27.5788753337560	6.45269818650172	29.8388284235225	21.0378363473546	12.6668634031411	23.16770010141	5.76576694615892	19.6969365837103	2.03378424456580	0	15.5714379312777	22.0952335039638
64	22.7457354264729	30.3988189650274	35.2634564500420	12.9848851625510	37.4066009288501	29.9126955754492	15.7631817392555	17.9252240920613	22.5561575166638	14.9492496453461	23.4612808581822	45.4650753080610
65	12.03236256941	16.3038739872847	0	15.9672865330574	17.7662816202932	29.0055083205779	14.8859779520036	14.6396993734011	20.2231390290091	13.7665319026834	27.536410384018	17.3770525965636
66	23.8562205760177	11.5981059022553	13.5527834781968	20.7756056862798	45.5467855290162	17.8055541748734	0	9.64399817993868	14.0150512569840	15.2194522194416	21.6729047036816	22.9192610754271
67	28.5123387654321	44.2151224212353	44.5235357569292	37.5820353615911	90.121342457909	43.5974312416467	18.1216570697407	23.7360570126437	22.3309984441866	7.71555946720566	15.4867590888950	34.2767366056269
68	22.6856845455838	25.7817813002080	8.26717362184957	20.6166294884594	19.8326059076877	29.070110933462	14.1240934436935	19.9235245429440	5.50689415297368	15.5240967943935	13.3846842602389	3.05390460116399
69	9.55889888489714	27.6065246087722	23.4400602136980	28.4185822539593	22.906073497867	43.0352366539775	13.6073795258884	10.9488117159184	6.011853081577	11.4496537102360	29.2615408974522	16.8065586462264
70	25.6704782234248	26.6024405983899	19.0369143547927	20.1692700374920	12.5761467909466	2.20539403918614	20.9608447574784	24.2368164714856	8.94714171696481	12.2073994936562	22.4116739643379	0
71	13.0617304428750	24.7691043249965	24.4096994024653	15.5338038199618	13.4657174769689	31.8312214411881	13.8709421046897	10.3962560783179	0.302979875140784	13.5885520669740	13.4050098643931	9.37509231675492
72	27.8129233848525	19.1681737499808	23.7182350658182	17.4325195836967	18.3029224614066	17.5401977700910	9.7221806384092	12.1950750724421	0	18.4784359119394	15.1952563626106	22.2270288262675
73	27.3589630375492	14.7885642695557	14.6862623524511	40.3501026182876	51.8628404715303	39.1436582270385	30.0915141884086	21.3237328845421	34.7399207384369	11.6752028530434	20.5545400502931	24.6004440016426
74	8.29373520051213	31.4716369367052	15.6889625716509	39.5692783479389	22.4874582104174	40.2070215923991	12.3375826117316	22.5797000288766	16.6532997896592	2.54475589837262	16.0617386790185	21.1128946412632
75	28.2146679128621	30.3318173455333	29.4795273926251	38.8688465228917	43.9124098506553	23.8501266910502	10.3859812457604	21.8782652409808	29.6357694096491	12.1782496371182	27.6703109353400	21.7367129615263
76	20.8716662770048	44.2823105237394	27.6032024008454	22.0387103470097	26.9962487649071	32.791435941805	19.9392701488344	22.6564265505695	11.5103264193042	18.2968108396607	22.7979475384186	16.1688836430702
77	16.0311030428579	33.3922322027013	21.8322063863618	33.9673884940190	33.2031893806873	29.0624487027265	13.1140110623990	12.4444346326578	13.2722091029830	16.2061804804852	17.9568748261791	12.3316087927153
78	0.76452460193839	15.0458765119548	21.0240154724092	35.9831666953024	31.9263482830434	22.6118698425710	14.6925487992565	20.7328199076143	5.9447954989249	25.4568443354144	15.001247796108	8.20993029495297
79	17.6845058048075	34.0574840894378	24.5361290360895	24.888538244555	30.8521504993589	40.7697974972799	9.7896266846323	8.06391327789676	12.7247910764701	14.0702411649893	23.7178834045464	27.6181679125197
80	20.9387637223542	29.8441421821426	14.9839269047232	21.5011442211689	30.9372994038876	55.400608881591	7.75796858904888	23.3329776408305	21.705583503975	11.6341060610426	17.9997166042182	17.8807648998016
81	12.1789607888026	38.811242141251	14.6348519189486	39.1891652725386	53.3649254149475	12.6178639414598	15.36187437622	28.9441435878017	6.75914619552182	14.826309554326	19.971659016665	14.1515440205684
82	22.2480416951752	41.9562609030894	40.3357134078404	40.5638806243807	35.8818902350271	30.9108088229946	13.7859631350015	11.6294565358545	18.4640563544021	19.5009503973620	28.8974192943046	20.4598378501811
83	34.3490120435392	25.2339646761314	36.4452485762738	8.3233111936307	36.4726415633461	31.0803322711204	21.1657665767466	19.3859252144766	18.2236729854425	17.0259570502422	35.8725234154984	16.2131225450084
84	17.5169117852728	45.6540746639131	15.4094318596637	35.3616641583232	33.5126238511087	26.6037261986028	17.9938337118743	32.1696132871167	20.1352396015285	16.0631121641239	29.6118429172998	15.6577225222182
85	18.4465162520352	1.00722895379722	15.4953363023512	23.5950832987949	30.8515435705639	3.33386718005572	9.65385284768979	14.4840069417230	3.42373863898977	9.35330870501214	25.4368165802133	10.2426703775937
86	23.7605215287571	28.1672984210624	16.8561872472186	20.0069316568978	23.2536183856071	48.5699501939173	15.4873876240021	28.6740277600672	18.611473967541	19.6066960295195	41.4571912173068	29.9808741108345
87	31.1604449200792	31.7235622233459	27.0864291521515	40.9402459688971	18.6655803315303	39.1411421093118	15.6439923740570	19.4544985949329	8.16834525380309	25.3314184092004	21.7586546366047	18.1712936918119
88	37.1832287857774	41.8867748909815	21.9157841092425	44.0614340281782	17.8997786661827	40.1261201553736	14.8286416982405	32.1371428493447	30.6492993591255	27.6028276015732	27.4385589150406	15.4653475720646
89	13.6233986334554	18.7755234809095	23.5700732625663	17.1829386762336	26.0331130738760	24.6999639535539	4.94598280686606	20.3053210264117	18.6137594374943	10.4372905311222	11.6281468124452	12.388041841171
90	19.1521843746119	34.5967652836846	41.3050355731653	24.4856053851415	27.7085827480684	44.0898474138687	14.0675115531430	17.6723709496915	15.1338952998800	17.2724162189070	40.6085510693505	21.9238638674652
91	15.6177797491780	21.1526892190045	18.4540907744765	22.5460501989299	13.6537301787697	13.2703542678926	8.85730455434942	4.36941864503677	0	10.0148001711045	17.0783179946916	22.8587444622612
92	14.8696214968196	23.5690506157586	20.627754377908	24.4611066276298	22.3071979058885	44.3196872426317	19.4597020026569	18.3134094897174	13.9419236863348	7.96487028819823	26.8225609260484	18.9351692640450
93	29.6532181820143	19.7004174810038	29.4049239937436	1.46581696132208	31.7541291700598	27.2326728335245	14.4701945070805	20.6391110167068	12.3974744677588	6.31407111593013	14.5105486798454	11.0862326551817
94	28.7439705216975	27.5035906159078	7.04555930615827	34.9275597881842	25.997136651743	5.19196541203407	16.0796303987908	27.0595705874974	3.00832268191631	16.1616759564541	26.6369943225941	7.42479304131698
95	17.1352174771184	17.3216617589756	22.4408356690393	7.64103405797859	45.773242299642	32.9286609448136	14.0304063005954	24.2214419945598	19.6409795226281	12.5472354635952	10.4502783043311	0
96	31.1529319184508	36.3841794091454	24.6975221308388	28.4567485629207	49.6174277449419	24.3636088361839	16.0178779086015	9.18135169918436	22.7008229716916	20.5769113086659	37.6802673455924	30.8496312259530
97	23.1007102313516	36.8230868682624	2.98856550416764	16.9404347836299	33.1613749041733	22.8261151182137	12.9265579531659	15.8969933354505	4.3413001103706	32.9527666113737	25.5682850262658	23.0693129304121
98	13.7029927325043	15.9377031991060	16.1931357861651	38.0791098553899	31.4191691504952	3.2059721395096	11.5489050941431	26.9408036383067	14.7171605496161	13.504609541221	28.4139561961913	18.9521228183060
99	17.4663109792260	44.7653969338306	31.3721188999635	27.5988378664656	48.3920389795978	38.7992123208644	13.3111993216606	24.4123850592494	26.2613708050186	18.8312448835489	28.5873808259763	9.55676735712281
100	23.4861158848578	29.096604457205	10.5344729621746	16.0799000953939	44.2049327469388	12.7553881973106	13.6161020425495	23.3703938984702	0.834116851950576	16.5682269727267	34.8641192805977	17.5784010486616
101	12.7280385213465	30.3955823228382	13.1550819841687	8.46099398035188	43.7866273573310	49.550780897832	7.7021518717435	26.7773546449741	11.7678736484597	21.8332587682759	27.6196228052228	5.05499211498103
102	12.4959891222051	25.848564058666	20.7997634252386	36.1500676669826	21.8170569765922	16.9679691893852	5.86410176992096	7.81165598236632	5.67428305005378	6.19323189133013	14.5892836849595	12.1159328808116
103	27.5338517122971	37.6489613012798	27.5104458467408	30.8332074806269	37.8475463885164	53.1664322614052	19.0858007730419	23.5551068835414	12.7288750407688	17.9101090275691	19.6924320895195	10.7937201812885
104	16.0945450754483	22.2982525912457	8.43594336908572	29.9503934802877	52.8785759373846	35.6810915565907	18.1728257597443	25.0953360906761	10.2184007723888	17.2762812754331	20.874582079992	29.2373840018971
105	13.1054872783831	8.13552108442304	15.8694330705034	23.7243853701713	25.8548061110393	37.9030152017368	4.00639888699928	18.2310837920038	11.4536861109628	16.0853190553004	15.8063258860076	15.3150007846764
106	27.7361689957375	51.5240268765174	22.3421293660183	30.4999118165032	54.8950428097639	49.597649259765	19.9194631525251	41.1808022611253	20.6276900309137	27.9460810581845	15.0407846204710	35.1155319893275
107	42.1873295469755	24.257457768783	33.9126737404006	40.3129179155542	28.6892784045316	17.2234502933774	13.9186904466749	19.1343438055250	37.211068581784	12.9504282930745	22.4969422581841	40.5562766007106
108	7.9206716766746	28.5279098671249	16.9881853370202	4.73448359835275	35.4963593254683	28.5876489965700	5.38667422703141	16.4908406617217	13.1821184917833	14.0273157452443	27.2099263239014	9.5526878773923
109	17.8239232633881	48.5336850915541	33.3941371794505	34.2876633420759	36.6974023682201	8.08381038290709	19.4750281153988	29.42946313997	14.6450476654132	26.0447781413525	34.1527178895233	11.6323752225882
110	7.21101524615543	8.54989931307715	5.95481392529929	4.74075906577677	22.7282979814744	41.7392445486519	2.59759742321417	18.4424630527565	13.5435490130261	8.32597274690429	17.1087829859863	10.7279715158087
111	6.92108847778433	20.4086460229304	0	23.9723354573620	0	10.5779643818666	9.59528354828296	11.2226261703246	17.3602982306396	1.14651451744921	22.5838062502778	8.42826791337954
112	22.7076910846971	30.6967191468705	12.0548547339217	24.0741684367472	31.6307372444325	14.2876414659910	17.1942762282653	9.10136824344956	13.5898697263708	17.5288763969107	13.5092025656879	19.8526324425617
113	5.7236954682932	19.9196082189664	16.4647650212362	15.3271195639998	16.6753876286509	22.1522844260866	14.6582608015889	0	15.8190969474479	18.1885565544067	27.1319528849526	13.3909865384250
114	6.38585113303162	24.6886670889460	0	23.4406773102742	20.5877084927294	20.9405454368223	15.8922997980207	14.3265768718719	23.4759947716154	19.0744085566231	10.8120400974016	6.68936876340972
115	19.5539185007671	29.7633303186401	24.5771317017155	32.9411378675435	35.1505315258015	38.5439206809078	7.04455976393857	23.5424396608918	8.82690440473608	21.377305004851	32.2900813118775	28.7032961342347
116	20.6891340420798	54.089225931257	36.5152856775674	45.1549374204242	38.7481405055386	22.6008053695874	18.9710261011097	21.4491366081166	16.7209001833966	26.5816520602123	19.0898255964968	20.9931214512461
117	14.9511733180769	28.1267252232198	21.7079414426169	24.8000959751029	23.398788256083	20.0180170932610	11.9637192561088	17.3717148532354	20.6311337393007	19.2660091254590	21.6646144402923	15.1657992160370
118	12.2530384717970	0	36.2168795326275	13.7044927528616	29.5834291811700	0	21.6368414071212	36.2982211167865	3.16648043560646	16.8314215524717	19.0807211194098	19.1013299338472
119	16.6983692906803	2.98250867044605	19.5484584988987	22.6626935215767	17.6773014973872	36.1509986526934	13.4797280154990	18.8843033021024	8.63301176147245	7.70057617581497	35.9539344076367	13.5394309218192
120	28.6427074559177	10.8085212020167	26.4409146549174	33.3043382374059	16.2534013775583	20.6830425662272	21.3305504849643	19.9949277477571	20.7101352906004	23.2749336689346	29.2948352946763	34.9735933342662
121	21.264671578711	43.7477630327311	35.1012496481038	44.8325816817658	42.2738719534432	24.7759825128831	19.014141869885	22.9516356363682	15.7292921503259	25.4482835283284	22.5423334756524	31.5496302564493
122	26.4538650477425	36.5648267412188	29.1541002875456	31.378563826047	58.6594641115007	47.2743852316746	7.30622789672726	10.3512829306393	28.633449888326	15.0174904940339	36.5764505188374	28.9325752256936
123	10.9960672825673	15.3201261023930	22.5477633810403	34.3554586362673	15.3876738605743	26.6620740341640	9.80523327858268	16.4043410163357	8.05079141099614	13.3898172321436	20.4026894136285	3.50746429004518
124	28.1668488660054	40.001885637632	39.741099524469	33.4034911273353	34.8097590738224	43.2357730972948	11.7671707313490	23.6621737485446	20.3907866868671	15.1471023657565	20.8114363892225	33.4983180860856
125	24.8479099891625	23.5974232810718	30.732115701393	21.4124203342103	12.2373543847270	11.1182731132418	8.5335996983319	15.7405290661046	9.98462610425338	13.4115101442689	15.7219326221843	20.6239485727776
126	12.0588167834479	27.5366723611551	25.5872274654566	21.6794065439458	18.4493620669996	28.8034861467684	15.0993087252452	8.03264484215417	16.3874959919344	22.2981210983776	13.7190975732086	14.288153096157
127	6.97999492508078	30.8654685717922	20.5944333986549	25.7256141409443	32.0009692531077	57.7592512871593	20.0303150571025	19.1613509633182	21.6956442098860	12.1253013838897	23.4181009278471	28.4410813687266
128	16.501950281915	26.4402359679426	28.6180639929401	31.6682141528858	30.0859731295459	48.2303058779597	12.7297962100267	18.0163253990662	12.6686819255133	27.2334667401993	17.1372836942297	21.8522103873181
129	17.7257104561194	26.4723591543541	36.9238610045637	9.22215887547283	37.8764976537882	23.0000454364386	9.0331015527784	32.6558693460751	12.6995287719561	19.6648814388839	17.0596979412990	23.2859797492847
130	27.431074443323	60.2874029930499	36.8794870007191	29.0118587531662	38.7763853836137	30.8365996366445	26.5373253670280	26.9162457198906	22.6128210154394	14.4509887374975	26.3622723627592	17.0350408737961
131	15.6034715984247	12.8040451466945	25.4233443098949	8.41584045851139	25.6065814039687	16.6457947317271	3.86018580164852	16.8766810404617	16.3314754876164	17.778391223863	25.5396108306240	28.4384792338479
132	35.1858899171458	45.1519478822394	32.2649322233485	32.6150940942921	43.1626332274254	6.48594920048475	14.4071736198736	26.392716211302	20.1339796143414	18.5719334571801	17.4284436994758	41.6342374087073
133	8.83265005472659	24.5083597782645	21.7623523356332	22.1914748923026	38.1188806831335	17.6626311733645	14.3839388215513	26.7274489780944	14.8429794998041	15.6855870353049	21.4224481500394	15.1827274866616
134	22.7110699958094	57.0592798755831	46.2062556073159	22.1944171627244	60.1072449194831	30.7781037068863	16.7016812515255	19.6328143749615	23.3586288275629	19.1854567758954	20.9082794608076	23.6893272771674
135	23.2549997235523	42.0811364401294	22.5790924016713	26.8516099552800	28.4359376345155	44.8620568336731	19.2008843796235	28.1823814756891	21.8396238718727	16.5565274167541	17.4856915549231	21.5319987235559
136	24.6834981725213	7.51358943548442	3.42054948585255	18.4085220252469	29.2565214148688	53.3802040197995	0.179752463714790	28.456854152267	10.9261450209288	2.70563225538351	16.7040680815531	0
137	17.1895763569247	29.0495977186584	26.3953279608986	29.3931995831927	51.2760270681485	15.2539571834737	12.6170359504146	38.9629433297919	26.3074643894261	26.7473464420614	13.7187802521606	10.5695042346693
138	10.8965553745063	10.9167381571597	15.8904963428984	34.0188357466953	43.5192618141461	25.9531300401693	15.1785222650404	8.32609510634594	11.4413057534446	11.8850647036458	4.57073975550327	12.8719882789343
139	23.1071745630849	31.6822322973097	26.6978409866599	36.9501085178041	20.7903692751293	27.0100505844506	12.9999787744203	13.0179618797224	12.1900836405176	22.1804890947759	23.0790666203527	15.0882352887013
140	13.3053246917101	44.4585414255695	43.1853466946897	13.1997613883748	53.5508570232336	31.850533800892	21.6281616656335	27.0632749560660	43.2495440304454	11.9963273823529	31.1808113842289	34.0003699200753
141	7.0966411002606	4.19212933543581	37.6772167479533	22.4683810825604	20.0069429488871	4.39703516974103	4.45355262784558	3.07449980782671	7.13396125668139	14.9292078339840	16.2010333402851	10.4208080780990
142	23.1480888754929	21.1326812542500	19.4378021212731	24.5120269886525	9.32353490530328	26.8742940925694	13.1919551848257	22.0998545820731	16.0148980819203	15.4503587364661	27.1407930244661	0
143	16.9213238486039	23.5813807445302	19.0914550524514	16.6907821546999	39.6624690956211	44.3129284755568	14.643176347192	1.12927330402743	15.649831530057	25.7598448403055	19.7942264493464	12.5886083737470
144	15.9712657814553	37.3485520320467	12.8645283822336	11.1880389264352	47.5273526376147	28.6539691999572	8.5865836637243	27.5888236932579	5.03795010768567	14.3431128735043	32.7773710022517	32.9138263730311
145	2.8930605189337	21.9339791240024	17.0225398617425	16.0250449796678	46.5285563588315	19.8936909116881	4.24961143608089	16.8820970152944	21.1916134728913	15.7919527281282	23.9049943974169	6.74585956749301
146	16.5434004026268	28.1119801146561	6.42143325240452	28.8902873590642	24.9195392693607	11.240940106284	5.90231540824487	20.1875261735371	10.0827609001285	14.3570423100928	24.9078404707330	21.8089683132407
147	19.1670178074384	35.5686162364217	12.3131870068087	34.2563283327466	66.0376702073458	38.4639641963589	12.1402011559431	25.3273713806616	24.1745822375417	18.9708277412431	36.5861337486367	40.4454293485291
148	19.2241320676203	37.6431712393976	20.7346281324398	25.2487747724812	33.4093588566125	32.2534954893986	14.7657642935368	13.8058637080091	24.3231854072955	8.41293542129777	26.6602054466146	31.7801714149393
149	34.2222043041461	40.1059261224266	23.006521241988	34.4471446900638	61.9263327742219	34.9371776584869	24.0415869070498	9.2242771887566	30.4882807556548	33.0107178201375	16.3194540961258	1.84694879055482
150	28.8504813677876	38.5693194171937	16.8391931473002	17.3863974221296	21.7403927058143	42.2920266260769	19.1096168214083	29.5479119284492	19.9334065855678	13.3099782103052	25.7129831228675	3.69662821436005
151	13.9251138622646	18.8399069450584	21.8596306440995	18.8027367563951	11.8470519016146	17.4256562717934	16.6009988855588	20.9352005711368	24.1377077456864	2.28635335773657	11.9906980580124	21.4514408241660
152	29.2590919705423	31.0554469248335	26.3469583258556	15.1166518597509	37.1052245945704	42.4619262943782	18.7462489734477	26.6944780390071	7.20701384443497	9.83161830890415	15.9823246114282	24.1039483544624
153	13.1258483615913	14.2945023455915	14.6517862743915	8.25459952967468	27.8431180694496	27.2526249032045	19.2572730993933	20.100739296494	2.00038145839023	12.9868815429308	9.69547849630446	6.15331652277207
154	7.30638268870305	14.0374016254247	29.8962047633416	38.5606305451237	37.7065174341396	33.6255522420173	11.6898427160121	26.0455736309788	18.5682559564580	9.38548529633955	24.8536388232153	18.9911135720034
155	30.9621871465363	30.4784853925882	40.0549524268520	31.7648735137661	35.110864476294	57.1131693887334	13.7389787094073	15.2941899437247	15.2576837403195	10.9035469307563	15.5619649480949	18.0412980655219
156	26.2740503786002	45.4560995540394	12.5025196635891	16.651901946359	2.35856795699754	36.9755198336435	16.4340995734697	32.5147431636643	30.9895528347409	22.6038326384263	16.1724608503889	33.4410453340478
157	40.169338233669	56.7030910295904	53.0845441507074	52.3601495401419	49.1057167320734	56.3978707847241	27.3668380186448	36.6311409100355	41.2565616057793	16.6870155837417	33.4829434397354	21.7187954552472
158	16.2828812952717	28.1733826253341	2.20090164017620	10.8819325197429	30.5041380003644	43.6554751828299	0.559462233898701	22.7710663340247	22.3802962327179	9.99836348826745	9.50141911174403	12.9181017100875
159	28.4879889986269	34.3953916494591	21.6778685095937	26.0552505377791	57.5618669388337	12.0003722180696	18.1769881932192	16.7770750071715	7.55449594947543	25.3641952428498	35.8650188435516	14.4778200784106
160	5.61563242485585	15.6687977066648	20.7908573616829	12.9158552197001	30.8280516035323	8.6358738143965	5.86804918650854	12.4570384766196	0.0840214350444732	7.91767012782802	17.5265161650403	17.5030239994681
161	36.8856957001458	39.954444226894	12.7000281663156	40.1930945348927	20.8717210703251	38.1803467611211	15.0743229755163	21.6987246197108	13.3215601020716	15.5893540214191	21.4011062428364	14.7234246120014
162	17.2970938720515	42.5018200797645	40.5724970248526	37.1491564393804	52.7138263435157	78.0180308681807	17.5763496093384	30.4058108323176	20.0058818849794	31.5193236781628	28.853039160894	24.0343080318315
163	17.5296522086281	15.7418805844961	22.9219723960462	27.7887704087432	33.0038365367210	15.0695071197059	16.8316439022671	12.9562615982012	10.0418438730694	13.9618924110464	17.0144402982107	19.741837889481
164	16.6952411574798	33.7129110434658	22.0675520115722	35.1574897211117	29.1140929461766	38.6664171495627	26.5819934088901	33.5850129533251	11.6988254744496	27.0186394421861	17.1548180048147	27.1271794707175
165	18.8064140319288	23.5560731040221	11.5538406324917	8.2679264656923	23.5401786157888	17.7977283558960	12.2979243576860	0.323407872004353	14.2514438129565	13.7755186956865	23.4139807940824	10.6707775915393
166	8.76667485402054	35.2516983319271	27.5163280801868	32.8197032981073	56.8895756227994	38.6423645864368	14.0439572310721	17.8406847654016	17.8999601987729	10.6673635036035	29.2672517856997	22.4577882864351
167	24.228537391226	26.5916801044172	41.1268223951943	32.1555496796056	15.6491719485006	23.3280797397333	10.7951608659685	14.7802832102167	20.0370343368284	12.9931032823834	3.75496473568116	10.0482414984216
168	12.9178647100350	13.2988723869368	7.46904179540934	4.03627878844314	15.6708195340715	28.3572340614673	5.81022574667711	24.9178771065888	7.36974700099604	10.1829016600808	21.4307641681735	0.942958809287438
169	6.20648414857138	26.8009247907635	28.6839572708279	33.8397547954578	41.2212908992431	16.7180080126608	1.83003304778829	16.2995355588518	8.44819260073214	10.5720636594439	21.5691849504656	11.2088877437775
170	26.1603492585759	34.841475670055	35.0067686651039	47.3296410028143	51.899692714616	18.1635813921526	11.1016032147548	30.4574926241129	15.087613723488	18.290255249192	33.8722285563125	25.3845674394253
171	19.6217400200551	30.1175132532737	27.8952366471537	20.7813443282748	35.8795809461556	50.7738267263982	12.9690155378118	20.4306178050879	18.4428204135313	16.5540994388150	42.5361365294623	9.99239522612917
172	16.5810813276467	0	17.9042968108115	16.0031500366681	13.5801186450707	28.5109518430399	5.11467607828953	13.5302151779769	17.248093888683	10.9159365351582	11.2175711444236	10.7023745550309
173	32.1749764444994	48.2323386136883	22.6911667965613	35.8653077516834	28.8221154264954	42.6297936672423	15.62871668906	21.8882815661091	21.2885281720185	17.8471919023971	25.1876830136960	27.7867648995634
174	4.96092196958144	0	14.4654858471328	18.1463139785939	14.2881550259141	32.0837372828247	4.65797445799601	12.4627781744905	1.19490251088954	4.45977801474128	8.03043469383424	16.0161902118964
175	25.6399127512031	38.2747492030995	33.6229895869362	43.3370164663793	32.6409254662528	38.2451544625733	9.74722378559224	28.8814483211942	15.4636124391890	16.7267644735767	37.826431334023	30.3358213553605
176	19.4810832732308	27.3477831233516	20.4932676210417	14.9184324588498	39.4097768285501	44.6108968137144	18.7720196496687	23.5288945902441	22.6895590513957	15.5602131733046	27.764341977497	14.6557852669342
177	11.3455401295432	20.8559731523371	27.6358462734344	21.1670052397826	18.7933600223064	14.6474510725972	19.1651408512014	27.3564318364215	3.45395868278649	14.1842298348416	30.1399497309431	4.16243955906164
178	27.5552990701755	42.6855178302984	23.9320638055212	39.4203263920193	39.7997296803206	46.8521542937995	19.6052396489589	25.5360706304896	32.1063751372429	20.0132008721388	33.5415287643671	30.8520720993046
179	17.4765850749888	40.4643255465537	22.2964285785134	45.3538939427616	66.1706485670076	38.5995995120016	12.3060942861547	21.0897507993401	24.3030938959210	32.0101172893432	28.5592389374402	16.5092575072360
180	9.82745469098494	23.2758467633168	11.0276590959805	20.4510498352443	41.1761089247157	17.9079488611080	13.0715101538122	23.4686025204472	23.0109565984263	12.9587934126332	9.95947592530552	5.65301578633479
181	26.2558484359231	0	23.0236794942571	21.3358051360561	16.8538200803723	26.4120885164311	19.3633752008906	25.1762957301621	12.2073045147978	18.1430822243853	13.3351132837304	4.95943468311124
182	19.6732429013564	5.46105806982612	13.8045014663572	12.9205942067346	3.26896710083344	16.9119388661327	9.82171713889203	16.3214052425275	18.2693893517239	16.7508746123663	21.5235738798355	8.4988541022871
183	35.4869415004606	44.7149321041603	26.000316460338	44.9853718853857	39.9352016233274	30.6547589947441	16.4025945231854	28.5374630675311	4.44189640985885	24.0905540380652	44.4658670116532	17.0761861463483
184	15.7126832064658	19.0011674574598	37.5112682739652	30.6320078004162	33.204806604718	26.1206826625481	8.86884263773474	21.5632102887194	8.28398609411911	17.5899203255230	22.945348049969	24.3706200071107
185	43.4933271169695	44.9431506683772	27.2195122541861	29.8275368940477	53.2136965352614	54.6995172950831	17.6829219467690	29.1037544797954	36.7135037297666	28.5180916860119	42.9360859782571	34.8272043852574
186	7.00193839178512	23.8012875594736	23.597267188882	12.8702312408190	30.8229759961758	37.7696726545873	9.14798250403	25.0069970946468	24.5333641877545	19.4768736471992	23.6530422805965	24.1848276915385
187	20.6646063120985	40.6507940856956	32.4876733589649	37.9338204120639	28.4079910022969	17.4576698968714	18.7992455843676	29.8779776245036	5.38657003683675	14.3407075567358	24.1438619306230	26.6783146655927
188	21.3105869238942	29.9276314091236	40.1441314123534	27.573421874741	16.7225038864390	13.5612584280211	17.341671392077	9.22068185315624	7.28036726668381	17.0086492701567	11.4068974389431	24.4743421264088
189	11.3156000758487	16.0863539302244	3.32285149804366	20.8538968960335	18.0851800732800	0	12.2239041925777	21.5783186483261	2.85751989052065	11.9555526451894	21.999452331313	8.0739852184967
190	13.9273290663166	10.7138388239284	14.8736891345039	15.0186312648989	11.2085822811391	30.7582328567678	12.3940073184752	19.6341762523886	2.0076220755159	5.49473968350288	10.5218320213186	8.8346743944389
191	28.1479908319468	9.87532325937153	38.5763983272987	18.5368903831942	29.0380479281327	12.1846313705177	22.5132913420153	14.5048584751719	5.44115797528798	23.0212327869671	1.81353933465109	14.2788159226997
192	33.4687540866637	35.1652333750015	9.60647478403396	24.6375986259235	44.2063924121708	2.58218119989528	20.8040399476249	10.6045008427867	3.56102178347799	20.6160940171420	27.6940386506888	25.3949382117914
193	36.6431521519305	46.9052216593926	6.63517138587937	22.9032662881329	49.9903586202586	43.7499984853691	18.2412253750953	26.8266157011765	10.4095091464759	23.9368896662994	20.4016096715195	13.4712566280506
194	25.2896251135005	0.857188522632491	31.9774804527133	17.4450237730012	15.8865984773153	10.5346438697256	8.86466064638413	21.6851612736156	6.60554100529453	12.3969330651801	8.0347346360037	2.79273056098811
195	32.8910151444443	33.0163229712145	18.3030581382339	18.9120373548844	28.6880361694387	32.9965642518141	11.0596805909940	21.8618833244578	8.25711159924733	13.1035274692533	21.6860913995541	19.9851342572319
196	22.6861183337877	44.0930532129185	40.2037685857311	42.7739077108736	73.9391405628095	23.0575064050243	21.5826204718547	13.922174277199	19.7963961203715	19.3588095192364	35.2980119335453	31.4932309670965
197	21.8289790604242	26.5269963665172	18.9242411059471	32.3752280496996	48.4138319813957	49.1536639799731	19.2548722908698	26.2039341151391	27.3703350742151	12.3310264225640	25.4052054129930	15.3705007847336
198	22.1811318526042	36.2671500736984	27.9196830389305	30.2539578898827	23.0490549695792	31.8629793486201	15.2245194122039	23.4427710769732	18.4272481227972	17.7854953002250	23.1426295619191	11.1207328795729
199	14.2289802278498	13.7364052111103	16.5296743867114	17.4471401704637	31.9897127013309	54.8131843764642	6.27405053107889	19.0440187457220	13.8674486187217	10.0058166142538	25.0345856114954	28.790430619768
200	35.8208277314349	58.1676495612484	11.2755706318346	29.6022746740231	52.8151063823948	34.0809586287031	19.9887172565632	23.5870354911410	17.4726076650409	19.2683491865652	32.2166741172621	28.4699032725665
