# Supplementary material for: Simulated data from a genotype-to-phenotype crop growth model for pepper
Source: Data Brief. 2021 May 11;36:107119. doi: 10.1016/j.dib.2021.107119 (PMC8165395; doi:10.1016/j.dib.2021.107119)
Supplement: Supplementary file 1 [file mmc1.zip › Full 100 GxE datasets/100 -- h2 = 0.3/-1647319995 200 0.64 0.48 0.64 0.95 0.8 11 GxEyield.csv]

	NL1-15	NL1-20	NL1-25	NL5-15	NL5-20	NL5-25	SP1-15	SP1-20	SP1-25	SP5-15	SP5-20	SP5-25
1	25.4374554893350	11.7864633557442	35.067575444971	27.3646829616207	23.0682235214031	26.9302862720314	7.20241865919137	26.2381551830085	5.81399273606955	3.54018822193161	18.7191489596927	15.6851523116872
2	21.0728298613959	32.466532407428	41.9849422242851	9.02934889304913	32.1330490392944	24.7635982016544	24.2084363657527	20.5657052812858	17.9406508197517	17.1808147167075	10.5278175008965	21.8236930951703
3	17.5693704276830	33.3286292837323	17.7207035262178	29.4669112603188	11.0294164417438	0	9.71540803171296	17.2003259800597	18.1778422827184	18.3528342525908	14.4200074179209	11.0435918547080
4	17.6604029029460	33.3086818011222	33.6700697232442	30.2363369690742	24.1976346661292	45.2641751917299	19.6623170930218	18.0727573032423	16.0666880637614	19.0486324117803	27.1870595734007	18.8221534558666
5	24.8766420299547	34.4640747431386	17.2663166175744	25.1260464563424	30.0064710877813	26.0354011623898	22.8594348381987	15.8526074134175	21.3484106124699	8.0886294807768	2.65545255216797	10.1317492653524
6	13.1716596353480	10.9569842400445	9.81275183067445	24.2290716051752	17.3634798042473	11.3884513234893	18.6226008851036	16.7454510701204	11.8340799877093	7.61742472397695	26.8875332560911	11.2883315036926
7	19.3888814055984	2.58717655992961	9.40021010417832	25.4286780958724	13.6383620934031	50.0355562604567	20.876973193417	8.22171590562978	3.22773183131356	16.0031551397919	7.23832442576265	14.9144545578775
8	10.0964019924266	2.17641355768228	21.7506842284633	35.3630099779722	10.0266725960261	37.0068020915778	13.9347119359418	12.6750683415305	5.14648498414435	15.6451222527532	15.7797508707403	13.3360697036195
9	16.2411888176908	23.9601264971351	33.9698302957232	21.7983227827414	20.3605847603663	13.1452589175763	13.1903560999279	20.924419797899	9.51588186194923	22.8463217308395	23.0644267485169	8.52666736081503
10	14.3428630118022	4.10778910576014	13.7229732513849	6.28687613583361	0.0347858390573492	14.0679128266537	8.17205256924785	11.820130384731	16.4349216538874	13.4286216233257	26.7743351768609	11.1730408642767
11	3.91186284984302	9.04884460386465	8.04424829743608	26.5082848587736	71.5376703884488	18.4549121726736	13.9849485359176	18.5825173374557	11.9731557454905	12.8028089947007	12.1609983831756	18.449970905571
12	25.2217043545566	29.8286167767041	25.722224787659	21.3539351711965	35.572885328932	23.2034384689161	7.3641973414788	24.6335451914486	11.8642617720782	20.7531439527789	20.5073389994296	14.5345100655778
13	4.46404180354251	13.1660613744282	17.2566343892182	37.3315513228444	29.1116457519842	7.96895394878194	3.75099329927759	12.5976732295719	7.66767858895181	9.26006238818765	15.7254002267602	18.0217241883351
14	25.7833344510293	45.4242377990446	13.1497765971180	41.3007877376282	65.018546742689	34.8609936440956	26.5308277014742	25.3739843942064	14.0116717756219	15.8444436601261	29.0058838798575	39.9920309073622
15	19.0968986775402	43.2358021818575	44.8325363150891	35.080363953646	37.1428309296713	29.80580001602	8.60319547750011	23.0956299599819	13.1050801797037	32.7475198832842	18.1917296664415	18.1859313492719
16	35.6623797800701	28.9384644474271	36.5636687223872	21.991133374518	54.6130255525391	51.7815184852832	16.7214406599087	14.3885598852216	23.9857316907289	14.4766759927465	20.3644744393312	29.2732173692878
17	8.63198810995152	15.9171515015126	0	28.4370291664485	8.7544003157673	15.0283049730825	17.6913739604070	5.29089033157341	2.28936379230511	8.85988058412682	15.1272809980605	0
18	17.7682883359007	21.6118407663671	16.6516696296499	31.818853741327	39.5517944373483	36.2621911295682	12.9706473896689	28.7937750434656	25.8687470906399	16.1455410038902	21.2842628831434	17.7210153613348
19	33.1132495677058	35.8217319499402	11.1406732745672	36.3407710174865	43.2939673961056	17.2254151051716	21.9466144845319	27.9280031391374	8.29480954042637	29.0318080603879	8.59306811830553	10.5572182750007
20	29.7364963187376	42.0814915393695	16.3531391151988	28.8739053546516	17.0733751682573	23.8970505845426	18.3353009288846	16.12372569289	11.2345428081441	8.49393141703206	25.3839566873241	18.5980926380158
21	24.0631610851348	19.0832578574062	13.7397961570476	36.5619148859724	28.9999247609199	26.0606559807585	18.8185532073699	24.1148878452273	21.2553313519208	11.7834808958530	15.4418295985361	32.47527761796
22	31.8019740445713	42.7830980690147	40.1728696850712	25.8572479991935	39.5540650520662	41.8219261220179	24.9935837261186	29.5432602394325	23.5677335631284	16.7063284540607	45.2286628780278	21.5082851756422
23	15.4527180678659	24.5673076887755	19.8034380627025	27.8158374438483	32.8326052245064	14.9696400908242	19.3115664814332	19.1721953013307	13.2711327172631	2.98339864643578	10.7772363906916	15.9464113949300
24	13.735983013853	33.0164208264204	17.2759272721277	34.2922551010398	52.695582021964	26.8865427943944	16.5374260911764	27.5103505256831	16.3816818656384	1.65561669989335	19.5355773679514	16.7176553404523
25	26.1913914891358	32.0261324216131	27.2039386873909	20.6058066114634	40.3576216631379	42.5959863010274	4.21917779419318	37.0741429848719	21.8534826812336	20.7178671843155	32.0839931528131	25.4690488204187
26	27.0073186662182	23.7177462489815	17.2476815125321	38.5949471217888	45.4311329918158	34.8419763671215	14.4529721826478	24.9211579069381	16.4736662266650	11.8195065481827	29.3656717678924	8.64306799119731
27	20.5577864539296	36.9588085506911	50.2117256659798	35.5060215898522	26.3242119094494	32.4719091702419	13.6345177023810	28.8992550163743	18.5012814883122	14.8756257312270	15.8909660983538	22.5034256455794
28	31.6384501587191	28.1401196041839	39.3658531026514	31.1606269110211	48.5886334613692	52.2297224316977	24.8531390616536	17.3738376662436	17.1443265511216	11.6151269786959	27.5458222013012	28.0680928843279
29	32.7861293381733	27.8148496937893	20.9540906960879	29.6568036331441	46.5031597831813	14.9881307210569	21.5212416580535	10.6098964363122	21.7767463185522	31.7832808281972	35.1314597996786	18.2055758478957
30	29.6606933393456	37.0497335180563	5.09168926191	41.7417940515119	67.5968511524896	26.5893692481622	16.5760429707563	23.2674596197086	31.3277276100321	20.6831003443976	18.3092671111438	19.8396026683269
31	14.0669189794942	28.3328786365184	41.2801029966965	4.68883430341612	39.0058406046257	19.6444496797578	15.1923378589348	18.9117950716051	12.2120168168851	13.6857115133221	22.6210447688859	27.2220451744737
32	23.3322591298021	11.5609596623763	6.67627994935055	25.4227990291689	32.3958776934102	0	6.71978752179758	17.7527457754183	3.90526894653117	18.4432232338773	6.83608695315186	9.26221867892195
33	23.7595718197290	47.1174436157866	34.7521743294815	33.870853556866	70.5006434338149	41.0988379660973	11.4551024838613	18.3799858401146	18.3895699666927	18.2097206792323	31.1779841232036	6.06179571755147
34	38.1233839887801	25.3575947666389	30.8768025347003	30.4606881728009	37.8705608090600	26.0382772713932	11.1434256742242	29.9652440457099	3.45327030579926	17.7201486732640	21.5872841026955	11.1946559317989
35	15.3422032827785	32.8719363654746	10.1342516811152	23.9433954821405	15.4112865123819	14.0589205830920	15.9543442813923	17.1551155353378	9.51845134357583	9.39477577568879	12.1445353021072	0
36	14.2528841259682	29.3934935887949	4.69119316741689	28.1775909255381	30.4884782307753	27.6990009836408	17.2795324824782	29.5875281028441	7.39479620158313	18.8758959995988	16.1462775605710	8.24695907105243
37	25.3446606228293	37.8770271937039	36.4165132265032	37.7151939012392	35.8451264815643	17.8697667403095	24.8881235554356	25.5313803861339	17.0720583526758	20.8178111393628	16.9095441053251	11.2265866526723
38	25.4359664938688	16.1309439543671	28.4349294569498	32.5192376217287	29.0807146389202	5.44719627176363	15.1989359377897	9.4925688367437	18.4085352722958	27.7272104203357	27.4148814225625	13.9236187120977
39	21.2821644372121	36.6426865408089	14.9160855606611	19.8862201349924	39.1816520653994	28.2774330195669	17.9489870451618	19.3876572626453	23.4720922622985	14.3950804826875	26.4837253048567	18.6256158299853
40	11.0819821022030	17.7543701113971	26.3580035017133	28.0199858054503	30.3248278469650	46.5026796690237	9.46594576904977	19.0645104401603	12.3111059575549	12.2221225770056	31.5215050766273	19.4277515596655
41	17.5356208064979	66.163182095748	47.1280662451042	42.9099717024184	38.4532475728964	54.1497312143526	13.5134161504697	22.2892778632926	23.8333908165029	25.9362779436028	26.7791611904471	50.6802979238656
42	21.6323213228198	32.21766945314	29.4887356135510	22.1332702783460	36.7551245045154	24.9324127146636	17.6186667615542	31.2337928221498	9.15915651863005	25.3311211106674	37.3797968048813	9.00215014379735
43	24.9473358927955	28.3012132351551	13.9439180616385	23.6402661893874	72.7773634321507	50.8303784355244	11.0172088889312	35.5643027398181	24.9513212808057	19.5264973935806	19.0500859269734	19.2126169748599
44	14.8409060843407	41.0321244223903	34.8544153080641	22.1434028296207	21.7434196115986	39.1948382590552	25.9212888189203	11.7008814429993	25.34133654885	19.8772542411140	21.9568963346028	17.0271799208042
45	20.8224221810298	12.0066254345089	7.37162586469904	3.81958422834974	24.7327589308204	29.3503635666953	15.4129895326606	6.76191147243748	1.49955824121548	12.2669937946712	17.6424329717341	19.3577441768821
46	24.0352215841510	20.7943205495625	30.6812504787678	11.9514834178417	24.4323062399104	32.9892409924678	5.87435038383572	14.8094451748994	16.3029469266455	10.0974241037477	0	8.11482905104254
47	35.5957356114133	47.1209605914056	41.8769946149273	38.1672454334792	60.7852236747338	50.1844516924329	17.4025277878166	30.7297617781634	34.3807064316499	37.0330394363850	36.8363595835663	36.5167967557303
48	52.2325943566307	46.767571067543	32.609387472155	46.0521759286994	75.8231930100208	46.1047134542076	25.4245848556848	23.7316141422204	36.9175045564627	21.1251346006379	23.9682053237440	28.1952460152944
49	23.7809010709939	72.8476667016753	43.6340385357367	29.9424242184153	59.2123276012235	52.3205000256916	21.7428609221591	22.1288892037002	25.3568870307402	26.7598457584399	33.659013510423	39.7018918211191
50	24.5653364441858	36.2785584525329	18.3935546506130	19.4885363303497	7.42710573386644	9.70629491560151	21.3120585150519	11.9686041194333	13.4256357566188	13.7464903167345	29.3191109230036	22.5972019700445
51	16.6474158521214	29.6239689938999	32.6762502998943	11.6088296552898	12.3965264318112	36.9078785921855	5.96630838479463	21.7177557724593	9.93282080112196	8.47369123029425	19.4759724458016	13.3059656176998
52	27.1848056958928	30.9806015949037	12.7320730067145	35.9243934004031	40.1281266606901	30.7656553957713	10.1335501199157	14.8152507296997	11.2488244543773	15.5076933137624	23.2374065972448	14.664999189354
53	6.3309836925674	0.805663804863155	17.7045297909426	19.2667267722053	17.8763286347286	18.264429686728	7.54931611321099	1.86676252698117	0	7.89739930150806	0	35.0812082288583
54	21.1158735921871	9.65532220868215	18.6766416604546	32.6617791726514	44.6548321128288	25.7618731695928	14.3652513144003	12.3397689116118	18.7410502202732	7.68036387339742	28.0373327262442	21.0322878817927
55	25.5904130930762	36.9166345473064	16.7185204240014	37.9139836589927	40.8779829256339	11.4265744777282	15.6158913002524	12.023476371702	13.9594638533144	16.4705854065665	19.1781957868757	24.0949513863145
56	16.6238508512596	13.8915364923532	21.5823353525537	20.3838181561883	14.2656534954169	30.9665845489808	13.2677389404931	7.66340228798019	17.4176716440098	16.2727147799467	27.3846049558524	15.1135540121245
57	22.90150796571	22.5483468875586	29.4053433998694	54.1252948082841	52.4560126394978	28.2043799698211	8.4703531585829	13.5838965789231	10.8924650888983	10.529252058692	37.2349687682918	23.5494695698322
58	29.7034490516791	45.3987696482864	34.7322105917531	44.2125955672288	58.7867054947414	62.9502621275383	27.2933998574358	26.8283722469398	21.7953003490049	20.7848094380632	25.7986050850354	39.0835642092082
59	20.0250777144256	33.6577115026015	14.3756741048661	39.5661545601752	49.3508582687035	40.9622512279093	14.1437935899985	26.0276744962064	24.7824476372909	20.1415611961273	13.4628383786981	16.9617592796932
60	18.1499834830027	26.534750044098	11.4263084337029	31.0930527313126	24.5773560838042	15.4531990412868	17.2281009994964	28.4114279143369	16.5863165029060	25.4930273920158	17.8434214397668	18.8082249802656
61	16.2564468084482	20.9436119093938	29.1675710096799	20.0385296073705	35.1639929017333	41.6821994755926	20.9579841861045	11.5731049784635	11.5814099101307	7.71788834956066	21.0300648870972	24.6705513463455
62	15.0067490039009	13.8520006086264	11.1305256126488	14.8598807632462	30.0421966265473	2.50135806413264	12.8718860927774	0.528581829019098	12.0260810584934	3.96716413670331	9.33590823331882	0
63	7.23530526297594	39.7747040990759	38.5588846759885	38.3022483769752	48.0895370548797	47.04832799008	16.2180589503337	18.7352166272733	10.8427758675365	20.4341298845045	19.5414762787587	26.8458411818763
64	24.8519477713328	6.1113895433694	40.0194802702151	17.1165616898775	20.8391597218874	46.8189760423569	20.8310877089339	17.7318616254734	10.6498365273015	16.5768823815834	19.1298086347213	12.6243042554182
65	21.7548905598398	18.4583821655452	15.3765348289617	10.3683717373489	34.9085023531469	28.3489030732995	24.1467793951109	6.22158745220407	6.8757369561934	11.7289658305003	34.6237228288963	2.57129199721024
66	2.99370059187663	28.1325079829861	21.1299222936239	21.3764300237562	47.1861362249176	47.9766858965392	17.6614436351739	21.4083529961435	27.4867608889124	5.38252074388281	22.6397791973713	4.89592586968747
67	20.9114806417222	37.9611990287837	21.3373452227339	18.9342364093646	32.1334244007181	18.6979671601021	15.5287984047411	13.5992905376159	18.3579734655623	8.0019713752157	32.4195242630816	22.0984900379709
68	24.7301736343932	37.9029416950269	20.8027678495714	37.2960005826525	17.3039737127019	40.2569076073491	11.1318928021163	3.1364978852801	0.730961710216599	25.0071094299619	19.3878438423515	0
69	26.7047545148720	49.1664264296267	43.1113329774069	30.3577088202532	43.1127339372401	59.0838085479744	17.1129320081455	19.1404232022981	20.266209705685	26.5022978048703	31.4435119071785	24.3690806409774
70	18.7094462712323	12.4629000486306	14.2090395070175	26.8352935533558	45.5185379878369	28.3199808560428	10.7290514113996	19.9178031629920	11.9920811292048	14.7155410440567	14.7501489732922	14.0702498068612
71	21.347266287408	31.1914667878336	20.8162538527332	0	43.4365859746201	30.8522908671164	12.9320419814213	12.8612480836187	31.3848898686578	4.45730212725599	17.2169984539820	18.3059098022765
72	10.4478738131855	3.40923375931204	28.0439080761419	13.3662761362174	28.3295548683185	21.1758792394082	10.4178890120236	6.57015142805025	12.4530878816863	0	0.66320449211473	12.0971041753975
73	22.2710184214092	46.2413865473028	27.8812616253289	31.7817035791586	58.3162181686355	39.7811382097629	20.7814908631243	33.4275303762561	14.2654616017358	10.5814339842479	19.5698532878423	32.1748995910018
74	19.2389856439934	0	20.9443145158935	28.2754906509417	38.6199814108274	21.6042837619939	2.80260998056055	11.0420484434843	21.3994527230773	4.27485033435941	11.3727341759324	13.9020004328989
75	19.3775953896899	26.9557132246023	0	13.8431077598326	24.6669807553159	43.0308429864510	3.83171929967143	16.8589574526017	13.5680332688402	3.14995360325598	24.9384758494544	10.3808358327140
76	10.6499815971657	12.2719839311662	3.10354971849943	7.62691703833686	38.6462107209189	46.4123553779396	13.1158328090149	15.6746383890877	14.9195775335811	8.76427163458211	27.1707507103669	8.08856767615078
77	15.5737033002085	23.5492088804863	37.7703639986155	11.6961010940913	39.67144065029	47.566885120629	19.1273586799113	22.9396145510746	22.4620198859885	10.8394525849973	19.6381246846624	16.3996867296112
78	22.759711364325	33.6997632826367	19.6418087249449	10.4618103065616	39.0653113676892	24.988978665702	12.6082977373199	26.0887084436352	21.8847538146936	13.1658381064339	16.8851164230754	32.96094040373
79	7.46002414058232	22.5188160872714	23.9971095762112	34.6728439220469	25.7714134137737	37.6601490224808	12.1206317772301	19.8376100249038	10.1770130522371	22.3981002610825	21.0569466613368	11.2551075486746
80	17.3532335537670	2.52312087909008	9.68763429829176	16.8531087290733	17.3041392929503	45.3075690302596	11.2604642433537	25.1320259756322	23.9741892853553	18.5919479666447	17.4166292721998	22.3423013624710
81	7.97953762622145	26.6444334760016	15.9184935749493	21.6149191317487	53.2189746215614	43.1642732315693	12.3254257960130	21.2193889341499	11.7894798330718	23.2064401042573	26.8344484928280	23.0046660400266
82	4.16625407207785	14.8962709465309	9.00078018478401	27.9855120563443	30.8656086826065	0	0	1.01806581846747	12.9146779768975	8.04272058243745	15.0716743872051	8.04980134902212
83	37.0022490630870	24.7313801078499	19.1395302442112	20.7574931273135	46.0305830224922	25.5175916303142	7.44427446787074	30.7711116609535	13.8263265594618	21.8433056410745	32.5859766581951	14.1310499072626
84	14.5180043479635	6.56765056252294	12.3133043287263	14.8464432240689	49.7907812657761	57.4993344582271	10.7252527034902	13.2919491136261	12.3329471245569	10.2801205603949	27.7435272005783	11.7719064639138
85	17.2141570017012	36.0604309282448	27.0538067532056	23.7657384406192	72.6504624682477	27.1484004656097	13.0424654196943	23.3248153015814	14.4656061165288	25.6622851547851	24.7025364050169	25.7264602265593
86	34.6530744135673	29.4009492351327	21.4178775207395	22.1573280640588	48.3681813910863	45.8343654566519	22.4344934848261	20.1970880849704	4.20985881981068	14.3924940560257	21.5676646727942	15.9152496547312
87	15.5771404344904	19.5029334351088	20.8861578833288	11.3613878538292	18.5563009394260	12.9946247766072	3.18483625003768	23.5004323424595	11.2966407661087	16.9799635576116	4.92058785493715	0
88	23.0794183746602	39.1696027974602	26.5004465648676	17.0694503112626	40.0652137787318	42.0746581389651	18.1543670197613	22.2050162684865	13.5816761096706	18.9642944255618	31.9780685290524	22.6020247776807
89	6.560094282498	0	6.95816674813698	0	24.9843121144581	13.5091662644868	9.38291630444348	8.61830757196234	13.7379330700676	14.6810747649944	0	10.1629974583062
90	12.6198530434256	0.441004205450657	16.4449385180013	25.001044733645	11.2388575563416	12.8781821162412	13.6349666769782	12.6800217418297	7.2465747190804	2.44022680648599	25.7082416458506	3.92740893496224
91	18.6396046941074	49.8506973061722	32.6864884640663	26.4389820367665	46.8204483453734	31.223362241018	11.7059403635774	14.3882139996451	14.3452974715981	13.7329600322868	16.684068580962	31.8921757036989
92	16.6921969241059	13.0621081211251	4.80948179279621	22.5335783906820	52.6554917009434	12.4473197429673	16.3803212115593	5.23275066839162	14.0982192543265	6.75728047554451	29.8685067519304	3.62893542715019
93	35.0593708840324	45.771610898688	16.8624480448833	48.3132605612799	38.0236620497328	27.1678758454998	17.69353623077	21.3225884568019	6.93104666948162	11.3834169161267	34.1134236325970	12.1799846539419
94	31.7773201448127	12.1552589694864	0	21.0010576177459	3.51603019189741	28.0162602798516	4.80826090165962	16.5593421219591	10.3478200553776	23.5087135428958	2.56580675479318	8.38957993684642
95	8.55618552787874	0	9.97223421817995	0	2.98933228748859	27.948363483272	20.8062665881812	19.6009546190771	18.2384717487026	11.2090666630047	11.4561457897748	10.1938042689296
96	22.1045847854808	21.7601431843372	15.4772340817443	22.3345290089463	20.2349133796875	34.1199716746849	11.3301148786694	20.9331932175108	12.6157508305984	6.34776686858285	8.46703897074345	37.1482400514000
97	17.0515097357538	19.7354663615892	21.5657060174163	27.6871156688770	28.4596695741402	49.574660286187	6.01087181463796	12.4458010560229	12.1102988295732	15.4079537070818	21.6798005861473	11.9727571939589
98	26.4907849547228	23.6980186251692	19.9820374873396	25.6831004854376	30.6341611509169	10.6915460879667	9.30375253950037	23.5498450169641	20.8753840971056	0.619393871372363	21.2969056965230	11.4367826741702
99	15.2748119792368	2.27560093799977	18.3587664823438	22.2083338134657	10.6800293500964	0	6.89459920400005	11.1536275267959	5.89609735977815	13.9875145273208	19.5344101491836	23.0738161241114
100	2.76177756876158	19.7218387127541	18.2220839978714	33.0824589757764	32.2649049048521	17.1782621136541	18.7480599519454	17.6556208987983	19.5322672012317	15.0598831807077	19.4052565293032	15.2198340139665
101	14.5489076073391	36.0484056799887	42.3364963312611	45.3263479884498	50.4501674260944	26.8814381549586	8.45495684554263	29.1705773628753	25.0549272380321	13.6697836948438	25.8253666408797	26.7715878822863
102	25.3678591902191	42.5312079420315	37.3542984913267	20.7746060736213	24.2331073792133	35.5298368774545	6.7528205864084	14.7917665232000	27.2050241019193	13.831995930845	15.6811135477245	24.7547175256572
103	18.4111044191176	26.6061991254424	12.3821997653684	16.9945619477072	4.3781507827831	6.49257496432151	9.88901654230935	2.32590683559027	0	18.8969779419474	23.9595308502443	13.0240262188000
104	29.4601329724536	39.5134946910225	30.2078214696061	31.3803205187056	44.8995279631660	30.4428693345651	23.9464674138278	22.8804360151293	33.92426120769	17.5890547098595	41.9634310523975	20.3312274868740
105	19.8841418666840	19.0858922906845	28.4902237868027	26.4732796575185	54.3827245155414	43.8111927157924	15.2824312041124	16.8097068593809	24.7822299109151	16.4494706578031	30.2687025009544	24.0095602567869
106	20.7424583308484	22.1575428048391	37.7799451621524	22.3313120727314	27.8237121793894	26.0392324369692	12.1665115934743	20.5235256007705	22.6882798540149	11.7561883850077	13.0281980613095	29.4629421224771
107	15.9508858852384	33.1696439793661	9.27999756468606	50.9891093385558	27.5616806620852	41.8048021694159	23.7055699308812	29.3153598320852	21.5109770296399	14.6746166745439	17.5402520970062	12.1484333562217
108	18.7389431008569	38.314511680242	29.2236766296597	26.5030352049783	39.3965882175425	26.7817621793858	19.7551017989391	18.1588155505840	18.5529088955476	17.1672775265512	21.8500326218743	28.2014783907821
109	13.3095831793647	29.020651694312	19.6117939758089	48.0187279522865	38.8341160324684	43.4205717878213	19.3464078571739	18.3465822200384	13.5736900589866	10.4520552588753	40.3105310548229	40.7262550062096
110	25.3347527324139	29.6085901590978	23.3074340058642	14.9362940264313	56.1791352007311	27.9734535173102	17.3629730782625	11.8968954203292	13.8650211649637	12.7003244315936	19.7053611774889	19.9230154273361
111	19.9826329794287	8.36478821577991	8.12904289285166	8.92081501735293	34.9832048873219	25.1768770412037	12.462604302395	14.6274186410345	17.7367166595398	7.22424879837701	9.62384291741562	21.6921501325519
112	11.1578804187735	27.1978952034371	22.1943315452789	13.0601328521220	37.7016381308467	33.4257571980347	3.99608573363381	19.5613908319995	17.4594338252763	16.2522424637236	16.0538042199318	15.968768731362
113	22.2933689214728	28.3030360502284	9.4800729611564	28.0810965483431	22.7854600850789	9.24564609526124	12.5603895174882	27.0818848486845	8.1227984673922	10.2515530120150	28.0216542496279	10.5004730486964
114	22.4840032098254	18.0427639247280	15.8333444474898	27.1439407072912	36.0403455862832	20.659466205601	12.2864244159433	12.3536039867957	7.93442158837053	12.5246211165334	13.3393622582461	2.92354633065164
115	17.0250617896872	34.8410151712642	13.4428596786558	31.0287107865677	18.1445926332391	36.5228960572675	15.7359633779303	14.0526286313305	29.9193147848568	18.6520910243096	7.86379579222318	31.8561456841218
116	4.45410678768987	19.5448977164636	22.8871546400989	7.27393541587936	28.4244032157	3.64828210435064	15.2266818523032	21.7993112074919	15.3136322899051	21.6388942669898	10.2668842883744	15.7602807052600
117	14.2299982981458	61.9856087725607	24.9353952977416	42.824743831439	28.1576005726313	6.98239820737418	16.3517017628324	16.3188096160398	18.9174984416563	18.3483890012002	26.6167680236662	27.5591973598819
118	12.5885646102171	2.67988649353551	15.3030052045868	38.5987878579873	16.6874948404063	7.36139724870562	3.35924423924162	28.301654106538	0.695800037046416	11.9798150196697	36.0294176944926	13.2669300616612
119	32.131756602349	15.1461142544495	19.8208933656265	18.4842996420583	57.8642818664312	41.3199921196324	15.1275355541616	36.5853973876348	17.2782229944453	20.7975085873783	31.5311264277660	13.7423403644469
120	13.4616251504140	26.1474749645126	22.0830175240608	27.0226735378608	37.8139884259164	30.4630509028104	17.1362249337192	14.9190083445993	17.7359007466555	29.2405431896378	15.7822382785482	28.0504947638029
121	8.34560183348432	21.193138039807	11.7175435539149	22.0113024821498	43.9262527296523	27.3357890477922	19.0219612356633	13.7946509009705	14.6065685805098	12.8614573960538	15.970736352323	0
122	22.5391155735961	45.3684581397573	22.4942129876869	18.7708816913549	42.1691568281271	38.1259866870108	23.3383240141059	26.0712877965175	27.1526636102265	16.7917997597330	27.5042924479808	20.8120591358717
123	11.3266998429462	9.68168718676542	10.1105495822513	30.0181575038397	39.8073006354631	14.8203750238235	8.0145483767607	19.7210031489556	12.394028433823	16.3449469329031	30.9193369472162	9.32573456601855
124	15.2356925163857	0	18.3951626846890	19.650881632552	45.134287650722	34.8317581800098	8.11598087639516	19.9663536748811	23.9888711661783	13.9565318138502	18.1302407346663	5.37390015762847
125	27.1986340176039	32.8838995454653	28.5487243838912	20.1837477787529	34.7292365804626	21.4770820420548	14.2238082059205	26.557216403912	21.2980418296691	16.1149445128180	32.5396948980423	37.6417137145317
126	22.5206544444686	9.8675183805772	7.52061398293482	7.94394759237477	41.4846852196121	14.8989154250441	13.3759932200563	6.83930324796491	10.5940465434253	22.2944549879920	9.38338883248071	6.6043174127729
127	20.3054227962979	39.276434152677	38.7485547716107	28.5998712347639	36.4990103526346	44.8052226102596	31.8145933934621	22.0546657521591	18.5428470244129	20.0283779312792	34.9171498173182	41.8194256007139
128	4.59542232387248	8.2190303004687	18.7444531095461	10.5078456791523	37.0053483591039	30.2161977680446	7.44204997124668	16.9234429447732	6.75721556209106	18.8896122228153	10.0113263753949	11.3677264564817
129	26.0762010743977	46.7201174570516	31.8686845280647	45.3144914560267	69.6104351530961	41.2563367729744	12.8482948969365	29.9402803160863	18.1870127717944	28.3557144361495	34.3566372804576	27.0099996200281
130	19.0188237093496	5.82219136316705	11.5660861100763	27.8531923644241	31.1707979763598	38.9272044319371	12.9268408652371	13.7323363390731	1.36110789508528	14.9482338146795	22.6905768864275	2.17841235990775
131	25.5128288693273	39.5126858152752	32.4865397118740	23.7675712276034	42.3966410763125	32.1275438862184	26.4243794968428	28.5674365106918	17.5055483955326	20.0625084296732	44.0706579413687	16.2838300263757
132	22.8504576158740	43.3741660906865	26.8210469755574	20.8716324010223	34.7119020908668	25.1840892350645	16.8736242121245	12.8573470081632	24.8307430372949	11.3498370611980	24.2264808449405	39.9449817884042
133	14.0536369407951	27.8301351646467	18.8629585266445	30.6265388281570	35.3287191191018	27.3791088547449	15.1260485334093	9.36951872375731	9.03626871048763	17.7452803680954	7.97904083751228	5.17972084693479
134	40.2483981389844	51.4584579408118	36.0921192912004	44.4472288874998	63.2337942100178	56.2036890732384	17.3032708662442	37.3287960348044	31.1530095679836	17.8881541718195	30.0900790111062	33.7613014586062
135	18.1700279906076	32.1364610915016	9.18101520859687	17.5436572619324	23.5831015335511	53.6713372636373	10.0956481991564	25.8430074909862	22.5806012434665	23.8204111059084	22.0030161112758	12.0120750423080
136	15.5824636469310	24.1424383523323	9.42139851384328	28.2856010726056	41.8036277066642	41.9338936395277	10.6735864471058	12.2586687735695	12.3050874587738	21.6066053408542	16.7367237654126	8.37698821209662
137	32.9908625927949	56.6103759390954	26.759461630609	17.4728199694438	39.3882365171355	23.2893376056929	11.4719819975135	21.1237954349611	11.9810008690807	25.9423357904096	7.23199699520075	11.2459612806764
138	16.4867009149348	23.868109808676	19.5787819913542	45.9232587575936	54.6705711564629	22.1468051148786	12.8699572008755	6.69230773630145	4.62832836711702	23.6117057086586	31.4674784474023	16.9164552834729
139	16.7389108872910	3.00140894206548	0	43.8037743171468	1.24124283795503	26.6587825171257	18.798135585449	3.17386278422748	6.5584481122518	17.4066099863622	16.5223362004543	11.6505150608739
140	16.4605690230339	6.5102180983913	3.65229420315601	16.7347582737283	8.84972146271158	10.3259546902706	11.567857353634	5.22481196048819	10.3508346034266	8.71214443060312	23.6528938782329	4.71291247370299
141	18.3361682293250	5.25062264186791	3.15364694376895	23.4142146310588	17.1683186514298	38.2428572143649	12.9481932142280	18.1262882956260	5.32921202423621	7.34470605388703	24.6542916302342	27.9895311167464
142	23.5429624112399	63.2204084902196	34.7158064649721	34.9183545047573	50.2109581622387	33.4236955296561	13.2116446459402	14.5687517177271	13.4053618972643	25.2773004920296	15.2119805694300	21.3552557202722
143	10.6412810517271	32.0139796719279	14.1282474486174	16.6311868738397	23.3174876492306	6.77252755437308	15.0308218119465	13.4070424716105	17.4504400846524	6.72396781206854	31.3299237182304	18.560101535552
144	17.3043388685950	29.0908842262404	37.713723902348	32.7623546580778	27.436936276737	31.5109578787821	11.4322559489232	20.5490880263596	8.78742097844894	17.5714801470935	8.67655023963481	14.464798035219
145	13.0377230967000	10.5222798839649	14.1912977111905	19.9929853981833	20.262563436641	22.3185600870347	7.67152586445323	22.653289039233	23.5950816156892	11.1452503455578	13.1108568367290	1.59683068990482
146	17.9381691506871	4.71024564263142	21.8602999031578	8.62644850499826	31.5403884559174	43.4202827341406	8.25802834738344	1.95171861893023	17.268901520637	12.9839863471155	27.1743814878106	20.0011014581607
147	19.1970470198953	42.9875313531425	17.9011962226778	3.42289724537816	68.6072378760172	61.8384771923512	20.8090370992414	23.2153903888822	29.5463091913241	11.2174974961324	30.1937276588915	15.8759893181580
148	20.2726504681972	16.3840418877453	25.6161299208796	18.4466486541909	19.6110246535559	30.8220543159884	11.8583300962002	21.2724428434489	26.6817935349908	17.5570926443986	13.3703265572314	22.6081408063694
149	8.55257981479746	14.5413423508700	30.7210432661859	28.2146037705166	57.6819670465285	22.2229397530406	16.8568936173600	21.3786852408477	0	16.0334117571117	32.59107758759	17.7907133623965
150	30.3382862097117	50.3816483737023	28.3544947469545	34.0528491630819	18.7202605486148	44.1024366579863	10.7018729843991	17.5554775439491	27.3651917511301	19.1783619532941	30.7285203654260	15.9094551572489
151	20.1263854964739	21.6859959225078	11.5216148628097	14.7932380932123	30.3318350463255	35.6938024755878	3.78011906531864	8.88317717686722	14.6315569385335	8.30224667759536	24.5845657192157	0
152	13.1881651796555	32.9031929008055	8.46316381889596	24.8194120875449	39.7696408779539	38.13032204379	18.3980117634643	16.6880630374720	3.84059523086204	14.5313304474691	30.8188034576122	11.4086282265388
153	35.0452587540561	44.05733869766	33.7995606609170	36.4311393190096	53.7786207427414	53.3497057075386	10.2873454741553	21.9208922676168	31.0385469750147	21.9990743261079	33.5522316027755	25.9133118103242
154	34.2477241638164	43.2150253727903	42.8872251577923	13.4541433612166	34.7042036319138	26.5633073590853	10.6120942918238	30.0081969745684	30.2583386846594	23.671266602583	30.4052398839051	17.3102844004337
155	20.4549873305179	3.87006038877565	19.2124374944779	32.6385154802962	26.0358416646753	15.5089236493979	13.8382060128427	19.6947892445705	9.04433383901189	8.6379535866309	10.3197764019396	10.7022213695058
156	26.4218634088078	26.1035342942149	30.5559100056141	24.4871068811463	20.2458868479029	7.76896347895176	12.4796190884432	13.8675081868051	23.6157430833042	5.44519015914945	26.2357009920302	15.9854287479015
157	17.7514901093557	22.3822662731031	7.63856355848554	34.1761013961028	26.9153978020395	32.8915710722591	18.2614022214843	28.261374137295	20.4699791984238	24.5416355165806	31.6476757367973	7.44249631693221
158	31.0472180594675	32.0606871180933	16.9125684955639	42.5774898268639	26.1351075587015	16.9152123749723	10.6977066868304	22.0754133325312	16.8170654133522	30.5789969540459	24.757375543218	6.75534807490754
159	15.7957001365910	31.6125763413026	0	9.20054335499464	31.7942079974063	28.3602967409604	6.93345731375873	14.9520764969370	4.78623171265471	8.87130939088395	11.6010628465583	12.0725970965674
160	18.2661052789198	40.9948419734228	14.0519511071416	21.8371109881010	13.5974863535232	28.5507580878006	9.4990553440936	18.3144959471437	20.4276965155661	23.9927477328879	22.813698684919	35.1846164021419
161	18.7354194185284	7.5575305045415	31.4990515900615	7.95815005984766	5.86043478289606	19.9052699615973	16.2395408975415	18.0901576541414	10.4413892667112	3.64614733742263	8.51981383175145	17.7292045769342
162	28.8356908097384	35.9479595887762	22.7743062191741	36.1894671344058	77.1475311368206	55.2869797545266	23.8502790520180	20.9082596393586	29.7586659214263	28.8176701676159	27.7854291430621	32.4517907724094
163	18.8168373060211	15.8579699557927	22.4957448189973	21.2190173108841	30.8923663719297	24.6329624441406	11.4638377828536	26.4302185953146	3.63460925463953	13.0590880748136	19.8312516079533	0
164	15.4941418271933	11.1048364269032	41.5322110856997	10.7946013793146	19.9300471250440	18.5164654404679	19.0981155005527	9.5778294771295	13.2738165930460	27.6753078052721	29.4703192440621	9.25757032630758
165	14.1863960829792	31.9766210397329	20.7167996393328	29.5525325383322	29.8221119868839	28.9703990474642	17.3810459946324	20.5130973422338	22.9851599501108	13.7515069884834	14.6731985583789	31.6248502150482
166	24.3001483130982	27.7554574902547	21.0669061161745	31.5300242836583	13.2307743858315	13.3321979993726	11.1611528282636	30.2671978672809	15.5578901729789	16.3748683861626	23.3541069859943	8.5939020181014
167	40.0356390119035	51.6940791031701	27.1265085666091	64.1846111946423	38.9470040627643	61.2161050381208	24.6346920674788	26.1750244374135	20.7140090768377	25.8571999481056	30.0465726769874	42.304511426873
168	3.99484254393855	8.09612500190841	7.89513556196248	7.07503638745686	7.81945332974604	30.9171359761673	4.3936882785739	15.1356711802257	11.8220823087623	8.53743846193817	16.6439338735261	2.66425093283947
169	3.71678385716659	35.5839471559323	9.10131912228473	21.6522546756358	30.9160655989218	21.9277025083919	14.3831835599377	21.1802945467026	13.6026324844535	31.9980142160544	19.3838879819168	30.198463562443
170	26.6271786259510	13.8046821335971	25.1710750596926	7.44690570188347	28.3718657747998	4.64380606975881	15.6138371944731	3.83025540511484	7.41687381466998	16.6463117728551	16.4611720624428	0
171	19.8860995175685	9.89726966890332	0.120013073463513	27.9925475007838	32.789674545432	12.0776704136134	11.5624245271826	11.4453295805701	6.34042473039668	4.23019551426791	30.1610109393445	32.8901019630522
172	19.0690395697624	19.2770032085034	26.4315064174831	29.3027466961996	42.1709451644963	28.4450453572144	10.8822526323893	13.0907105083652	12.6190638001014	28.0597448800811	18.9373682315419	30.1504353109535
173	30.7539433734001	36.8958974161808	17.0037899992777	27.1400132717047	36.6134925331197	33.0240017516712	29.5247703831501	20.6967489551233	10.1679201766118	19.2699441096903	22.9210738023449	19.4527910827801
174	17.0527809251812	12.2081259523678	15.5927135063373	14.0931254546835	15.6677703635574	1.28901557482056	3.94447504362841	15.1622989899710	6.80023407745654	15.0623756976174	14.6334632073544	24.8047564837413
175	19.9812325187082	42.9731792363606	23.9732850308828	23.1881337727495	33.5766362718913	10.0474531484029	7.72326328269354	24.5926731492326	12.1429989181162	23.8455305006344	41.1985021812921	27.462545385781
176	14.7001568971019	46.5478343774574	46.4531808630078	30.5666965413121	33.9772268822529	22.6357390968305	14.5201911537053	18.8054892082636	31.5562780871535	33.4529288839732	19.0811252657429	26.7325751154434
177	19.6725239858960	28.7301823500436	5.29733836686729	14.6979499389908	45.8416095072545	24.4824791345284	4.36482913439965	20.2163633465541	18.0002091645142	18.573309138297	10.8946071847190	15.4991681084807
178	21.7366554322631	33.4371452426278	28.2338277381985	22.3606255069718	39.9254952156067	7.67116502724371	7.22045818232963	17.9177744193887	14.4784708738934	16.4995404646755	9.09808421892377	8.89987556321861
179	25.5418484823190	40.4028298124655	30.4454208303806	26.0941659376659	66.2361936612692	34.8048358041312	8.30352608715923	27.6232555269890	19.4537496467488	21.5011222911084	15.6348064745863	14.2312746347489
180	22.6606547005002	34.6248904599066	41.0187684811372	11.1089610191710	30.7667647662109	38.2798901323753	8.53652812170273	20.6832895084691	22.761555192087	22.1550262345518	19.1602177821427	19.9556990003021
181	15.0773602389935	12.8451265063805	6.68487419911388	14.4436525555498	12.2254413371297	1.94179871261713	1.99334141338134	7.29838963211817	10.7305573426247	7.46917413885563	29.5942383415591	35.0293468869302
182	36.1030976914654	33.0917293780048	7.3357098411033	37.6671037679914	41.2753205593519	53.646919008853	16.9587464592589	17.0519102635546	14.0816277446336	10.6358474466289	16.5019545948014	29.308054676209
183	19.5526227383450	17.5332218761078	17.5787924784546	20.7199400208326	28.6616705519068	21.9444318186209	4.44717007242249	7.29491497079763	4.47651278905974	12.3200414462394	9.411112202275	21.3295206323031
184	22.0657109293981	45.3529397178616	24.4413027366203	39.2314268921624	32.6811532177829	22.589711855758	24.3377530062523	16.9319922679976	12.8140873163586	25.1491402067258	31.650573802236	17.2158077159694
185	14.6326430993600	5.0908405119497	25.7568038728015	11.0472433143009	38.7624701690573	40.149885054978	0	18.3293988199382	6.86148670013481	2.67628505957789	20.0592377406716	23.3235685191872
186	23.4766549419693	0	10.5580651246997	12.2887187283871	6.78235963895185	37.3005808839167	10.7879516910071	23.8364199605421	15.1839761744765	10.9370536554763	30.9850214380529	11.9417285887879
187	38.9416407749568	38.2174018324406	8.35709208590699	29.9540209017515	45.1828757638507	23.9152139752943	13.6745287012109	20.0438609254542	10.0604332023014	9.65888984285412	23.8059020497536	22.1503758262012
188	12.3510746998255	15.0132183468284	18.9393583720909	28.4109366703055	47.706871121632	49.827639742119	11.7016868629558	16.1271020778301	13.7758851066585	21.2649779985781	36.1436918556721	28.5212931956617
189	42.1054024169781	42.401312854433	38.4532088459906	19.6733609084052	44.4452733925562	47.5383487889949	18.1382252165000	28.8817811084437	19.7618377253369	17.2545383710544	34.8094853530204	22.8782571809033
190	21.4318903294440	37.2774622804772	2.33437640800878	12.6808638302499	65.1479897610934	34.7274328760581	21.7765611271967	13.1849320452145	15.1696187672308	16.1866207260629	19.9998052410584	19.4529830710325
191	14.5321960256622	18.8325324770580	11.4958560645611	30.1382334321484	0.99500017499767	38.4592297026385	13.5599715587591	26.4630104089106	12.6192204152145	21.4169673352104	31.2063252488267	22.272663635395
192	22.5098309008468	25.3812869568471	24.2658113202615	27.3466603815279	45.6773126185125	35.6869964359570	7.34507306150071	14.3100490803111	15.7184513899783	15.8589940537081	15.3831283458807	15.1050780391794
193	22.0861957584961	26.6764167735688	5.06907451349501	22.3554665495286	45.802448941645	4.15590787521699	9.45687789822408	6.8560368473409	24.7535218741433	8.96591873544074	27.2426948760302	13.5582736973075
194	25.2353072286347	36.0601471038079	25.1834466607583	27.6556716614345	45.4325900716532	39.6063703141671	17.0582601490925	25.6344734887492	22.2327640861230	28.2738846735032	17.5540746313552	21.8650669120881
195	20.0958928876817	22.5738893466799	17.0618870608181	16.9914151946713	32.4327072486483	37.8510355153873	13.8081563656445	10.7236627346733	5.70860835122772	24.7156079018514	31.7160213181456	30.7785025305173
196	30.6821802632488	27.4484762327210	23.4388840669656	36.7881092406346	34.846741891828	27.6988061499769	13.9741778927418	22.2423408788784	6.60192358979685	18.6011628945642	16.0214418338276	12.1987497242258
197	26.8186073362304	24.8741147222228	19.807013373427	20.3497062540521	23.7749063995938	23.5613310517825	12.7510870955297	22.9304484595933	9.28274832744381	15.3572095850112	0	16.7226153758046
198	12.3753716144241	9.89868006285222	8.38735834196533	16.0103559891451	53.3086086848064	18.5691843294538	8.16101566302285	18.1425758019476	12.0766846678629	15.7955984663066	13.0602310262662	26.8622873517897
199	17.1514076361935	27.0358340294676	18.7570045427956	16.3867745645735	36.832498260337	36.1287615262759	10.5025184504493	18.1253415295382	0	0	7.60938297125691	6.90520651211691
200	34.6326166394858	33.253942975728	20.0777200548652	31.4077111095149	34.8440207502973	51.6537148529915	18.2861175975642	10.2915780548826	1.14343339486111	13.1805239140524	23.7332945640754	12.2918913681226
