# Supplementary material for: Simulated data from a genotype-to-phenotype crop growth model for pepper
Source: Data Brief. 2021 May 11;36:107119. doi: 10.1016/j.dib.2021.107119 (PMC8165395; doi:10.1016/j.dib.2021.107119)
Supplement: Supplementary file 1 [file mmc1.zip › Full 100 GxE datasets/100 -- h2 = 0.3/-1667498436 200 0.64 0.48 0.64 0.95 0.8 11 GxEyield.csv]

	NL1-15	NL1-20	NL1-25	NL5-15	NL5-20	NL5-25	SP1-15	SP1-20	SP1-25	SP5-15	SP5-20	SP5-25
1	5.09546612372549	14.3869700929285	15.7435950481440	37.3866012879713	30.724455633042	16.2781384067587	6.53300093474582	25.7850688755508	11.1139488991930	11.5401009586827	21.3555301406678	12.7465605633283
2	11.6821517055991	13.2387566813600	11.6770919412498	24.2324083939601	33.3589254310668	7.63812236923527	9.52718991740459	10.3497180427071	5.62008130619607	18.9193795839987	20.3310890403495	14.6894036234049
3	19.1263000839462	9.21395969450297	6.73686916772225	17.0420161687564	29.9723476494482	28.9920461653377	10.9346855987551	19.6265531117084	15.5825146364760	13.1788584348862	0	16.1475575888410
4	10.0682929941200	18.6165641996639	31.6372836770489	32.8289307930757	19.7131709116549	34.426174148066	15.8354575807377	16.5818101660582	7.8603143324614	28.7692024747041	17.6614746110239	28.6118183348705
5	17.2739410601046	25.1075916904100	32.9965148237514	27.3931480410962	12.1151847861583	53.2440024104589	8.78932647847472	18.8743802868129	15.1980422895002	12.3899628154690	22.66913789094	16.5887566985780
6	36.6276928848403	33.3446322963408	29.1848006807562	31.5806991778791	40.2453194485131	46.7878263274944	17.2123367740214	41.6197736585845	22.946433517395	12.6312085840118	38.8132049863576	26.4957814724828
7	12.4218916489618	27.4134573301899	0.0849732419822864	26.6945957551465	31.483218242312	29.0125620248296	12.2066983849675	27.6674632903602	21.3270923163029	11.9990287761624	16.8445746594748	14.6591141126843
8	19.4453190497260	41.4998406262725	22.2776551511971	27.3310537408825	40.6012856206378	29.6588236138990	14.036280707121	8.9265312643629	13.7606555387479	22.3062121466910	22.0557239200911	23.9031132238772
9	29.4478031606526	8.76335418743983	21.5328771122547	40.1916994181471	26.9549293552681	37.7337308315233	8.79181605485224	24.0290848136107	8.24949481218891	11.4687030812050	30.4231004457073	25.1208620380491
10	18.530951812616	32.0930587261696	33.9741226242554	40.1163936989806	43.4881027562303	37.8615062976514	13.6244963109195	27.2990773387311	5.5697704907651	25.9956539135251	22.8968901972587	16.9643867148104
11	17.9233762922023	3.37007818024853	0	8.5572527841467	36.4487819076185	27.0242377763829	13.0933105482541	11.9411487655458	8.1261127317988	0	4.60735461104953	13.8673003722866
12	29.1922009630047	16.7293284378537	26.7925337111435	28.4910888165693	13.3892952913727	29.7471469634616	19.3243055556386	19.9850857822757	15.8290600446430	8.8048818171998	33.6216791107544	22.2244569536291
13	21.5650126477286	17.3000325301708	20.3842549724418	39.122835136425	34.7978245433014	22.0981114627641	8.95298656194106	27.3312521175285	11.7759285489187	1.87703865027222	5.72367115807382	5.80634278582239
14	14.9127099155568	39.405905559006	35.5402914338888	43.3166382689974	57.3414516098564	40.2274161163055	17.0996708891981	17.1845957455634	14.7215459355605	22.9068927685985	30.6983251317762	15.6623609716718
15	13.2783466575355	16.1035472551453	22.2352176788818	6.61913344748673	20.4878776461788	20.5250571788786	6.90666165202567	14.2166392084289	19.4359594229548	15.1651643697554	1.77201909629406	14.7209735788887
16	9.05316122103682	20.9112170232076	27.3436755272982	27.6941803499540	6.48418492736348	26.2629089302999	10.4071569190898	9.51313433263524	21.4532414971489	9.22400026315762	5.85910274359574	0
17	17.8028620610331	42.9050132874694	14.0046222071359	27.1316694721410	40.8766050015977	24.7156784349103	15.1489191212467	26.2260017328594	15.0494820364132	15.5088350984796	15.731015943591	23.3947403870809
18	18.5223139142089	31.3095936690098	24.5935279931162	24.4106890668646	54.7881703867286	12.8687062072540	10.8033692907418	16.1344100847826	18.0432000594458	17.0326528512581	33.0570912376929	18.4483074714897
19	10.0827572138094	35.2825481760791	4.05869557218204	12.6135422444587	15.6291881881382	36.802522305455	17.4966183216630	21.3249344807560	9.64024981668487	17.9517193997684	30.6916808860828	7.75595117388143
20	22.1433501626729	45.440355986334	40.0152240484963	42.1399655612332	28.3133186643557	39.9339687951199	9.3413082602853	34.5812304549035	23.9088502919409	24.9037572174554	19.5936506031066	21.9020933596016
21	21.2255633675858	9.54369716112758	6.90174524503604	18.7743738367547	10.9081824699917	25.0932796713552	12.5939878077255	11.0853862986240	7.310080330153	10.0432787153204	22.9236803535325	3.08994730570285
22	19.7812985702161	34.1248150275542	31.0390036989315	42.2926490723181	54.6473713015197	17.4528985527165	23.7564316135600	21.9293269933675	8.62661583910575	15.8832823077263	20.0499912373840	17.0853024702188
23	14.7774001885022	30.7149158140451	20.9058473821605	33.9201139209345	40.2890316490059	27.8264482943286	10.1002723461665	19.9160538778419	3.1465397548746	14.0061080010074	17.7212904341788	11.6515443831731
24	23.7861188061103	13.3340423210707	36.6270014161108	40.4739381650412	31.8642250151471	26.3592861867315	12.2418631508401	10.2352911727249	18.8749843705761	21.7838477580072	20.8978267166628	11.4102198281462
25	14.8249842856714	25.1413523767984	29.2621261689786	40.3562762645197	25.5833045950599	39.4356812485460	8.74686547584034	15.3727073643499	17.1691962970931	13.9335400580834	19.6775029930154	25.9322924900977
26	26.3714760441462	30.259614845959	45.5181084929411	41.2857856062021	51.751778156432	30.7442192819185	14.5006608762356	34.0814495793174	17.2219377092552	11.3335320472102	25.7583726676514	8.76605424377652
27	16.4133093147334	21.1950182509370	16.6233971150708	6.73141892040962	28.5089382059036	23.6992332428547	0	15.8732309425181	9.88086664637284	10.3655980239097	24.4638668030788	11.6319579893306
28	17.6889644140461	6.43334465416202	10.4371966687263	22.7217852741991	3.51175819410564	39.1931962827088	16.6264738693676	25.9171499868405	7.40315912627159	12.5380315795384	14.5477161302906	14.6948164168044
29	17.6538606553129	43.0458349403034	22.8115026303831	26.4468705640257	48.9843768154781	63.3646539586255	24.8482692235428	30.464099583913	14.3631407746807	25.0541804592063	30.9885822491019	20.0821122354207
30	32.4414430844304	41.9241264788951	18.628031408793	16.9266870878189	47.7879774215495	52.5604468051987	21.303796988022	23.1691774664499	15.9648897967137	21.2940797474757	24.5884249594157	15.8805551083204
31	15.6502379440086	14.5351541357066	2.77941488353492	33.1486108405204	60.9064026062822	28.0794764434227	16.9873917629263	9.76147007516258	8.68422832230471	11.5243531468826	36.4487851447261	24.6156459695039
32	5.24733818382303	16.8182251125488	20.7317541332589	16.8752036755704	30.8024778012172	15.4622598530022	3.85988803962996	17.7356481116331	6.10875961682428	10.3167466967211	23.9635850247995	8.29202131372675
33	17.6063252840188	18.7270024539149	17.1394000652432	24.8989557782638	33.8500357966352	4.73951529253413	4.52533194488321	18.4395183957375	9.07830165184648	12.3063258539734	26.8275990877391	20.3328049967478
34	8.5290638008064	29.7933370479925	23.6258431267033	27.7365097057805	30.5599585263898	43.9155465964654	16.9619357167495	27.5396760180055	26.2047994524387	17.3884585419526	22.6145276624682	13.4952073105627
35	0	0	0	3.25092750846694	0	5.87162944256798	2.73652064507922	8.3034335519911	9.4594820814059	6.57499779532511	0	12.9668710501683
36	24.5029878214789	20.5300297277584	14.0705269594773	27.6731487610270	63.036971172174	38.9677175545767	9.95711350062706	17.8113182215943	19.8137837600583	21.2214367053964	36.3677673277688	14.1667386405134
37	3.98932522511183	22.3432178333469	15.1236104888983	36.8085808610523	33.2495953079813	32.2341637273504	5.3204758003305	29.9898122115406	6.33732614040331	12.9810274286386	7.51666771025006	20.4219699096168
38	19.6404025170428	11.6400720302027	25.0506957718813	32.9932013035337	24.8216496176036	0	2.25351349135376	12.5800468928734	5.92354503675859	13.9318822836257	21.9921541688762	2.17012916342697
39	21.8465156815068	25.6501241061025	9.25614755245383	25.8495679425079	39.0149947884918	27.8480569488372	12.1093556205101	12.6713748242784	14.5459002666669	9.63550484472615	4.01200570135004	14.5009334369832
40	28.5104702894132	21.8573814249692	24.1771857143693	38.8222523981709	57.5280498256083	46.3147821503751	29.2771203152357	18.7260890595547	13.3309748457987	16.9075172357944	19.8712377190841	14.5460986046835
41	18.1109814997435	29.4926268186763	20.2286804826524	34.6892276855126	63.6486132773922	35.2006509925566	16.8974145789473	7.2719411044219	9.26810503255479	2.57991661598688	11.3737938835474	25.0527913939618
42	7.47476796628085	18.0217250826312	33.0976504780225	18.7096475939425	39.1761176136685	16.7095482525062	6.34905677135799	19.3048747989743	7.63396530420108	16.9203091659994	20.2094840009871	13.5550414525412
43	28.1920539419541	34.6318184738510	34.4515561466394	36.4066101386012	64.849256368288	51.6713838009452	21.0522419147587	28.1357222828292	34.9739503922214	32.5978435074134	34.2455602782735	27.9091933738548
44	19.2811042940834	34.8439851489463	19.7381489153826	38.6750680752138	47.4051087563845	0	10.1042640073372	26.6090087631956	14.9950525789757	10.7928730735288	33.7690144230364	11.3559216910236
45	35.8623498969117	26.5817773266297	40.9170190351061	28.7567121523153	47.2641250449569	29.6597264829760	12.4545864418525	22.0181948745755	14.2243757723696	24.6130295659193	25.9565545721711	25.6180059421534
46	25.7608631761694	29.0404687761119	0	8.61204006522012	48.2785865701061	21.4341803903555	29.2100143833891	16.5960832850617	5.76402355813738	7.68152538182358	24.8180150088158	17.608729060885
47	30.0397826546764	29.5698139394858	39.2167260196805	34.2320566120513	43.2232169966297	6.77039404873753	19.8593270839125	22.7345426737176	23.8584472980928	11.5509943989910	22.9627741288662	22.9711561704384
48	19.6615569365712	26.8247612326098	27.0812802866758	24.6057994234175	32.133440423573	46.9399105853052	6.8776425999989	21.380352359303	21.6919334469502	5.15341796913948	31.4691376703056	13.9459997545658
49	16.318186074099	43.4365849614701	41.3946693562621	24.5064068175577	46.3659563804971	28.0902587625966	19.2154781828644	24.9109705599357	22.6886776842884	17.7213098724845	20.6764697491497	22.5554929631494
50	26.7738838541146	37.5708018591821	31.0282307707097	17.5864113419586	30.8405498844782	23.5140459391292	20.8010633109669	28.6255536922713	29.6483843872551	13.1254863502658	39.5812013101251	17.3381369456228
51	12.061422489841	11.1706964858150	32.9386183978549	15.1528766805806	23.5084275807999	13.5788280719589	17.0285742993679	13.6145511641828	0.607104190013668	0	10.6072214488257	0
52	19.0221846213919	17.6021276720659	14.5383703361407	25.4446200032	30.5084049226757	34.5103510696139	18.3551619242392	6.33494361909073	0	13.8331173542970	15.6662035909347	22.3506217240389
53	35.9046439423091	32.3230886673685	49.7581812693359	39.2374689045712	53.3062888990872	48.2829304535997	19.1694689487502	23.7881204875256	16.6043393178222	26.96581480626	17.8994874264254	43.1323811499663
54	13.7590353751166	13.6183386712085	19.7653138562499	21.0145183938355	24.1751366214583	29.6924382452365	6.44985974597645	24.5012305126813	9.59496409374418	12.9556286273063	1.78606408253975	7.80499133619553
55	12.4159264842746	29.9451466874238	26.2131488015810	59.5006051944477	26.6182659968889	37.798819364456	14.4039608915861	27.0303764916745	17.9027677813467	10.7442328345158	9.92050094588938	16.3439515771275
56	20.7535812336453	33.7940368739061	12.4858199332528	26.9688695800802	37.5158191644555	36.0245287888977	8.49759998164117	24.8445434028663	20.8430348328682	19.8666642022618	9.72472213759867	3.06841153892270
57	9.49806287963954	12.0651953491632	36.3394861786829	9.44631585999959	33.3804195114257	17.0110654460415	16.3140945565474	5.99609329917667	12.4717792753234	14.9412558151228	0.588973722181695	26.5017127029014
58	13.1297723104862	22.9136890183378	12.7855087062193	10.5066672179216	6.32561641728158	13.1343226061235	10.3696660610547	8.78255289267527	7.2309795929797	9.66587641661086	18.9287416803002	0
59	20.550054230851	28.7163356260884	12.5733153070043	25.6009586982248	28.5419702053476	46.3646025103656	11.4619190740682	22.3914392822434	18.3773465888757	10.0809822468249	14.8812826269001	9.56412157127929
60	38.9365200035631	33.1806994070155	22.3116282057564	22.8285895860777	53.663326934077	46.7464479094385	15.3494580809374	24.9958510359372	22.9353658310361	16.0717578340972	34.4213982806822	30.7326469510779
61	26.2538439668699	20.1880719262988	45.1541672126317	24.4742169805082	69.7839770648138	23.4431831150307	13.7887442642771	18.4593038650825	26.9984616441025	18.2945784154011	27.1485139713145	42.2597898671917
62	5.11178281512261	32.6154884822214	7.52175180291326	36.8321698101796	12.0356419213332	26.8056624429611	0	15.0328930159174	14.5814952451544	12.1218689712427	6.50080096663258	27.5515698484229
63	0	22.8456487329157	2.96270104796776	31.3646856351306	24.5575192049153	0.227540660488419	7.61244855534978	25.5510668092117	10.1018370145401	17.8409397354586	30.4392705557592	18.1183772156357
64	4.55398377569013	6.93805016061539	15.0029169118351	32.7993035600044	32.5524833534052	15.4062045750832	11.4165626299723	19.5216492297571	25.3892729852007	14.3134976060832	17.1230384731423	19.1837228590265
65	37.8559552916528	39.2220752418793	54.3480851370398	27.204725318684	66.1706129000585	49.5902191346677	24.3721898062095	29.6094140944000	22.3619698649873	21.2406598584399	43.3003476447009	9.24579286006772
66	16.3489503937387	12.0807695467422	7.7036335547378	26.4603840691377	43.5925957399712	28.8282894675950	19.7449547110354	22.5740785779533	0.436496549569071	12.4632192827548	23.1012307634393	16.0956538990757
67	22.5223060315723	15.9970809162961	32.4758438070636	17.8555377599053	24.1889724289536	13.9499385775357	16.0350799037273	17.9463600794282	13.4984557851986	18.4325110163494	8.7464923405376	15.2330131696023
68	18.8203543973619	38.3920253349894	33.2484692420083	18.9532138905972	47.0447780700141	30.2438795366416	14.3223995150004	23.0683494170785	28.2716969098686	11.8734331384472	41.8673480660435	27.2576207967916
69	37.4783221259282	58.5912002569661	30.4581112274644	21.1998635433517	46.9802457533776	33.7485383885607	11.0912876923996	30.7330779955011	22.4588445503362	13.1432470455746	29.0423803177625	25.0907735580926
70	33.1686929865982	33.6532065850781	31.4470763933048	41.5463945544858	35.52702820437	33.5579802610601	22.2236956682355	31.624309062809	9.36802508126823	20.7886560578965	19.4132949038456	25.7132547414626
71	11.1540641548331	22.4830240661344	1.72917722210885	15.1987310689049	29.1060397414162	23.0670495009002	13.8030256276289	20.0905168758712	5.79188672659382	18.9004680561707	6.76312398867858	12.3546919792822
72	5.01038910786314	12.2488529878147	13.0239879797286	18.1958975146937	5.65763708124973	14.8462947604433	15.8384733480928	18.5711396595937	16.9847130628702	25.4964042663495	14.2806841856711	8.60560217705543
73	15.7904723971359	30.3254336935775	2.134114803535	32.0181620533538	30.7360120673838	25.4810072449191	6.24570408507906	18.6944336598735	18.9384317823703	5.84531258303829	14.9424786112118	30.8237978800804
74	28.5717636484493	32.8078031195386	17.0062356752669	36.5917225392453	27.1218095061434	31.2736875353037	13.4404774441746	12.6093205460627	31.4564030180689	19.0402863705727	25.2992797029431	20.865660236149
75	21.7323385113066	27.0750951705752	23.7833654515508	35.3994764685481	14.5157406689305	34.8324383501921	9.6194184897924	14.0869200239054	10.4617034114809	15.3104687833722	35.4897842166624	3.68425788120518
76	22.3597087500814	32.0125798627677	49.2686548665281	31.9669268477318	58.6770338579627	31.9343401294239	15.4719122594513	34.2955657285897	34.93492706439	27.9302089846793	19.2186880286605	11.2822171542056
77	9.31224679581825	53.4463769137897	36.3149559930104	45.9875175086259	33.5856389998861	28.9494404594613	16.9946240493709	25.2249388170823	23.7587828512801	18.2765187363802	40.9066829183946	25.6703653194032
78	18.3330872791601	0	7.4858416760943	12.0431623901887	12.7937770728826	16.3005371335505	9.86942874145442	8.21302239466315	11.4846227542958	11.5444488484904	8.04664125448052	7.48091066152638
79	20.9819568109536	15.9303623359189	11.456834686693	29.3895971870045	3.11587398433728	17.5311565237879	18.6230218441364	12.2341143319055	10.4751698536393	10.0578537812474	19.9045067700067	16.696077009836
80	10.5570463130368	40.5429394292942	22.5008390506547	21.2647317568270	25.7984603934673	16.4712269518610	12.3972833704968	5.26331647964911	5.1738702209127	11.9166259350465	20.9038504202647	38.4028353091154
81	10.858790408904	29.0001129180851	27.6231851239719	20.5460464634124	23.3411884103998	27.4304411651066	8.41732661248444	10.3908377144152	7.47426495611525	9.00388229240135	21.2515203793499	6.0224910215542
82	22.7271105161492	37.5529377263921	25.0982157641264	19.3799409161348	43.7316693486928	17.4606242302245	19.3867534780210	22.0378715716648	11.6464353811281	6.59744948428571	12.7017867128168	15.9542382607784
83	23.8933710466843	27.8630379479039	24.7146194365349	39.1433132340311	19.7643640534872	46.910487538048	11.9768398638375	26.0591404460837	23.0996566188034	7.72366547559409	30.3300053063629	17.1510509190529
84	11.2901953292995	33.1763578531924	18.1930703654381	24.0312019617837	12.1490527069038	22.2210921146218	1.28318706198518	33.2482285565442	11.8704410528348	2.89019513361441	29.8558487283075	12.7655183451682
85	20.993186925035	34.5696405023299	13.3567514825794	21.4436683362364	38.9286174623654	37.6492239919891	20.6995520995103	15.3905212318257	8.60088793920739	5.22162637061089	24.5206976853986	19.7005711229967
86	19.3893346894050	31.3681262877449	7.9224951740637	10.545808917499	41.4043160349088	17.8712572479082	15.2619157084966	12.1405481107067	5.10106226186264	9.08740486938323	15.6202299057049	10.1307719357115
87	27.5072808623704	32.5923638141658	37.8827651394320	19.3592836154934	45.8842135127045	37.5938170509478	10.2282365944956	22.2923416832405	13.6265015194111	23.7026870403838	26.0014922612122	27.9259867240931
88	38.8351068550394	19.8628392430267	24.1577910008441	32.9082467756989	34.6038965298125	32.5483764638593	13.2080889956293	23.3933978303403	16.7289718463961	13.9747765484087	23.0818265473456	22.6656296300344
89	29.8492084416428	23.9698471317434	26.7413934536093	12.4194764708662	47.7827512596892	36.0205323415043	11.7029110115492	16.6132881100848	11.9115932153432	13.1280669904763	19.0991004127484	7.3104403335758
90	16.6284538798702	13.7842226156100	9.3085243430161	31.0554483765934	21.2016119564316	22.2539412349933	10.7546215628661	20.3400604607851	11.3941111520118	15.1219732909673	16.9105205910523	22.5269921730151
91	28.2374857522867	56.4671330240595	14.0662467325872	17.1378589997541	61.257891049886	32.9626118529079	27.0776388375500	30.2546604221533	22.5159262761260	20.1002509289217	18.5717214182888	24.9286490062582
92	36.0114561768051	27.3042419956089	22.2716960802092	41.6705879458427	45.8166510000466	2.6029147622851	16.544088108503	17.794742341502	7.6514446912491	15.1991223225437	18.4250423565165	0
93	31.52604978316	32.4488401248652	28.8821785438381	25.0527251139082	50.861553357932	4.14467042656009	32.4493280907769	33.685089719908	10.8953691615534	27.8118803626114	35.1522258706108	13.6501062211530
94	21.6289547814468	19.0110528903279	5.39207410923073	16.569849441596	28.8691880153327	15.9135550388873	14.4229015274389	0	5.71336844829059	11.4668549409272	20.1555787889933	16.4716875376115
95	20.2001173979943	32.1509506085647	7.35542805076877	27.0951238420180	14.4716474128391	17.9341799498478	9.3759475343137	28.9605287530881	10.7460655666659	14.0120131399570	21.613949784833	17.0322133937015
96	34.7144104531371	29.3144493633653	22.3617855666313	34.0282300532743	33.6610542586419	35.2993599591650	19.3803327105755	17.3754848185677	14.0054290053522	23.6418023229329	23.7413953011534	22.0676193107773
97	15.3875038723723	39.8758501082777	15.5227969265003	18.4990909420928	26.6968631613161	30.1473704437536	12.8687325101197	23.1421249853072	16.3408886633525	17.0647303220632	17.2845245875458	13.5473443882053
98	12.6000951895105	27.6210075199581	20.5819742479213	38.4343308503175	28.5451647738344	22.6805122137258	3.81454121630085	12.7451699159887	14.6470161141528	23.6696330586974	16.0501076315921	6.1920707736672
99	10.0597132995749	26.7692641748022	14.1697095448718	32.2999525841078	15.2108725839865	16.2315082149483	3.23979581445472	32.1938900175098	10.9046723925616	13.9316456012681	33.0937241469213	23.7781564933312
100	13.4771828503878	41.4444680196636	9.33302185652687	29.9366957173335	39.1076323959458	49.7466220282186	23.6005496463199	23.8801014885985	20.6841625110201	18.8686503796419	34.9945011695073	15.1648924238766
101	24.4967361982116	34.3229127647214	31.3549327849079	47.8877664321633	25.6679508481255	19.4321597801175	17.8905722429685	9.77791804705905	13.786939791513	19.3470558514384	25.2088721176783	14.8486046463529
102	14.9216159510743	21.0709814416277	28.6673505777898	20.8357521863584	34.8155802562427	20.2395971432277	15.7901963534154	24.2500596628098	11.6779381024996	10.1217385713323	6.08698331378256	25.7972057079214
103	26.7553277437736	24.0632004930987	16.9804150394956	12.8889499590301	54.5908680924828	19.7913663480014	20.2693884848248	27.4843123516436	28.5404963021533	15.0876143696173	19.5181726275762	21.2589449841991
104	20.5351615406895	31.9125408592616	4.71011357565218	48.1155556908554	32.7849708452115	54.6629576281506	17.7618583519697	18.5476816428474	21.8348973488447	25.3802960766146	16.3333879112060	39.6700854979565
105	37.660153552284	36.9547575250321	8.83798178104992	28.3510016304744	39.2410230777936	46.3103533482338	13.9146446489806	34.0293372248654	21.9282850378181	18.5020041614284	35.0607851927811	10.824031981089
106	22.6407240196671	34.3463008150777	20.0715334384082	23.1615874378950	46.1042234973867	30.4037801550028	14.4235393996627	11.4878234955373	18.1317356922371	16.2935170411721	20.3212952976651	14.5602278146531
107	31.2172120351889	37.0228551733574	38.8032833959408	46.4833990044933	39.9083475469816	39.8315848536156	20.1634574264910	17.6131687431940	0	25.9736885887813	19.9882707532983	19.2309556139101
108	21.0543107651897	46.6579996759327	32.4846155366701	36.3049218256338	64.6371487492848	23.7044627366359	21.0314280098514	24.1753137767804	20.2371122543703	22.3095096899236	28.9368841680499	7.53501030407103
109	26.1870388954442	25.7613039571992	14.9750373291752	21.7219034505739	48.6006293911672	22.1343999611384	14.7091333692548	14.3461494648115	13.3251509172594	13.9984871938986	18.0261029005402	20.8550257628572
110	23.9044958294437	34.5155453380309	24.3562775617606	31.9435500271846	62.5517234684045	49.6690258423875	21.4287726436017	32.9729060466231	8.75510088315482	15.3436035418169	32.6549087986643	21.6491786510378
111	7.91737339696992	4.79290665577839	21.6050792273530	8.3214272516154	40.9901603773287	27.9067354102394	11.296614924815	10.5613520055777	16.9900501129780	4.21784664009085	3.98127699187938	0
112	35.4538504428548	60.8267412095633	34.7981529056302	53.7346189772569	54.087515104291	22.8337698706600	20.768407266789	27.9163935788656	26.8442642338908	14.8169414009429	37.756500322424	31.0882719985687
113	23.4431527798261	42.4827323009051	48.2280237168992	28.7516231297005	28.4246571437472	37.8604651961877	16.7847155730179	22.1778122811459	21.3945741093455	11.4707806732147	29.8021654901294	5.50210554725117
114	19.2448528868944	14.7003543709555	12.2368494240211	37.027959463006	49.6994745502369	17.9208215133250	12.799895582915	18.881536689128	20.8801063755484	17.6228492804721	22.4135017165645	19.2276851597691
115	14.7209767723968	14.5013815611654	9.45590148795096	21.9461783946758	23.5812065015983	24.6311094227532	10.3677236043833	2.95590257179522	5.60657574542524	14.4562783712252	23.2984889166317	18.6600353710295
116	17.8962804700117	22.3941049090419	28.9693060779498	28.0992153056134	48.0963283817281	21.0723549995173	11.1282038994115	18.1480791988626	12.5212839711807	17.1481900346163	24.6203091818282	21.440618065126
117	23.2768020568977	14.2824901538726	14.2387971693487	16.3081728826670	20.9236186109245	7.89915997994028	13.3309675619089	17.5843580150709	11.0181716140792	3.82286306296864	18.8082801436397	15.7767825045349
118	12.6820332769862	8.37173873530412	14.4966668468341	15.0091687139753	18.1414658583952	20.5439284155023	4.31108477581167	13.4951865449464	1.41917231944213	9.4409452560789	9.19670900557857	14.3093268340656
119	12.4007616159886	23.0342729630493	34.6030668986905	36.7193743261161	59.6367666952206	36.7128381520566	16.2320766937363	19.7324568535021	36.2465261254273	20.9342382562698	21.6844456261544	31.7665413421770
120	7.88936538469122	23.3468004829943	27.5584850997982	11.8035252991013	24.6957388547960	4.88982919912997	9.16453077600751	28.3349757798611	12.2448422386259	14.0906676454640	12.5436277613620	12.7955681121699
121	5.14584847429657	30.5111844378757	12.1511523457964	22.1948215615399	43.0890021512390	23.7712681513643	5.39452166674261	4.76428520475513	13.8503134607883	16.3040517983805	23.9206897093237	17.4588849251667
122	31.4788525156484	54.3423400471813	24.3287346114692	32.7428841522684	41.3772182190995	32.2148135059268	9.96289556301118	17.2369336774883	31.7092124389096	19.6273586435234	23.2504506194101	25.6902622437836
123	25.2103822961306	44.400730968661	21.1975287358942	39.3986530263475	45.357852171241	3.78571219297272	23.6919435583287	11.9113077655772	17.8200599113987	18.4887072900161	26.0389214472925	15.1203631536607
124	7.34889187406168	9.763529846904	19.910272582659	7.0231113126883	34.8950906737819	9.5934738289603	9.3477896597946	18.3343365570511	3.928386708505	7.21831522786124	21.9564863564823	16.8984444710067
125	26.2357368611994	32.1080515796403	26.3351413809506	22.1449820696943	37.1331961010102	33.2457351548997	9.24619875640159	14.0870875078697	7.73979310965609	14.9861147631957	23.4809746074884	1.55251848591170
126	23.6706063378845	29.2360723633872	16.2774505535952	17.5288006122901	37.033218408267	22.4942531546587	10.5178436188105	19.2094474422237	11.0388460793594	16.3697222179132	18.6029305780777	19.3090605062993
127	26.2414796134596	44.1523777213337	8.45202250273248	30.5212859947846	50.1161231822287	17.4313716064990	12.2439058732256	22.5118863777594	13.5780972217852	12.0256319817547	14.8185253941312	15.0352582878990
128	19.3914943211728	29.1812242428531	26.0080069053283	13.2664399162651	51.7444714854427	18.1655735874580	6.93959212898547	18.2540530436581	13.5069467745347	3.31560793229669	15.1650391967392	11.7523575534071
129	11.5305274721448	0	6.08407492305496	12.9774703321412	14.3531229810658	21.8895208492377	15.0608306054172	0	10.4088620415116	8.11084607636847	17.2466813109646	0
130	34.7405837414704	36.4499480748517	33.414112065609	25.1475430874776	21.9360840897873	31.712717137238	15.6564667027673	13.6130603671837	12.6415684851272	4.09442572741927	11.5300657593901	3.28092999912281
131	29.0671734171335	0	0	20.4932009615158	24.3922648953979	34.9226388977924	8.56525331070092	1.53221064105627	12.4741387800824	13.7484196001084	9.00564404654785	15.8985895603723
132	9.98238489327538	31.0251607788762	18.4860883336481	42.4777154037248	31.7291611657116	11.2129870009567	14.1431880047832	17.1526866029269	22.4390597489532	30.1441549156787	24.3509962831131	23.6744312086033
133	20.6262188115657	45.4231975543027	42.6760263683213	34.0485933305207	54.4729875236453	31.7068539954592	23.2728209691872	32.2997272032093	38.788908349895	29.6522185358088	39.207673755551	27.2661792911545
134	21.838416075436	41.1560486594112	41.9964558243792	20.3707514334647	69.6051865221944	22.4930254198458	20.1443715444347	16.4883243940835	10.9840402934439	15.833210768467	22.4978364546936	27.3657454906059
135	36.9420403600505	48.9705236881132	43.4894826947370	41.6095495230596	44.3919963028641	47.8871612654946	18.7165101975162	36.0400931780991	19.650906296423	24.5037577822799	47.5345339634196	28.049946509095
136	11.7750333703845	44.7773368016726	13.7532071027215	31.4631640260609	25.268946710707	36.1771363985162	12.1870698845002	23.3130720789504	17.2889447685069	30.5561137329149	19.5013987809173	14.6686550806657
137	14.8079024343766	16.7784496803199	27.0647164338325	6.6849141804676	23.1164075598088	25.6303378469545	16.5222177357513	18.1052852032177	25.7737490313512	18.0859133599988	25.7199592833857	25.9036315216183
138	23.6249800850898	26.2307988414942	32.6675034967014	23.1990411727461	24.880868228487	25.8463617359641	7.2117218320431	18.0515788585335	10.9206460879510	17.0882918079408	14.6747828651241	9.81599757514977
139	35.7549555464675	34.4133482993770	27.4405706689795	20.3099995298629	22.204643390659	35.7189816922038	7.9629911293612	35.070625529239	17.7716295336108	23.4053668844267	0	22.2239620106968
140	13.6549903872193	52.828738551303	19.5649976615070	14.6012079590842	23.1516829620653	57.5197581936805	11.5988990733371	7.71191342401099	16.8202194722337	17.7558246125335	12.5189046777578	21.2306548203930
141	0	33.4151525070339	14.1679771755090	9.63761427356564	37.4621739490316	28.5896644716666	18.4961558409739	17.377545850441	0.80446633510352	10.7451195531278	23.5164412148333	27.8077023112621
142	16.2192144861184	1.12786153139072	0	12.5991311959523	28.3875105926070	9.86655794659845	7.67819103081659	11.5775965783900	12.1322481122818	11.4161025071061	0.657481943527015	12.2991638619757
143	18.3725139306109	30.0293706496130	36.3851026373713	13.4674118592024	51.0796504098432	44.9381566662347	8.82930383512956	15.0334305213482	16.9511188824691	26.0834546309506	22.9874200271210	39.8458006038954
144	29.7912912636481	44.4235949705662	28.6849341848362	34.0067864194759	38.6074815898797	48.8688821585629	14.2285210446433	34.9810334834389	17.7247268268824	25.6769302329057	34.6046986012174	21.2924740734715
145	11.9532334468565	26.1411304344445	19.6331363739534	19.8627786569413	44.0474652164902	24.9396208534676	11.9459144302923	23.8739027368427	10.4554046255769	19.0739631726748	13.7478591734539	22.8268517263229
146	13.4417851039634	12.3741121859516	28.3913973935941	16.0384889911666	18.4534082300003	10.0672911933003	17.7698968871269	9.48784062517171	8.60956883428455	13.0377359392782	11.8028289484776	3.29796872759714
147	2.18842631038940	6.1749911021097	1.05916145253954	3.18917620929029	13.6947730371545	1.13169484273618	3.90065202514656	0	0	6.38036647356318	10.3346172187099	11.5549068342872
148	17.2436099220652	26.1824487058025	23.6262442185718	37.7467504100473	55.0969013217888	29.2773585657243	18.6395164706442	10.1880844311976	26.7356112847030	12.9581198052286	26.2795806712576	37.347395818502
149	27.8708522085067	22.1997443172409	13.8699212639981	13.8145549811975	44.2985280627038	18.5455121674884	5.6218527713687	18.1980735713513	11.0228560833938	12.1576579373328	9.71311870921576	27.7046835545762
150	19.0708115897639	17.9979325580349	10.4033870825656	12.5664511920979	42.3454896950943	9.13375682138748	11.0569706565337	20.7085369429153	22.3571278146546	23.4886599922398	13.8495911655863	16.3903603509621
151	34.6965013856093	20.2085840138096	17.3362200406123	35.8554783697432	30.0707418482662	24.0097996651802	34.9818924157032	22.7969554677419	25.2244201432382	2.20329405021820	34.5883973264031	8.19678562523
152	32.8082661530199	31.4869717935708	29.9981656617099	20.2686140057063	40.5164564413396	24.9977929336552	10.7209603079438	20.2679131824111	17.4919720980015	8.27695470237959	18.9736388821078	26.3737980693578
153	30.7005375483976	32.3369163661814	40.6712177572855	35.7614119327408	23.9791349380194	40.074952099767	9.35450611272637	18.8616828837237	31.0704683419792	14.221282992105	32.300532027069	16.5721194733859
154	21.5061017730803	49.7871993716681	25.9317944446066	31.7031961795565	27.2801606624106	1.78292136138031	20.8909691729648	30.8183536302174	1.12179553200483	21.2927164717707	42.31802925087	14.8227167518182
155	29.5287953496025	38.3401949222914	38.3175681973758	20.4250903805682	49.6790034633887	31.0810849368997	20.5864407440149	20.1947832670309	21.2176457355641	12.8722047294865	28.2220370637799	24.3933460805089
156	10.0499013180615	21.9913370075733	17.8769853572857	31.0210778456132	46.9979441691668	32.3640368731747	14.0496424444817	25.5946264183367	0	20.2076622792561	16.0099224421626	15.7755476083063
157	24.7175427299007	44.1730521560399	20.8589285331256	22.2242487623997	60.2575543598769	29.0701393517475	17.4772467378665	21.1124505438091	36.7485221680664	30.8505024401858	28.3140489546404	16.9540345518591
158	21.451172986348	33.3997068611442	28.5919654414726	44.3659625767659	37.6448658209190	37.8479389591329	19.1430861414299	32.5565305129036	14.1949856692625	14.7013844101856	10.1885120588612	15.4488881165494
159	12.8942968583912	12.0711326625831	9.45482655682148	7.02904814028936	18.3297872750847	0	1.01638685049616	8.99186174798782	17.4891569540823	8.72760520539043	0.506919175368283	20.1055043529277
160	11.7198873229287	25.4442780286866	28.0789612290699	38.4604650638552	40.9748832683227	17.1179938398442	11.4019873660701	13.1237382646095	15.5728116183590	12.8046147723855	5.36222481964738	11.6472797939435
161	21.0690759568619	40.3849776720371	12.2105382515629	28.1523343855204	31.8857424804729	22.5538607463891	16.1219957881749	11.6585234464012	22.9972329036069	10.0095749437352	35.1670020698113	11.4266350982983
162	30.2533316888181	46.0169475716359	26.9830992768878	29.9125186989514	52.509489965205	50.1310371205425	25.701458403468	24.151986165238	14.4202150191586	31.6652421631264	37.0852142170178	24.7669138453417
163	31.3686318600822	31.9590718739596	29.1460340643212	32.1016857835868	30.5889167601459	26.1578475359389	9.73645642415407	15.3957478030740	29.7114292553622	17.7550184712280	17.5317432222452	25.847461643611
164	18.5388586470614	14.1353880821166	29.7074911630069	39.1893886136512	22.7118981450194	22.2867983211343	11.4369581724774	20.1869883478051	7.45547359135885	11.0786571278583	20.8957412249463	0.319916555900132
165	12.0796667136490	10.4269985995179	25.7412425356461	55.1985709832685	16.059833367251	38.7355838498018	13.4965584427472	10.9932207947992	7.95617936704367	10.3440295020140	31.4858818929415	22.7122282244955
166	30.6341688378843	28.9565834219145	26.9166897522665	27.7112911748719	62.8611699615594	39.2466057680961	14.7711957092414	28.9080324138915	15.5585659490547	9.11969510525299	37.0230644831918	16.9637890129807
167	18.7822486191476	48.157801584862	25.5713769630112	26.8327532593404	63.1497858743013	47.4532108529323	9.49733187559307	18.7431960859184	25.6987549860135	14.0806586875521	18.2017022862596	27.872307366489
168	27.4643031655730	29.3550620439258	21.1036225788911	37.5598544320533	40.0762794124298	20.7022060622292	18.5484958746642	23.6336071981884	18.0349534650995	13.0509284257593	19.7776845369253	26.6495123038161
169	21.961616980105	43.9217948144292	31.9961568835085	28.9957558758825	53.7761851428602	41.6188283746713	11.7292142649640	20.3868865985571	18.7634748558980	23.6048825124487	25.4141751986281	12.6970408952747
170	18.0048151264442	6.75905814619765	19.6223250729578	21.9865439340560	28.5720426668799	29.0973645881079	12.2375249836565	13.7912940201547	4.95888510304923	21.6465956379023	8.74442165010274	6.50282227853454
171	27.3381155360292	21.2548014217097	24.9737069869313	36.192247870429	25.2619961711774	32.2469944987856	9.3496704215315	4.00471413228536	13.1072006594092	20.4535581862919	26.0604706084703	10.3337568907280
172	5.10601474447413	29.719379014209	0.224742918994114	20.9537944191694	10.8246333938757	16.7258432518774	11.8810088425016	13.8345127020211	15.1588600968210	19.869320250367	13.768920361493	1.02630039181980
173	16.9981374387364	7.77900606693355	22.4644106860250	26.7443820692400	5.435797728179	20.6833251031868	19.4329538601382	24.4803824227467	3.92188036227204	21.3783929505261	21.2932956786863	0
174	22.9605384585079	20.8502781781033	31.343008337556	16.73299065147	43.3093371095276	18.9226525742932	13.9811958226869	11.3633512223300	3.63140772513876	8.90804766237103	7.18789314521798	12.7114498067608
175	17.6067667211361	4.76730872238586	26.5031682435008	2.03026597551285	29.2501451932494	30.2935266485428	10.6235597804500	17.7263081679725	15.5044952256078	12.4297363931543	9.7907064840362	16.6866472414569
176	15.7189579328249	29.7766095342673	11.1938618817721	16.2841511228012	40.1081603577598	15.6546361928019	13.6516596966277	28.4772979027641	19.3368490137101	5.97600966267039	14.809848287022	4.81342742762528
177	23.2866285909951	46.1892078630521	17.5948211883650	19.4876622789469	46.211246032473	30.3542728193278	14.3750577280134	31.1753615200071	16.7014960562114	13.0791025635327	20.2270767720091	24.6013985972934
178	9.20556896421268	3.80327550657761	15.5509745282073	24.9792372620843	38.5108191089758	10.0439307681621	11.1225992169559	24.0761474143829	8.83130742503707	8.37263976378369	14.1282817621455	22.9272061960373
179	31.9096277244338	37.247314202797	22.1036601061118	29.9827181730731	48.3381036022863	20.6029287108842	20.6037359383651	27.1505966042984	17.1553699011821	28.1777635127273	23.6691515246698	0.497618601402536
180	29.0423048657361	49.6600459106456	37.4458517798533	48.6914388384843	45.3067882621084	54.0587216688807	15.5337157360757	30.4575959409991	26.1245968926394	30.9081649664521	44.1422511867379	26.0885217839510
181	22.4894613847468	31.5553398328539	14.3669240136318	13.6065827855955	52.4741343211223	21.9083642447588	10.0818032243673	10.5076279446174	5.00725105580981	17.5594855124131	7.41751377883235	19.3559217088538
182	16.2603450442367	31.7139297646465	25.4124468330459	12.4434943289982	5.34266393424966	20.4864656797606	11.4995771446623	20.9415827558721	0	12.3894943320081	21.3159800934132	22.9518977805746
183	10.1453115192323	12.5045488410122	36.4834968065617	17.3311578253954	14.8007069495262	25.3949681064088	13.0960069968683	14.0321742082231	8.7048306440249	17.4881328251679	12.8463422234926	15.2818796125493
184	30.705386149231	29.7211953227503	18.1731120462335	32.0465323327497	23.5117818024892	30.807088836837	13.1065756062499	28.9867649889523	9.29149816151195	16.8307850073019	35.2217459626589	18.4123484760103
185	29.5590520598181	30.4590202485483	27.0805310861088	31.4231808973951	36.5275431029431	47.9028590608511	18.3083596563723	20.2311727959221	8.93845825888441	23.5183169944899	12.6520185149177	22.5371473034541
186	21.5492740094694	27.8041273489302	7.96841255585332	21.5533202691443	30.3013750117654	41.4744140423605	18.9528483460505	5.23620465908756	18.9705960165971	10.7119726064813	19.4121284145667	21.2646118942775
187	37.9578918251913	48.3514220823052	26.9935221755524	27.2662164792053	39.8037637021449	25.4512018134988	23.0261667985488	16.6340319384370	13.4592382478563	26.4531421342226	46.7088300424697	17.1930774053661
188	19.6421819566205	41.9185728751637	28.6062488087134	46.1925188861889	35.1291478124229	30.1056785248077	17.869335884285	31.8548852516038	18.4409722156936	16.7443562006949	19.4004795808823	21.3487643143761
189	33.2830751352373	19.7160025187608	24.2101428278646	28.2815096525726	11.4944746285606	10.3102593368464	14.3934132424620	13.1624595052707	14.1753984705516	19.7573539701025	22.3907349409515	9.12056984364238
190	25.8162055045387	35.1922095576765	13.4051977021021	64.1184059916793	45.6531687007898	29.5232753003045	17.8847619903131	29.2393592029965	12.2200465064027	21.6814982571187	29.4299000638592	17.363083354603
191	10.2580984778871	26.3478552938243	21.7518024281481	19.1621091977522	41.391789535284	14.6873234419258	9.31963751910163	5.4978489601889	6.62694754678367	13.6105734192282	16.7091098319780	10.4099719565778
192	3.1199699111379	8.19241170262145	22.9605316966658	11.2715401181817	32.5721494887126	32.7321313992479	11.8161666115771	25.4163959087069	16.9931298443262	10.2400704720370	27.4610913878427	4.28210388134415
193	15.9785780637766	19.1820583933905	12.5008839454881	17.0120113041197	39.170849341242	10.8593305390720	10.2871648225603	18.6413441468267	20.1531675662767	10.9389123301270	15.1426460826659	23.4433740757860
194	19.9066281036296	44.849826313992	38.9731774442071	34.1858051375864	25.3194930939389	14.3068411978593	16.8474916213141	30.0971888612274	29.2928034770942	9.72211764274333	11.1781213259999	18.9788275890660
195	39.3898882751185	46.1066405329601	33.3650271292843	47.5967501886267	57.5715231435466	58.9189128864313	21.8976157445087	36.1311674332323	22.4892473191561	25.1654516622508	31.5664438868025	27.8119425969379
196	23.1551693323444	4.84875968359895	9.64287214801606	9.74193712228242	16.5505933744540	18.4339976150667	12.8465624139744	21.4495916455357	12.8551116836530	2.76850411062537	22.5116501249096	15.4323788274560
197	12.2711370389923	0	25.2639339614924	25.9593371373902	15.2239102152977	18.2664798723861	1.71672179796094	11.8751753000024	15.1315129283221	12.9913483643131	0.66802823660856	18.3586810079277
198	36.1868486066327	34.1083176056194	23.511581454505	37.1269244880068	39.1965618049976	39.6285159051247	16.6615460660804	24.4734061815619	31.2370792068336	22.2212412420939	34.7290371893565	30.3377716751087
199	0	9.4385065758781	13.8078594468785	25.6149540971967	31.4763217244045	23.4693900672879	11.1289789256573	15.9702884609134	11.2187149710889	2.52727260031444	19.0806266910923	25.5479001858219
200	15.1603787889133	20.5983079183154	3.5275652777239	28.4275028168715	3.99099402504763	0	17.1383913543062	0.0563854632596126	3.43828614765065	10.1748197089336	9.98690841813224	6.32569316388989
