# Supplementary material for: Simulated data from a genotype-to-phenotype crop growth model for pepper
Source: Data Brief. 2021 May 11;36:107119. doi: 10.1016/j.dib.2021.107119 (PMC8165395; doi:10.1016/j.dib.2021.107119)
Supplement: Supplementary file 1 [file mmc1.zip › Full 100 GxE datasets/100 -- h2 = 0.3/-1669158754 200 0.64 0.48 0.64 0.95 0.8 11 GxEyield.csv]

	NL1-15	NL1-20	NL1-25	NL5-15	NL5-20	NL5-25	SP1-15	SP1-20	SP1-25	SP5-15	SP5-20	SP5-25
1	20.0983891933028	31.0419130261698	1.75066488683253	27.4122450594549	33.1825692676642	24.4652364418628	9.62714581001564	14.9716584011397	8.72766171628913	18.0119371976494	20.0432818983410	23.8179303700113
2	27.3603497603695	36.6705026183375	24.6052105134191	25.1343663832139	24.8677298095445	18.0369939477720	6.49361185930002	19.2177940788276	9.6702063278338	12.4239027058449	27.9057828592896	17.0655345530521
3	16.7394134217232	24.4537811314555	15.164680004622	16.4266769556654	28.328895213751	49.5402683268884	19.6840422423898	18.8772263673844	14.9625043349069	0.040875721233137	7.58457415148279	13.2629640500057
4	29.0590879699414	25.0258299553841	18.5869320322662	28.8337504088514	49.6020576799807	24.5787071177676	14.8981523455453	19.5041540145175	16.553873985984	15.0595585576638	7.49808475671038	17.2189609791034
5	15.3449990767512	23.5387609735792	0.683666210484077	38.2036972919652	39.2217388950082	8.65277022905803	15.4605657838373	17.1848275554633	10.0734935147302	10.5313911697209	10.6298272809563	4.09154404640604
6	20.6160511330115	26.1980597366217	23.9226015192646	24.0579114211637	45.4478286970311	22.7684078209900	12.5455420235695	16.3260690057246	9.57206915842652	12.8778169505459	10.1411408699477	19.1877830480252
7	16.5747793137772	18.8425075396833	4.04424085937392	21.2432347272387	32.8353730603892	0.982485922013247	14.1891783504360	10.1284821454566	3.07039722423737	19.6105872819864	4.98216490418658	10.8404758936590
8	16.6809134300428	14.6325626728804	17.1569520758555	26.7629371547042	35.3199566088458	18.5435568416729	11.6689498750791	19.2250185657310	21.4779180795076	20.7535701090777	25.0631921496615	14.8082564146055
9	10.9497586209542	4.33123329529007	6.07241829684183	39.8445238685914	11.2786359015213	5.77763383991631	8.08645766829608	20.0621630093907	11.7650534234027	12.9490614606659	13.6730237167246	16.3698357975544
10	28.8589484356091	36.4765447199618	29.2938088609564	26.3076282451103	60.8968324575915	38.0608907123262	20.2915208642554	27.6445403310997	24.9309769491716	18.7884099084030	29.9673130358829	3.89317538827424
11	9.75595705177226	53.5150061736675	42.5895621879419	35.7110652888018	39.9416923158392	68.9237878035807	16.6228349516050	35.1204198166321	30.25837033084	16.5797033811871	37.3063805735348	32.4212419571651
12	19.9042081181159	13.3143026514319	2.36451416522100	26.6091678839788	36.5685474762674	43.7363147958532	8.50787423212729	12.7918756347305	13.0665350526683	11.8726807552891	27.1719363863537	12.1572781855067
13	37.9476249869462	31.0439734129042	13.7047768706843	26.5438906227487	24.6554875059504	31.0325762733071	9.62422499416396	29.5725289183347	7.85501447666033	24.5907529838895	26.6808919380825	24.3017955003085
14	19.5081562354684	40.1460520798301	37.7442066364785	32.3379828658982	43.8755413762784	53.0375630969655	14.5211714451013	27.7311362561537	17.6866743228466	24.2713959636055	30.8243829761133	18.4042597543614
15	24.7867137149446	36.3122157631405	30.2630327803901	23.5036066840501	29.8141722148001	24.6653934376414	20.3738398329846	31.9656632226361	15.0449436535105	23.9039491622937	19.3008528958466	25.6525511485281
16	29.2793416588838	26.2048239138001	34.2969849763538	13.1553100578230	26.4338945231766	32.8897675023333	10.8022229551236	32.0217950631213	5.50557825611529	14.4682997435790	28.1162208575584	21.2777023003707
17	25.3990435520349	46.8432907706361	14.2900125307981	52.9855818965626	53.9351878550822	39.8545032821345	23.7280891292725	17.4928627778528	15.2549315483494	25.4581114192967	25.5362551735676	20.0319403782933
18	26.6213153556738	46.789827782091	48.225603544683	30.5605226833664	49.8483277934335	50.0690273409499	10.7384423703676	21.8472078770781	31.7656651872049	24.1187290220196	30.7118052242371	31.3518615109731
19	15.1399529234436	14.3027528587188	13.4869550657834	8.75928582066395	4.66699150680610	0	9.9609166678693	12.1022702196480	7.12526215168956	5.23024104473707	5.50076234828379	12.3697839097356
20	16.8343504388895	17.9919430944744	40.3626530808865	23.7934487669881	16.8848489825923	8.24209830261808	11.7097204693753	5.4538913930098	23.0847881482521	11.9633172774618	18.3034883557519	14.5291555336545
21	18.3054890993222	11.6619514231011	12.6459781630638	5.62352516485968	45.5170816885927	20.0041009238009	2.22682795432191	17.5066476373265	22.5447314532611	13.7535433705432	17.1798084540709	12.5797619740483
22	19.7465079776606	12.9087004914879	13.3852192689003	27.8620596956578	37.3375116049145	14.8049506647511	14.1350086711232	13.0827368673365	24.7933614636697	9.90929621497723	15.8953297917581	29.1120557972649
23	9.84322827161055	12.4086494017803	18.9635769805971	9.1617139365917	13.6310972756691	27.2962408535982	16.9575682340285	29.6008129898860	24.6960170252328	11.6026962753117	10.5084187679683	17.4150861201701
24	24.1234811453471	42.4977979886168	26.6195208392153	27.1626300674072	9.2959099903581	20.7362274955562	13.5667207375482	19.6246449621288	6.34146264837613	17.4138098520757	12.4925783713924	15.2447630116360
25	7.35154435798007	16.2403513017492	17.7280166264966	0	17.0514507239773	14.8037281735093	10.0676984851179	13.3224657999999	5.26867061083425	5.82041945406955	0	3.01461978332485
26	27.2141794787050	22.1808790654368	20.552410034558	24.0763509681959	10.4871637123384	31.9261111470365	5.13776200639685	24.0269069771289	8.57690459594686	16.7616345642755	10.8871670331957	21.259907812956
27	24.1503481082378	40.8092223883017	21.6086241081077	47.4824468750677	48.5553375652662	50.0205897851193	18.9234433404199	36.8925372908232	23.5031633350618	38.1449167718188	33.5478198105849	22.8711397120909
28	19.902769234861	11.5142175436544	20.4795943834453	27.9361658073342	9.9691046608931	3.95505559959069	10.8688914973841	14.9123604818743	19.0653212263363	0.40630487016322	16.6038790614763	0
29	33.1628979536076	34.1996465275253	9.72718011051071	37.2369538154203	31.0161914385361	37.5920831160863	24.9361527129947	34.5731205207536	19.372524001413	25.0315488000772	26.7082740044767	18.2151253976132
30	17.2207465787806	13.3353562729019	11.7977981722392	36.0702284034193	23.2559885623037	33.5839505317792	20.1598523941368	26.0669418915943	3.68564832247016	20.2970211413027	17.3274375178284	18.9466648221564
31	11.6056629840439	14.6598569564899	14.2919575598498	21.8240474341814	14.9806846656901	26.5975641862409	11.1727300619359	24.9189384193808	4.91459975247233	15.7598347368455	12.9654407858643	17.8177172641569
32	13.7305467241379	31.3459060743757	23.8881088898101	11.9120285085288	20.9772304588009	16.7773781511974	16.516612864497	14.8423336602537	12.8042133585513	18.0070613794841	7.14475365484561	11.8986126561809
33	24.7271265429268	28.5843554241353	28.5189553627014	28.9277059053348	44.1729671651533	21.1865804376779	17.4226342998207	21.3076709683864	31.1149255163546	23.0129385466008	34.3090986085871	12.6978006745665
34	16.9277768478669	25.8069805182234	32.9997001735182	20.0604467924849	43.3076653710969	40.6029888670452	18.529378654519	16.738581127381	14.4419495577934	11.7726198314665	18.9319984430515	22.0848213031188
35	20.5671909886348	26.5226410508875	10.0028232132459	46.2739759559066	33.5827666830309	25.1185270143765	15.0851724876178	15.6854806540302	18.8703720396988	17.7181313477116	23.0947712189591	16.2659743129343
36	24.6580721357228	31.9829152032029	23.8479538507692	34.7070608160116	41.5867238214195	14.9549515149516	21.1830315201489	12.8155701290187	20.5722068033160	17.3806582526624	30.1661215566263	12.7147215829846
37	12.2760740403586	40.611399106057	33.345921488997	18.6744836436313	14.021407647475	11.2621772416203	7.35972339715845	12.0675660646654	17.4552857958027	10.2355653073853	27.4701027934442	23.3249033647335
38	29.3031891321584	15.9160839128112	9.24103526246792	12.0587237014920	29.2133540725594	26.7973983838653	5.23036260919305	11.3301559615095	5.3011724377181	6.45909073484513	16.1688753178764	1.69368825437392
39	20.6321777860674	14.2265435083369	12.0252592161740	20.9544775481126	34.0238564101007	0.488704429024589	11.0751724972867	5.51913917320159	10.9648420711813	16.5527742192179	30.7265459428635	1.74546975029500
40	19.4638554024479	29.0408690663762	17.5483728413975	28.8686292090359	26.1695030016519	20.4733939604913	6.58490933305569	30.4910783402735	7.08923288470616	16.7126963552614	29.7060409843019	0.481202752590569
41	0	19.2160793222128	21.9488885482487	27.8963086561134	6.47712600738812	20.4683174717953	9.86720837351555	10.6321524771812	9.79022629300179	6.01805632927142	14.3932808589398	13.9473719473272
42	10.6173090073947	7.60217943916583	12.5737094622080	21.2926770121693	13.0034463691918	14.1792736592178	9.37349508658652	22.6123324840577	19.4145172535727	4.66527627624872	18.511555808692	8.85590028353066
43	27.3061813415187	29.614428762279	8.14622129846478	17.7448683536460	37.5939961093397	19.4704662965545	15.1144113238143	17.8155348525162	16.3412742169939	11.8457807340203	21.723406455561	17.7136305865418
44	38.6910701627667	41.4425654552646	15.6767581899540	27.8101452336552	53.7662366042751	41.3748241488955	19.7408995396075	23.9231335269606	22.4973655612854	19.0642973083391	29.3092910388575	29.1718710067276
45	39.9852685181397	50.7434420083879	30.7266015749280	25.4457590763973	64.2465721511486	33.7893871796298	17.2120910294043	15.8250006704511	25.0537108474199	20.2280424963048	35.0275815456823	23.3938067633342
46	20.0238599196722	36.9464007605604	17.3795566445648	29.8491668193118	21.8344015967397	33.196968718244	14.5953938167724	17.7446492775712	15.8831245283140	14.9353195482277	8.90572206209	10.0653537298575
47	20.1679831045038	24.1809104162625	24.2046973315698	16.1542958338488	32.3884360024281	22.4889646213785	8.53177591260164	20.7671735916014	13.7292972320360	11.55083054515	15.6590312058712	6.56801621588966
48	11.1739653153195	33.6543109034292	7.11248438467753	28.0140022112954	26.3266908866095	25.9926821841211	21.3178495883892	22.5642106827858	14.2530473394405	24.5763649987590	21.5773031188616	18.8206746221419
49	25.2852528274629	53.0633826925971	26.0835303959267	41.8095210502191	54.5733689563683	26.466264279755	18.9372840614143	26.0915150897089	11.6924495147338	17.9523531857580	33.4804703529899	23.9827259785775
50	21.2915542397963	16.7115599241091	19.0097397867929	25.25153617168	46.258723007684	20.9685417454292	19.2175645878869	13.5617780599604	12.9083776761883	23.7454698016028	11.2897589029516	12.5504668250591
51	27.5595930587454	39.4780540829321	30.4858522479703	12.9061752955914	61.1146468034474	36.6377567129954	15.2439763405958	24.1359891279431	15.9372704901596	25.806445336651	36.2043904279392	20.2187553127604
52	7.64462337446868	33.2971980182918	26.2689244611340	14.0428111441926	15.9881216012694	19.5591167511485	19.0593667972613	21.8865427059906	15.2493642111581	21.6159766850398	31.341719700019	33.2029309466158
53	20.2805134455366	17.6065162274694	24.8791021109934	26.1138562577091	23.3729558430993	44.3105749287704	10.0558309500866	22.6068856085890	28.7410494582264	1.91104853429806	24.144013650542	17.0782833566706
54	18.4649108503580	38.3338507060201	35.3457411468166	38.7846475129697	53.635933581184	21.6070561619422	12.7000324736427	25.0552461113092	10.8416870460618	20.8322110179019	31.0902108089465	12.5165423910498
55	27.3953527263709	37.8166504716866	27.8324819119609	47.7480556978506	50.6638601556806	42.1293923598381	16.1552040882417	17.7946723052401	30.8001362212253	9.55847521109444	27.7576697028572	21.2430431608014
56	25.5265416493264	23.9066593377977	26.3009685028680	34.5534480911164	45.1089731470565	37.5813145942229	14.3892403264876	20.6998549146955	12.7475008351767	21.381300937752	15.3889880820961	14.3487483895031
57	20.3623959117769	15.8115200334224	32.264589031346	32.3351574877759	33.7185900275802	40.4105467243918	18.1867386289641	29.6455332261446	28.4626506920047	10.9427656567082	38.6969598583395	23.3577508186267
58	11.2930951651903	21.4352202409719	30.9076344928011	27.4874763726035	45.0290899304475	35.2646424957146	21.9770548591618	15.5078155451657	17.9435215215744	12.2230080056561	21.1817691038801	9.12494453571823
59	29.1227846211946	38.8313632227484	20.1204184432623	14.5467224550982	34.2389951250358	11.1262052871555	6.22591496517791	28.0790944195254	16.9330081191609	23.7338288322005	28.261796144578	23.3367738337072
60	33.3393148173458	39.7651431850394	51.3288375898973	46.5265466655151	60.323810462921	70.7657064783934	15.9277701921459	32.7186818199040	29.9781972522761	21.2402648856968	29.4254809121409	15.0038313683325
61	23.6984554168723	20.2136528904156	35.3863539057613	16.642040815936	39.6143013093282	23.7313442120694	17.9360414355007	19.1320548472113	13.0589602431255	20.9455290506908	27.7023813862338	8.64636735566234
62	27.1297773913736	41.1262026203649	26.0523833864990	40.731703864097	51.6340808533516	34.3031001066254	21.6704342757996	16.9458838418329	26.8592553766234	24.6866160259423	30.7254555297361	24.6013461058993
63	0	25.9041358069071	42.8769185562545	33.6601400436926	52.4886814222104	58.8070349462038	13.7769874184286	29.3498540758741	20.1830409516517	15.1311028904938	29.7474641983396	26.5812248211999
64	31.21717424327	39.0247359545929	26.8775811939697	15.5163146311533	28.3035544930315	23.8247708573846	13.0441279667929	20.4588231813538	14.5876926881494	9.09561755111122	24.7566231760302	27.4431722351936
65	29.4035030555281	31.9187317901272	23.2619395275138	10.6798577410686	35.799819463583	32.397536192567	6.66348677912742	3.69899133418215	15.6192031756373	13.5715248431230	27.1063206723671	17.1871042455635
66	12.4514288531003	21.9226003084964	10.3291128794033	29.8554802564111	0	28.1784421686215	14.5437233106899	9.97484054567749	4.17367757128686	15.6714175249978	25.4135247525503	11.8750215644909
67	10.2598595139501	2.32884073269212	0.999756293575652	15.533245905158	27.3125260204826	11.2693924841930	14.1682071342154	4.15302206283138	4.21428028564581	15.5721047515858	16.9371401406734	10.5077252766228
68	34.6310178378945	49.7228626468074	21.1512400067615	27.3863287260682	23.3747740028819	36.1810199233517	24.79144374723	20.7927404122090	18.8029278207756	24.080252269954	18.1852997101060	10.2517171617848
69	27.3056410688251	28.7030618969356	6.41483174030356	30.7854197340043	44.5285258863296	12.6088240583788	19.8680761555217	17.6047018386617	21.3360449283984	14.2130723973359	22.6365066454679	11.1794463677935
70	34.7755964246199	40.2484974426984	29.0792057343657	10.3402632042985	34.1347276969752	18.4578070853227	16.5640956432405	28.2437680642568	24.2054193764577	15.1968574430740	31.3996356444293	19.8853708022591
71	3.29727555125284	22.8491911183352	19.4152517310699	19.1381233755211	30.0834721024551	23.3346402351790	4.93978063166714	8.3386119926948	4.42483440568618	12.9834903516755	21.0013633667172	3.85337283369663
72	31.7281803990311	33.7852834365871	31.128372420177	25.6312960788762	40.6371851531207	38.1749094768667	15.0658441932312	18.3134199416963	27.2007884366062	10.4914068851318	22.7496627234859	20.5204569917405
73	18.4934287921691	9.14244637905466	22.2670525148166	32.3560781346836	12.0034069465835	27.2972791920808	7.67268231743406	18.8282101577931	3.04131077869521	9.94100830355142	11.3749464298457	11.4988067800606
74	19.2799911966602	26.0056124627404	21.4029619234187	39.250834407983	50.5013564788346	50.2561786228732	11.1694565656240	22.9406003592813	19.6186166038985	7.9212287899539	20.3763686675424	4.514182351215
75	20.5205975402492	45.9211316244558	24.6814949171882	24.2332804390447	44.4302908656054	47.8876230925833	19.2870867772549	23.0230736126914	23.7522914453228	18.3215194383835	33.6910815138411	23.1466498250832
76	28.1999358329183	24.9080618463164	24.6086754967301	0	46.8931425077408	16.8966341502839	19.4766731261346	18.4347236781218	12.2627834500987	20.4212045214429	26.381938132437	20.6035674150711
77	27.3503144076264	45.3685205429725	23.0797617163543	38.1895661592717	38.8686932817132	20.6386294329944	17.0396194538062	32.1040327756902	12.7039375954383	15.8953759536069	29.4502639895491	5.38956230507036
78	20.8074824456301	19.6603651776552	6.95393438755898	28.8194595880340	34.5250831901974	11.3777137815926	13.6581127145855	17.7266176713175	16.9921698369402	14.8353942495252	38.5050099034521	16.1746846776456
79	22.5942833703592	39.2638681962403	27.084444265412	39.1074526231015	38.0374853567538	16.4181591419140	13.81135292381	22.9150820843216	23.3686483188009	19.7289972372016	20.5909046127200	16.969652757389
80	11.3757882389732	3.69416975400422	35.9576874012618	29.6024398338334	13.6817452944102	22.8092081505605	13.8379985720200	18.6747166788196	20.0391656853319	22.901948409731	22.6877300823296	18.0884443170493
81	28.3577331482037	29.3148599649285	16.8228013888386	18.5626816267809	29.5046960712058	0	10.1169360941928	19.3897482131976	17.2080994506207	11.6213732673166	16.9554243884817	10.7828170148127
82	24.8780537924649	0	20.0440439723812	31.8512491044684	15.2298117669921	25.6647199060022	12.6727844645324	12.6093922508653	5.60567493988056	11.0843688925097	24.7532895439954	22.3882997547986
83	19.9211627080571	0	4.22898127537433	21.190690517967	5.06213019482675	24.7570797036354	0	14.1575580292330	7.74633220449594	8.82370294500008	23.1078323878144	24.3112996032363
84	25.5128757147382	40.0703576102405	25.8625507603676	33.7514567355033	44.540235858749	37.6336469000571	14.9518120352459	16.1808705616422	18.2102774096294	28.1252645028986	35.7110411176513	19.2815495478867
85	35.6203432411641	36.1713919235163	8.9770473641807	38.270603672225	44.0715734840885	17.7144804294466	15.2587600835892	7.13086294886837	18.8502239437616	14.6772938228380	20.2485044121255	16.3695064667212
86	25.9267654803316	20.8121550187698	22.0410429973049	33.6031705539904	31.4551164495686	32.5208499544562	21.0108627883581	30.2061290550955	27.2936657640242	8.95464758674675	24.3466208066742	16.9324152308204
87	21.0300626241143	12.3895897028608	11.7196185411664	20.8794116997242	33.3595348700569	21.2996479335237	16.1395892599019	17.4232873751611	20.3636452328050	9.75692045844438	28.7383747228248	18.4101005303747
88	19.2522447797512	35.7307052866641	29.9375662838795	35.2454287441756	49.9969815663554	51.4934786233436	16.5813795359174	21.4604176892190	16.4983680091404	18.7950128163969	23.4376852640798	8.12349886941
89	26.4175002586278	32.68750890185	31.9692529365043	28.0839280881424	41.3828783154396	29.6967447020145	13.8637715520522	19.7466899230767	27.9182144926013	29.2840167027671	4.79617019305791	14.9294653696658
90	18.8503472380858	15.5291602508382	11.4547061101349	18.8720601264022	47.2697085932999	24.9834183310714	10.8122818810035	15.9810163275260	15.3016827835512	5.0760376975347	27.40030380323	0
91	10.1574519216965	19.1533601875075	9.18793388285619	38.8858969354765	32.6132951255636	25.5678829542620	10.1119618884479	16.7293949291412	26.9435186048454	14.3387390786393	19.7626201650440	9.99668341891211
92	16.9485363713125	19.0236730493191	39.9688199605961	23.2061339398205	40.0941534213838	35.8302086426961	8.90522771758047	9.75036248501649	9.17704922478032	20.0120547049819	34.2087868776336	25.3088202030912
93	16.6167278997145	51.4179453271512	42.5962760043839	25.3478214715125	66.0665848530643	57.2859571784756	29.2570324641295	34.508522937751	19.3532056941853	28.7475141121011	27.3046378999376	34.1510405310037
94	21.2489083934431	39.3002612412183	46.5686708492935	27.5161670508569	25.9728144773851	36.1053636090212	4.66801300632873	35.5718631458244	15.7714616234718	21.0285368120464	19.6986719757845	21.8920961535470
95	24.2619960928475	6.4274513395462	14.4752280353753	30.6482745743079	7.65431567817806	15.7116657294535	6.92254010077159	15.737832516283	9.92269237573684	16.5238896810395	13.4567653832209	6.6815661772279
96	17.7865359696846	25.4073805596788	17.5366180668064	31.8178471456148	42.5433191087881	37.8165433868894	0	16.2434696861023	16.6453605953059	8.63003247532493	22.3087163848741	4.89474675966489
97	11.7685923984160	24.2967649273943	21.6351028221481	28.3053398168668	23.6185619393002	52.5616564387103	0	11.3136572598256	12.7690143174942	15.2409514530102	18.6379836173577	15.9945750007416
98	28.5471425996204	28.0204396347366	36.5432059486635	34.5205347571803	39.6039741801163	48.7869644637336	20.1922196646244	28.0544069029532	29.4045536459560	22.9957528240978	37.5600287698048	22.3936131110986
99	9.20001742847454	22.6098234785808	8.32858484461096	22.3756472506481	8.54405598586817	16.6118270451641	8.02989478812788	25.1660627345889	15.3191976030379	24.5970347045920	14.1879925444402	21.2972195754523
100	26.8897329756966	35.2136770111772	32.8291407505378	35.636466373153	53.985035899088	13.1577777100358	7.81712680438743	19.4103289314808	18.1142415478796	11.2092212159691	11.5408295659855	20.5851359763017
101	34.7018707562219	24.5219433077651	20.0929744921376	23.0848885566802	46.1199592846151	8.27658248608752	13.7929113010270	8.12019961481317	20.9261381408648	15.6965302627652	18.8313199323821	30.8577960161955
102	24.0441392193049	20.0206090779139	32.5485108487326	33.7964601640061	39.9523140701902	20.8154534595248	23.4161566508727	16.6667032344848	13.3458736671650	13.0528182724201	26.4670161024131	18.1885316355656
103	15.5546264731959	30.3443458949264	8.8995394200625	22.6555023211258	37.2564986797455	19.0166429032132	12.5038432588690	28.4234634350808	3.35384541834023	7.7976709949884	16.7558387138452	11.5268265882014
104	38.5256548610424	35.6338727108342	0.909171125573199	8.52942789538506	19.5410918138461	28.6321362919247	14.3904773047808	13.0273737549977	16.4047216960575	25.148864055291	18.1521643994246	24.5908019898911
105	12.2244416499065	21.0706575087312	25.0234848081714	3.48393680160457	39.4589366362601	47.9613466633696	7.86301964383712	20.2693008876489	17.2768973202874	17.5580321600071	18.4676176921589	13.725058334091
106	21.7784877866813	45.4857100050983	53.6170297941823	15.1705614231831	33.4648004111001	43.4886595550718	11.6046884812471	33.3227506992642	20.1066458771925	23.0712271466059	37.6606795261565	44.2942649106301
107	11.8148982922797	15.2684391673082	23.3472161338301	7.13190138483762	44.1705080003645	31.7895364588483	9.5859309173243	15.5405589627203	15.5877722780924	24.197278120907	21.8754282920178	10.5382624179888
108	11.2162341734494	2.75765716490364	32.4513578017795	36.3788388150121	37.5164965999888	40.7072573604604	18.3606537952484	15.500551178157	5.54308163408521	2.28708450041120	6.92607943763582	5.79263933372555
109	21.5070736616976	38.6909058343895	28.7437786180604	24.3924627297917	40.9489865750223	58.8989676532118	14.0220618327826	22.1996480311733	2.62170135740800	15.7174157130193	25.0579643760152	8.17321922549687
110	14.6139205300793	27.6661847019747	22.5200930757365	21.043351847946	44.4552364758809	34.6356451833532	9.55779397363896	22.2559870195277	19.4020199383304	18.5260344270545	15.1840198789228	17.7601497018675
111	18.3089053892154	35.4763044277896	18.6841508090814	37.76927425499	49.082979487487	33.7374551499759	13.2835530583602	14.4588375427125	16.2845244706172	8.35748378417193	34.4843003191749	16.6923764200435
112	27.1630155530850	33.8954643057791	18.6803901706756	28.0165277619095	38.3975234254585	38.7738009063419	9.38475765854183	21.900014929704	23.0294166792669	9.07352005396929	26.6390917915159	8.6860399457009
113	9.29367210531337	14.4150734405222	0	2.53654229088172	0	15.3663409094159	12.6084762552670	16.3736879416879	7.51011770931461	14.6628928997762	15.6392311407348	0
114	24.9931576196080	51.5178635324508	35.7436077215516	30.0175471972897	63.4074750405668	62.6421098535074	25.9614650727829	30.0197933366323	15.4776975746059	8.51793791393876	42.5219236555763	29.4223397726072
115	10.2075824864534	28.4612050133038	12.1132332634321	21.1645001175503	39.952704695143	0	19.8049933642593	18.3445125840527	10.025683087318	13.7322081888049	18.2721061807347	31.658152490951
116	18.0500953543392	5.78306898209043	3.26096464179255	9.70937126662477	17.7063282503665	15.7770260507085	7.78500158248616	17.3586126709279	13.3485533440036	12.8599547723364	4.75217953580452	13.9832224063287
117	0	3.95404239341515	13.6246206815881	10.7006261481289	18.1385094417760	24.3591475305536	6.3726182843099	0	0	9.91324035272014	15.2552651132612	16.8349737277203
118	26.1909145448158	22.8481865650643	20.0316033312919	17.018014090624	53.0046449032518	10.72344442046	1.52453188057500	7.74350351120626	14.5594185885025	13.6095186120337	32.035846405877	5.16571970813293
119	0	7.35224257506663	17.5013455878598	0	7.83060771795593	3.77565245546828	3.12086260966211	22.6470305495727	9.78276427798039	10.8604072433301	15.6615802458798	21.3548156077686
120	33.3165057614901	37.6023873788406	33.2139153819292	44.5719298900966	57.6462158791665	49.1284238431932	11.7898027219552	40.4551765673249	23.3650057123327	23.8230146903772	41.5780559022243	32.3715689842441
121	27.2433378766537	34.8561525897041	22.4398095681700	39.9783036042273	44.6720812145641	30.48313865151	15.4890312921917	24.7968712400271	19.3689446025899	16.0041885021578	11.9126935483918	0
122	25.0978934062627	26.3949079276923	4.87440796876892	35.6904405707825	41.7164927185237	41.168505297629	8.60545908411358	17.1476140309571	16.8930737960222	26.2243923619884	21.6702162252033	3.00694382399308
123	16.0544269858304	18.1081411420612	13.7310190426141	17.8096979118587	32.7289894813988	22.5301699665437	10.4193946571086	25.068617499861	26.9133295443048	14.8312357704332	13.7428979006522	20.3730088236105
124	28.8850410527677	33.5199722646365	19.6133147399126	17.9749564310062	31.5471533013568	7.74916283736845	10.9325136169824	19.9833138686499	8.24476824809567	29.6792606580642	14.4036598827586	15.4078691555703
125	14.8602226091044	0	10.1380769241321	5.79570550834411	12.9050015199120	0	3.16622642941223	0	12.2420197679915	15.6444893366261	17.4363346279164	0
126	39.6436102186277	22.223760004313	25.9618655852751	30.44436991814	41.3087778806271	16.0437843774647	14.0920313607330	8.07311022262867	8.46124961036804	11.7730338166920	20.1828977261393	9.80409280495753
127	27.5709216438089	37.823098592328	8.00940090176059	35.8973802124093	42.6994212936216	24.3808988219343	15.3663513696242	10.1306549190522	23.4530081153034	12.848014792272	19.5978121449544	22.7670408903591
128	24.1040773969803	44.651093660803	20.1452331356901	40.3575300865746	43.4710649354843	50.0173530328711	19.1757933835514	23.6275885555013	15.2917191840482	23.9888549736234	42.5388279312468	13.0018742590523
129	26.4962114710206	42.2294052640168	7.10143792854086	57.7577141520762	44.8208913206452	43.1307437007127	16.8916149760031	16.7511930771854	2.30539212099334	18.0314462868709	13.7250990741102	15.3411226999012
130	20.7255547890806	30.1470810114230	26.8625178171744	36.156356193929	44.214089160601	44.6649410235953	3.80746549274152	9.1887440762856	17.8418772997800	4.46503071249690	13.3338985858921	17.4304100601065
131	17.0140514386598	33.4823052708658	21.7986759969645	20.4039490514711	44.324620523921	40.5589384881328	17.9452766390500	28.6877403148841	15.9602690741466	22.0093699172486	25.5422395298148	9.95052774550435
132	21.9753846645582	17.6108831702478	20.3592674103512	10.8672461735556	43.9026172068631	26.1936737837609	9.90242100607752	7.78902542616011	14.2625396769361	20.6156205510488	23.6698839971381	26.351903705135
133	20.5398948941554	31.5690017489924	31.1730538658621	33.3362410860048	37.7278015134587	51.8125187497992	12.5053674738721	16.3426455993261	16.3755763068156	29.0525299966532	26.7180176943718	16.2595535208719
134	12.5567913218508	14.1192757976206	26.8094466112984	6.68462056952319	34.5587070025685	49.3834676063921	5.0978687739487	1.37858020246126	15.7782789830751	12.6529493976299	17.2299433580011	7.33514369191361
135	26.3822849482442	46.7737177497067	36.9891857232083	30.3143773563393	55.1708825615674	17.1042421909165	14.2507341428690	20.9550652170462	22.3051764150529	17.0137944993930	28.1605287407303	26.3790106199259
136	13.7892642648298	6.51027414090154	14.0882469867618	30.4675502770067	43.2211446653264	0	7.12584888564559	18.4792312058496	6.31787797513336	9.50329158511225	15.4818724938451	3.67069357497583
137	25.3518553683524	39.2123910590558	26.0884243095667	31.0934096828054	45.499231304965	26.4914443781546	9.76660353669717	25.8164998956171	9.3892291112182	22.6202711071438	23.5275030021198	17.7941345937927
138	25.1928996803496	41.7013132266191	15.8989798894582	22.2742869209091	39.620821050931	39.1329555106733	21.0922196508482	19.9523218130955	10.9707810499726	24.0249281131224	27.8748067062726	20.1003674887974
139	43.1971937975301	46.0927644302456	14.5165048786503	41.8411150230042	36.689844415458	32.4889305056929	22.7050712451148	24.7822242635443	14.5569372089696	14.2402195143444	27.0864176298982	17.9349510884144
140	22.4107438078414	28.3621017346009	32.2975113324645	29.4458151899773	46.268382756517	55.3891173452481	17.6603683419040	20.9096651916368	11.5891135440997	15.6083347032143	26.0427448523274	25.4245768411667
141	9.0402802216927	0	11.2399220010017	6.46681368677806	6.55683435743715	0	5.32473226374184	0.401777488889467	7.58794266390544	10.5360998655024	0.808819721047463	3.8171862526667
142	29.0946418417295	52.2166122659888	44.3348514992811	44.1033108812228	30.8039764427831	38.8832259123791	19.2510685833523	22.6233016026898	18.4851812626468	12.6346957936574	25.6654400272255	7.80910726482016
143	10.3498360014972	33.0617556095077	7.68377013084969	14.6063034179598	36.7071095875822	32.8431637397813	14.6799735814186	15.2872850858956	23.6367637933652	18.1058025998896	14.4929339385543	16.5885491721854
144	24.7448044187707	44.0856542205744	31.4240711766442	24.1209827645310	28.1635558136396	23.7301673617725	14.2874520905446	14.5776516378218	13.7707066994367	19.9710139442230	9.71212661320003	14.0293419695881
145	18.4270411105086	30.5608782892568	8.87678722816706	26.8388889354238	36.8509262015758	31.6569789229043	12.1892792281146	24.5363444386530	0	13.0092861862357	22.482660339541	26.063298171558
146	15.1434210325777	22.3952647239601	26.8137405030599	21.7098830010152	28.0975034013216	23.1269291193365	16.9037285881021	25.2907640902921	12.5551743393273	7.62641634950028	9.69217207268723	10.1686936312290
147	34.8684442663618	22.0010911387227	15.9340320853818	23.2525096142990	33.446252571001	13.6936604699927	11.5631007735836	3.93719706589495	4.57289174680468	11.4066202628394	16.9945819301359	9.62151121059466
148	20.4709143060832	32.732085715967	8.02830669307227	21.1288518549192	34.8159246141308	1.33876375752203	13.6293494111535	7.765969020164	14.3435742082466	7.49913242535376	20.6091158412805	20.05839589863
149	13.2192257205465	8.72632871605045	17.6099265041497	9.05127788788694	27.6943829184225	14.7110854176215	8.70357587999374	16.1028098842405	17.6128045253892	11.0826214171249	27.9763002326537	16.7169934307822
150	8.72516521836521	23.2656842402186	27.3126710100683	24.6991551977364	25.3410421035988	24.617493250763	14.5795081290759	18.4539852481471	11.0223505248619	9.36205817225763	36.6860325234860	0
151	32.4297609122043	40.6823462292094	30.2296170292790	29.8527958200414	32.1800179548649	29.6785664228575	18.0427476250319	27.0630770617015	14.4673988130045	20.1969301763127	33.7937303173745	3.29087978089030
152	24.0251839008289	36.5142113776979	36.2115662529851	21.5607643811803	53.171855382405	44.8385792872751	26.5004284555247	26.5838634479741	23.5312628406382	14.5759082832675	25.2695463901118	31.8208452415498
153	16.4833299189677	32.7642031857655	22.2482615210744	55.1633095395677	42.2724357257156	3.05862244987992	9.76786981499923	16.3134494489449	20.2743535031449	21.0500764810074	11.5204587143427	9.21651872286726
154	23.2700393400295	25.3843995114449	27.882173929168	45.1395557551476	54.5860321556566	45.2737644223399	20.6854779183946	19.4470248155876	26.2887441384748	22.5580869262123	32.6187090651256	10.5198877726597
155	28.0265069282093	23.7418351094021	31.07825006327	33.4498450029296	38.4530767901742	25.9032207976443	13.0268310397799	21.414461956661	17.3665961609692	20.3578578694027	18.8877604199043	22.1882465120545
156	14.2547767940973	15.9704583374354	22.8776683022484	31.4529486436686	26.2749385057158	17.5636927335361	6.38686806447584	8.86934401015306	9.52211696741465	9.90436400752962	12.2789653401376	14.6858210693134
157	16.4800016301198	19.5158614735051	17.2966618965268	25.4700702429504	51.7052782294582	8.57689623153267	15.7568861045809	19.3572325684216	7.53741124341998	20.1008869181835	29.5230958471120	21.0854429200904
158	23.0372711156809	40.0520052190455	7.09067400167543	39.9265570838372	62.5713064623042	0	16.0638361329876	27.7880657289973	9.74732896843465	16.4632748905323	27.1022227318303	10.6718680480235
159	36.8317837479399	12.4102610324703	29.6737500164897	21.3992659092458	29.0001995930042	0	9.4107196247443	4.58517522834686	9.24432479645456	8.62420019400777	18.4718425325974	25.2538926334567
160	26.1048813404038	32.0601584688212	34.018189409955	27.3099754460545	39.5464508431858	32.1720512902640	14.9676422421377	7.84767225756633	21.9954093407092	28.7646599433146	18.5956853710085	24.6132814349268
161	7.50823802558684	33.476057111379	24.5346213586165	31.9760307104085	26.2884201295784	22.0113914775064	7.17463235581043	24.6471495826524	4.9645449203825	17.2263822777382	28.0155164956243	19.5320647500897
162	9.4318123167132	33.0440537491809	40.0018294331879	25.3758493049926	32.1358857077338	29.7020379840492	24.3564148899175	22.9999937083007	20.6544902601160	18.3898397452718	32.7010009740731	11.5580128902368
163	25.4435063954277	19.7808166787096	23.9623288244064	32.2109685269088	56.8050132491086	26.1057500522155	3.11582465901758	23.881251759371	14.4672432434937	9.2176052545578	24.9166768517056	5.69103377183554
164	14.8488080248675	22.0033933145531	20.2012539266859	24.4102301019085	3.01879371164999	13.4222155578254	5.84184078876975	15.3984874139995	10.3676727910144	14.5752292354651	15.1120373866628	15.642635793904
165	11.9905311809219	28.6403304980437	33.1100851408165	26.9965206306748	14.7575042644236	30.8914059294013	11.2868323719918	23.1322382564491	7.90600584200105	9.04771936819722	19.2925755726587	29.0237537757884
166	11.2116252930609	26.4094465714352	13.9856107426660	27.4662330812647	29.7859556734898	13.4805967152081	22.4066496731955	10.3687528966039	11.0936880715443	9.55382646036994	24.9956554608641	10.9851109038947
167	32.5191189323297	36.2786346157452	28.3905655663180	36.2091413953921	39.7673674606002	48.6616319406176	13.0591647255821	23.3457386363234	19.6066420291343	13.5155294749895	24.7829648818241	1.32482629520874
168	16.9499543979348	26.5183128317086	25.6083013276012	15.1823330602273	15.1244861227108	31.3888119919154	11.6222094021832	13.4002520551140	0.525112748756914	6.81229663240227	10.7801395483993	10.0017793307224
169	27.19402423518	16.1899333084601	24.7719342588405	38.1246134418618	53.7487831828044	38.3232608036274	11.2498687973609	13.0673072259362	11.9154142328292	21.2644816971843	25.1788889546387	30.282806019075
170	17.1215527518342	37.7784271282755	20.9158909500092	36.9729999082907	52.1949571080196	49.8297447532054	20.0311116995316	17.3949380497163	16.2589870361565	21.3820288564334	20.5099636149291	40.1754731779785
171	23.7107256336498	15.8733668388052	11.0178919118549	18.5507746801111	40.4198442521967	27.7511184360558	11.4001592968324	26.1222763658382	19.7750561014139	11.8931512119158	19.9909094969581	15.8228695388912
172	22.8822995706026	15.5308933529737	0	27.1755155274836	26.7139601052287	27.3900039231766	11.4062886209318	10.0628626266978	8.42860459119644	11.2068161608897	29.2184017947544	26.5761160156714
173	22.0280334967123	35.6440218171151	43.1751455963771	40.3601343248407	66.0843953458514	69.044033360219	21.1355677326956	17.1572694010851	20.1338258962899	20.0234327920495	30.5908861019399	19.4135407408334
174	24.4958495937376	43.765088485153	7.584373798325	39.9841108360730	41.1271321586426	17.4665272133306	17.2840043545012	18.9927871531135	11.9452324222517	14.1900168481448	25.3756931140699	22.0705336160186
175	15.7630547314895	44.2318247486575	14.2970557484682	24.5796185619186	37.4227195340767	47.188372523063	11.2285001315117	23.1628331089131	22.3588715902649	14.4793163753714	24.8336284237468	22.5788975678966
176	13.1129359484328	29.0001985810225	17.7452090962192	28.5026748869999	42.3071181683409	21.1651807479589	6.54622022827743	7.53213989709487	4.18486015591454	20.1164179705057	17.0052476939026	9.37339749724743
177	27.9226997372408	21.2312147612472	22.0947219084657	23.3757161264698	30.0868538075123	34.591405105505	16.5007651920108	0	7.32230135314105	26.1816794098701	17.6674389814714	22.4604828711948
178	13.3067912868758	33.9364383227876	12.8566433211330	36.5828346864409	17.9580005877096	40.0026250987853	6.29694815253921	29.4472785078957	15.7738444936843	24.2992665075898	19.6643379068923	3.87895139156239
179	10.9837882227046	17.0843527084708	14.9941467179182	30.4554420990654	11.8931558789229	18.7300985417961	5.45718859771874	13.8098747380918	14.6141447399403	7.66963738985023	17.5135887545981	23.7893992038669
180	22.1967656173569	28.0862066143208	32.8055808690729	21.0606117789088	47.9463102286832	40.65893820835	16.5816052510530	26.2440750039308	16.9669790407932	16.9604446705268	16.9612337295517	33.8967962600475
181	20.0095445473109	38.9005705571558	41.7973314047603	13.6680459614030	39.243492099443	46.3556110634296	30.3193633273449	24.299506211130	3.58263158849732	13.4103659440041	27.6113178222103	27.6884959137776
182	21.2820390299717	22.2609041752694	22.3147384132774	38.0846642456139	28.2627462528085	30.5778799078351	12.2006707452887	23.4846906499835	17.7195547082556	13.9666357102078	23.6755423690771	27.0210330316551
183	18.6511873901483	28.1404585949974	7.39044863930341	15.2534591342571	28.1220460414979	16.1326720167061	15.7941845548538	27.7362282367691	5.62973318226402	16.9934234241811	6.65990948281386	1.72346763785658
184	25.2875538445389	37.1485857057316	26.0309971092415	25.9616682875506	57.983083681229	33.9768044141807	18.8736025771460	26.61897033209	24.5539121846845	24.4107848543648	26.7857601457371	12.9674779118357
185	28.2517346650840	15.3768345726977	22.1354917005087	29.9104109687411	38.8645237070308	43.0192817708501	17.6030018374168	27.3734112306898	13.7159901979325	7.38038721217475	10.8446889146259	10.3063699373502
186	27.7413206614834	25.8381243468856	29.1722724199811	40.4893333976014	47.0014581566437	48.3589835645686	12.1428039858434	15.4995993764219	17.2457259554274	22.1464602373342	29.0601272511166	13.5653968309430
187	26.7770968802348	4.08121379799073	14.4892016190219	8.20209005932805	45.5922958878248	23.4149151372575	2.79522998632297	9.99757886358127	7.69130062506011	25.5426841109012	10.5387550699596	10.5791531004157
188	30.0941320659235	46.1171051838535	14.6395891653961	46.2491576047733	37.0244783543342	12.755597045455	14.9795202798871	25.730413847535	7.72146704835015	30.0101586209140	44.9925832933262	16.6806679247994
189	18.3707903767725	34.2207331356938	13.3597737926804	38.2366519105174	26.5317690495867	7.31362181025058	12.4203103586802	31.0793588174066	11.3132283097480	25.6756563672043	25.5805901256570	18.7533869005832
190	32.5610985378986	32.2024030232018	14.3090545070462	28.4527372491512	48.3134859376981	40.9808282526607	24.4652121662493	13.4453572056750	23.0256681890463	21.3212953831866	40.9935672529615	17.2037430649051
191	33.5441700016223	49.4439231338302	37.4266141623409	33.6712230868492	47.1672501627019	38.3746084407143	16.311665987832	12.6228492866011	21.4206868772789	20.4200326130438	45.794640682746	22.6336087031521
192	23.7102229640174	16.4809545533660	23.3395078874945	26.2748565405484	36.9442326955507	9.47296484840002	8.19762061865897	25.8269942859683	9.42071956180515	9.29431038683191	19.4029248286184	14.9414209661646
193	26.721392583831	46.5223457348035	21.5112571754916	29.0249770133217	35.7167588906021	23.2782097418740	14.3174586036655	27.6199101955415	20.2822158991689	21.2881154342729	25.1258636774515	15.3610327002035
194	16.8750007260489	35.7171508024824	35.1205876897946	30.1364232552246	43.1497868630877	25.0265370017826	9.21732573578724	13.3930552702349	3.85413673499679	15.2541280793859	14.3541488035567	21.1930428729274
195	23.0718013908313	22.8379407535348	18.5576997496613	9.23812691095073	37.0033685975431	31.2798069807552	10.0541639340212	29.0213825380233	27.0070464406053	12.2116068560906	18.1414808927744	23.9438724237307
196	18.0064546528103	0	36.1232325486363	12.0464013259068	22.0224378716827	2.89790069972914	14.5329226593948	15.1262747536969	6.77949739990087	7.08551591049178	0	9.73409098205264
197	16.1520070026818	10.6512577362373	28.2501762352589	20.3234551330815	24.7319331494712	32.9399136303874	19.8334190278042	20.0599902763306	11.2139088463721	11.6785852385922	17.2989174554476	12.9065837283039
198	14.6456868245361	24.2946502836251	8.13987664360468	37.4415116693224	38.2273863818087	13.7573198838799	12.5631954311549	1.40487588795704	0	14.8206337758802	20.8637159254218	12.8087892232001
199	12.9728980802831	10.9510853869968	31.5762100031771	31.0332752996241	14.2756678266401	14.6902084692781	15.3854554564004	15.1809107774452	10.8147254862172	12.2010513978514	28.4184453485835	16.7196490014565
200	26.5066132691687	49.6650921797082	27.9209552783256	17.4869497062304	55.4177534531575	26.281558781616	10.9018315768010	16.1323246790131	25.5721047801474	21.8556638531463	21.8527962163477	15.4419008409419
