# Supplementary material for: Simulated data from a genotype-to-phenotype crop growth model for pepper
Source: Data Brief. 2021 May 11;36:107119. doi: 10.1016/j.dib.2021.107119 (PMC8165395; doi:10.1016/j.dib.2021.107119)
Supplement: Supplementary file 1 [file mmc1.zip › Full 100 GxE datasets/100 -- h2 = 0.3/-1739971076 200 0.64 0.48 0.64 0.95 0.8 11 GxEyield.csv]

	NL1-15	NL1-20	NL1-25	NL5-15	NL5-20	NL5-25	SP1-15	SP1-20	SP1-25	SP5-15	SP5-20	SP5-25
1	24.5837977539867	31.8505979490245	14.5675086006752	24.6523724459322	45.8740694968511	23.7710562760608	13.0642568903485	38.927948733831	23.1668377288394	16.8069957265601	11.2411534432688	25.5867602682301
2	16.9043393777830	23.7866852145631	42.5588132585805	24.8291170620665	26.3507315007027	23.2995635835946	12.5570540169632	14.5264706617687	10.6993351396767	17.5273300946172	24.1725896384123	27.4605412134588
3	15.1998444059975	36.0566710981826	7.9319796379019	37.2182709179396	26.5600343764911	55.512046704773	9.6718747082367	28.2898100976227	20.9196694023236	24.3127385947624	27.5449992892001	6.69778174759719
4	16.2542948067993	19.7844637685488	11.7595174000797	34.6610912910005	31.7811796849493	25.4066379763635	11.5504686667303	15.3642095485619	18.3584686918457	18.1308096907778	31.9720893408977	4.69263187996524
5	23.6571149443409	58.7623048505123	24.7463611190782	37.1935613325473	56.0207686531858	43.8048447264691	13.1722377602778	35.0494318805972	15.3703432375416	14.1855957358648	26.5640956099245	18.2737736021273
6	25.040983061253	27.6130608784364	22.6811211237971	17.8123662465697	37.733817280461	41.5210212897728	15.3126027580908	16.3660301599167	17.3063076097038	8.06642302870159	26.3220827151243	27.4415251680404
7	30.478316963942	11.2853959210094	22.4895707512139	28.9456621806795	50.932967228206	19.3424049089900	6.03465403586816	22.3238375957538	10.0831723601299	18.1173898811131	26.6894294537284	10.0749496333549
8	19.9149510074738	4.96577079364084	8.62426052102737	20.669018403275	39.336718293874	14.7991487334055	26.6772078285636	15.2175820454194	10.6031111529488	7.96025984412488	16.8480744190755	6.2904373142491
9	29.9291005535650	60.9551690410747	44.5782572858387	31.1465468031770	40.8588329570892	63.809432474262	17.5387272323119	23.0091964080523	23.8682832368428	26.4091472451297	37.4974337819749	29.3886027079438
10	14.0123855631261	20.4727973718877	32.5390527070412	5.9303935371096	33.1099119058061	27.7585443244857	20.0140808950634	11.0685887828687	18.4382141825914	18.6018252227749	16.2607028949971	11.6855062719356
11	1.46244087006913	0	13.3992996350871	8.28241555259186	28.8429359572625	11.8639776825158	7.03959094692687	9.31164711572887	20.0331117884461	13.9780892184361	14.0060783713460	18.3496837282222
12	16.0739369371824	49.4699287594211	5.52209178775868	33.4302442579925	47.371218735069	62.4938125459939	15.6434445453273	11.3054133350562	15.7635354885211	22.5164453073701	33.1716821649051	15.6094566613234
13	16.6165091153699	38.6662447678251	22.2832162920221	47.8223255623616	45.717978694249	37.0623175550349	12.3935172462127	28.0750565020576	16.5899391777145	21.1821884797724	31.0303566890712	17.3399761928378
14	22.6875427880499	17.7455258877528	0.93870388064596	28.1720086986982	13.7540841646062	0	10.7518142148077	14.8499899664358	5.30322655125195	4.9862482172688	16.0879668181086	22.4150841381917
15	7.181923318753	20.690224579946	15.0451707941591	1.78120544605295	35.3799054896220	22.9511895735219	3.13834151836508	8.27040705242141	14.8090422755758	7.62469974155804	27.1644866494545	8.42135568206402
16	13.1218888516251	45.0763603885306	8.98655026222657	22.7823534468623	40.4951966930473	9.13161956317335	8.22043948263706	32.2232544697512	18.0270768819222	15.0834140137528	16.8109992979560	12.4399671814019
17	16.1864943902678	32.0181058685525	11.3683515979611	21.5370821734826	40.1041342449693	30.0323058428317	19.6885844149667	17.7149930501005	0.734560341708258	17.6697287384999	11.6321884196612	8.76654229213348
18	11.7342528086349	21.9793021682848	23.9034266752924	17.2941861733753	33.8039907958558	5.57762793381901	9.63577897680314	20.2362071144165	10.0088511659411	17.0462635887073	9.86966971946166	17.3661048972059
19	15.3125255745899	36.5372838862358	30.01985872900	13.9654265350463	42.1391849075841	35.5554125701379	18.6341531019066	13.0635616193744	10.5348709207434	9.2450004283121	23.9069446440700	23.5020508144733
20	36.6413492015011	40.7782384168813	51.3762658784681	33.4051590176549	45.2337561359793	62.0809123630503	24.2439986133478	16.4305531478874	25.0808832580931	21.7705940847633	35.4239627749005	24.3842478521223
21	10.1207432017747	5.6006829863429	4.82050049653142	18.9770654925804	11.8193281990992	3.68264563151079	3.23004954686303	9.55545855294463	4.62705638105199	9.14064247620644	16.6835084659008	16.5003807240559
22	20.4484158999424	26.1846780084227	21.2254927780290	32.5993197214433	30.8984636347167	36.1140658767413	14.6902946113008	17.6803690064976	21.5128272404872	15.9469007821949	18.4989798616393	21.7446259658924
23	14.2668602600594	30.1101615232131	8.0966404257289	24.1106708267967	12.7785611466516	24.4389613359592	9.20429300237358	19.6766329302920	19.0989709024667	17.1458113162719	29.5588816150341	12.7409627088540
24	21.0309702447300	16.5074462803744	7.69407689095963	22.0614337075881	26.661146542104	15.8055573102818	14.9522203638551	25.4992776677399	9.67323924971788	9.47155816324405	6.46213321998628	13.0893210697376
25	18.9792478012349	21.6764358267858	18.097756724883	17.5672092108861	31.9963608781912	16.4552655381915	12.7622149818447	7.5970914389117	7.85471745912367	14.5933808936752	31.1394277550175	19.9130407450778
26	11.2889562152818	28.9157663578086	15.2706653021586	21.5853328576916	26.6058074828663	6.2922510311078	16.3654039525265	26.5521706252835	6.57630588389912	16.5729776652720	22.6378182861876	31.8634117010376
27	13.3838007042539	21.3965041285056	30.8676596448836	17.2103780286779	29.2468112432369	31.1609564022287	5.47729376139136	17.2396953227297	26.4192175004818	1.87440499801383	15.1695797400055	9.4653704040695
28	20.7453661458414	19.9287519069282	1.10310102674346	41.2645970127212	27.2380954810588	33.0354394710832	21.9804834411639	24.6893542936780	14.3157752155727	21.3238828470098	17.4956473433093	7.11442215644733
29	18.0699328206920	28.3145964115171	17.2222467204936	53.4406358586672	32.3243805417392	16.7225187131924	12.4190623948567	19.5057462728990	11.2615122653589	23.0624906001269	28.2806104203224	13.0189055686840
30	23.5628802824887	16.7982236847706	26.3309896270197	24.6570472772990	16.4014787700694	24.4127260466196	9.96539422329545	14.9549142029716	7.16250878337767	9.427186304935	21.9392903980472	27.8389506419889
31	22.9874108559179	15.6216041926632	11.5305082693342	17.4031185152994	14.7826246860437	0	9.8843307058953	4.73045683568434	2.89606984814921	18.5747620059297	17.6842815537947	18.0403698647111
32	22.6910937862193	46.7850296327460	24.3900465372455	20.4369210910713	52.25125516709	35.9567395716666	12.3620882241259	20.4287466402678	34.657587097265	22.9526945890258	22.5376271813738	29.5357749248223
33	18.7545867898506	32.4057339089588	17.2748274061877	31.4893588610263	59.3723672664659	9.03843804861262	17.2751717542513	28.3084021698918	7.17698489372304	21.7893336280247	23.6478774419458	19.6764080922523
34	16.8378410487099	24.1625299261764	34.6600809274874	17.9569237659966	26.8229171568012	25.7502380611877	9.63498407948197	20.3107694127561	14.7925509107898	10.4300502814811	26.6360910663498	20.2161478108467
35	22.2131957949428	38.1180419323759	15.1062616787668	28.2023248380645	58.6649162373557	4.27888139959873	15.0807614343376	8.5173387938533	31.6288666144399	22.0816343080894	31.3465287680781	19.8720709838550
36	13.2522529425533	48.6834163773428	42.7261067114739	13.4316998564392	71.7120395743715	46.2359792541415	18.7144873541066	32.4226822035972	13.1974512261400	20.3042622843858	32.2205558163735	19.8584141233416
37	20.5222905583389	13.3508732644231	9.63954031897598	27.7534099226394	14.3679980793218	19.0047517229097	5.4212431545967	18.7114081006300	21.0256853110239	19.9635322610834	25.2245531299192	12.5895545941196
38	14.1977444276362	30.4106814544777	27.504907436744	34.1934227681149	39.9153030652283	40.8249851289744	11.5949242447634	15.4620154953994	9.82250389046903	19.9072398247336	23.8437198588586	21.9827719739300
39	12.3561179881218	24.8249670097327	32.8717176501456	24.7666955307699	2.27645520419444	0	13.2733204317748	18.4469711738861	10.1460173966180	4.28447999906677	8.10699614251522	12.2536897988452
40	28.7699722828474	45.8422643167663	29.0330733554392	13.8046125138785	46.7076267949997	18.1491593415803	15.1961026564749	34.4984475651693	17.975987519219	14.4813819621502	20.42029207811	34.0617427764520
41	15.9280512614189	6.32832877727742	7.80718250656418	9.04149697018986	20.6087499570021	3.75868058989153	5.99335179834904	21.4290895251192	0	14.4046365145994	20.8026434432555	0
42	27.3459109242104	42.8196584869687	16.6135256464521	31.2575719597912	41.0339588439178	21.8456187856201	14.8320721933397	19.5101171227346	15.9197875408643	19.988723501704	18.5085390945887	14.1221668324866
43	18.4328052628646	27.8579384382839	24.8547590845015	21.3806954003136	42.698557442209	24.5755703628004	12.1266831110803	13.2242432566976	24.8963479934785	10.3763796051971	18.3266535732147	28.7658537746739
44	9.33211164230203	18.8301892836834	19.7789681092069	31.0164537940282	23.0786722222035	24.4002297635992	8.47782923006024	7.92289520958711	4.36238055957712	8.59914905862204	22.4501812598290	16.0737437243596
45	27.414560432647	22.7566147107484	23.1939520775356	35.2802804396836	47.4490005078446	47.8321769993837	14.8087365588942	16.7622637157177	15.2061977225004	16.8443712759932	12.0166612697749	23.7138427578094
46	41.0532173066266	60.5377740007004	22.3494463049272	47.7568018021664	54.051268949752	56.8563842792958	17.8706511757763	23.7558999237559	14.4864428641231	31.3011643160871	25.0534058525397	24.8352072548452
47	27.6689476613859	21.0379716784562	19.6656978745783	42.3967334505852	34.3635465708804	40.8581159034892	16.8749205726677	15.9343790634256	13.7601030916739	21.769369489676	10.1538608240082	28.3659033938182
48	24.4708951424586	35.7114718899905	26.7614300917822	9.99583063890872	38.5909749057055	30.8128901338176	12.4396405152508	15.4794212102997	26.6393998766740	9.95184748500797	18.50435026199	20.5482727443799
49	17.9245810393540	22.1124034890045	37.6800208667938	29.5843077651867	45.6303990683251	37.7417514005997	13.8907894914829	13.9533969564464	14.9672773230596	13.5485447426092	21.0579429379752	20.4408678840372
50	32.7982214495405	28.2766727526645	5.52316003747442	35.5078189009865	46.6439422463202	25.2284382539796	22.9215238114009	10.8441936439701	17.0844454894582	12.6086069725361	19.4842234282380	27.6815042471014
51	24.9153430661663	28.0558540818655	6.91769340032375	25.729297581049	46.2180117526886	8.57580243859652	17.8461100296661	20.6484863797373	22.3139731635373	18.0552169511283	37.8010804753428	25.393312175096
52	17.8548863706848	23.5196846167900	24.4669130143229	10.5047112353106	20.643373468135	24.4167478800032	7.38248001772888	9.82411327568883	12.7386606043574	11.1747740903052	29.3300836538807	4.62700067643921
53	25.9238835416695	35.8923918070112	31.4961625501480	35.6601240916147	35.2898628446876	17.9964546745319	7.17683965942024	25.4256366264144	21.4956827326565	21.6471493699173	28.3606512633671	31.5373988358871
54	26.8615112138853	48.7454068152513	24.1978445833233	40.0392916956479	7.24705655050564	15.7364046128105	22.7283522155899	14.3864404733117	0	13.3632506469103	31.9275460274664	13.2072410187708
55	26.9307438840153	37.0186977192348	25.2031700457626	46.8376744589351	48.3280605680405	32.3324713025135	17.7660177857582	22.166732377026	2.92482710015086	16.9938817529652	33.0962474688513	10.0948626395669
56	24.8837261650632	24.9702353951689	7.8830979020019	14.1261427300333	26.0777040799773	22.0131945490037	6.82941155964365	16.0305000253338	21.8204794950184	19.1382249979853	18.6490268823709	11.5611251935867
57	19.4233294217253	15.721658924208	18.9581290628676	23.9953594876223	27.1769818211114	25.4615197119253	5.51304412642324	4.21305463215278	9.4947681996329	11.6091982848852	29.9619246975832	30.0923674416921
58	13.5137470662711	10.738443847912	35.0347446313096	11.6445842702110	32.2649235495301	39.2672942285789	7.58954193841857	14.0851893639284	19.9076479929455	9.93018819594663	18.1527126322514	27.9369690506369
59	28.3910663942962	27.8847861018650	20.1636498961462	34.8889224364638	44.0260654440968	22.926881827192	11.4311717064924	29.08280593804	10.9772578709574	16.7564158937085	13.8699279160366	18.5487859814543
60	18.581310144403	38.0974367015151	27.3645413503272	21.4208440464274	43.6601580502212	45.4160902835603	22.6351440755844	22.6056403150907	28.0193723481079	14.1967908667086	24.1879635096163	41.1353637040532
61	24.1857410084771	27.6159329442670	23.6242049066689	29.8912950331804	41.7527302888640	24.2981748863731	19.2321070767218	6.20157078305749	19.8098380843337	16.6611730192044	19.4226790533477	9.70339094450715
62	23.5171929229448	10.7247886108049	18.6062374205567	19.5245701025293	13.1943447781949	47.9989253769562	14.8261960970974	18.0094395730158	17.0798865437222	11.4136771465037	22.9510564923085	26.6769132239732
63	20.0724201738329	5.42040009202127	17.0051005367206	27.7125387342099	42.6839069767972	27.2048564738369	18.0546401609156	17.2118186678310	8.55477870763637	12.6621991373041	6.73552763380594	8.41263780683437
64	18.4507451253916	15.3439382505992	0	23.5387932694240	29.7227100109495	17.417943689529	6.94182349670798	23.449802786384	0	18.1289022223529	12.1690617666415	13.4608233611055
65	13.8321623492998	36.9508968450436	6.73933235622872	42.044379658904	60.1948207182892	63.8363287846347	12.3173889209033	23.2357463585644	21.2302465517787	26.4589447628724	29.7340625397306	10.8307766812064
66	15.2233179669846	27.0817539161298	14.3507818752786	26.1975133308489	30.8535587145330	56.7468390019384	15.5527580629662	21.1928268279009	14.7415343388855	22.7195843032552	8.87155838833364	20.1369921108702
67	9.38888425210536	3.76418901207707	17.3805725020485	15.9974640588178	21.0232731952728	16.8779495105059	11.5299127106682	16.6122513026377	15.4317565670878	16.3930618376097	20.3816221519333	21.3379858324269
68	24.9358294021369	44.0857252053326	33.7299689544539	28.4910786353991	45.7713012118275	28.0966124888733	19.9721161152417	17.1994589665358	24.6027366311348	17.357127556756	35.2153212782961	27.7671215012387
69	13.1633150709717	23.7367411241379	13.0644042789891	28.6524439298507	23.1472088503544	18.5197361293173	17.3919402481032	22.2749017630092	20.6877364130860	13.6086418725975	0	20.0861284414868
70	15.9844225531736	15.6433967098940	10.6447288275037	32.7012047352123	34.4410839769280	5.48267269490384	14.8105298522462	11.3844401440838	9.09938913348106	19.7791763084625	7.77955417417459	22.097211868974
71	9.89312823314926	39.2970784544545	26.9079363810191	40.283402312031	36.5776765454387	17.8539094645638	14.6884279518449	18.4387532740333	16.4475338874667	22.021193162591	12.1228884346279	24.8589530583821
72	26.5960564206583	12.4679552988912	20.5367704525362	21.8786093654042	34.8786406674704	46.7330420023924	11.3153187753919	8.99755482014416	8.53351191902942	9.85264048351114	6.40142895333183	10.7424830482214
73	14.5398434270157	18.1971647087259	31.0765442429255	26.8726482364123	26.5232986805417	51.4739203921359	5.37850085656294	11.6881049098075	23.3316850251190	18.4190036581502	11.9397953201762	3.88814618422864
74	20.9968544150712	10.2013578042766	19.942150865089	37.0033549104306	39.7897228837696	6.17053383594913	12.4593995000875	30.8533056465249	23.3509143733255	14.5630015860690	23.9610467850648	15.1799713672161
75	26.0815061424312	41.1900919636281	46.6880251652008	35.1798922474165	35.0470773760538	51.8555670896873	18.9812250067507	23.7744467542542	20.4921069812558	23.3955281520923	15.7622627607244	23.0290502326347
76	23.3741059415428	49.4272652819759	24.1978568557989	25.0712019531520	44.1743652463148	11.3167434814229	27.2423135572160	20.9703025760627	30.1759166546021	24.1776657869598	30.562323175583	19.1945925660749
77	28.760929927286	25.6400209867679	22.6027140461229	20.7430037334723	32.5716923023767	21.9602685814534	11.8206904461582	22.3265160557446	9.45411518086197	13.2582289555157	17.3601763608606	23.556107876208
78	28.0081543210115	32.5357435888572	5.60338618024437	13.5426546036494	31.7718243963984	22.1836409111859	8.2154082778963	16.7552021081150	13.2958827712717	7.72162999026365	0	9.35759542203377
79	13.1381498782478	3.08757559063258	15.7214079870452	24.7521262151016	19.4104574103024	25.4206784212807	5.02383288990152	4.62029861542427	9.76007797394581	16.2897254407808	3.21793277694016	3.81782818002449
80	22.9714365654057	28.9686504974992	39.8000224596750	37.8918371498138	18.4717363041976	37.70877451936	14.7014886559352	12.6007929249344	12.6076015699158	8.02018171058572	16.6157591708921	25.8268456742574
81	22.3954866109213	12.0382377561140	17.8409079188800	15.9672080239427	52.4026053890425	28.9114446178251	14.686346756937	21.2025563511371	17.0418310944753	16.1471014524855	14.1919552651018	0
82	21.2540038314658	42.5115680531324	19.0535245350950	28.2539601908110	21.8981470175476	30.8584397005412	25.2825170216239	32.3107138980938	10.5902929864584	13.9705092519552	20.1894790611219	14.2853570692519
83	26.2871526705056	20.2543525332752	13.1967457585001	33.1039317078621	27.2025756915432	44.6095090854697	10.3387632696395	16.2922524011065	18.7346099452221	15.4551891965167	13.1683991361927	22.4154401150801
84	24.9450580527837	44.8776509132232	23.2365188963322	42.9057360705771	25.0139522216072	23.3685583251436	17.5051704622308	24.2667752576942	0	12.7130089789990	25.0604835128793	27.4852609911609
85	18.0110497079782	8.95606038038074	17.9913828511645	22.9964498339539	24.8093048676694	25.5593617030233	7.64771035667268	22.3059859815878	15.4789033284694	6.94950751095191	24.5962954552603	26.0253601507738
86	19.7203356810929	30.5758719340711	10.7941132953620	24.1740482711645	41.0791669531434	53.6697728376184	21.0937036940543	20.6996722948383	22.0987149396344	16.9785553042411	29.5853786618121	35.4967952260688
87	21.4913693743116	41.1696800085651	17.9543432415333	29.7893599226562	9.87710142474716	28.2049652356152	13.7630037685882	15.698796942449	18.3954084926201	28.8089837158907	17.1956759636293	14.2619074711959
88	34.2597489456116	34.4362391754858	27.0745216912995	46.7820117537892	42.2196743633181	61.1390587792866	11.2081472503623	27.2165516653389	23.3098633006406	21.9817989549296	38.8802937376096	21.9532583966493
89	20.9866740041502	15.8154586548468	11.758898441935	16.9696524457944	26.8214623456397	0	17.1013252489663	8.92363997285674	0	10.0367974762959	10.0138982634805	7.78386177190926
90	18.6346000037811	22.9622134023561	4.8847037508082	27.4054431551443	38.1046851188836	41.6894576160506	16.3625054195257	27.8158016070757	32.3816197280928	26.8423821827138	19.6331258588052	26.424086390291
91	15.1275105026539	26.9911527954441	34.7547265217419	22.7761453975751	16.0696010637580	52.2730239554078	20.7717084138699	28.0906789929674	12.1611461127886	14.3517036636863	30.5247996565748	25.3795144532227
92	17.6900916127007	16.9617054326216	20.1340558219970	23.9792160301375	0	40.6135029626718	9.48383584333547	22.9261281349659	10.3858876466811	14.0239954207301	19.3620733919665	18.8700789774170
93	14.8408068322684	40.2287035009448	23.8372224431934	17.9168233639337	39.2501128275202	19.7008914066543	8.43113899179213	17.2530488974107	11.5365578379289	18.8268900326035	8.40395545656373	29.6346020523093
94	21.4360980527006	28.0561257876051	10.2220211323222	32.3415915626058	31.1716575946713	27.7282658893896	10.0971745426796	26.6891760888743	13.1974903830228	11.8786193623152	21.9339397346896	26.1433891239529
95	4.8170118847139	24.4339787169375	10.2078099455987	15.4770152205089	12.8557915496630	40.6609250949787	11.8463727931149	7.85189293739825	2.25976645787114	17.9758808544625	18.0228572080632	0
96	21.6561467927658	40.5847595446734	29.0250278655647	43.4325371837746	14.1182163923966	17.6267177873904	22.2221762197398	10.8388664365723	23.5852082866648	17.7809145662556	24.0860715356157	30.4189651307608
97	30.5088906159172	48.7161968929531	32.0535762412867	32.1540405777697	50.0986775277731	23.5421189438972	18.9995858258307	36.0727822357273	25.3603532197909	29.6303355468252	27.1474831793275	24.9296665937147
98	18.6105177299749	18.7627969138569	19.8900945276623	18.8972714218537	35.2043380014501	22.8294963642271	5.42023736876741	5.20228055582858	16.9117662000432	21.1370336688674	22.3030321507667	5.07594330971728
99	47.3317576634514	61.0138835996687	35.0259386828144	43.5288372210270	84.8724212203007	49.9366563772491	25.4643011488682	26.4697622489529	29.932420104613	30.3506022924492	28.8317699222536	15.4421610581917
100	23.8414265674032	37.6785782482389	18.7704543301454	0	21.7216494490132	21.7219831256816	15.6374227598173	5.60848249947537	21.9026423415541	21.1121811148054	21.2055267510595	4.68147537863809
101	8.9553390781987	31.2553461675900	12.8542039649079	4.65824260919533	0.0983567341477247	19.1671249867504	15.0583309103281	18.7768686777715	6.13314549311741	13.4354662171976	14.4321240392716	15.6264543975764
102	10.5813754335244	5.74993302864332	2.27483955905904	19.3838806208323	25.3208160310055	9.96950339163956	6.92644086872671	14.9655675216855	1.02317806198539	10.8744009272162	13.2638310003103	0.817546166987597
103	44.1758690138881	49.7754085909846	19.6875460115600	50.6312958443621	59.4259819632301	33.4571470446271	18.2372769471950	20.7247364632414	15.2204968476631	26.0797937595672	29.4819386276058	15.7869473045846
104	11.1316973400222	2.60758226717794	17.5475005224734	16.0917882759507	27.491405573889	14.5724894692290	16.0633927530958	12.1805003332453	7.92758992802124	15.7076679780612	21.9812965907354	27.1323070329598
105	27.8701780221706	37.1622392934099	42.7250644731919	48.9654222528552	35.0767531566495	44.9531519824722	13.9790322102696	19.0587323384818	32.2303518956602	25.6072366898009	23.1666971752647	17.9871100363481
106	16.9069270454834	23.4201140504525	26.3619095780248	21.9806275548001	31.9376842917521	31.2879241690817	9.3671513056968	28.1182550620179	14.5015858979575	7.88799478518527	39.193919980801	18.1735234367251
107	24.7605358018190	13.0863333999179	15.4065931626775	34.2891976617906	15.5498366382539	27.8563612917655	18.5787419990215	12.0406352899618	14.9647053668397	20.3684309433334	15.9763555207929	11.7306120026883
108	19.0120754764321	16.7217490320779	32.0667133117837	14.9640608030471	35.8900581548730	25.3673221376314	13.2549309443209	8.49498513639758	19.6686335556177	15.5424985716706	16.7213646103457	10.18459493051
109	17.2142107550842	19.6770544068607	12.2231987583735	27.7456843517003	31.5318169672783	22.2786378225931	15.1158938810367	10.4896170045487	22.5395498531738	20.9575460124039	19.6443886318170	31.9350465374003
110	26.8998549098644	12.1535449485724	32.4033120958662	20.5298060350610	46.3225104860646	31.4062659239137	18.1601835757524	33.2694866137947	30.0558551664073	13.4373544622344	19.1575969136794	20.7616424419645
111	14.1026199756778	11.5644791708491	12.7934377926618	26.6785129902560	17.3599965857287	8.36584965766836	3.42663120185805	9.64184492654232	7.28659812557907	25.7014500658257	13.39306594004	14.5968752483802
112	22.0550710676687	36.5556937441681	34.1326974249631	34.2787240673711	42.1873235214346	46.968154887519	12.8897535349006	29.1367173805271	21.5834143960960	17.8408268228065	22.7295648990834	22.0623021162101
113	25.1541437348827	30.7853923625597	35.9451341612765	47.4681553042427	46.7891235545518	21.2757583598971	18.6724553901219	28.0198475302554	22.8383998128596	18.8733962667387	36.3066325829645	21.0842577905606
114	9.01588941691118	6.57784249157662	12.5092049429764	20.2985423750821	42.6241619044929	8.78277043944615	19.1875748968591	7.83511109360492	5.10829157291713	18.4069656443067	19.8588565841091	6.14193561949616
115	21.1134249653908	42.8610822623663	47.3571078454453	42.7160948575645	59.7086138159533	53.089455115738	22.1919181911072	30.0701552045591	23.8367072545339	18.3572484118826	44.9741985198785	25.0584210636318
116	26.9483684808370	6.93786503912156	42.0026968593161	21.4559079329377	37.2592632910154	30.5918794458232	16.9588071157023	7.44998057010109	7.31293053460535	16.2912703788852	35.5566997802259	6.27302296706234
117	34.1991791033454	38.8274932330154	0.0378131330822313	26.5087821174404	33.4077595735278	56.972768333151	17.7582794141527	12.5501926174802	3.53139969007997	18.1214298625333	17.0471144664729	26.7466924664827
118	14.3759000422182	22.2003962528060	13.2479903623855	17.1106456991217	40.7102182938952	27.9863628133105	12.7375149337348	18.4135713681427	5.02222121626853	3.86781323894508	19.202475005641	17.6544732238242
119	14.3139040995098	6.38642005834287	22.2768891558454	11.3866756768629	42.4594654413395	4.98988171936115	16.3180365154722	0	10.8825177343075	15.8351673304772	14.7871225797586	7.6724882829495
120	22.6569629252804	19.9197552994119	11.0240062297985	34.6155829771140	4.5069157780861	28.7283631903279	5.81869418288117	13.5979011588661	0	13.7665401884882	20.4314246794815	29.7121787095152
121	25.1316555528462	35.3101104232481	26.4753766708652	32.4982134057085	40.8031163154933	15.123039895992	9.6732544755319	17.1290058936697	26.085093682286	22.5001397552286	31.7868011598031	25.3544180989755
122	28.1754957622729	43.5582439785363	18.6153086484540	49.9993180355771	50.866934937685	46.5626201114973	25.3404902312894	14.2856247125582	26.3357141591108	20.7811324824383	30.2828926583720	34.3488283989035
123	12.1877167832315	14.6864537181061	14.4964146767144	14.7725582018701	19.0504956197019	24.7294005336032	11.9845222486125	19.5351557478785	1.52199914185971	12.3802421614365	8.51623453286622	14.2713224946109
124	12.3462399158229	31.8731675814129	31.8538758635689	33.9332725489951	46.1208882921566	56.8520982419486	11.6792186551456	17.0452964726022	18.3397963990343	28.9674227999873	29.0432643080075	0
125	17.3488974957421	36.5496444053406	14.4940835629684	24.5167218163483	20.4224633103029	24.3318504249921	3.39189591643114	30.8006770621821	24.3302179463713	29.8018457689771	34.0656145359266	10.7153757432696
126	29.5995526877894	31.0655669028708	36.6587324027279	36.2458909195857	41.9618215792987	27.288141798092	3.72474100038754	17.4800841174128	23.9803939840399	24.0175949532796	29.9248219487816	22.3953691699906
127	1.46266274259045	39.6295218348304	5.97595148128556	28.9090373020399	39.9615190777198	20.9385073485479	12.1057778757359	18.0547906486592	4.23933825655868	21.1654937328147	33.3187664170455	18.8470180734368
128	42.200009249877	58.2396365974471	52.5014950841677	32.6286816321587	62.8483525079113	34.8337921261714	18.3584475854543	40.4524090385833	16.5553915474351	21.0315335933787	31.303224623738	18.1600759928143
129	20.8905380030917	34.3164366928983	21.6458557115038	36.7869797156291	59.2314285918195	61.2184741370882	11.1545561372862	19.2626234110435	10.9658905746552	10.3320818294077	16.1547189809647	23.3067442882634
130	11.5498161452203	25.7006702663697	20.5003065605096	34.8076620100749	44.2015320284705	1.18974113187071	6.75218551881234	10.9259457411304	14.8428363051838	20.1720594688539	15.503148579735	11.0091728573505
131	11.3968545073403	2.66336389757535	16.7097225544886	21.8626327637733	0.571180626535892	25.3579075690776	6.90048069697958	23.8875870586132	8.4584329861706	7.84761695437202	15.2294463370533	10.6380125212841
132	15.5016526660409	28.0591980243173	17.9863012077308	28.7132022977668	60.2709028855995	13.4624492222056	9.09360509679142	23.2011396997468	9.19689977248864	19.7168443136142	20.3796473124466	29.3579439121447
133	27.3251414672760	34.6519006764939	17.6347858453178	35.5824708346843	27.3989388814320	12.4902428087930	16.9924855501086	1.04693480149251	15.9670425001991	15.3576332862992	18.8403916283704	23.2118714097254
134	14.7718861236160	20.5335382449772	7.42028730603651	26.8842644203527	24.9196368397136	0	15.0328876333719	22.7116359806952	4.39220874540533	19.2938456639365	23.5864535457139	20.4683617979358
135	32.3784638943201	42.9306596239848	15.3793265016339	29.9446142498525	50.1874377749428	26.0894522047846	13.9359714784013	22.0195134278746	9.2413309690322	13.5995101284539	22.8431598842688	7.33183729799629
136	27.5680097214049	23.7072776442824	23.2278705973146	22.1827289109469	38.0479648694841	45.5372840625148	12.4350946982671	23.4739813097244	12.9985090793748	18.0755494954154	28.0010002739653	13.0094346150955
137	15.2385289463046	21.5055696431871	21.7471726985682	22.4748223273633	0	37.6084292754977	14.0489695589056	18.1372491510517	10.1975087208752	15.7642476047190	40.4253355512289	37.4365142819702
138	11.1034653215136	34.7748420574716	31.4879072771183	15.0354342153453	27.8148726725533	44.2041140650415	12.5699929502981	23.4095202191185	14.9656351921947	18.6393474593594	17.6484990831981	24.3471223656583
139	24.8280879589844	27.0922823720556	32.7641261894919	16.7907129797275	48.2586896206641	52.1517703777552	11.6589509925721	23.5000725682727	23.9607643039677	16.8152198897345	14.1885360356166	34.7207226343473
140	20.0892910701081	25.1289932239579	29.4115580102746	36.1155221856401	37.3169013762875	9.03451766901009	15.0697161958563	10.5456644205580	12.9658443425673	14.1737862514726	20.4763361964286	20.2871580819779
141	22.1538156253532	27.4740877353857	36.3197895649323	14.9557447496787	44.4254393222238	25.4008735751711	16.1275673251808	25.5562904474423	15.3877805152616	22.786604419579	18.0429404608385	16.5385888374941
142	6.73009886601273	17.7375809529067	29.1428144464606	18.9676382485866	43.4976165843454	8.61234574964901	5.85170833935213	17.4624563398335	14.5873333870321	6.2349226901375	13.2632452619164	0
143	22.3509754095769	12.4486470535286	28.1071691974913	13.9682290904918	46.2072092317281	19.9418759650266	11.0370130635609	14.7311021923087	18.0757539314695	13.4618994054628	11.2900525044045	9.9321330591082
144	40.0580252633889	39.0918253621746	45.1126013074072	37.2503706216666	63.7869098328486	21.6739538099712	23.3861932598541	28.9059009782441	13.3261009174338	21.157722999642	26.161177027026	26.8641422853409
145	15.7113995809774	37.9515768306757	40.6164246774507	26.7661726425634	43.8007537012554	30.491010819228	11.8590049838459	31.0069951819969	17.7330539182164	15.1726973101862	16.1789543001426	30.2676903189661
146	25.9466666648635	32.0494829802247	26.2444829964642	22.1603425188609	41.1810418236574	53.6910174195884	17.6745228628470	22.5070886334360	26.4323045915828	16.2033470229455	22.3744552953999	22.9079048228825
147	31.9559008047273	49.128912908384	27.8877656769415	34.2780545822487	55.696914128108	46.7164573047745	20.7305828264821	20.7417795001407	25.3410831774535	22.033878571035	24.6883537706825	21.4896836284173
148	28.9177472860190	37.5854788553426	36.0361396345755	24.3554098720814	42.8215108347813	52.4016993164341	14.5370902398497	36.9787975686316	8.68400627771376	15.4545965859332	16.6422320403536	33.9199717982214
149	27.6068524400336	40.8821981247135	26.5830336020734	41.7375649246556	37.1648588876443	29.9967245512861	17.8844823271768	22.7999593736623	10.3563536938178	26.5895591893842	28.3317901270664	20.5180161111407
150	16.2081378532678	17.2422651694746	27.2469579396005	35.3986139172883	21.9788621782415	26.4179911880064	11.2580143797403	10.8412835644480	7.66437549491855	13.7753333768053	19.7309674717333	14.1675903877397
151	15.2233929509042	42.3685385117815	22.4961588783421	47.3198719563548	43.9036270339491	43.7859611503128	18.0397519500418	33.9489619216741	20.4528352842225	19.5460891079555	32.1976585589289	39.8320356273463
152	12.4325075034628	0	23.4592435142580	23.3457198418549	8.24179125392986	14.7222231040775	9.69119534068106	18.9496080060605	9.63398523781414	12.2255459308022	18.8975076028976	4.17871038708160
153	33.0631357948821	42.3592483563206	47.2309106516704	41.9961984537505	44.6485946374051	48.7511994848158	20.6916764716259	22.7754931666451	20.6259329259461	26.6093340520512	21.9237930632734	41.6310055747711
154	15.9355337184833	9.43265168131402	6.48303537038014	2.97175405556890	26.1318888450957	42.5288430280252	13.1376943963193	21.8132781128031	18.9391729540319	20.2646597752347	22.4030630894395	8.54968076155045
155	24.0179928476598	9.23376802246947	14.3073296521299	16.4035512392773	32.5977049717244	24.4986927825797	7.37521905991748	11.7385377150396	14.0967352819798	8.624850154411	24.0556747566428	19.4922449525707
156	8.08834542767765	15.5002083257954	31.4228478854185	30.776219380127	21.3111876033167	22.7832320425296	7.81865480694268	8.12115556638611	5.35912816367827	19.1134027894629	15.7727216081263	18.3331244017276
157	18.0959727811339	12.5406818870479	0.252803182721436	29.9017496967845	29.2291312097801	2.28378817384473	12.9128057723114	25.3832160135609	0	2.46241490850744	5.6638558707766	1.57106496447143
158	23.5637223902603	45.5021627062205	43.3541590125061	15.7881073188744	48.6675706563829	60.0298488052424	15.9428420891803	31.4670987871646	27.2348769192567	18.6621059594298	28.1832677188521	14.8065261427729
159	24.1456724761315	45.1277927013197	19.9344924243637	40.2144724641072	40.9972783230453	53.0069785094382	18.1420389931351	19.7352460423609	19.0529850285444	20.5939691105796	26.0962142566773	28.4271510964836
160	30.8819962663097	38.0397410470253	31.8068835527574	29.1597944104225	43.3084549158312	31.2045564330451	10.4092231759412	19.9725360914496	8.87416226787687	28.8384141699753	23.9519302661615	17.2827443879128
161	21.6683961333655	50.1626947985813	24.7453219466185	29.0659937938925	40.7607558541603	6.07693542375829	21.4736256514683	17.5976085852051	21.5553225516044	15.3945859977476	37.0875619415244	14.7284178696020
162	29.0245073429098	33.4871435176270	25.2201813198453	39.0134762075219	40.6847906153133	43.2725840371832	21.5908155064303	21.8493155369288	12.8936224289480	24.9667598400867	26.4080003389986	18.5846687220045
163	26.0048654689949	38.7617905417035	17.0101615413434	29.0494753718602	31.2555951887081	27.6598499996745	13.8389051651394	34.3008831128549	6.98349938105848	10.9265730698990	31.4760190165875	21.4285556271039
164	15.4248248417995	23.6313341718961	18.005789148331	16.1463207718990	29.0019314060955	48.283566490007	11.3391719611990	21.7920611780949	5.6208317266211	17.7963938210866	22.3232390822071	13.5681767651092
165	32.043266568722	24.4480898126062	31.6687827078599	30.0610185649801	49.9337581403212	36.4251101077145	24.2388674589629	21.5155084938231	5.90216415711502	12.2392703859133	33.0647324551526	17.6892175975140
166	17.6884115808581	0.29905093541422	12.1069933815877	8.29791171463214	11.9778160663339	20.7141612810242	4.47786116664483	6.91109368568424	2.91127916126717	8.462072835816	0	8.66622204966434
167	27.64142498653	16.4915632891792	17.8413582061836	21.7972713979036	14.1442981094795	25.8116392173931	11.6767392473142	7.35386783016116	16.9471418673063	17.7920356047879	24.9996122979954	23.0028291108462
168	20.5245560707479	30.5262334408515	21.9480885812448	22.8275287707991	20.5466863345124	42.6110012562772	19.0415020954901	14.2052117824795	25.5970820477320	27.8597565709425	30.1324728314266	15.9017032266577
169	24.8874226001248	22.8613982210380	24.2416339169490	36.9131985394616	55.5852923616589	34.8894229385331	9.9683139946722	6.41802578273602	14.7803256895260	17.5270646307812	30.5187551135594	25.6105147320795
170	11.4469904369640	17.0736053631965	6.37974276092707	21.2397297211623	21.0399423729903	11.3566348997785	8.71973792047478	23.6262930288928	14.4810313886228	6.05348436144338	22.0591505262889	20.9578598789775
171	18.9410959046039	9.6379694675587	7.07723725049827	13.5363445853209	19.7698049224980	10.6601154901999	19.1381494902419	11.4463258518629	24.5614441243370	17.8986446568478	13.2792003035251	8.48291334793402
172	14.7287082953995	33.3457097141831	25.6971914196017	21.3919846682968	10.2895649896126	34.3457581021762	9.22038660171062	19.1287309590629	12.9343506166323	5.31679378503534	21.6044208972516	15.1650740811556
173	16.4800026249624	15.1197931868859	15.8348334301477	17.825093063693	7.90197253756612	8.46615579106199	1.36718426136562	32.3391974265567	19.6326362063040	13.2969712814738	16.9792009542723	16.4485374792283
174	3.45640619834875	21.0258392452691	20.4685171874631	19.6420201499063	25.8464423469756	59.425528124548	12.9468162113789	5.94995385095802	14.5235200576836	3.9643265404582	11.5549981082173	26.7468569462226
175	27.1068122724853	42.4748304637614	33.7830346132563	60.1890754634776	63.8024642541582	58.0845060737609	23.1003216420112	39.8518793033064	19.3513457728349	19.2640397699978	28.9363962581000	37.3797348672027
176	29.7013085985364	55.5434846194967	15.3938638498334	38.3120519620665	75.6161920332063	36.6515021242559	25.3210019616937	27.6108995939393	21.1749876840287	24.8860638880228	27.7147262195048	32.4577160942177
177	0	30.1800455473578	37.6722948028286	27.5056588209778	50.2384719058069	44.3388110766851	16.5444327818490	16.4837491379788	32.3464959080571	16.153833876349	24.3258868965431	37.513684894349
178	18.7959437832510	35.7151733673193	2.2650096250847	39.8272183933809	26.0809547068716	8.63305576606369	13.5985819670844	22.9000292127620	18.4282736134032	15.3506071207230	13.2636177788026	7.6903418522285
179	28.51864322543	34.5958771101496	24.8187664946608	44.555618858923	43.0899180221121	22.2312181867873	8.87298281903461	34.5552074954547	14.1209317196385	17.0599415745321	21.7235522036684	37.7262008946939
180	27.7766043928130	16.3837076728418	16.8624779347897	34.2755386140753	37.3867149896815	13.481969872954	17.2882042117001	22.6442734159697	14.0992978130984	21.345272334747	31.1130783550918	27.4148371410305
181	0	12.8853298194600	15.4743798265001	31.1273111403618	21.8120397177574	22.4976896760128	13.2537551452729	24.8283377189747	6.82390866135269	9.75044098198796	8.82752635534043	22.0640418017285
182	11.5742535499283	6.09817749148023	21.5982566387002	26.364204453024	23.2709928086370	28.4547644600941	8.61113023307907	16.7765779404053	13.0944390575135	20.1553305535961	12.9046773265465	14.211876014049
183	10.2237511682617	19.5431025084736	13.2308018243718	19.6268112165505	22.9129661778758	36.445943831612	9.58315230518875	30.8078803526311	8.897712615381	10.4260939957417	24.4721213039598	19.6185299546694
184	3.90353450787194	19.3475980832316	2.50589107401925	20.9734737456828	29.8755534005429	30.0968889086569	6.53427706914227	5.82267888667109	8.95949703251861	21.2354886081711	20.6444666073487	16.2389568929973
185	14.8118260063035	22.5081027339872	29.1851915686333	23.5696925871561	33.7215666557532	36.8024226691145	21.7220261434620	19.6931924762901	25.3081376952573	9.62919363960353	7.13558449865368	16.0072912445376
186	21.1934289065554	44.918955270022	46.8286847199167	35.9035216849151	18.8961688197858	35.2694329813653	17.2318041497726	27.0189867788882	20.3185332550952	21.2432860376661	21.7269310260013	14.5577380049549
187	22.8114365032109	51.0560082350099	24.9314805456539	38.6608692641147	31.1516465358630	45.1581523665417	13.8653811247863	22.5833483318547	20.1320708814020	18.1807906022404	32.9432986062035	32.5488226375198
188	19.7355823742972	17.5455746763002	7.82160182368244	11.9442499933094	20.0370698039777	37.4205816219696	13.8909275640773	12.013266165746	2.50534531632040	4.72946503002571	20.9220687122189	4.60161072785069
189	20.2224718043958	27.5163624876523	31.9127335295852	9.07281546407485	24.8813991980571	0	5.11190544121757	23.2415270101086	13.845084581924	18.8523768965595	15.8971088961538	10.9647803357504
190	6.13670272044049	0	10.8404160472448	24.0445150923994	11.9623341997540	18.2573947807434	6.42184429610642	4.61024022172341	8.2588472656057	8.22118620986181	1.73657749574241	8.22294976423256
191	25.6081151844414	6.58959124511181	11.6646664523330	17.0150018036626	6.78462191352681	29.2189965516552	4.08106202237067	4.70728028564245	18.2601475992417	10.6361734612262	30.9285577428827	11.2812736632472
192	14.562155783691	10.6844870348496	4.02118813374853	7.95184505521888	16.4802023962119	19.2218212526003	6.22422428910327	3.73181264068616	15.6029287659873	17.5585254520410	2.15491537771923	2.08841125470845
193	30.6590948100985	37.0427210865849	39.1520950029848	23.2294994538177	46.8474740572215	57.1880884908462	11.4857950839272	22.4788944249808	20.5758267440257	20.0001340157937	29.1655080384819	36.8287585607419
194	12.2724171806180	25.3197172197377	14.2216403621163	13.6808045434238	39.4405689570322	0.162131260433100	14.4732476710769	11.606312021552	23.7367029798266	7.14878568948606	17.1048659319901	10.6618838088379
195	0	31.6704960519738	2.08589072877081	25.8500783635734	24.3586398159954	38.5430856029882	18.3802944639313	11.0944580626808	26.574020621119	16.5816731463173	28.9142197185333	20.6912499961107
196	29.5351723798164	26.4102161105260	27.8058751094055	24.5359067446959	25.1679925612814	27.9909244049990	16.7707888211600	20.3658069002708	9.8782144989905	19.9487763480208	19.6704893905773	22.113469417105
197	10.6974617219206	24.5875720871902	23.1830559078057	18.7638605496875	27.7703013724029	5.80812447068631	10.8363841453792	20.4464626753206	2.67991445996534	16.1658105512432	39.7879399878276	18.0525620219638
198	9.65804892807268	31.2084060382781	40.2268875283666	21.4551842305842	26.7784437379150	2.29923468425344	12.0166979713839	6.50124834336392	14.5994256100713	16.7143483531214	12.4082268646375	4.32252580537066
199	13.6093133045788	4.93612998906073	8.10057004968881	8.19309592607285	17.3844913350161	12.3824255907848	12.5916321332797	2.47727577446241	5.47285470593338	18.7151169680697	26.396349168629	9.50715227014679
200	21.1559496080494	15.2979766351900	40.2484850534356	34.9999759702269	35.1590604350903	30.4640693284041	9.52874526358195	8.65861332158513	27.1745697208822	9.57929255278637	12.3837049829557	12.9661214091094
