# Supplementary material for: Simulated data from a genotype-to-phenotype crop growth model for pepper
Source: Data Brief. 2021 May 11;36:107119. doi: 10.1016/j.dib.2021.107119 (PMC8165395; doi:10.1016/j.dib.2021.107119)
Supplement: Supplementary file 1 [file mmc1.zip › Full 100 GxE datasets/100 -- h2 = 0.3/-1813030878 200 0.64 0.48 0.64 0.95 0.8 11 GxEyield.csv]

	NL1-15	NL1-20	NL1-25	NL5-15	NL5-20	NL5-25	SP1-15	SP1-20	SP1-25	SP5-15	SP5-20	SP5-25
1	21.0077464274134	51.5621098036973	29.9317112078657	35.2257364417697	38.6141780170875	67.9599953018266	23.0076507589379	30.6418480098629	15.4132409112179	22.9687459892074	17.0782484195147	34.2286196432773
2	13.0383056663925	21.2807645901559	20.7420176003206	19.4396894032478	39.9084613570917	19.6976623391026	21.8780862144157	14.7152548841227	14.6832134298275	9.71285024508127	15.6572107535525	10.1036612622166
3	20.0809275933835	54.0199209805584	34.5761883163660	51.7784553711728	68.7225025610648	38.7130332961047	17.8689652439656	22.5078114122913	26.6573538252102	16.3131642316035	36.6361816623066	38.024823370336
4	26.0450505512221	20.0020384911880	6.93066679675773	8.00266824669544	25.6061179259552	12.1331720697622	21.8599355664574	10.9091130594846	17.6415792828768	16.0908681902146	18.8832883218372	12.0834779184870
5	30.8485299954563	38.8392374582904	13.6086362053816	29.6707795983998	37.2233542590599	26.2601499324062	8.06035906304786	30.1483159481521	12.7930799191011	15.7817542482086	26.3432537352834	15.2128408929026
6	29.8128237953513	55.613964266465	29.3855102891392	36.4739396620211	46.3043201688253	38.6954991110544	16.8318288574056	25.1952355672822	22.6970474543388	21.3613017650377	18.7988034532824	16.4777019534762
7	27.6556266374257	13.4694212976939	24.2082849212000	29.2157682491019	17.5260229634577	27.2372172377977	7.94946950351553	12.5232825034131	14.3222277792677	15.2956795911477	33.2074971523679	9.34729480041025
8	28.8434200494360	25.0832249799156	30.3028156024716	15.8225596544090	23.7954827718589	39.7352236017377	18.1898391517313	20.8684675429261	17.6051760431412	8.43356072268828	19.0527731407481	18.8296386005744
9	20.9113977314142	17.9607701771172	4.62667342503666	19.8565169529718	37.3111450594398	27.5516616289862	19.9725896967514	17.4150310388974	4.03396409787109	13.3970872025779	13.5110119688168	30.1660904335859
10	21.9267851211177	40.4034916439472	32.6252667100579	28.0079872824904	4.2694592751937	9.69606441404899	17.5383001089382	25.4376988873966	19.6782627063655	18.5345243262149	41.2106396153207	15.8852578424353
11	20.8635814966875	10.6782332223350	15.7329671025109	15.1029434907117	20.0363625475605	0.787083650319506	6.97755252588921	24.3678200136538	16.8559226702503	14.8135251221462	36.3587725873009	19.4228026410346
12	4.89833938141235	19.6882075899690	20.4620284527417	13.4917466100543	23.7107379832051	18.9773126789898	13.2701930543739	25.0528290332974	7.45684988297214	14.8265871478944	14.6044586407544	19.3045497594753
13	20.9978136278178	35.3261598948077	21.8397461691814	24.1990529122294	9.0867264847901	19.6200960940897	4.07535659758998	10.3835916741272	20.6516623498855	16.3692607387264	21.5965491563864	22.9956691074989
14	16.9720515877188	19.8759387887112	15.0576323105680	30.5962603306935	5.49953850359714	2.67931658305196	5.93326280215078	21.5549958503937	13.7374568750576	5.93736956144444	18.6034209378604	17.3743616630616
15	16.8869096960976	15.4645438930510	21.7501515979103	18.9581854544088	42.7590076918724	29.991758663569	6.91672942044838	16.1737532315663	12.4993085422645	17.9195208530012	19.7372686139115	11.1630336892629
16	4.60505367068111	19.9810004770432	6.93083354328021	14.3751579613503	0	38.3585217160976	9.22437847121297	19.0418420011478	11.3666988458748	11.9395667776112	20.283534766149	23.6959122709296
17	17.3461981298714	37.2783920030025	27.5610054251175	26.6793481365154	32.2961505514028	38.2588700277989	22.7555659440166	22.6388071886987	18.3062008855020	15.7478810047382	25.800802443145	23.4521089959345
18	30.6912893466269	40.4270742006149	41.140821838784	51.2707709756638	27.203032684591	31.0072698784188	17.5207638202229	20.9652700604989	20.7995715762287	28.7041053778529	23.584298734898	31.658565338051
19	30.3906045929924	40.4075701212646	31.7969337930298	23.1855467883119	53.606227409505	28.1758823598742	11.9957751597360	32.074073073579	16.3621458896136	10.4089116148104	22.8971179760937	17.992035345788
20	31.2523136596786	11.1836446155157	13.9230755523134	25.0880356122609	19.5754004887127	7.95343015707692	13.2350728087085	28.0671940151059	3.63848019384814	18.7276304974683	8.4736787305982	16.2489520006439
21	36.4211629819909	34.6912382638533	0.00621246428359257	31.5598410990722	34.4316367271937	31.0646977567144	17.3530478509387	7.44134936400978	14.6493782012943	23.0040805296099	20.8497792929171	13.1199240355826
22	16.3273355653829	36.675582138873	21.0041561669023	15.5192570823333	55.4082409746095	48.3542829926824	12.1385392242668	24.3719498906614	27.1865522473630	20.5178889965262	31.4747097632129	26.2519721521987
23	30.0398712214955	56.2078430985795	48.5971922484893	31.9247066986142	48.2640418612319	69.3084163108885	25.4002890402456	32.5598800511798	31.1835152862612	32.712141714007	38.4847905710749	28.4433128338331
24	11.1066157525351	17.1532927430029	29.0579252765752	13.1858470393747	14.1718394821523	33.6114180140558	8.28470220163994	11.8235452742593	20.5366071047481	17.8471002764073	15.2992945109418	19.5294111936657
25	12.1482469260006	1.59828263023309	10.6036572765114	20.7357688710528	24.6642634767635	27.6536650022355	2.67807168581982	18.4330924420998	7.73229341871436	13.4921667560908	13.5681519230110	1.73183040535039
26	23.7448225945241	25.9052104073217	20.3737076718963	30.4681197041929	28.1451944798185	15.7168756011599	13.5756154857751	15.8507790969660	14.9705687507900	14.0399899003607	11.9715036305769	18.9275171426568
27	19.3554135521689	33.4496409500461	21.3018823785728	21.3277582238060	37.1870406631739	41.9805501814617	13.8029444956686	13.7940384551601	9.25255861133076	15.8194100032567	29.8083155580985	28.2844160320232
28	23.3068593429767	23.8796607840725	5.02538158092842	18.8982077031479	32.6144175873978	14.8452367937319	19.2877667344181	19.7755702906201	18.1897262338807	8.8039729437147	3.94725371456312	20.9742321212080
29	27.3033715472607	30.9325877104539	24.6244081642626	28.6281836894162	55.5672518752673	15.1815026250658	22.6047386826943	25.6240633865482	16.4631236657563	19.7009042843270	15.3724308862672	30.9124397045431
30	4.4025428224083	8.28310550384794	14.9956304002831	31.2305501672127	17.2896891140841	2.39827605398152	11.0139754132565	3.35683314109919	0	3.58641321638594	4.63512668413026	0
31	11.4059530220086	25.0682889043105	11.1060043246388	13.4530962482747	21.9300905792828	35.2794991881295	17.7243140020847	19.8791612156181	17.2548324149109	10.9899759259674	13.3312710256632	17.2300584451703
32	18.2125893789149	20.9448273931506	19.8017123701484	55.9567360777382	25.2202019014312	0	19.1221254199602	24.4221137151301	16.1037244639445	8.57124158855767	26.9493812391940	14.8925014231681
33	15.6160385718628	0.298757226705209	25.8770889463373	9.48517230457314	27.5023628455165	8.7262079102085	8.623596831386	6.94203066486134	6.18999017543821	2.23338798275442	2.92642373469491	15.2150455177497
34	23.6310149923302	24.2174234540686	26.7527350778159	31.5393631893189	38.8530220671092	50.525352306716	23.7520218297281	24.7364828765054	17.4958903244918	1.00089704229080	23.5298407398333	22.7469684704765
35	13.9520770497724	11.8416032890931	0	24.8356572667244	15.7939167766565	26.5158790881727	3.55433580927418	10.2381268506436	15.1572037014392	2.11862170766159	27.3229802720757	5.36451815188663
36	11.4191138319232	25.1118612361967	0	20.1213403259395	56.8755136786187	21.3851733678413	12.0812650502559	14.2107685692715	9.9276033225846	12.4828220316982	9.90984920707867	7.43660750723964
37	9.08685802912661	25.7458435911799	8.66879644098054	2.1810898479239	21.7044960423870	34.7387872503592	10.6747362826411	20.5229376107636	22.9575360374068	13.5101772619226	29.5883204199103	8.1565628540844
38	24.247064257425	37.0722906450604	20.2458662913794	26.4785052191216	34.0543005639938	41.8666962616330	8.73741258977584	22.1557815475033	13.1168098474735	13.0186509292051	9.84163335378933	28.1300092889075
39	10.5284165980743	26.3285408422572	33.6565220961597	46.7512101478897	47.08620093475	9.31778546686817	13.0691576349387	7.57122976599303	0	11.2255977415203	4.90013039844103	23.8812541902686
40	38.8732446828632	63.2564629000051	42.4033939519806	51.8180296732626	55.7897563749136	42.2007612838558	9.96395886650778	18.1069026132894	20.7972915261140	20.1794504195227	20.3695092510513	16.1651336849417
41	25.8356909686953	41.4882403667137	34.0569815406925	33.8251684259595	47.747872789238	46.6917271029162	24.6688530285517	25.5256623021477	9.32338223700884	30.9760003450138	24.3555477033830	22.8355683117116
42	32.1624441946194	45.2863912698713	39.6950818388647	19.2800701701754	51.8388871375272	46.3466815229554	20.7317423490778	30.8074285623834	28.2502199971539	12.1295912172969	30.1584805020469	28.370253641066
43	14.8437403362720	19.7829507410085	15.2264780731059	28.317745935257	17.9293670849592	19.9875742927990	10.0147215943455	12.2258783512388	17.4402117442847	1.41851022898239	19.7665930395008	15.7161802757087
44	19.8340105509707	10.7065018562457	6.99266091281822	24.5969811945777	13.3552144883803	39.1514195564234	18.1131026537468	22.6398595809713	4.0818799192197	22.7729692118525	18.9405156179661	14.1178099837795
45	19.4122096947249	16.8678925252153	1.42092067352200	15.0923475158863	28.3764336312608	15.3362593637	13.1318210362945	6.14743068122096	0	24.6909886574712	7.70935901769183	6.90565596971774
46	10.5412996857503	20.2323652042814	28.2718123450129	28.5828367493229	18.4055043338310	11.6928535971629	12.1162129195843	28.7790069659074	21.7698077624686	19.7340971338801	12.1687715373178	3.31347599473383
47	16.3141835681848	31.8806873891502	28.6966563916369	21.0299873171125	53.7420738896017	31.3763538476795	7.4291061951479	22.7752510108487	21.9062300228447	17.3806020794261	36.7028406661802	9.8190384922297
48	19.2019171510667	38.5631775361541	47.9334736325813	41.141326914055	41.7073606330958	52.7298034678618	16.3228814317009	17.7088157125604	28.1392169989819	8.18690707931338	37.8629761355325	19.4558512867722
49	19.7164960291242	41.7436137729633	36.8091437960203	45.1366062041864	51.9589129820429	39.9953270871126	21.1162454468330	24.2540710979991	31.6733256036759	15.0847893649244	35.7148149282985	29.7559508458510
50	24.9519198684281	36.7491273371704	7.9953957919184	23.8501090534031	29.5245832153915	14.3855089147267	17.5351956903981	22.9329178044619	27.1816318247199	14.3471534029010	26.1723320077216	30.2349062311443
51	19.0393023189941	17.1740287120899	24.0805999598996	24.6534292938073	42.2269011837600	18.7999543472951	23.4692546861073	26.134292843846	13.6691959435029	15.2909235533517	24.2395817699341	9.016208887801
52	30.8132223286276	41.6692232034672	27.3182393929609	42.3769461965286	16.2117020134353	29.2283785767371	15.1572362760412	20.8116117099405	16.9839485348217	17.9060242407338	28.8371432037185	14.8594361996187
53	13.4489253912497	17.0217105037825	17.5755117659973	13.8687455626963	33.5066715178882	5.47251168450287	11.2747917547034	17.4628224426734	2.06662561111273	15.3362929848658	21.5286943067525	16.1235214450587
54	17.530899486238	24.0285584304590	19.2004197724506	28.498979592911	40.9937201468826	9.57321396937062	16.0840293469772	21.2883982832430	4.37721451550142	18.5159153843565	31.3504296850345	20.9107600691348
55	24.0312158408265	39.7244506325663	11.8755984374869	21.0081141992528	67.843410461463	14.3497182333739	11.5928975097001	14.5544080077506	6.03557953858046	20.9887761221346	23.7352160302147	17.8763081469203
56	1.08508892610065	14.7646194601574	32.8409828155018	14.9598355308994	37.8592433730408	12.2121742636227	12.4401897676014	7.11630237960372	2.78360280020493	1.47424297958927	16.2716741810976	24.050848703388
57	9.03941653090109	26.8195732956881	8.87408063456864	17.7798284398843	27.2950651530157	18.9640980716822	0	21.0195570336239	3.9275422786374	9.91642855931193	18.5467077717109	2.60971128446564
58	3.28135857101322	21.2749834788163	23.97872461137	22.7371694770015	42.8931624298984	26.5236893010774	2.8774544661512	13.2004832570166	23.3009662175986	4.15048326662338	7.04142665601723	11.9282079798401
59	20.7621133321918	19.0938989795823	19.7470567317441	32.0572879310104	36.3493432726673	39.2728745590946	21.2399699206207	18.9429499201277	18.5453111557567	17.2047189163603	25.8183915895029	22.6169819559363
60	32.3620628828198	40.0250385813292	39.0019373197796	31.9591273845372	54.6766816830735	44.8279733843981	24.0794949860304	18.4182855890976	27.8858268153161	18.1839857294251	33.8241165603623	26.7581371516812
61	16.2190748401983	25.0380588084085	5.74320303759319	35.295880277667	28.3799635832433	16.7452253165694	15.5929897823324	23.6660776209933	9.75818658473687	18.4932706530490	31.3417826930537	17.5383307314601
62	26.2127156239812	53.4183192240311	1.18686305439288	39.9681172355272	38.4004173506539	28.8765865843655	11.1892769977378	35.8180507274828	9.6127430812754	21.6605237352145	30.2604106282871	18.667194007548
63	22.0241308743090	13.3135192327954	29.5153059977763	4.79885290690897	13.4705566062834	41.7477873188299	11.2722583144238	11.5139499844268	15.9335960474628	13.1749200811914	24.0703263683199	18.195929339431
64	25.1521039112896	23.8517545618304	17.3755529602712	33.2519533632425	40.8864485026028	14.0361700106298	16.1109673153912	18.1785141288948	20.2545721626031	20.9980084535643	7.1009452051088	28.2868349560466
65	24.2576909948438	29.711320942441	6.93336094717906	27.5606815131673	19.4140882549227	28.8449131675664	19.0089213818641	16.3480609740002	15.0647634284313	21.3879553159149	30.0247663637949	35.5506452636356
66	24.7040340901003	37.3448879516005	21.3146028927757	25.4971597790239	30.0984704478896	23.9811472822018	10.9515224904678	18.6083231785514	17.7124005582825	12.5270206177583	12.5122526151654	9.14680126976416
67	26.2438128567749	46.2430135165924	22.9793040681788	33.1247465001601	48.8618392391628	26.6351112453660	18.5327896741741	23.4710039177444	17.5989781537969	21.3932609018813	39.1946983610942	11.0539703044014
68	22.8370540761137	14.4845634336423	0.151202184450634	25.7595126875063	38.8349307599810	27.4441687676795	14.1113033513815	12.9415068270467	7.30614331405086	15.2473305940184	16.2209027288490	0.503119964868759
69	38.0079085846483	22.5685198899117	17.4243382043281	26.7627479708089	44.2395289316909	38.3439355383329	13.2819140095448	12.9812578189655	8.70851463630546	19.2117891610611	29.0632189484280	32.3652922761024
70	28.0395598637511	13.8977636302724	9.90255180115582	13.8519438919733	29.2864213368322	10.7138028790990	19.9204452526642	10.2488382457797	7.117564490554	4.74373458559123	8.29611083253718	3.68253910325628
71	38.8449525986286	44.4532894780791	23.4926078448018	36.0744668106191	29.9092561207589	32.7589757493897	28.7343599890638	33.5455232399915	27.4905132738955	18.5578080932917	31.7153864202057	28.7026649291828
72	14.0193192011847	23.9415459523485	21.9923920459119	29.7164166117154	37.8745551903746	44.7740483115673	27.1295228437867	34.3938092475379	21.7371908291573	18.8342974537781	20.5239090112652	25.8267129696745
73	24.2912050051983	38.4386775417387	17.9577197468605	33.198024526946	50.1625044328597	39.4618782972111	12.4843291830059	20.7774411493504	23.7445365050275	22.2859956499066	8.9277680161043	13.7727782581750
74	25.0815751790443	18.5372462065130	15.9964557464694	30.6287368236272	13.5702759697746	22.8102283739095	9.35617658660292	13.0053979684757	16.2891839879376	13.2070945865054	31.2908862823886	16.3039833928677
75	19.501651901412	37.5402207162692	24.5746200418368	23.2457606349949	7.33593091734303	31.4283310620931	2.01387268135494	11.8128087008856	10.2069285306679	12.9603503318286	22.7849833666256	25.5959390712994
76	43.7364931913857	49.3163087429482	23.6925961061913	51.0064669527083	16.9423453378897	42.6227414706147	8.11786341436601	31.3204254917094	15.4428307914409	33.3706125668488	33.4975560657169	33.2239163472388
77	9.22268154737102	16.8085052879039	25.2490298009383	14.0412252299216	26.8422024669516	15.6653368079755	13.3591983491089	22.2677866063251	20.8226352452334	10.4467793168097	27.5691214964584	16.8537446521173
78	25.8159699458004	31.7479832420978	33.5482509371617	34.543050416847	14.7269118553807	16.6793803393322	12.1849065945502	12.5934541690891	9.06138847054347	6.94979690977381	26.0736841445412	26.0943867525738
79	13.8079692667012	22.8742970585540	24.1357071102729	19.6032148031209	40.6101439290127	31.2670635924950	10.1739502399510	15.0187925347885	9.5413312556528	16.1211515780044	19.4066791626398	23.5075108008675
80	28.8172656622867	23.9557202305267	27.759372236308	20.5670833285764	43.4279388649224	17.1529812121461	25.4180187061193	31.8920467884414	10.3793405267703	17.0630015337767	17.8701260377034	16.2431121832609
81	30.8975855489624	28.9990452537333	3.34500032128182	12.8168566709929	31.6596820513259	35.9826976638413	0.0122615022287977	22.1283264101868	22.2137925191731	7.44355163583709	5.42895374822291	18.4375108704429
82	27.7751955873297	21.4313056178139	24.1320824732656	24.8294480686548	29.9118348294379	44.167899871279	20.9868741249565	23.7143250142692	12.1080362977911	9.80499604717445	16.7671428616985	32.2294475352398
83	27.7313501795913	49.0441504530488	24.0298640537489	26.5443476611732	83.629049610924	26.1292441351742	22.4674240990617	33.2436691891449	26.9257698973171	25.186105590074	25.6691052422378	19.4352831353139
84	10.0558282029202	7.62916546723715	11.0599657037911	24.7126816361229	37.6477940103783	16.5011188349015	9.05653146579936	13.1946245291573	2.65897035486312	4.86597619479649	19.1619358121655	28.0826306118891
85	9.98473489519482	18.7687380711927	5.95612743694497	21.7996807169789	16.8723325953412	7.951321244687	16.3576024857108	11.1170876823955	9.84836353329227	18.0710376105821	16.5803604425272	0
86	10.3937870517937	27.5346518607601	18.2614502692184	18.9449089936848	37.1506518195801	14.6968517704583	11.0277207176487	23.3754796328293	5.29201924337715	20.0156893382465	23.1991656927672	19.7930950178680
87	30.3320572932597	29.1461031258749	21.3755822250388	28.6842527965309	48.7768613696938	10.5337057864935	10.27059969139	28.0469344167328	10.4744376610446	12.8840003061958	32.1456853335982	5.09225158064347
88	20.2608022662591	44.593659845279	47.7984170333358	32.3507455575982	40.4040824103506	43.2219428085483	23.7683109336925	33.1157845165914	23.6852588685867	13.1825876207489	31.0607106755586	35.2220686292506
89	16.8103333081459	9.1272814021188	5.79135507870941	8.46752893563526	21.9700308926971	13.9677478925178	3.28355135775353	7.05765073448398	4.60626022895731	12.2131249504967	12.3340627915572	5.30050423328684
90	22.2119427233148	29.1200013792515	37.6002322562136	15.7518563156380	29.8692274795869	33.531484119316	17.1046488816994	16.2621001173120	8.09131975328085	18.9520339545765	25.773826278537	20.3198868664093
91	19.3693261270511	11.1831052330570	16.0458328302332	4.21192556328103	13.6101361816607	27.6313840944879	11.6215400389329	10.2464493989896	11.2187166270635	10.0802336437505	18.0606297176448	11.1451398111322
92	13.7819799943828	16.0118565172385	37.1685117041811	18.3014406421623	49.9915898530377	13.6510438705447	19.9452483885694	15.5372576893130	17.691721096931	18.8310648825879	38.4015270516782	14.7623951594105
93	13.8608467307069	36.0646721771938	23.8492796048506	2.90303939329787	24.9681507950793	24.5357993594980	14.6114667288198	29.6583987632196	12.4552499580041	5.0914115971745	23.3106960933497	25.7789022664883
94	23.6421453183268	36.6515199357864	22.7285490711813	41.5273612850939	41.3606887540182	8.59092557349904	22.0439100344542	12.7839093524933	10.0778105083904	17.471066485511	27.3324347440584	24.2127575076317
95	25.6897371300436	10.7968356792219	3.40356419517227	30.5120675392186	6.49887611302576	18.7762943516792	10.3963118575164	7.52121433404523	17.3362357221221	14.8187734252557	5.94453730942450	10.2798034302254
96	41.6695498416638	30.5332114551784	12.8964609227659	36.8218456447972	39.1890472225378	6.09837727452907	17.0668333934356	25.8161024368667	0	23.5492789447118	21.8596526288885	7.1511024618453
97	35.9325429386220	32.0357261750473	14.2178975238085	26.7736655661333	35.3546203704006	29.9525822354286	19.8710563064751	13.9502835504348	0	17.1370750212188	27.5329717470639	33.6773306864410
98	19.7580609078006	44.5013238114773	35.3393656800341	12.9057379417570	42.6399476864531	38.0095799750771	11.5038190943166	6.87794745705541	25.8181546691165	12.2690585700725	27.2629603127517	19.2484332300959
99	13.6476913764389	28.9918319444279	25.6820867411225	30.3448454202938	30.2674653482050	44.1427985054677	12.5105643436238	15.3275542606727	15.4587783830169	2.67905887746589	5.74769299239836	20.1653512145354
100	26.2600293080878	12.2975098007254	24.4344641304826	55.8730607761399	43.2239708247806	26.7538160129897	10.5697841700150	8.90679490160149	15.7789878212130	14.2287051044596	25.9430074692100	17.0309051457849
101	10.4737792142821	11.9827195303061	0	13.3662455361991	37.4432474978296	0	9.94528980671716	4.40083954214533	7.20059398860823	20.1713017084674	9.18207136644458	5.50369661603313
102	2.98615144301695	22.8936063972023	20.5488119545902	15.6290304821207	24.881149914497	29.0055766047667	9.3955826692267	17.2998435899985	20.3241022769836	21.3692778995787	19.7998171676881	10.2020995748366
103	17.1296914511380	28.3701250342025	25.3879892471783	43.2062525483345	44.6350347519404	41.9664018430715	4.55681233643649	23.8639381198634	9.0596784017861	10.6419741014401	34.126066093034	18.2569026093366
104	30.8071343075871	40.4270741959294	4.90743591419456	39.8783371682022	53.9125298549269	36.4900029173724	18.7241628739688	19.3059746564209	24.2875528212835	22.1815951996354	16.2268474623467	30.6955906993342
105	17.4593117960935	25.5276390266644	17.3734659272102	44.4377346166546	38.7857733945989	13.6174833952804	17.7354077952161	35.6431773255961	11.1466412505565	20.5373459330042	10.5189364467616	14.8876936590927
106	23.6088252155458	18.0059778113924	20.2053764124161	16.6299074824806	16.5026383893584	26.226292704022	14.3717000420045	17.7723404954955	15.4936471830423	7.41221261028127	17.5631745218944	18.0981507186371
107	21.7258925768768	46.0507082361169	26.2023830239352	44.9103374381288	52.0015842631062	32.4883104661122	15.3790453441775	19.9688394509162	14.5832566490989	23.2307585909994	28.9866205632439	36.9930975959659
108	26.1820015797105	34.0262834208269	24.7471073034853	27.6570867291158	34.4863203621125	39.0313691029474	7.58434211831614	15.3361630149507	23.3279976335289	11.7872062152347	19.5691731974939	20.4877822878228
109	17.6881268408332	17.9097045100426	32.2381255749275	42.64975382121	47.8115320512894	17.5337574921829	13.3651249927797	14.8278409039348	20.4794395468389	8.33780203858955	17.0411964018125	13.9611812934454
110	20.3199045165768	28.1145673659581	25.8037205863258	37.6634051274209	59.9434036863377	30.8793930171072	18.6017588345647	13.9646721494362	20.8690637562320	13.0647431974081	21.9751945692658	16.0658032734311
111	22.1191768753800	0.509204074176971	41.4273465667388	13.4466518758886	9.33983777160182	15.2313358392435	5.28530589771733	13.1695695482744	17.5163858088093	21.611268691366	23.4703263972738	26.7152953807068
112	11.947580394404	23.5099332823394	24.4257023166262	0	60.3181730759894	7.93960814519783	8.3632432860453	26.2635274502123	12.3114949373784	11.6647294925182	21.1816546865720	0
113	9.24606460913833	23.709220850691	23.4315151656593	38.6072684613408	40.5042013794838	34.4858344550849	14.3890707165177	23.8075934668891	21.4780070603332	5.2648432783241	23.2134634935615	32.0766271775453
114	23.8654817571666	31.100229870871	21.6576727425885	19.1264259053093	14.4660841845852	34.0692003524272	14.9274336198090	17.5604581101528	12.9065446461844	6.5708932581806	22.4862465164912	15.2435597909074
115	18.9175602956733	35.7360083062953	31.2294995944684	40.7471646864593	54.6895108863165	21.3746083238875	13.0045341020402	24.9116920130229	11.1648888701203	22.1091890119115	28.7026042810424	25.4912812567421
116	17.6140202033209	31.5459875018682	30.4621057013245	30.5797549481931	28.2195749753586	39.3286314235458	7.60004197282881	15.1985116783331	13.6812729245361	28.4270485947905	12.9897141390962	10.8991450014833
117	24.7637763693220	41.1394352196704	25.5871750199166	24.3483828814886	60.9102734033265	29.7380843681001	7.94364602250505	21.9280409589548	24.8708693759312	24.429271898886	25.3580050203052	10.7326882878075
118	13.5309692813103	22.8834949957077	37.6424833266403	21.5277386863489	48.6870244382258	0	14.1739999221203	15.1278319990584	15.6930205291961	21.2042204129211	18.3909547727988	18.920183046966
119	18.7009095601674	6.02034576420595	13.4015336589937	11.9957144081814	19.1059897215985	9.54119054763054	11.2654807248077	22.3089546798486	9.22125684468499	6.88318594449355	8.45960367510981	7.3570339523589
120	15.2342055247769	19.4305321633412	0	20.2144070008204	44.3985935016964	14.6328296498127	16.2814160745508	1.93407222149321	21.0645873945658	5.20056421999548	11.4651535582198	22.7481517785400
121	15.6612757369367	43.8425047881016	32.9255419385776	24.3265561185541	36.0416068862154	39.5606187924491	13.5188892375137	23.3371441422122	15.4331043945479	21.2010401037253	31.8713575592732	24.579661486783
122	28.3560134989306	28.1835464681384	35.3760962292132	16.1716303440675	30.7154717274626	38.4670849064974	18.1462735245143	22.9402090302134	26.3387219407167	20.8592411765977	28.7999227277113	26.9363300038896
123	2.30461663419245	21.5028168828364	9.9679253824046	25.6220167496449	58.1057196847315	24.4862367644538	12.5181654511061	26.8407243199902	26.1410239792629	18.4083615658272	33.71379969932	30.2598681675632
124	21.4391483631180	32.7416460078758	24.9175208366828	34.5886029398062	36.5883634541524	37.6965655208570	22.0894999527519	15.674819876445	12.7652784605034	26.0097430820332	14.2169648093009	22.7506091995048
125	16.2787704688072	36.6535522277873	9.91480612163234	4.27932045161258	29.5906670894023	26.1359284290916	20.6186056236645	15.9775408668263	14.2491147325751	20.1782094736296	13.6067548754708	1.98931642773487
126	23.9310609865712	17.5237030836525	18.7342705015907	15.4801521483385	42.605179467274	0	8.29093815791619	18.5327275375157	6.66737889430237	5.61076508782437	12.0352141841394	7.20419269946262
127	13.2371401022160	35.5013392409950	29.5584806626360	36.6805224290454	23.2599373096690	8.8632316698376	13.8083514174302	11.3190227398383	16.0811412642210	19.1082752587477	36.4655644498192	4.7340999504103
128	10.0586871165134	0.0493732737427361	7.28690934225996	21.2358390511630	21.1177108813819	46.2709213092299	10.3011812403224	5.88940210764918	10.7485828786085	10.2549419137285	14.4536121446581	16.9139517647908
129	25.2853883308114	32.9422546666438	10.7089333773313	27.7008527941167	57.4311536421544	21.7873924918357	19.5459887908257	7.83009849049293	7.48087312260632	23.2895606402368	17.8308900522363	23.9303292313088
130	25.3545904057729	30.8502036725247	40.626280853983	10.3293597337175	70.5372037029838	30.7565536659529	24.6455745872811	22.6476496099429	28.8922274739583	15.6234215308932	24.6062119585389	30.7474917236129
131	22.4857404248046	24.5116999582444	12.6514270693789	29.5487493052027	31.9732305667634	29.413565201328	16.2447051432269	6.08352738422744	22.2871447623729	6.02027540180359	19.9768593544993	16.4398851171069
132	20.6407729805948	34.9081273985899	20.9787632448428	40.3912130250208	22.7781515687573	30.6437753087063	14.1816152272794	24.527858170549	13.4658555096959	14.0207258214547	11.3116087507854	23.2472476957393
133	34.7952238111689	42.6352557318439	43.2741815375301	26.8065131310318	37.3036414098924	38.9333273778301	12.4003111494909	21.4086444487071	31.38992844307	21.2044740227611	49.4305688835268	22.9071320875275
134	15.6844307520245	24.2736889869167	21.2168687521109	15.4003310713576	31.1867616115158	27.4140680289479	2.26178658999421	13.4901436015275	15.3643068680316	12.5653412705433	7.06460780551957	24.3599422700927
135	11.4987102187835	17.5273710622319	4.80087958871547	43.9491358115194	45.6967862221276	13.4932091982549	4.62786902686783	9.24855863242658	12.3890614688416	8.79919604112437	6.15647669149711	25.4669942186608
136	10.6528275330847	2.14982813042374	17.3467278998958	27.0722808132545	13.5761666883311	6.06588609751722	5.71495281236054	12.8642979311901	0	8.05590787309418	10.0903712534416	18.7268277872537
137	17.3720209705353	31.8280227794483	23.2975686846233	17.7347954355219	39.9900434120806	23.3863948330931	14.6163568173296	21.8691126418971	14.0179916997154	21.1163408502553	19.2956933032539	21.6273934836810
138	23.1484370732074	23.007651805321	9.56914630905585	27.8996511812949	18.3014814891542	27.2504271616933	18.9706378184294	19.1617267579714	22.6572201246558	18.6919167047914	13.475853843192	12.2724345706085
139	21.4299249368852	30.1474304050144	4.95545407656249	35.9312477643713	27.2035922032681	29.2193855828575	20.5888084110625	22.4801679432772	5.7283903793427	16.0916661952072	14.4799840744462	10.2147682327534
140	33.1524732194327	27.5820387389552	26.7539395973872	35.1179308823769	64.241993252783	23.0955785055255	12.3842187659218	22.7526782833447	23.1604417582952	16.0117379071253	15.8998456979130	21.4437729466962
141	24.3456927452382	35.6595252464744	38.9452625542851	18.9310342289161	42.1731205966319	39.3721102315917	7.46619759736373	25.7416470801195	22.2414167479546	12.1842493421224	13.6563470167022	20.0590458836285
142	25.4175602615524	29.6804438326212	20.862213731901	30.8145793844443	27.5423208451041	12.4395000742501	15.8511079530814	13.9890295447546	5.70396620996213	16.5002332276994	21.9524000816474	8.55763035260495
143	6.93316073709662	16.3442090683875	9.72950801570387	33.3227351725139	73.7981749690693	37.319578003448	16.2076740163673	23.2860881261305	18.1772267635276	21.2808744780249	22.9534305668070	32.0531058965564
144	17.6746195544652	3.94722523775099	16.8527487241669	3.71089349597787	44.466977398043	13.9158905222164	15.3988606345433	9.63252072133328	4.69324773423868	13.3266942894478	15.7342579569902	8.46510411389808
145	31.4602129485298	7.9386357358163	20.1361741312759	23.8986437314868	56.8554606320632	12.8188451947648	17.6953033871171	24.3700210255379	17.4133769915772	18.480637604942	29.1136465705677	9.25627944560887
146	0	0	5.22745299578633	0	30.2924909379844	0	18.1207152413422	0.97616159169354	0	2.04350718452304	24.1059992667276	10.5310641629810
147	31.9721417997633	26.746755190012	15.3549422375166	37.2584126353513	42.9090538603364	27.1519021141169	14.0997908074320	22.1187129059208	13.3437927491863	0.0167601760659402	34.5837035841339	7.49742908796904
148	16.9577793560514	22.9355323890067	20.03129440593	26.7255471384310	36.0419149240951	5.4380838852246	17.4850663734088	24.4099596691051	11.2204621650538	19.269831129336	22.6884087546681	12.5021271802586
149	21.7990246148982	20.4015133493057	16.6399076975306	18.4119427028589	54.1435022687572	9.70002713085138	11.1373708899897	23.500843390428	10.2456285758012	20.0905932956402	22.8265063709058	26.4948030080927
150	20.6118528334237	16.1496030186520	10.1458537929488	20.645403237866	31.1712220800724	37.2563292984365	7.92641195884526	13.34586653492	13.8116968588901	17.2083063379171	15.4293085630309	4.94086330508793
151	22.6071473277106	11.7123227410779	13.6360710963636	28.8000854051467	30.066987383609	30.6397487824512	6.18044857505806	23.3405307441556	12.3109197827112	15.9735441477157	30.2393569008495	8.15181812496352
152	24.9766024123018	16.0136376699106	33.0355200085454	32.4560073328952	63.3798430376935	50.7244955479908	31.7986776861249	18.0102913021605	17.5549580786708	25.1796795519933	17.2831260456285	25.469627910282
153	23.2370380804821	31.8991996325412	19.2499838598438	25.9989462151854	33.9969309221041	22.9497678023494	4.22778929722697	17.0019561634983	22.2629587437561	25.0895417959994	26.8568292367828	9.45011731894342
154	31.5362667658069	53.2155249724287	27.7428633294331	35.788738174652	39.3685433096410	44.8278429895296	15.9301717580932	35.6204252647793	7.20091090246077	19.003512925216	23.5425958954949	13.9644779403186
155	40.0921907463398	36.4346806470954	35.2150738615332	31.2504081043561	54.3612122407922	37.7247193206993	22.1804521767239	26.3602883524349	16.202073862922	29.0431464541086	30.8643588779838	21.2853395805093
156	15.7721600242315	22.2876986703381	6.38358636139909	14.6349700630714	65.5371533341272	24.6917368642165	15.2053741619845	25.9660600116142	18.7062493904344	16.8874719450951	16.7587081222556	16.1273754029691
157	15.4281217553672	48.9955832583127	22.3793688365305	31.8954733941724	55.7448526421845	52.0557381877748	8.26011178370899	26.8915360025756	28.1177420762791	26.0502224400637	33.9875411899646	20.5981962277122
158	0	15.0692116018205	31.6843712764598	7.54410195883661	51.1735226451522	20.7149016525822	10.4928540054059	17.2474298902522	7.71122934317725	6.68112925550876	15.4233949249802	22.3937502672089
159	31.0161753312375	59.7421043433198	34.7629941074603	38.0019078107886	70.2543015862091	40.4348504321736	25.7394563624704	19.5517278108569	21.7783882076987	19.9790466813489	39.1601729730969	32.4689584126654
160	35.0252580559898	40.540227165058	20.6732616617716	21.5041925537922	39.8622027752023	29.6332826841138	18.8153947097364	21.1915319120334	10.6680016660353	20.3468229214054	30.1429779050973	24.5592586310405
161	26.9696327202406	63.2318315382414	34.5892558223623	38.1896972392064	59.2274018204013	67.5615782923881	24.0408853151983	38.4741847541216	17.7163790257684	25.7341573500894	32.1100622544407	25.0122221120878
162	16.9726089046154	9.67401292532491	22.4091785232008	18.8292987456401	28.6190060907845	20.1027085660931	5.77736666724761	14.1670208652146	11.0279638578765	7.25127204368359	12.5097320222867	13.3500176348109
163	3.06453276833523	6.52527957362395	18.0282505659768	4.23512909948557	34.1292969874107	41.9944408427198	13.4967243999311	25.6065176445262	12.7844305577580	7.13464987337055	13.3564938758099	24.5327088837435
164	30.5729898956040	40.1725375270233	31.1694690206982	39.7631787928242	46.239710443845	65.363398403747	23.0125695181885	33.0633092786567	15.9026173181837	21.4266106960461	21.2113053679156	12.1286542683872
165	29.1459068302987	10.1315819748514	25.6686064867908	32.4365654627059	41.1213734109918	23.1881486339828	14.6570346275403	12.5405102439482	26.8327395897912	16.1500996226406	1.91703783333309	0
166	9.23112640069031	19.5646620692318	11.8049220044739	20.9129423872105	20.5454877404951	17.9517272710684	9.80520697683455	17.1049264407417	5.4715247939081	9.32023088747458	21.3359220668698	18.9922595324064
167	14.2248894469880	15.1885669579041	15.2448339008732	20.0371856395557	19.3147255816902	36.7602059511554	16.0273151226934	17.7705613397277	13.5047810820706	12.0984316997935	21.2187980599503	1.30904001849088
168	18.6734423649273	21.7444930616372	16.8177605840676	30.1632883355475	24.654269145216	7.99602138679599	16.9901290945429	26.5508275343459	8.0817559791712	17.7562412800302	22.895960126209	9.4848114576829
169	19.0825217973216	21.2188178513729	31.3829405038980	15.2243021770762	34.0409053334585	16.198168425394	11.1955526470727	13.6391229921157	31.3328862763070	14.7407815365393	24.6452039466010	14.4795903665694
170	24.9382754965643	14.6553319568333	9.12450404473936	21.6065293383342	24.8385875368968	31.0826698663146	17.9097406190547	10.8436150774738	8.6132671582109	17.4815782772306	15.4490881513065	8.61342493216137
171	28.3882630657328	2.85446001374995	12.0211993477144	15.0739067864687	38.3084781924996	6.66089805796302	4.32525183079217	14.5135302626213	7.17938959306257	2.46795845520022	7.22799385434634	7.99773900752061
172	11.3470129256286	9.82015721125696	15.6086355145729	35.0640111212772	33.1719197155684	21.7002534234496	13.4212504896590	2.5062158761957	6.32762244046173	12.5791073297454	20.2502240586195	11.8836389097388
173	23.1025513438531	5.21536786354551	23.5325975189494	17.8971168123332	17.521819315997	0	7.4221825606846	15.8518538934506	18.9740149337473	10.7909185111993	18.2554838553569	15.0966728358576
174	11.8140435045446	14.8672761509248	12.1567576331822	8.10236746810428	34.4735017553613	33.544156462953	11.7541714197487	17.6206451895874	25.0880693510111	5.44645802720402	22.1765057643516	12.6968688830437
175	20.4102480457884	5.7689436323328	26.8370737940354	15.4978097445086	19.7969303590846	19.0531306813216	17.4162401139956	13.4329109801505	14.2460652182401	14.2179740956099	17.2594053160823	10.5032815904453
176	22.5282783799925	7.59254368587018	6.01457765230761	23.6676404623051	30.6150739467867	27.5619086690017	9.42928807398548	15.7896058484737	11.2253927824064	10.9395124737783	5.09590643758173	3.35293211339978
177	9.14950846568417	24.0095315356461	21.8247955676074	29.3632543806290	20.8326756807541	0	14.5183212367113	12.9409743940496	16.2025949156828	14.3223748935118	16.1779232800714	17.5410775587556
178	11.6346504910777	38.3468837634205	0.700898814035309	28.0337967393869	37.2026633571133	27.5976437818184	8.85729904883716	16.4853919122000	16.5865582220357	20.9206848003421	26.3400430906489	20.1329612648513
179	14.2625723960339	20.9489454055740	14.2821153512434	21.3245227711215	30.8550955826234	5.78913019165755	13.5054945954005	26.9888649521172	16.1806036003572	12.5434598398535	23.9216429933385	18.1425326608371
180	27.8469942222288	31.5281136718216	15.1322626667071	37.7048244594639	24.2686445066542	28.5268239160001	19.0449916956674	11.7603960137391	5.64114264655163	17.8549018275205	3.72425437518467	7.58971835099961
181	25.2571132798816	32.5555313097449	28.4352903257206	2.21251224020170	49.8154032804342	23.4903336902059	15.7407967490786	21.0349361965590	22.6943490151158	22.252135789466	17.6045218530558	22.0048457290129
182	20.6366296277029	34.4845387721854	23.0097690837312	46.4292575089449	33.9655796704751	23.2249092211002	20.1077085363551	20.1215978530061	9.07892869540287	15.9202754442892	33.3191891995254	23.2052791048852
183	26.6111493148023	16.9202552989357	15.2593593101876	14.9736750491968	24.7700905113922	38.0136615105452	8.48107783170116	16.0578459275181	4.11394507290053	16.3159734186582	29.0231851127119	11.9338111771764
184	33.1477687114751	28.7645348772042	40.3934347646423	31.4339123504467	40.5396856362781	21.5953860515202	14.2995363958965	12.8010981589381	19.3691148579697	21.0568628213266	8.04697272772499	15.5380669561279
185	1.26217253917729	1.86700281889244	8.66351402644558	18.5048118670784	9.67286675474311	0	3.326883255084	7.45706686430419	19.0134248900974	10.6840248205294	3.7721236826319	16.9333694582113
186	18.3760033694929	37.0534974839054	19.8919628952821	32.6028448704582	26.5133314860442	17.2182208677591	12.0844382062862	30.4842679560535	8.9634552291732	17.2905964560782	23.0122062315558	4.40057751806961
187	13.9362973780368	3.36991147698960	8.11231017520011	13.5298972492676	27.4479486525775	34.7794833977652	5.0369913626361	9.63535218692193	9.34869419038416	8.11549095728631	17.8735582810172	9.06553696662759
188	4.01764775531684	33.3533714716383	15.3495983330389	14.8840107810330	17.5721950680387	38.1528256367999	12.6794669134569	9.66258353292729	29.6827955553725	14.8873093095282	20.1097699336868	6.90524971219364
189	9.01582119332785	28.6184726929856	38.6539614573594	31.1089313051494	46.1826023845007	25.4559775319179	5.9200381034141	29.4274403933673	17.6593595116926	0.944898421170404	19.8227340260293	30.9291695077925
190	24.3974130185417	37.7226677341685	27.4166313438063	25.235501771341	40.3621959514249	0.600693051558284	20.9911969081133	21.6732765363573	16.7893767770484	12.5243082109278	26.8231953848869	11.5750189989670
191	32.4225055727936	31.4584246848216	32.0065424235592	32.9335815019085	30.3127059676283	0	21.9742432689339	27.1160103601555	9.31834177121645	22.2913827624586	24.6679080713467	5.40307678215936
192	31.2682419295033	50.3679249471897	42.5878289421198	17.2123000809632	34.2669207246369	37.4487674890643	11.3372998788954	30.4958435188536	29.5090233075084	25.5052729558954	38.2658967298776	23.4603569143331
193	30.2897471010647	49.1645676097386	32.4962896122372	13.1765534068892	51.4735180932607	61.1790410939694	12.5631287247535	18.2649548309584	17.4557431361574	18.8065121871663	19.1260583207108	10.1235740511343
194	25.9402637586261	24.3672849476511	0	6.84453010899335	63.7145295160368	24.5472904976091	9.92281002463314	22.0319824908750	10.0765929331036	16.8124784388616	24.3410702765489	10.4128178222959
195	32.2716063036625	35.4560959066540	35.9881314284164	26.2117554460139	26.7954937049119	53.1850207715541	22.9945428802614	31.0422947624618	21.6730267334898	15.4547129008170	27.9736699786878	26.7319067138888
196	28.5356323382282	28.1907114988187	21.4917846228949	19.5496009644472	23.0095620690824	24.0783676181744	14.8672860824885	10.7316028202189	11.4720451466424	25.0324018150612	25.5471743842792	20.8572442316301
197	12.8990992191877	14.1822451052995	3.01580114154594	26.7032455279783	9.4293453318964	0	0	12.0187671632975	6.56388598278275	3.63188595706562	2.3413702527449	12.6806406031290
198	10.7452057997529	33.8408363084344	3.80419613628824	36.6718624469669	34.5339032342629	12.0181677469732	8.02075759169676	18.4464493972301	23.1140017973574	16.4321948658099	39.6571757662641	27.3510372558646
199	29.4317046117751	34.4025931239444	34.4233424459876	39.6125313158064	14.1890902895298	13.8386234632038	14.3137349376493	15.1121402916657	23.1183790945097	23.2853514175491	20.6028068107533	29.3666956371793
200	34.3579840859235	39.8574197624149	13.4757451530124	51.8331534045728	44.6463879247856	44.8787278343038	27.1352448499805	35.5087705886258	22.4742854562094	19.9403648731318	37.0780704784207	23.4146550959113
