# Supplementary material for: Simulated data from a genotype-to-phenotype crop growth model for pepper
Source: Data Brief. 2021 May 11;36:107119. doi: 10.1016/j.dib.2021.107119 (PMC8165395; doi:10.1016/j.dib.2021.107119)
Supplement: Supplementary file 1 [file mmc1.zip › Full 100 GxE datasets/100 -- h2 = 0.3/-1816933046 200 0.64 0.48 0.64 0.95 0.8 11 GxEyield.csv]

	NL1-15	NL1-20	NL1-25	NL5-15	NL5-20	NL5-25	SP1-15	SP1-20	SP1-25	SP5-15	SP5-20	SP5-25
1	17.7972184426412	23.8211736209052	25.7965149369798	24.9589447389016	32.1853121932682	38.4870041317296	16.6322455861507	17.3141550607212	13.6947703551675	13.3338477328139	13.0593456767612	14.1676696665757
2	15.8348553102684	65.4573714914648	38.4954939256709	33.8666389274767	69.2191860493592	45.8697176920586	30.9877379792679	23.4586414926781	24.6454581019993	27.9467602437266	36.8805344304469	32.5920077629303
3	20.7355742070657	45.7034069993685	25.1666297577041	26.4254650170314	62.1673244611951	16.8928764520640	21.9027138662935	21.8216944661102	35.2894777449268	21.6438302523504	13.7316948723810	26.6510394543927
4	14.9667156616885	0.907064797329184	17.6953777172522	6.89200324706674	29.6059870138995	0	10.8452679365395	7.5637101108075	14.0794022443568	16.0392360576051	21.1070767513961	15.1812610426321
5	18.4033437556115	16.2470645685568	10.3699161047651	24.5144238385154	38.1538584712668	19.7730087788214	11.0028101518286	12.0071770178455	18.2884803505317	16.9491741048653	9.08338423033033	25.5989966036669
6	31.4112544595995	18.4310591273265	17.6175286550312	40.4011637974839	45.0429770594784	26.9389732516720	14.6211015204032	20.0438868151461	6.69248061058215	21.0927938076243	34.3481315848918	13.6695473857591
7	14.4299205223038	12.2440348473555	15.1935894583554	19.3937885702029	50.547994685446	21.6811449725529	15.9425363609815	6.24835819416811	14.0928824239057	2.98969686105606	20.1429190152568	10.2657770405144
8	8.44786347512085	3.59113215441936	22.1276287649238	29.4747648711136	45.7191200359391	33.4294436181786	13.8816722502688	16.8410629524795	3.35686967479662	7.19940606278662	26.1667713649047	13.9155726009938
9	11.3714743925551	59.231956797679	32.4635019900265	21.4822012229547	60.1720475418172	33.6690914006474	17.0157930174255	34.1486908650235	16.4043970594192	24.3602451018277	34.0668079536599	20.5226323557066
10	27.7160185394086	46.1666985234869	55.4062770137426	27.2496067188098	15.4567210924615	26.0181126901225	20.283363055796	8.9727224056923	10.4748632122301	10.2315806120655	33.4914358926258	16.3486555895657
11	27.7792849866905	34.3274828395538	21.2212093713440	34.5747308742649	63.4966438794184	46.0878355891997	25.6251510607702	28.2309808252141	29.6207982722286	16.5017597725378	23.5542502516881	30.5326394010941
12	6.52317581942895	36.3547767200340	19.0293933688481	44.3222002128726	37.0575317887344	35.5886637909714	14.5723666219744	15.2981915949412	25.418772979972	15.3596952583845	24.6992979515685	16.0617108632332
13	0	0	13.6119508596677	14.9287672199707	28.9879887950947	33.2939608312027	11.2313356098916	9.29870987891337	5.05870423338375	26.5531249136626	18.3350027927066	12.5053537676927
14	17.2583430381377	25.7472632255532	38.9264061546408	14.2463949944909	35.1593897222628	49.6327586682371	13.6635927140119	29.7935181806091	18.8637250357915	13.1664255343819	29.6177939001549	3.93396119694919
15	25.8156614920629	29.0340327814996	22.3720612513662	22.7209618835208	31.2487625075842	9.60722804514351	17.6415935412680	32.876446022323	18.1693023627817	5.54114668365395	14.6464995971636	33.0563501916407
16	29.4208577479823	55.465183883913	46.2114827725183	46.4348696033852	54.5535559910227	72.3444388324111	23.1728048337447	29.0122984728330	21.1730967881613	28.4368596165620	35.3118663833247	26.4915121512962
17	18.2806148802697	38.5107873923644	19.0146524532143	26.1951025399204	54.5448148574282	36.8462245487866	7.66453928270086	29.5166558439806	27.3652319572066	17.3851777208729	10.0002785072167	22.6611342043285
18	14.1879543226982	22.6669093340901	5.19117695944677	18.8077835628344	11.8554084605109	32.0864487516584	14.4175341354033	6.1709795252316	19.7604395904827	1.09267952551527	28.6377017878609	10.5154261792234
19	9.87336676574363	0	9.60397898431821	35.1876047091854	17.4744603307653	23.4349268705214	11.2787377887408	9.77913914327365	17.5757729696299	11.7937762533709	26.9392790224471	3.03808942134735
20	21.9623839690070	24.6007159089547	26.4767422843652	25.8178049799272	36.7547070123392	42.944974331738	16.6062731482183	27.0656631794693	9.81216111351268	15.7835987792931	20.5279321636269	29.0625535141905
21	11.8320677153481	28.3199412224798	9.76127785559236	24.4605664778323	19.0048426313034	0	19.3418612496131	7.42951033917703	22.8905215064635	5.20555475330064	30.478641781781	9.97984709294608
22	13.0278450792845	16.9962024079762	35.2766522056725	21.8220152084770	30.9258384921081	11.9061077915360	12.6733737167663	25.8657828320582	15.1394657377762	15.5409316008169	25.8258620828968	0
23	4.59042762869042	23.4705793557894	29.0461357497784	23.1315185085783	31.9107166627525	7.86868409048863	10.1390145874269	27.2691644008707	8.56811976259638	15.6121216219423	47.7544922074286	8.92679960284937
24	21.3087446586934	3.70280702511372	22.6552514320231	18.3967570809853	6.42926793746411	0	18.3987125245443	9.48493396643756	6.45207433996425	20.9095038674637	3.20512397086393	0
25	33.1593336426368	8.0410691159945	15.7752933910025	19.5214891969337	22.4276841128659	15.3760194522413	19.0732369650934	21.2346461957715	14.4244848839918	15.5176800042571	26.0732892042798	9.61329241872486
26	25.4245993088670	50.1622509790538	39.8800552520945	35.5551489516043	49.2426633522671	48.0143343745704	11.6465478271593	30.1244445155466	21.2020779962193	7.40842442191945	29.3952499382832	17.7179711113212
27	10.5772327262643	25.8904847098404	17.7856077565774	20.0129253269088	39.8318698016871	21.2499485566308	6.91068676702392	15.4986378718137	6.5352157708936	4.92045200839409	26.1408409273400	24.9121655986632
28	16.4893852099386	28.7320855339688	17.9161971049395	32.8600584026639	19.2148692888976	24.0345861348018	13.7038509083794	16.9833207671209	15.4669702445714	28.0273130635772	26.8827509051581	17.8604486897471
29	20.4363876212782	21.9056942024723	11.3357386197861	8.9011624591348	30.5763411191411	12.0917251038691	9.62330520117264	10.9098114704078	12.8963928845798	22.4025854738401	21.0169162152877	8.27030031436563
30	8.34533268326284	18.7150842900562	12.1535025646002	33.4296964670195	34.8354772135085	33.7716685855853	10.0200210493552	28.5224429410288	17.6770119899228	10.2108625506295	20.3004898207807	20.1408535036859
31	27.2147703204565	42.3683532454285	35.2579947129833	31.4569203446772	45.7709190121538	25.2707307435675	12.6084427349493	26.0952002198702	28.1665715541659	22.3169054107895	27.8957079111531	33.2741305280964
32	9.64746372128425	37.9759776237854	27.5170937862503	33.5980158986385	31.944904551511	23.4853138505899	8.20815189423707	15.839743644693	21.2487100759199	22.8128925243628	13.2122361008018	24.1248702793858
33	12.9418187316903	37.8526562313316	31.129880135456	36.4785130470118	40.0371449490671	14.1618894576354	15.445202612576	16.9047573643418	24.3053933553886	20.570976577307	29.5276349600134	10.7243244229604
34	15.8906288103755	21.3438606453331	17.5311495558165	29.7265249018396	43.1939599475565	23.8731450126601	12.8813060507387	8.7339072985843	17.7724030897174	22.1845997761318	21.6623967697843	28.9848614371966
35	22.4839749564112	48.363451704553	49.4146596669538	46.4106030857645	27.9643207456567	42.7599705507663	16.868996323774	22.8577590578624	22.7543324297147	30.9259990295705	29.0888227277082	23.1365238887100
36	24.4369356530215	50.0332251905107	30.4540553648601	22.5168048725126	66.4451230374159	19.9417665035069	11.0471348403931	14.2080931192939	10.3630716112913	8.81496444800604	37.6294684715575	9.45574516138602
37	26.2604542179269	3.33122665957973	0	9.07545029471757	29.7861161304813	28.0760251155431	15.6407294891175	15.5322461534692	13.9383141611403	22.9286258845994	14.0157549257185	6.66682017811395
38	28.8780951444803	20.4598614304312	29.2021964942529	36.5712727768484	50.0612664501719	33.5455689526	6.5148949852271	19.2421877258177	2.07499714848519	16.0185939795632	28.8812316376861	33.1352785255721
39	37.7994063125127	28.6133736101228	19.3430198891406	17.6120238202664	16.1313565714807	17.6551495099266	0.64959177093534	10.7667899580109	0	4.13192490214355	18.5707846478354	20.8146241707107
40	22.4034255770001	30.3367379149468	10.8582033997043	20.4923896252141	32.8997867969085	19.9503174159933	15.8524877059473	27.6388509048234	15.0263313594189	11.7526222503644	28.5757309804801	20.298844349561
41	0	13.2633576348716	27.1428882728264	14.6733952738920	16.4052613221722	6.14596427987094	3.22501086774102	7.5202467568482	10.9805257460045	16.3186734649450	0	14.1722003396840
42	15.1665299314614	12.0521386974234	29.4938239580881	29.2161430353146	27.84461182038	39.7638046954016	0	16.6332805986113	11.7991502930448	8.61007399815757	5.53219151775512	10.8518060716994
43	18.6273194983453	6.03008384758795	0	33.7423890331815	32.0742208279881	10.9711375064797	13.0549204233575	15.7034498409465	11.0457633558929	11.2369563980436	21.9101671059726	11.8398760732034
44	18.5971087346242	51.0158209095669	2.77385927012069	34.2295959270819	35.7112090943189	52.0735948183992	9.94882133445116	29.8529678176389	11.4842696645585	7.77099610550821	28.8070980447887	26.4912496605549
45	3.77823952827105	3.27485197300815	14.9918401668024	0	9.14130297648531	26.3973405452593	3.37968645200045	0	9.25797786388671	11.8537643873060	0	13.4278863459205
46	19.1758237477437	42.0264478461356	7.58254337219046	33.9730378783377	26.8499176612665	37.9225914093236	20.4996680075979	12.8241483481784	3.1459628846208	23.4283640626527	31.5682691284281	18.2944086669539
47	31.3015320513503	29.1546248379275	26.2994768354736	32.122655637716	39.075159372681	26.2232447636222	17.7252186159425	31.8091795780104	29.1240420005139	18.943231060712	35.8928894238447	27.6330390115001
48	14.1812823751035	22.6182393946148	28.8035849612456	2.05319725532454	28.7592691123568	4.04180512698313	5.5627652881106	6.03040854715052	19.6254362436054	9.53006504086673	18.6525214445683	21.2598268613990
49	33.3172168326479	22.4472303540482	3.64932675172961	16.5066639660045	38.2414070284269	11.1417526146463	12.4190303940962	12.3645077910894	11.2542266929307	24.3727269611683	18.4731806154654	20.2435451179878
50	12.1337367632781	5.9571061597165	6.93986414381365	20.7713856209667	36.9668536015699	48.1466896334334	8.31532145770488	13.672654942452	11.3774186024429	11.6454856424343	23.0839350172825	12.1898110061519
51	0.353635088841799	11.893360410262	13.2786055851090	28.7769073312614	41.6386106522821	32.5658776070158	16.5102173468402	11.8799210982855	11.4002703465798	17.6117247086597	33.7624452428522	8.41156532642837
52	13.8314850393952	32.4658092717602	2.48463158532766	19.3591112811957	46.3105373032276	34.4090942446355	5.87097856638461	29.36667710453	13.7864469875531	8.54477721707672	26.7348245322162	18.8588540543511
53	29.8644451735078	33.8605304598258	21.3384641073719	25.9417096437492	29.6467568152383	19.0367790141482	13.1370730954092	19.8635184191454	13.3070373866182	17.2185479388307	9.82717362168696	11.6965924198934
54	16.3744563460965	8.90298315497744	10.3139070223886	21.7058378679485	9.9508611498808	39.2789290122566	0	17.2901247322608	7.14432411651826	19.2157058657324	21.1727840924698	3.05657314985919
55	14.6287231919208	25.2172164270329	16.3856705765006	0	14.562854754458	22.3749588905140	16.3081643763981	11.0336205888745	16.7529683471491	11.3729682085555	24.1526283844323	8.89468087898769
56	16.8666706005145	25.7689231792179	15.5533853450919	31.9769683726416	29.3756289368855	20.9082713726252	10.6632078275770	21.377698737328	15.7689109129193	16.8808324772149	17.4536552323429	13.5030892728892
57	12.1595855789672	28.947497173419	1.83606481578616	32.4230912040724	41.2394329443655	27.0370786363932	21.3120095483846	19.8757247293323	24.7348611665995	15.6681880831324	37.5474871038602	9.99841821969265
58	15.8445063033539	45.149534627677	37.3649175056337	38.1084965822694	29.9776652016301	21.7747876664737	19.5006690238499	22.0490413038356	19.1618808448254	16.0371645309185	32.5961689499763	28.2022992800991
59	34.6622980724716	40.7033440865191	33.6238233564411	26.3326075546722	51.8610095652858	16.0596116569271	23.5180859715809	20.0122670429611	21.7107688091080	27.3709179904811	7.05104338750695	23.3505575119668
60	21.3990709369218	56.740078253801	28.898821241808	25.6674119697779	26.4905295002809	50.7460706924773	17.2779757385376	17.7800476820561	12.4796398222951	18.8641404705105	23.5649716466756	18.0855495522545
61	28.9532150574698	45.6672510566619	33.3949606707055	18.6717610885916	48.7083488498721	51.9245876825783	18.2393743935988	9.91231414147018	15.0822869597579	22.1861395507705	29.9839995652304	14.0652687625691
62	33.0981768900594	61.2712211765337	31.5725088880518	38.4378908737827	35.0509040914999	25.6844899916028	31.4494889728242	27.9167736654861	21.9614128092638	25.5946399417445	36.5709459192582	43.6567718542810
63	20.6285161622189	19.7470549954422	10.4073640297195	21.6949902460797	30.2652465239408	45.4190698370654	14.2813697339858	17.8078626912234	17.0780955406974	13.7642041715713	26.8194096430359	3.06627788196293
64	37.0648466507522	30.3420816717619	9.3327919068128	20.6543959041031	47.5562102642957	18.3759996930989	4.56407590791656	18.6284123939939	22.4892165025239	14.7225695997557	14.4478815593309	8.45776647991804
65	0	6.47446399542225	0	9.22607339112264	0	32.0594512772068	13.8767541930297	15.3559751344735	9.51709115698204	4.64192865551471	18.3955701761639	16.4322387774151
66	29.0469447813346	22.8136639074353	18.2211735616364	20.4056143534953	10.8254366666977	30.767272620837	4.29790493402835	13.4634452783925	9.17728758527649	2.15797661215721	0	6.45543140738143
67	0	9.24883343865819	7.13141699547486	25.1421938833024	53.5731322623119	12.8669791247160	13.4993559887983	7.29699622178005	12.1492542476460	12.2557191254896	24.3906649241721	19.3150986247046
68	0	24.8809631110727	29.7636184260924	7.524665648398	22.3820997295902	40.142178917212	5.15799951970811	19.6098503590448	12.4750075430933	8.49971037957747	12.4075765191485	25.9538466985434
69	16.7161289311888	37.8272783291275	24.0341121006050	25.0661009776682	43.8401729527018	13.6802174109077	17.3538376086869	0.0595714200774609	11.2176253311436	15.7141071286126	32.6284253347764	32.6170262569789
70	19.9466963053996	22.3905343405906	22.0073631306865	26.1262419606594	38.6979742317864	24.8845670386927	23.5620892920613	7.56112333428426	14.8455380844881	15.9597379089514	29.9740808821306	10.0720816638765
71	30.6661925551947	50.2455563629465	46.0751761519162	28.0929191894769	58.331423127969	56.868092228202	24.5698469724612	23.4525990063839	27.2470134329403	21.3288066746894	38.3744899093891	37.7851200527226
72	8.0287437461097	0	21.6502249973581	16.0643314724660	5.81787528800026	10.4690810706928	1.96965922845981	0.93183901211542	5.54393798081386	0	21.8956298038163	11.4284228469876
73	31.8248170212234	24.4005228939770	26.3120940025694	33.3446593102030	41.3703220453794	44.9947041859416	12.5889125846169	16.8330759714120	25.8080911215909	19.4585636032635	31.7537034045893	23.602960648435
74	18.4993854145173	45.5691324944563	20.0288117901033	20.0383715986597	42.8989646613860	15.5559158083218	18.8274959595672	21.5297623753484	20.5347407255157	28.7900583392277	40.1920947707116	27.1484171274453
75	41.1005260404095	33.1832384116585	17.2603045480894	42.7421681675788	50.2800434737158	43.5098667099432	13.6967338501501	16.88353713808	15.0095073310901	23.6830679321879	7.15331010917898	13.1710998637793
76	9.74824914785325	11.8606304602056	7.93084406499595	22.0457175526205	46.4951151197192	34.4268424927709	8.24406950032382	19.5693385901931	14.1026560988677	0.71165511009084	16.1563200639243	8.92645347160108
77	18.0022346822250	7.06001652915685	21.8142317578383	11.7140168747646	19.0786157073681	21.8617525463709	11.3513875262797	0	5.87071972967089	12.4659989292985	4.96195972274308	12.7803886791443
78	12.0844852416781	35.5532025191173	4.48382443832077	15.6509375219410	33.2572944552332	7.1365788860673	9.15679050137825	8.63591013326475	16.6195190266017	7.55216751579896	10.1206582885848	24.0333355977541
79	27.7205632284037	12.9249925423449	21.1893919360176	20.1900605778777	28.3283244309478	35.7870009661672	10.3458510808613	15.2961638364539	22.1195168045888	21.3652807454730	34.405681931923	3.94972838618451
80	16.1853367979933	39.1590214525954	13.1976556385022	17.2909935670173	20.1620792228146	42.6095191938236	10.3404713174382	2.516674221307	19.8263847556234	13.0237929206949	9.20795536418573	14.7228342323310
81	28.9798217602464	44.2503638301022	16.4930864044205	28.9000593578672	50.5692952044047	72.5373973565179	21.4528306020719	28.7241103091174	27.1290470449562	37.4918229729854	35.8621857505437	48.6721793346908
82	16.8261224038189	16.4983825952374	12.5829915120894	31.790900262525	16.5111150182853	18.9095597213718	4.44269586489504	21.3338712275414	6.62174157444654	9.30677694960654	18.4269659388208	2.29482768939259
83	0	3.07827293051088	18.6087140340236	18.7890718271966	17.610553913499	18.1555087257163	1.48194909397744	9.6715013847522	26.5698292713741	4.43614299491905	12.8556559162278	2.7342133524489
84	24.4945349388023	34.0731137170472	29.4360160907600	7.52152165642947	21.4621873204301	46.2678095538027	13.3431212369230	16.4225387875891	28.5401916526179	24.2029786607211	19.5405326137799	26.1733324707903
85	19.5121516110807	32.5459742094193	44.1649006208586	35.1936148258977	30.1954338814602	26.2112306210756	14.9599521345507	11.4663032642596	12.8181087561498	17.7662052732632	35.0695530041758	8.08575446350816
86	34.2427702518389	35.9701512852308	27.8571859181967	15.0000378394260	29.5368407689221	23.8163163528883	14.1579258164433	14.4880014581521	17.9940607715026	17.7070938705343	0	4.99550942331663
87	21.1686874312188	8.4423113114895	38.8011111383424	9.11185992533402	12.1254201403787	49.4790618443042	6.61813854126011	26.7856076733970	15.2487477126447	17.0181735493454	31.0466913016583	0
88	17.684225334856	31.7979608914272	8.21027055587845	27.9039634754251	53.3175177055809	5.98389740557488	24.8591924099645	15.7360441400163	12.2405676417907	14.9287662764534	24.2923426079756	25.6966070365096
89	23.5407704938349	35.4381433848113	14.5440344535738	19.4646728631856	25.5902327978264	22.9748704367159	20.6304039641511	13.6671113227229	14.7396063234588	16.8767921297235	27.6260038300363	22.0180615405548
90	13.9030088241693	23.744213698428	3.76679710912443	6.60469841869863	22.4101661188864	12.1272903853477	4.37219778377815	23.4500610459176	3.24690834979193	7.15754352494059	0	14.7436737152396
91	29.8457225567046	39.6023724814885	45.2769961786364	26.1970734084335	63.101877938837	5.9285288310598	18.489075705644	19.2844276574950	20.9268921320299	14.6521058653084	29.2826529051233	41.6291708673655
92	21.7819077170585	16.1202794356612	19.2002801578897	27.4486703715421	65.0524496792489	29.4476318791824	12.6949238772695	17.2837069601256	11.1249194113288	17.0124618040446	8.83105030342377	19.1041932230943
93	7.12778376099205	0	12.1835081993223	10.5938889843107	2.18785036740759	0	0	11.7808671700953	19.788377441631	1.80079778691790	0	0
94	17.5023651978991	32.2210168043914	28.3793339269272	23.2533050435919	32.8326556526143	37.7656934001566	6.36065993656841	8.86445182624511	19.6489490587796	12.3507777540302	21.9954688421254	0.738546604718593
95	10.9699090838791	21.2819684310297	12.9122750248024	26.367227339416	30.3792530620822	13.0250934870396	15.1151283744474	23.817507599911	19.2410192638392	21.5427633268139	31.8890422123719	28.9323722202751
96	22.0532318868104	8.6436179542129	12.7884218533666	11.8633523070840	6.23253491833486	41.7283650023207	9.94152900488524	19.5806581171407	25.142138936608	11.9745639670373	28.7504061092015	12.6781426863151
97	20.4080223490692	23.0108679384442	15.333010910169	27.5182716547241	64.5711558328383	23.0138364982235	14.3082205897701	10.8015320758237	14.5977135075442	15.0839599901685	10.5096659258109	36.1243989145666
98	15.3775277582784	16.3632419427662	19.4777140500181	9.0549367907057	16.2463363432277	27.87638082767	9.15543853931963	8.66366133767868	20.4979086605969	3.7284010974199	27.4055738653089	14.4946310968531
99	31.1017428147241	27.5924148326323	17.2286779179007	30.729145438361	45.7107982169970	0	13.6531667169752	16.2080741751087	33.9880722721967	18.3966974776522	15.3656844729547	11.5214350881438
100	13.5286906755388	17.8084648690160	30.9333240664566	13.5876011778475	36.7376078598925	26.2538443658680	11.5240276901657	16.8340856666236	28.5021564131265	21.6422171280864	22.495293031842	12.7527232854060
101	24.3682817935041	16.6515463619664	0	15.7629932872189	26.7081156838287	29.8453492716782	13.6026771009400	0	28.9838205688008	0	17.1981981797947	22.8291830222540
102	20.7919935663056	22.2935575541275	20.5854649320265	30.6594510722974	48.1905065828909	33.3019260995345	13.7666943744106	17.1262890932959	26.3513536431337	9.45034245600038	24.2285246102844	21.5078823038298
103	18.4793918236983	15.7642530791712	10.7742027136552	20.6878108951903	7.06217417821603	11.6110014412163	12.7329623155159	15.4620591968477	15.6640159270716	15.6591786526913	16.2809286101973	0
104	19.7515976891651	13.4088907887861	42.419982685037	24.0583974521507	16.7776198965563	5.85868916233166	15.1849957472390	11.0854441859101	6.47714688804583	3.87926686070769	19.3942914983667	14.3871990789651
105	5.87916625517023	0	29.0108450910485	4.43081056438129	8.35253556106242	36.6085431774498	7.86023288763266	18.8170628816357	0	19.9492010425745	17.0737344664626	20.5045549224002
106	32.7628102689229	22.8488052480196	12.8485912520041	44.4953395274125	41.8127858529882	29.7692825929664	13.4401791048753	18.8846589002170	10.1370904688610	21.7472699469278	21.1942988323203	15.9606236988381
107	18.8960982106952	10.9069939819681	11.2632594051601	17.452786355644	20.6796371942523	21.5443867965915	9.11071252654662	11.3351513139735	6.82449844056154	6.3701266262318	3.97657686575906	27.5135293629128
108	29.8985283596256	37.5670308729517	16.2852086872425	38.8522273395885	40.1845942512993	60.5103106092776	10.8309169251416	24.1083397028273	25.4571959392615	10.9056083428691	30.4434961266753	18.4031836796712
109	29.7301518013661	44.5084170675535	34.1292535682246	30.8701106109278	21.5543254643161	33.8255244913589	28.2952965353348	18.1764804492858	25.8199684808548	17.6638017569569	28.2817307978038	30.9898014259125
110	38.0196332827431	39.7737310464435	21.1069449502758	42.2817210362989	34.2494128849595	14.6543611373742	5.4956593419639	5.69557200233844	1.65139388113173	30.4568451805418	28.7298366701639	14.708589277734
111	24.6974284361886	23.2963839502117	19.3874443368836	13.3517062320353	54.0718810853678	27.168597502828	17.7483992106627	13.3503142371156	10.0249232151859	20.6923396018375	34.8993564214037	19.8532358832787
112	19.5839047138349	0	1.58222966844788	24.7763671724683	23.780589161456	14.4325915458282	15.2863750245218	13.4395590564697	24.2469132929194	7.61110302978825	21.4536310035799	33.1675443704176
113	27.8486245179143	25.6466224382376	21.8809276547192	29.9894747140711	37.5664408135973	19.4256621061819	10.5785239234327	24.4329772847710	29.0493185149737	13.4041776080443	30.8951943835697	21.2365902922522
114	13.641458055704	30.7902185449759	16.103051564628	9.81468332717337	28.8243982232512	7.30711808942525	11.5627382039374	15.9152516659724	22.9414785098486	14.7663297573735	5.64218305314842	10.7268222374239
115	21.4158140602693	23.4231226101451	23.5302545269963	8.27181667826587	40.808981837579	52.1182658258102	9.39549664877464	19.3525101639665	23.4552987259900	16.1673887163132	31.478451549845	13.8921969969841
116	24.138844618817	10.3417561115292	23.7374592690675	29.5949925686257	10.8566612903216	17.8234672693137	20.5571097320030	13.1056255633846	12.1710615502947	8.00441852950145	13.4392274538508	19.5110124084358
117	37.7425493835158	60.6858441998966	25.4436296452861	27.3563829473716	38.8774950848294	2.68674778681689	20.8011004287537	36.9238522911785	3.1231658963434	18.3490026778335	33.0249607594038	25.0781308995980
118	30.7384254511319	20.780189074999	14.7122710262065	10.2087588211982	24.1006093163111	8.34816818283283	4.23240549633932	13.2265741875504	14.0498238534906	13.4203780299705	17.1016903791498	17.6738315566021
119	27.5554175454905	44.2539617337625	37.6536866110791	38.0582455911875	40.9618207525508	60.1190424576769	17.2153999436118	27.6105998469483	28.6744734030526	29.2949729511668	30.2458056470773	34.3096720278476
120	7.81886537761879	10.6491850344745	2.94533649930894	12.7983409235905	6.31531233421856	20.5111151669197	5.45791826894242	18.0190496336274	7.85175455038413	9.64106155944435	29.7126017816227	0.698280127730904
121	20.7999813745794	21.4983776108468	23.1534704505526	53.5925155542355	27.8501938053986	37.7996524705511	16.3466879572821	26.0863671573154	31.9424403076435	21.3936161811343	25.9817632681735	35.35505504353
122	21.7033920333906	25.4543486358959	17.0103095419329	22.0734453472833	43.1039550067781	8.85160945109746	11.7015798441418	29.1940809267312	0.943243247721744	19.0998694237608	35.8698697783168	3.11476093885792
123	29.912204863722	47.229765223655	14.0196313610828	26.273007372367	9.37555555989586	31.9906117582867	8.9186802542282	25.2297681886535	10.0531669727183	17.8820553957086	28.2483270579764	5.68120097280322
124	12.7881352886910	40.1794162867532	25.1663696658569	24.5561797630532	31.9478617245949	25.6779382732184	23.8522746435504	22.4056451502174	21.8245926373387	13.2861475221456	18.6094766152540	27.618809263809
125	29.0910008060654	48.3298482859193	21.9107361014344	24.862549640177	28.6545468130854	21.0371286595302	20.3895406148574	24.2439377915721	14.1050424099878	21.083035886469	24.2247300812156	26.7952752885996
126	15.0601089442457	37.0839897145901	35.4099194773067	29.7705832392339	40.8495514196802	5.02269351113455	8.4905443116756	25.5644636825810	16.5337226027137	18.0291236124777	32.9492544709879	31.2286647494541
127	17.8254601412785	29.2109689368738	36.5116522681307	28.7707930099424	39.9112869875305	0	18.6324707650681	7.47150579206354	9.87980218076077	7.20888250332451	25.2276109731953	18.6779241775673
128	19.2343612990693	38.8057732086405	35.5633369750832	35.3409904869664	32.3922232995045	50.1001666970603	23.6600303266575	21.1253704055619	15.1799147480965	22.5729570990364	33.6707252022518	33.9436226622244
129	28.9123250999709	20.4011033609651	17.1769020903166	23.5587828714119	16.9238621143496	24.6508182236854	17.9204094732098	20.3476726626757	11.2871922246322	23.9617071826573	15.689612021566	19.1302852591683
130	8.70044893048474	23.2142916869485	26.0498970367354	40.2523499923852	39.8826649146419	49.1198694255366	12.1233682336685	26.8844714050083	7.43843215060671	16.7214557614349	29.8596578288398	23.7461630290781
131	23.5610254765097	24.7772343467126	2.55569759118619	11.1927896280502	46.3599254904958	24.3710077665532	9.33177081355057	13.6866243941115	17.6385119787607	18.0636782093298	5.94152710144126	32.563491652564
132	21.6906871378332	25.3400634382270	29.4941138965524	15.6369228416747	3.79775966144394	22.9167682291668	5.3249102881404	25.1280386665290	1.02391069493791	12.9238743786297	18.8761599352249	19.8745022717123
133	20.8658622427325	21.2249712637156	8.74501771669743	8.22246525642064	14.3444648326225	19.0903576035623	9.67670750146785	15.3799622654210	14.4081459209475	2.78956370715852	13.7319391412026	3.19655509652457
134	13.9573940820076	0	10.5234856861375	9.34572420885006	26.2920618809519	21.2065007494970	15.6519597172087	1.65335807790883	13.9881877530778	9.48727467317573	12.5827842616501	10.7557924024459
135	23.7512146690576	13.9380065794468	7.76738864577323	15.0676439340862	2.07526024848205	15.5759250650616	6.98014434239794	3.76945502496273	3.54864649969619	9.46262021596658	11.7539082196087	10.0400607796359
136	18.9648193211535	12.7681905259531	1.51821074530379	22.6936949712491	11.0573613838471	31.5333552507103	15.7176922720807	12.2875248487961	17.7868623597098	8.5543107900329	25.7001418747605	12.3622185853272
137	19.3648976672266	22.4738129796715	4.25120370224862	29.1557684931168	17.9902136243267	5.31235631506993	4.71766787821144	24.1213598315753	13.1325871213633	17.3126776131021	13.8096240825859	10.5530788114704
138	34.6880310989096	34.8374086937724	9.17450835189094	37.8685800672464	62.037727598543	8.64735907293738	12.9791413495925	24.7474174268127	26.6277887410048	23.9961738845565	38.7296260599137	21.0452978283405
139	8.79105338144554	22.7087794705006	14.6138256622025	20.6534319913840	23.3933688248966	27.0766105927047	13.9411400587390	22.0308547656619	29.4250674957507	21.7889862125318	0	18.8848228428782
140	33.267804150617	18.2266978342322	3.65635900025215	22.6559262834979	11.2242169475609	7.16582102006005	12.1052565493950	15.5992674171489	13.4137726761830	7.85067715985821	28.0231850232422	10.0890268917977
141	30.8061175327177	63.2955268525106	41.0733641750705	50.2857614816363	69.0509693512389	38.2398533430308	25.0186496533282	35.8922572145247	21.1365863008900	32.1703860219051	32.0782494304225	20.8437033255100
142	30.6421543919938	27.8699586066153	18.5373630685653	36.5021887062487	21.2310089757551	0	19.0119413296346	29.304318114174	13.3015224585938	14.3562607218882	26.3124895058972	21.1191493646186
143	17.9920899527181	9.5905523675712	22.4331238550894	20.0180487482142	10.3713735753962	20.0111855276520	13.1989406942120	17.7385271303336	23.8776421497742	14.640390830294	11.3434379931516	12.2624369078671
144	19.7283234467089	18.7692322423436	15.9351198043199	31.4635742000567	56.2193332814192	27.7977465396129	11.7984141922007	20.8286901775186	17.0618371829185	15.5175293648503	14.3456271790908	7.8168530744144
145	10.8143704739654	4.44112240261664	16.0987343174855	14.6943840019388	37.3256433108307	33.6978600922612	9.15518765673424	34.0408628067312	13.4440217533871	4.74124712175831	18.1366182168612	24.3876550901773
146	4.592954928536	27.586559811149	18.2411870112823	38.4161539938458	6.63763765948943	19.0736264318987	18.4291753338942	23.4971693437498	24.8407014760633	17.8513746740813	30.6723677383407	15.7352524889502
147	13.3863453236419	11.4712615050215	28.5180653102192	10.8775091409838	23.0617804591192	26.7813065982344	7.29969509697766	16.3139560206305	27.9771271617598	24.0774419810957	22.2474168604507	24.2096911767508
148	12.7839100717979	22.1671405452826	29.2142639443214	12.4971484869168	26.3784023473289	37.0605540028076	9.85782533335225	23.7755817778304	6.89743408004156	18.0230556102496	3.12683132477241	12.3563394579121
149	7.97224620278234	10.7479279153072	4.95101306376687	6.31443434236866	18.7892414887662	15.4997036860893	8.01323392214942	10.6041081841276	1.77082014453246	15.3017602579216	14.3017046831447	12.4752192651460
150	26.2332917415929	31.2426782704525	0	29.6328190143478	55.4915634898598	25.609621574091	8.49665349997899	17.5501817840288	10.2263080414008	14.1343667767675	29.9826285263982	4.63647356577611
151	26.0498152607035	52.5523240708712	49.6229507420271	36.0947531899289	49.1926645560562	61.5920823679965	9.766577041677	15.5483108895551	26.8702404910254	22.6918949764379	15.9447420295829	41.6232506948483
152	27.0808407961118	41.8904624861724	19.9861660258381	13.9816798406740	62.2559705747842	64.8990877682175	20.0438286534865	31.9967374537358	22.4166709898584	16.3981528242180	11.8918509123398	30.7043199866018
153	26.4325559498318	36.3761563803435	34.9677952627093	27.4406728492797	46.5284417509016	20.5729509312119	5.66850471437875	24.1422958292296	18.9618933820162	13.9905113156096	25.0708817702127	9.09320089037846
154	18.4324340101491	4.05144851711578	20.6596549073971	17.4480899871027	29.9287994616732	50.5598356891233	16.6857203389384	7.46775088585833	22.1117575854392	14.2658935268619	21.5262462495065	28.4344000175241
155	30.4995734742197	25.0708458440891	40.4451292380587	29.5217859870421	70.7460281646961	58.1075569339997	21.8639970628541	10.3032726290125	15.2740085887918	19.5492352938206	30.3163435943233	28.6437259581682
156	35.5335576972778	43.2631983408375	27.7909180442410	20.4565298303220	15.9534265382744	56.0243429350477	13.1513482959427	8.38181174096639	31.5100926664897	18.9437719801158	26.8271460233713	7.94962723498875
157	23.513790527594	24.4084660322326	12.5256274763820	14.7382481224739	27.6226554063168	32.0782226827723	9.68087181604497	12.8443737904450	18.422944220285	2.91444124794919	30.0252716637555	24.0371821702366
158	15.4182730850683	1.98815768093701	11.5885004354526	20.9675242112844	19.5051230511177	30.1277544112674	10.9029074173474	11.2149697359561	16.1172399352774	0.990935925441772	28.647326908378	34.736820170854
159	15.5837848277713	25.1604803058467	22.5321176675165	15.1547230524321	21.7496678973221	49.7463419095024	11.8647680044759	22.9271125612361	10.9364497957180	15.4638626372462	29.7357399448645	36.5351927461683
160	36.3312838213824	60.3602211781437	28.4164221008749	22.9617807381859	40.7652363616679	32.0900172675459	12.3797057021557	25.9533780053227	21.6981385264698	9.22196639547687	30.0748800266021	20.6067203541902
161	15.5704947148915	31.6719855171159	23.7069733509192	10.9761903199269	37.4995907960456	22.8951458054948	17.3880807013988	12.9793474890391	7.84019318203761	16.2493491490667	19.711142422703	3.7089070258276
162	30.5641306631523	29.5470878569647	30.2988539802372	40.3881329565597	18.2459903961905	13.3157102934258	25.1272006432207	30.5436371946277	27.7717517632026	17.0371040905602	23.1988577087313	11.5772919075038
163	28.084957360505	25.4078313989523	6.8764198539222	32.3896740999041	30.8389938876958	39.9488849550374	7.70788333833175	17.7984295625388	12.3168247492824	8.31643070688984	18.8046277631044	16.8487293721773
164	35.7265513647968	24.2814506320898	21.7385048769321	16.9672013866064	43.3963076598782	31.3558149946351	9.83339386272464	15.0277229254575	24.9892267494763	13.8413456752150	14.4725541134730	14.6774434397142
165	20.8228968181143	21.9522711521705	18.4754594132221	27.7079664174221	20.9466926039225	26.5655267178565	14.5911399554179	8.3846042503669	19.553785086099	23.628372887805	26.5311821239439	15.6143577506073
166	15.4519877929041	39.4050763796479	26.5216394110886	27.1084592530035	39.5507609819329	38.6170638322793	16.1142025850834	12.6610375846423	24.554065544638	12.6839337128311	30.6422224693418	16.3944934646454
167	12.1325141240292	39.0360605721809	28.9266304812595	28.8274372282689	68.2250937619044	44.9245024060707	29.7585756948889	31.7513325308925	37.3559470166346	11.7406909683762	44.7902914573128	37.6179976925584
168	21.2646972285153	51.5485534326397	35.9378604829389	35.6648754451688	39.8265272475360	57.8344524387567	15.4966926800292	24.7189895711745	13.1472409813227	16.8241126184503	34.0092724722925	25.1609583372414
169	19.3903500885443	25.8246839938545	25.272266678145	13.2381519660259	40.967241132766	9.77103396821604	17.238435152225	7.15257462040371	16.0168009299621	18.099775448191	36.1331036792824	34.5244899796053
170	27.5505436993877	48.3536078859347	29.7061091827381	24.3450306532679	48.7976283816676	11.3487897643932	21.8227742558444	22.8501665129921	27.7322802181333	23.1556423522922	19.4645928188052	18.6334155674071
171	26.3993890621208	18.9247615360176	11.9037199125038	19.1154759844511	26.9865778224268	25.6619765045167	21.8969532177014	15.054868334942	3.29781745661677	8.92744511576015	15.4133076423295	14.1214940493960
172	23.8304971349521	40.3042157748929	29.4951434003957	46.2555918836289	38.9414246212222	48.2280822779820	14.859507686894	19.5239582715769	21.9488962083225	16.5384442276370	16.9802943872952	2.53816922859691
173	8.07956263153337	22.2453009342311	17.3406214926044	26.5128305108569	48.7688358606182	18.500516042005	13.4724515802126	10.1693876294246	23.1926116103123	12.0212242706113	33.5618557921671	40.6479091706723
174	38.7297470547026	41.2773962756939	7.44458489043017	30.9430083431687	39.8931648508205	27.5790707401114	19.7273452399034	28.6421686531461	21.5132150393777	29.9020253666822	24.3453657018042	3.01065792127239
175	18.5635611363794	26.677631723149	28.1155188974763	16.7380486345242	33.3023597356456	9.6164032389268	21.4029928165510	11.1389780936090	15.8547783441668	4.32022504533442	12.3054132248454	16.7775758089619
176	19.1573753289825	7.11823057795867	12.5287345849622	14.2308716866469	26.0971741549942	21.1809283241608	10.3963100198755	28.0720688779792	12.4856673234595	6.05405758600182	25.1473059377885	20.5225738658735
177	14.6424201021221	37.6362650325136	13.3000444017015	30.2676885729674	51.5950101817217	20.3998473544345	12.6913155140623	19.4274366858319	22.6670666739161	13.0262695558101	33.14490395779	28.7570071805451
178	33.4749937022172	32.6840891555107	29.0918451190662	22.0159563854835	49.5039886856784	40.0498310991043	13.8073333950515	25.7050548675500	15.5031813259270	19.3330026729770	33.0541051195660	22.1681397084510
179	25.9473223718224	36.4419402613399	26.0107371720204	39.4970451522436	31.3029864524814	7.41681425293268	14.6816096097476	10.5911956557443	8.14625609895115	11.0560861996458	35.5292113265148	18.9851212529364
180	16.2715369663595	13.5866199548537	0	14.1127761524515	34.9271584515561	31.2189544704416	6.12810237949594	30.2952166862323	12.7331268223849	6.00251323574993	5.65974106678614	12.2579284168279
181	33.3888559688162	66.3133479069479	35.5358659712808	39.3798967429344	62.0720222772543	75.8998098832709	28.0332550667926	27.5666213215074	34.1483118586073	22.0467231947858	37.3528464003968	47.9768106961013
182	20.4016813206664	24.5438474557291	5.59517989895069	24.4789900783199	17.7144511498796	35.4359279283493	6.82395548830581	16.9037218756987	0	4.12382306340752	28.1611232549662	0
183	17.443290308069	38.0315180222903	26.4835452706225	32.0202572099135	28.9872028472014	47.4225883203667	13.6541409903159	20.5930724764557	21.0857490260427	23.9737198256175	30.7525313692437	23.3139058894010
184	16.7287032971253	16.7418604008290	1.28695432542552	8.57319415948127	31.5063882286418	0	0	19.2236155334633	13.8679969218795	4.03136280432026	2.38448260008354	0
185	4.44763018946229	24.9247468209361	20.1088469763839	43.3832317228348	51.6000915169283	22.5986357822297	13.2613084393167	17.8650379398667	10.98617726622	13.0730390133837	25.8019764382515	9.52055447516072
186	20.2776220438676	35.1462944016915	25.3883428775139	29.2612812164486	39.5511935578571	25.9869636231797	17.2328122616891	15.1911719318773	12.7420342439046	20.0154233450093	27.6136925091828	3.36557566002742
187	26.5271601830983	41.5112291389332	41.709928467498	48.3477069107536	41.3791523474291	47.0993719276709	23.2686815933081	16.9617546177450	3.79437328832112	10.4344354997000	25.3278635998354	31.5661160425610
188	32.2437487868085	30.4829598998777	15.2560321545604	20.0521320869843	35.371388323429	27.8823548998653	6.51897092387242	19.1713327508875	0.220671195553622	11.9576733472456	13.2996665639521	2.07529067002186
189	22.5931855979411	25.0187419605333	18.2995673299593	30.6160101331550	43.8319243783667	27.9132769310284	14.3382288515287	14.4580680259204	19.5048791221124	14.1990035873994	34.7699898766218	27.271633618693
190	34.5258486301574	35.6680527077587	21.2686795963464	41.3490977192993	42.2846050683576	29.6808072555792	9.6245815674650	31.7669661578452	12.5153899511451	11.9170951058390	28.1402442774553	0.80396685451328
191	16.6031860488483	12.7241781143254	25.8113001160856	25.2939328412387	5.23844984297872	26.7242608382964	11.2812141190884	18.6570057626414	12.8433056829029	16.356302805167	5.12711627868346	23.5644256730575
192	21.9615416144958	20.3314768812666	40.9144815790084	33.7900923877626	41.0849206169264	9.48828831725556	7.3109092020497	1.45455506297296	18.1345223046475	4.55646870173590	24.4543351937657	15.0750256357517
193	25.3811013185739	24.1563513401737	25.0684823515358	40.2193540765736	44.4831912166386	30.8663775389901	8.62457365708334	15.4921641855601	20.5639068244629	9.84643342200022	4.74636299193612	17.3271763644123
194	22.7543669628979	20.7985878021119	13.3881226264908	25.7558727095077	39.1894683596212	17.1731929490176	15.4329361025525	24.085333758880	4.44344734444762	14.5858533324152	21.5919596871849	21.2975662809972
195	16.8747462455380	2.83928768018527	19.7685272501876	12.8259275757682	24.5630946544369	13.4981344337230	8.05817636199865	6.60484777481686	2.4781216842743	7.59613230270121	6.23024716789331	5.10433665742112
196	12.8847453694626	36.8792904796425	49.4291132716004	32.1370272475683	35.4549603949003	43.2745504660649	21.1098085687315	14.3508251588910	10.8025447057646	15.9915502914539	33.4362828256806	15.539336966762
197	19.9973172179245	31.0530793481576	25.6260454811251	24.7178603391199	57.8780994180725	53.5595158204959	14.3709835561311	36.4831141816596	19.7052557301507	14.5001537233875	31.7989840731181	27.2621171262607
198	22.0184012893818	52.3285163135634	41.3504511715328	30.3917201500143	27.7526734892572	54.1309630355643	14.2623460171428	29.9628087094067	19.3995694647599	14.9822536164176	9.59931243108254	34.103215815186
199	6.8530643046819	20.3883732768687	22.220182848777	43.3199703793422	64.218682710352	42.7908631492611	25.2921020709709	21.9013600920707	16.7913928988802	20.3436266216896	20.9518998119243	36.7399556755897
200	39.5316617506727	54.9222582350583	42.1162095363698	49.2871028136426	63.268253443519	51.9192085293022	25.3243771969056	10.1038997408232	20.1046037958722	18.2499082721433	30.940505948278	44.5085210400009
