# Supplementary material for: Simulated data from a genotype-to-phenotype crop growth model for pepper
Source: Data Brief. 2021 May 11;36:107119. doi: 10.1016/j.dib.2021.107119 (PMC8165395; doi:10.1016/j.dib.2021.107119)
Supplement: Supplementary file 1 [file mmc1.zip › Full 100 GxE datasets/100 -- h2 = 0.3/-1823254783 200 0.64 0.48 0.64 0.95 0.8 11 GxEyield.csv]

	NL1-15	NL1-20	NL1-25	NL5-15	NL5-20	NL5-25	SP1-15	SP1-20	SP1-25	SP5-15	SP5-20	SP5-25
1	13.3236245289685	28.5704562944580	20.8713310828307	22.1163807946079	11.5454139318381	17.8101927090147	19.2374497559376	14.9768764113825	17.5248105617923	10.0610877270189	6.29283882235032	0
2	35.6545797972237	34.9750524541419	33.3458605201684	29.3741197058793	49.2537389662653	45.3857354769412	27.2371629681354	35.6697176035337	27.9511602632156	27.2280725383104	27.5539584541222	17.7799815154155
3	16.8891230060957	29.8554094212049	11.9334051021671	35.7997259673526	22.6386363939756	0.88625839550285	20.3809635799727	17.8666839748851	8.26561172652897	15.3865630844240	24.4774488330877	5.62742501832067
4	28.7452003663972	42.2546802747433	18.7450581206551	21.8185290037567	47.1074681126382	46.099813072882	15.6345888694088	29.5219578541189	18.6146688119001	24.1010307485138	25.747423716244	21.4734800004646
5	34.0497508672017	58.7491405899522	33.0689862243086	42.0266260392438	28.2133443335538	39.9533105136166	16.7137183573516	30.1298488395073	30.9584655952759	29.5696726134122	28.6822424567977	24.0681908564868
6	22.1666644281111	9.83422503128093	18.4242262261345	21.5180398494965	16.9589723434230	35.9243376718004	11.7106877506806	18.0059043135781	0.362260343663683	14.9051060415146	21.1350877559412	8.8126665133126
7	25.4563284472927	12.4351410332659	17.6376503243384	16.3564369340491	34.4404602222222	18.2814912463772	8.8887324921162	7.37501028483927	15.9604032492387	8.5330120289516	17.5990982332690	14.0285513493289
8	21.3327386719940	59.5944074818762	43.3871057539552	19.4350616615273	46.1054556749672	48.6241676323767	10.4382389245494	36.9646917742335	19.1924586718885	25.2691987651446	41.3104046644893	27.5267302511551
9	18.5466567862014	22.9754018201206	38.4785992252886	7.62037065105131	27.0637018433276	19.9825015441522	16.1023500646288	14.1085346154069	14.4263001165250	13.5991321546114	9.76009332033887	3.08243816405125
10	26.510348920329	20.4026676497091	23.9005036249595	29.5388425571403	52.0758585549179	0	6.18532006664914	34.9377272296680	3.16949509130813	11.0189074039706	19.6415698014789	2.55200758843957
11	24.3782770499649	37.142258069406	42.3607530945773	36.7368268261378	56.4646780856721	42.5566005384158	19.4770687476881	24.3720545531237	4.18437949062188	20.4082843659859	20.2654291019757	19.8403187645270
12	15.8548116121707	23.6027794111577	18.8233013037384	41.3705124438426	34.4268959208828	47.975058909598	16.7885344001714	16.7240813931539	16.367778103025	16.2248691481722	31.453395512384	13.0415317942748
13	19.1581990545068	26.2693633427696	29.4777651056083	31.7748192191167	45.4606056707772	40.3302821243761	14.015675549618	34.2934110671882	20.0275106974833	20.0634815177540	34.2355309630452	20.8637994589759
14	23.9140768131217	34.8073280791619	8.14697256569753	28.486243342717	13.7189204534553	29.1146860744245	5.27619559356246	20.8626054309822	9.81051273198374	10.3299134129502	27.4228860534724	12.6270947316823
15	14.9774188776011	12.3493226526187	23.5708301491133	21.5947169687263	34.3124503146452	21.4782091492539	11.9334801006507	14.4242825451090	7.9745790635162	9.6054078911131	25.0643611891198	12.7811255714846
16	32.1379933396718	40.3732201483893	24.5733503569892	19.2502830016632	43.9788756760227	34.7153867694589	21.9193522957875	26.1036669726198	17.0401135211483	15.9782186897886	40.1601548081046	8.71655965445103
17	25.6557862947983	34.6464553838876	33.5484107134641	38.6060814867129	57.7637908058953	24.4041446315079	22.7281577448682	45.9160584056673	26.2162686639488	19.7698053600191	41.9860340703176	10.1569921809387
18	28.2735170561513	40.4923176834372	32.4885758750614	40.7291208340974	0	24.5938828401346	16.3323613221712	24.7346840449789	18.8462653051189	13.5504137734341	35.5855568372528	1.38917168892794
19	12.9524999261911	21.3068232399893	13.0368226171679	22.5923463789814	34.2464265110007	16.320053842693	20.7516190495779	11.8408690368254	10.0205524085861	12.7301517379578	24.4463382705619	18.5091430635238
20	6.96100974690411	7.98314560459172	24.7228418774907	9.44147993260864	34.1000566936112	12.946973458954	8.87208704283882	12.9050861768373	1.02706106839937	21.6048174877574	26.5017556377992	14.093842041778
21	11.0043372216259	30.7780941188683	40.5998247389437	34.3118905661419	43.4920718572214	18.5738793546484	15.9606810167450	13.7441548351580	18.9218803202745	18.5198484934481	23.8772512862742	5.01654263672535
22	15.8368940285767	2.66851191456953	9.6062772763933	16.0940623611078	14.5492865787601	19.6351483573917	7.17791260147223	24.9992649021759	23.8004025528888	9.90631845824215	19.6135072132220	4.8643965100498
23	17.983404042009	26.4857699538285	4.88459595826055	29.9588313170050	52.1019332395442	21.4840145441819	18.8344893684091	29.3115250819068	16.6307247263919	18.632755972556	23.1368944122832	32.597145956562
24	13.6617335084412	29.7963622585720	35.3028636413437	21.7953666578427	15.9155979979454	29.8415008954301	17.3849521912618	22.5070099479587	17.3986433514136	17.5629432130667	22.1667583594952	17.0871823775575
25	21.1763766053149	38.1447016502083	31.0346043113739	38.556213685243	26.7011814437381	14.3329284268868	14.0490204678810	23.3330900069798	10.2325105390156	22.8089039908837	14.4650611529381	13.3951952264525
26	14.6973420614207	5.82342756432669	6.4450365372805	18.1390771324288	16.7287706604593	21.2376140955124	10.8709090742270	8.73423310207308	20.8522278445431	22.9532213212034	16.1083750716045	23.6286621856738
27	22.2425496672675	29.3069264032790	10.2220502438846	24.3126729631189	43.2593080563666	32.3491644095552	20.0051327870458	31.2629653012717	11.8627180198341	21.0879244285006	28.483429392176	18.0277741807101
28	34.510775410086	70.427115927323	40.4167305412997	49.8001587567248	45.9791787363789	70.6654448966393	12.9854909895161	38.6056372551713	21.7580342961193	28.7840042069184	29.5975850724082	25.4535081931185
29	17.5363527031034	24.0044391341497	27.9256325667543	22.6252888002657	28.9575529439927	28.5345879211203	14.2642600922438	16.32693899509	3.16902349370445	20.5742521318807	22.7360126991207	8.51142484774208
30	19.3010031227257	47.2213096151507	22.8367694666172	31.8483357432276	53.3934691403001	32.3085192389632	16.0672408500394	15.3561885481488	13.7223591038165	31.5565907471676	30.9355117368611	25.2886559856463
31	39.6307101387331	34.8363437391786	7.04277323316395	21.5329638633628	53.5915470204835	27.8275530472517	16.6302081474791	16.1776723933599	18.4989367354926	16.5876935726738	41.9946958474842	17.0420390844768
32	37.6127932758092	43.0438855195229	20.8404483019128	37.5787371900976	39.6585288203245	7.24926331348772	21.3062882185114	15.9983702202151	20.4901765518078	28.5246047872627	30.1967000994647	13.3465445516808
33	2.90023260046959	16.5989828213284	13.9316854845289	7.71913679829262	26.6598410048696	20.6366546763327	3.09669407250478	0	12.0405976485151	3.04425180576342	5.83618046982317	8.08787724254196
34	33.0704181239848	53.3740188777939	42.4112749810667	41.0696708510423	20.5016748956974	24.8586831572588	12.7593699504408	20.7736689332731	14.6104371740776	25.7365241321129	37.6662497888593	20.7375479044071
35	29.6361945082689	57.0317035136667	42.8103570789193	16.7967380663479	46.4069663572634	39.9380657999737	19.9755837702291	35.0082232952109	32.3615133823802	29.1416173276590	41.140403693555	14.9444591580344
36	6.17482919386987	4.51815106676555	8.5528871608056	16.0663713815893	9.69115743263908	43.6525788187229	10.8732992044365	9.89814075497167	0	9.06355143037995	9.01517997127106	1.71263890805879
37	34.6917989021031	14.6096786124034	21.0036076294182	17.7404502574408	19.5905778097539	33.0929075455488	15.2652805185608	19.507274003813	5.47794521419042	11.8135139346799	18.852436086108	10.1807313158233
38	28.4646112851341	38.3313831275731	26.6060530149592	22.3458952993366	63.2202046330785	53.2160400955649	18.3239814503391	28.165165050662	27.1089272434341	12.4390129022506	45.3160406611788	19.3430464943429
39	21.6579475545996	15.7449482420362	12.4312745933663	26.4628863086412	23.6364790698577	32.6505835658424	11.3440011591206	26.0387603936705	17.6901511564843	6.23677546539052	24.4488350927501	17.4993270634731
40	21.9391812318185	26.8762811241841	30.5412193896519	36.5625472653992	43.2549731256817	0	14.1447863599029	12.8980208448273	0	23.7509403810408	26.0833290175812	13.1402552637668
41	34.5200325234357	1.88763632779477	4.46254555352457	17.9474208237165	24.6266043958655	17.8364762456679	9.50534960300635	16.5452802159915	12.3538808656226	10.1100258687346	18.5083120290721	15.936118725732
42	22.3624049569519	18.9407799325566	11.0336156122148	22.3603383642151	48.6112514510391	38.5304623040059	10.2093415027275	7.898435621864	0	12.6097610908879	25.2711126967604	16.8236057111476
43	31.3879326263909	30.4852696038362	19.8215643406223	26.3803351986164	39.8124747124496	31.7307851691423	14.2012118707708	8.60053594418736	28.9636885546301	19.4586895025879	27.8437132064729	14.7039601144784
44	24.4206184744077	28.8940783641228	35.1972285300938	21.0937464737667	37.4404142869611	23.0067052918455	15.3032597966995	20.2654243493221	19.4096333309500	1.75649866949411	25.50969826029	10.9395377812953
45	23.5483335133468	30.3099400712271	13.5219051763941	31.0347577758908	39.2875791588924	39.5675456951117	11.2418682341277	23.7468766925384	22.9209545675822	16.6293801675944	9.1181355367756	24.7114975949208
46	22.4390823788111	19.0145253335339	6.41649274858979	39.6624655651896	12.6741923690472	17.1908903421027	14.3848484695673	13.9411668839683	15.3541720118313	13.2982906809045	18.5923333495023	0
47	20.9341957477443	44.08718365984	37.5526707096044	18.0736510428711	58.6433458494891	38.749183472268	16.103130635511	28.0127108910809	16.8348302841065	25.4570898037642	33.2495398538359	37.9115824878088
48	5.01368299773482	1.47948484148655	9.50080379819208	32.1619322171193	47.6790475967604	13.1919539518954	4.85857448971802	16.0273483333903	5.56750273738551	1.08548466829678	13.5137262104712	16.2164588341234
49	26.3461982414531	35.0327392117489	20.6914599398812	19.8524791101108	41.8234740946129	17.0970574397233	5.52949693224726	36.8842234032904	12.2156222700448	20.7195561142429	23.9701336378053	12.5073451324039
50	22.3443770378771	41.0748305196425	51.2370380728496	20.9632158010533	51.2672706062505	36.5367353522683	16.6860903363039	32.2984295797218	22.8894803246430	20.4532233536486	20.5021528349788	37.2661074004822
51	2.15240162157283	6.60449236002239	10.4441425302276	13.8614654156810	32.1628809458887	22.1860067366962	12.1369428966973	15.1266987515683	14.4504771014497	13.4025890230522	21.8662089797805	13.9199191024521
52	12.6130049126346	27.9956309218954	2.12888183375384	25.0008864970726	43.527839961503	0	16.0075248829594	10.3148227495883	6.28733255580154	17.4855515232265	20.9638447894087	4.26717861406446
53	28.4718724942608	45.5783862887861	10.8216135579804	35.7743916170162	50.7861753406347	22.6179622609335	20.8619206135049	18.24860303485	21.0395751372139	15.0096388533804	35.1731631833123	12.8618232667412
54	23.8105217377958	21.5042892436255	23.9911976646850	15.6627995939835	29.4865221302134	33.5983391256688	14.8827015491732	19.3637580042217	15.0241677427276	9.03817051446165	17.6593505506005	1.61264067845639
55	9.07625345033787	6.92534195588677	18.6613415621827	21.6011139569331	19.1629354920221	6.6915037937877	10.6650032719942	9.01445121350281	20.8677325920028	12.3211087345383	27.2105272078179	20.6106847910555
56	21.4997731831046	26.4340207959550	27.0676564846863	10.4384939961709	51.5719996373112	29.1202683215724	6.16104970541709	19.4522674827330	8.96737197075056	23.884374569605	24.8719126671689	19.3739602075966
57	42.1509670033548	67.5472256604609	44.4148277126459	55.940020983462	46.2370564141676	60.1025986853209	26.6423959301152	26.2191357736621	34.5045097205194	37.3885824002047	40.5200841938771	39.0457409592830
58	36.8497631552987	42.814119107377	35.5984905700478	37.1174213037367	24.9934775906423	56.6104191840962	21.9161004116869	23.1777865548092	23.5010329378291	22.1076235343977	31.1229298215339	27.2871546966344
59	16.2418421409241	15.6155204175422	0	19.2556170235180	19.9241426466753	11.5244232286571	9.60866206155117	23.5204157218048	12.2592068843839	15.5132675870991	16.6147856122105	7.83201093557972
60	29.2604085732435	11.8009813083897	5.43743107165761	25.0648490912762	32.7058116253948	21.1972355549595	9.86034930921163	14.7149894575184	16.4618430993926	25.9471703292066	32.9980929686113	6.63517018953314
61	34.2801569040088	35.725627853442	43.4536397373278	45.3393551540575	15.6694130533981	23.0107146938614	2.57722091319014	15.5372123884169	18.7099608172265	19.5979484332981	35.1597854191599	10.8806356016693
62	15.9383295978273	29.6478693898242	30.1388291106122	29.6958568794032	56.9635926614324	62.1647464913877	7.17546992467952	28.0892404193599	31.2993864035493	22.2667950655184	27.0342027405399	33.7247532291902
63	0	1.16427925907974	20.8404372715165	5.02852681081124	5.70303094653351	17.4516777218282	9.24189568323224	16.4130995419968	4.18706549002136	7.48303345882278	6.2610628803817	6.86222165723279
64	21.5672550244316	21.3878265914942	0	47.2724865253378	46.2981896831692	9.3150382129049	8.14784604788767	19.0815029405556	4.71742747368579	17.2668026220988	18.4825631766754	0.210679487432518
65	17.4572037353041	11.0474324614412	14.5696716120962	24.4143443180855	24.4287111020557	26.0982050067232	11.4880020888187	17.9187899262127	8.4234828860662	15.8084648499065	22.1692067276640	12.2992376314867
66	31.1360402382014	0	3.14703915261718	7.78539279182574	13.881011733758	2.67275366730581	1.50527808198803	0	2.39534529990311	9.77174887920825	7.77838393676982	13.2604773471957
67	15.9406400971067	15.8130327563787	17.7221998345202	32.4450632112772	15.3688237877537	42.0950882075514	5.45461616033268	1.68769060015657	7.60476784657189	10.0790064888681	10.0848962029727	14.386611990772
68	10.5788428156813	19.3088014753491	24.2540027604419	50.127899600992	15.8573426196807	17.3064644361818	9.77370455675086	11.0785510665239	15.2161768419579	22.6234921392190	10.1665327504509	5.6822063704981
69	30.2939096433042	37.2968413074646	32.1099821402269	37.4834023162909	40.4738414025613	11.3814744907590	16.4896477427132	17.2170961682521	6.17823036460454	19.6084027254594	40.0152463401008	10.1442606456860
70	14.5549804564043	36.5625042794697	18.3881349089087	34.1425415600947	31.7541058918939	30.7560199953188	14.1451390422593	36.9995614191444	27.9522594678545	18.4221880204602	27.5916769072147	14.5740878763029
71	25.7306363808991	24.5745441986953	18.0626089322059	37.7188776746563	36.2618695776024	6.15873270322285	13.5734240533458	21.7852991481123	22.5811993207679	12.0418475585794	28.2525511778559	14.1924468980654
72	12.3579155632450	36.6051616132878	29.3924235513735	16.6158696663751	67.5055751594832	20.8587175064214	17.5282703614402	26.6634660012338	12.5700704826917	18.0894273056172	20.5331686850289	35.6027743567237
73	23.4244413008108	26.4863109821401	21.2540810694823	31.9339936858052	21.0764438961720	18.2024795833692	15.2060165710765	4.3445403403974	11.1135442089317	16.6193279044528	27.2823125876798	28.0759276171355
74	36.6547395425674	42.5952425568867	33.6927941237927	35.8691662966736	36.299839691455	46.4556269266707	16.6969139997569	14.0385924341550	23.8125121872455	22.6785371363923	27.7491515927507	13.6989001307491
75	20.0878095796211	13.0528116194839	4.39532854918827	18.7123640384207	33.1083392567917	10.9430622305037	5.18009282588488	24.3588410679054	3.38343510338405	18.5848661724259	23.2113162473768	18.8014877768733
76	21.7426161661925	17.5838879298238	6.52129560702463	25.5074728440309	10.0285938069153	15.8620154894352	12.0807091977375	15.3207237591006	12.8438216413172	18.6783945585073	19.1298109889379	0
77	9.07220697238767	30.3968870490179	46.1638020728869	23.6930711897251	36.3844944325859	49.5833293153492	11.6447483819684	32.7816849546392	13.6399806854540	7.99041150567334	30.8427288880535	21.9052128903076
78	7.47390823014456	31.8066283494054	43.1981575654386	27.8554341705586	21.100214685276	20.861997538335	15.8113429267149	38.6283246104537	28.3923533971784	16.2056057313642	25.7784281966362	18.8652698777757
79	28.2461804596038	22.7880945716297	24.7327314240014	5.83326667771497	45.0481871560288	36.9562813358862	13.0183473279913	10.0017462381203	15.3164530768695	24.4901700188212	25.0895839947605	10.4715732999996
80	4.51581316856649	0	17.6983961232673	19.2148967781206	17.7030465535024	44.5932355765483	16.0521936620389	2.34534903086813	8.04621815595161	12.4618249068906	7.32292847365434	28.7384092154028
81	3.68689085709108	16.0208354198861	26.9598399181511	17.2058599363453	0	6.20584760095936	14.3140974982578	8.04838891252531	13.8807952829352	18.9837574436379	22.3033507421415	14.795920661606
82	10.5008884317833	17.0460612623909	30.4077594570597	31.533912728248	57.5151574860144	10.8556851066699	18.3328293465979	16.142271095707	20.1264760787078	21.2680385634914	32.4529267713629	21.6049620739143
83	10.6343776515176	9.56789618077705	8.35204604492506	26.6398475184861	25.4467799043387	35.3762688618762	12.9475883076419	14.3113133128215	17.6889343172589	7.65884793367624	17.0255631502979	0
84	21.2431271501214	33.2477416617542	30.4636678811776	15.4451248898933	12.1651448315809	10.3197373543385	15.4338422968262	15.8402921433457	23.7391341677848	16.0894108799601	30.3655313634567	27.6344339567556
85	19.2985560896506	35.0239925382732	5.17538052614968	43.824155516788	50.5844129526176	24.0869358715169	27.7430589768451	13.7689087884366	17.5065950539694	27.874196718124	13.2892147894600	20.8679504340177
86	14.6917722777040	22.2998322913083	35.9143185251472	21.7472119701974	37.2921503017676	28.6470537455123	6.90823560610315	10.4593230393670	20.7488802868387	10.0758275996046	16.7539575095229	9.35923285081338
87	14.2699872173133	28.6862056846896	23.8143984659944	17.3505075220333	50.851863100762	8.13283563152626	13.6683565720672	17.9849356205502	14.8330117434951	12.1803361095168	28.4242470644150	24.8780275856856
88	3.819777261095	9.78390673644627	25.4481304928746	22.9016717015748	33.2271715671719	17.8042469587894	10.3232789121467	19.171104773507	23.4829831643385	40.6635172861921	3.73847221152452	26.5697721845315
89	27.9336081649855	19.4282143908556	32.1187655698852	10.0886792561637	26.0440924549169	40.8535620057402	0.195630001398035	10.1796926879494	10.9090184067169	7.27543259101978	14.4636298438762	28.5011536519271
90	13.3525742335689	6.52421553202819	14.5376961990027	18.0768627100119	27.4451682647418	26.8994130546288	9.66642544476606	9.03133962263634	4.99311036451025	11.3149158191101	24.9833134107257	12.2180380126627
91	25.3889120341944	23.9056479418119	22.1012638148364	25.3236111226662	53.1360678061005	51.569111012441	7.8281170905436	28.7456606427844	17.2660233094965	23.5822090564853	23.5253775762274	10.7716718453225
92	34.74914867091	18.5269306393035	24.1894335885628	18.4298833432703	24.9108058488333	37.5677568522996	12.7797972831239	17.4104623303871	11.0608926439422	6.42849474567584	33.2366261297375	9.7065211331254
93	12.6992629448042	15.9518602918039	14.0526400699878	32.4888112029959	26.6018058800716	38.3634631274511	15.7634656986814	23.162348220789	31.8135732013464	12.386664866282	18.8728513808724	17.6325030341575
94	35.9251133868802	8.77869978336847	34.1037673932332	12.4024192592504	51.5094318671265	22.5492784063343	3.42499356322194	13.9966540646833	12.6672769299742	9.26219497587433	25.1031613852332	3.81216581422009
95	26.4358257860700	49.7070777523359	25.8549411763582	22.6397024708427	61.3779348745309	41.0344944285712	23.9709724949541	19.2058811726614	12.0721092547006	30.9225340368769	35.0524855232816	20.3100775978287
96	0	14.1099212881881	11.338170913005	8.49391544976786	2.24134840168182	22.0506807122026	0	6.08193508765238	14.5245281534582	5.11832515864737	33.3677484413905	20.7044640730877
97	22.2670390403051	24.6135011487263	5.46141770293158	34.6604249873657	42.6738193399666	24.0934293627831	16.4881971131571	17.1991845408418	0	13.9966832364274	21.5068978653615	5.64496747529616
98	43.5514479364972	53.2567705527833	19.5438750043901	28.5716597069896	57.122241009	18.3185048071309	26.9822645910097	20.2777825029265	11.7044755354670	16.8329757679373	15.2293084128674	22.6359144290106
99	12.2724899190861	33.8542120808351	21.6565875341054	22.6137220917068	31.8836425679117	48.6401675777652	18.8477820831778	22.4995359202257	21.3853591818954	20.5313422191709	21.8715444807598	6.78720265933433
100	20.8047711433990	31.3172331222096	22.6997836625942	43.9990913612115	25.3359891413599	39.6261158431845	8.45857959917776	23.8231131085644	19.5333052628785	28.1173712108023	23.1955235478269	23.4240771287457
101	27.9538337427319	51.612189585505	49.9637457059190	36.7425040615774	62.6678556149095	54.6375871579358	18.9915833890673	14.1119883096416	23.1599159496622	22.3376604935610	36.2660510733231	48.9891228920368
102	11.7792456623424	3.50354670821904	22.7851059235693	30.3181835882761	39.9112049902497	49.1740387307865	13.7483737397316	15.2396904810114	25.1422027751119	20.3527594480732	31.9805035916515	0
103	20.7049282864068	33.1321953540049	23.9938199293603	1.4141277441298	21.4011106585726	26.4699303876648	7.72557030966437	20.0321486380865	17.6492888663239	17.0622106389469	22.1593022418742	6.42580343526255
104	0	0.75275468138709	14.4214586672258	9.27829962650158	37.1568217694384	1.76962097686696	8.50134206855375	9.98411407158052	13.3074500081990	12.3386003792220	6.34587143761781	13.4455786263416
105	21.9317356127348	23.4120121187137	27.1695166849700	21.2829972081012	53.7278685530923	9.62356957225117	21.9983391826988	10.6136279876357	18.3275600292275	22.8321927935052	14.0564546122699	10.6154378416905
106	22.1228927845503	29.8675170385246	0	51.0528977195742	35.5663880441663	29.8088057070491	21.8483006149952	30.1939866331769	8.00629445174144	19.7761698667767	23.9453075047752	21.5119678571151
107	32.2817992948519	19.6713897516192	39.0141610555377	25.2519988369611	33.6355730878592	39.9550736680661	10.0276657497091	16.4163638162030	23.2369862510965	27.493394001968	16.2449095441258	23.0384106356962
108	12.9958235438088	24.2656419205628	25.8368539734112	22.1461217808919	24.9159878174808	23.8260396482562	14.5839768564420	15.9324764144149	18.4178011003777	17.3212928365713	15.0389985788046	0
109	44.3014604313549	56.8241944812637	47.0705712771372	31.9909218369526	51.5258347867143	25.5850666570759	12.4420893168067	12.5860066960547	17.7211049117602	20.2256160055539	15.3416178802385	14.1797426739131
110	7.87602363603944	0	0.713147140604303	33.6097002148791	37.0770119122509	22.3245493859288	19.4140680138209	16.2429481209295	4.56630414697898	25.2348531943555	6.04163725564987	1.03197768173009
111	31.4612027903775	33.3655065181182	27.3427044115754	25.2644382214395	33.016862711093	52.8968417649156	17.6281530889105	25.0589197771111	18.9771769124687	15.1265157497941	19.8368677635906	26.5936216693525
112	31.0856195343657	58.9538016036047	40.5746451337001	41.3593855016353	53.2626541074417	63.1744988500835	18.6168110321274	33.8438661822569	10.9211901759771	13.6169589080100	27.0284168839534	29.399473398656
113	35.6398880955031	37.2331411308312	25.8916294352028	40.136862333533	20.8815431686383	47.5323732729787	10.7505442472441	21.3227058591478	20.0531946276573	15.3375100999110	30.9566414201746	30.2646285251666
114	16.1352088737687	21.3366930230929	14.5775537191573	32.063926841629	26.9902469422908	14.2172807419149	19.8427507865399	23.4513873510207	15.3759967675873	11.8941052448695	10.3774411177720	12.6065938604761
115	11.3986557934978	40.0236545497396	25.1765865877123	29.292878144358	12.3228963903092	14.8381315215280	18.4668858932908	10.7721914516239	16.3821048496414	25.6666170042476	26.0795212129618	11.0587108538977
116	15.9196866212578	40.1085809279452	36.1972633752032	13.9277696435772	60.4331024038396	17.6510286164543	14.652928382907	11.7483575080327	23.9933680340171	23.2841316035464	23.4827991325761	8.84863107626222
117	5.07949026610485	13.3946103908989	14.4051879077065	7.05576213172373	38.8472010139780	24.0749143151292	5.92881456691808	12.3320819017556	15.2115358428444	11.6623722348955	0	19.7803477265141
118	31.4045516869283	55.2940462525425	26.2916266734718	27.1805940514971	37.4989127071578	26.2409060336172	21.7909953618863	27.9045891853658	10.2958488670925	27.3048280344150	34.7864949493346	26.6893737215973
119	21.2672644034342	68.0406073505197	39.8976012139279	39.0646583570061	68.7087333848463	49.8702534242251	17.3119326375565	32.3879747613381	22.5366279112162	27.609662739926	28.9292739360556	35.3501735184234
120	13.6289768176442	10.4709908867845	8.56308638333763	21.8371976227440	40.1377153960104	42.104774529781	8.84629100220607	8.60841453982328	27.4150724809511	7.22275841195437	17.8272200149723	17.9300698061357
121	17.9933163974314	24.0352496533525	22.9587923885092	19.6236965356729	28.1015656542053	0	14.1681595904331	18.7052716904297	12.4984517066879	10.0335905205158	12.7293346482763	14.7053789193228
122	24.7081694310573	58.7232872909273	29.0161000799461	32.6169183966297	46.2941301239844	56.2141048835884	28.2487120727719	37.7264312433987	33.0990858300265	28.2562213868961	39.8929105519878	24.1394259219436
123	23.3822316369139	19.5765823692784	6.94490470102551	33.5409531112355	50.5918716318854	35.5131851457267	15.3956451709040	10.5820210466273	27.5481033807391	13.5162438316945	27.4172625650734	38.3472078183822
124	31.0634530405932	26.5641501523287	12.7304317369975	21.1228831381078	49.8139070329285	26.6408370629133	19.7979804098859	10.9669270629924	17.7693563267910	19.7442609570853	25.770769707979	18.1645631753332
125	24.7256686208992	27.1551981143064	40.5907482393467	27.7948473204728	48.9886739408583	46.4302256404728	21.8756079952579	28.744982955848	17.6766434547180	14.7469486282142	42.5020838953022	20.4270153805378
126	20.0163253072727	18.5931267826191	23.6865280074386	7.42651042660122	23.9079167818572	0	12.7244534224602	3.04827077360753	7.67947730990003	0	19.3436202332768	4.07312708109538
127	14.6085620327501	20.2891100959582	20.0389846784353	8.84477854263334	36.4598612485733	16.2491807066328	13.9645182559375	7.36111441913448	21.8894971237196	2.99972213757017	33.5106860662849	18.6171525392560
128	20.081759054305	37.7536469626186	16.7236407742645	42.0205393620363	38.447082904862	31.5579471398447	4.11542319196976	9.40603267031964	13.9712639822014	8.6016459066168	18.3171473853849	3.69717376333931
129	11.2749013935975	31.3847437934640	10.4977648590219	26.539878515276	48.2420796617764	0	9.32618516163732	2.59935500731162	14.0153319758184	23.6672005074697	3.73237318939331	24.7990364638424
130	15.0571851600725	23.2557877812175	19.0413468034447	14.6089738431674	10.2982560753769	18.8526500546865	5.75195220641879	22.8141590157053	0	14.8244910215295	22.5744621171493	18.6368199390172
131	15.4796084967431	39.0429160302345	18.441537475688	26.2888761523667	42.3264993475496	20.1350634250166	11.9283796958416	30.401548151737	21.5106860670229	12.9677469134875	39.6967734617143	16.6723544692478
132	28.164277611249	42.420534508683	15.2407743162796	14.2210434144166	43.7355000313498	20.6452107391384	0.405854068557209	30.6954725871539	11.1776056612793	9.17521392029455	22.2572530093685	14.1599491930433
133	20.1712172792131	34.8741333807916	13.8208490345202	23.4177105420187	39.3607185997809	22.8526259584827	9.90289059176596	14.8538179019289	18.4253170503794	19.3704250516822	37.9429212575864	8.02289300230081
134	15.3328710163027	48.4953562348181	42.4321093533169	60.9116268050239	65.8690907868234	75.717228295305	18.0102985406624	28.5772058518281	27.2859955602001	28.1206917749235	39.7821476341889	32.5586706058075
135	11.1734850532562	0	16.9592541113516	19.9300626392091	40.5537347378639	23.1629309391126	5.20528125276598	15.2768229176891	10.1741107888902	16.7250013583353	14.4033960558515	18.954794573391
136	27.8969978836851	29.8888492377439	40.3251118975436	47.6998864489924	34.559188747449	31.7320940077954	16.537778564796	5.16809474561453	19.1240344274721	11.8869778868590	3.25640446800928	17.5461947829889
137	26.2896835998193	47.513940888011	3.56296385983152	45.4336990131034	34.3870206218842	42.06405959278	15.2505298621629	15.9433267402834	15.2702708521881	26.6930629694075	34.1053237548562	8.20442911355614
138	14.9684381375873	11.0719347235684	32.6080812540879	16.4000060082988	31.6064100948917	21.9497930906807	9.88275730069678	19.0105977093924	27.4316604780946	9.78280795572286	13.2027752984378	18.5543939553223
139	5.72334903214828	19.4161602045305	18.7493754567423	16.0412213364136	28.6954547220709	31.8302270755953	24.7054399422079	14.9786029025479	8.75441034786168	8.58727388941777	8.63422914239762	22.4937706854418
140	19.1625394274123	34.9524972933590	14.2725628256941	19.8477285521313	18.1491682234466	30.3265327223701	6.62955710242194	21.9760016051773	4.29162432635696	15.5076120861002	18.6313641215894	18.8723050353622
141	35.6097791395509	42.5375313829353	9.4060349576816	28.9442255780553	22.4812336573955	21.0681082518193	12.5294631457861	21.4358224012641	16.4358093809922	21.1971776255868	23.1533900971645	21.1483426293021
142	20.9122871418315	13.8550682208729	16.0210946083229	28.6697667618217	10.8343924370591	30.7138384431374	4.75437403417679	10.2878542916614	7.10686110105937	3.64511417750272	9.7158289514453	24.9595664419478
143	25.951350074727	27.7348679676984	18.018896468238	18.8222508026344	43.2487018838447	46.6274768742528	14.7603861760875	21.5444341838271	18.5967100970807	5.02220641399131	33.4029552918555	28.7418236909693
144	19.9885145420384	29.7116563683578	16.9062046055549	28.9483398320072	17.9790407345743	24.2420214464444	13.7063206899835	18.7203762777579	6.10538084611291	16.5437368240749	18.6959609268575	5.10138578439904
145	17.9895939746838	14.2563071636282	38.5947265903536	40.9145540871313	47.1729020544850	33.8639134326887	11.9160387551013	33.4774681109112	27.6311557044672	19.7254344734446	33.4727891471408	27.0523079745785
146	8.71234555628748	18.1167241301601	19.7927693474511	18.8787980807040	56.7681255416556	28.7299321764309	0	19.3863060267561	19.8760876422849	6.08408012522421	18.8113246797256	26.4880169797273
147	16.4271341973219	10.9606052325166	3.53095787008777	15.1961741288588	13.0500626276550	17.0266536352271	0.526009356801552	4.60087451835417	0	0	0	3.55838590339799
148	0	0	31.7166389185553	22.1648323070701	29.6172682109397	18.706736257534	9.62366055769296	21.9444412991301	7.99667385348452	5.6792216722975	21.0100734229170	14.9441069502258
149	32.7250375489434	31.6977831205035	15.0712151430688	29.2589893429748	37.2068691270349	15.6936897640225	21.5609364656474	13.6412270544727	25.7346543193676	17.0426332352810	32.4560111870285	20.2176753570489
150	16.2294671302352	29.8876026199301	17.1610544871462	16.1726008866444	43.4666128723561	36.7009950774134	9.80711538763108	15.2163770161033	13.8257757244116	0	29.4166673981819	21.7416908883620
151	14.5769702877875	32.0191363509619	34.7851634247142	37.4881065841482	32.7359264705105	27.5647055384144	16.9827070332958	26.1166069099698	20.2033152542666	20.3881529692973	27.8030521926162	15.5843221222905
152	22.528464870498	28.4983187936829	25.6296784398074	47.6467023282356	56.3370039650034	17.6860913881136	11.6068700574185	24.0407360328680	18.4685932637631	24.2356638875246	36.9943086540556	0
153	18.2245271095902	13.6746177079715	5.84340075991005	26.1728067078705	20.4706006598612	21.0161436728612	12.2909280316205	25.1583810984501	14.9665359544584	12.7371546706646	20.5481414183203	20.5410170201586
154	0	22.4726381038094	34.0859735907509	7.8333998689994	14.2060060763782	24.3466911637333	12.1688034941324	30.1495314091023	9.06327862637874	10.2540218310944	11.9467925888903	31.1420087395731
155	7.50086646879514	26.5364232747615	29.2771173026393	25.7687535488026	54.9473844976363	32.3051835679254	15.8689158987168	10.4270630344056	11.7188153289140	0	26.6269514500706	27.1016561720844
156	2.67661986868004	45.1581799199354	20.7007607916454	37.8307417211961	44.1208307958665	37.0489311064138	15.4090076423438	27.6210362114716	15.4177820777015	18.0906354396935	19.9152043298855	29.652009993773
157	21.2362784644471	29.7379401903677	27.4262858144281	32.8444521549862	42.3941414327611	24.3015783356633	13.3616997754126	24.3516608420333	25.3816542548543	15.5552256675243	27.0754926581557	19.2986778592893
158	18.3273224796616	6.00192620075427	9.29959920832231	7.25442296793234	25.0455965383109	25.7414480688505	7.6389544376759	22.9879172348443	10.7647200060313	6.82679942731554	29.9192131223694	11.5665454492179
159	31.075224770578	18.5772744069047	31.0517778898010	10.6730560800587	42.1575650972147	23.2985734893904	7.4758504108415	10.3708072474840	11.3270599225607	20.8320314007313	9.16987963651026	17.8075663263665
160	9.92405575318144	10.5479072089856	16.2527601292497	20.5049600683124	3.21851222073884	18.1628501479757	6.10415869039594	18.7338127109902	15.1110076293982	16.4313871255619	4.29684934410948	12.1712099852547
161	12.5896825633266	44.4272272361381	28.0464438559986	35.7852944161392	38.8024401418706	38.4386031377228	16.3550260248173	19.4063981161031	23.8291541252817	28.1305733187938	48.4730674727547	4.34470384831279
162	29.484493684502	24.5428374365962	11.5147941960216	26.3651181226026	52.3612646590172	34.1201944933273	17.0055477794327	20.4298249874241	17.5121600820782	1.59375530340310	21.5751323410978	35.8374833837964
163	0.449673748161283	18.1469454169623	20.5078346223301	20.2014456798563	21.3315734413771	42.9895267084346	7.13673387309679	8.03210010087655	15.3943432613711	10.4306687559611	32.1723587456674	24.5097920337112
164	29.3124389791156	29.9135610492832	42.3989289707473	31.8488553295136	51.4214966109922	51.025842167848	20.9419260893441	36.1950769061193	20.09492833478	15.1499780194198	27.2835334685939	15.9146041423912
165	26.2776158230954	24.2563240785756	35.2698007894082	23.4690149502818	0.243878639632612	23.5989376045325	23.0753773117370	11.1028360076580	13.9491984807288	11.2549075836227	9.59456205602368	34.1324014865993
166	19.2107612614427	35.4373660728303	15.1846957525244	28.5330949678091	39.5886526289171	15.0782395874031	13.4460474171457	26.8303108243931	4.17118748912875	13.7806259013505	30.153627549435	13.0255007851838
167	12.1138146632171	25.3250209295641	18.7741816368255	44.53079237446	39.7105270196609	27.5138564251282	12.9588853729806	10.9445566638551	22.921747084775	22.0841433580479	25.6808068085874	17.9841355359416
168	22.2494770063285	32.747158040452	0	27.3641593317798	26.3072256406376	0	13.7461455192530	29.4237083239456	11.1403998368469	16.0197616624320	21.5116655877472	0
169	19.1942992193307	36.508762750514	19.3384962086416	25.1800307670746	39.9425408930145	30.0414993446847	8.68976531998533	12.7861541394043	15.9379048227831	18.0088850975124	14.3834108951263	27.7722227684439
170	22.0388754511461	13.3751208784431	30.7758952918624	18.2493402302101	7.67626506363759	4.31052072536094	11.6164663545910	12.4572621271472	9.15166062459508	9.7826690434525	15.4943839552922	14.9694965383124
171	33.5615115684096	40.5710644042185	19.1982835191800	39.8355659732452	54.778384559369	14.7320169731004	21.8882776117877	30.537229275932	13.4137642807688	31.8099155002785	34.8630277292436	16.7913439322826
172	4.40082674222006	4.21046121584475	19.0497828964878	8.25665945938426	41.4498263538049	11.0373464036732	7.2062892481878	5.83374537064884	11.0265826223828	16.2178106513783	0.412582993413046	25.5358822462167
173	0.544552805383542	23.4467801290917	24.5130299346939	12.6351445778294	40.8920549767693	5.68434652633043	8.28904156294567	15.1022855682600	13.7742331585229	17.0949591994301	4.09175540194193	19.1646017442691
174	17.2044060256605	18.2450776143857	6.31892768964767	18.1778877859442	44.4187427866223	45.3995132326752	18.2807791603636	18.5112777387809	12.7638040398928	16.3587032867781	20.5086660595196	0
175	19.2670706119361	45.2097645298475	17.9146204785373	29.3479807428662	43.8118176255873	30.4262547759687	10.3479347009501	20.2452284965750	8.54743269246589	12.7051552561622	35.6835598812309	23.6487820110151
176	20.9710315756645	30.0695007817563	12.3924968512319	27.8150598353927	26.0024376835261	0	3.49572258824149	15.9189607861417	13.5071686382247	17.6442220070334	19.2013595627174	22.2184949487614
177	26.4711594588146	30.1832441196424	24.204439854225	29.3887613481202	68.9492588362217	44.0800823726906	24.6813646431106	20.3137319063514	32.8082182170065	27.6589185958332	22.02693600713	35.6433810071703
178	16.3008783962284	21.3687818901465	9.90446553627755	28.4316877383950	35.6685557086862	28.7460419342201	16.9847730871962	16.1403488875877	13.9722956075733	28.660102524177	19.7548735088127	30.3532743153317
179	27.6177152336856	39.5655442674882	22.8317577091041	32.1384220525922	85.7196481753585	44.9597594704048	21.2326759772303	25.2727879925177	16.4552025497380	32.1449186844408	35.5067778818056	17.7126511889633
180	16.7369413279709	0.822105210308997	22.4976266902477	21.9655370763591	12.0974089968469	27.7060604643826	10.0259357635284	15.681485914972	13.2594239821416	14.5975981004201	17.9133057406023	22.9952128238970
181	25.1190225171769	24.0472754991162	47.223570447551	20.0371286470376	42.5978119174512	53.028640027859	3.44070746104039	16.6731351178714	26.86943105901	10.7922531819092	25.3943732100454	30.1586373327881
182	24.8787831677918	38.6209737608295	10.6096006915732	51.1286988676709	40.164014243211	34.1402981316373	14.8228529788476	17.3405064601325	22.4504463432543	29.8254094460139	25.6847562873471	19.6811142670527
183	22.6255265062525	14.1736495148712	40.5796315765929	35.5081506467547	33.356388809046	27.5577424545281	15.2939961186533	17.0076343819853	23.5462094301111	16.7913521671209	17.4031039022235	16.3131391782913
184	40.4419516503371	39.2059705218645	22.2892327966077	32.0475354566598	28.1798350853773	57.8192451932458	25.8535678112392	18.8348095306277	11.6056151881769	19.7073609361349	18.5968616375478	12.476783465422
185	0	0	9.41520184592156	8.14330166321496	16.7109501620102	20.8897410468967	1.51402216737593	24.9303665241612	9.1424004498682	1.67012145471257	5.268711048957	15.0935751631238
186	22.0058926991753	33.6108511781067	17.1916886466005	10.9619582625295	16.8836165170144	40.7461977464153	8.31167248364538	15.3620200496568	13.3792521751747	16.5657893249554	24.1514344395992	18.1251655997283
187	16.2075649352523	18.2722329492442	31.8281683932014	26.2879664498829	34.2485195335048	34.1274274682776	8.52969749942464	11.2996246790535	10.3899199221657	16.5716757419148	13.9552243240626	20.9964375831333
188	36.6130314039049	39.0906984159951	26.0174009843238	14.9667488317737	39.3631521418618	48.0281048795834	22.8756337949791	1.24080181566978	20.2100795108676	23.5443222732217	31.6738640746096	18.2824571720220
189	14.6080640572242	42.4297591455685	22.8980406224236	26.9224200874571	42.8735559712171	12.5617265587385	20.4008504308725	22.6092658559296	19.2634600398452	22.5503116578918	24.1519508667502	32.6601805932601
190	26.4149064061767	25.9415404592558	0.066848128701654	21.5299064054436	39.2455541864343	2.30903517825808	2.5253604590206	14.3140801228211	0.825696313848698	21.3686142517819	7.6403806472134	16.8571674131687
191	29.8954270409682	18.1870065397399	25.9339107656760	31.8738146417119	31.0727197035277	0	9.44072666668797	7.8317191405273	23.7365567266487	10.8017680910309	7.97107684584084	10.2095609719426
192	8.41201966104795	13.5317455905144	11.7221757404341	21.8938242190177	35.6311618119937	0	9.56507625641746	27.0364156996705	6.53102086381914	5.85885402276844	12.1393169719326	9.81742577891067
193	19.1834259623618	9.8835702583751	41.1026631969467	20.0220089804049	20.9696724078957	9.89485384507944	11.0482110096224	8.16722783798393	0	13.0708569196753	9.43190353559904	29.0197428233521
194	23.9754228520183	0.189972740783640	7.90124364499931	8.08678972797172	20.7759699978159	21.4572546881931	13.3316846488602	2.80192757274545	0	17.4781558717789	8.237177638064	14.8504029795178
195	0.514221789151247	3.29411807874235	7.8505403894651	27.1811175103671	26.2793041158092	0	4.12422517596567	3.71654042726382	0	17.7444311255239	17.8322166333016	12.1747808473859
196	3.73228942065114	51.4795717683768	12.7596289069605	31.1553423002080	15.4809868780423	36.851274584459	14.6962338273704	23.9869196797217	17.1266804290841	11.4534108328331	36.4281615486972	13.4950311768805
197	24.6549991391129	38.9559824422105	14.9202214573268	20.0455712219129	42.1316691728745	11.8176503982246	18.5437794495343	26.5601441434364	25.5284142339507	16.6403636794671	33.58004825613	29.3372426149546
198	6.93263951793561	49.2277459227972	11.3945943820184	35.8277358711462	55.461442216679	39.3768680496642	7.18837237470108	20.9676890675997	15.6812320265739	11.9115958344633	21.9319872733749	5.94385967045421
199	16.6807603078397	26.7750351262329	20.6804292467962	42.9316995725354	30.8777501876749	36.3273752603748	11.5843340658610	26.0142927186516	15.1023072413427	9.22222934484996	11.3771717953553	17.2504582943272
200	16.2861018497906	10.7255397989104	14.5398928208362	37.107453641008	27.418425028127	21.2259755861925	15.7145328759558	14.7160988920819	15.6787808749336	12.626977015596	20.9034031485444	20.3945757911532
