# Supplementary material for: Simulated data from a genotype-to-phenotype crop growth model for pepper
Source: Data Brief. 2021 May 11;36:107119. doi: 10.1016/j.dib.2021.107119 (PMC8165395; doi:10.1016/j.dib.2021.107119)
Supplement: Supplementary file 1 [file mmc1.zip › Full 100 GxE datasets/100 -- h2 = 0.3/-1828208328 200 0.64 0.48 0.64 0.95 0.8 11 GxEyield.csv]

	NL1-15	NL1-20	NL1-25	NL5-15	NL5-20	NL5-25	SP1-15	SP1-20	SP1-25	SP5-15	SP5-20	SP5-25
1	37.9386467000942	42.9972386287353	11.4870002397165	40.2000958145903	45.4709631270973	32.6804355739445	11.3992539160061	26.5423766468312	19.5400112725136	16.1072383657914	27.9683678638289	15.8154909318089
2	19.2063781135006	18.7110934715754	0	13.5957941171623	23.7901065796284	36.4229054836334	15.4818782415072	2.97575690746982	8.82576122511176	22.4460106298660	20.1961330685441	16.6497930197414
3	8.12899719175553	20.7927403610282	20.0858175523754	10.4591201927987	26.2359502151082	13.4809735474410	6.57152042326146	22.3259919823879	7.50061173077763	16.8459109430346	11.2115916861929	20.0250646142336
4	10.5373145353241	29.3530498132247	30.1492768937316	24.1254309492523	20.7047003775802	40.1867801187363	15.4112336995782	26.6681324326792	17.3373633574846	2.87884701270174	23.1102233551425	16.2521278504637
5	22.89445614217	30.6541694343681	20.1632030007126	31.5752013431381	33.5093051888074	19.5249883769199	17.5668529534184	10.6152274035236	24.4687485603882	21.0231481263245	30.9579422202059	31.6932055389103
6	31.4547295130062	40.785462223305	24.8302182307906	40.9465088723143	37.8587434708807	14.0385138851806	12.7967269017842	25.5965053825272	29.0977552653402	22.1450446147383	33.0178656231293	22.8246979581267
7	23.5580473647197	20.0600572432426	23.4838056714387	19.5777366733185	29.5927198071992	35.2072071844003	13.2322319768265	20.2773291601140	0	19.5561464731811	39.5072743310342	26.8871229751973
8	20.6682169953328	10.7429439982421	6.07270029060831	17.3155533573974	35.7013611236923	14.0509965274503	14.2246722131680	12.5915896474695	4.2784620532969	21.8132366894862	22.8827792038738	26.5396180002841
9	30.9792593612867	35.6165401093429	33.3571078619578	17.0691074261129	34.4236850591455	36.3453333967905	22.7341441798813	14.9159299277921	10.4543205931759	6.17448053289017	24.8511009416184	28.5556312880118
10	25.4386576627363	19.1008271112254	21.6770400973863	25.6638224870332	34.0449318363362	13.7556439457684	22.5971065316791	25.4183034975960	27.7512062701259	21.1631028300791	32.9650225596957	11.6515331842911
11	11.5776025410547	0	10.6914305425217	17.1511810637672	10.5293323472944	16.7010255890824	1.41054925534531	7.72806130831485	10.6033440268168	6.02571462754013	9.13508892459192	0
12	4.73481271137548	15.1807683794352	23.2303755737243	12.6170820991641	38.0925667597460	23.8440294014624	9.2116522326768	18.9958678026310	8.58502059435555	8.99451710080871	13.0574809644571	20.9689216605412
13	33.3623125678628	39.6247516202702	13.1857513564583	26.3167749718280	26.3544790675032	31.37687675693	19.3794511616254	23.062180494583	9.29338313324991	21.7362860123907	25.9086961834988	37.345143201729
14	23.6926343887702	25.0457444591445	22.0157744687296	31.3757458487861	50.4691092052371	16.458157176006	17.0116760569257	19.0863483060048	14.3133769672376	26.3833782102676	35.5994014998336	19.462934566319
15	23.5776877643907	34.148027293995	35.937695060231	37.4493619995758	39.7970821863064	41.4627682638919	7.24544593093419	19.5592364957788	14.1876576029302	11.4858761049100	29.9934158848688	23.9304814419973
16	37.0546968171309	50.7564684119806	34.619456026656	38.1936002577022	43.7889896871388	30.6676643431566	21.5437608557218	18.0559309616563	18.6422691614150	22.8647553529477	43.4819814426265	31.2011938128524
17	21.4266108455276	42.0134809763879	25.2321940110552	47.3191895851256	26.7402434480647	62.3443210334158	17.8563524040178	26.6401946371117	22.9076697642548	24.0954229087165	31.0714563094176	25.2622176922426
18	32.8298587789695	14.8660601287008	13.3617477856819	26.2649052812621	26.8674691696813	10.2308564421414	20.2561309130763	14.7965752206292	11.4563011895599	17.2271298212469	21.3348811596254	5.04483746161979
19	38.133161223811	24.1353123926063	42.9285988679996	26.9895404110877	24.7930303415426	34.4425202224223	18.7594488698221	22.2820352074590	21.5905726045468	12.4557517293754	18.1384739617792	7.82750795050409
20	8.94295671051754	23.751864620775	26.6959934837446	23.7441935451795	31.5407764595273	0	8.57097598455023	1.50744154448862	10.6038473246148	16.9641574025424	21.4307575155505	7.91033724143415
21	14.2912932561562	41.0067449681197	31.7964064390713	35.1443609956687	30.0700373494139	47.7107548354312	21.7812598624509	41.1366039450276	16.2264217585972	11.2303867475074	27.439711497809	32.3986329061445
22	25.2417011532825	42.0208514582145	45.3345352696836	20.9840107078854	52.2497000152921	39.5072917109779	25.9110451950578	33.0010245466201	18.4329057905156	28.2561311087411	26.9997887362362	20.7974628430614
23	11.0559633817432	18.4336725213547	10.8573409675746	28.4886247377493	41.7344611753005	2.83397350984691	9.64397197689841	12.4533326961722	8.57674754637915	16.8019200322259	11.0134906302885	24.7015245932409
24	28.6837370203196	56.3560993580327	28.4374590409397	46.0571977292268	58.600831645821	4.38719453764383	18.4279865662631	27.4426753420065	4.67890651836594	25.6125584148765	39.1098705958366	26.8349589127882
25	28.2705655824948	39.6841832601435	34.4975321005669	24.7467537611584	25.1608126888827	32.8065865630625	11.9764737168939	7.63609676181394	18.9954527710127	16.5892317052596	26.9624344325335	21.8579432616267
26	13.7535324404954	15.7672620638936	25.3117310081747	14.3792913827531	37.8846025321298	42.6912421279093	10.5618364835861	17.9215855353458	0	22.9997539046148	17.8080681529257	20.8850113271326
27	9.34814328843042	50.1738377344062	30.5264951061346	17.2618970156596	42.7272668405955	21.8308829522283	8.82725298272834	16.2011717866359	13.9481853072205	17.9653979220094	14.6037288721763	0
28	26.6055256501694	51.8164775705526	44.6961497548668	40.6416246499321	38.6199771685264	26.0116174873635	9.0658537738706	29.129108308013	18.7542866452224	19.3336179405812	20.9399169918858	16.4942597898726
29	12.6890114024616	20.1724682712312	42.4501703975162	27.9813976632717	41.2871413965272	22.7989940999570	11.0303662121092	20.3888876079394	18.5022359242042	31.1684551294352	23.8668498587162	26.9919729017508
30	11.0735256028887	0	0	19.9665249137607	46.0049950749887	22.7077428010301	4.80400575766237	12.4606015157895	15.9670412359864	9.16114901331902	6.01918687784539	16.2345528306621
31	18.4912705244658	39.6765418964831	1.84920696732117	23.0377473712633	39.1418947413615	51.151752603841	27.7634153634335	23.9823759012790	13.1289801887986	20.1625099396522	26.821197600206	14.5872672482640
32	16.5109086223171	21.8152544548743	0	25.5148418933800	31.0632262889418	13.4774328905374	5.73745689295422	4.14509498123827	4.40771396828934	10.3791239849663	7.63640476538649	7.80639208626744
33	23.5609945766445	20.8807566328659	11.0545730537964	28.6821341054894	37.1126197020744	49.3461813158036	10.5140715103219	24.2264813546821	3.07807133664100	17.2711686027133	29.1054535874154	9.08169807182168
34	13.936099345675	36.9709541061733	24.6414528611079	24.5093875006974	13.2154315380665	32.8446475349194	17.9179018962537	19.3426607423221	17.1027230002302	16.7624428295377	33.4438134732243	16.9075772767459
35	23.5951070158312	40.2034916167065	37.466949139876	33.7042313016533	22.9373864545161	16.753672660632	13.2963529435253	17.1074943447807	5.56927840714147	10.9320785965418	28.9735702838353	12.0684130897158
36	22.5482243608835	17.5763226331700	23.2052080400244	33.4866177091458	43.9716220087167	35.2309074330009	19.7785444980422	8.97001286656977	5.14947195413236	16.6348644687036	18.7803280127476	11.2139777100396
37	18.4555381562584	33.8226497164205	23.9474745957391	33.0207409437415	31.0697501075241	30.4892224385408	10.6058224339323	16.1539668859830	12.3951801938495	24.236415519989	5.85294530783532	19.1583271862024
38	32.7232268069161	31.7251979607576	30.3105435943968	27.1900647592597	48.2126415994246	13.2662896233733	25.1679131001551	25.9321553592367	13.6995747696789	14.3453494193641	24.1845840378410	20.2410706871502
39	20.3291347966492	31.7168990019702	8.54558035153026	23.8435446598937	37.2345777230866	48.9434024393223	19.6100895822699	11.3855425369553	2.34357812515504	3.85799704173601	20.5034055630214	20.3791482174538
40	6.16276821193033	30.0664263946751	27.4287924036883	16.0577481360049	33.7355857939155	21.8837614781403	15.791980788897	18.6375745697317	8.59693803345225	9.19067188237988	22.5060903885471	21.7208766488309
41	11.6124867992782	8.48143778566872	2.45934667123844	25.5946962789747	0	16.7510774115377	8.63703290214055	5.89849572587931	15.9135650355564	10.6709972040365	18.5904931823643	2.53190494929206
42	23.8069640840652	11.9047348327472	30.4401228705777	21.4597272856791	27.2229980915844	34.7525268483692	9.9343324267357	26.7109541249242	12.0788623496476	14.7034000000628	15.9910839820242	15.4189614023475
43	12.4561477716272	11.7099937537986	38.5708305802976	10.4444566301274	35.25637454898	34.3220282375165	10.0403673322613	5.41054872123605	23.9812618379083	6.9961588275679	21.4302357008042	17.8701885978885
44	13.6469568809851	54.0260378304284	43.8188479855117	21.0122195090822	47.63167740277	37.121826281295	17.2529587232939	29.6791093560165	18.4809932520535	25.1164894410235	31.0111808217337	30.1249807356227
45	4.42709093092422	5.08030127150897	24.8324539191404	3.67477746881220	16.1556251777137	10.8913436006205	9.26943429760805	15.3501771619250	13.0211961989601	15.5779213419598	15.8232160660483	1.40814340906737
46	30.3677807283713	48.705634084372	33.8015389563278	30.2475269317704	49.1867052068818	22.1523190893877	26.0812206962434	32.130229575691	34.3955786868888	24.3440243977130	17.2186025240622	24.5269877030671
47	15.4918764972519	12.9498334515404	6.15821691595617	0	53.796945536362	15.4126489209570	11.8049235568570	25.5794250394392	0	6.0904166106276	31.2199261164151	29.0920856499533
48	10.8129066653866	16.6192288823176	34.2386358629677	9.6301860673289	27.0346747798252	43.9423652233926	3.9946314144566	19.5082936124354	13.0164570477325	13.4713399181755	26.3783082819079	10.3553051909383
49	31.6970400791614	34.6354881657845	34.5514627842382	36.0948888550361	64.5713967081129	44.2823763877127	9.60729014022605	14.3047837572830	17.6855609929277	11.4528023516628	27.2205907973502	37.2616533308436
50	15.2637881159448	34.420273179195	29.52536437448	30.2207747745723	6.48016190645893	47.1988664864839	27.284177377001	12.518263093108	6.09256216204734	16.7322553125495	32.7897061782605	4.68511002512449
51	9.96381563666712	40.7949487129719	38.9824490871659	33.013071829447	45.7707094967594	35.1590395041667	13.2647735585663	18.7965134800626	11.9899722605526	17.4368580195141	29.1806241647944	20.0683417655057
52	13.4320007863859	43.1985527155232	21.6454441742638	29.9592640001522	33.4752203809525	36.9857865305862	8.88252872521739	17.4622399297723	23.1281719474821	11.6881007463257	30.6541029355859	29.5865960849492
53	28.3878206959916	30.0758094271049	27.9697605153505	36.7235209579012	48.2013096919062	28.9208588116907	12.4645243352283	15.9461633063486	19.2448995133429	24.8698032296882	32.1914409901228	16.8719424476499
54	7.01495554759665	27.6915551281308	19.3296277071173	41.1604481052855	41.1894269297985	43.1342038919803	18.0923786390868	21.6108404250357	25.164172384044	12.6862778272111	17.9674469198055	20.8870983373623
55	28.0412437644349	33.1578585947298	25.9453371693970	39.0099775522878	18.6547331034916	12.2378210869667	12.7057865784579	6.39296523811831	9.59752248793696	20.6800146644042	29.0077224163436	15.3343636931108
56	14.1233781651467	34.5635475235474	32.0018854416345	32.746618433165	42.8252580641744	39.9177878811144	5.71461694592518	15.8176080051408	15.2319736433957	0	15.1756896008595	30.3262233645634
57	14.4595447079840	0	4.06713506839255	16.7299625887077	28.467152937	26.8071121243451	3.82487134296211	21.9093198390187	17.9214938063806	13.8753841166685	5.20803555199456	15.365529659852
58	34.9821135320706	15.2628933036852	5.06385835236825	46.2464242305381	33.6797171416637	34.1793161230403	11.2972694462878	23.2286778790930	18.3957959936531	19.1708026110343	31.1369714367085	11.6391555462193
59	25.9066594965634	28.7185924302277	34.5909821351032	25.5555056326044	33.6602067222556	31.6174301330536	8.44749238368258	17.8701747559855	13.1156779599703	15.3993379535418	3.61067520252836	18.8418457083166
60	21.2427662235253	27.7616903408289	13.1533407479682	38.5057798266141	42.7922011071168	13.894384234454	7.56350507196453	8.05582626420747	15.3536639913302	13.9447679851481	37.6883183711689	4.41478335676990
61	13.9975626977526	10.0615732250566	10.5042811588787	7.65662813397005	9.66284978900774	35.4660310494313	13.2110100400413	9.55701522323103	0	17.2995495027331	18.1851115223386	28.3711624745403
62	33.8532897455838	56.6270811886387	25.6913128309829	45.4836314137248	44.4354378881107	9.0213279056988	27.0681978394322	23.6872072234554	8.6777438686594	22.3635305650572	31.5729507077887	21.9502077954336
63	15.1049098472241	38.9081195588735	28.0605436497537	38.7098603016843	45.0104053938514	55.3162900608746	27.6482718460312	16.4237430953461	24.3016600919376	20.5620649651865	18.1506283429299	31.4428063249662
64	16.7261067501983	10.5483224140210	6.08529005410834	40.9319061446054	32.6301231975798	46.9162675307346	16.3452361621388	16.309956446689	23.4343610823446	8.81278280295698	11.5217900035481	18.8449815905332
65	27.099114354715	39.1310210979935	24.2525389615121	12.1345330333638	53.9848649247833	22.5177317219228	25.4426622636119	18.5190377669787	6.25310805833346	17.5712981724321	7.03157224693145	18.6426021040237
66	24.5875037095486	43.3872407291372	21.6598364832959	35.7685634883059	62.92979278257	35.4246717663882	7.79305579481267	23.1032006471747	15.3947462192595	20.5977321173124	25.7903530721491	19.0758234433415
67	28.0188612110363	10.9930434433635	28.5064615871797	39.0097567918681	32.3906046320628	32.9141650544534	14.7291924612335	9.05718001775412	13.7407267948269	20.3691103806779	41.8235851632674	22.2522022791463
68	25.2807635182422	37.1798206167517	9.97424719709873	40.4186552550491	55.2398598567597	2.6223163979948	17.5342236287672	21.2441786270253	7.27866085208843	15.4390755756394	16.4808179691038	11.2835797466457
69	24.4547857646503	17.1285136213740	23.6362247427870	31.6341947431727	28.5971083173539	27.7763421142612	8.9620378497272	14.7807861915900	0	3.12354155211136	20.3413193470472	5.20274677887345
70	33.5105815243732	54.3117226384668	26.9324487717739	32.7270390194673	39.2608947465282	14.2872216659309	16.9189608210469	23.3823658238836	17.8479633840199	18.4873796470113	31.4245621443208	17.7322580365877
71	12.6694727638470	20.5410939970944	14.8913247443963	19.3815273206231	36.8056164875696	27.2685381455566	11.0537035532815	15.4229859072063	22.1839212008234	15.0795754292138	20.6283799905101	14.1380368987582
72	21.6527299850305	17.9889199557895	3.17746791926201	15.0508781809911	39.9322089602286	16.1251767823744	10.6615464493157	15.0185950419199	2.24597843997168	22.1392357032720	23.6445377492345	19.1103264748103
73	26.4196723120045	28.0228865894618	27.1886346399254	38.8803696614229	35.7550104284502	28.7562553729693	8.83894086151761	31.2125261306177	20.6856343323386	16.2337991704237	18.8323866973058	7.14124590087371
74	20.7022440674244	5.82844939874077	32.4160745381314	28.1688708239891	30.1059228515970	31.9963806345553	11.0092877099097	7.59065416995045	6.87182986913979	13.8537373291089	36.5051942195106	10.1738343583413
75	19.9113625540586	12.0856179675159	24.8134646779478	36.2993693232289	22.6667626345337	12.2884292442255	12.2374459606284	15.1816831444886	12.8064656058556	0.648727371004673	33.2401613708996	13.1845511077810
76	25.9431783013895	38.8992877222443	38.2271643416891	43.531662959274	53.770899159266	39.8258100241931	16.423370571456	25.858140203515	17.8740516095902	14.1681313484838	37.6394526780665	46.6299323966879
77	23.9675275457886	16.9635523024275	15.5501220599604	15.2161149905978	41.5353417630827	36.7886601831314	11.3050463470979	10.3355779579168	16.1492016937806	15.9620469617581	26.2526883966417	11.2049707257896
78	14.0154235049861	1.26670153969384	11.0801314244360	17.4768468660008	13.1884673581007	36.4617308526597	7.17831443339101	6.07848090096037	9.17795558739558	12.0442481727299	19.5930751770996	19.6208768242908
79	34.8853081594551	52.6327875209598	42.4775321962395	31.5933117284464	63.1611614670053	30.6193321318959	22.6875847019150	31.8162655320499	13.0252733402152	33.0663206683955	30.8326452263183	27.8382117447789
80	15.3101521043170	38.3463846760644	5.34224105709777	26.4585889668072	54.7135878220119	33.3248457947191	12.6281629087392	10.0080449625244	7.40139391718172	17.2741123047997	20.3038656142411	7.94655670998661
81	22.8439351874702	24.1617832141661	3.40912199151988	26.8445523652054	54.484501626831	30.6523468812597	4.89317690850144	22.9154878271250	19.1715956209081	14.4149652961858	24.7066863390997	5.34427972239615
82	24.4047247276755	20.7410854100014	21.1943705484477	30.8352639788271	17.3057731091565	12.6773025314343	17.6032659078237	19.9506419208206	21.6246836889489	9.48540414980842	8.54159072314162	15.9088343655138
83	23.0326414425541	46.6876449238642	23.9912030513975	24.9459331413206	38.6517100262738	41.8029296091020	24.9066298408523	24.4687297667421	24.2811531046836	25.4094419441363	19.4807502988766	23.0498157354851
84	19.8274853213113	41.1231939987967	27.7229502736608	13.0152139556974	21.9801374904264	22.6559307639835	9.5783553798698	2.86460574712880	11.1850973712227	13.0895793140788	19.3849036708691	30.9746932423872
85	25.7642963413586	26.0387899794634	14.9529717280900	23.1281108408332	42.6708411611200	23.1054810228198	15.6893019009493	15.1470407847647	0.756776966589733	12.8408334003384	20.1298357251268	30.2715780560406
86	22.2157029681308	61.1040989071733	39.8388685532726	33.3481617611352	46.2236178762959	26.6741418112425	22.3930815947851	36.6642469036209	19.3946787468315	21.1339447521249	37.4123629368103	25.4317921297806
87	21.2289502611832	39.9253671101874	19.4411166552109	29.8673479660218	54.5403643454063	21.7344111818567	13.3628956367297	14.4348582456002	30.0213933372189	20.9122567011497	26.457930086795	23.0130400327328
88	9.39018986789447	19.6058763299289	18.6653446209787	28.5714623601263	14.1935828152119	15.9902446539892	14.5607521943992	9.89918783591644	8.61534206570395	18.1042335562934	13.2925108155493	12.2344221210429
89	21.1879336541173	26.289845065128	13.8084633134683	18.9588781545078	14.7862904696834	44.3123783030028	14.7370129379444	20.4047207231733	6.65325517215011	18.1489124606719	31.3356530925553	21.3689175516307
90	10.8080195080703	22.5224818247737	20.1418692142579	30.0240382030036	47.6457761494036	20.5835532039834	15.2348918173725	26.1859787957873	16.4584782233192	19.8949996708452	16.1066565932933	9.58927773756897
91	15.4796425448852	17.7432799293056	9.1720801675476	15.2248956900530	45.3843561830105	23.8045435685601	14.7037128103749	7.57526732245074	9.74994398228203	2.31489624702672	20.6709978500826	16.0404401198638
92	16.0266366608643	29.0764401088590	0	23.6751198768339	30.417392107084	32.8514091708886	11.4250474794472	28.0180069640322	14.1006370868016	18.1883977268808	16.7794159142490	9.2206115352407
93	30.3443810724346	34.5039310011677	13.4864494135057	8.95119724198094	14.9812317594200	0	10.1537481878935	26.5379729791727	8.26117839671978	20.4269756088629	17.6059613309095	22.5513442253364
94	23.9383510467727	40.117420192812	25.2956095547322	46.6880571402602	45.1779980938886	9.03774803154386	19.6848992732481	31.5851508169028	21.4712559961308	17.9644451699581	31.2963512882906	35.1099931512041
95	11.8376518661452	25.1946088642620	20.9564143967285	27.1962391405076	37.2595975163363	4.37760200065294	12.8351777886028	25.4493305507519	7.41091964269883	14.4717523676066	17.8040326501659	22.9553961760312
96	15.4415748661483	5.21052068595565	8.20413991408321	10.0402532287601	35.2005022054470	4.6753669871471	13.7053525979418	6.82938107930747	10.0813080759837	0	9.5287702535781	17.4068094071709
97	16.5504093225279	38.5990600656996	23.3582213810633	44.2153095266315	52.8251548339612	37.5808733633394	15.3257289357121	19.2624831479039	30.8881359284034	9.97744992700186	19.8696558832631	10.4856173561082
98	14.009601716157	22.7306002387667	15.4783726160105	1.27854998677626	24.9932721441404	21.2560097743481	7.40492808978107	23.9990292757573	8.88076061631219	4.24167882195832	19.5503353752936	32.6222782753661
99	18.8030340537742	48.0516597748498	31.4157514700074	29.8215936650639	48.3186051584941	36.8752880775406	19.6724874940874	27.4740060508227	23.6285932997982	12.4373986442968	37.45730931129	27.3170072768311
100	27.4015026529112	42.7362637249140	23.5423748447149	44.1295103090572	21.7732759680627	13.2847217880827	16.4734850398433	19.0943211067164	23.5142044679351	8.3350888394441	35.4331214953398	27.3734629683764
101	22.0812028622617	24.775318041295	29.7010547652349	25.4922683233984	42.5503745111705	29.1214850040856	20.1926485798459	24.1711202189146	13.5343328468005	8.32877413662487	36.7213414495682	4.39822863924026
102	32.9019212911445	47.1560021690497	19.8471152860514	35.5134240887485	57.235515100533	31.1245081123378	19.3597062090691	27.6234969830242	24.4421916848069	27.9601009234693	31.3496070188052	22.2830180642540
103	25.7902889070231	27.3996413853582	28.4636517836239	13.710247692653	16.8964847519677	17.3734873453222	11.3792628193317	7.21148116737831	5.48988005532831	17.7365966416808	17.1469299934617	20.6543524919031
104	20.1410194447209	17.5170498131805	12.7938077830689	19.6228792944310	32.576830599246	19.9151761477679	12.9291059865409	15.9143154065676	11.1644318795837	11.5080948745297	19.0306581722294	14.4473867486940
105	6.70938069986421	28.227489536778	14.3726665976403	28.556982459234	43.616338110225	15.6612306913628	17.9323771438076	17.7700909331146	10.3856383197506	21.9020319598035	1.41215445244531	18.6921824162187
106	14.7637648985388	8.01234343925821	3.12198685451037	16.3201285286408	26.1861108505166	8.17883626792353	6.69417778439708	12.8008810095693	0	11.5321827079521	0	28.3317533124247
107	9.18343647719629	27.4872165998255	29.8196529025001	16.7256528239651	47.2032584638767	14.4831353252069	6.07638464974736	15.0937661167425	11.6329995257771	10.3798179292479	15.7417472139778	12.1550657965476
108	17.456608093566	0	0	27.7129007416457	38.565849469836	13.3403774736869	12.8967375819973	8.1013333100957	0.266455611573845	12.3583134313408	21.2712829127703	6.10581004282132
109	24.8163580913011	46.7602188137589	24.1895591387305	25.5216352756218	50.5766852520473	42.2123267482231	14.318371120855	24.7082291231811	15.1000486033028	11.0715193135314	35.2799855328426	22.2062130939562
110	33.7916508660479	38.2076684265724	37.1390891740892	37.8125102770332	73.9026514739992	48.8232844906321	23.1743933520868	30.4860208206519	19.1169676559323	14.6039941073023	33.1997000488812	38.4819318162377
111	17.2118888755514	32.4406502765571	4.46030658242491	26.0083068125739	39.8436744400578	18.8558214661429	6.92351647627035	15.5727412362062	12.8488209358853	15.8248709446583	23.1287165952476	15.3255864148431
112	25.2450248002296	30.9565192171948	31.1985730506451	14.3574439749051	38.2342901091933	42.2217399336631	7.79469099919969	32.7089099429378	2.7859378698994	18.1757266390458	17.3267603777509	10.0394897761121
113	11.0190000192199	27.0171331374007	29.2304140400706	31.62004690514	46.5429156798038	7.0183743023921	9.61269398398853	15.5878093542537	22.2038036798785	14.9039383248344	33.5355076573644	41.0111502144439
114	25.8014192991745	31.4604196663417	11.7088279553775	22.3688209868627	43.7438052787352	27.9872435330063	18.9895529412002	14.1649811241077	1.37339773711040	13.0871696913579	12.8055622977838	15.2677227269500
115	13.4302868718066	16.6200979162658	0	19.9173696519146	0	9.36779666686282	14.5228527396984	5.83591851283949	18.3674571132611	10.3425916883378	8.97145385696199	14.0597447411594
116	32.6458771719889	57.9771491021592	13.9104385882943	49.1349285606923	57.2430773757847	44.1533164088721	27.0158451242811	15.5167696635282	14.9405250157971	26.2070946344846	30.2016196861716	5.0757414268791
117	27.4030336948576	28.386408115351	6.2480907409277	12.7954943931389	31.4410182129619	2.83500112955297	4.74318506125226	4.85173053230939	0	14.3217609179142	10.1462027095597	8.40366897273045
118	19.5511382541601	28.8292297032721	3.2975043586984	23.2077741058184	30.2933245422834	21.0452821386725	15.8774504517258	19.3120334633951	15.2677373264855	18.1013648181672	23.3512699881003	8.05214469691666
119	20.3267154944213	18.0114911158031	25.5670958680105	42.704212929957	28.7058242933348	21.7287186636768	13.8316543536755	17.9458425375644	19.7028794053655	20.0305702889521	40.2668837855983	16.9468685260659
120	32.1708886374954	19.2154889878893	22.8511170698159	31.2604504156731	33.2343941452787	17.4121316183450	18.5790373033494	12.3994546963589	16.8431222302328	3.13343750167307	20.3408889355691	18.1656552480211
121	12.4318740967220	21.8274198331334	16.3689169697221	34.7078837644988	3.06748077061553	5.95829663341122	18.7810819136524	19.2272755807644	0	14.5953657346516	10.6533860139571	15.7424728090572
122	21.4185748671843	38.7216247359331	21.538975608527	47.1623216345726	24.7585560275150	55.0693112328118	15.3629151743371	34.0504732929687	33.4732278715755	12.6491759079488	23.5295342143381	17.7547440155788
123	15.6759575598082	19.3143091502457	14.7657789709653	8.49358834275627	27.2659717892943	14.9715745677657	11.2087230388917	21.8213949594234	10.8008028875169	13.1687414515860	23.1345470690494	26.1159677234873
124	15.3003188597555	61.2974743685256	39.3010024463703	30.2691091214010	57.7173451206564	63.484709802998	14.2131545511311	24.2582566581015	16.2976450695255	22.1983479239449	34.0231091136074	33.2412996351839
125	12.1489153794764	12.2204737822095	25.8401555506256	33.9449036311964	17.6778928464663	9.21214154988144	19.0578395428283	27.7410162330416	7.4658954814803	9.25813571358444	25.8449940130799	21.2001393627285
126	1.32194190545311	8.35720906969923	27.2282150285538	12.6319590754762	33.8728210376997	15.4295043094878	12.2135333202130	14.3106848940154	13.6343391024389	0	22.5143482921432	8.582532271467
127	24.7654862340417	18.5905764078383	7.89238057223786	24.2503679583462	41.9240386729695	26.7349988206238	12.4320133461228	19.3434251004117	3.77791497765734	17.5588134065576	24.399347018578	19.6612740049381
128	21.3573777675154	29.9116414771638	15.1088052144175	16.6108083106627	8.57799725776066	1.83254190426019	7.61846095920613	23.2956646395141	9.53544076962725	18.8542708076912	24.5847417283082	11.9316864004947
129	12.9357360836174	29.0886891861185	44.0578537422874	23.7952535084939	23.7529401859595	13.0881945073859	22.2366580483500	31.272831083412	6.81236406282903	8.67421445518294	29.9905373569146	25.4097091717098
130	10.7744679331934	20.0160448130567	31.7542003890781	16.2222889667407	32.3837273790725	24.9520794681290	21.6484420652355	7.00409414933565	26.1307882574272	19.1047398403723	19.4490645702678	24.5824393633818
131	17.5303820154605	7.66006928675612	11.6760248091256	18.3571167977396	38.9423879152413	0	11.1310599360775	20.8802706559840	8.40440276165047	8.55497698215832	15.5666983672128	8.83282355063446
132	32.8610504544724	53.0389834948488	41.4149925836157	23.8711411460392	65.207633335381	57.4823589659023	26.1053813293413	27.9771555150363	20.8303663419027	11.5571680076177	39.1688639030088	30.7383687019756
133	5.75966077755503	19.992634086486	0	23.0266579146757	43.8788301795433	9.12248024724633	12.8803569548486	8.88959006242746	13.0342274544873	15.5948153418446	10.2438108131829	14.3001449824103
134	30.6516805517767	31.2350233324098	19.3161181491949	11.4796933834577	18.0980687300617	28.4885186540268	2.61567781285799	15.4304898101483	10.8043856161002	13.4420043105662	24.3927805847532	0
135	19.0908399796703	23.0764908995191	33.6231181280377	26.1825035407557	41.4719951098777	21.775673414788	7.40562142101119	16.7474636503991	25.9693946761566	9.8769390632201	24.5388410315059	19.7480098582328
136	12.2613645238245	0.991677969578234	17.0337472652757	4.12966429714223	45.5345659719701	16.4938601501360	13.6886379616589	18.5764179690232	4.2112021260663	6.85686477933391	6.92795543926854	0
137	20.5375529715936	11.2415932539905	10.6939485952960	23.4660003536278	34.4649131881533	7.72560575371918	9.88050873002827	17.2804872237366	12.7730060244537	18.5204846110832	21.9005700392445	5.83594569718735
138	20.4077729253392	12.2084714656068	26.7817736496185	25.3671076616664	15.7224530338048	36.1902800248231	15.3042937219366	17.1119094028871	17.9283524985971	24.0893006910687	19.7634925005845	21.3353742280245
139	26.8965260964158	34.8809310493842	20.0373358788212	16.6095093198355	36.8690246730631	32.3351265290141	11.1397436779432	27.2815912171367	17.0001567962647	24.0827042773848	18.2440955299648	5.88779109840788
140	24.0507057726321	17.1097631077795	12.2310537556242	29.7291909407808	41.5313788745519	31.9700299074035	13.9410791894354	6.71779287530805	6.83020569608875	8.90386425914389	11.7103196466496	10.6048160460856
141	18.0976965211271	11.5111207380803	24.4064064265289	22.1885781099510	25.8691821310495	0	18.4743958708202	14.4311325165692	4.23802975556279	6.55451863969956	8.24033218840255	21.1801220428319
142	26.0355463922167	38.0305170671841	37.6695499582223	18.6525615938552	62.9598021602953	62.1021318204194	16.2409167307233	20.6025470504444	38.8593001560553	11.6540315390826	25.8751918317318	8.66332041096449
143	26.5978149398898	23.0830575393130	18.3073088715354	38.8942003930180	24.340409979729	21.3981257517382	20.5897782109403	21.8115187838337	14.5114640722358	5.32760351295497	24.086209366408	4.93457964200982
144	3.88740973841656	13.8604643084284	20.4541519500414	32.0315428323572	41.3420999106842	10.3054222086722	16.9604563844263	9.13616518745707	16.1822912931231	10.5252612492205	19.6958120234259	4.75249880106118
145	24.895552799936	37.0924951128759	30.4354192054607	28.2701340102632	26.3417086036446	21.3551190176246	19.8720345164884	25.2262321200418	15.3603109565665	18.6961264347902	15.8935716187005	16.2238249763771
146	8.73607595367537	25.0631477934013	16.789329555336	25.3492392163143	37.1570542791802	34.4922914400158	15.3178756233329	14.8616279769823	18.7383809511034	9.59183503159393	24.6058016867507	27.1663911298535
147	26.8758119434947	20.4276570340961	21.9836906814948	34.3381605483732	38.9582624512234	36.4792788132659	18.9162335420043	24.1915737293444	12.1451663789181	20.7622472342653	13.0350353567284	21.6078663968009
148	29.5067757882061	30.5779942900881	17.2571136539381	23.2901308743674	41.4365239005413	15.7513756635280	11.9429449350046	21.0471441786703	16.7596017035472	15.1468010025323	17.8586568568518	13.3096165247218
149	11.0436867262316	13.0716843374513	11.8249459491972	15.4148381937886	35.8998470452226	24.0109755222474	14.7804567789363	4.40820915843729	12.8740250540638	13.5029035126027	15.8113381711546	21.2423135584461
150	12.7513688721837	45.5003671189932	23.9872991226824	12.2049255943507	37.2494740462523	43.5913470438337	22.5128534615724	21.412386841809	8.69406986284427	9.81638289907742	26.3697219732282	17.8808822823512
151	28.9331276881909	26.5690540523433	21.3632722702422	25.1498603697438	13.2989255768490	24.5318582915428	14.8246727617069	19.0193179308063	22.9319863797020	22.1405221293400	31.2157998489509	27.4128289907488
152	18.1593043190627	28.8216312261386	34.5237442459059	31.9301500873563	43.3085730251148	18.0135247446272	11.6735715065958	20.5576112138123	32.0568034435361	5.34826812243817	28.9407761024835	29.8330437013869
153	26.2175679815129	40.3269318083564	31.2272660763279	21.592426256541	47.4856476355967	35.2506076762878	14.6158459878658	15.9187664284394	23.5546396914148	7.64961831586941	33.6672684670162	18.6625823961278
154	15.1899309088106	47.456163622265	24.5157704043336	26.1702464936541	8.63296232112674	32.437283446084	15.0602123079405	12.6541637753825	26.7231242353484	24.1411280822551	24.9912909395841	17.9145425683554
155	24.4516165352681	44.1252952384484	37.0082672799519	45.5517759727028	36.7545960770991	38.8001544292544	9.7093216653475	22.3041787032933	27.9034497132428	17.4765217497923	31.3791888871091	20.7851583391938
156	43.6372774612647	25.4572297299262	34.5795499530183	22.7663654910471	42.402057781003	0	25.4189823162233	17.6296488919121	17.4719699367098	27.506527643709	28.1979620614622	21.1082078133546
157	26.6732042128782	19.5883627116907	33.0038550973566	28.8521915129736	34.6528389220573	0	17.2389566936190	19.6238895809053	10.7031647373603	13.8087281791327	17.4326365327810	11.9373714868231
158	23.2527757430026	17.5410847961832	6.96642463133784	24.0407829388671	25.0948329284592	35.8651181141264	9.657759688024	7.32361217256944	9.47642022210495	6.36262051836199	10.5680544646736	14.1361854965791
159	23.4342000808410	53.8571320158902	51.2164237860849	45.3454776737532	32.2673377573604	34.4817342707497	20.6080287455639	13.2277100750446	9.12446804151204	23.2539955300190	20.5905945784530	15.1972851043734
160	10.9540761244258	23.8836282004769	13.1091533813209	29.1140553574175	50.9532164521955	13.8617569608215	9.94961131444607	13.9000179738411	5.09575581217619	10.7344772497256	8.09858834253988	27.5575474667236
161	12.9868729384162	40.9505935421075	16.3725933005664	11.132670701035	44.6639295604234	30.9543927659058	9.53697031322915	21.1405283748118	7.07027754240087	17.697417239334	16.3587620526267	11.0856333443169
162	27.6371785606036	31.2850793870594	26.2334588007156	39.8464876266937	40.934069646441	60.5848852593167	10.3779399219802	29.81958400845	25.9408199108209	16.5402974082232	33.8578797817285	17.1078523923895
163	10.9674592090423	53.0624783708006	25.0247767046392	37.5868904763043	80.0481219276161	55.1153954709887	13.3454628716560	31.5882753123242	28.4117090576708	23.9518816730964	27.4832627040502	29.6419408771363
164	17.3919895002799	40.8982109779061	24.9584857734058	33.2042404936593	35.2855412166913	36.4044713868116	19.4048723826400	22.3857080602433	28.5285298439977	22.1249610247416	27.4469625981152	27.1726247396189
165	22.3120053748473	13.8632858767915	27.9764681968051	25.9361673914277	47.2379874008995	14.4071028129247	11.3194503973389	34.0491495580930	14.1578741283093	15.0245822861504	20.5695626537187	20.5568595622649
166	27.5643137047133	39.9506111311118	7.27288136515508	19.2610449492277	57.0818383484195	53.2993896100065	11.4359306095409	34.6175271032807	27.9271005678039	16.9908957771251	30.0464653945826	41.4189179919921
167	9.07080631010344	14.2749545856447	25.6925014181087	13.1705795639629	31.6549399404027	28.5958602769395	12.4927011170351	8.85659480281971	16.2675172659299	8.98253373870278	20.2906548453205	20.1023740560092
168	25.8200063667912	29.7177848641795	32.5792024584205	22.9820404188867	34.9625818179666	41.185106071508	11.6665082564457	20.1066793905790	12.9390236032302	18.1771602247318	18.8348639982797	26.0850089902277
169	8.61993708098008	28.380490724543	33.500209780547	36.794784722493	31.8511437762383	41.697401712951	18.4183940255604	22.4197788054904	21.5526620778158	16.6322422758019	24.7522584271588	24.2563943557863
170	12.9328546257392	16.1272200909719	29.4052407797595	31.6625888999590	34.1970753871697	25.3303636523922	12.2589807805017	36.2195510650241	18.3161027458325	6.44512275657349	12.7736474431863	12.2929347374289
171	20.9458888434986	16.3258647492	23.4368649715706	16.7803543937085	33.7404189552466	3.66291852722683	9.38495298404231	17.0357142529426	12.7398968330029	16.2116700347199	41.4096937607082	11.4967189248344
172	15.0613172067698	34.9849161294959	36.2005098869176	33.4968848421517	25.8304365007722	48.9335028001118	11.6685506619000	26.2606680333549	20.1713760416082	21.0998854476487	21.8560777187201	28.2921822716684
173	36.2292695381413	20.4695017353175	36.3624951527462	23.7296445624880	50.0631060917539	22.8075185823552	17.9476589446406	20.1253293109163	35.0903395867319	11.3348786053757	27.413487210776	23.5091194156018
174	26.6620645546451	12.1181162338493	19.2180915716948	10.7413798500185	28.8584297033525	0	13.1218865583643	3.95955108023727	12.2919777620932	9.46993699128608	33.9187182514339	10.6277251006403
175	14.4694760437107	8.28377626293091	22.8605056772756	20.1351955927296	27.3954514251941	27.0300832086966	13.5051181698028	14.1551033192958	9.47000439024412	5.54740542444221	10.9854043766780	0.528035926777488
176	22.1609670771249	29.8188763187081	19.6439952868304	26.5352789594591	20.5189202681895	39.9481421658268	12.2953372582246	11.7393524806721	8.11692754651398	14.8456969418875	20.7579429595203	17.0707821463736
177	13.6135502057138	8.96419641713766	12.3554154508207	15.9903125112148	20.8512690784613	18.8096447382089	14.0237908145489	18.9477491863629	5.8039821501491	6.76390409705193	12.8401046372147	7.37279024912455
178	11.4902513860738	7.30898618871276	11.5053155866782	5.97193444499966	37.8986579567776	13.4279048734384	11.5586693078574	21.4304867470777	9.85276216673177	14.7721075497712	1.76520845915367	18.0183220718804
179	4.72087590821892	18.4691768137888	10.2881779129907	22.6143315790111	26.6650589155918	19.3643699276887	10.1962452585012	12.4936936142735	0	6.99704097888923	23.5054259508990	17.5920184889872
180	16.4238708634284	27.2956117930302	3.92791009283197	29.5210335923	34.5721510857795	33.0275059323034	20.1157299551402	22.2476978250416	20.0095261418721	19.3214038854730	31.7866104640361	16.7297881102759
181	8.21809087199247	10.7564637067657	18.1702582442538	22.9972413160094	23.7428315983362	8.22636889912633	9.45164769723293	8.42331450657672	0	18.7822518778952	9.1881259552642	2.1984470992953
182	4.10054660940329	21.3250000890897	0.597979642191696	10.9029283086556	27.2767449536719	7.94539140943943	11.9340500924335	19.385072062164	11.0475973737887	4.49808174134121	18.1307355792564	22.7865895339694
183	17.301913890696	0.588704704811743	2.68051090114846	4.10445367127863	33.1164120664465	29.242379775742	12.5169568876234	8.88401173755517	20.3937597911426	15.9000156289157	19.5632349823576	0
184	22.3410685416051	23.0387961421248	29.8600131666736	20.7434299215093	31.7232517228169	17.0782335290168	16.5158227623755	20.1680711844664	11.3975306812286	22.4710261490563	32.6178033041977	21.0916510459135
185	10.5220219114480	11.5773154500543	23.0239074995020	13.9715211647764	17.5944685179591	35.8923138083058	14.3702472526751	21.5288118898153	10.4895744485112	19.3115239870593	33.2719620630150	15.7893357448755
186	7.24906494610075	29.2244832264509	49.38637368351	38.7123705918912	72.824542620269	15.2902397867543	9.6758723185925	20.7154790943712	12.7504885233596	14.273243166247	32.3168416426671	9.7119252953567
187	4.28700477998391	0	17.6712369182786	0	8.97541257973606	0	2.89034653999460	8.40620847569317	14.6906660066028	6.84190434667306	10.7918019906574	10.5526986283771
188	21.5778416349681	3.56882405215285	0.752865251092736	20.3014117315897	0.706794438475946	21.8000684290273	10.7045407089353	15.1789254596741	8.56330013491283	8.66302572384368	18.4926154284314	2.54136783087675
189	12.6314139737134	0	15.6386785339917	21.270704207661	24.5206479590695	7.51060174978469	5.40583609924432	23.1383900921067	13.8103456555884	14.8119111270065	20.0844739247414	15.4804689344099
190	38.6516210828228	37.8229348163254	21.9034632735868	44.2475502291399	64.9041886352652	17.3875154644874	18.0128437226915	24.5634232745927	20.2518009747288	25.6680269882227	27.8569083376651	15.9990867797849
191	25.5590420216254	45.4449966845107	29.3560378976405	22.4920489870865	41.9138751308621	36.6520606671767	15.2123174984757	20.6364075792298	15.3021959704962	16.9970394416646	45.1435575732706	35.0531429164068
192	33.0537679636328	30.3899454878149	14.9742438847447	23.6176171207108	47.5521371357702	33.837190016378	9.47522649708446	19.7572229973515	21.8365841268079	12.9249399466085	17.7781553663969	12.7880274658719
193	34.9022959181261	21.6112443210679	32.5340592402491	32.4431958829789	42.8866284015958	20.9804880080602	9.91386214586335	13.9855166121605	6.44041865895554	11.8811841076098	10.2252268059133	13.9449696094792
194	13.5640352839679	19.1591160183173	0	20.2085201081263	23.2567878601177	51.7231853813223	15.9425713350558	11.2084020875888	25.8386706456171	10.9828286274884	30.9391990735204	9.72892769931753
195	30.5011885200696	42.3453394769489	32.6519561305296	41.1896722738756	44.837888258753	33.4578330543759	8.05542452145143	16.3915926401533	26.91595034188	20.4604748625544	25.3707572485578	27.3480048285606
196	12.1991852705616	8.41672397156921	23.912238268309	12.5688858382299	26.836084898335	9.25070764756298	3.46487288541431	6.02018116409254	10.8901866854314	0.0781631749773357	9.43024816738996	23.2784091359929
197	11.1856676868583	34.7358985996155	11.6318718200346	27.7012989309610	17.1961433026554	35.6576031231825	16.2531487340075	5.34485664628957	22.1874635132060	15.8290613493694	15.1229656047704	21.4297644714196
198	13.7894425390581	8.21842792280745	24.9042287768115	42.8762180131342	39.8202430732911	31.8130230401775	15.8613850646099	6.81789120757256	25.3387251073976	18.3605426192433	18.4830554419963	0.437775745353701
199	14.4819449871122	9.21997710447281	9.5356587325558	23.4724072594398	47.0666232436453	17.2145659912057	22.5051293226047	17.7866998878586	14.1501183329678	11.601559714517	21.8679084682547	15.6738994457255
200	30.7670468201935	48.4133858044699	12.6466299486389	26.8336496332763	48.9577903004533	20.7681260227410	28.1240617941616	23.2148979647356	5.17562983834594	22.9927597166120	17.414135176171	10.2060325064323
