# Supplementary material for: Simulated data from a genotype-to-phenotype crop growth model for pepper
Source: Data Brief. 2021 May 11;36:107119. doi: 10.1016/j.dib.2021.107119 (PMC8165395; doi:10.1016/j.dib.2021.107119)
Supplement: Supplementary file 1 [file mmc1.zip › Full 100 GxE datasets/100 -- h2 = 0.3/-1852466477 200 0.64 0.48 0.64 0.95 0.8 11 GxEyield.csv]

	NL1-15	NL1-20	NL1-25	NL5-15	NL5-20	NL5-25	SP1-15	SP1-20	SP1-25	SP5-15	SP5-20	SP5-25
1	21.6998404836555	31.0240790832692	17.3959168108845	31.6889987863767	31.8224309197576	46.6465538733543	8.20534144279095	20.9272252889239	19.7975534181646	19.1474637930724	31.9843725515582	11.3747877316601
2	19.7061417795026	35.5027360957638	25.6400572385607	15.0939428360081	43.2262618368123	30.6775656305377	14.0621736961952	17.0918602373749	10.2903010506544	14.3822804830654	34.1614091647991	28.1673747406213
3	30.3535557343765	26.0099794264622	28.3003346656309	23.4223930870451	54.0433970406448	22.7183544642331	14.7513903105368	5.52221849187535	23.5836429226009	14.7674779757414	29.5604980970806	22.1677170423638
4	29.937088267679	46.7847813335758	20.5903143395311	26.1286963870255	40.9406033322535	44.8030539098275	18.4245052708352	31.5500643087161	16.1401224457803	14.7321709291762	23.0210881816202	11.1540786883991
5	12.2666359916133	0.101068822251506	11.0511010541042	22.480250457914	8.61906427140314	37.2290772050831	6.5732190583909	17.9146908198654	26.3888863150180	5.05712306830692	18.5652074218886	14.8925304352413
6	35.517270650415	19.5220005791502	27.686323952182	36.8158066378771	38.2843735074932	8.09985667399881	12.6760154874434	13.8748162555102	13.1545832496223	18.0784265585426	13.3533679336523	14.1316516777169
7	17.2632533634931	16.4321954345208	13.5857331036500	29.0358031935803	28.9512608594196	15.3902288990170	15.9335969181250	17.1747851493400	13.6376399231436	14.1650388198276	7.3932396707022	0
8	25.0669748324023	4.06319314266115	11.1439594257788	0.450475583661945	22.0528816587549	13.382919532718	6.27982319791672	12.4107639313056	13.9963242653732	7.57654174469019	8.39663406607005	18.0266096960366
9	17.0314952271985	9.78377591927218	5.15465659654353	38.886827934376	30.9815307258160	15.3280869589197	15.8380072643406	18.4127269047311	7.04999188101454	7.77362627593549	8.83429496756693	19.1063007120368
10	19.5533710795697	33.2866536131472	15.7235798570348	19.7660807544484	29.8819111012543	39.3824121693178	20.3401767825193	17.2262002742227	9.66371199082973	14.5360198103063	23.0995210341093	16.7865755956306
11	19.0614077368083	13.8511997599503	15.5804058359198	22.7736349506164	23.4127933893109	38.3643338809419	3.12640639246223	10.5551842373468	1.51523310893262	8.00300478904023	10.3094465984976	25.2215207126572
12	8.86883965725972	4.14313849732764	16.9849256682435	17.6963906885358	30.3979218643417	4.26550719926336	9.83605964686105	23.3557737376833	4.26615002675335	16.9669658617889	13.3278131881359	12.0689791416467
13	6.84110610830645	18.2687531650475	39.0343330344151	24.3593820525127	42.3071328126074	41.8259727521276	5.86402313014013	15.6567252500427	18.1983930698385	15.8411487321338	20.0927971312358	15.2905481859583
14	13.3273619573384	44.3444152319911	25.5165591760382	38.9796721000212	42.6686508102518	33.8551806628429	6.66008145570269	23.6849072060708	23.1195929542859	8.54272964846817	34.8142546200419	7.22046897253184
15	18.2460857409936	17.1710966706653	33.9891873737643	22.9452487250762	31.3696602783575	26.6886363126719	12.0011901961280	12.0116857870139	18.4364842115328	17.9479886214249	15.6208353478119	22.3200844837511
16	24.8667291699449	43.2506579280042	11.7199306024744	32.2984856156538	32.3217596467876	55.3959672527494	16.5289947895175	23.9076377161164	29.1997423462208	16.6116867373444	17.4393674281599	28.9860928174476
17	17.0408011488027	7.43974397108497	29.6193876145576	15.9814121528876	14.6077739872618	16.7218682916569	7.37846124644714	9.03223356602804	9.07549267550613	3.59139137841595	6.0462635565136	11.007150382528
18	20.6080740919009	19.8464471195606	21.4561323499658	35.0312249708042	39.6604490185453	21.8104872037314	7.3216819722167	15.9222768800548	18.1725066542249	11.0133114384822	28.4671442386991	5.50508964126616
19	21.7135637898181	29.2442029307522	8.80730517107085	24.8588964026384	34.1730819470844	30.8598207746674	19.8402839782464	22.8800594898807	7.24103065892533	9.86594523510705	21.6059765203320	11.7866544975777
20	25.7553319640464	34.2504556790899	11.7435735451102	40.6519337052688	47.2253366428303	30.4539709841547	23.8903277968019	14.8353175372914	19.6017804227509	16.5962186263445	30.0232015717913	18.1250746961830
21	26.2270918121246	45.3418224971417	24.9862853253534	21.3226055534501	54.8755871590136	51.8150468208486	17.6122008316714	16.9939744615998	30.9160937088943	17.1676501803473	33.416828087567	25.7081381842844
22	17.4448214599255	48.5827387593082	21.9616034835253	32.7294956357857	53.0000695725179	8.9486486691162	21.3556671439181	10.7326719789298	18.1936487073272	23.5248975029272	27.4762978702336	11.2035609386648
23	23.0057684000782	39.7536741001791	33.8652568367583	26.7903628915874	39.4151443763537	47.641529249697	13.3576045780749	21.5501451810234	30.2467048283725	18.1590237925215	28.8710884983516	24.1398879637566
24	16.5755124164057	0	1.94482639357549	2.19597143376235	13.0997445184054	22.3200845216619	6.36738157020419	12.6832806223630	0	5.7531876617028	14.4803500142993	0
25	27.0543062534711	34.3883601091693	18.6516440109422	33.8334772749037	42.812827001476	26.1477198064042	14.0160669507037	17.5244898815951	3.68826233902658	15.7914799540255	20.2122300331616	13.7004820959232
26	33.6600122504306	29.1573065491268	30.5235425396813	25.6814737829453	25.1004097291704	19.6886402386476	18.3000764938140	25.5866703338152	21.9995704980347	14.9882558233593	34.0261444316484	5.24153410697504
27	20.8044188038182	14.3025121336744	20.5057412289983	37.8369091493111	36.6800732294161	27.8940706757045	15.8545046215159	14.5540565062157	8.99571120090647	4.15077088392361	37.7816682246694	17.9752258382151
28	43.7224334187334	33.1714336433255	28.3359354204593	34.5698936505335	52.377868092351	32.6206983421629	19.7500328459578	15.1655444258320	26.4067474591624	24.8002933909717	40.5521702844001	20.1551971839669
29	18.2621826469179	22.4676873256504	27.5700815937914	48.462383895004	15.7373330526874	27.8932639585767	13.3251158781547	22.5467095009629	3.9170915534195	10.2883752801244	4.93434732472352	5.56167116060734
30	29.5480142700692	38.0067701882003	24.0133009618653	32.8248014722044	32.9781335591737	16.0204149861122	10.6271540407322	22.5198099911273	13.392902043044	9.49262016315947	24.3952867459397	20.4040041799699
31	9.78076990549956	7.84755803199887	18.9330845610682	17.8114555908770	29.7421413202199	23.3727917057640	11.6673145547653	17.3200927109807	1.82790339594631	4.79395699933032	10.3803437195874	9.05050736890031
32	38.8371190862431	38.4499990246317	5.80850068061351	33.1287754533786	29.2051551156651	45.638199549564	19.5165748209845	18.9736428893305	8.1462906654844	18.8775690520602	27.0226578776296	8.62731379842757
33	25.0472922344673	19.3011473350675	25.6049196751961	9.5818732702319	22.9940168692119	29.0955604464382	19.2847526307210	17.507817165342	17.748469300802	20.1780628838109	16.5947525733586	15.0512159494098
34	28.9023912401651	32.3957228986741	40.3622977594195	24.6038176677396	59.6569977498735	31.0669851156526	16.8370381863685	11.3263238752082	8.8372995609737	19.7685028382271	25.2151032382382	25.0332361669937
35	17.9857604881192	27.5536939865092	25.9069166460706	28.1526942828931	36.4565202408261	33.7291728126154	16.4516870519610	11.6818826441424	12.8831454131981	13.6534870222128	16.8690748655757	17.6400804914255
36	15.8001449631319	17.6181048652914	21.3109211605344	31.1977494993654	15.6110883435139	35.5301707688712	8.4997609952962	17.6628303916904	15.5620218268591	13.7274111476622	19.8760688616533	24.1924673434332
37	17.1193943292171	37.1681151565799	9.32418576369405	25.0981381505736	43.1643395551944	26.0851884263345	9.32612987361546	14.0736005191716	7.59191577230019	17.3158653307748	32.4524442466691	7.754809528453
38	24.0454449257640	25.7813957654483	31.0310891081755	16.0919680799707	43.4951186529317	45.163755653845	25.2185371329517	9.19987866725086	21.6368115047907	21.591319982507	20.4720963791670	21.5275143982081
39	19.6510611906500	19.2342235893721	30.4678298638719	16.9098442359505	20.3670968928268	27.5666239328126	11.4429764264222	7.78034340632982	19.5578378955360	21.3841331112673	18.8530047919740	17.7224145032872
40	12.33308307743	16.3409735592748	33.3563343648743	29.8587939083313	21.3886207519737	20.0172165844938	18.2844469346169	10.0480462967481	10.1490793562411	7.5548463778467	17.2620648805244	19.0863461396062
41	21.9271700973656	16.7659687029284	10.5322014446015	24.6269663318157	20.3760071038747	6.97925294333681	13.5441264064452	11.2682907151924	9.63162790384606	22.0810219679409	22.9738372440159	1.35445731597982
42	13.3007376072764	15.1235607619099	23.8147757528840	22.1190843987043	29.3574259672566	27.0592056806604	13.0708426440695	7.46095840689404	20.8796681654878	16.5247017248489	21.9498231844300	18.5157228091345
43	19.6038936188516	24.4825527751082	18.9528312897179	24.3389737114125	13.4203015739366	22.8667962486609	6.91706812731667	9.57773079784637	10.5655461872932	12.5857587190230	15.5300440737206	25.1361598258231
44	16.1958221870470	10.7066871233990	13.8244342165026	23.2866749482706	50.6729859102703	30.2883441283389	9.33993037009225	30.3495237616114	19.0345418310679	13.9924198208413	36.4299790540343	10.1916124795316
45	15.3301597209971	27.1399181438334	21.4263990852118	19.0233865944646	22.1625025585097	7.35717248579886	14.2049586535854	22.7738256250588	7.1202004697517	23.2966801236202	15.0653867925525	17.2580615834847
46	27.5952583879443	26.2066503344542	31.5363614691773	16.7938754700587	44.8763230168441	23.0777876111749	16.2951050153579	17.5355067439155	23.439263796191	11.7674125256554	23.9515378548974	11.6121338169271
47	22.4936427742875	0.436173991984898	33.8321060964649	10.3726425942324	27.710114098518	16.8647152996719	6.91455737158987	4.77833809689224	14.3651613009819	10.3294319704113	17.2440985082546	24.4625687408157
48	24.8695557983776	36.6502009265217	19.2116316776885	24.5422745242659	31.5581321012817	25.9813066391923	12.2860104917926	12.2356027210689	0	5.46739574500222	25.7362322178051	15.1799657831021
49	33.4788549729282	44.4501171266354	12.6208707888149	26.1922414341244	31.7044176808181	26.8620615664553	23.8568441024391	24.3157617299842	4.17929338996374	39.8107013924548	24.9816398598311	13.9797450014770
50	29.3904516119061	19.3600473568203	11.9524177650339	18.3562391336244	29.1011761399563	23.3179829075827	9.2987951320963	18.3780127380849	6.54587307938104	14.1146243754829	12.3756042039064	11.1985061826203
51	23.2657157024656	15.5835256562515	16.2598038294609	37.236574010321	27.5609103701921	24.425489529049	9.77765159768433	22.0311069126836	19.2719320240801	9.8642466161474	25.1133841957876	10.3358314546524
52	26.4978984908179	15.6942426573618	22.7504297936464	31.2998831413643	33.1418181080917	21.3855307525914	9.22809833782193	15.9845748491778	28.7226102798828	12.8811007789432	11.9468567386654	30.8550127274594
53	0	1.20175981663518	16.1460401962992	24.0888046673103	30.9318720210613	10.8768853648965	5.56983133724415	7.51521184203816	0	7.85048749069899	4.87865216325453	10.0666161846519
54	8.91071781389577	24.6887676826668	10.8480733327945	10.0420380775480	39.1747517036846	23.7011565166679	6.48792493166152	11.2078062159775	16.0427113605486	2.04838309247114	24.6766888274424	19.7395394933525
55	28.5527024832904	13.1437925990007	18.0762626401989	40.1101737585274	43.4358144629971	26.5036566873402	18.9982329500722	23.1936632683092	12.8906881081864	15.4905521086654	28.2523370779726	11.1233660761732
56	9.960327757945	5.24236010158244	11.7363386347816	14.5767512961862	10.2575425524644	2.98758258152107	11.2931536730618	8.08201508377239	0	9.3450091086598	18.4401427406284	7.61069922888953
57	24.2861054948754	42.7934599169689	27.7287469105981	37.2417642028645	28.0928408386167	19.2661636566123	10.6050835076793	37.6840297375132	17.4283927642685	15.6021544253564	26.1393107380857	33.087805971279
58	23.2505318790061	29.1574830260746	30.9338520766575	53.1403694562017	38.5877951410175	37.598429797403	10.6385322471915	19.8730491150185	19.1609462983558	22.3140088128788	16.0889516148097	18.9782230478098
59	22.3219026342116	33.2716367153987	23.2662915495335	28.0067374865567	28.6051017318367	45.8272248808297	16.7843030329592	37.8525074296102	17.7526501496583	17.1792120910248	18.6945059058538	42.3225445052118
60	22.8725406160676	11.6966546818897	18.9868178292619	10.6917219908832	19.7713713069926	1.66210128342341	10.9021548859535	7.2438798723397	3.39901222447937	18.2997149101830	8.36875349744885	16.4869369713072
61	26.8733979312954	15.3529509032186	8.35231070117794	38.9431405287605	26.0550091094781	24.5365285336167	10.4115967055254	7.8770284480363	17.0008211943625	17.1604943174379	13.9985491788365	5.15453568375987
62	21.2046213121075	33.5487729036262	21.9889152735008	17.9648034938163	29.5554448250329	42.3944287058641	10.0379108502796	11.9668910558913	13.9858916374744	11.0383958999412	21.8220045217030	17.3934600837324
63	16.1314849239150	23.4820862657014	21.7047854969123	11.2161852126985	8.14737964509255	6.62502902805967	15.9930506553195	16.6962250388289	15.9117435317652	9.71857571868184	16.6843437020496	11.1385401771053
64	20.1004803148221	36.8260766967181	49.6400048413896	15.6776270187822	44.3334047128677	13.6311015155474	13.0168404530762	22.2616701080971	7.71454042080974	21.1139227325524	26.8584440375416	18.9806095001648
65	24.0946657270732	32.3767736180885	10.4630122168400	27.1577485762797	23.912585920998	19.0811767528750	16.0506903029756	21.2116782815984	8.31373876953796	24.8084448880101	28.1428647338219	22.3845273214820
66	29.5309677334242	12.2034076263061	32.1867836249957	30.5939440390489	39.7266934609422	7.17552186597056	17.3253070603880	16.4882192947227	21.4042795146547	18.2276212491522	25.8038893766092	0.921798458069468
67	14.2484179418466	25.8298169425966	25.5903388895544	27.9733197979858	52.0548719410707	0	13.5936346963212	21.5462906243809	20.0665814274406	15.628040834245	24.5790421856611	24.2382945406201
68	20.4104715714652	31.9694007794732	34.4738220913782	26.5587959687775	49.2886537259551	19.2430440645929	15.9035409001667	26.2702688001277	22.5221832831120	7.75281830052514	35.7222629864906	28.1115130414619
69	20.5055539907069	29.5218585163088	32.6969864748209	28.6914322019461	79.4971623623179	33.3465689365196	17.1412042036504	21.2510989544376	24.7275173676959	32.073810216701	32.0462150998495	44.4926149140704
70	26.4540143148811	32.8982210649476	27.2016743658954	30.3615948527059	61.6925808083432	46.9022665575731	17.5518210809254	21.0787272331053	19.906805369909	23.6750353414871	24.2269428179953	48.8485991039144
71	15.1573166543667	35.6328772214148	13.8758382060184	17.4027340381831	63.1403198966915	6.44584689329142	10.2392049393414	15.3697455729532	11.8862406026673	21.5909910296469	9.5095333101703	20.7171982388693
72	15.8602963304787	24.074561391242	35.0208970140423	40.129233885327	60.0066647824024	23.0568526168783	15.7935296885274	29.0471607721206	16.6122877863272	8.37418396249814	32.9973414134692	16.3400043485183
73	11.1340340810619	34.0718126200188	23.1340583500295	37.1983588377817	37.3038415799959	30.0382838979465	17.3232160243195	32.0288127219477	21.4946428086689	18.6202529405443	28.3115115617105	9.49968627871455
74	26.2191059486481	25.3919344378428	10.7967423040927	31.8240285378886	32.3846425528373	50.58475431386	12.7375986830032	42.3751029290269	16.6451964119119	19.8326133132877	21.0311691301301	20.2288959529986
75	21.1342857696470	34.4729906518983	26.5905880379691	18.8834387685981	46.9834136219157	22.8692497430973	14.2550952693677	28.0513407159329	33.5537136440262	12.2875851859399	32.853157345626	20.2386227694460
76	15.9064280507673	22.8271750406480	30.3020897771218	23.966954432957	20.8387230832748	19.575790318741	14.8277736841458	21.0325361325922	18.98245121558	22.7938666763431	20.8420383459393	8.900545034308
77	19.6108610435498	40.4127130189299	38.8761756275397	32.681835816574	30.7169548411666	60.7788266343598	15.9638823380784	25.2654951146061	22.2143479754741	11.4103660470207	37.1246647189573	31.8567557870148
78	17.3411732054564	31.8480080466968	10.9603569947155	30.9527277078289	7.14985513543911	41.3803122569152	10.6542893611026	13.5451324368023	23.0758548532816	19.3123094237143	37.2357058136654	6.4519317062972
79	8.92474462460144	3.11085190872605	12.1289659397692	10.1878928735130	23.6793821683423	28.1159072382909	5.73867192602127	12.4995874548697	16.9725812169777	14.8459415313056	29.8190855039345	13.1252561061502
80	24.3130955149433	15.9427795347504	0	26.0139127390241	13.3095571616124	18.5901696409118	11.5119126276853	15.9627348134859	6.82542685354418	0.977983871434628	4.00677403628742	10.7466578201565
81	41.0815294512787	57.1201056665253	40.3331017262376	25.9364532467437	62.0419531060057	35.7625303998834	17.7041330638899	22.9834137834023	20.2904403169476	16.5032980973565	35.6058308075160	50.9725979610527
82	18.7601526931905	28.8517798931231	31.2848720582336	14.2434365958974	23.0522685252981	38.6782032708258	18.7637625313940	21.6360627108642	22.2126369527022	15.2503727046916	22.8920762246198	12.8971884043642
83	27.7895785923019	27.8983381665711	30.09395768456	38.0402072639639	49.3100339287537	24.2455851048663	9.11356229820509	25.6443396005067	17.5963472641655	25.2802495868126	23.0780103001072	24.7352302827796
84	7.51373093454711	8.5628850310975	32.8807516667366	18.5597710041438	22.4279667976526	0	16.7480589479958	12.958876766667	10.9660780174933	11.1858477756695	16.3952132054827	19.1947261301384
85	12.8999031226397	31.4341045192426	15.4353910872943	18.7954007438263	15.6843999763822	32.5388922649936	14.3506644576148	21.7954384645861	11.1348181764278	14.5826148599128	23.5398496913741	18.2133418041012
86	22.4990147000222	29.4279119367125	18.3214680592734	15.9241567274383	28.1099235903631	33.8229516357743	5.62535524613454	11.3820461176985	9.32575176608849	8.01660252358363	14.3895467438301	10.4092520651674
87	34.8849177787156	41.0947585384811	44.4451187935888	56.1351978908826	45.0384101162289	32.8833453470183	16.702884317362	17.0550629515011	14.3208161181465	19.31400753477	40.207076682046	13.7463389572784
88	13.1613601965633	3.15152474794730	8.98238827221449	20.1389998926839	18.6770101772642	16.4550656038939	23.8793381098819	5.61322442934151	17.3825659280869	19.6525551402712	1.21661311324599	16.2536137322304
89	17.5304666021401	20.3999005613037	24.3808204071584	17.3088356399970	45.2336464280762	23.8213608502484	7.77997174027265	23.033644941891	15.0460834628286	11.1592385484906	20.8748685644737	17.9604247789689
90	25.1502518058251	51.7653746496509	49.2249266363479	18.8702303322656	82.1879777166741	47.9092008645396	11.7526999517592	15.0300586613392	25.8147113511557	23.2135242739568	30.3047055465054	29.1040556863052
91	27.5161859013899	44.9406835290679	45.3943223068277	49.1975664168936	46.3114637365053	46.8185178444054	10.8814125514774	30.2028757264536	25.2067530177052	7.8161445157121	34.2129178643782	23.8148073614550
92	17.2851879051374	14.4111896751105	6.5228580321071	33.094996822182	59.3330836421408	25.8262904152357	11.1476629491586	6.9923322972035	10.6277461469834	20.8703900973939	19.209536851005	25.2549360570971
93	18.2887000174791	3.36146639014315	6.36820357925648	23.4843001744832	7.27835987107077	21.3603757786947	10.5154310373549	5.54818697585593	4.80953829839427	17.7175169401473	1.08051068864015	18.9185759485105
94	21.1183824808733	0	21.7981480849066	23.6151305877990	33.0155050999476	6.5625845719819	15.8217955517497	12.9563961869020	12.8995089991687	18.6057652885184	15.2037836046290	18.8927294847518
95	22.6455104991996	34.3040313907585	28.3798063081647	27.1450666689973	61.1398373281721	60.8559050911607	13.1017529659174	10.2475076471258	25.4378127883039	28.5338134258713	10.7083036165903	24.3900071230345
96	24.2143806454355	16.4643448988318	0	12.4689911486095	20.5954296308560	2.89541888391273	20.8649367937568	19.5799351849806	21.6702881150445	12.3286340701363	15.2591070367262	6.4843593154828
97	11.7105290008478	0	0	9.0645494280635	28.5347849151281	14.1339187434681	13.4580564510946	8.00686634593586	10.1656899368658	6.0440148106161	12.3124591313737	16.1827878727939
98	32.6585824422514	12.3675713329505	30.3516636851547	16.4831300248294	56.087822426032	0	13.5889498095809	21.2537028067717	16.8004865672358	18.7007113988565	26.5125168644324	9.91956777915123
99	8.2860324040181	11.0371327035687	24.0816006589218	28.2937812227973	7.51716769390832	33.8644513184617	10.4343607719305	6.38226877397716	9.97979987639149	18.5068486066722	20.8070392926390	15.3168817236101
100	0.688754298466893	4.78917726942582	22.350560963174	19.7245213337758	12.1483435508521	14.5619377057370	11.8457235655235	20.6507792513584	5.65665094692152	16.1627378780011	30.0878035408951	30.0249679590494
101	22.4824904091806	17.0117568107860	16.2797148619574	27.7336954944277	35.546374280299	7.03742605275146	9.0117608289442	12.3004327807266	15.3450766554825	14.3156858762660	18.9294512925678	6.93298760229642
102	25.2560700748168	52.8128511470391	40.9102225043822	27.3376884496991	47.4692351548884	22.7717017278237	15.5565148013436	26.0269244025008	15.5765446157233	16.7476068615967	15.0851981769599	27.4837286805954
103	20.4132046543057	17.0093394606089	14.1248097192016	21.6959587430672	40.8093885502155	25.6556925719313	9.1596533947878	18.1615323890606	11.5506743631314	12.3554312026830	6.83336975103801	24.7495817745082
104	26.2884220952167	22.961359792701	21.5398894434922	11.9686887562663	37.9705812143654	32.0739647702515	20.3135925869416	23.3925949749648	9.44488169670622	13.4527420921114	22.0577586519369	12.5668520438285
105	25.0767647591796	11.6404548168577	21.5646935717769	25.3205811131874	26.6974222520270	37.8480568716629	17.6260196981508	26.513889421674	14.4691745575869	13.9569296981773	28.5225369471745	23.9866562622009
106	39.8053826178279	33.1002436127726	23.844966095982	28.1883163979594	39.1204773210331	39.5938143399892	16.9887051096531	12.5096316612444	12.8507187578382	19.7804587745290	25.0837264071638	28.7278420498804
107	12.2908850479774	2.11308565048451	8.93924967183941	27.6246998136334	27.1150985174346	19.500403902646	15.5536919907766	4.10000974099033	27.7189124120973	14.6632938144010	20.2086835329136	8.31086995303273
108	9.47579028588538	14.1010625603627	9.99546031588324	32.8741465556129	24.9022694023707	30.5966204287477	10.0846947841782	19.6148711058996	25.5666239006995	19.0830300458212	29.6834122911419	30.0910136588187
109	13.1294422052876	10.7863559734312	13.3093389893631	10.2355134895575	35.7976148585630	40.5762283568244	15.9207862953799	18.9027473125514	0	8.52401312912034	13.563183789256	21.5118666814221
110	17.1243325610898	30.0083526947794	23.235102927743	14.8817475837664	24.0872894846312	17.5485921571983	24.3519126272111	21.0009294379576	8.49889354255088	18.2134137207556	36.4666378878038	16.0802862990357
111	21.9155647778222	37.7562379458403	34.6400548088543	45.6482648845573	60.9113369783807	35.6292216329531	30.9546024957007	24.9218868604026	22.1540726042994	16.5556797511051	10.9239246059129	13.8282150448278
112	22.3412773962184	18.2537178491353	25.6612998752806	21.2906867293928	41.1296015261634	0	12.1994186120887	16.1437081352737	14.9826343361969	10.6160210515097	11.4509483666507	13.3241303648041
113	28.8708634655607	33.1711254713385	40.7444128492486	38.6624325412815	46.0137862527882	54.9920343408323	24.42855070705	36.8877010441562	28.5558085231067	16.154659511312	25.0034554754285	28.7810030227512
114	26.3189393301143	39.0641344781112	27.2681247137342	40.7693582112646	70.0968534779934	40.2303622656982	21.7932307364667	35.9464696424965	30.0026377353025	26.9670683410413	27.6032165410988	38.963144970813
115	13.6779714035942	9.62686329693726	4.11627819118298	11.4255464270966	18.7394055311610	17.5534622405005	16.2040714793185	8.99969256038314	7.51309166672267	12.6964516081322	4.9932896581292	10.4101527496159
116	11.1795466537048	20.1319564536024	25.2271687237204	35.1884294226750	31.4222475925277	32.5780897248098	14.6977739139402	19.0362797428687	20.4590702413346	16.9759097354050	26.9551282980867	12.8254603870091
117	21.5230155595681	32.3989656774822	24.6438825594372	30.3175162179509	29.7326023121199	37.698329493741	18.5748729783199	22.5033756335689	17.7462828883134	14.3598251854095	9.53903370009605	0
118	9.54359703841286	18.4655777781252	13.5341460516824	11.4366118434951	30.588457874304	21.6458903887181	8.98985288726909	14.4989772366467	11.5059710694507	8.16961090954386	18.4934386899995	7.818607280483
119	18.6275739931011	20.3910846138506	25.186686389179	31.2581445679738	16.3955691983590	10.4948369398609	9.71351531711174	5.2227013091395	9.415811056124	13.4316167442236	18.8723753374918	22.6123180506811
120	24.1452314659585	48.1452690092841	33.1263038523688	47.1496878418811	47.0187735840935	36.4384111957572	18.4259395334952	19.8632739334866	24.9801849841148	31.0867537766405	23.4639956631511	28.5850307204675
121	20.4411361875753	0.0997246596975074	21.3626881384186	27.1847427703687	37.4023673056187	15.5921549354320	17.2811444176503	13.9521716436380	4.7625007581746	17.5825493688189	14.4815341106625	25.9789417969971
122	16.4762127050691	18.7783879950391	10.3716468420021	23.5511136695833	24.9748511014973	0	10.5303135949419	5.55217600328036	10.7561444811149	18.4443375852396	16.1867336020492	6.44083995439654
123	7.93852338036123	21.6056785408588	17.5025677354384	20.7288892657322	38.0892544353547	41.6313541231931	8.55129979661928	15.8323462917929	12.7222160799810	21.8115185748389	17.7133762228304	17.3743224787320
124	17.9742269747338	23.8123661711364	16.9619572655269	10.5205374658762	15.9089610988592	17.2747477662239	7.15949341757648	26.8268655204134	18.0983502186213	20.3183108930905	11.8190755871804	18.9107851295361
125	46.390053918886	57.3103365556158	38.7382482950538	53.4784805106351	66.4137136196646	32.0494556034172	24.1801432964161	37.2342590824155	21.9830650899356	32.0645280162022	33.5836878928319	35.6326404537914
126	15.6066855368210	23.9234543292607	26.3486867232256	15.0391617367793	33.301588315609	36.7707756801774	16.437726243278	13.455294641433	0	17.6832305085208	25.3529119779550	1.51652936184444
127	27.7249358575431	11.6319108301145	25.0706649001091	17.8622529917418	32.8663886273191	15.2181353165368	15.0558733731546	14.9905764285719	4.21392036518091	20.2365765403708	17.0345831383103	4.42124282319039
128	0	19.5181437871533	20.9306415837763	17.1980288172246	35.534646503983	20.3856358921539	10.0642956530056	8.86171532596363	7.84216048850932	16.4253197300974	7.64982106908472	21.4666174731296
129	2.1898066294659	13.6949224612711	19.9115444810343	24.3883911067433	27.4120853396121	14.7505309895916	16.3793309172234	9.4804770972419	8.83403426172925	6.12846670721904	15.6469703240511	14.9270882561496
130	18.8339400743685	43.7719144802002	34.4744698640223	34.2813997811784	34.2564072926281	14.3691098813046	23.3316884824196	21.0698066988443	7.49059751688119	12.6957376979669	25.8189788841961	17.3864281665849
131	11.4369402114922	36.2953244900187	32.3841304500639	39.1712332140355	41.576870096113	33.6844412000512	19.2347272835942	21.6091316865482	22.3660134829375	25.8103278078597	10.5460241722986	21.2147071065186
132	38.7823555075078	36.0821616298018	26.3558162597211	51.2811432227426	45.2291154749667	29.7095780364535	22.2511724592732	40.3755568193698	37.7922824538128	20.1491672001237	27.718988489731	19.134821251207
133	15.1864882655087	31.574565351385	15.5430099013892	12.6289045718744	34.2729471723822	38.7413410250859	10.1119049010176	16.0767877773507	10.6581390772237	27.3073008689730	28.0377801838489	11.3419203549105
134	27.4532543955686	19.4535045904305	24.0456373719923	12.8924884163005	21.9949233408273	15.1768801082433	14.9199046680757	11.4425892111419	12.6274769104177	10.3345933782835	24.7752648927326	7.07913047579464
135	32.501933159606	39.009747050703	19.6100718828844	39.7938258819543	55.0679343667425	34.4886696573009	9.53814132667577	27.5885060420334	20.1483384854874	32.4142828964024	33.4023727057991	19.6221212395716
136	31.7154272753239	27.5768860924696	15.1550081530351	29.4770146885402	42.962230971703	39.6233663919097	16.0098073938225	34.5886739531945	16.9845126790284	17.9061293962709	38.6121240554829	15.2137327676753
137	31.4213587250276	20.4705231102278	37.4108338231918	40.6759004238656	55.0691938793413	29.5834814664279	16.5417948299284	17.5227047414350	10.6520454363529	27.5101276990814	34.3967278183373	12.4636081885726
138	4.5587726114244	25.2587310548561	15.9465932839701	29.9971665188685	24.5530174156587	20.7839684445034	13.1402206234068	8.2369286032606	2.07589219254514	9.53657826812207	15.6447113280983	13.2244120593467
139	17.2470661700524	37.7616109219098	49.7408893685936	16.9325117776072	47.1588421319155	30.0534361285654	9.965207950494	18.7026612549396	19.2837582779548	7.62043603159008	13.0847303639656	20.0849629292605
140	23.6756074850214	21.6628188229848	13.9448677470606	15.3535879831484	34.4690021152351	21.3681656275886	19.4593858811091	26.1384195848451	22.5022667878924	10.4575254427820	23.4333498398430	14.5828805639122
141	19.9100679175326	11.7652832405094	23.5856972739896	28.2871104831608	7.39921923337231	34.1028069696863	5.23956250857096	17.8362601870483	8.79542732472376	24.4237912605146	0	14.5375932094495
142	20.8863462556746	39.7222981476784	31.889190041347	33.3350145080117	52.3456562049163	31.1316364702445	9.99507159324641	13.5247753439776	5.9716119141019	18.2453857918427	37.1218752253768	22.0502439017069
143	25.8622589416571	39.2063080489313	14.0844176439335	27.9858007882532	45.1130821473922	21.1849954362398	21.0139399915599	11.0833163068310	17.9127730825911	20.1643111748856	23.7538252928650	14.2140741457291
144	23.7785538132599	32.0082642804065	38.3702578320133	14.7425645183640	25.3795456737907	38.8480953242503	15.3138617572198	19.1550618867184	8.96793646551085	24.9064061139913	34.3951717099538	19.4663649588974
145	25.0543689651345	29.5954214866363	21.4043721583645	28.3316409768782	47.9195513650472	35.6667704005805	8.09713421426579	15.4384769267143	12.6427631400305	13.0716672401364	27.8000711813296	14.7572218414725
146	9.75052548020113	21.5400718806988	37.8209363594886	27.1585052390912	27.7762344665284	24.2396867051399	10.9119639535960	24.1408893521554	19.9378424820318	16.2904253249293	12.4734878472866	17.1584965254664
147	6.21254094534214	25.0728913525661	9.61815559708233	19.4786587645872	21.3138440233545	9.38681401680172	12.5227075916501	10.2346992805949	0	9.24946341466249	17.3625377362826	4.35686028942461
148	28.8189714779358	26.8580324617462	20.1605687188879	22.378189850026	14.9461494618330	41.003205152338	26.5500772355792	17.7197687192563	17.6460916533877	15.2359164772507	36.6446994506631	24.0982758376172
149	20.7089699975398	49.4721345754179	25.0960886557235	33.3554550094849	56.4980798417511	19.5403438146630	12.9336656380567	17.4103185084821	6.81117335756574	29.0181858445438	17.1533622890914	2.23535609097219
150	38.5135377805132	43.5041735381324	32.1134567238221	33.4745514814111	49.5587004154734	50.0334958199155	21.8152911746924	32.4099367427689	18.3738081974948	29.5901013063055	9.48770885559478	41.5700982363149
151	31.3661012799443	48.8953134715082	18.2199719942905	38.3668593705399	38.9106848618999	29.9224568994669	16.7906168283925	10.4220480519757	25.9145839504427	17.6181043133796	30.2211123556999	8.12364530192003
152	19.9198292507546	29.3039806620021	17.6385809129623	18.5748898338809	13.3035352155716	29.12568606787	22.7553469345386	8.95167322613106	15.9025268789905	5.91047590352102	12.4224441895808	23.4403980157488
153	13.8153658392673	25.8645460597859	26.3209045949681	29.1777948090047	43.0023724984635	19.5295857222628	15.3597355145772	22.1396776554575	19.0288694563698	14.9304535143490	13.1090058153519	6.81234860373272
154	36.2442052045054	43.3128681744895	38.2836762433796	28.4151742012	52.8175539621841	0.920317381511715	13.8482309396663	23.9488432570908	13.7976076750475	17.4747537392209	25.1640377271238	20.7435471369873
155	20.9604453328240	34.1392745176156	46.2009164780656	10.8837540509390	34.3361096847438	25.5868528223121	21.2014270315628	29.4402534140611	19.6903258439402	19.1858548370068	13.9951253939697	17.0404365387426
156	5.54550964482980	17.2789852440331	24.5442066984897	23.4415514619014	9.47629150741396	40.5637868380849	11.8480454115089	13.0940178251133	17.4497351318986	17.0646441743062	5.61662164824431	14.6202860023381
157	13.2827942970123	10.4419424628633	6.69262536957433	38.9571781359505	15.0091167373836	32.9877692873196	8.25817888322493	9.79712607838436	5.04305124845912	12.5304719524361	19.6640331921836	22.8694781063728
158	8.57744827334866	17.1923660266651	19.7465077982443	26.6875159011227	24.0453877745905	56.0243562938866	10.9693908904058	21.9601853248937	14.6520670574695	9.18327451976200	22.6797896848928	13.4409363605964
159	18.9494302791161	8.33601345985713	4.41792558931438	9.51746485307703	34.4991213158071	11.1965417388274	9.93243829350514	8.16254414565035	6.44863163687136	20.2176675596486	11.4090925206711	7.2563974178733
160	29.1698835864445	22.9674371829512	14.7881721836954	27.2373684457379	30.5567268107035	29.5286780955852	16.7512367231976	35.1930911432733	21.4092745213122	2.80157101868324	9.75644109698456	27.6387427853147
161	21.9818944261734	33.3076520515738	10.6888729336744	39.4534506491333	51.3528174181681	21.4575610711814	20.7946643965659	22.6485701044606	16.5924429541179	16.6993379303680	17.5811744376674	13.2807135731229
162	9.31698526233876	18.9577566498524	22.7861755816700	29.9791977357331	28.4254274795311	37.2239854924997	14.553727109827	8.21528566196646	14.4361982710212	13.2243070816686	31.2359563106573	9.07845127454238
163	16.5529182609255	1.66245868774584	15.7547177408956	15.6016686168460	17.1465306836270	22.8425886570960	12.3132794205234	20.7016037180178	5.16828084780799	3.81789309118096	0.955207617320228	6.07545833582973
164	31.0588508914052	31.8501673947825	19.3121898822441	38.3233124032036	66.335193749338	20.1965046939659	21.3840242162836	18.1910006799956	22.5461609724567	25.7178492671571	47.1254205190332	21.2539477135520
165	16.1639064783030	20.5826621917415	14.0955952288208	29.7790016329682	31.0190297426026	28.5437886826804	16.1076417472604	18.6711929938443	0	11.8783774933979	15.4515329660926	16.0221878883543
166	6.25618490080242	26.1809344048699	17.5912828078942	22.5883985358832	13.573455468714	32.3561012528847	21.4906229767406	13.1422276102913	17.6240243624375	29.1839588148644	18.3633461560624	23.1778653727063
167	19.7020728095529	10.6669746779395	18.5718078143797	31.7251443570782	50.7679441370702	12.6379528381156	18.0604018503830	14.0744279253948	16.7462349804643	13.8081356245106	17.6634005585926	14.0896658196106
168	18.2373429410894	15.4642470501638	23.6490741166897	19.9373422812385	20.3672788796264	35.1041972313307	17.7106639389367	21.5600011123361	11.0833860329049	9.46235235633928	23.3790940183003	27.4625922564092
169	25.7623526118791	30.9110949539635	0	38.7654761029005	16.0856737243808	26.4136605578964	21.2257553210848	19.7499948975663	19.4540584776577	9.98667862668682	22.5636370447446	29.3265404144450
170	19.7005699276195	27.2368774058099	29.6388817349380	13.3094033991918	37.4519478366465	0	13.2040873616560	24.5360770596963	10.2200600925086	10.3358337308761	25.4880493109113	20.8054670516416
171	19.9162423507891	26.4257214734840	33.8178064548765	30.40451846548	33.6602794091828	30.7293831039009	12.3809590595526	8.76650285949794	12.6498421849057	19.5473623371240	16.8652164949207	28.2500221399372
172	15.2646714019668	5.89385784457485	33.2358378041744	28.0698566605579	36.1597237159706	29.8625308795216	6.53823886837394	0	18.6152590267149	15.6191170701909	14.6481471643954	11.3313241629806
173	6.51439865843763	21.6480294277541	0	36.7862566592585	30.3079215854942	25.6802919071135	10.5145623246599	15.2412046353360	6.21301899268463	18.4542638407435	18.1010763444957	0
174	18.0340153172308	54.8997213742949	32.4231480726473	40.7622542900295	48.8152145291103	38.7191230567744	16.3984520961272	20.7686594510412	23.0022409740873	17.3398962040557	20.7788433233239	32.4654722321545
175	21.4862266345044	35.6275515465918	30.4180123987886	43.5729134306323	36.8665854455992	28.089406106459	24.5638258619467	12.5947499704784	5.53006408375074	23.8475354524794	25.2483907938602	23.4704257063552
176	15.4112265557080	18.1444584168935	20.6404159752759	22.7129162705367	45.5832888135553	27.8940575514069	15.1309511146229	14.7076856698902	5.15641737360391	20.8434739020847	21.3329440687298	8.84902980922683
177	21.8083565634670	28.4859898000037	29.9993640649691	39.2009370496733	36.0865000623262	40.8444781019929	19.2056369673910	27.4751223266144	12.5051368535443	10.1434314560398	18.8617890224990	0
178	21.3287888365413	30.9027016074125	21.9244130966680	22.4263122426589	23.2035314146131	60.4591689762273	15.8306092086176	20.032763010293	28.7629266335194	18.1469791112852	26.6906302986454	25.9820487252998
179	23.9906198072484	25.5825683234618	13.7124617080419	32.8929984587338	17.6763397247500	29.6201248951734	14.7041187955901	33.2420053934207	11.8750477261034	19.3718684429667	16.1469949629282	5.38949522517644
180	16.3132250946746	5.78384299315911	0	31.7572155751811	35.0115369281804	24.8714425171852	10.0722129308892	19.0104744419731	9.54503631954043	24.8228697880819	31.4151803080832	5.71085168597637
181	24.8843363280546	28.7979490927758	24.016662870834	12.6817852827476	46.1227780187795	45.5519798376372	4.58556520198546	10.2517750670311	18.7033183281339	9.38716337467418	23.3853957412571	19.4132808909453
182	16.3267662586016	23.8447005164436	20.1478910075839	34.5665267809805	38.2052579084993	14.3104738180974	17.2996311658754	12.9735309567735	19.555024442903	20.4032358010983	18.2080014959135	17.212326621067
183	24.6916771462722	45.5548794219123	16.2419938905612	28.3307517522452	49.6582428443977	15.1760562914234	18.6560369628874	41.1282145887447	31.7948485431309	18.2194113266191	41.8734718787718	18.7901279097685
184	17.0025164234241	35.1310878940707	15.1308816579182	18.0851248941300	47.4303587377494	4.38400592326433	11.0242691120994	27.9866656688865	25.3632470197825	25.1003871743470	21.4539489441477	10.5332781898922
185	22.5114644920743	4.7922162048488	17.2850523133393	29.1845918082313	2.10024541396195	39.6519550518891	0.320281123297488	17.0170698276533	10.7880976877158	17.8044708124039	19.4368345908733	19.7965002682621
186	10.2816332142644	16.6808719808999	15.0616149144648	32.8650500281278	24.5709111805080	30.6505068883902	8.86468007675222	12.8218009596608	14.6344533561548	10.0469025512735	23.1115723018142	19.8540984174961
187	31.5941863614148	23.4970292957157	38.3848643616081	29.7457555110912	37.2711151058363	31.2125510521568	29.1622431122818	32.9029280420339	23.8043124965288	19.0859201259046	27.6349569250547	13.6563391860014
188	15.0967853333512	25.8948042079798	15.9933261374972	26.9953466440781	44.5721428237755	0	10.9434687222761	11.9612639880369	6.84277582473342	19.2732063283424	14.4504139204950	2.48197854015444
189	34.2670332047435	21.0006254151873	1.89576512999504	30.3684311601306	46.9009111328762	35.0755557052964	14.8460674014255	18.9806553056640	14.6747097271586	9.3245790204383	4.10216306942455	33.1434880766025
190	23.7878132982723	11.7467238741498	26.6511967843423	23.4696817885318	65.9300898752857	30.6086325501060	7.08501598059464	25.6026971904876	26.2902083226120	18.9984226774816	14.7535346621101	26.8477100172674
191	10.9418405981442	28.4484996769243	40.4708277011272	22.8503182630813	37.2389610549173	18.6223397617723	8.16407455901311	7.01870302407682	12.8381125554653	16.7600989640488	28.8606820183807	17.8378060625296
192	16.5616245495716	29.2709642138891	14.4880648756199	27.5513350729481	44.2925236083922	20.0296912558077	15.2981359872504	19.5090190803297	11.3451826232440	20.2341869845907	17.318969395731	25.8461467774859
193	22.7926152041109	6.80336041736006	12.0778148348622	19.7367402203938	13.1004912399321	32.3600089427950	8.40860407910804	18.5093531205455	22.8718827220797	6.67065343337666	23.2416531627895	22.7255393230854
194	17.9346866272818	22.5114661625888	29.9203439912188	36.5058269050498	25.2960124118563	52.7481039374773	13.1510427739688	11.2721188666680	11.7245766402806	4.04615517184213	28.3205959601274	4.82951292238663
195	13.3490255787740	17.2286346551388	23.9349578175111	41.8866170959677	43.5695325157225	28.8228812842448	9.2217484315503	8.0822313408313	14.5878124896712	9.44000305684723	0	9.10918180024945
196	28.1878589091242	22.2534526347257	47.1281743854262	31.9900833728986	45.1336494092006	44.6780005145585	18.0871136397651	19.5531221740887	25.6399778748750	18.8536917176508	26.6644274113421	24.3896335433856
197	38.4423949034844	41.2941952544955	34.9195330268158	31.2879724997291	35.6638031491027	63.1719809046994	22.269530903954	31.9560397772748	37.66528515238	16.7173736609335	23.9901252841096	31.2964110830097
198	28.9963973251116	34.2019047489324	15.8807740198696	28.0299358055817	21.5767209533692	33.0861549571529	31.3756648892134	18.3465853432344	20.0214278113987	30.8223298758723	32.8536353284345	12.3742700935202
199	9.28047422795266	30.7398814830991	6.80826638805542	20.1095897458503	16.1486400309672	22.4986965214562	19.1881442809321	22.2562474621164	12.6319867895333	18.0752308386155	33.1221598748975	9.3823134528535
200	13.6225352327355	56.763487411078	37.3643028393968	21.6042201343763	46.7747621806482	43.8234343502785	11.0266194930962	31.4359566350982	15.6703940528486	38.2145496365641	51.9848694076798	32.2768542520273
