# Supplementary material for: Simulated data from a genotype-to-phenotype crop growth model for pepper
Source: Data Brief. 2021 May 11;36:107119. doi: 10.1016/j.dib.2021.107119 (PMC8165395; doi:10.1016/j.dib.2021.107119)
Supplement: Supplementary file 1 [file mmc1.zip › Full 100 GxE datasets/100 -- h2 = 0.3/-1973773297 200 0.64 0.48 0.64 0.95 0.8 11 GxEyield.csv]

	NL1-15	NL1-20	NL1-25	NL5-15	NL5-20	NL5-25	SP1-15	SP1-20	SP1-25	SP5-15	SP5-20	SP5-25
1	20.2999513313982	25.1580115091584	20.5820269082637	21.7281373776476	29.8245384703202	25.1078104515393	13.7675433737812	25.3611666643283	14.8459804108709	8.14362605167254	28.0845375989849	16.6301999595708
2	14.1930948661455	42.2652319296536	35.180659734824	26.9204803865479	18.5461159386950	44.6021206035452	15.1737000818134	12.2850472592915	13.9213540833706	15.8246872964859	24.9533032184000	16.8160352630827
3	25.3481155760229	44.8365701283751	21.7244543434933	59.768814124079	44.1046382013257	38.6874228410124	20.8567603202016	11.2809292379087	23.1908843686813	13.4465067064010	32.1759342951146	17.6428346248802
4	16.7220568527455	4.07350892633055	17.7517348283442	20.7857144011233	21.2932919107325	16.1262735400409	9.64817186759436	31.2868776100866	17.9278941373186	13.2339126393572	8.91295551578769	9.92736838937746
5	14.1684568410936	20.5063183735398	10.8295701998705	27.3618792248946	21.766773097447	15.8541049757107	13.3451190934822	13.9985173870981	8.59595123176775	14.0970003011945	30.8911480365780	12.2173546149266
6	25.4904846160827	36.3724429388380	12.9047010498467	32.7892020537753	48.0496730811385	17.662986242478	19.2162457487998	15.0928604954703	17.2537314764470	18.3355758767382	24.0282120926915	4.18291252740918
7	11.1540838664671	11.7913454678147	22.9102827825924	21.5910807969137	37.8645634012937	45.0520658865177	10.6249040583274	23.4163520239235	0	17.2031313703561	27.8216680241664	16.2309043935789
8	19.3326554679009	27.1398770559569	17.6932367164552	23.7875394138846	33.2172165386347	10.0311727735904	23.3368230765532	17.3984625436781	14.6835297261387	25.2506949730773	24.3071625026434	22.2513731219243
9	18.8716446362488	34.9856002951749	32.4159879287301	32.3002077750438	40.6014337324757	15.1055018858517	16.6824371758815	21.8711027434240	20.0216107080875	17.9716675451736	14.7645008192404	6.77626184872915
10	45.3802344608891	70.2245091048501	37.6620591464528	49.7373130752686	47.9254551022891	32.7469514020967	26.0105826342722	22.7453624856712	15.5704225162022	20.4645114090567	42.2114829857973	22.2161231683926
11	11.5221101869821	29.8218276685475	21.5423889569092	36.1260648671548	25.555239971992	31.2153201964255	10.5556733292945	16.5604995261085	5.55357586501177	14.063794834438	24.7342753846733	6.61647531648954
12	31.1696919083139	27.8648136152863	27.3422615897853	30.4305252417786	32.3511702930959	1.50729552596616	8.17274582219028	21.5119445572688	0	9.52332540938544	24.2180683514014	19.8789733366055
13	21.9092373786717	24.8739858862407	4.46199840506244	33.7037026165605	34.9115542596882	19.5131324415311	15.5527171413403	8.8909139386765	20.7471515728998	19.5437874645956	20.5155378501718	2.81877359118373
14	13.4936906204623	47.4231971196529	26.3028380227695	21.649629740147	41.9715766099708	36.7342677377282	18.3471324625595	11.8915396337038	18.3347743474931	22.996110988382	16.8779942350824	28.2279866988718
15	30.2766816550514	47.8176468315173	37.5832184287384	47.8601162759052	39.4617089421015	9.80122895043877	13.7452951043799	25.2836075539032	13.8788947984698	29.2026153528255	24.8509292434997	13.2047974498069
16	20.8878225905413	38.1380110372650	34.685886649815	25.3910724417011	44.6207214616642	20.1390157542235	19.6515276823487	20.7356757956706	19.3047459514149	29.1401923772227	30.6657169413484	25.6325044055363
17	34.0159380501069	30.6505886727237	23.7913556363337	34.0971802062804	47.7116024352103	17.9003672839152	11.5288993536632	32.3409601939213	10.4785548619588	18.1554187630899	27.7484190690362	36.7384486089813
18	14.5652552200145	28.2232601007983	33.8150892163443	26.3717804002657	30.3099916894888	25.7378943453439	14.7751132990614	18.0671111402191	7.90883091764535	18.2038752992878	26.2203900051592	15.3269525236817
19	33.6348467590328	15.4710383430371	15.9383807237557	43.126594606363	32.403675044178	0	17.3519927688632	24.067105106705	9.14919907212192	14.9103588815774	16.2656500434973	3.60058231794289
20	20.8773121479596	12.32288829505	13.0249005777946	26.0273746409992	12.5285243924227	36.9224794693637	10.7525515790251	24.4743668060321	22.8522160846598	7.57394366801324	8.7955171316888	14.3468101444772
21	18.4417191039632	30.5212840860519	50.667743444665	25.6141284993136	54.0240623893999	45.283485140783	11.0147594601388	12.2522740689940	13.0227857443720	11.4422908942611	21.6528091601573	25.3386512004182
22	18.7705532375592	15.4667900028956	23.0180926800041	25.2627924757484	31.5020695164623	49.2252435884123	10.3079169908649	18.5596993107553	13.4739998483836	11.9588964810218	22.8251639638850	33.6647762389591
23	26.7837691559151	34.5218305486808	48.3616279419636	43.4498794118358	33.1987003797137	43.5151556141433	18.8591778160198	25.3894246101219	20.5464681583982	26.5310030354117	29.8908978910670	29.4770092784748
24	29.4019380234807	24.8796194198661	22.7527066199708	28.8395453743674	26.4245508719073	20.7145096504843	15.2962849399689	11.1127317198729	16.1103137256738	14.1287330625426	22.2644361072302	8.6773567555948
25	11.1089915438258	17.1552143681909	13.3252587003637	23.300614367644	18.7428253229418	27.9800460733137	10.8487245623679	25.2514585570954	16.3672894585699	25.0201315951759	21.4863498898382	17.5259959579281
26	20.1552084822595	18.7772586184721	42.3098808222742	8.222965576809	52.2972431990285	49.3816332539946	16.5522991325678	21.2145789251708	11.3069376931555	18.3490071969276	20.7413200024347	9.34650130206441
27	6.77511560582725	19.7465278389393	25.6784220214578	27.9449738851483	49.1672003975894	32.5368789552351	21.4976342032460	16.5990152776859	25.3903404287073	9.0940534276878	28.7966048609577	16.2668005154537
28	12.1244130275729	18.6490924966028	17.2953699750399	32.8344002512668	8.95722514093877	22.1679119880414	13.8627964997084	18.6865406876287	9.55889167476914	17.6444179590664	5.9332694819367	7.76397059801742
29	18.7555693067764	40.0403916976801	23.3931847363368	24.6386247886336	26.7049934428467	62.264040425153	9.79099355824796	29.573819203409	10.9994145954776	14.2580206746968	19.3729466385677	14.8188975912449
30	14.4349180367661	36.7018905527732	23.4593233193396	17.2280048824362	32.8623210123258	27.0164669767602	25.8624857870313	24.5574462333007	14.8710039934967	16.8830600402917	29.9448547190223	26.284583129006
31	18.4724244949313	42.6452380338733	24.4033181264376	23.7875039093622	39.1130356503844	39.1894132835224	18.0931452834888	21.1250410027605	18.8529978699049	16.9513601059643	18.3662629815157	26.8951087741972
32	9.50173255536206	15.5681645423251	29.9356720359499	21.1542610509179	28.4844204190119	11.7700576673702	8.6752828738761	11.5936040334691	3.56444707306697	13.7978629280634	14.1743502075542	17.4793070825434
33	15.3167647569647	26.1183244698035	21.1338702196684	26.0866932597847	34.2307161539631	27.7986914004128	12.4388907927382	23.0968941791065	25.3720201247082	13.4376869386842	7.5006535166598	21.8322222871445
34	26.8866985665973	45.2464568735951	17.3041690530840	12.8393148218464	42.7263826956771	14.7788108096502	18.6032043166932	28.084247861392	23.7994534529503	15.7982265696582	28.9564861961324	23.8902071031815
35	25.0945976590996	49.0852672514544	16.3411457449954	39.6773302353501	40.9947335416150	67.6197827645984	11.6191083225803	17.8500637720545	12.1683866714051	20.4654635220737	25.4407234702238	19.9996630884015
36	28.6729154847658	14.3729955332923	25.4317391411564	13.4237352956366	46.5776718344973	12.8038147641157	14.1224435133068	21.2304006039024	9.68666073479516	22.8399847355476	17.7660585253517	18.0677369413023
37	20.3862936093366	32.6591493665321	32.9961820438746	11.9912651513788	55.8711842121104	36.1629489506330	18.2514994002909	20.7324835640246	12.5310530348536	9.72851210735756	32.5332303721883	18.6245605516455
38	16.7311930960588	20.5875697541433	0	21.7953444159559	34.2005819446127	12.1466697706249	7.15645213028158	10.9633217420289	22.3228129278332	13.1777616434480	19.538841632661	1.78325080316685
39	20.3205234353132	38.2132243331148	24.800669572853	15.2686982913608	27.8925558410879	21.5787316931691	9.76475229234408	20.824183720839	14.7878467321250	10.1730977978310	14.8869894647543	21.3196135076597
40	13.7317401461774	16.7817376683259	12.8411194842767	23.2009410736933	42.8738296587426	19.7046664135266	7.7539363102048	13.7173824007314	5.87777636414824	10.8112572389733	0	3.44580270404151
41	22.0557747848235	33.3079967618699	35.4340306111363	28.5221462006565	30.6315208679509	13.7976460506668	12.0206193606037	22.7530920235806	18.1950470348091	1.44860921205113	34.8649563582743	16.7510859669493
42	24.9023934770489	34.8820599028938	35.8352709194993	32.8425683254677	18.673375088451	21.8479924043047	3.06812507708951	19.9400310746873	20.4332806792496	8.51208639508644	27.3243796042626	20.6553492545003
43	13.4083198654494	31.8109788142451	21.516054736056	23.8736564241323	39.853883685299	48.0841999557695	12.7395787066574	22.1198307472064	20.0386379040167	18.5555839794495	31.2673577514949	21.1071184012828
44	23.5083860808036	22.987344091951	24.0871153940219	31.5458931968207	34.8537824912942	44.5038391611903	15.9144539743551	35.0032747805768	11.8981992141219	4.43992273276874	14.0605927171970	7.7716390942959
45	36.60280164671	49.0183281159609	44.1756915630505	18.6809373012312	43.5307353809779	52.4082554334368	13.1004808623452	20.3631315271171	13.9200386343654	21.3365166151109	34.2891203213932	19.4675284286107
46	19.8809330219540	13.5894394903645	23.8978691360284	36.1607848053171	33.1781420945358	7.16131760779737	16.9157121008553	19.9677073140216	9.03067088707515	29.6133618037165	19.9089292385542	13.0494258799296
47	9.23307593471412	1.73417760996482	10.7026037485826	15.2678420391940	29.6851765790344	34.7778092752150	1.27310807246283	13.546831782834	16.5316361524558	15.7069375037449	6.62577319454179	12.1227119651421
48	10.5088229126346	4.84393112863799	26.0139348336067	3.66469434309474	33.2972738543093	24.4084499168155	9.52026826029383	10.8071545591151	11.0254885873291	12.9110067075198	21.3316198256701	21.8801000167915
49	15.3037367207147	29.7053725486927	31.1618241947427	14.9697084268157	27.865543417933	45.4110682042875	8.10362170750912	9.2960704022245	13.3369601037380	17.2213757695621	20.9438037437563	22.3677215553139
50	12.2986760281759	0	8.33432628040543	16.215541569132	25.7204902372007	24.3612483509694	9.62351380971477	4.88442371248939	6.82802401546333	5.48207676261473	12.3368158053071	0
51	0	0	19.0932064587181	5.80401244702256	14.0849505071967	19.1850207086361	8.59363231089935	5.52620445962075	14.7319369067923	0	10.5453534175625	5.00508462276466
52	22.3243262477341	34.1360884491882	23.2280864307390	42.2126736961384	54.8761465556661	34.7560598595589	10.1193767580990	26.5924889094511	15.9921317129286	33.1933272699736	24.8006805526532	22.9036459501507
53	9.2750896219109	17.2507823551772	28.7340554924707	11.9717425443945	44.0766161332322	34.5837361591525	1.59174477676390	14.6407572405239	13.8297073914091	15.6188769273379	20.2343076957543	8.56468949874072
54	15.5623197195110	13.3048210054738	21.5215592844736	17.6633528758409	26.4036966037842	22.8438520868336	17.2213307465725	20.0450593469439	9.5451979812276	14.5738999142497	18.3129026998894	8.39763345860483
55	23.9719943009567	22.2487726745624	7.42000358372598	18.2240386429975	58.7134585348651	31.9892051457430	2.36064928706827	27.3604464348499	15.7755981989725	25.942858833016	21.6471850511388	28.5327425822269
56	29.5467737317348	27.4001527832395	33.9409188191054	38.4600399139343	45.2335201333452	38.4763018182097	11.8437638556524	20.4153405282053	5.32667592538903	21.2315576804371	26.6582644087938	9.42650454773452
57	19.1319073363728	31.1099430824838	11.6250714751774	32.2384527922954	32.395879469119	47.8932919372548	11.6151962854092	15.9644913603950	27.7256521935024	17.9806637706014	22.4783379119989	5.84771925903295
58	14.3059273233758	19.2363490655674	2.02114555994422	17.1256004012477	28.5776350967619	2.22030549848235	11.3051701289231	23.1610615397454	11.5905471606179	14.8464343674234	19.8310026508060	9.30281195640446
59	30.9898101534103	42.9253470278014	28.1982936006436	44.7281951382725	49.7774062928670	50.3695961294976	14.7433820213127	21.6968551137417	14.1864119746332	26.1775399241386	20.9525852432868	10.0252634622765
60	21.8077223790764	18.3688991949974	40.1142418726093	11.8522772599846	35.6557118588257	22.365559667335	13.6484406049285	4.13338400726729	25.0263275021810	2.97091627929436	13.2772261570316	6.44668981475471
61	19.6780985642378	44.0222304819624	30.921014724306	45.3085464540446	32.1673019170449	30.0379011890887	21.2268019535249	24.3994092882724	20.7809195408877	11.6986068479048	25.4334367628982	31.9854718203040
62	18.7143588083348	7.55848750337806	10.7917726397519	11.6933120067008	12.8207957494799	9.7105423561634	14.4086700867193	12.6913357272452	12.2357181246278	0	25.8738855701792	11.7577109519463
63	43.8958459215804	23.6020439870493	24.9815584305347	24.15355984058	56.1527163661544	21.8596554592563	23.3622742643773	20.4532808380621	20.4743822865929	20.5067475564263	20.1398379186807	9.82289295743876
64	22.2918678499507	53.2289185045921	32.7801036031874	35.601089951777	52.6656299052929	23.9182347112376	11.5708338163334	15.0292924176742	23.1052517281202	15.5562129438328	20.2833101292781	16.6229334556289
65	15.7652797672207	36.1676925686455	5.99279672185042	12.2141136468729	30.4004159485363	12.5781108118255	6.4369219107819	8.22644616503845	14.1707812844966	15.4213874963808	27.1999088483234	11.2385769938568
66	31.752888969824	47.277745591284	37.8966482099526	31.7298747861716	37.2747841877529	39.3541374111146	28.7603954048447	33.3858269570632	28.7502160023794	18.0436896754182	26.3026393025916	23.089945309282
67	16.8068297498104	21.2816033522652	0	43.8961649234952	18.2402744387652	32.8271386061173	9.47791629843384	20.9394711770995	19.6655794522960	14.6532271353217	17.8266496849209	23.2973910781245
68	23.5565646039156	42.4317051438667	29.0167404271294	34.7007373982523	39.867662102105	24.811809502055	20.6593232327172	23.2435659230272	15.0206093155871	18.5537088361207	20.248053141721	15.8566193107339
69	26.3758771628569	26.0730776650975	24.3578020491013	15.0613301332099	35.0079306541068	22.5182427213893	7.45840837594006	18.3697654502880	12.4844416410929	10.4965153483569	19.7657393504088	13.7933027045252
70	20.6046818428384	16.5130611678153	12.8468693255998	12.9811230217703	48.4955551056859	17.1946735269297	2.76735919759851	21.4981065669194	3.88609260088143	19.0293912244002	13.5995304811766	6.02255950661648
71	25.5684867619597	29.7355826815101	12.3886512335685	33.7502033525164	41.7395981316781	30.6438186142223	11.2245636615439	30.1673342242322	26.7003566461720	11.9137429237317	19.2777299250222	28.5314230062144
72	31.7796180726115	37.7279776896819	23.5691228617878	20.6535692136492	31.7474000821650	54.0327001728459	10.2611178935897	21.3837484625716	16.9711309074848	18.4153354947773	22.3904055447344	27.9889158504999
73	15.4104001004715	13.0863252642986	16.1249240947269	18.5446301791335	14.5013857191060	12.6496575695231	3.86747147759941	8.29591027769776	10.1978114467702	8.38644495105182	13.8977672526358	2.28142445685087
74	23.6929801812385	10.0609576784519	3.57642523239250	5.11510815346341	22.6221151484057	55.3447055400971	17.2931737771200	3.24391631820515	10.5889270001082	10.4188186165943	8.34825331189865	5.71153637125487
75	17.3695422265722	6.42069444305328	17.3288390442769	20.7586276055180	35.4467488508193	11.8569925027701	11.4369547301088	14.0497932278685	11.2573895927409	11.8112820077054	10.8735993979395	17.1953234430348
76	32.1922363443168	29.2087124424479	26.2175495509755	36.8095253442538	32.4145805616111	51.4139825871937	17.2588972495366	26.3525088030092	24.6123873949383	16.1455925311831	18.8975387002966	26.273273526301
77	25.7735586875215	31.9099928244811	5.47089021652982	11.6348787579991	54.1108835053392	34.3309767688444	9.22529315057512	30.588819047594	19.8002558513165	9.20440902440834	21.3341141288535	23.099212605833
78	9.3113979735452	21.8329275048124	33.6279921640899	6.94062308916465	30.8615803340490	22.2800107126689	14.6249718677410	25.5305646381589	12.3013825211839	18.5191987143589	15.3297890482149	5.59688191154438
79	24.432445537641	19.8764184508906	20.7005236725239	16.1994444559002	7.08422704217469	29.2403002825603	12.4932848462821	18.4824857983499	7.83926822473545	12.9568225377355	33.3772922255218	20.2963853473032
80	15.3010125170086	36.3342074605471	24.8573689192800	31.4876933411123	42.6742145557002	39.7004037702744	11.8053819294500	24.4060247676597	16.8679101836339	19.8540233016245	34.2833139285888	15.5236353311514
81	36.7958836252413	26.4944110680846	27.5640784737147	27.3109181772490	46.2402350018806	26.4714956465361	12.6746162030765	29.4136839341341	19.2336427465714	9.72093404807622	34.7092636939119	9.51903943492106
82	16.2278255886888	13.2243373068661	13.8401198402320	19.8014213348720	26.6971166746928	0.84469010243967	9.44460076686797	15.5175801347594	14.9648265272048	5.75158376589336	9.34690736969922	13.5559252987425
83	18.5243362543931	31.6071442664674	27.6857771682465	40.5706249341597	54.859394891949	46.5799991593162	19.1277629249489	20.0383254589436	17.9791897437369	25.0630224882215	25.4451986002115	23.0458668358496
84	10.5501533173137	25.3479194350003	23.5567330447915	12.2826271569244	24.9900078916831	32.9026965905044	15.222849346588	15.1049503852093	14.3490677519600	17.2340465978282	36.3041959531328	16.5808117846473
85	17.528353409033	26.7554000944702	26.1521784742933	22.9873282539159	21.9859174625069	0	17.2021669822853	18.4344242477044	8.90319286217215	19.7280323849937	26.203212449449	14.7736752753429
86	15.2836588746186	0	17.3400880395083	16.0530926072383	16.0926185271108	21.0838958301512	9.51384710986045	12.4909649677196	6.80193425281408	11.8917344338818	24.757781301813	16.1684386950099
87	31.7646728595325	44.5310236593947	20.9398863040846	29.431759739998	41.3762951822132	50.6869787588909	19.2884179883454	39.2492023787624	13.2593641207341	17.1115417027307	17.5251967142596	30.7792563073850
88	22.7246926791486	40.2047148015156	49.6007766443792	34.2211730267667	46.9411715965126	35.0012566141976	16.2217607753857	22.1717001387575	28.4823946077775	28.3167276090086	47.9581247304821	39.4781361180615
89	18.5860622899274	2.44414477835083	3.47536057502298	35.2579539157344	6.47551422930692	23.8301151268890	5.13691231370604	17.6419959303204	14.1594529628337	18.7124312379307	19.2772232785464	6.49392416000507
90	23.3356609368012	17.6570283477294	28.5042934523588	50.8251432449496	39.3073414921023	22.7323589747800	13.6361718660965	26.7366001657382	20.4190341695050	14.0791966875435	18.9629509785399	16.4522965217325
91	35.6960588530172	32.5346197708774	24.6047181420278	41.2392994396529	44.4997154225558	33.882387568558	17.5423253402878	7.20736393672161	16.23914948645	19.5731068960503	30.0928881824405	24.0615031239156
92	17.5449035789986	28.6389854517375	38.8576608308374	14.0785694714804	34.0120253986279	24.8281290143511	20.2214234341641	20.0888774701128	19.7224382266301	19.5976039055262	26.9304485608182	20.1497813240716
93	13.4281744472998	3.12701988971006	20.5657766129171	18.8751023831647	10.7868819657612	31.0589126314581	3.47745386663001	5.94036011762285	5.88750312041137	10.1850211510430	14.3269043506514	18.7021199632697
94	19.0822801774769	24.2185509149091	20.9090303521706	27.5849770494567	37.2492919406274	20.0530243027826	7.50804950559433	10.2553734506106	13.4253786863145	17.4428023094918	11.9845536324942	14.5865520907136
95	3.82286605003698	11.6647427222641	13.6475610887747	25.3980089783289	19.5485530046762	26.3473591319216	15.8556917237466	0	0	2.84499789700986	6.28441026765138	9.20558822624456
96	26.9859804021600	33.8310868709424	21.4775584071362	23.1238226701651	46.654612691877	36.2436993094126	12.9392630379637	30.4156702072027	18.3126855468758	5.43748867895553	22.6648885422526	19.6516495046397
97	22.5029214314344	25.1596108692844	32.8028265224361	28.5650410722546	26.5685638753587	28.3478995590730	10.5859858123645	26.0278043937606	25.6091879136549	20.1996808545896	14.7022315470753	16.4190220365834
98	31.5840904050515	49.7079700596032	41.0461290137293	28.7019317486836	42.5009997142549	35.4748189931862	21.7430584137319	17.6836232189829	19.563761758638	21.2468255941223	15.8301613446634	24.7543778631259
99	26.2360377459635	33.9504612821035	19.8648573145652	29.5294169601215	31.6324486749444	4.49562719159862	17.0694643008288	25.5317077307638	22.2549011537285	15.9971624279168	25.3573259352502	22.4415263867098
100	29.1945185538984	43.7050153062661	14.0450691225203	41.7635560602238	53.0604420054363	39.252671321208	8.69718146002953	14.4171802310880	23.9886088004575	10.3518973726863	21.3853055580512	16.4484881544705
101	15.4120495052134	8.58667925290633	18.8891628155299	15.3804877243400	13.367272391312	33.1117587145332	8.78856946659562	3.95318996173864	15.1032208254794	1.73977879546090	17.2381239531036	12.8929861647474
102	16.2887166194520	46.2668132620078	12.6178035862541	24.1577913453242	35.1068365060394	54.4509693940002	10.3035905530278	11.2754563964098	31.9292518689258	12.3783133006630	32.8726084239776	18.2528216500063
103	11.7969775057637	15.6389085849393	16.1116088028018	28.1299663468111	45.1114127223041	36.5808408917282	16.7024617115417	15.6245920550674	11.4208672277082	10.2865143573510	20.9615914622387	4.55982761752902
104	16.4354949893183	33.9861933405465	27.214101051098	24.5553011122755	23.2740172815406	22.1245583729154	11.0685510401384	23.2304223950878	6.30518791807161	14.2444337361123	17.5417514215948	4.29742248078507
105	23.3298122584677	40.1386252334169	30.1405046289787	15.8919163290111	53.4810808617978	34.2891566027214	13.9410344459006	29.4465299315622	12.6303912943563	20.0787018788213	21.1570011918154	18.2405844064851
106	25.4742889683382	40.7875229721084	36.5840828721176	27.2710129140845	52.4563999827409	41.3681976575583	15.1280658853127	20.7945852932149	22.4292795291888	21.8354232077574	20.2043783078542	12.5664169433922
107	3.07269434052788	30.9009771467358	14.3340762419973	32.9989081523474	33.803824870435	10.2313382673601	14.8190353934730	36.1273139121588	6.14024145958939	11.3451508931471	14.6662446489608	15.3219256568829
108	22.3637902860467	34.6022969532101	12.2432931487498	25.9943168512146	20.2666972112941	7.13415155576738	12.3916817510144	16.9367248081883	11.6287723860411	22.1584947537288	19.6979381413712	22.0420166550740
109	28.5343865457549	31.9329211429553	16.7337805820276	30.3412290996239	27.4309524046663	0	12.0885371883313	26.0907890815023	21.9007570141154	18.4842115020353	6.04466310608306	8.32537864614156
110	18.3003569171809	39.8278775899842	34.2953877626506	36.9559156475080	27.8526978291044	41.3716106128465	12.6499634646067	10.6839033587497	27.9309720557986	28.0143484822805	24.6217627531192	24.7119106423938
111	31.3465785512606	46.9221502746914	26.5665016484027	36.8936480632539	59.1059070215913	55.1918650092145	21.7463045031788	25.7446096541624	2.01334057511512	16.4444019587841	38.2625102613458	36.1266119135772
112	7.60536546081563	15.1037902275213	11.9180823246097	13.8197183586901	19.2013416372515	26.887047409975	9.76028811125298	9.7951349468947	2.23248184464756	17.3714854664601	18.8306607361648	15.1326721319511
113	20.2383474965152	25.7243759370452	19.9410850532918	40.9686478561782	54.1000853204768	19.1285097355866	11.3825550944728	23.4010557009339	12.9721913885053	22.3437954642141	19.4881660063195	8.9194261111773
114	9.02433631156526	9.51053545786181	5.89035278259337	3.49159440032413	2.67980095285288	14.0252725036438	1.03685024572269	0	5.582464973521	0	4.95064228824958	8.16436971550951
115	12.3952512637579	22.0571926400655	40.2256548515571	30.9605934610371	39.5232495154897	25.7812632203905	14.0012503253844	11.4769377706590	3.65661707782296	17.2284467076781	26.1031660595215	17.2896528310984
116	15.2307916193449	8.48369840413086	22.9119363676363	18.3084569554236	29.0593732395292	24.8979774780599	11.3690914295633	18.6849102575026	4.5032664176833	3.67391641238295	28.7762473343295	34.3074528433399
117	22.2374217087197	23.6531402360082	30.5260445731051	17.2246798802646	32.8922110834380	13.4595097611745	21.7659760126063	13.3466213776176	20.6718012785840	20.6954900569003	10.2334093054717	21.8222721285426
118	36.4872034306843	28.1770283938816	23.2223615302849	36.8851491805748	37.5905865344061	31.3511113195304	26.6349782974548	16.6410108144308	11.5108215873417	19.2969215006676	16.1480122216956	22.1582703308326
119	27.9823178757554	31.1923186002124	16.2532354698162	26.089448579162	24.3557231522895	32.8760485205932	13.7543742756887	33.0215774886272	21.4045353632345	23.6637909964971	10.0780745554354	26.2860572403134
120	24.7123004463382	35.1855144407426	2.49262846614260	29.3782488766057	61.5096016236952	27.9024053034254	11.1029223146573	14.2472074471928	1.25149063628989	15.8494609057706	21.500178557188	3.17080176325537
121	15.2139482407825	21.0980668964631	20.8725895780117	35.0818175335518	38.95691945791	23.741727577292	12.0549499396597	15.5458643556283	1.67599427281590	19.7967873253744	10.1901826672243	13.0165174270726
122	20.6167110605943	26.8387958689252	43.4446891463207	21.9097450515113	8.23639555885894	26.0437911237267	13.4252560314138	17.7753941552992	10.8474884387674	25.8828631845431	27.4197771877927	10.6391665474732
123	20.9920339735087	37.3670696671193	25.8063948750467	39.3143998387177	48.3792037902584	37.0818395684236	13.1372352487813	24.0815267055519	14.9372576491170	20.0913486365231	30.3962749150775	30.796701916175
124	21.8568668074939	2.00023534052011	0	0	14.0049277989711	7.35696873477919	10.1469792513863	20.451269618297	0	6.24545289580727	20.6019752235631	3.68863095832121
125	26.5652490276287	33.0465855117508	28.0999903356737	19.1876208122886	31.4852267659201	20.9537861105168	8.53239960354948	15.3214188841574	18.2457094816095	18.4782623977611	31.5833034794816	3.93653576302673
126	24.0884175727587	26.2166576441523	47.1967370052874	22.5057743299699	41.0765564844709	33.3215631772044	17.5216883936852	32.9510021325784	17.2925710576475	22.2363725005467	26.1339286246830	32.4338566523925
127	26.6665625301251	51.4014206536479	44.4309256525471	35.5700296145061	51.8633869281171	46.5000417072052	21.4111936900949	30.6727641653897	27.8218991791886	20.1982628070182	37.4431083063939	26.9103495546778
128	13.951288533387	40.1332090234086	25.2744466860844	34.9156640570092	29.82422984103	44.7267536372287	15.6431146382024	19.8679171863642	15.5148839233094	13.5870918076725	19.8345090841004	12.7319944436123
129	27.379633775563	29.5681752462698	21.6021851712663	17.8395329111549	48.7105950672084	27.0465882464249	8.30617933191425	21.7922437018855	15.9401411982062	11.5013167991436	15.0568785435272	18.0557218847287
130	23.0021890390687	13.1693731814381	17.1360838109135	8.4853297717596	14.8969829372359	13.7144008356785	10.3310361097268	20.4061684744754	7.04748147795217	10.4884340321766	25.9169247708787	16.2201892909018
131	20.1863006476457	28.2930692596403	2.13937804224552	18.1486848152086	45.8953116249204	27.0706627425965	15.9623845379602	21.1932196763569	19.5929871192147	14.6956976881319	25.909705392952	17.0611703618935
132	37.7722647638833	35.0236488511644	19.4456862514711	28.4741311326727	37.357281721291	36.843807923252	20.7650055587450	18.8709530009518	9.60218551256912	23.151834329729	23.0087101533629	31.2188454763214
133	21.0580198255061	37.0952901405764	14.1704957556631	37.0818617587117	71.046279091768	24.1650482937134	21.660312304581	32.1439714162085	19.9433155085992	13.2407255239068	19.2267250562141	30.5200133529451
134	12.2472366452001	12.1752692370232	24.3523993181952	16.2342215799543	12.6619799166886	24.9703370044455	6.70730251457638	13.0003049931622	11.6551954474936	5.47688828752492	15.1040027852422	0
135	25.6504504725562	4.0695396744278	3.32326649250493	15.8837130380820	33.9105527655732	0.318004443538907	13.6603451008143	7.4766638486776	13.9618651499887	15.3984863549905	16.3622398599306	16.3056005838242
136	10.1274020379905	20.7842488343836	15.2665347040909	30.4289798745914	15.2685776687639	26.8819205045747	16.4274369290639	11.2589896318339	23.3601033079965	10.0318341756860	10.1727263601986	18.9072438103036
137	21.5056041302078	26.4298020704112	31.6794345649780	12.9989508232244	51.8121312934958	23.3733527448228	12.3908985042379	10.4232433668648	7.97583653844732	19.2162081324184	17.7983703327830	27.7592329370883
138	22.9202927166993	39.6175650476339	38.5901623943026	40.0195502717413	41.5567667543817	37.7217016731964	19.2867323989340	16.0731082067929	22.2918054349624	20.8024014877362	29.1622631989503	20.1383096196762
139	21.0723801311453	31.3886182855780	25.3746014837142	26.2169419980049	36.6316614928270	40.8946237875325	12.9747036450466	18.6741813621508	5.95798285013665	21.0626031001634	23.2080855480722	38.6190204103252
140	16.8440089387343	14.9224974865547	18.6421164927551	43.9971626363324	48.2519578823142	13.3110402797316	20.2202906796550	16.5728221405323	26.3534273831802	14.4878576978268	30.7589966988041	10.8814912649681
141	29.9255489901057	29.0656835086063	32.9388823236945	29.5397457505957	49.5014011961712	34.6212507937318	11.5416622420087	30.7768544665601	26.6695062209699	17.8760790594802	35.5930207882411	12.1714205122699
142	26.0397472365932	41.7032653440385	17.1862703020047	47.7723678156246	49.9955336090545	31.4869256724405	11.5665832637701	24.5595919615293	13.4674548758066	21.3583907235488	27.9942148058925	10.8537093636102
143	21.7418952855206	26.9732076348703	12.8347214489695	15.5618118074558	36.7755222957382	14.3812904506777	15.4502625265487	6.49180063887313	25.5347222487871	6.92892970651639	17.3434093511727	18.5829199902509
144	6.02742169022921	26.4403412518520	3.84292627531057	43.0805203525043	31.7669147365107	52.1334680736420	5.98575052105362	34.4460859840516	24.0945552122018	17.7061310149807	27.794113286934	19.2456723686860
145	33.5283962452275	33.8261951892235	32.1809031437214	24.7739990222123	37.5374332356183	21.7032556113346	12.6663680656748	17.1266243078471	2.19053744171971	14.5839431893985	23.0463122292534	7.26238942990624
146	15.0835923961497	0	15.2374309300346	15.9687919867949	19.9611992180697	8.76863104298714	5.24573799468764	5.17011516038987	10.9595572565044	7.40626605927739	11.1788793777036	0.426971198517013
147	26.0592070900263	20.3202750636491	24.2829035853143	33.889187105214	19.4851446768373	30.2541545583689	12.7582596138484	20.6243129916871	12.1476283467717	20.9120778095603	22.2149711021392	17.612870333729
148	18.6157213995993	21.4716327884215	15.8212362694347	29.0642801026486	32.0030535062512	5.10619390091283	10.1317783876786	22.8483242453558	20.90931213742	17.6092443381806	27.5605918590209	19.6537694715261
149	16.2464818259643	42.7357502292804	29.3191489824986	37.5370079746976	41.0847463243322	40.3996414615033	26.0846348559478	28.6640920227792	11.7325984551998	21.1415018227995	36.3913757584678	29.7880617049083
150	3.61871333565882	29.3415988629717	16.4638436120010	25.2189360778021	24.9451020228210	27.717959318161	16.0543453838915	36.5669650649817	7.2559219798901	13.635844884558	13.3382621958621	3.42492766053342
151	23.3504218829951	12.913510684666	17.9840506191128	21.5067493496351	22.7141240902954	34.7289644565614	18.7672756772942	26.8239685602269	12.2742426243146	15.8458423143456	12.3688796560467	12.0306108770326
152	18.0578187476183	6.56611643092706	22.0298739890159	39.8833936117517	17.2204074130925	6.91799589669676	7.65328890774454	7.05786041368879	6.72302486447375	9.78916560960857	31.6519540287388	11.6734247765711
153	12.4582105582028	32.639455030665	13.5758509098879	38.772859252932	33.2171720420062	11.7737538362987	9.67907030874564	16.9985057291718	0	14.4700482005170	22.6377006212547	29.8939423031219
154	31.1332720463769	31.8538368229664	11.8422009267886	37.7123491491481	33.4233127955182	21.1417955490070	16.0405414550706	33.8987799953146	16.2516569375892	19.8627543907514	6.06599774789903	32.2008564212069
155	25.3569500260048	41.0052718168848	32.1541562887511	20.4793627116605	56.7425314182283	30.3369693052901	19.0989462180575	30.7978185393378	18.0966698726846	11.7207841716566	17.8489135546372	14.6102830831531
156	36.1208111305324	51.8583118696356	38.1575831108112	18.9044706944148	49.2814461389704	30.2958688015544	20.0475787128605	25.4634822743381	29.5821359915307	18.2335962718720	33.9616144347546	28.6386401355779
157	13.5903321465824	15.1086681488267	13.8899694966388	21.3855783222967	15.2401430113678	15.6150913448655	5.50271541038892	19.2347314510856	13.1569969973137	15.2655183787009	13.3194106713586	21.2085430069626
158	17.686795081713	0	9.46402110250806	19.8096647000584	10.1246698080863	9.44736739335455	8.16799329031793	6.62962378642024	12.2265691457805	10.1242414433689	23.4289678704956	15.6696734424440
159	19.6291507399106	22.0301720355908	21.7723346011447	13.8020888618777	48.2152143074636	20.7942502323446	5.04866726125131	11.2789371147974	18.1148578044682	14.8806644507767	16.8351716441356	7.87163623353744
160	25.9434972745116	38.0510514397895	20.5100856868342	44.537582012477	35.5914929749849	23.9542137461118	21.6155033853017	34.8359448245111	20.3376584355632	25.4327025343	35.0944906581833	24.8679446097541
161	24.0855402210222	39.4179418775476	37.5270318147803	27.0626656869235	44.2036161052748	61.0250131318364	18.8686922506485	28.1441529307132	23.4836386012621	16.6836123996305	25.1679803521289	19.9307639232209
162	9.58209670496823	18.289892529872	23.7666025591964	31.0829475081966	16.5489106289492	6.2838893974909	6.9745735522265	17.4049122443623	14.7570631202047	4.88564836684779	20.0539250338506	4.99587324909514
163	12.5385385055374	15.1585827443191	27.1232856929456	4.04215525109726	41.6504782802108	2.38994471073913	13.8874700337536	9.20571606804362	14.4448060714349	11.2352687354295	25.1752312574370	21.7183559096021
164	19.0855597527183	22.5643339947623	12.5538657871248	30.234368310702	26.8002667744662	25.26954744175	15.3628116005434	15.8744008214443	5.88308615130304	18.5810795661312	20.1629140956736	18.1166874568243
165	34.2513390192945	53.4959398216774	60.828255351029	46.3299872461561	57.9512219341201	56.2014941770641	23.7384889191392	15.4655100067724	19.2690703468823	26.7158528435222	22.8903628754216	18.8124554000825
166	18.6897403659203	33.9457275348292	29.6826313074365	35.2858530478474	34.7157096991739	35.4650731537184	25.2110690797284	22.7539280989307	21.7941578926465	23.0990928783171	37.7767315809359	29.8676821902731
167	7.29034601423655	6.4065250670095	26.1072771416090	35.1631138460348	18.7337402020444	7.66925728057715	9.41863786388761	27.5274947808493	24.584184615319	8.49731982925311	13.8125490057514	10.0626367696924
168	23.7208443237194	41.5121712120886	36.876761786032	50.2128314002458	58.0390452145516	27.1669814916826	13.0130669989635	20.4922966484673	17.5082655323355	26.2594341262557	27.9159076935656	18.7546610891268
169	15.9784660460118	33.1343977784938	32.1237779360871	25.9571057260300	35.7440742373905	46.1782128240941	22.4678190467273	15.2161189032337	1.31685300780543	15.7164384943972	22.8686951146059	17.0816893299457
170	40.0980072511249	26.8475711571620	17.8252536063841	48.6926172144954	12.7816574347730	16.1495881433231	14.316849228196	20.5497738943907	14.3786317226820	20.1994866247898	16.9611527749375	5.51549190869332
171	25.3576117448774	31.7586831768313	17.6352947736795	43.9282552957188	16.9776083356917	39.7002851633195	15.3880118234556	24.6173616749511	18.6488640932414	15.8577527618779	25.9360155268186	19.5937379450902
172	24.6095036807318	18.3652863556782	31.760507440135	18.7895471749208	32.1771248940948	26.4091288467344	14.5131907900363	9.37405571568275	14.9463226977398	16.3819208083772	21.2200779397774	21.3491600687431
173	28.2563768673861	26.918086367146	17.8323584521858	29.5326679211985	31.5007649302969	24.8446981371537	6.48529643385627	19.1304713601845	16.9989436297422	19.3540424895419	23.3915036466297	20.120385911679
174	10.4728689287660	14.3397707525726	35.5525442542185	20.0044264111255	38.0018544040701	20.8047477673137	10.7056082496747	5.94843042588754	10.6529821824323	13.7993163113496	20.1594857990555	0
175	22.7882846287116	28.9999954951635	17.7016018533459	27.9715786273937	39.7461030824082	29.8454879818135	12.4048705417826	9.00769890068823	17.2224017281029	18.8881383198865	21.4358033144315	9.66647442569614
176	20.8059520569287	42.9764199881529	23.4373772986546	22.4841617109392	47.2760086130663	31.3122176687042	10.5611408563571	29.6647698942247	26.1738538888972	15.4103765260875	15.4570874208622	24.3454330167818
177	34.8063863916179	18.9996190926101	20.0044985348288	33.9358187993312	33.5079115133093	38.7323241691038	9.62450257578477	19.8317998435084	9.44608369866807	12.7756209623834	17.1359563214457	20.3623392923578
178	8.75099981504015	26.9007076435571	17.0820405889089	14.9035228286043	26.3356406986956	7.53641496158772	20.6530169834395	14.3856957981967	18.4811225154484	15.0849838908482	16.9960714094211	10.9889197091980
179	43.515225096837	31.2071374647083	37.0645766135505	28.8037527905496	49.1100746888824	29.1388365020363	9.59048919005025	22.5640323129152	25.6805808395546	3.86246700728605	21.4199793002794	9.45860401400173
180	23.7709386304983	47.2503249553459	15.9811565632486	37.8103540706465	43.6855220825887	9.39851655656161	21.6791985377162	27.9882083477101	27.0225577524156	25.542272349058	22.3629193980477	6.82456556313083
181	17.6804886451796	36.4347424479739	32.6771600501343	11.9592011644559	38.4818736125253	36.4558836572155	12.3911891673128	23.6207451372529	26.7247790128271	16.0673023221263	17.9413224855253	21.4968837069986
182	17.8504131720004	28.0566524807892	21.4785650332927	37.2579339353551	34.1650045380143	29.8454937854397	10.4188156925903	16.7719119106063	8.37575182540757	12.0299242959266	26.8100693784911	16.7811834178489
183	26.1451829576994	57.7270098622454	30.9043037967731	29.8402960577825	49.2930686251256	24.3298201718606	8.0468960408731	17.3266625273432	19.693555316863	12.2859930456641	36.4406640780958	14.5695761492103
184	28.7357482307897	37.9520318243758	16.6679376758225	16.9777316624579	58.328754219582	38.8290227896672	11.0550342519257	35.2722571863634	19.2400488358071	16.8339193069412	23.2028714091424	18.5559476718925
185	25.8284040434400	47.3305422535789	10.3995865868866	42.33480308265	58.1005732522004	45.4118316002247	10.3608634497260	22.6831500633392	23.4145551125673	14.7294289205003	26.4243204614083	2.71682580135403
186	19.7251407868885	18.0245476372628	22.8126408158869	29.6214010783819	60.5381363299593	23.5571634486078	18.0914622143228	17.2688293541641	10.4420019763141	6.78845731855156	26.4122773740621	18.5134280595961
187	15.8117073845162	18.5850092740717	25.1654392713415	28.9306965681045	41.7536017797694	16.7261367735239	12.0161549226592	11.1688654726834	2.13910340231520	16.0527614182715	22.2007545831181	25.4610863099534
188	25.6845195609215	28.3489375443859	37.7056427737832	37.2762924500398	50.6218947802575	30.1321485414222	14.9421910877343	26.8028026443097	30.3894959701236	17.0377597692654	25.9045942360199	21.8351426139468
189	25.6294572450816	22.1811753854437	29.3661494795428	24.1902153800293	27.2678162612207	29.3724675180898	13.7476848930728	27.5196676075659	21.2020782355300	18.5316891775943	45.0225567330779	35.328950468482
190	0.748220809874711	5.0238155527517	2.28144045475567	30.8043260133791	6.94290951729987	35.0169569910121	2.01904609216239	14.3525496307520	6.17342971267654	7.71679820111691	6.62821907924609	15.0846595478606
191	21.5966645423317	21.4812375919269	2.38614745826449	5.97698903028367	36.7034398850802	33.6576613882635	4.5563564473699	15.8462631938858	10.5733396771643	19.9422475567859	31.8474714536462	23.7085466591049
192	15.8042726174297	17.9001884972858	16.1008416831459	17.6075105187665	32.5109795859238	12.0782370305597	15.1796408921832	18.0718195935522	11.0301235951425	18.4838837352314	26.3680122428588	15.7476040143888
193	11.8201077993366	20.6692613692825	30.0632470852464	15.3949052614348	32.5123479054632	32.0145972408212	12.2432344803138	16.3620778019809	23.3879681481619	18.5258814470069	22.5701904421535	27.514567302105
194	20.6094395209187	36.6663831236223	15.2785697731654	27.9409758360017	30.5322752373994	33.5409320032591	14.5624156706102	14.843836001613	19.1979009275395	9.92984423389078	13.1578924543104	31.2060578840884
195	31.219223088317	28.3667509789330	6.58741000605548	35.2908605536696	51.5723295882939	26.6166513045404	13.266620923975	22.5113912385495	10.2770049597105	19.6747755404750	23.3985804663437	14.1510235513577
196	13.2121307057790	28.6010480027504	36.9797392874029	3.84244329888153	48.1550844768703	44.3659468493091	18.2006753278296	21.6949865702547	13.9269201211062	18.0237376510287	29.7071812857064	14.8172172716324
197	16.0088913611271	20.370050701565	11.7164167695997	26.3320391686122	39.4176918363754	16.0497732587860	5.04349452999059	12.9003067773847	1.70002249782085	15.9401565140059	23.7052984871846	26.9356247855059
198	15.7076397980420	1.39073037418725	0	16.2822869180024	9.3964060491315	23.2633465343147	6.21700112191623	12.5862465882242	8.2781253823891	3.62031214849611	14.2529425278226	14.3841365660373
199	6.6811554669951	23.9617796928178	25.6948811520354	45.8788517652604	13.6473175584727	12.0023419368503	6.84322047328188	20.5319226722508	9.41509094527016	4.60953286140571	32.6731033152834	16.6023394924984
200	17.3444842971532	21.4076322147259	8.03754210282007	15.2436482824944	29.9795775500372	23.7853585465330	13.3448374988336	0	6.48695925640565	8.54614091782159	16.4211222068237	15.9890769218368
