# Supplementary material for: Simulated data from a genotype-to-phenotype crop growth model for pepper
Source: Data Brief. 2021 May 11;36:107119. doi: 10.1016/j.dib.2021.107119 (PMC8165395; doi:10.1016/j.dib.2021.107119)
Supplement: Supplementary file 1 [file mmc1.zip › Full 100 GxE datasets/100 -- h2 = 0.3/-197720559 200 0.64 0.48 0.64 0.95 0.8 11 GxEyield.csv]

	NL1-15	NL1-20	NL1-25	NL5-15	NL5-20	NL5-25	SP1-15	SP1-20	SP1-25	SP5-15	SP5-20	SP5-25
1	3.36451131743424	16.2102113247950	9.96116659830486	31.0008807660870	32.2691659353254	24.0130507622797	10.3312895511112	16.0810357482532	9.21123161741602	7.09998742222764	20.4006486710975	21.4937928360522
2	16.6854968210955	0	3.98963176475225	21.9788194694627	0	7.71139267819853	5.75309435708752	11.2312959404561	9.63814911051665	11.7193175153021	7.03421305820504	18.6821343632895
3	23.4313049449450	20.8557516849908	17.3550048838236	38.1855031754139	34.1365376738192	39.9248044284253	12.6333161992027	16.1295398430547	16.6887531115812	11.5239874965678	14.5163152093971	22.2242513015474
4	28.3345012684646	26.1841843032700	34.5739008209837	13.7126249272144	27.2418147526471	6.06092953561762	14.3742795941093	20.8320658268264	16.3966206310172	10.6327959795656	22.9881551204344	30.9981586872457
5	22.4371387005954	14.6413455764332	18.3080472330160	5.03531697640214	27.4171149212517	13.6509074369757	0.965217071127356	17.8929965684501	0.0564337719856471	12.1853752087913	19.8318623271773	11.6665079024907
6	11.7664928972157	14.8027488648219	44.3434834740294	33.5334307712601	11.3077202106689	28.1391782995295	23.7989864721918	34.1911845886258	26.4710304928909	15.6120146375986	28.2062452062184	22.8380861096053
7	22.8464037508914	30.3757080795362	21.6637842499872	20.3286329222839	36.8980528512375	0	13.4854617812637	24.3916535650688	11.8067918411680	15.5450657783683	25.1365114940296	16.4905926503961
8	18.3566188137327	27.0989039794222	20.8366004981546	27.6374480592787	18.6962875606541	34.9442376055003	13.5398430367852	14.9464833922703	19.6297837414366	13.4818857471212	29.8816539237377	22.9930344318954
9	17.5207552663272	41.8301228312056	27.4422990005126	47.2225725992872	60.9346492179316	14.6034698139750	22.4939763500372	24.2618646357838	10.2444427440679	18.0767068542687	25.1891519773685	24.6485747401883
10	8.30027763666966	24.1634139171778	38.8632207713090	48.4206957292828	75.1940315411988	39.1842037170139	7.6016281844225	24.1848110059789	22.1966204178437	19.9884086465428	21.0710837924248	16.6515244193314
11	28.472352804771	27.4897148666391	15.8552943071298	21.8099017826045	9.21592510651674	30.4428304490652	14.1256458473783	20.3027432471905	0	9.06730076303204	14.3605697688350	7.60523878895938
12	17.2796127007687	32.3956634984037	0	22.4088446064476	39.0719322544834	2.55918531823257	12.4841814287639	14.4032580717538	14.9016732243267	9.35955924897259	25.0979295272692	11.0142659920454
13	25.6020305556873	9.66888409419617	25.1957784677530	14.0748785344000	27.750835510138	21.9180681953206	16.5330094930745	18.5016588681243	5.57080544645217	6.30659492082623	27.9027083070844	19.4135391566778
14	10.8925484842942	4.85909034036706	21.1468190993778	18.1432887499752	21.7591812918386	16.9502975224917	12.9251228088734	5.18624336578660	14.2850488196382	10.7609874657979	12.5017212155716	10.5435990694589
15	5.40846407571979	38.5442097454263	30.0050732906440	38.3369936103241	38.8261143989482	22.1732295141228	9.83245403870171	38.0406607785634	26.0812398361343	9.65940982881283	4.3426101415913	19.4804060124250
16	18.0746141595894	16.4055805054539	1.00948201477454	21.1458911185395	19.1056150176211	18.2626565887545	13.0164352519937	14.2953019520002	9.16469843317143	10.9853840695752	27.9489626308403	8.74721768345754
17	39.7101062036024	53.2837517610497	31.6431978443382	40.8441259741804	61.33583684778	54.6050280058219	31.7813399694931	30.4124801275526	16.7213823687923	34.8207377255584	37.1688171160073	28.0598909413848
18	18.2892804180263	14.6850299059361	11.9163868115586	15.5704793299403	38.6579984011096	41.7976537438475	11.0802927325631	22.3956841993064	7.8482399022862	13.2336598030071	23.3177899301837	15.0861316796619
19	33.9339476042355	63.3135919320164	45.1214023003282	50.589481180301	82.5569540402992	17.3501700232958	24.8588923482318	20.8637168424253	14.2416013515863	23.8451038695293	25.8191251641431	16.0947814905099
20	13.9685271754172	39.9608955882526	14.9870634091270	37.8208331583664	42.105498797979	11.9875090977260	24.7747425637653	28.8134191570891	12.5292348003502	28.4734342254971	25.5086184115298	17.8447956165111
21	31.7834080269664	35.8597353942099	20.8694596114908	33.4528911615772	45.2845077708484	26.2212154220625	11.5614314251985	21.8240477578880	18.0926082796555	19.2448495509168	20.5069616657681	17.8623373695664
22	20.378304274576	44.2162195616385	24.9301108676590	21.121250710037	11.7114630782224	37.9864237011728	19.8341608164451	25.0345880890246	7.55777944028418	19.9350363760217	13.0926293589256	11.3373857240442
23	34.9945871841368	30.0760606334489	27.7442865166472	41.3906391474238	27.2611376537942	35.0547756611319	21.4427135803624	7.29860983717161	19.3633454483406	16.2062852284621	30.1423562639168	12.9193202793326
24	19.0074684861615	23.6279196934531	12.3872710945378	34.0959137520370	39.2141921972478	13.0390056077417	16.5490495018601	30.5539049835208	1.87075642281094	14.2370349335502	26.0857205615573	20.3402510504864
25	24.4482259108253	11.8969906894149	38.7170080803969	20.1776746876403	26.0824058818735	0	11.4799732790692	25.0588842543914	13.3969475474991	19.4420321055731	8.68445778306982	7.93164202345796
26	10.5686864710481	8.34941166553996	23.0926535809759	10.8236359317396	16.5332833803897	24.06598100507	7.25061616197676	30.3295261796164	8.90408548190967	2.44982446167170	21.9148438900075	7.77622549446788
27	18.9418136420627	29.7076104372425	43.6607109871401	16.5982304798879	44.2495982246722	36.8796127857231	17.3467840651800	24.8131644434029	29.8240433424646	7.05114207434332	30.169286672895	25.5833540471061
28	14.8954583702615	21.0815343306132	10.4968682019100	16.2004645907192	9.13828950503924	29.2336590536321	6.30872681909947	13.3314590535470	5.96671101183905	12.3860864704747	13.4761334620271	32.2974376215750
29	13.8444394282254	19.9118794409032	25.8769497217578	29.5368961369250	14.2594663165148	8.08951301224638	14.5885567826408	17.5588930159778	5.0478461003131	17.0218872997896	16.0925048998278	2.21190111229852
30	17.0365758096419	8.04790424412408	28.0967680720446	11.8742356712384	19.6426359753984	0	4.71336487006744	10.1602121905927	14.2529907939591	0.657089843606283	17.5005604384663	28.7057749720830
31	38.913734102505	26.1948494448051	30.3902021332722	33.3373155600023	57.4073094349072	28.6971581815515	16.0987962151287	25.3858918460477	21.3694005553468	16.5497106636577	33.7294265214992	36.1192822758035
32	24.5200554820694	42.6601379595126	29.9267509921687	35.2722170867554	14.8330040817037	29.3961261126940	13.4686748669918	18.8712170664467	18.3228897385729	21.1890464762815	31.0335956611773	6.67028266897441
33	21.6740413341126	10.7533700660825	0.75295462710305	10.0607645926226	9.28330209191738	28.0401221024794	15.5187832989961	15.6820398605155	1.44547716639547	14.7439019828274	18.2426903323030	7.82188295275321
34	21.9243778924402	44.0330120938384	26.0904776383994	20.1308068967911	44.0120565929772	36.095966879258	16.5381624561141	21.5704777422175	24.0985419213552	9.4861867934687	13.4873094521027	17.4320424800297
35	19.8848199297607	37.3742648563962	19.2586011039251	28.7288543170964	41.3698459862723	11.8975251071718	16.9410999236627	14.9981305998634	1.15701386025529	13.9817492431684	14.0076413172006	18.3283983437964
36	4.9969252640731	12.8290674435910	12.2799871191746	6.99199474407595	36.8218593944455	30.2910466299228	17.2541265064541	17.1112291019952	18.3264458825576	0	9.94583313065709	12.6034494404314
37	17.6465523098114	11.6231134932198	9.53078969861965	11.8391348524475	23.2496339521519	20.9686921559176	9.89435102916002	19.2253877499366	14.9628090379803	10.9269843254548	9.60363974142381	23.9223111560396
38	17.6943485495754	28.4639458530219	23.7708586378319	32.9596144538252	44.4213827868976	29.1505101419142	10.7335763243906	7.62661151737397	2.09206717524996	32.9802814902066	11.5524860768702	13.0849268065597
39	23.5475002081027	30.9864293614983	9.59248391334406	34.9023248482178	17.4892206009229	40.5906799847211	1.37057000531122	24.9245190700078	13.3881644677031	11.9017341211005	26.0622426747602	26.6870479383185
40	18.6901748923498	6.06596027380102	25.8887682903484	23.9142355001157	29.5793725468745	15.4364452125516	9.35767069874066	10.8609636950750	9.45484298707104	17.1488903641661	24.8890175227591	17.2960324548924
41	24.9936266245604	17.3817736124804	21.2665504110078	18.3210109135901	1.94634065781305	9.5853109526095	6.83732980559808	18.3656183455122	1.45966640878908	12.0883147172324	19.1357160521907	8.10012342508106
42	15.8259532872826	26.890651797284	18.2659729531020	14.5243333218543	40.1944583268968	35.3016110365522	16.0147703301514	8.00971396517362	15.3123330412113	26.3716772557116	20.2402412429567	23.1616547606105
43	21.9786729965401	31.929150595359	20.1845811543057	27.0243858214058	36.6687931830843	43.325410831563	21.1423858777262	18.6915099613977	21.9862986776415	8.61572842385524	16.3146043318081	32.1235100032503
44	27.9673989659946	29.7063237036293	32.4819514123272	49.3103107854686	17.7510990669454	34.56091825918	25.6449012723284	12.8145193107622	19.6545628633731	11.8813010271990	27.3656971507581	6.64575240976292
45	10.0028774634617	30.3563287509421	9.72811609438847	21.7413676540944	57.6262752123231	25.2452985138445	13.4834088869875	1.73966788376281	13.8091454055801	14.111115293642	36.1929291789085	23.3287557750765
46	33.1603815345743	29.3541510355794	31.8341016672136	33.9178702067506	36.2299432526221	34.3324303401746	19.1213177342901	27.8184103388829	16.2653055960507	23.0878577955823	9.87567272523822	21.9504400071680
47	20.8306121224175	23.6834563675799	43.4801139174209	16.7494100107586	41.8260044919825	42.564719401752	18.7545031002291	14.4078175474342	8.33914143964081	15.3731034603379	9.47694887267532	14.218832594584
48	21.7920672703478	22.9840938642868	26.5635514021870	30.6312794284677	45.0528310514884	15.2696220753751	6.38683669070662	17.6210400807666	10.2905041337938	6.70187916732284	9.27674347153856	15.2399443375961
49	29.4238005375721	46.4654223234427	47.0415554295255	34.0188611533126	49.3730539563784	37.5986182469982	20.0339431638374	28.196900508222	25.7141859871057	19.3169118962774	40.4936164194223	26.9930773564128
50	32.1808838714183	25.5225366079044	30.6235578867193	14.0803243910611	22.0209148760606	31.2562462616068	14.2967095160412	20.2240590305624	35.4131717884295	9.43400194670073	13.6289883976338	7.61612584079081
51	13.8014471042519	32.4501427805831	9.62006733529564	20.3522733578297	56.7534064862408	31.4217747411624	12.7311769295973	21.6946806248055	19.9173265765056	16.1625868270080	19.5817016450836	24.7330945094810
52	9.16969070179498	32.5977807842907	22.1272470812828	15.5425281551641	37.8083749769623	28.9665554820514	24.5322272733510	22.3795976569547	14.3615107071883	10.9604231973379	9.3933368477591	7.60656020261584
53	41.2657536545168	64.7018007190317	45.2679595724757	22.8974480718329	55.3494476824901	33.2647071843494	29.8145634007987	23.1693748819007	19.8882312715995	16.3663638880220	26.2400036795682	23.0691810185163
54	30.8278100059933	31.1834690510075	45.3213131000989	40.6688603455535	41.0326043715421	35.9923225249691	15.7079179601415	15.2369534072089	17.2231124129022	5.19924205549654	21.3415000542014	25.6052592915030
55	19.61698725752	23.5274399477231	14.7339982669355	25.3240262913049	34.3007686741832	0	17.8491671606147	14.2485779397392	28.7897604282716	25.76881437769	16.6083289108524	5.1308688083193
56	5.20885385979214	4.79296565488903	9.84931902390852	30.9480589859720	34.8405924665926	32.4833523377152	12.7268957814319	9.82086460095652	4.02354822033234	20.0058724205606	19.5928320364407	19.2574250946780
57	23.1391709258985	34.5375819114419	6.19610790506549	23.2979283251452	43.1768465495684	37.6572676595876	5.40861112909691	0	3.22108884793987	7.88505500055213	20.7184800629536	8.4644284835121
58	21.9979936528357	29.2188735032664	41.2656522931791	15.5041443738282	45.4812653009182	9.12012148767457	6.65820251653469	18.2650173981393	16.5695042167435	2.67668998549602	23.7696328984346	20.4555934665308
59	24.6156394572786	24.9462899344339	0	20.4863901161524	42.3250456761177	17.0880624106709	15.0810888743823	7.38567515938132	5.26084767086605	5.14078160027032	18.5093267889867	29.4182709561157
60	39.0595602795857	39.3484536742979	31.5496576159635	25.5668390946048	41.5171504683771	27.0845120922328	6.19094295273207	28.8313602909179	13.9270321024748	10.8366032283734	26.598420806373	31.3351499842032
61	7.40786623924303	9.32736784686807	7.40479266415677	27.0266632111094	6.41099801205001	7.03055246887545	9.46809749133257	21.1234419623426	20.5061386242647	8.26949405506069	20.5650584605859	7.59731526364299
62	30.6451305841409	35.5692471943183	26.7217072800998	26.2262591337319	33.3777529935744	37.7228433846949	20.4036966172241	8.79637739902184	4.40708627631317	20.5383284520473	29.5940599415014	11.3774590610953
63	33.8909731015713	47.6290624335742	39.6994362041305	57.8675843696434	77.6724118378863	61.7401711298674	13.6010019232366	11.3108028676010	29.8257301162686	10.7417456852725	30.9322813748401	48.9177553959269
64	26.1604000964728	54.0854473711109	19.4289425944054	46.0926117615371	40.7039108833231	28.5750215872420	23.3795310866711	27.869021764153	22.4508278509786	12.26892696714	20.6171461511210	27.0578920324056
65	17.4965721763629	18.6984835491910	34.6009402493926	24.2386925761328	47.1868600962616	33.9972579393187	4.83430682352026	24.2651006539879	20.4311984349214	30.5697789308848	29.121850806077	18.6122257540071
66	3.46511640568875	7.61791908138304	17.9911425925882	29.7016698927692	8.88063448032218	19.8145130309848	13.0272747866550	11.3375696829473	20.8800027230599	10.0661389731058	17.7918766285347	0
67	3.13335130268883	10.0403409278885	24.8121899969894	13.6062690248394	24.2864312805904	19.5563848701952	13.0464230111354	19.6498208017192	8.88392061156708	0	19.1590852613759	17.3039151892615
68	25.6856624064165	9.71209994244762	8.94843251829441	40.8330292359123	20.9759924717019	24.6247142291572	13.7998298553041	21.3837200440759	5.89873297950187	22.2403264296768	20.3111256448252	10.7836045012444
69	18.7826721104866	15.0598413893734	19.4066541298327	43.6184905532104	44.3338324457562	30.8102864149248	20.0384055164570	22.7838954110228	18.4434183219493	7.18299256890838	2.51763213839277	4.46235487827703
70	27.2925797608727	28.3584102346618	37.6479797786631	24.9593878507944	45.841793839743	15.4279745389380	12.8867034959096	20.9841183306423	17.2443078267390	24.1001486237712	25.7788734758086	20.6995979341546
71	13.1138159267331	38.5037114540628	30.9506546854462	24.0389278046237	56.3134229629792	40.406086074236	20.2960135029021	14.9651779207535	25.3407419634247	26.4726780472101	23.3015575412992	23.398366817384
72	20.4977165289886	19.2579697290740	7.47949294381515	28.9418088766434	62.4374159854364	20.308101438332	11.5457958529837	16.1185792004336	26.1730999684538	16.028335065002	24.0951669647614	26.9252908306672
73	10.7244554757660	36.1258107918935	26.1178923702644	23.7501163672571	37.0798355668046	0	18.5057970406593	21.3728569766958	9.58869527808782	26.155507585122	12.3787081294762	19.2159982318073
74	28.0650153941267	41.1292203456858	7.465432117542	24.855000818605	7.7797599153019	13.0972698123331	13.5043794757154	21.8396235874359	10.9604101341641	22.7732271369680	29.1553457583946	16.5097348314868
75	12.2594882754208	13.3300929662234	27.3221128006416	1.64248711330240	4.12082764567622	10.7157897885555	17.2001913138559	15.6473387110009	21.3963295295458	20.0418941269062	13.4545738475304	12.6527602682226
76	19.6812192848156	42.7175687758679	44.5331448299181	21.0671566618322	44.6429517342222	36.7243271231272	10.1958594788497	33.3605364252933	33.6029941040393	22.5183566840132	38.7859331760254	43.0134125514902
77	2.95247525619378	28.4744776686907	25.0452270940326	29.8317800797475	38.9664803311076	19.7125711448549	9.51309495065721	20.4848946846887	21.8219353350978	13.0282820786350	23.0374843077780	9.72929101804032
78	22.3725958752724	22.4741604087217	4.17173306453487	13.7939025253467	39.0359628396516	43.1865906164062	9.3060139646232	14.8351236629121	25.6131722297745	11.8802385897357	19.8339061572892	13.5119299602558
79	21.0997718415947	11.8847687352841	36.9028324646223	19.3769966319879	44.7446451574685	37.3557629025961	19.528955126682	14.5223161426179	19.3237933392754	14.4691377468386	26.2445858993143	30.2182732889449
80	23.5203287394921	37.5056652161218	20.8633738478655	41.0745217705902	27.6146579584353	19.6217190579610	12.0374630521214	15.7788543622793	17.2735540861522	23.3523006308844	28.0169706503629	16.7103476270241
81	15.4895062849222	15.0812710532477	16.3071371833475	19.2427386667712	40.1170017752102	24.5059338706028	15.8005955156597	17.624346573355	14.6761112215231	3.29672571618562	17.1262178284873	10.3289557602497
82	15.9253675624757	37.8405244707945	24.8858491728189	23.9450332185858	52.9773710958638	23.3141710247301	16.0718707361536	37.2600607299948	33.6706598611654	15.1634055947254	11.6632465497971	25.4580393993622
83	26.0910866889166	28.2719484251466	41.0154700766070	27.3068747246994	43.4359159629904	43.832115197772	16.3040602467456	29.4813132550455	22.1171532183207	24.3783493374417	31.1803188357544	23.2005925356953
84	0	0	7.0673841057614	16.7842323886394	45.9934735326470	32.8615883892152	14.5824628877448	0.736729792716037	14.9006299295439	5.48602053977668	15.8306476598570	0
85	14.0598039501567	12.0963429344380	9.60743113242437	15.6796947100310	12.3334530968412	37.747023412348	12.0860314540246	6.93439273141488	10.9019753800702	0.563094263342565	8.70047528593583	5.48927587371547
86	35.2271822509903	34.5564221129809	50.2991656555773	27.4359522327371	71.3852490057176	38.5377744517362	24.4546270878757	39.1619154100968	19.7891079879285	16.1354537694985	45.832571964091	33.3019815115057
87	39.3395147511472	54.4046992037922	28.7693048431762	53.8389717752519	38.9043043687554	36.8987574523009	21.9367999400814	29.6621330369730	18.5813043386307	27.0930454034372	37.1416975394218	14.4563314748277
88	20.567308964073	24.1374342097353	39.7051961264874	28.9922340625315	38.5939663705217	34.8257909512847	15.0375293461797	14.5816560863156	4.4645374395503	15.6681158694038	13.8850477558490	14.5931165266952
89	9.46991803206805	47.4307213295713	17.6134184733663	39.2900968861778	44.9569811673635	34.8498319964819	10.1056368601356	21.8053370773083	18.5972460543403	27.7444213405923	17.0575481861186	24.4512473666299
90	27.6419211496303	28.0249944293476	18.1481708694593	34.1860478202475	29.3668956110736	45.0178148287562	6.1608889364114	24.3943450926733	13.9020983575585	18.1175114506720	31.351505464292	41.8178529695516
91	17.1959286155820	20.0206323154011	33.5201369463618	14.4712795939243	57.1070770983796	31.2017244366821	15.4015684154629	17.9379031907801	15.5994170524871	12.5832605399561	20.2497097644809	21.9654782479382
92	26.4839093150340	37.1171361492897	24.6850089756402	21.2177420729321	22.6036270417637	8.35248627807139	18.9953147167138	21.938251516779	25.6678037885249	18.2790274539456	35.2875304864506	14.2202655663426
93	23.5818256477788	37.502635511426	26.1406921944252	20.5944597340422	39.4982888940383	44.0127889678186	10.7352944230605	26.9480449643839	19.7593591250867	16.2007780250195	26.5253636525682	21.3722074091541
94	17.5107062396044	19.8630914985494	11.2725134198926	40.1002778730250	20.3465368295456	25.5097946655092	13.2095193095537	24.7624213818330	15.2344765800576	32.8858987434063	19.4115934899319	9.68300059277312
95	12.0564306272809	25.7616426256987	19.4238939671928	15.3482210067043	49.1003991574286	33.3647382848559	30.9801153985615	29.6706626070204	16.2275591857632	8.93300194791043	22.6428881772710	9.99065231421182
96	9.4320739146132	8.3761923716779	19.6549938206873	27.2461636030317	28.2237665723406	0	12.5155133469784	15.4331798510736	20.5574272802634	2.25788768042391	6.5543047397343	9.47627945075054
97	12.5454480318052	44.6380629844104	22.4738323293548	28.3318615283886	22.2267595615149	35.9655741239373	10.8098315692206	16.4234469872324	15.8473509497033	18.9209537956507	38.9346364331136	17.2428604771837
98	30.1921783274151	13.0545278805004	20.0600227523296	8.18422620444472	48.6035712129514	44.1445773170007	11.0850399391675	28.2918132993882	21.5540671801749	20.3753874205103	29.6052528895784	29.7902609398433
99	25.4588613506530	29.1264795040280	29.0179549092855	17.3608299185282	19.9897822553248	40.6543390033151	18.6913268328537	19.2511614783242	21.8562688558817	10.6686917665177	30.5413231145089	38.8906697435295
100	11.9913347775225	4.63573340370332	35.9058143405868	22.5019940302864	31.3484035889433	49.2958128943872	14.2470138732719	12.6554345961493	22.1641664255539	7.63901413447377	23.6393356615229	15.2312188563158
101	14.4163546442357	28.372394807152	31.9082290282522	20.6311588815421	20.7951612221293	17.0272855715817	12.1726859277028	4.49565744596174	7.20579413669075	0	3.35494742018457	10.5319373407338
102	30.6760607402765	41.6834008406723	3.9766687374685	44.8920822674969	31.8059975842745	35.2239494697038	13.3370116600945	20.1715885111860	25.2090688157176	20.5928552299528	27.6756967680718	23.0764187276864
103	13.7807268708873	13.9672861141436	33.7402722438831	28.0243401224483	42.2363657167657	30.2593667130619	5.11362213921755	12.4187378698398	8.5126159266324	21.6038750864948	22.1942673551362	9.30664275507757
104	11.2736313726264	37.7964531441713	22.6327256410638	24.4133962655630	57.7963518660756	43.4706968038352	13.9503786663494	34.3340303459097	26.0529221129642	18.5553953078125	25.4854673166839	23.0564761550765
105	24.7698880878659	38.6884955880099	24.7942428385967	28.8907789639719	20.4568063983507	32.5853927170592	17.3925781177257	29.2364092162007	7.17092895489667	19.6878733497890	23.8420837869921	26.0851658550359
106	34.9859409278085	35.2755135383992	10.6677685275048	28.1289187262365	26.6526284383618	35.367212424227	17.6124532819265	27.4591277054496	10.9185707496304	14.5482876466368	29.1323841117045	20.1589378321124
107	21.3378240867997	7.10309706008183	21.9523174140936	21.3086333838221	11.4445402063821	13.0269511003061	0.36490150860336	19.1147788142788	13.4886960985630	9.53535770497474	1.64870755858123	0
108	23.1194706555240	23.4525587629144	12.6181424456842	41.0075800018519	30.4568668222679	5.53587747738102	19.8696549860011	20.5103626744757	2.83351426795182	17.1471102053227	16.2067643576458	26.5616327973078
109	9.7616860119986	21.940563854753	20.8031347076716	28.64487574698	23.3018551565079	37.0999713599601	12.1902187343511	16.6449627013307	8.79398511772073	14.2961365518902	13.8682778900094	14.8884445648554
110	28.2267495451439	35.6507899193504	39.7502758730403	31.1026485586687	50.7774291956697	45.6574560229854	23.1641858724163	32.0071680366268	8.44758113162474	8.8405385285271	29.5028779922926	20.4265870462202
111	0	7.65881741606359	17.404186411482	16.3728793428342	20.9011157437215	16.2412514079766	9.2671490578339	23.0546138924405	19.5116575395266	20.2390295239282	22.2224565733881	9.9122224569834
112	30.6500594481099	40.5935784669545	35.0292277118245	38.4738582735062	46.7958598827072	38.2847989442435	19.7824679799309	13.7726179766962	26.5701135451055	21.0820114979060	25.1932825590953	27.9764636234872
113	37.5150562043934	20.580388343298	11.8367678449470	39.2867288211641	25.152043461322	43.7617099646704	16.0916983415841	18.0045265839644	7.28596393715661	23.4965849419653	28.6984495580768	31.2127379504812
114	28.9525373963538	33.7160965648427	0	13.9405148776301	40.7079062865696	5.80979809379691	12.460809342342	8.77833533986212	24.9942408522286	22.2893696876531	33.4483178432264	15.8704468308462
115	22.0024420839158	26.1277616785145	21.5591502697159	34.3797276851715	24.2428919708459	22.8903031170141	21.0092932679018	15.2366755317821	7.82323307780213	6.44319418479995	20.3950165058129	7.44268847140843
116	20.8510505525881	27.8529387843417	0	19.4732790106886	29.060407756072	24.8212171081114	12.2224770102533	23.5659503071136	9.25677356804167	20.7471665708538	33.3356804463548	21.1275109529872
117	3.17921768207309	22.5135491862538	31.1119849883476	20.2792769900266	5.41794330240497	29.910084185539	16.7709549941000	20.3578223550313	12.0273800582056	6.75144209870934	18.1928232618784	20.6458408585998
118	16.1591700761474	1.08715808257684	8.58785219101626	18.0725483515239	12.0540834578292	1.36987187399901	8.324534105604	0	6.8305120698315	7.9281649697067	5.79544902581018	16.0207532823949
119	15.0081182090374	10.3093297834150	26.4604663409815	23.3237711650118	19.0330528542066	20.1545333574732	8.00329384850218	30.5470568052388	3.88100628928069	10.5850233810075	11.0852423813884	20.0485623634627
120	16.6535051789078	25.4085913583751	27.1745045549446	1.17006539671986	27.4750736356498	10.2825355428386	11.3745684047368	23.7781679258822	10.9486450247887	14.1833607530585	31.1448007915118	21.8006913435592
121	16.5640299643605	27.9734673860964	20.7117035024947	32.4730218512354	37.1978960492057	42.9312892091154	12.5492380297199	3.81383798413111	5.10695716207834	14.8218941451315	30.1495607321977	18.1713013966287
122	6.70833515232099	13.0119282704993	7.79551437196953	28.2455348632815	50.2353985484863	25.6514898623339	11.9962905969393	0.826796628773625	3.99554648739702	12.3167077246950	16.0963093194791	18.2282098532369
123	11.3404702329600	24.6030534666362	8.81993776853782	26.1693119592832	21.2123183172363	20.8301338929988	4.83879465001642	33.3346509193783	0	14.7965024565066	9.20201724172847	11.2672423665742
124	15.0497708247233	24.3764695543142	0	15.5251637970948	4.2494178884021	14.5314937465117	3.02253429736845	1.31047168560851	15.4763095855509	1.27497799776213	6.54172312235733	10.9126081338103
125	26.6918152321472	20.8875868317833	29.5721189532248	24.7155649655371	59.5051735031087	19.4169730528256	8.24857138444797	22.9799348689712	31.0998053394901	21.2692412004556	21.1382685448636	23.4094750619868
126	40.354490728134	57.1410421525763	30.3539194534999	56.7629706531432	54.5029959804232	28.936489323526	18.8113921035768	29.4123261685759	25.4623908053424	34.1094834260201	30.9202621588852	24.9730635410652
127	24.1035022980454	35.2254526036167	15.1280788216541	24.1492531697163	42.6827756829699	22.7217600197853	6.02196190344084	6.13022790145553	23.1583616207893	8.16855113398355	21.8671154553740	23.7933529976106
128	25.5642282150211	41.6691077221649	38.6134529290621	39.7514627154184	47.128870873234	54.2274304230452	13.3363131467426	23.3444753365127	36.6169852058831	27.8412331902134	38.7819250997937	31.5161474740565
129	15.6825155703117	46.6173921300614	31.9090029227502	33.7364761280695	17.3982349046167	16.9239302507442	18.1688847664192	17.4533232124777	13.2739785008939	24.5918163871016	33.3741820766797	21.1172460877219
130	34.3013401929737	39.4166505867258	20.1470688951474	36.3573798444826	39.5968790083105	39.1047995920695	19.9279242354584	25.7449931927697	5.83593424791483	16.8108930856040	30.7966685186237	15.0387093926326
131	32.4879370092199	37.2367231644481	23.7176091413487	49.1752345866593	45.648311378409	39.9250835084109	25.8532665924099	17.2039755614882	8.45009271887923	35.5986611661913	31.5499413914292	16.4448620971527
132	34.8288599966882	43.271375348226	19.1876045536895	23.3431238536346	45.7589416602644	36.3189650031047	9.8654576061193	18.0057297932090	17.9592373608571	26.8290805580265	24.5662400324151	9.70319282621403
133	16.3053215838804	21.1886074225027	0	14.5594673007148	40.5777945500073	10.0765585108704	8.71731149813824	19.379170811042	27.1235254116953	2.6697764394446	18.986937247811	15.3463910184724
134	6.93092758536623	25.4152497047757	0	33.9531341807206	29.1905490623829	38.4765278666390	11.8034359440679	24.8910990053899	8.58806112138243	7.88528108445865	21.6638473930649	6.01522603187043
135	20.3710870267357	21.10325945361	20.6073199918881	25.2932136468087	35.4996364668433	31.308279317639	21.7905179781117	20.3971984077444	31.6501906877556	20.9858811927407	27.960549257413	20.2097879875512
136	8.61515531394893	12.8120416949790	41.4640053695668	23.8020873620503	48.6251097673097	19.8741451109556	7.46443554575013	17.4132225124869	21.5020903265703	10.7634615496101	6.81408898368162	34.5454053424731
137	31.6774427001590	35.4098099719309	8.1271147680871	22.2209216885716	41.6840660458341	40.3011010657497	22.5475581873115	14.9975464551373	12.9600271365860	10.323510830038	25.0584895994659	14.2445833876416
138	20.6615519343211	37.953014580271	24.3439238013872	33.9790697286270	27.44110796458	28.6014325919129	15.0129989899809	19.7432957081918	7.43954083504818	5.39261954829847	13.308546118193	13.0259218162315
139	18.1972139491238	42.5352654774146	20.6188016593983	40.6266446546823	21.5547030832985	28.8347510379595	12.2133250905764	25.8733482250623	12.1211908152684	24.3622995590372	32.8440466339682	10.1063213811488
140	14.2290440353392	41.4041096761327	46.6060734058015	25.9447656739529	23.0110475573173	45.6501005018423	11.4619894577838	22.5920482295599	6.13387913665053	17.2918433456768	18.6435906142235	19.9535066909237
141	13.2249568484835	38.3318275044632	29.3210228121947	43.2979294524037	60.2761226819744	15.955551579018	8.86392047170572	15.7850337481736	18.1821058850393	9.20725520291825	16.9865772535067	27.4539162326512
142	16.254115343056	47.0798517755845	18.8249676523745	28.1741514513318	24.9652450966187	18.1367337691118	11.4451356358894	22.8229757596116	0	32.6837543015412	18.5129485956943	27.6408765537195
143	30.297712251923	66.0396072450155	38.7860086452293	46.9213209618199	56.3191326820199	50.3882765881084	27.1527888261937	24.2176947085855	25.2066040985904	26.2113923516200	34.4294163439972	32.1675501365973
144	30.4809560006520	19.6172923562947	1.25205507344595	25.7137731397221	24.3173287873714	0	9.89483517553099	12.2521288731537	8.55575098160292	19.7636620023119	15.1620417355029	26.3600143643435
145	13.2439659621799	29.0113773119154	23.4812622829963	30.816206363302	22.6001919392761	36.908693628454	5.62412138381971	7.48590198522673	32.2641546211119	10.4654880474645	8.10130973741163	17.0096817325336
146	16.1047774125818	11.6587370680718	25.9241807118595	21.0324889732808	4.73290302052769	2.87163769220379	6.90799693124762	15.9761604790899	14.2144315094889	2.95300571960044	25.4395329816510	6.36659176382204
147	14.8207995633133	30.4561637301855	21.1214244111832	39.7117683257098	29.2176021621348	33.6992856390255	22.0758393345779	17.2435831263138	21.5043059660765	18.2509884828069	45.641998307212	21.0289709606703
148	23.6077263288951	36.6037852667681	19.3596152942936	15.8931397577849	45.897097069048	47.9928206942303	13.4092388530184	12.6163012280770	11.8739535772442	15.336863411695	25.5373489630744	24.3112493979155
149	20.6456403609246	31.6942454234727	27.3799203696190	23.7904343311395	36.3582459526335	18.4592634521988	21.7106261579633	22.9301431055766	23.7088475397931	10.6006782721072	13.2921760038794	13.9907016130311
150	30.8039451669933	47.9174839687247	33.7386317433108	40.514952847138	31.7855550991562	47.5533242642336	16.5070745785258	23.6820678412645	17.1401834344061	19.6615706167487	11.794670082313	21.4813694727371
151	15.8524263544856	12.3256030415170	8.59868541108127	19.8612888623507	42.3093209219488	11.9425538779274	7.75894399416012	26.4550321801191	12.6839929446408	14.8696391677406	31.6493983521963	11.0427578860794
152	19.3529291774072	29.5395801605963	31.8026598862179	19.2397256082006	20.9942361182287	20.0860997082358	17.8684681207169	2.36781198797817	7.05777971421916	16.4718068277559	12.7032321975782	7.80766323272045
153	18.6219015831720	37.2173776605439	4.12329498290938	29.8641246712266	31.8363233751103	51.3285668429971	14.3347440068987	18.3673875279439	17.8939090284351	16.0189143476799	30.2174825435908	23.4323277378204
154	9.44920066255193	26.1953731873445	36.901016420792	42.6875133175341	43.8223242932442	28.2838843543119	12.7665651689738	17.3668829106676	19.9715114937816	27.0338403902329	28.4233010171299	31.324451454593
155	13.0193411289789	19.4304194458114	19.0572892877293	18.0021497101288	48.2121034467826	34.6150871980895	14.8915351504514	17.7043668216703	13.6248494843807	21.5406036512814	22.4851036404817	15.8168132848278
156	26.5604644338771	46.398477920234	17.4144603360461	38.2484409189979	52.431529103071	59.0536546694672	13.3957332768056	31.4844467798031	15.0092196247649	25.4598021870382	19.6425594717486	32.8250677821067
157	4.89254558336927	24.5734988602112	8.81800262092043	25.8202225432285	30.0960837341478	9.35706749694357	7.48083923574247	28.9285007132723	14.0051099123739	18.4856597844160	1.90141872006636	11.5082105954991
158	32.4791972824368	49.5301543851913	50.1055723584062	26.7354880832856	80.1475600919988	51.7840949778399	22.0549045454544	30.0297655775137	15.4821120395933	24.8244421113117	35.0271704005384	37.3307792596477
159	11.9525186147497	12.7731866097021	7.90833009027152	18.0513696717139	0	38.3597231834364	19.0834430031383	7.16663654017048	10.2387398661618	11.0120597809196	17.8278853826104	23.9080590999363
160	20.3672157029559	13.3106681873613	15.5556428331309	30.3423299540602	51.5306342058747	1.71172080228317	7.82437495886148	15.8229580849954	7.58440064908869	4.71206955402326	35.8302178717532	2.80989068516019
161	30.8439237454464	55.8173603517312	22.3510367681904	14.4953773154679	49.1872372179022	20.6971127946594	13.781018076928	35.0933620239389	15.5066649749416	36.2439078172035	35.7772999758711	33.8407009367055
162	14.9894734511491	18.3790528553943	25.2511982034702	13.6307354485019	55.2745391140152	25.2462212956297	16.8068880523013	29.0768395323228	27.7746787068002	15.1622495820834	18.2970299549409	10.6872280261319
163	21.9893602573552	2.87201278697698	10.8616766995383	4.74478076866084	26.8641179124036	14.8340966240365	10.5208775511246	38.8916241701204	15.4575799095041	11.3894568905807	19.2436287484589	2.86917236265864
164	26.2086360117330	22.1712536816268	43.8566896336158	39.8294490932959	23.3175978629368	18.8614260939897	14.5748014851951	13.6417806025799	11.595758067424	0	19.0142548465990	16.330990641498
165	23.3776559797957	52.4555628531868	33.6135271346605	36.9358556168343	74.4649629694285	30.3130118113719	12.4757566551797	24.144066553761	8.54373619359621	34.7055691871597	31.9266769896169	12.5245287381786
166	11.4408756680489	26.3364487903933	22.538987546951	31.2404946408911	30.3556942608603	42.6417326793989	18.5450259565986	22.9657702969909	29.0545452154167	10.8967970709649	24.8489032090021	24.1457408488962
167	12.4982072094120	0	0	28.3254442766298	25.0584310888012	9.74231132505438	15.4693787894359	23.0974427578661	0	11.3315419005541	20.5016784832363	0
168	31.1974768124564	21.5444492353354	27.6820912149102	12.7567637016779	45.8286960147219	8.30854386258476	2.29840095051768	32.8900288718521	0.522098172202339	20.7032830985389	20.5124282737748	14.1820631048708
169	11.85091809682	12.4563806468042	20.0694317671547	26.8920971963477	50.2294057409057	32.8584378373025	6.61447739014204	16.8025642316908	27.6970856777045	13.1538562418278	17.3207853683988	27.7373284520199
170	11.4244154754925	26.8464942494556	27.1784543747949	17.7335952775859	31.3842751831964	35.4196883107557	19.1056801782267	10.6370840817203	26.6991590987768	29.8733490834441	39.9944177693845	29.5217584430804
171	17.1533731031531	39.6020938853677	29.7763263841857	23.3008565879448	34.460783834717	31.7930983994455	8.98932723168227	15.7997960255310	14.1879068022481	13.3331859032888	14.3585400675883	17.413077725474
172	15.0207190615875	2.29880918810900	19.0010665421136	7.95293039270032	49.9429494620167	5.56282261084756	13.7962430231055	15.7953712835797	12.1056442509725	27.6858545162107	18.4184613925316	19.3319203671789
173	14.3521583430836	29.5466918493613	6.08177402872033	26.2445109497198	28.1094244669160	0	6.4984029609348	23.7062166938982	18.6949612634375	10.2731827870694	26.8684765161934	13.5973680279969
174	21.5955378973383	31.1014687413048	38.1730311244432	20.9315221720615	37.2811044156857	35.4216875075287	19.9989206253420	21.1179913858367	13.4544099887485	22.9885120777259	19.9216736419260	23.3916935036578
175	9.45325629475616	12.8722518258794	25.2620552290623	14.1649342418959	43.8094390068542	24.0265908201555	15.6831288525499	19.6728095322096	21.1375981355481	15.9244855488603	37.9538374830333	24.6861992883635
176	14.1171849691274	8.65989554635527	10.7495112081881	28.2668093650500	25.6603257052429	27.8804983676743	12.3950700370041	3.10366636952999	17.6540258935656	6.7310979253889	16.0121047444407	12.0152015862883
177	14.0453464618681	31.6769461217847	21.0809435696914	18.6564600893491	15.3681622558058	29.6070589471335	15.8659158365337	16.3911262525430	4.32294864741521	22.6821230933117	22.8864109158635	6.10284248380571
178	17.2439313279903	17.5847688386273	13.5257555122065	11.6221858368063	30.4764789276565	9.4829924569994	15.6118048268108	13.0099309101077	17.5711095661936	12.9215650334396	26.1248156740423	14.1417458411094
179	27.6443269060826	28.2009485967851	8.6608014667153	23.0329475255923	28.1781871737806	23.5440021274578	14.4805277660686	12.6301671712096	14.6515813154902	19.0747487848410	22.5016942532258	7.84508750572513
180	23.6599215946398	35.7651288883585	22.3792064827897	32.4933806858807	31.1444494706719	35.187420291623	17.7663849905500	16.8041348827245	17.4956656190047	8.86499121778463	22.6967020718478	10.9014635198539
181	22.1368159174594	30.1107073396381	28.4622964189942	24.6500341454445	50.6493509847581	46.5507452247794	24.6616624308195	15.6829635975595	14.0233042469096	19.1229473213382	20.8276518743701	25.5916868620697
182	17.3785013815274	43.3537483686586	25.0361146668431	44.7478636361394	62.8534201846646	22.0831652975317	19.4310064026382	13.3258755915732	15.0405360258752	12.0644090583579	28.7619688087776	28.2029065285819
183	17.8516663422136	0.36180178921051	7.38576237719509	19.8039803735184	16.8227527733029	0	7.45821052130326	19.3184381700319	18.0806847850742	3.31603115510965	19.8049030775543	2.43285277161076
184	28.639720587412	29.3953595948484	27.3978222363271	44.0219925278109	43.2241946455114	6.15853781657994	5.3973776586254	26.0924618276255	7.7982388739689	20.5227591531398	19.3612636125322	6.32214297647234
185	17.2230647406191	24.4996357573659	10.0127769424893	24.795458654365	37.4935755251837	14.5590467296840	12.6450275259004	0	10.3509472296206	17.9243017043452	10.9274456468432	0
186	5.10445560185107	19.7709452316895	20.4843936952254	28.1088879564064	28.5236811940192	9.71478167711078	12.8347320443733	21.0857822133353	17.5223541435838	8.39492106416945	21.7242852980947	13.4365751488483
187	0	10.8392322426629	35.0499492747570	27.7447286393855	16.3986785892271	12.5663943995728	13.7369350150218	25.8805038769664	3.70901061378235	12.0598347057723	29.8432680456884	17.1711445139670
188	2.79199379217618	28.7226819536754	18.3608138277202	16.5775532220435	28.4309228391304	34.8937486234138	7.2805670066838	22.4548344589585	27.2392347451866	7.31451269476411	25.7705858143884	28.1955050349025
189	30.1711150659595	40.8560217532209	30.9938707104121	24.2925138312207	30.5703399723088	29.5022014996831	12.6771440370145	2.54637495042392	16.8845994721312	20.1943442939991	26.4235307726188	19.1067359201251
190	16.9275895307304	47.7886454011027	32.330295725512	36.0841141588404	26.4855772690891	32.1952470761526	17.4248280237300	29.8977761417158	14.4034764795775	20.1655844725033	20.6907988584196	12.7087189159971
191	30.4033316785065	15.7039366209958	28.7200815123285	28.2801088864562	15.9296571033293	29.4762695091703	10.5992877961819	18.3109827492446	26.978490860424	19.6073863616585	15.0009216340317	28.8636809880934
192	12.6457759925377	17.6182507196274	33.5522692232541	20.1660648408664	31.7074407936179	31.516441538208	16.5493935151062	28.5505410296552	15.6445340011309	10.2151488542014	12.9115746503745	31.7609995974876
193	8.7624653836718	0	11.6454931370689	7.53813724141468	18.7754527825413	31.8994274526049	8.17968039736141	26.0170190348853	11.6582960575320	2.08437588457264	12.2103744686405	16.9051136483382
194	36.502859773447	43.8558527052535	14.1177110043335	19.4447393429823	27.6691152968443	0	2.63843001485599	17.6796732909129	5.00358992294784	13.5905014028441	6.56947688096234	16.6901856947765
195	26.8289652524996	15.6330844031631	5.84013994138821	13.3367718731328	11.7212937504915	46.0753175736299	16.8878635208963	10.5745217353517	23.6986976412265	28.4789859890738	14.6426592814952	17.5505303628881
196	23.4160552580530	9.5147274148654	27.434774664188	15.8531728624355	49.7205971539621	40.4178556228345	14.8244538870475	13.5906835289758	2.63351279216462	29.2836311694558	13.2894429817069	17.3710243544075
197	16.9863253730428	47.90121931854	37.7882929726369	36.6291833813131	45.9450713802658	36.1883791327487	14.6478335036450	30.3144248351628	32.4525462296760	12.8289856520764	41.7769003705248	41.7275636056346
198	6.19735001851175	0.718990028834876	10.2311494986170	9.69652702466793	24.1622433546848	9.06420511717676	5.73899871544476	5.01094731145281	20.2717992697449	7.57012913025281	20.3219477282008	5.42031249879148
199	23.7860283977765	37.9554188941789	17.6306371256004	19.653534965758	27.8401694968841	23.1508036795277	23.7119730893153	14.0857595120168	10.1498930472676	27.4467900604518	9.43292020145587	29.5170764459913
200	29.2750342476159	50.5356147163149	27.0534446907535	27.0532085852398	43.0934827971559	36.46370055694	13.4372426611623	12.7352038651287	21.650340474777	11.6161959181850	37.0557305956718	16.5286767181170
