# Supplementary material for: Simulated data from a genotype-to-phenotype crop growth model for pepper
Source: Data Brief. 2021 May 11;36:107119. doi: 10.1016/j.dib.2021.107119 (PMC8165395; doi:10.1016/j.dib.2021.107119)
Supplement: Supplementary file 1 [file mmc1.zip › Full 100 GxE datasets/100 -- h2 = 0.3/-2001303482 200 0.64 0.48 0.64 0.95 0.8 11 GxEyield.csv]

	NL1-15	NL1-20	NL1-25	NL5-15	NL5-20	NL5-25	SP1-15	SP1-20	SP1-25	SP5-15	SP5-20	SP5-25
1	35.0334078544847	15.0988695811123	13.1526131861805	13.8867922076800	25.1339007914350	53.4567870092679	14.3210939798397	12.9441810917785	0	19.8507190795661	31.3705105120561	10.1977005530369
2	26.7193031877362	15.6889632397696	12.1961092540591	24.633126225027	7.59917933825685	8.62172626508124	3.33305011626593	18.3800538227746	12.9452421971346	13.0152428026231	17.3067947452664	28.3429887639286
3	16.2684197721333	27.6222685722876	20.2732262002059	34.2912138849412	32.2731621910007	34.9255319375722	7.2615441288524	7.20342370001824	18.3158363154524	3.72128458608295	30.6085399406289	24.9835801944285
4	18.0748733933795	24.2286223558404	29.4609610697739	12.8151593878113	45.7600414900118	10.9945180784427	6.74112452090726	26.1347526108987	17.0148839458320	18.5416215956305	18.4073255124643	15.3049808661281
5	24.0254325591935	43.1350368363665	10.7704179052442	25.6634710127263	40.2932895421662	17.5639998569123	20.3428615887428	21.46917997088	28.3553848527616	19.1736730005818	11.0041179425749	20.7463602159652
6	18.3830780603954	1.94975574462109	20.7655445450133	8.1173987017086	18.4733519992229	9.76794151634905	12.7461200676819	23.4432729360194	11.3469240970571	2.06803549041797	19.7504245042054	28.1516090529339
7	21.5884977280016	25.4733934413440	13.9641568214102	35.4482174540660	43.7688745623506	37.4644689443497	12.4726410467334	28.4108557741794	27.1486105061184	24.6634896777695	22.5780080403559	35.4233104911125
8	20.0202773022178	48.9872599543388	32.0833273055835	22.8613030621641	31.8298891296859	28.6437434701864	23.5687564055938	27.8810299005114	21.7330643862174	14.9316310317106	12.9793772049735	32.5273827307186
9	23.7097251523986	34.7018532776284	18.3806987451938	34.7686280368064	53.6105552635135	37.7858872432757	10.3922006910092	17.6256130960516	26.9325341750100	14.8870785945607	18.0082056175068	35.0400056968567
10	9.9204883293989	40.2327353601658	0	21.9739919111958	49.9198707315625	10.8219082932587	14.3298942485511	27.941831899918	11.4720941442009	12.2637048599411	14.1776343771643	8.9516209873468
11	22.4704752033003	31.1978633356878	10.0882028563434	39.5578544617747	54.5126407901289	39.3900758753198	11.6311188750398	21.7892820922852	19.1188799137843	22.2787580505825	18.6480909974662	19.4306279349267
12	36.8458031961458	23.038573317321	13.8044143006935	21.4871790224908	34.6643244857536	42.0677661045236	22.3098569995084	16.5033928522305	30.8431745539034	15.0403575880182	23.7899621484623	38.2508651746729
13	10.9623908317857	32.6120206322881	0	26.3790305365463	26.9865310946501	26.7840133864942	12.2782023567129	17.176454942752	24.6117330805861	1.27753737140623	22.1011595942535	13.3970907768988
14	32.0781731837594	23.4057044704109	16.6936748289974	20.9608375407624	18.6590222320671	37.8165988450159	15.4334334445947	15.7609284120188	12.1687627251879	6.68432085892075	26.650491286964	9.07284859072987
15	12.6155623284937	0	7.03008237785527	22.1673942095135	14.6744709236538	16.3934769149963	3.38846537882562	9.89198301208377	6.37096811066046	6.22378859321025	32.0029722898633	4.8696924876343
16	15.9464275971195	60.1834725019659	39.2302890238985	39.692975999774	65.4027336776162	44.4344265255873	14.8284971253601	27.6502484524307	23.3455491164176	16.8793076723612	30.6167602036761	27.5741039806309
17	28.1738215855135	50.8493062843489	21.3128415404354	35.5092667112855	51.5684743951668	51.3615567663545	15.908233909928	24.7272774308746	17.7562720784826	12.4114595646964	19.6964606589345	23.0730859734793
18	15.2936093848170	0	10.2698202054970	9.58975970727136	25.5793109162507	6.41252307166117	8.88604499292483	8.49101235316983	8.20783224640451	13.5235258547157	17.0304300293678	7.00468605732833
19	33.8303990820036	21.8766451229826	14.6159748609640	21.1858722991999	52.0180312710893	17.4760323359127	12.6180777722128	6.35721194781602	0	14.4921542814028	0	17.5552555996961
20	17.8721088679996	53.7807644989404	15.0948743041855	24.0483465469123	26.8867170277797	30.730132710653	9.8594479239875	23.9819947045284	22.6455003141186	14.3818732502085	21.4247749062239	27.4287748232785
21	23.6121771267573	39.3952675274881	24.6939405758668	23.2472812857325	21.0030046577494	23.1133509559422	12.4315803374492	26.9183054385011	7.14640405599916	18.0611858215391	26.9780472877598	24.2226680728541
22	28.8464124114890	18.5121771434203	34.3759982222187	22.4568508199761	42.3493366268098	0	21.1534321019689	17.0410084589733	13.3456412503610	9.53059662310222	23.0841148429204	7.90273167960362
23	28.4098131062352	45.6179522909477	33.0241690442129	14.5125710149213	51.3769572926138	39.8587649666666	19.9731186229342	22.5490537150222	14.3906891353697	16.9454389564266	27.1143545257473	38.3358536798612
24	15.0538728450679	36.9935835510480	8.59033592379808	16.7513197797471	40.0191473424344	27.4104764688832	15.0004123004337	11.8355400188438	15.7089821223776	18.3524798529296	16.0963737018623	14.0963138054516
25	17.1079469465862	9.06583477711142	0.9886803397412	8.48630443866079	18.5012386190162	40.0943721315062	8.32575564714786	3.94671794010023	0	0.84583413870401	14.4749466346899	10.6184629457493
26	22.1098263008757	15.9889050643798	9.58626669852798	15.8431826630706	48.9412587448677	27.0413748606758	13.5986705076602	9.54507874896322	15.3102338921271	10.5193188589993	23.9117575373875	3.78756933918867
27	24.7519227741357	30.3115467932018	49.5206352749436	37.4470788252731	40.3983622974869	25.7572821548155	15.7785896222101	23.2065215308450	7.96412160410707	21.0520002360576	21.8496080519502	33.8760946704149
28	35.0916806318851	36.0309580364035	50.8579673864691	11.5725118047943	59.1318200516985	54.4156456477692	18.1810703030812	36.4838727003068	33.7792724747133	12.5491117330328	26.4468818110623	36.5031174693668
29	37.4904399047397	36.2025851963976	12.4091979553863	21.5727661180740	30.1014009266757	26.2135136976592	18.1260970363086	22.1874758920571	13.4982635777623	13.5269753592129	20.5639466298828	5.36599851468289
30	23.3198098737973	24.32146411601	10.4853506049705	29.5830806350752	31.1090291308461	9.47891338454524	18.3364921725345	31.3485145038127	29.8357191983245	17.3662083643015	15.7852363174490	23.7756521102665
31	12.3181837312247	17.6381309113250	9.5748280622196	22.6365476879079	50.0978344255973	21.8795651190668	8.6111788621839	7.17844478236114	15.0258752666551	13.5553529537059	14.8705692033883	4.02781925357458
32	16.6431445630104	21.0992387978437	8.88227130413673	33.5414171220457	23.0453358703138	25.6928253542052	11.0955386681997	0	22.2595420438367	14.9896528896979	24.6275029907346	38.3294464321979
33	17.0918824865141	13.9428813958273	17.2176325080954	24.2255439171725	17.1004536458219	17.857809513513	9.92954856813565	7.70650243144285	9.0266206281318	21.5637823574157	7.93838838675956	14.5841154116728
34	22.8842394048669	43.5222795808308	28.4844232044372	22.2756215142203	46.3763606134152	51.1590749293107	13.8200333012171	35.088089961989	22.4548755078760	18.8336404539091	29.4307214798347	28.8872307091949
35	19.3155419435642	20.4900830485474	41.7412927345803	21.9926654991896	55.7924478171856	26.4377991866569	12.5655769260745	29.3443135501473	14.7560313574207	16.8967215803101	14.3532154659436	18.6133791514183
36	18.8778886158321	5.25328984890359	14.0317804150994	33.7400335345214	26.8091415675197	33.0382506651713	8.57073521483411	0	18.4215421759692	7.12390742704111	19.9548232087233	0
37	39.264056692829	37.772634466211	31.6171322646000	25.3970837566854	44.8418711388012	22.9017323980725	17.2921673510720	25.7495216430198	12.8357642185075	21.8107972408056	29.3988894108370	12.9295753906543
38	25.6532216137394	51.8817211688918	25.9302342580057	41.1895729872366	57.7394660303881	51.9552496288911	15.9787543221812	18.1350636163831	21.8475925933692	27.2159490422935	30.653778274736	23.1742344573764
39	18.0918174353136	25.9822464676221	17.6186971219396	22.0662809371047	18.3320266212166	24.741541404566	19.1546205106758	23.4915845484810	9.89952778139938	9.01772824311744	6.40466611820225	17.1188346661808
40	18.0384486710121	10.6474893855246	27.2600709064747	45.3459402265259	34.5113887741261	57.0021481446629	17.0638635233116	20.7634289379912	0.463787636626684	31.8344560682001	13.601405742301	31.9404763221863
41	24.7351425631688	11.6705048296017	19.8565432661985	23.3127918498586	36.1577379267605	40.6874115928462	13.3676018768377	24.8714524944316	19.1219820384956	8.491553519845	17.5058289974751	26.3071050111201
42	13.4807667933118	5.7452208939905	12.9466947877111	29.1231502138307	56.8681783797386	26.8059074525249	17.9822372831422	12.1880562736788	10.6643746195577	10.0947586017621	9.82432337628658	16.7223832369953
43	5.03512339469304	24.6882732680094	16.92120208228	27.4383279765623	68.5463485362467	54.9957926657807	12.2832558563239	11.3897085830470	16.1023405649372	17.6814310508919	20.2433532510427	21.5541140459585
44	23.4687975527387	32.9686364678334	18.905636665282	39.0040208162169	44.9637803170015	20.8046460791427	9.82317816117456	6.82217107896633	16.6915327016523	17.9924153555145	27.2324759077032	17.2791354505078
45	23.8844092751461	25.0977808267781	11.8344133139956	35.4313491774673	36.5244190381012	41.8776269158801	18.0259020770657	17.9137545012355	27.5756185834939	16.3410662732634	18.8646855704652	12.4372161364493
46	10.6517817902520	8.23161693594826	0	15.8618919877327	5.65795530389731	0	5.63308428108074	6.91719525666522	7.4042841092515	10.2183518285196	16.8657379718338	0
47	24.1456491678884	34.5606275595849	21.5918722134104	35.6631771183843	73.7349123867775	27.7016730254968	22.6072821161296	22.5742119272787	24.8792290939519	27.0417924171242	20.4239339113139	20.1128254396706
48	17.5342830558136	32.3743657840637	26.3819634389712	21.4058053810751	22.6951588517104	14.4025089239393	12.2580622878701	12.6284215863120	15.5330463213659	3.42310865374508	24.8027268232758	1.3746925059943
49	4.27814112361638	22.7305311721876	15.9005895417435	27.3450385058659	30.5796091711891	34.4502711876887	4.48185020452379	30.5039250405192	16.0661100872619	20.2223707232433	15.8252570848135	14.0364463650482
50	21.2583601854048	23.7487519311750	15.5404844364429	30.8041651079220	25.7563212408569	33.8730745147527	10.6876084728852	25.6709992727268	22.0450855479887	26.1900198781093	23.7881477518444	17.4237522191391
51	17.9649541635385	8.57239906390243	31.1082346454724	11.2482818229538	28.1441061242809	24.9349953727267	6.74154505451878	5.07614781883953	6.76949716961794	17.8150043531041	22.4211921648504	17.7940815301852
52	25.2318812492497	49.1748641388005	41.1785699502491	42.6077394548469	40.2002738619485	39.7139322610272	20.9552671697679	34.7554455290613	24.0320246672280	28.0415247879657	46.9462057017222	30.5987760091675
53	14.8813167013898	32.1576456793093	24.4797003476277	20.5345409491620	33.1167670384429	23.2855206998126	5.77356697431555	15.8251280742727	2.37800418916859	18.9414084414704	32.1069572949819	18.9285629321862
54	13.7986588502546	7.50684719848002	10.7177588894858	22.4701062904819	37.868991432211	28.335026455495	12.6287966777424	17.711251833974	15.9030479884591	20.0067649701638	22.0556891392095	7.02156207602457
55	18.2595951717159	17.5886808986542	0	23.2277877636185	37.9866565706769	42.1623616811289	5.47703281990411	20.3206389776318	9.12721463007091	17.1726139357801	24.9704256838192	7.07206899045162
56	27.6807564039180	42.6199496045448	20.1863487224877	47.3024661847631	40.128885561042	28.4779576690640	12.2572807836537	22.8508600402604	16.3717321197778	23.9719769566046	30.8830891935681	26.1984375310280
57	26.7472570924126	16.3465561594442	9.77241263881255	28.6482921491501	30.167588653712	27.3656584338105	16.6935151830805	16.1232386268564	22.8613897367512	24.1034377641398	21.1591024386124	18.0387785421468
58	29.3125554648339	25.2633854974049	28.2821953155504	31.0588223977717	55.3458833648567	31.5748996359907	10.8887085029534	20.2085522235526	19.7048430522468	9.59738245012318	18.6394578717822	14.6754273955805
59	9.33952865686558	43.4031620778451	42.4088161805576	36.6643608221217	40.1061162972051	31.1024667183681	20.9820421179659	25.0463741436376	30.4644016373406	18.6832141905323	39.2216601016701	42.9093948245679
60	6.51073891628227	10.2765625627434	16.2502181974826	17.4781122217292	35.2398387911737	14.9783514674052	3.3672570531033	17.8118725465667	0.888736571068826	9.23680126027175	31.9757450551818	0
61	7.22012127015453	25.8093409226832	13.3611841386603	25.6135683151938	52.8131518192858	6.33122848448305	10.8210144004359	20.7545243002550	9.68672730629616	4.65793376810301	23.8767435174059	0
62	28.0005984388287	46.2639809487138	19.3129126418080	37.8008550217788	57.1071477269859	21.1763511794967	17.7113148799194	23.3941654322227	11.632603149455	20.1309745885841	25.5983559209710	16.3100499087740
63	15.0980888633731	19.2551651629071	16.4424844905192	40.328498010253	43.9094795666443	38.4065294312813	16.3307450953287	33.4460273611374	9.8158724915465	23.6806292175738	23.1128624498445	21.8309872032516
64	27.1041591854159	46.9509850173218	24.5269950207954	46.0723190101689	22.932709151533	27.4404253236381	15.6680084066569	31.0904408181420	18.7433412670583	25.1898472442668	29.6138050389889	17.4509597879746
65	14.0515343722769	29.1355922036754	6.19610375500082	14.6274467254244	40.7130895115642	25.3235602802612	11.2120725121779	28.6607143737419	24.8483418577541	25.6279011405862	25.9936668911585	20.5661124817406
66	23.6904828790597	12.8518474208636	1.25621247351566	4.80495338653881	45.6589945308074	6.20556692928768	8.19578295563135	14.1589319994817	0	16.4087929835892	14.7049713107167	1.30474281088657
67	17.1798965039620	29.7104549841833	7.7994837761183	32.7527929530548	41.757919205072	12.2772935068910	18.8417451358452	9.39472546585675	12.3936010218555	21.4297808662446	19.7548805442887	0.521722311475745
68	19.5866603577182	15.7498111589950	19.5993675553553	17.2309579017883	38.8436016894016	26.2345955248751	6.25528608662649	16.6202236619771	18.2151260205823	12.2581605726393	13.8631572714631	7.94099151702877
69	17.5137604306573	52.7385755680873	18.8718552933749	37.4585052983169	45.6123992726578	41.1504327894931	23.8975767589176	25.9637489965435	0.0124088546733745	21.2107931901738	35.5119100849913	29.2637253602772
70	20.9378691459151	4.27808247012711	10.2967418673192	22.4581205689668	45.6940144237548	27.1979699103257	15.3266463138669	9.77879490736691	4.61933846639059	18.3112840095803	22.3788733759165	11.4223235916302
71	8.32184927593278	6.13284404116972	25.9729833753037	14.6622235811672	5.10595667086797	0	6.18405521835164	18.2514460063242	7.032134510879	8.59863721427592	18.2073423632553	21.3351409795743
72	12.7689642409274	46.176708957497	26.6283831918422	23.5289133770363	42.2822501596916	42.2063878367314	20.3537982036969	26.1529721871575	24.2572851663846	28.0967185089114	40.5751109190735	40.2326970347425
73	31.7827575566131	57.4284571027326	22.3313032454974	28.8271932418807	46.9978479949308	32.8960996091291	27.0056735854853	18.9925903369586	23.8543832265524	25.6572511046046	43.0427380431926	21.5202446162957
74	32.7898156428538	39.0693060619668	28.3255419106293	35.4093489338013	28.5782289937032	6.57605159357121	23.8000210973221	27.2653076609076	24.4961589971942	19.7267704469388	24.2460911265443	4.26928054627008
75	16.7851049172217	9.1755020625253	26.4672984983517	30.4224442750345	39.0941290460169	21.1286514357963	10.0977164308337	14.2558385037067	7.55364332218264	1.18479888695475	25.8959713975981	15.6426407087727
76	12.4085459967392	8.08770694031356	13.2139066676756	32.6482364994366	4.77924269208272	10.6889162953491	11.3286517215468	10.1068074902868	11.0451255744402	18.1931354410269	3.26962569152776	0
77	18.6337632515317	10.9784970316293	9.9799329900443	30.3064369555352	37.1469952563779	2.82359010835131	14.7713750282817	16.1431063773092	8.83483088858394	11.6105599311482	9.49044863455845	9.17734467298136
78	25.2134957970928	44.0057756474784	19.7181527760036	24.4781557273174	33.0475247728596	25.1842482187163	16.2801624561385	34.4585248206094	13.5732642035638	12.1401171758269	32.2803553120419	19.3624920030253
79	17.399511529657	20.3368396398071	19.5253498075417	17.1531770891509	15.6474271347338	8.31875886941707	9.78386708671488	21.7139165292012	26.6187317017316	9.0428834322108	18.3667341797388	10.5085630159449
80	9.33633149145929	20.2167807590481	32.76415058652	9.0509038974665	13.0110099282401	1.81437251913576	12.5350571352068	18.5920271628094	25.2720529403859	15.1209474770357	17.3998097422267	21.9671094998979
81	29.6671296742728	5.80456090820785	17.1872708478177	32.6638385395782	28.2706492863664	30.3792820338492	23.8102707091758	8.02728832631187	8.35946491744182	11.6682733878759	21.7165663555893	32.7835503690799
82	20.2983873409565	25.1262092191453	21.8424693596883	35.7390050215278	59.724054629174	42.9903891131892	11.2822813311463	19.7038041396976	11.5003378583596	26.4606835694012	25.5805748685008	29.2117194412088
83	30.8280308969727	39.8243347817059	28.0799379394310	27.7214193450102	45.7791130025922	52.4915835626855	3.28855525789547	20.2551508719625	15.1026958494213	7.76284200711303	26.8804250241973	17.6270629933713
84	13.7687026297862	33.3628831325371	26.3466509682587	7.4147428184245	39.5811298090926	12.6862479608092	13.5294075961006	16.7161904572511	11.4294350610341	15.7194151907799	29.1321852915231	7.51682361038982
85	22.3818833373829	34.7648453651199	20.7792771226024	31.3995372277222	26.6069687124543	28.8016522006368	19.4655873142113	21.9100375883555	16.4585065750821	9.66919434933197	36.7705299423754	21.2923027749647
86	8.99475903308023	14.1541592669387	2.33763709853795	13.5432771403835	25.9323294154925	28.7916116541186	7.97655017564646	8.00947308139165	4.88770390045861	3.39872728677424	7.58889041208393	22.9478685225882
87	28.6398067326492	31.0475799275747	38.5096320933629	20.8177304018220	48.3141140982937	26.2229803523715	15.84857770416	18.1999514237866	11.6993001206061	23.7249084456404	20.3910744064751	7.42080468234965
88	17.4029253346162	38.3727738954791	16.2228832277584	21.6513179539551	45.2211144246512	25.8099082385437	14.2056037907055	22.2724952390379	10.9342517587231	22.0253194533742	21.2842937491426	13.2445879222487
89	23.2833715563102	27.6648000134335	37.2113396587654	14.6628689400995	42.5067741125905	21.8596464794324	16.0060069269341	11.4080890058500	22.8156683541741	15.3923704889239	25.0031287213111	10.6716404074829
90	22.0939220831665	25.3909030753440	19.1862676178217	34.8940703051968	15.4381448845223	41.0243059392494	6.54803082616961	2.73944407872441	10.6342183344398	16.3076669081144	25.7696036346626	17.2457149089353
91	11.2316450849065	22.0642935724193	12.1479511790181	27.2824235459916	43.0805538332959	9.82907385885348	7.82484633592407	16.5622273221158	17.7036218604271	23.1500408000034	14.5504086370365	7.5375037865485
92	23.1590461315239	23.1763568464883	20.7736288165026	24.8759526346583	38.1314322033784	9.03384774808188	11.6982996926481	15.4362849786427	16.4713613031739	23.9687804849422	35.7422731470484	23.5513036401976
93	27.4761505452116	15.8673832568857	40.9955465815327	22.6162328310021	18.3175387335607	43.1604696317389	12.6263721116499	25.3981955644919	10.6294832219057	6.57456060400466	8.02855056667578	33.8379042520063
94	22.6851861111014	29.4525225312249	25.2183579890228	29.0441760011663	39.2098913156772	22.6384678360802	19.2578650332164	25.2932356039412	5.91162932962945	20.9125056157371	16.0399327562700	12.7530753791519
95	11.8405541478308	36.6376222681129	37.6126153785017	19.7705356537829	33.3819502234270	33.6011523240768	11.4046960439429	27.0492586024855	27.6260426958245	14.0025033097003	27.2153484261739	18.6297483805940
96	28.6675304919670	18.5272986703855	17.4025390126589	35.9452562683896	36.9295958116344	26.6554615117008	12.5836730072014	23.1569962377377	19.1138596842693	18.8948288655252	21.263707583393	15.6516962840873
97	26.6654779414276	8.35571913160255	18.02935948981	27.0804956028265	8.16345218874745	13.5504904991195	8.5880130767892	12.3924906502891	0.639618342243969	9.66771047149313	0	0.739776295291849
98	5.96926183979409	4.88387571744602	15.4572655382983	21.0353018742027	37.8243680924983	33.8021308155624	14.4405309067741	18.2850758134999	9.70198351482516	12.3913775850606	8.79283922095292	3.90799637417925
99	9.32153451309043	31.4596210917689	11.1089480195338	33.547155952481	23.4351868419681	0	7.5953966546584	21.932752629482	10.8522156066440	12.2715445597839	31.6214321649482	8.65642853316917
100	17.7457886397903	10.4296766546786	2.11741817138575	21.3363484081829	30.3640940133406	16.8414250009388	17.4475471891714	19.4841437115505	1.57111629866995	10.5871836153856	11.7399008137717	0.217521167921143
101	34.7003786085858	28.969114326869	38.7184251996971	36.6976289749267	50.9588902689439	11.9316652108476	17.8210916726877	16.8067949699793	16.1346703227985	23.2208914082062	25.5941066944483	25.7039372613239
102	46.6923373052219	60.682801118651	21.429429891246	52.3833437414891	44.9854923222682	32.9278503357435	16.9587494444329	26.1214015235590	20.5554790612743	20.8420858254887	39.6051060657216	25.7375820246505
103	23.7869993612254	36.7276837465763	38.7022801917947	48.2578231369503	43.3313332829411	57.3331269960068	14.2691049882256	23.658422267845	21.3831568775801	25.0782396042598	33.0558509040674	18.8446137767374
104	20.5046739707045	20.7761982722371	11.2904183665991	39.2071651503838	30.0189232748590	29.0851896677874	9.72905141935685	13.3744552332520	20.7724670408190	20.4468374891606	13.4313906302318	23.2574869826134
105	31.6621269160603	11.4354805782225	25.0783612450349	27.3307802166880	23.3862795146497	0	16.5333438656547	24.7306697261682	16.8510641652147	6.28202490043086	11.8388729722094	10.8548853170109
106	6.48712854215403	18.0807482755991	21.1664338066614	17.0683341006425	31.2303328519382	17.8339355448056	10.172837418604	14.0323834158706	0.995818753341133	19.8121479022692	12.8186220897987	6.09361601034412
107	28.7359962842468	31.2803172653396	15.6976555784834	37.7982600967211	46.2722445990139	50.6961863818089	12.3627403873419	23.8691005460625	22.6541833515430	5.28535689966504	12.7526122045599	26.5979196761624
108	31.6663549324476	22.9345945066259	19.9568206634482	22.708610633436	37.1500166580113	28.2957068873768	17.3427357607882	24.6664727995207	5.37357702476915	15.038460883231	27.8603959804997	17.4053333987282
109	22.3308305111868	35.5916787307094	16.4684532894133	23.8459926841305	37.5663485073619	26.3569304867233	13.0529075634537	16.5778391242254	3.57233482313190	24.5223586790795	32.8009374320112	14.9670144609681
110	15.8647203871067	26.9214819698793	40.7472517546502	25.0868548528809	46.3240306678808	4.85271754201208	18.0833242883596	26.5338476841779	19.5825706154046	11.7326896203627	25.1984875936382	0
111	35.7527656480565	46.176576638498	41.6303683728087	35.040621962174	43.4697201180801	37.0543731044771	22.6177040088960	22.5216617079786	24.2110706461081	18.9293149234949	32.7816422569218	19.8997896184263
112	23.3953719318313	13.9613665310662	31.3343176232705	17.1294216917722	28.0823604026861	32.7863026374070	17.1882250129210	17.3471608320312	13.6405333845638	9.86369457034298	6.68234185775232	27.3293391709526
113	13.5657504807827	4.34492143145842	26.1943940653999	15.1027420656266	37.1427615426528	11.2295992769646	16.9791199543045	15.3009659802499	12.9800413431169	11.0356888139714	29.1110362940196	1.67436343485037
114	31.6992279788180	35.5464740353255	6.19077141429079	33.3102224000215	19.2668962691227	40.3705533443755	12.8428917741833	22.9458313276729	25.1553790876101	22.4363146135845	25.3099690932737	31.8080884095546
115	24.9906546301871	44.761686342439	22.8491545157902	50.8958451257115	12.9045457071648	0.28345273450811	15.094744259041	32.1674411879501	8.47551582146034	10.8871071151336	9.64355020975286	28.06983959985
116	23.0684426927676	47.7199262890053	25.794052051671	33.3239218169257	53.0277267319792	6.17262080061887	18.668116399164	27.8398790582252	17.0788276732248	19.3857424246126	36.8862239958773	20.4335152999832
117	25.1750162273872	38.4764417458598	21.9448113506280	36.6809731929763	24.4407922291612	0	30.1662272201162	32.7229247373082	12.600314136506	19.0805454220487	15.3728676366253	9.77640659505892
118	28.2128430604422	24.1194920837383	29.3348567733699	12.9282341227088	39.0313730749277	11.2312391149992	15.7784320811492	18.7365488623817	4.91070279386151	12.1764266006452	28.3727580109772	15.5637678045028
119	29.7675221393326	25.6317615584943	9.30281144176811	29.1026145747164	24.5042860165752	44.4899981701294	15.7916556842621	26.9132953373375	20.4504967111380	12.8504768288946	10.0264485097992	18.1714390271214
120	12.1796382168737	15.8954846318303	8.17493693718214	21.6662309544221	35.0072531146788	8.62802547559324	8.06409558109171	5.71384550686575	7.10731705395067	12.0348603910713	4.65515884765378	3.36185134373051
121	0	9.27154913178136	8.26073524480722	10.9331680315285	22.9114768158459	25.7196344263167	12.8991081976805	20.8717063393254	8.22023888987454	14.8153819764291	19.9946332635982	21.0437064357178
122	23.9736465269872	42.9387668145555	18.6398802887675	36.6942434867422	33.9658348594967	56.357450429303	19.5649466130224	23.2484820605356	17.7838211944503	10.9090123756522	26.3843378310225	32.8720011663528
123	14.1570065792856	19.6710565463559	18.6652608748194	23.6727033969832	46.0922025546154	7.59974420635196	14.8234683562321	15.5951074121665	9.98814601542258	13.9255710430564	20.1664466130073	13.9773954260945
124	20.3770501401455	48.5966219874876	39.2508097230822	41.5603192300457	36.6340638206705	70.1455386261369	28.3709415343256	25.038746277996	12.1144801911211	21.5498212464841	30.3826029319114	39.8053607505816
125	17.0251064023846	17.3463351557001	19.1259702812853	28.7243184555002	39.5279831452741	13.9577237185253	11.0337652836383	18.153912074596	0	14.5535703325532	14.5596625257469	8.17711853558507
126	19.4387391006419	32.9545362137119	12.5830429018321	20.9007017648229	33.8286043703626	33.4962074005723	15.384222965135	21.0281786502093	11.0507723340056	21.7836530938423	8.90207502855854	33.8785542408098
127	21.1438462371347	13.9363368528077	17.7318243240729	27.7948044855256	21.2612884883759	28.1120648418773	1.93108048003318	27.7045979653772	27.8646955129617	29.1422398632214	13.5626864578992	10.4149136907342
128	16.1568007566060	53.4623044551795	29.5748224330901	53.8489514652223	56.8186798866504	30.4662898174332	19.2002525518148	22.778598374721	15.2252241695540	15.1220094047276	17.4624463527157	29.0909121448173
129	18.6232548198122	34.9292114885364	26.8187012918911	27.9101153467864	58.1136692081948	23.6800352291272	10.8543106148390	19.7898301286833	16.0776851588369	18.7751542570824	3.48150753823688	30.4630805206376
130	12.7387565233162	30.8774740066704	16.4973832246227	26.6446268943141	0.388705391474939	17.9985710514468	17.4051429667960	2.32213469630639	0	23.8287092766685	8.33652559764927	18.5955047549424
131	14.4501694851686	46.1642807555911	30.5258712483396	34.4730239084436	38.6321154418557	28.7075915618315	21.7389386415280	13.5290968480753	14.6690308951046	15.6986361487972	13.7247233469301	42.3408335438422
132	16.7770911311430	22.4766414097283	29.2954667574592	21.5717780018107	40.0628421738589	11.9636700792398	22.5735325479451	18.6330651177881	19.5244349719777	23.3901477326433	10.7317588369485	1.31770124920572
133	16.4532656243133	25.0693829872876	16.9664683061558	30.1715640250225	43.3949014533844	33.6337744836105	7.77706929056655	16.4091268550571	22.8904554822677	13.7877577629427	22.4744552453195	25.6397937466435
134	8.30353132955561	24.2435457752221	27.1210256038529	23.1142788996770	50.2920493522895	31.4373100985660	7.95705869360598	16.1190772144285	21.7703997865496	10.6208910561756	18.6665270026392	22.4951988441799
135	13.3687341143675	14.2636029618933	7.10293795731248	12.4133558388494	41.3028660310302	0	8.86686675354876	14.5893714108834	13.4811885067475	3.44639659929063	17.3211962202626	19.7245537022199
136	9.82677185136536	22.6879003087289	17.5265569935294	26.1932767174553	34.0450593781692	11.0442759751290	11.1634447194157	30.5290051436773	7.61400486018076	7.92551237897725	24.1948394149752	34.0822396268024
137	36.5781720798773	32.4218006724118	34.7928767003564	31.1814658185881	37.4051526002743	30.1892456652581	19.6425067032511	18.8346848018957	15.9861488480123	16.7100411779118	20.2638628549237	15.8182001025110
138	12.6515638636234	22.0431777776163	10.9172939175559	10.5595409644197	23.7683653360302	19.7505634283578	8.506773916325	11.1153600893167	7.19670397079466	17.5868914519394	12.6433112178406	17.6500652405497
139	27.1191346875519	34.2400875399468	38.0231773643041	36.3558696136887	44.0632310932807	34.9654002458144	9.67185113330255	20.6229302833616	10.4829140535160	7.19241806043529	33.9825991760293	17.8081845925991
140	15.0711731186955	17.2887061495953	2.03672311252396	11.8044091509668	20.9123132748449	6.35943637801475	15.9492498531824	17.7522701953283	6.72116452136184	12.0189425724531	19.9039214018721	9.66774732628313
141	18.6000108865318	24.3586235864285	26.8654104258760	40.3518877270201	42.1929398471642	15.7003609344251	15.4855674320603	28.5498794276415	12.4793989851368	14.5038636016346	23.9049110815605	9.24510149319068
142	23.9067312618477	22.5720137083751	26.9946922744265	34.0862399177983	29.6725513912778	54.2171283430806	13.4452983247162	21.6178777204133	25.0858090659916	14.2430278633067	19.9633810962683	37.2601492314691
143	0.0798881907027553	1.0155083151711	0	20.9412757622054	18.1039824799738	0	11.0952181860378	13.5595967061849	9.68918547971103	7.53072808976173	26.0987388742334	14.6440196574935
144	29.7198946042993	38.2144702041655	31.7746828930968	30.9043405705282	41.2169454003314	28.2540791221454	21.5915672471193	29.9265064389921	11.6718725637872	22.0204629241717	21.8255686061574	17.3830512896834
145	20.4282899006342	26.3739954010547	0	33.2419894057511	47.8132026990608	12.9879548111158	22.7604303732065	11.0208933615486	13.1099515846223	7.92943080693173	30.7816723608143	18.9596039930945
146	19.5564889442171	12.1690256660864	6.45312479717517	26.9749596963169	45.5604197888013	21.511322716349	8.48568582461032	28.0474991763178	21.8327051737323	2.69252650707763	18.3628060100567	18.7072376021252
147	10.2327965528163	45.2288439779257	16.4538778000147	38.6936413220318	63.1976515757409	60.3811522590449	14.5365423783829	34.1830690774517	29.5832253860062	16.7194570019768	27.6790911692912	18.9857728282867
148	8.90188129175773	2.48915339988224	12.6867049229592	28.6144801055239	31.0518880983473	13.8286652286331	5.43388809215776	4.84092666798471	11.4220014415983	6.3031518433045	15.7251846881754	7.62561337132068
149	20.8028354097405	41.2088427231415	36.8655642286163	41.818456352719	54.5053176385758	17.3203493812619	24.9002275873979	24.4409619564253	23.8987771368855	20.7000511695767	32.4029396863153	31.7830121763712
150	17.9918982420544	25.5613184068450	21.5466560819566	15.7268464841914	18.5167359359931	34.1564986949358	8.12827650224319	3.65109808848557	8.90553999850816	9.35810095907555	26.4277870911023	17.2767781962037
151	32.0756758822784	55.5409451611233	29.6623129328098	62.6679234979065	37.5796676801207	48.0959042097242	16.9888055210186	39.4921435563742	21.3367633959502	30.2982523205587	37.5760704316245	33.4750931124984
152	10.9140429112291	21.4547107207005	14.0734737260191	17.4853798884562	22.7649861282763	20.3781065358755	9.93024792456816	14.7333766964628	1.84736558661758	19.5820725336529	22.1766420816492	3.85285031561403
153	20.2077555133608	14.6122119056230	32.3247036290761	15.4047464860393	38.0274926713457	19.6076438004929	3.70030041401663	15.1862258331373	12.1024695210295	17.1304074407889	28.1045338957382	28.8566131883544
154	14.4318319008057	16.7403198988522	36.2694133360568	28.9259300086152	50.0021416248091	35.0997873282848	21.4160438574462	17.6297455516439	25.1872934442564	14.3511053274943	26.5811236739083	13.5138719872110
155	21.2790731848234	39.940409252568	21.8143484326190	22.5323073191915	25.7023835973359	22.0510100678690	10.1086171136721	25.3265177023668	21.9792501059456	31.5140468492346	20.7109919221266	20.0796482396791
156	26.6090047549287	49.2427905279807	28.1399499543864	26.8400294303521	46.2352387668372	43.3043507989236	13.5185752149539	29.1013489247286	16.5779343701637	7.81679348252333	18.7588394654057	18.9034684828472
157	16.1460243953683	36.2209987930072	21.6960739187043	40.5839595646507	40.5886640528828	30.6699448694934	15.1338095435316	23.2338252441427	11.8884896296396	20.2152151284251	16.3721945175966	27.3409924145823
158	15.3208014883891	35.2495228796818	39.0066812247679	30.4945872404095	13.9619355487079	26.2332453191883	14.9712893074403	11.7901440725926	15.6320307812334	20.5109073278881	31.6580836599895	4.30153013189883
159	12.3765582966640	21.7493426652040	20.8340983648301	15.4811228697848	20.0734767000648	49.4510285691051	9.20482653212933	16.4714193770130	18.5530414443846	6.94269440503788	14.8578072017175	19.0247010852875
160	27.0775658308243	20.4602243125434	24.1038483293866	13.3829275432652	21.9444583644713	26.0252873908502	14.9312066515853	9.63145472542642	7.68387906616761	7.15030852092078	31.8691244644331	16.2497250940525
161	17.4983785306157	22.0609969204865	28.0998510896873	37.5087231054544	27.9252681688152	33.1108667330675	13.2193071374052	21.4133376761207	6.91422695274311	15.6260076473980	14.9142901176893	37.6651990062937
162	12.8490498455466	38.0832224807224	15.2250152754672	22.4757286535380	28.2712473590755	18.0873957054654	15.7380869611887	9.35192893378347	12.8109224291509	13.7470870289998	26.5852070460536	14.3028832606202
163	14.5712658478479	0	14.4257768250313	20.2614273961868	5.58264594959291	16.5369832351067	8.01110884423379	0	4.81651211867451	9.78628642266326	22.6846351186255	9.43024433654158
164	18.0065480960689	33.4748661213853	26.6995087534179	31.5340543288566	43.1047979115059	24.6847939278832	12.9214586110565	24.6973949681178	11.5946721340547	16.8735467199230	10.3757879693999	5.66314298829494
165	25.2762536439563	45.9229467825176	20.1908364334302	25.7532349632336	40.10808448533	38.9252882557478	21.0565462781881	26.9825771621437	21.8522172208387	15.3701459775619	16.9163871180698	13.3654268826167
166	9.47658143632973	18.4196080466593	42.2381633421658	37.5015723601152	9.9590301413551	26.3412677922101	15.5364037830132	17.3017785155023	0	6.3828801461417	12.6768463189637	14.1728139158241
167	19.9764457554962	26.8680573067832	5.88845961425842	47.0856032352289	38.123171488929	22.4894636247564	21.2644475070746	22.4471769466871	11.0904601014793	17.0060734118019	31.5460679904831	21.1195733266587
168	7.61649523671109	20.3113382417819	28.1304528865918	25.1574407749896	22.9918884783426	39.814069335135	11.8153235695008	17.2082069837524	18.1165245735224	19.0801868351510	24.8473098534177	3.91618096678039
169	4.35742689857772	20.3270020407441	17.2273669720991	34.6045134402932	37.5546970966599	24.189692887217	16.5459809695097	15.5577870828940	29.290372307564	14.8549972048691	21.4657454366983	15.4222165078644
170	35.5871788252289	48.6328368747566	15.4559401934248	32.0593290500791	51.9173852943262	20.5286251912509	13.1863232190461	28.9768928303614	20.4858773943256	13.3651505967975	23.7226936997172	18.6398217056511
171	8.3814036376664	15.0872495433737	8.0163725913951	8.07789792574767	25.0673247515747	16.5593948133974	9.29014545723361	17.0318431313206	0	6.85478103980699	0.0769181546087694	20.5630598984827
172	4.78079669061	0	13.0858819208331	20.7422609010748	11.7004900767624	23.9562960683144	14.4619321834197	17.4766494294412	6.3796342325295	22.0624629922518	16.6469873700981	11.5684908783626
173	18.9993435702117	36.6826350846810	18.095226810475	26.1589309425501	47.6558049982999	49.8508549828274	13.9235516738543	28.1459127609247	25.1671486887384	21.7114986412914	25.2740516870445	20.001556994086
174	13.7690754841878	7.25949828397377	24.1544397258027	38.7768972843443	2.27449747201580	9.54317794178588	10.2989784666777	10.4654723628758	11.6184345545260	4.94840804761944	21.5567378927439	16.510731712853
175	15.1074030742881	24.6163956429912	1.87508563979158	12.1818361112162	26.6544165070895	30.9782319909694	7.36649848179418	24.8240302518076	31.9167776430478	20.5115625430656	25.2874463530388	23.2743781562422
176	20.0468355825595	42.9960696928894	10.5523549775257	36.0871642539329	47.3569269206722	34.1255387864994	19.5539372307614	23.7071262033780	24.5311727141913	18.4946645322269	23.6945356314280	8.17604961052242
177	24.137408835703	44.0314418492208	30.3506421321080	43.0182629141872	35.4929633656163	21.9832370781816	18.5701765029495	29.041886427535	27.2708649410275	24.9716024255608	23.3470842331086	15.8986203449439
178	11.2772836597092	15.5061765695557	0.903995372389806	15.9132332434451	50.0444575724607	16.0259451645510	7.93095270546663	13.7110157533301	9.52662100307358	13.7725253047763	14.6032493453274	6.473391856835
179	14.0745431749049	17.8839440369788	29.6869018903961	11.4831908660627	35.4234577489848	32.8345176268757	7.81130312990963	25.0485069867556	22.7158096067599	18.6728578746626	29.9870632527079	16.3806081373508
180	24.3673608947039	53.1144403180585	23.1074493509300	43.4498570717705	66.9046330805235	9.06589026530571	18.56725149916	25.8229393706131	25.5689019047085	21.7209115662235	27.2291376950927	33.6284968604200
181	24.7885701291259	37.5760718416261	32.5389973856015	22.1453823689806	52.7781814140234	52.5822263299012	23.9634757827707	20.6349286724008	11.5315619039213	20.6094171603534	22.9353523226724	29.5739359976661
182	29.3794855989673	15.9049562725795	12.4615631291692	31.1080853685647	14.4113256396344	38.8598928109361	8.64370429920092	15.3956708174851	7.68251818198123	11.0202546454035	32.2410852533206	20.8953949488018
183	24.7567315623954	21.7274129428191	22.4608000974912	8.1569258165078	34.9018285806291	44.8167647192904	14.7990963857565	15.6626472592798	26.7345747912362	19.3789822707669	22.5936306685674	26.7428423447288
184	19.5219854026195	13.8457161444423	29.2689463863308	12.6786001205475	9.3728605583811	24.8169355565971	5.47683653137592	23.2415174640819	20.8386977227792	12.5740592439229	15.0588851139451	18.3386558494002
185	11.0121237539335	22.8291339828785	11.5912321449675	17.1854004950537	38.6485171942457	20.7776797747628	14.3430894584184	17.5710513856548	10.9319120416289	10.5611813757148	19.8030727735574	4.80164278831327
186	25.8582234441884	26.0135157476557	7.61467300678167	26.8224771316498	21.2277613236492	44.7333701866545	9.83910814966786	5.6551318361288	5.24980578293484	19.3060325565957	24.2269419413927	18.4078330400417
187	34.2745135962000	52.0911090149502	31.2618410740765	27.3466793035747	19.1434059353512	41.0095781046024	17.3224808832450	36.0601832933029	11.6383189357504	20.6671371009164	20.804146793227	15.2250267091336
188	14.4829326318083	25.0174518200336	42.4486547167107	18.0959415498853	18.3124588006349	28.1483748827593	11.8629253181756	23.9878118064404	12.1996674482693	18.1178036975894	29.3196718604533	1.05227870487956
189	22.3874925840207	24.5627959010338	4.86991745230534	29.5056860782719	36.0434512202655	12.7697429146694	17.4155577829674	13.0160111943451	23.9540598859542	13.1027639267751	25.7589325275431	10.6734139892858
190	21.0506020434148	14.4471791894043	0	19.4281978522816	36.4425426269664	8.43843983639788	1.56332365504823	12.9217144299569	12.7625805850207	12.9836904184551	18.6875315319246	14.382376434805
191	26.0230196932966	27.9339809182548	15.3574053470543	24.0518937102508	24.5659951244816	13.7128894876651	20.9504258823703	10.2450574363841	22.3927348672787	11.6086256669382	17.5186575428944	8.23715734013036
192	32.8551721648662	30.156709918645	23.5723308183461	30.1599525319747	45.032267928974	1.47899176724449	11.9086671345845	11.6990083583328	1.87075937245142	6.89972252901956	27.7927684798458	1.47249273503479
193	20.8822258843855	14.1405372269914	32.0948172667048	20.9111284576729	49.6079039755248	43.5523322208803	7.19831658840842	24.7573900142416	11.9461755484472	16.7644148016803	22.0475675909191	19.8229341334945
194	33.699012716025	44.2445218535749	27.0708404951658	62.7924009796007	71.7831789922651	47.6655028392363	24.0622803542912	31.2042566578975	25.825914634747	18.6553970750963	36.7522161014242	31.7901615991862
195	25.7575399840127	38.8745480230323	11.2749253380162	26.2561158157585	68.3860300743184	15.4575701531960	12.7745624541898	19.7959563002576	14.9643852144754	16.5462106979540	23.9016881775780	16.0658079742257
196	8.80710211447515	19.3017951870552	21.4766456088033	24.3849996213058	23.3776307463065	29.8828197060384	15.3857485446323	10.6462621146198	7.77949139691276	15.0478708768712	17.1947198360185	19.4414374042589
197	29.9344929449767	37.3082841066109	37.4078130781998	29.9495505773235	32.2995052333538	43.0404092678110	9.5484646250109	11.2685530308336	10.9171103782909	17.4453252425324	24.7551873129950	7.20104918656996
198	22.8550052061979	17.9368560458600	33.3006185384603	24.5460015299821	36.7077311665630	17.0111811732487	15.0035069147336	18.1922706592341	20.6594796648837	0	27.4023569437463	25.2231633436026
199	21.1356316061111	22.2479192805339	21.9152845455578	26.3965820691999	20.2222546417745	46.3262186365949	17.7089797252096	15.6006603084824	26.0678215087284	8.88692778888822	29.8025539630957	28.454218597577
200	23.9219049517445	23.0017990721723	0	27.484091717289	49.8824144979828	39.0550514327608	22.1739550400473	12.0648199663677	18.1824184670118	24.8086218515824	6.20785368797538	20.1912383059814
