# Supplementary material for: Simulated data from a genotype-to-phenotype crop growth model for pepper
Source: Data Brief. 2021 May 11;36:107119. doi: 10.1016/j.dib.2021.107119 (PMC8165395; doi:10.1016/j.dib.2021.107119)
Supplement: Supplementary file 1 [file mmc1.zip › Full 100 GxE datasets/100 -- h2 = 0.3/-2012805683 200 0.64 0.48 0.64 0.95 0.8 11 GxEyield.csv]

	NL1-15	NL1-20	NL1-25	NL5-15	NL5-20	NL5-25	SP1-15	SP1-20	SP1-25	SP5-15	SP5-20	SP5-25
1	12.0031940149140	55.9229308881099	17.9738797711196	26.9873001071155	32.6405880619066	12.231612195554	21.4068315682506	35.7361117905628	29.3329136254283	14.5355501761706	26.1994425539574	27.3606119341373
2	5.44921159485226	17.5176420457260	2.38586229445604	0	15.6362755850393	13.5957929233343	7.47392950704769	10.6895925001160	5.3866907605581	7.64506351360529	6.06370401061498	0
3	19.9596892854856	38.7053432187283	31.0225559996321	29.1077948771814	35.8585870620539	28.0702003018800	20.7910202144004	19.743163495793	25.6295754301537	17.8569380368211	30.0483114340803	15.4768506747092
4	26.3800734700985	29.5105975484748	17.3719773374298	35.1457008441365	29.5574340632704	19.1876100019742	30.6082197466363	7.6220992476809	20.0644579169275	22.0945537056894	28.8003229692308	8.41022025916017
5	20.9958362384833	33.9934335306986	32.4148843514635	31.8067171065792	36.2444154575462	24.4889530832628	16.5873004214687	14.7116904161846	2.35187480211528	17.4528194641775	16.6013722885247	0
6	18.5775188213319	43.7383663321086	37.1627919313229	36.0207378021822	43.6997910328272	12.0256298750908	19.5272508565637	35.7485250716682	6.37104775045258	19.9573939103550	14.1406663355303	14.5639922080881
7	6.94924263263428	0.978970605628472	19.1222188032267	13.0246972115720	41.0870892575583	15.9275013772876	15.6618433379775	22.3043924518282	18.1893908056974	11.8577763560318	20.3043448130113	7.48806727598382
8	21.1992240995242	21.4777357375241	23.5558109121991	23.8113973794911	58.4342481473419	17.6140674666628	17.9862628238968	29.7733459849928	26.2335086538839	3.41614673662238	28.6980797811793	28.8115960698948
9	20.9128453364920	14.8521767350355	14.4484635858464	14.3482081198232	14.1072149978865	10.4832107576551	0.666091678725463	3.33920578088864	2.25739029107608	12.7054139288244	16.9602398904453	9.31113634588732
10	26.5002336282821	24.4948639542128	36.0796560560777	13.5558499741543	44.5393832421884	40.991322219209	10.4168011004422	16.3730347396442	25.6700053856858	13.1806028622008	30.7977540335167	16.4090956906274
11	17.0015210698129	19.7736327367284	20.9289865135757	23.2375811643858	41.6664369308151	29.0685546012183	10.7493585010672	9.28565160781603	14.3486045691536	20.0052476561551	21.4633316510569	10.8711503874739
12	20.574718623328	12.0105367342910	17.8113155372451	28.9244438536413	34.8370928977184	10.3596934097012	4.20386352457331	18.7642664915188	36.6449338946996	18.2799128491341	23.4525048496358	8.50611073979971
13	24.3171681736768	29.7347436285791	23.9700971607926	31.1177637488440	33.1153809595012	45.6383907081022	22.9409815622830	14.3349856448935	10.4939564669680	19.9957126199190	18.0527291887685	9.31200447254768
14	20.4797284329811	16.7450023464793	28.6045325717952	18.8042553703650	48.0676560952031	8.22154820768864	11.3312788899652	16.1979324566572	19.1148752889742	14.0844819512422	13.3202728785513	25.1861050297761
15	23.0452611966408	31.1235413181512	9.22305752480823	29.2643414640597	49.5467153881216	23.2745946685669	15.0852758926266	30.7325703429102	3.73954500013726	6.91592868755521	14.7493282478446	14.0060068847057
16	25.4231818199279	47.4685689413186	32.6858802887942	19.1517112277669	42.7535162991366	34.2136795515307	12.6652746429082	21.6906761530506	18.0644088724203	9.37312906462812	31.7079924681312	41.0620227121099
17	12.1839133206074	31.3739317895237	35.0943137595232	33.6887941748436	8.79576751815137	32.3646887073206	12.9540999239956	22.2725640982048	15.5633113295547	4.03894225137796	18.3970893348608	23.2355626181897
18	18.5531842930015	1.65253992660545	21.2378515009394	9.04635599443982	14.024180679093	26.4958963474514	2.42456886450730	10.1229956595902	2.08065955341253	0.98809809741731	11.6410187260948	20.7469753163574
19	21.3928493219231	50.2120942536546	42.285511975613	27.3881354453645	40.0722251084562	50.213235169181	15.4208614344070	18.3862067832844	26.6211713618155	17.6556285587997	36.2392325059896	15.3394157132118
20	29.5549172714217	40.2327932531801	6.20948344105106	31.59765198883	16.3373998693125	3.70232229568737	9.72885349987579	14.5122911830931	2.86847264985967	11.2020805314062	14.1048308329254	8.84378415075264
21	19.8555846850330	41.2384665112935	17.1701602043490	24.025719137342	31.3585926646243	29.4867104787898	14.7343023514055	13.9861538755177	11.384459489304	7.2770715023679	8.22877789085511	1.18855292873877
22	21.5322773852117	16.5326713868333	23.0010434106751	35.0778533142411	41.4924995603021	30.94735293501	7.00172406807375	26.7687552713313	10.7756633846479	11.5896721120752	32.6358994373795	21.0832646305157
23	18.5995809137161	46.0852246701353	13.5769415691773	28.8965366505119	40.9040569778502	9.65884550354807	16.0441504441922	29.9230438571211	13.7477269462127	9.89366722463542	13.5909410317931	11.2678271133649
24	14.9513894535102	33.650395529483	24.4433851406418	16.629960424935	18.6998626076451	28.920151749423	11.4505244986991	18.4439823819674	23.7517779922322	13.4183056949252	23.9213984657823	23.4703296750211
25	14.9750868904633	31.5828696248637	15.5318430302636	19.0373402939394	44.0914985820116	42.2559117651919	10.8206843593664	12.3859836839725	14.4654398790683	18.9977294634802	20.0863939557599	12.8092876727025
26	17.4381593513985	13.261000301622	30.8424705380188	34.5936224220830	63.6359165803342	22.746202083907	8.96261767093975	17.9654768809228	10.3008629407373	12.6222217637757	20.8133864949088	22.382862483264
27	20.2386715582709	9.23732830415896	14.2596312373807	37.9800041481597	35.0906314463934	4.82839913365179	12.7942587861949	21.8349920211429	6.15721969321092	11.6655003369619	25.9033064956005	8.30278102492279
28	10.8222119099679	15.840264813979	22.8631742254680	18.5928656828336	34.7634990029927	5.05876736921109	8.81133142188139	13.090723023194	9.05749594668649	14.4488126818541	20.9648650043641	15.3238652727344
29	37.8742838150543	24.3395175259574	13.2401934726795	35.4021489221480	44.3778906063598	19.0939731002123	13.5626971735073	19.361826580993	19.0916985066559	10.7947225877555	31.9411769222883	28.2590851382506
30	10.0423378015815	18.5878457183209	14.4916771706542	16.4936458239128	34.3685156238242	24.6261842820860	15.2106515356265	19.1225012273693	0	17.9553279087819	30.9191223786323	0
31	20.2211114422980	22.4022787279227	28.0033750616756	29.51852357911	9.36293313638948	35.2932904293178	8.1810106956906	13.6285582026377	10.7137202351907	16.3122473585252	18.0913728017819	19.9301729848031
32	18.5161902689486	35.7835155405779	26.600649519428	33.0691820507614	40.4450869641708	38.3590483691596	15.6266870127261	17.8428982279225	34.9254515290496	25.661137225943	27.0528006752284	16.8611143534177
33	19.047090519968	36.4431898335994	24.9149341537513	28.3837944833161	28.7136193101748	29.7695667730559	12.9134499517248	21.6808071443175	19.0598765039895	8.96613939157931	22.3379848106793	19.3012997036777
34	22.1197979038915	27.2505724671447	22.6043528576936	22.0087076926833	48.3659775528808	36.6484657373221	18.7029011610427	19.0480467015812	13.3118960613160	20.7481095078834	4.17985592522201	7.23317549405915
35	13.3575621673574	18.8794337395522	20.8083077999269	16.6993653776459	18.5011684304524	32.4114194168489	7.48850520398873	0	12.7035713644975	7.1753803709429	21.9383390924053	26.4512173814722
36	27.3324151214952	38.3502379915278	47.1398075829262	31.0789548960642	43.4953738732339	39.1891371551007	10.9700533237292	33.2798113623277	14.7467229762171	25.0104910580832	25.8039102246873	23.5935089461319
37	20.2896720055603	17.5383093445141	31.7730017023431	18.3123194972768	54.9258084525289	19.7560465410787	5.36606182137933	34.0737369596206	11.5486095429904	13.2846269229103	29.1133903682952	17.733484124557
38	8.55208186419659	7.7734018431873	29.6470318154268	17.4126757336370	20.8215077509872	26.1767452854391	10.6763349648014	22.0485578696529	16.2324588140662	18.1769256776477	3.59417222772143	0.8454924547045
39	25.5768984819343	51.5355718525411	8.811116492072	36.2594414754671	62.7978057182037	47.8047356962504	14.5795803511667	27.8855397444578	7.47221822839558	22.4570565468166	5.47608930003435	1.80326182240094
40	14.7876130638969	32.9183230553527	2.67457798693735	26.3420994384338	57.0558478435028	1.17681925676403	17.0432018856001	8.9920066170739	24.5503430087483	14.1153981428407	10.7341466183488	0
41	30.6225533064817	23.0276261382229	33.0473574275851	29.1614653655551	33.5240419591671	48.6866638562779	22.6186897792461	22.7256037344963	20.6896972786413	17.2515415632048	31.1829158370205	28.7845468170347
42	27.921784055475	42.9544757105708	23.6738088453783	33.800729638372	43.0524947685302	40.527172395102	14.8536247527693	25.9233016182613	15.5978392935909	27.8873469625126	25.2799235240436	27.6952602425049
43	8.60873139162723	28.6078939622773	44.752417141314	34.4962817219094	42.5110387853137	44.2731030280472	11.4098674569482	20.1183318540699	9.06572431977062	6.47090009386986	18.0119143934016	14.3533110073772
44	8.29822829592505	3.83948200827002	13.2397916905372	9.67266626737417	9.24756946813573	0	2.938846515888	24.4638292101978	4.12966963703545	14.1822019885618	3.1850979979743	27.3269770738492
45	14.7003149929492	43.0186190169727	40.2304309921583	19.4030810280027	63.6289869516927	35.4289025254089	23.1731049597925	33.0167132895270	22.0920687806803	30.4838858997298	26.1421500023265	30.7959802539235
46	31.1868774241734	25.0477050097728	27.018227537885	32.7125211114851	27.8580938677793	8.5263358908744	14.9886966472125	18.8002961773484	9.9558532622831	12.1117506612315	0.754535804458222	9.41112583075855
47	33.122198375756	53.9638582416467	33.7263486406656	33.7091474041191	60.4344273954339	30.7740550562550	29.5139563560056	17.5493279447625	36.3530799837279	25.7520276242244	38.6411679582791	11.3370758402754
48	39.8369693329231	50.057302288477	50.4555407991422	39.0818916551178	53.276719806253	54.5047770804755	25.4819762202646	24.1901462757316	24.9986276140593	20.3991531043913	37.6726693168268	28.0046771947810
49	16.9961165807559	20.8858766007171	9.54001851731784	18.0792663695028	29.6069998327781	3.8912803706253	16.6339351826464	17.3938706190386	16.0226847494973	6.43065145317302	12.1448060769606	12.3999540726099
50	26.2132429937043	36.6511301983769	16.6038849936497	12.0390850602334	27.4345125012506	19.6167564755634	7.65185074879955	11.8447573867563	18.7126951253310	26.0197708756641	32.5254859876909	20.7991610333286
51	21.652967323881	31.5110146507108	43.7432593492960	37.0981014176941	42.6822993887085	42.8461026908984	20.5118013390903	23.3437098130397	27.2072661876404	10.3124190462460	32.0872740306979	18.3009603445928
52	26.3486358279681	44.8296944491657	34.1102683735287	17.5910955830307	34.4847421198505	57.1793046802335	16.0639823785871	25.1086008354936	14.2965074517336	14.0828010948344	35.4599055305726	22.1405723844221
53	18.4844578607277	17.8675331730933	18.3185898025707	25.2501374207727	12.1186954385781	19.6404449179780	5.22920396634577	12.4632560604208	5.16089650413015	18.4930382451703	28.0943282266459	26.6021041404968
54	7.96854162957363	18.8707360957568	13.8089245832283	32.1726756839435	55.9118559402485	7.10704592917704	5.88634375478349	16.4620292727586	33.0450175528326	15.7764585185944	17.7065189998634	7.8150558886509
55	23.1588840651493	5.67435309271616	7.64036636290663	26.7273071043772	15.4504748237443	10.8248876129291	12.4745083128558	5.66814065588332	13.0125132921939	13.0170263313560	11.3841567045359	12.0728140388501
56	37.6091032460446	46.3750712287585	44.7357688167727	33.0188743617039	35.4699303526475	32.198947463918	17.9113983179435	19.9272206202814	32.5179328234103	19.5187206991733	32.4093443128892	29.4884866036302
57	21.0603038169383	36.1034716376371	10.7897409238278	35.5544047069494	45.8581661917478	15.4988051795042	4.24506817309069	20.1859475338349	13.4723433323107	16.5557294530208	20.4277871251073	11.5166010118416
58	27.2246731145739	26.476033474754	13.9511244833102	34.8278487376379	31.3717795658309	16.3385554710206	15.4990622200189	24.6115904116333	17.8713812069819	15.5986562735836	28.3016108239074	2.65845413087684
59	23.7741529520823	0	0	10.8842313929017	20.7773326709003	18.3636286591178	3.35867207894290	17.5879018529329	5.67383595613045	12.2834712127037	13.3879880071498	13.09000803519
60	39.9569224699932	48.3578538704915	33.6734904093708	49.4913446699477	55.8970740591314	55.9569528884283	16.5074731303760	24.8505578894225	16.4400732617782	18.3562463732653	28.6580478165221	24.4616343427013
61	12.4349520226077	12.7196871845685	25.4604970288522	17.2393305094403	26.8767944972605	7.49540340105097	9.73729530950899	23.5908437660803	30.8514808644841	5.56823116475353	14.4973460016603	19.8006951452821
62	13.1311246857402	30.5260796812348	17.1988425659280	26.8678652868631	46.4823603068692	11.1242056853988	14.6708548561788	25.3539723665012	22.1416823474161	12.6253639118403	15.8025310692677	28.2672519821339
63	14.3310986474277	12.9899898612000	27.7922969932551	24.0543791335674	34.5907316962219	33.0291957119525	8.31589296731417	12.0462786393255	12.5064735887531	9.9707206778627	23.7797325112945	20.1284237662054
64	19.4176798736999	27.0932562930892	13.7076604530746	34.4178709581409	53.5981995278074	42.1389914942901	13.2596800458293	24.4806194426488	17.4777911556658	12.5323659496480	23.8429558885091	27.7494051689440
65	16.0336417383338	46.0327807411241	23.1737483729714	28.6831528998931	18.8624557496608	64.5915120196856	11.4894792228793	16.6333101706396	13.2416303593954	16.4423678035091	22.7397512465128	25.8019460755075
66	20.2879987806839	22.2087875926033	23.4167635767784	32.0104328491685	20.8321025352549	14.2083847416868	14.0215227741104	22.0219634161855	11.5959936981681	11.9404783255804	2.46001878484691	10.4952894912472
67	16.2814123431743	36.7019004059812	45.7622354963096	18.3540758935681	36.2064756696266	26.8331412466848	11.9800163629948	23.0879289288298	22.9616439567292	22.3505627082442	31.2515982027939	28.7531744714387
68	13.1090034862247	24.3925054428924	35.8411812420091	19.2533634745131	23.7003552422203	7.28716908099304	4.05791246532515	7.20089855844254	15.2550305712845	17.0376771183085	31.3281046408892	11.7787462886990
69	33.9648071623424	24.4342974957803	17.3492801053895	18.2731643489832	17.6109939798173	12.1254706458575	10.6779727174386	17.1299428676044	18.7947610144880	17.1352772582393	17.2791944117888	20.8443162203857
70	20.816953600662	12.8477181464881	16.1313907032081	18.9600200844285	28.7779931446059	0	11.3050259033182	10.8326086357659	8.61060542790497	5.368483547832	12.5556294385500	5.83547833979654
71	10.8880440389349	25.3444038385171	13.2281022594701	30.7626694023541	52.9602635282875	36.5310270600952	13.4959574427061	3.05159622922453	15.3726946503426	23.0437933028299	16.6335008210814	16.1267443443482
72	21.496209147124	13.2449529821521	4.14758250152137	27.3523215708196	19.6428688034519	9.9904913506399	22.7034601676949	17.7343342145225	19.1562093640520	18.6076951171614	18.0596274603918	0
73	34.0157404895539	32.7254692093118	8.35546946859367	26.7560321308524	34.2034483216797	12.8726184401117	17.5306472428369	23.2981242506526	23.8927349738798	16.7040752515005	22.8615460557706	21.8049976498018
74	3.45736745130620	4.94737281566843	8.15611966162829	15.0561276909901	26.8346918187319	6.16399556996679	8.77788325469563	7.1399025997716	20.5523566789627	1.84042072173211	19.5700102319216	0.251239076665742
75	21.7383252330104	14.6193538513279	26.9213322975374	23.2846868722056	29.6712919083151	45.6577449584796	17.5896329751808	27.3357652985827	9.88740667371419	4.99775930952805	16.6330495532882	20.9031934438133
76	24.3887626564523	23.3442288390779	29.447774601457	25.7978040185538	35.2040245963825	29.5091666386522	8.2131842529873	19.5690391460167	22.1168860353682	16.6411179816641	11.3305974309687	25.4337725627311
77	30.0848995883394	19.6433085705951	9.217034230108	17.5968339224448	41.9986698431567	22.4895923083219	10.0645394374449	11.6597289225011	14.6350931851872	23.1061552643409	4.63715972818748	24.8729744938426
78	38.62347279949	37.5797844574550	15.4370969805464	35.2586823455054	17.5114895657426	44.8091514522498	15.2921640134032	15.4165005655353	20.3603076376624	23.3432974099998	21.5962935653374	19.7911031160117
79	14.8919640324102	49.1913297043132	20.4644607703287	30.6332801558031	55.2642800201921	42.4281740164264	11.6443593958757	28.6566908132122	24.9874596414353	9.90332413250556	27.2845309469954	27.1053475211918
80	15.8485048866719	19.3135485421682	18.2639828487319	20.0948407637791	15.9386923860908	25.5781722237001	14.8907555599143	19.1733673735317	21.5851391749506	8.8402643417943	9.41913093877376	3.87712447217137
81	22.6260624883959	21.5585766273461	27.7555168660039	32.4350389426634	37.40360003693	5.55744914967488	19.0955209356365	10.5743213623697	22.0344828696796	4.05287480679787	15.1133111105797	17.9502531962779
82	16.7408586723687	1.14882420587029	17.4958997293250	27.0426657412432	26.5700689363798	13.6137087455854	0.850986674379323	18.3302238213227	5.38173440921741	17.3042992988357	22.6859675406357	15.1859060040148
83	15.6146993942408	10.9779504150245	21.6293298040506	18.5241751209356	2.28137075775415	19.0955575047247	8.80008239509965	19.8589274336971	15.9201213970550	14.6089914719597	31.6408686368646	17.4135614088061
84	19.2532803488385	20.8462773131832	13.82525841819	18.3753274202411	22.5467125647060	27.8924362590658	6.85835556773483	11.6035864599305	21.9116480702742	16.4279062167648	11.7492005971471	7.68161333472278
85	13.5945975960293	23.6230486535014	10.0081375072292	25.925667025049	42.9896613368175	35.5384091155750	10.2038856739540	26.5572491306345	13.8968153742584	13.2779049232685	16.8462632916283	23.4249169309589
86	16.5365559778695	8.87965452189915	19.9672161355046	39.0730326174416	27.0166775891109	15.9936596489918	7.09275236156311	8.60362652316649	11.7754881069668	22.4920092689843	31.2229828708762	8.61919278581345
87	11.4965010209114	42.5861565419409	37.4619102021022	23.2175397677144	58.2972948932263	12.862338010905	10.7770534493477	23.0226888996522	18.4759117472007	22.2333193636515	22.3829141637421	10.2590865421508
88	26.3079573448874	65.702589363524	28.2107088858319	36.1692655305153	66.1759238621499	40.9482567001137	21.5083753468597	38.1122626069523	21.6264142144619	14.6777667988816	20.0720071033074	20.8786763389586
89	15.6565782040325	7.6836040956365	21.0667553435418	17.3848445548589	34.0143186216517	21.3432306571484	7.17668082252202	17.211035861146	12.7843109237536	17.9183270056727	24.1835452524347	7.22738306281958
90	23.6282154162929	30.160947450001	29.7631870421841	18.4318176286896	45.2336039550476	48.186362093292	11.8911191132602	10.2000714716181	19.8701587577741	14.7214318482023	26.2059350618760	17.7796553927333
91	24.6799955883384	42.9689990680018	57.4405404987503	20.2742911647893	24.376672145079	21.7263097504109	9.88174057276803	15.8515345993234	21.6866153508097	19.3612489194196	23.2905630130347	32.4218031282678
92	33.1100196518867	18.9564313828109	8.59700792487068	23.4822069947910	36.0255717224809	20.3684181567856	23.4567357513925	17.5160691772299	12.2206067872864	16.3716006798459	16.9388447739684	12.6316577523966
93	18.7995313375572	42.5408645222232	34.0731587438206	14.0891265429424	30.7021764288612	40.5956915195382	14.2724485526396	35.7839217985725	23.9721293462253	10.3017618449978	18.8405006205186	28.8625963070862
94	16.7138149563994	22.4644330556716	21.4887271307029	44.2314345537679	36.8182119755720	41.6838301500305	1.05942553810297	18.8165368700292	27.0390150975976	7.57723570604258	17.3622716082825	27.7856445706616
95	18.9515687854881	14.6637816345681	19.6597732657733	18.3690468772786	38.8044955033498	12.0844798441214	19.5912455175988	22.8853310499582	1.24751671772111	15.763759042461	35.9429424908283	27.1557250866796
96	13.2164257975735	40.3789222292352	13.5481571937747	39.2779997055702	19.5331599693169	33.8170404506552	11.4285689916306	29.5196835734911	16.6826817550101	31.467629241122	16.1421395218877	23.0731067456108
97	17.0599495290038	5.63510572667192	22.8246157982192	31.0196567581778	28.6192615537291	69.7556910656756	7.25996646817294	12.1819624135763	10.7464965243042	10.9680030520585	12.0168507705897	19.0630708748784
98	12.5783316296751	45.5163792551276	43.2499049985940	21.1197992327747	36.5225168159898	40.6752902523423	27.2712903235548	18.0913402252096	17.3671936132225	20.7107235637965	15.7186330651112	19.1231302015676
99	19.1937175557375	8.59458513512641	25.6362328836769	24.6239827717598	7.16766267528899	60.0780614745503	13.6894272944308	28.0150255134493	0	3.18304331553710	28.9529502758876	15.6717894058128
100	12.3135172334532	31.0292305514417	0	30.5269069430844	33.7715004099893	21.3536132157378	16.3439047844715	13.7669089132046	14.6114921993161	19.7678499472773	16.1033854658078	33.7078580766911
101	19.5570263039153	63.1774636778385	27.8976724379866	31.0481779133581	32.3984047433998	29.5421164488495	18.0481168644906	23.1281780137653	31.0526660102022	25.6345444284823	39.4404392364656	16.3793477637245
102	23.8210748617218	37.679158546435	10.6015122844206	15.5364958998063	40.4839223511750	37.2272103719176	20.7472770172084	26.804310522289	14.0862400274522	19.4055495280357	15.8551941698987	22.4151688216558
103	14.3011333857218	47.2815146163022	12.9583363988549	17.8119435115345	27.9696665007767	19.3804802542923	18.0948068331578	29.0409628185978	8.21049107107066	18.4667480397340	11.0859411716178	1.74049013966494
104	29.3901487288765	17.2569423776241	16.2145283861207	40.8799015371377	32.9274813861063	30.0161542181424	4.76736083411787	29.7219901156918	8.19068560682495	9.17070154690861	19.7021153463586	12.9495907104608
105	30.722360961386	32.9177831087972	28.2693353724205	38.9475970215601	27.5616123162302	11.1409020098476	12.0267554601944	44.4896615767946	27.3205367203981	25.8017713876041	21.7023831719356	19.2023711583612
106	18.8997883814883	33.1198879675958	16.0257568951571	34.581604006377	49.121689239015	22.5644663055951	16.184708089847	23.2218226030056	26.9742467264845	10.7682378975338	16.8754670114216	15.5004114836365
107	13.6924091631421	39.9086387991268	26.5492837303528	18.1405836800281	40.348395983086	37.4996935899177	19.6275384735329	19.6206685412270	2.53513798777559	12.5780840406398	25.3942952243426	8.7973642112509
108	25.4572138391876	49.7664365238384	14.8540104860974	45.6800841168027	34.1207252444824	25.471543092166	13.9124554735835	29.2250691182096	23.8478765849707	21.0378895450079	21.6592321590009	28.7376502748335
109	7.56104678672838	14.0904713106440	12.3083988623742	22.7340139172485	21.2038210232314	0	12.7958360179867	20.1529508869362	8.45919648542798	19.4778187728257	24.2325712501395	19.8092325084285
110	17.4506655926238	39.8401997772135	25.9760588478387	26.4463833212386	48.0689463855034	25.7433782290103	17.9575335126167	14.1404968706769	16.3869338762059	22.6353318934875	39.0203595112176	19.6668285627773
111	21.6174034700575	16.1359385381226	13.7729523770436	12.9748397644603	23.0884062633949	30.6779068309621	12.8077971859652	0	5.21271799538225	11.2421985953288	20.3173584155973	18.6580633198115
112	34.3270209986125	70.3659976893322	23.9997707143839	35.2905399863025	42.8376880578801	69.7885063105442	18.7604317829645	44.237521197663	21.4462149951482	33.2875667510679	44.6032034111147	22.8718723626491
113	14.7060693674478	30.8626689565378	25.6075263250156	20.8700940549215	31.307876227377	22.4481663260029	3.91757237765444	21.2744800831586	12.0970296225114	18.760601627158	29.8772198167497	17.3753729250237
114	24.3509231837745	23.8852902095508	9.27257274533208	20.5598199129054	43.7805343544326	0	20.5399954326478	25.8229558547081	17.9189518240994	20.2635980679219	31.7456858254549	16.0311406369256
115	22.757772369152	37.4294651606986	29.7916202349168	9.29360206590773	14.2262574147193	23.6547176965177	9.60693101473934	19.7286895569233	16.7809079507085	16.1002999517707	21.6312027986739	9.3820557800739
116	12.2869654213490	10.2856124168886	10.7748800278368	24.8795610307326	29.3198156106109	24.812609000943	17.9580083003689	7.99160293134344	0	1.84602294167023	14.5626149569601	5.08388875452578
117	10.1805539579114	26.3878262772955	20.4106300834890	33.8730722945017	50.6618915327067	44.9814465800621	19.6129432770046	14.3502274544949	12.8624965635399	17.9062939963443	33.9530210420601	23.2198082902069
118	14.8085772562364	33.4822376009420	30.8372676005031	27.6904060829713	44.4929366034975	26.1841972663389	7.03613014931527	25.7010167248824	19.384492736801	23.4135729924562	17.2997240163707	26.7784578531988
119	11.6865471774379	0	18.6586260173449	13.0023734975218	20.9177803566407	8.60432892446026	6.5093224653787	9.02984636553329	5.8537320379714	7.51288302281032	4.90459345164974	8.8864037780574
120	30.373654168384	39.2973033696605	32.4500122205597	21.5470080182383	38.8118712024299	21.8973380920569	17.1819378543651	20.7534799474790	20.5889075613822	13.7162222134231	10.5162167867335	17.8880778203411
121	28.189581295564	21.7743961841162	19.3549045390105	22.5528946892980	55.1677710191714	25.1064965192763	10.2959445279747	24.4670043164999	27.3138998641024	24.1203476067811	21.5837637918737	26.60059887039
122	23.7556879740404	19.1985652721313	4.25147476008118	17.4535012592876	30.4883249096052	35.336084272522	16.7283801887010	17.1332605773831	19.8420730035443	19.7738176345818	21.6770623322110	0
123	35.3714539061298	37.3529745240055	37.8603381774125	19.5192936849892	31.5573125201212	38.2487727209245	22.4061825144346	34.4137415770173	15.4741730118247	23.7938170853681	31.9777111477637	14.8329776710825
124	19.6694225687738	22.2299462498166	0	13.1809350072477	57.4434857934723	10.887260724973	14.7955197950141	6.94954480912308	15.9910379188872	12.1098059075049	12.6350199134645	15.2062328397796
125	25.2156236620263	37.2175740205487	23.290479419204	18.8638907886867	42.2207576540698	31.9985249406977	12.7151028862388	13.0953531229705	8.97419746078311	23.3519888323671	22.7771364205646	16.3088260151296
126	54.2322305443915	81.7070451289588	51.4716127408005	38.6792280019181	91.8231627922569	63.8301682143243	24.1898484764807	41.9702188630607	48.8713082494592	36.8597991505877	47.6385225939209	50.142027825087
127	23.6221390856491	21.5452032746799	23.3047299997725	25.0036387969041	22.7079113052249	6.77734927652232	6.01056481685146	24.161558519867	12.6363443693608	7.98531456729437	4.19410638278395	19.4402116148877
128	12.6401672091015	16.6644508217228	21.4133580689712	6.97671565028818	17.1491507037351	29.3464997513156	14.6441817357750	17.0888179387282	16.0776692784004	26.1968306807329	19.4254615065280	13.2299776335094
129	19.1954397376502	7.04428475048991	24.9675393469750	24.1574901281458	33.1984202452725	17.4675872274754	12.0076277866647	25.7595199652933	16.8210529581472	23.490064551163	12.1028396873884	7.38072363852221
130	25.9595872696105	51.1775957007236	16.9574700705817	39.4369519496688	41.8950728833728	55.1103265491303	21.7938210543134	33.6244521995285	25.5281739126335	21.5934823880725	32.9503112678709	29.3573656735329
131	31.5360917555418	1.07931647763436	14.2049592083060	12.5537982519774	38.3154500754395	8.61835958002179	6.86473638990915	12.8648591182152	9.1580226129268	1.44696506048741	24.0619659763476	15.9002031009326
132	18.0710981857121	32.0291070035768	20.1729006343614	41.2702479053	19.1021801099322	43.7484814950721	9.1369405985491	17.5025144923369	29.1191302707937	19.5618127164704	26.241793398463	21.7472754744498
133	10.7954809853609	23.9591404246734	30.9331668799745	36.3091009276935	34.5743021928725	40.4158072218123	20.2747309465610	25.4407442131966	6.48703279465704	17.4435600415840	15.7220115986017	13.2979720414815
134	18.6251987379758	9.19585389614398	13.0034739141177	17.7386859149162	7.19496122673835	30.8389455229122	14.3574713681757	9.91662834356044	21.2544218202942	9.3163334119591	0	23.1634406004507
135	15.9432260688183	25.0441518074342	13.6515894577028	30.5236155461612	17.3313902888544	16.7175164255778	20.0679263923990	14.9599749438966	23.0401710478073	15.8469452640382	21.1620124529802	8.77265988465778
136	25.6200146910558	18.7347859359504	30.8703559894697	26.5208704089658	51.9879459045729	19.6684008722384	13.8427882390123	9.4867342270914	25.4043473179542	17.9559180509554	20.1350840764397	18.6159233550194
137	23.229679113405	27.6558695033479	15.0446559145637	25.6293067899626	48.6499528700552	18.047464494986	20.9293454722054	9.66802715161034	12.6663856622390	20.7819664257707	27.5115174431194	14.9730557431385
138	30.7328042756353	32.0880236872884	18.1006550721137	25.3607224524204	36.4562291658412	36.3697569894409	24.5924996906599	11.9608325455032	8.26114214228877	14.0213387125072	15.8237980916110	26.2162097395301
139	12.5542900937473	22.2218727959639	11.4854198701240	11.6653900862672	28.0109295968081	21.4310088167136	13.1359770940886	13.8899344535099	16.5167348077814	4.48626295473521	26.0875714404315	13.1382077748695
140	16.9290045237406	16.3352066065701	8.72119367556449	14.0051400652911	35.3585042503734	22.2502386468177	10.0638163155610	0.200598389471494	4.86427057105997	15.0350410564676	4.32585187740194	16.2072048069586
141	6.10230026235248	16.5107468229250	8.02508362500517	12.1544072974848	42.4071566925882	28.6267486852901	12.9478009157032	32.5593942448973	7.85280013598149	13.2429884244089	28.809095655257	20.2942811352393
142	22.0875226056443	9.29447434569946	30.9706110901561	23.6811671038387	9.87656676033947	22.3554747820271	15.4029147605067	11.6774973563625	7.95990487246914	15.3285044062577	17.8675769866935	11.9046397097021
143	13.590222261228	19.4333009964322	16.0297335241210	28.3880045718427	4.17377561796035	12.4118122348587	13.8597575259467	17.1526428117075	4.39794381492379	13.7193437308718	11.4797486138379	10.6271329482761
144	17.8195052908702	10.1831969740780	2.52601085676690	10.1316437508475	24.4246713333032	5.90975687956754	4.87936864989816	4.3505894288487	0	16.4380388832809	18.6806130346852	18.1211993869187
145	18.8352006927932	25.4338811091379	27.1064934159492	14.5817191450163	6.44794704762942	27.2680609052688	6.64652164777274	13.3446629635298	6.70169648346194	18.3060079697248	28.6935929628438	8.3386440059586
146	18.9982994505645	59.7458189109347	23.4183086110211	32.3055354640242	54.1559079433366	46.9792554793881	19.9616029209976	31.3168028427057	37.9783207919686	19.7790435244304	31.8700706975474	19.7334735336994
147	21.2658875858203	47.0338310260319	24.8407212458673	35.1561396195289	56.7084101503556	36.2940160222245	15.1712643817291	33.3997018025287	14.3256426252799	11.8698251716522	15.8667203014414	18.920505889523
148	30.2235036204257	28.6544829282397	24.5629211990764	28.6717220214351	25.4981030881163	12.4754120197778	3.38791776554825	7.87946134266018	7.86409403988822	23.4034159680931	28.8992247251194	21.4985939885169
149	24.3661463933482	31.4747116732804	17.0478495582866	22.8248281189153	21.4784912884465	33.8391619929874	19.0093396351802	0	11.5515645412124	11.3409097047502	26.1023471200253	20.6754442531681
150	10.9925456399648	1.81734553211711	9.20505910851806	6.43262549185514	24.753795601878	0	8.67000450717854	21.0511168580714	10.6188046614407	3.01882554123648	12.5890983050163	12.1543853743983
151	16.1274164002996	33.9354554856519	31.2267473824156	20.3912287180654	29.3446642265259	32.1260963269884	10.9900860280757	12.6882828431477	9.25373146051716	8.97121740335681	15.5210222787721	8.9170924411679
152	26.2275027992843	30.1804948202029	22.6059678156523	31.1595756477919	28.2829830088665	23.9956752335344	19.5445623944907	21.9670377567143	2.21620363914287	19.6686263543933	30.5555726004888	11.4381985847281
153	3.93331432501611	34.6718235865002	15.9799406271679	16.8484478573170	45.2807543103045	28.6976436145983	16.0015440166295	17.6202357167146	8.13972523448739	22.3908537119078	9.04815257044893	19.9433020375593
154	27.3325933390054	35.559274315712	12.7287046222985	33.6889533006972	20.2122479436167	41.3828512636043	12.4496208061101	15.4455678026193	13.9578672264804	16.9017374243610	25.5029658135912	17.7868679891817
155	43.3623153605774	27.2714881058924	37.0583396378787	34.8181735113139	55.028798488138	43.4277908820741	14.9517761687298	37.0350557129271	17.4895797465776	22.8208025355513	20.2613120044765	22.2997860823404
156	11.2590187526060	27.2686233282400	8.73856035695077	17.5775315543434	7.5116006635352	38.8512298876208	9.48789085832768	21.6882123668334	11.0159636205092	15.1146520259240	0	21.4077852240323
157	13.5953525918089	20.7336637593763	26.6256279232551	27.7402215816648	34.4385031779551	19.2047688968448	10.5823919078539	23.93060980075	5.52510755309757	16.6154631161182	30.7733111541928	22.4323359285372
158	18.0590554264308	27.4424956085346	17.2712093116609	14.6349999752662	38.8683339554987	27.771648994479	14.5200628409246	12.1521646322176	12.7318615035482	18.7950741692346	10.1703759045240	13.0236813706063
159	11.5093076685093	36.3148439659006	3.17199274627972	33.9103715147668	22.5629462581748	28.1735514961192	21.4226842570745	27.5514213824542	12.6804707032529	27.2386378876219	13.4656781842338	10.5622640003933
160	25.6861738521481	39.4832167254661	39.5642024032401	42.5402476396688	50.1977918074805	33.4279920541439	14.2744807918915	25.8428423211646	12.5839569123599	26.8139419652218	30.250749990836	28.6645187193761
161	13.932610479275	19.2820323054199	14.1187719168219	29.9744026062229	60.5620868812867	12.7038401925624	6.38033202994592	14.8322560015061	11.4504066163598	20.7008855074477	5.98813027127791	29.4864136480076
162	15.6673589782471	38.1821614517288	28.7920657971207	36.3837548498878	21.7217819026302	31.781238537916	20.4862562576048	26.9759431124588	20.7156913570448	15.2504450368719	32.7464271470997	23.4483986000263
163	18.2894105097324	8.65104221050926	0	4.80707581085283	21.9152675043894	30.0336286618305	11.03889126685	13.4030534957450	14.5564985502563	6.9219775735362	27.8737992007659	12.8560813099136
164	26.0605174400022	35.0899294252779	18.6340958676008	23.5106650236113	43.2931761854304	7.70886662217825	17.7806021900064	9.873425687832	17.2242807656517	19.863619555503	28.9954857157409	9.8453847387562
165	18.8091997592572	12.5186740242227	9.81197154778461	9.23489617852225	3.48839928146393	2.45022349653829	13.5724229840293	13.2176672474270	4.63977226822051	0.690470212521518	29.8649173098748	1.12193328735044
166	8.52018835493658	22.7997444096408	5.93471591063921	20.0591630394261	23.4708323395194	45.3993025705525	11.3264637711304	17.9900766866634	28.810314338877	6.15076666585193	21.1150971281338	14.5162049523585
167	19.9649081556945	26.9191872109942	16.0190088426811	26.8911237855497	36.5944045523102	8.71398176683864	17.2365384452938	22.9506626931972	12.0981270329909	11.6366078832181	16.764011325666	33.6559005618795
168	28.2077270850441	24.8453277014115	15.234927132821	19.9705363705817	25.9566821754486	24.1889132073924	8.32808324573935	19.7711292171393	11.5066113310981	24.5126691839731	26.8318073209273	10.0139406768961
169	33.5301820242502	39.4239834518641	40.1303848678032	33.2707497304834	38.2919033361094	30.6768431226645	20.0144014284010	14.5059756992295	20.0209444669898	27.1783740976157	24.4413832972204	29.8279152326425
170	21.1114298826107	42.2130433545177	26.0666078535397	25.8272107600114	45.6461812954864	30.9596075954500	16.6863488807708	32.8995194126301	19.2091045782867	21.0196322823735	38.5714781831665	28.2602371657538
171	17.2882369669898	22.9160219565818	35.9484865524082	16.2055962693101	44.3561177775609	59.5386696597429	15.2729542998571	14.3241058068205	20.7362352807724	31.7763763852942	13.0853005537120	30.1911693073794
172	5.44835349203408	30.2658042944153	0	5.63032865514097	36.4563597321495	14.4427547358408	1.29354322776749	4.25290042721658	17.0317484207308	9.4239944659934	32.9123247216097	6.22872745176359
173	17.7450808778005	6.67700353324767	6.97306472391771	21.7110101797295	5.35845031822369	7.2584802739139	12.2848397647613	0.986490087863507	20.347152913875	15.2616542636412	9.27420136087705	24.9094253111911
174	28.0948675427578	29.8057273663451	35.274689445971	17.5516962667232	26.3748166917519	41.6352856253315	16.824314854369	29.7382619686794	18.4071308467463	24.3781245517118	26.0866875068378	33.8788046149743
175	20.6764536346290	19.9809800639662	26.3158302610971	24.3527949091406	55.3521746918889	21.8740342640208	13.3953060946663	13.2695954584779	19.4115764332741	22.3068159939482	6.11077633173063	17.1359099892505
176	14.5971739336215	28.0064094618654	23.7097856826967	29.6672617693724	31.339587595337	20.8198715371495	13.6572934391521	21.8732948622550	23.8187308369504	19.5458646676671	13.6937120736807	5.9472200741166
177	33.1262807333414	40.9137730763725	28.2390173475201	46.2476697377085	68.9712715453503	11.9989953451453	21.4296773641082	22.0900367153787	19.7178722707247	15.148324160919	33.9786653347556	3.95112445178951
178	20.2105038809020	46.9388764766215	19.5368996229621	26.8538568003369	50.8490886516382	18.8066932107790	12.5078610621568	8.78694538005554	23.1305211015127	4.2806338128828	36.0359047396395	18.8824243378914
179	13.8161267400832	20.4916673693301	24.4124853641702	51.0616900340492	37.2787660245047	24.5121024179182	7.51298369207105	18.4867674826652	9.46602431737885	7.81352745380717	5.30772836584727	16.1953056493823
180	12.7424834792921	30.0472569190035	22.5827698927731	15.2776096896003	31.7910638306857	30.4730757378384	7.81379936076797	25.4826111341653	11.3242815258704	17.6217858505735	17.8393560716719	8.48017739539649
181	26.4857079642440	34.1092901962812	41.7699584582033	24.9811677933516	30.4566187336935	12.9282830227260	17.5148808956776	12.2038432646278	14.594878834032	29.0764169851206	37.3568623608639	14.3416983062677
182	24.8983847390254	55.9732606742197	28.2830759671252	30.2723905219772	53.4730325466756	29.1359961902124	11.8748837639152	24.2507125067744	12.1581157075989	25.8901294954035	39.5695446537167	25.2304243860931
183	16.5448504612155	27.397263086984	35.5589220191119	16.5224106306173	38.2951094494309	64.4048536049261	6.98290903609148	18.4500579160078	17.4291161427314	19.4998803156596	22.3497881309983	7.77116751671046
184	28.0876916195578	12.3243715348688	14.4852123524187	20.8162444814507	15.8381743980749	32.7505931883531	11.6488474644023	12.6545059686726	9.4582051742452	12.4043129990773	21.8901239681631	5.55550950860925
185	19.8283635332283	38.8097069033661	35.8690146995925	33.48848333308	15.5515998412157	18.7937672945591	21.6010208009412	9.74937038580975	0	15.1846138621445	18.3403197050074	11.8086605390413
186	20.3918026675755	14.4873634012959	0	33.3928961584252	33.510025376929	50.3003289512342	20.4007806504827	14.7947043523768	13.0338272167045	15.7059339384148	31.8775212488080	15.3369715447162
187	9.65652092882652	20.3916596825777	17.9190870012653	32.4985268065158	35.7678635690086	41.1405722576445	15.7539321651967	29.1693630007878	16.4791243222494	8.22296719520303	15.1540066937175	21.7969921569990
188	23.013473725531	38.7544849699304	19.2209302966801	7.50247232911692	32.0206013433325	2.01674709546178	22.8464997349998	9.07715841953586	13.3647912713738	16.3270071112177	8.74918806498177	0
189	6.49529933704232	18.0662867986991	15.0142800939812	23.7240908712809	13.1171293312901	19.1836193973698	10.9277892392066	17.9721695794523	5.37425308569427	1.51699795108995	11.9728749672579	18.8826606999863
190	10.9822731063251	16.0583944912677	2.05433495683036	31.6673452018443	32.6534193036876	37.7950570059608	9.73611308390684	23.9580825753548	0.255460566654573	19.2488863503331	20.6813008101227	19.4904264431820
191	8.52681974803007	20.4216988242914	23.5530224793459	29.2374685355162	40.1245433528003	3.72178719036375	14.2850689140326	9.57833374823104	0	1.32601266761043	18.3912626834082	2.94090876526193
192	21.5107120700054	18.7522149253253	20.6998212202034	16.6418303663484	35.1650603540719	23.5337986845762	15.8252016479078	8.5695056028424	15.4846530271443	19.0942835660838	19.7927801265366	7.90971928585834
193	32.6385938075871	53.1982949080049	11.3287391688749	41.1009244512884	62.1022625664882	35.0451430435896	17.7671970047446	24.2808980294504	17.2979087251908	19.7521901601628	20.1470204183420	17.9430025191390
194	29.1873822030025	43.4935350230871	27.4865128114989	29.9981941837213	61.3994855809838	49.4744329766628	29.1763541514885	30.7352421153054	9.54803998362704	23.2210808629590	11.0716840103401	27.5188575049537
195	31.0008996327783	47.5434675602986	37.0356036385763	26.8436371401968	43.0379149652125	17.6417608136474	19.5112493382086	20.8788665108693	10.8146167508121	23.8732990219880	19.9161306953465	16.7027400786005
196	23.5678420324967	56.1490667591517	28.0358991800356	54.1795796738603	47.79121728926	60.517670631639	22.6584225387126	25.2117646951458	24.1864860685716	26.3661624907767	26.8759819574477	45.1074142156217
197	5.15163545939619	24.8324847125816	19.3655065644046	2.51031883282207	17.8313852155394	11.9284736590728	13.1096088961189	2.54319233398151	7.56443301030491	11.6503845831913	16.8297341194310	20.6875737744592
198	27.3153523276378	36.7050391158461	15.0863527070144	30.2751247192067	26.3556699730902	30.4096724544168	17.5126626237146	28.4321406572888	20.5557868122594	14.5747652994950	21.3342088632551	13.3419531154175
199	23.5862545207742	34.3069945599444	24.7251149530177	27.7965669851739	23.6772055161198	12.6989457204327	17.8969793725214	27.1749764977577	21.5475193937032	20.4255261390448	13.4106262375105	13.7571973132083
200	25.4221691149093	28.0871036123982	32.3674237174063	24.5480456483729	53.2881424370565	12.6114315096383	16.9997935043179	9.16720822887686	19.7018807859991	9.9818183225582	25.5377977514382	2.75162451616202
