# Supplementary material for: Simulated data from a genotype-to-phenotype crop growth model for pepper
Source: Data Brief. 2021 May 11;36:107119. doi: 10.1016/j.dib.2021.107119 (PMC8165395; doi:10.1016/j.dib.2021.107119)
Supplement: Supplementary file 1 [file mmc1.zip › Full 100 GxE datasets/100 -- h2 = 0.3/-2016580073 200 0.64 0.48 0.64 0.95 0.8 11 GxEyield.csv]

	NL1-15	NL1-20	NL1-25	NL5-15	NL5-20	NL5-25	SP1-15	SP1-20	SP1-25	SP5-15	SP5-20	SP5-25
1	16.3293869730832	19.2682111302144	20.2980385135412	31.4388285684462	39.4055134738724	15.0945874017701	14.0898583591904	17.5738153461545	15.0826971167966	16.5050790799115	25.9249706596247	26.4771509796919
2	29.1669323340948	25.0888852130196	27.5339089607072	25.5855271496052	52.8889811454724	28.7851957319629	21.1089579356258	31.5877950732615	23.3183485049747	25.3997533779834	23.5606777890295	30.5173276512735
3	16.9544537988196	39.9532365591017	34.6294141356133	45.8081102762369	15.4745501668837	25.2691081061665	10.1118472847481	13.0072187040595	25.2589456767554	14.8682261388142	15.7591172633569	23.3337402532052
4	25.0017886158806	26.5370130734826	20.700201940719	26.3147296645364	25.3867405549097	8.47736965281668	10.9937013660702	21.8257407515293	0	2.35271151598895	6.70222792870154	10.6207074587811
5	9.87241759517197	0	5.77940255279711	11.7786636144918	11.7702243967289	31.1128076977888	6.97328408412625	3.55986799855036	15.9096937094373	13.9848156521704	13.7516278522896	24.4611200167329
6	23.1229404964587	19.5961300786404	26.8095553715590	23.3005776561723	45.9893010815435	23.8744866901948	17.7936042260123	17.1073048896202	20.9722282261428	6.67732979268964	11.1259270598402	17.5880017685347
7	8.8821271745408	24.087649890207	41.345848352215	38.0787390283536	36.3841688004061	38.1617321820124	19.3943175266887	30.9169132654919	5.1680474476819	23.2415710116364	31.1273895959471	10.9119311441901
8	29.5429598377662	34.6133970425005	25.7331941493341	29.3237134820127	44.5776169662003	38.6435322736098	6.44593190947219	22.0391118182782	11.3623745535620	15.8725086010073	19.0510226839215	18.2547768329323
9	28.2954365041575	34.2593894248999	26.7303085803668	30.0901237517272	45.5978947514648	16.6979858645713	18.8338534335191	27.1101666973838	15.2057822508565	21.9662990692775	28.9341993202970	22.7538105034273
10	16.3533265334391	22.899464760175	19.444793193161	24.0278126327188	43.6618804412809	35.130171144385	8.80645259694591	21.7006118219411	25.5748123606516	25.7960282034854	26.2960710706557	29.5603529982132
11	13.5832643882290	21.3127583195214	36.6067281230561	30.7725446016078	32.4584049333222	30.2752853682299	20.0564501676509	9.4816521330352	23.8057907004015	14.5914793636954	19.3463516100178	25.5526132171639
12	14.2051460355557	7.22463007318917	12.0783430167211	5.90242724122673	14.6936448992276	8.78677610579438	4.51416825309769	12.6498922589166	24.7471827030298	19.5015356771354	10.1468106438899	18.5557457540967
13	12.0440502534181	6.46163398284512	20.6931938085153	16.4482170597596	46.2326272046937	19.4764838113002	17.0480157232353	6.4902043076898	0.350671093561409	6.42183639183102	24.2697279599306	21.5257155011642
14	12.6116929602335	25.4797778875395	30.2227766811754	25.8520235922426	47.4809084185045	38.1064887877804	14.7175407011133	18.1256577155979	8.6783963335699	10.4187725228998	21.0719516596152	20.2997743655682
15	29.1706493678828	37.815744058911	17.5715095110165	28.7521292302465	30.2013278011545	1.00299710406777	14.1090429123798	21.3955296581953	9.49773142620338	17.0718353791609	28.1279666963574	13.0508874992231
16	23.6352245291836	25.4909123317734	14.9249127715837	29.0979129015944	18.0460693453979	27.1560684354231	13.8269460065969	21.1481759728868	12.9259158647188	17.5844085854414	7.9008379521104	18.0977992027717
17	30.9246278706345	25.4394256828842	26.7920336553100	25.9317750859715	40.4043737483955	48.091490187773	21.2960899983835	25.1896740455159	32.2221353653068	8.26818586770772	30.9652148985916	16.9074611320742
18	30.038932863551	36.8640883689871	29.9725848368919	19.5756380472815	46.7945500060885	32.5982354299137	14.2967010089479	24.8523625951051	18.662824855502	26.8077900938999	11.4808030043558	22.4210170667638
19	14.2982075218628	21.2799425587820	25.1965070986511	26.2168903205729	41.0955097067325	50.0451024406518	8.30530877409951	28.3954531315205	14.4796226551705	17.8980944196316	29.1509382170262	24.0665938339373
20	27.836247005702	42.2758988675601	35.2586583050515	21.6513028066706	48.3792466527691	36.8972856616004	16.7239008838278	21.6108352702362	21.0750160015189	24.3682169687825	30.9776754731071	33.9913608504737
21	29.2286937079950	40.2155557783680	19.2303105344176	33.162704608457	49.2293003274384	39.8556723678938	14.2106189703538	12.9945049778304	22.6139705859000	37.7535826701996	35.1148293287725	18.6564152081888
22	5.14106195402771	0	2.27676491509375	11.0488699760133	21.2587212955701	0	6.69574298795263	6.8204618176423	10.7518537484108	0	7.16410365074857	21.0139350655489
23	23.0152948212461	32.4243108246087	15.1849929278232	31.4795113368500	20.0849294489114	30.9270189269386	16.5713569830621	26.9167545084220	20.9109205667298	9.54500039899792	34.211432734796	30.2272002193948
24	21.5942221673215	24.6788489145364	22.2052839422496	17.2312621522078	11.4364055970083	28.4629928441154	15.5205333316467	15.8189857830257	2.70857169808182	24.4697428184819	38.5611329709841	0
25	7.5786199027772	20.4519601986942	12.8265378407071	25.2232312046288	29.8254983799869	28.9339099555400	10.4158474973151	16.4267391544771	8.65253256328129	5.75720545810941	23.8509674863155	21.4442573252489
26	19.2414424984228	41.3525845061440	26.8173810447871	46.2175731335674	58.2720257238346	26.6785029952277	26.1661285821085	25.3892316069092	19.4255133648876	38.8560064195262	20.7217239734473	21.1815656518547
27	14.9672376787180	10.0512374084711	26.7197101348312	26.3899145832492	53.1982279031467	8.55881662515758	14.2867467978181	16.8332697698690	4.18221563239654	12.4453981147691	21.8459576479530	11.9360470279484
28	16.7425302838741	28.7809354601226	30.3288711116971	37.6638890655702	34.9305055266294	32.9471559360423	15.5721173783978	22.1339131817827	11.5036621848289	21.2155794684875	23.9208234683944	21.8412111475566
29	22.3466393767800	25.1957987096144	43.4858747992754	12.8001517005697	43.8676759238409	32.7875538534601	20.7736610437276	11.3717908022366	19.6434565014766	10.9366316174040	15.4798449894071	11.1626461589111
30	17.8986710743223	32.135096833508	18.3739870557348	35.2145324843411	32.2844104861981	30.5174508239473	10.3199599424305	17.0925241499243	15.8858187482241	12.1101343389887	5.44802879250704	28.2607415420207
31	28.2104291598795	37.9357242375166	24.1849325374036	33.9583681322035	42.9756127015987	26.8168134225543	23.2818375814407	12.1538072247254	10.8891139236815	18.39792930786	19.9738500658417	6.89090196394762
32	18.2492530360423	8.17599665791088	18.3692445752746	31.2633570987872	27.8884202263081	54.2696034018659	3.6547326643283	16.7803080358710	18.3852738681259	12.0448026234035	30.0115418167513	9.52060854707442
33	21.5701247025514	41.1390553426024	32.7754569515105	28.2800832642865	18.4035505054977	40.5761042020609	16.2083559270760	19.8678395797556	27.5355461974127	23.3832495685015	22.5750068036716	31.3405845860354
34	16.0260488849018	20.31409973206	41.2028066336522	15.6900570499519	24.9883192485029	7.31233462391939	14.4144189641342	13.3095511097212	16.6181512687224	14.3966329210318	11.901507324631	14.1849783291121
35	0.817986067801503	6.2983702380957	19.4678682788414	18.6089269155133	19.5666169997964	23.6868994016742	0.841005384751446	10.8429058523015	3.28075114484881	11.0962851665767	12.7063059996470	4.69623722756626
36	37.4148709791747	43.6202531631941	32.7401646370276	35.7558570301661	42.1732132534791	31.5637310069164	27.1842843320745	23.1029185502691	25.5123044013881	20.7183011022913	23.5729333881654	23.4516405699979
37	21.5694499876129	22.2998919249361	18.4492580501152	15.9780243018924	12.2809361143045	22.584358659882	19.1516151261391	15.7773925302658	14.6472318249841	16.6359513279209	29.0085656794352	13.7626282054745
38	4.78292035692492	21.1995726122498	18.3226650355402	15.7189737708497	43.4802740724922	6.38172777003787	16.0588186691519	11.0319047655544	0	18.4182135640042	13.0805944296562	18.5896394701838
39	25.4773086873774	65.5039891256667	39.01060741947	34.2576241051729	66.8208683879502	55.3538149651005	12.4638909599926	29.7070201144557	22.0902969228466	8.17636047844204	19.1791279855909	36.3252513904085
40	30.3889117626415	27.3673019731364	13.2645411157312	33.5287484833406	22.9090501340187	25.0442949964942	11.1006714491955	29.4913145723978	1.05684821915242	13.2774493047474	25.7349009351184	8.7297542496573
41	28.0870408816190	39.2074439542417	30.2017398630478	15.7555638690385	31.8933125224475	28.7705920529659	8.53189024943226	19.0831232939841	19.1515325995307	14.3659360200223	30.2804746506189	6.7743648745447
42	33.8079765654526	18.9474473728136	27.0890796390190	29.1964018591822	22.6868664423727	14.8900420514437	15.7010713101958	19.3885713204153	19.6148809118305	11.5254705277501	27.2485121429404	15.6324471981224
43	23.6756230761031	42.776497126488	21.2885997596967	27.9148342010543	26.3465543613183	27.3209793443715	7.07537607365166	6.1028765086957	18.5052619288254	17.1015806727203	17.0520145408505	28.9915529364184
44	14.7056477984775	6.97400210693952	31.4059142616237	25.2115497695947	26.3403579050693	18.4002817778301	1.68453464218472	14.9977899992600	13.9006551188923	11.8695560255865	6.10268753692503	15.613917041846
45	20.1643134700099	34.3940310527625	21.0720961394389	20.7167480907118	45.764386989916	12.6627790428609	16.5292393605384	25.0100519303864	12.3112567917275	20.1522710602714	25.1667057537210	27.2380384174528
46	29.1366876087851	62.2936661184938	28.2143166273960	35.4769038269920	67.3348999871113	28.632052157544	16.5678012590789	30.3674675742027	28.0885874050774	12.2339859255024	29.6703283445234	39.7099981692105
47	25.00442375016	53.6440160797509	29.4658452370575	29.088681459983	54.8463411851661	45.7847016642734	17.8548038871889	28.4898477150025	24.5230500180025	19.5970655392957	25.1021684961678	29.8577354903812
48	28.7136381274819	32.6491647683634	25.4868916323436	34.2377673551021	58.1131546002442	5.89300429508069	12.6705095078151	23.4639313408428	13.5277121808240	22.7335066725275	30.4694620293432	14.3586355388397
49	13.3018146814626	9.31374975500037	4.99607467386106	20.3350701084160	38.5781775455841	13.6963013008116	15.3289643755639	12.8569662033838	14.6362520327842	6.98238421476661	13.7274682226062	18.0467039830942
50	20.7197269986749	25.3714369359053	25.5080699273225	29.0103611284864	41.5114911423362	15.2457820505882	27.0452858954313	26.5086797695766	13.6878454350910	23.7841797816274	22.8784765979189	13.6533893482718
51	18.7236123499678	21.9235264845074	26.7094195639893	38.4015629362966	39.9438618521491	0	12.9949652346924	19.2716999274391	25.9995970944672	24.8917544125034	23.8627588047898	13.5255147632265
52	23.8010598039923	19.6663594019544	5.53386719793019	17.3514928000952	38.0295143293731	10.7223953589574	10.1969342073628	20.7796039945545	10.5752974674428	14.9597736568269	19.5940817098524	19.4403595717161
53	4.47424362048816	25.5013407798495	29.6414300472092	16.5389751620298	36.0029915290455	36.1838688181851	20.9716416592119	8.91370518374355	11.2319473293881	20.4289739856817	19.6457787750822	0
54	21.5562914742579	6.68286497864224	23.8342485284305	7.50493289232112	3.07034303617422	13.3996360207574	12.3342626568166	20.9227451356409	9.18513133878932	18.57499997149	8.44494846488806	13.3066203317825
55	12.2258936370641	0	24.8462062368109	22.3923852554317	17.5499956725704	38.8583085680344	11.8398441589554	21.9007542358642	9.1382184747559	15.0643054152568	14.4626589537416	7.75437727644614
56	17.3552841282772	14.4672523283685	27.9047535084239	27.7809500783784	31.8254465134364	27.0534263454411	21.1605453212547	19.3910922848310	15.6670335541023	0	14.0669962745547	22.3862431687677
57	23.6611262708786	38.6100465160417	18.1982875401644	33.0863211155029	31.8804809735576	18.3470471662392	16.3012142586818	30.4426997237183	19.3274286433735	11.6372087694748	19.1574948522585	19.0212383630674
58	21.9672593413493	49.6274073071839	18.2549081587522	30.5499964927637	36.9429554444356	21.5217723586114	12.4440967693840	23.2324654310910	0.838083290448726	28.1262492935551	17.1845834149037	16.5048539445481
59	23.8715245794697	36.4810737066184	20.9892105729953	24.0584055641170	54.869195937019	40.1412958893676	15.4573163014373	28.2602226557043	8.09614793093903	28.6268152405518	28.3067094774386	27.6666075411855
60	12.5665191577221	24.6347925147697	20.1372202232734	37.659202403801	38.2435208115318	41.915249670225	16.2333644710835	26.0380281308758	11.3757837770418	27.0533285965103	21.4779532167524	26.7450038343264
61	14.3904425798745	30.0093163505516	28.9343772653784	35.3376434732989	27.7952198597674	34.5626569327274	17.7750256280615	25.0143373222071	26.3960248813544	20.7771700374374	20.9037260831832	23.2604569507872
62	15.6267732064087	9.44944409557064	0	18.1879871208386	25.7926063589894	3.17909250048851	26.2214326316707	26.1585598683544	12.9277244522310	18.4853294739116	19.3683899246614	30.7175273990791
63	25.3266423322488	28.0685016627338	19.2632172155217	36.8253980067688	56.2582664660898	44.4725151698506	16.9815048063069	19.8698909799883	12.6876204291119	12.9928109793290	16.2514764283311	24.3775072408238
64	19.5425581904899	33.906665015867	35.8722515674281	39.9134795294838	51.937566695418	21.1475479052593	15.4190658682980	16.6049778361747	23.3278952716055	25.8561687140273	14.4819691829286	13.7014910724373
65	6.81664947489257	31.0194123694049	1.49271952961816	37.2932524767104	48.0198089861504	11.5213691742343	15.5101802881094	18.3634858565694	24.1565507359672	12.9679615038081	18.1523379459895	4.63867355348713
66	23.8795357770590	29.8575172053573	47.0220390082686	37.5940702428312	48.8085737938497	42.4371985469729	18.1196238087021	20.5712156117240	20.7484245783436	23.4132935875085	27.6776966123765	20.3515183707662
67	19.9999458756407	9.98617734512963	32.0836043398631	29.8588780541198	21.7746275420339	38.2967604521006	9.48622534592418	7.20324078623898	13.2084695548636	21.0462888762664	35.0656175915354	13.4332157650095
68	30.7541687792094	38.1522550749273	38.8283060506241	35.3472793467235	43.7345034133284	49.5034407186432	7.95911334756173	20.9751555745081	29.7669936692570	23.1199682024182	26.9102188555031	17.9346057151158
69	26.6470216844582	39.9476801464908	30.2598878584649	26.5378386653286	21.3126953719313	58.7699261059417	15.7074889718993	28.9466050672675	34.4359721591003	20.021321784995	29.2413953209938	37.9561499868518
70	11.1635197038643	15.2141630322547	0	18.5376866395924	16.2055874356463	19.6725278881298	9.62325252459699	9.54093179035033	11.8488120446244	15.9169553040076	18.9587815023370	6.80146106437887
71	32.2909895918907	42.0504482286351	35.3413924486888	28.0894880038073	41.0070923189659	27.1614865935516	12.9071509696207	33.5542977741309	9.08203455858722	14.7729545114633	20.2779962679858	15.9898754521731
72	30.4228810960934	27.6960085983733	16.285089141662	22.8285578007784	13.3988401753705	32.3965338572356	8.00946914258905	22.3843477774723	10.8239060065874	8.10538849907095	33.3973366982898	12.5999681256368
73	18.5395231730369	12.5825279854927	15.4366082945476	18.2379540596643	28.9692872863976	34.236288930836	3.43817336686781	5.75046370112316	21.0033121354421	17.7779046691535	23.6439471434193	9.03757398476049
74	32.1995295145475	40.7959647281172	23.8781781527084	36.3596655726882	52.7947130642087	13.9963332531014	16.7636277510991	22.0825072687322	13.451329913944	20.1282582204379	33.8887564048725	17.7262720422743
75	23.2341152824298	36.1972767962371	21.4340063052088	36.7334573826357	26.3960354077798	45.8399852906029	6.46790230027005	17.5782545325408	14.0581946338405	12.8360070750380	22.8312652329231	17.3798474912199
76	21.4224664770475	19.3580948972081	28.0482082772864	25.4934482737904	25.7824954150826	12.6532500294758	9.10677895658227	23.3766536198825	20.2608621410482	16.3780764265617	11.8470006987181	11.5002410270503
77	23.4002735893915	13.1894493964505	11.4039637028060	29.5454337257304	21.4405871511879	35.8775542201276	10.67903502819	16.9627790999516	11.3934097578196	4.51522959011162	22.2881023929666	6.3738914185931
78	25.6374048944109	19.4173605452689	11.2503333405272	16.5838043571316	7.39122708734795	5.32841176759839	19.0992067982678	3.18144158416185	8.85187125564968	0	18.3826742302346	23.5860341204953
79	11.6210528434027	36.2453666890235	2.36892174743463	35.1129519485622	43.1468632961279	0	13.2856057507116	19.6928092775556	8.26453884652651	22.7362943417600	7.53048477251454	16.1288544460135
80	16.8734658060819	17.9609767654732	1.54891970063891	32.1379270804971	0.422844756011667	29.1196725839697	11.9777126955191	18.9469337606525	18.6359292145888	14.9557931224815	26.3799941526831	12.8132584259122
81	26.8052218537040	21.6435179452017	12.8738589021548	16.5055080994053	53.9653678793373	18.3530541794362	13.4633677202532	15.7249578388924	6.50550499980499	18.1405482875065	20.2918724262921	19.5964136751494
82	15.5740667697587	50.4898398522571	30.8288230227761	33.2568509532647	57.3415736429421	27.7836484201344	13.2060545121863	21.0547540906374	17.7809109524401	26.5193278657577	21.2490401066535	20.9567479844639
83	8.41910105392616	37.2517158076545	16.0551849661035	30.8373830727537	36.5667638897427	32.0321767129969	7.03928061591756	22.205211842125	10.8587501033490	17.8369966143950	21.7062243877033	18.5683388824718
84	25.5952444973744	35.0893645251029	33.0963173463836	27.2832569405226	29.9554264854648	50.5230671457872	10.6798516686294	33.4242650343989	27.7706771285120	14.807677668485	20.9471568411804	20.4591644327938
85	7.0159020914193	0	27.4241569780559	15.1319998769993	35.6861018062417	19.164498072892	9.63735934124735	7.53838442696776	14.1759938002053	9.0738334009868	16.2088262356315	16.6007083536438
86	13.7212338172678	19.9684045668682	12.7453429103190	30.8052259119705	10.0830734673402	27.9071659013692	8.5596521188279	19.5544232478779	4.97025726343085	18.0134893094693	14.8460021480997	23.3696985524938
87	12.5127525804526	35.0072872580161	9.60507303114964	30.5557229148463	31.3383347211789	35.5695078074512	16.4339010523212	19.2334817986479	11.8129259664544	19.7798711504413	21.5479992780509	15.8036541084567
88	27.7316070179646	36.8214637741651	24.4268962871517	48.9841139831168	26.8704466147178	21.4716610437315	13.5084869523506	10.8576430911645	16.8020913972759	26.0025478054280	33.8017564079275	25.6836824646395
89	28.0524712046705	42.4954395484664	44.8711194488773	36.0567491592059	33.9294552631985	41.7641548931245	10.8887882874024	37.3327584167531	22.1564882352758	24.1991643143723	29.9322811816477	21.5785916659803
90	17.6790565902231	45.2771921502212	30.1594165656265	35.9458140489546	14.5482624681418	66.7734509221936	15.2664970557994	27.2853543266797	16.8835727343583	14.4422751146728	22.2226490131731	22.9883061797315
91	27.3136794919244	37.6828851290321	23.5544227516369	33.9085972700682	43.1856454658806	14.6217449664399	21.4697326192599	15.8680090394613	17.5093117154023	11.7407743479938	27.3152270900060	12.4377655709074
92	23.9039194470107	31.2615848751687	36.6068435203363	27.0650140327300	61.6333777986563	33.2074815945357	14.3646610223374	22.1573219311510	20.0202020180491	29.012438767134	20.0513627316192	32.1662930907410
93	16.9658296586421	2.40961508559438	19.1884198223151	12.523227232297	19.5911372000856	15.2466163673681	2.75178246829578	11.3369013358961	10.7313517869089	3.41295655969813	8.81719834080621	10.2875998709014
94	21.4829617399930	30.1360543034808	19.9041379427785	24.9072304133256	35.5389915340319	32.4863317731510	10.1063410043812	19.4401087559495	21.9368463477845	7.96199450590121	20.3904947150029	16.2131801251779
95	37.3705574392866	37.3906990438429	24.6321671155306	53.9524276168432	30.0482971100528	48.134321443363	12.0773387417368	25.3794688470426	9.97621504525168	16.3492306752612	28.4856797795044	34.1598875140809
96	6.46665371786379	32.7760488295049	34.6419147980262	10.2499581251363	30.9170501473101	50.7120649653953	13.5277468680185	13.1386786493365	22.2417545064108	11.3443422168343	22.9080837365844	12.9028414626199
97	24.0096684419915	15.7050663323292	29.7848579967665	25.2652612713268	22.60011381511	30.2625296136867	22.5899683679442	19.1162971726330	0	7.31982930859264	9.63970664430131	17.2365784974852
98	18.9065240137187	5.56458365570699	31.5859026275221	18.1108041211931	28.1290947664427	29.7236916764809	20.4986594755263	21.6993824703215	16.8227370271373	17.364097214297	20.3651758856763	8.72291752858285
99	28.2638999465534	41.6404585529263	34.1743185383641	44.1963015188843	40.1830822156499	34.0694225550816	16.1323086889846	18.6519608126471	11.9730467097430	12.2785715419456	27.0083629030298	19.0495113929327
100	17.3914750949891	17.4388544181333	27.8642377373809	21.8098442060096	23.7380492210934	19.8900952218950	9.4082948354581	19.0999775474113	18.9193155446366	21.7604565020735	14.2144347511900	9.1732842992977
101	10.9812773078242	35.5672521230989	29.8698177751606	28.7677644323581	49.4714155770985	41.7464646317743	10.2435552048893	21.0052438352406	19.7597289272011	17.6064093058337	22.9201783766534	16.4250084805724
102	22.2062242849539	33.5684191169386	9.04905483698859	36.3621681808411	16.7420804357803	24.9588773168089	11.1048443589686	11.7667074585726	11.6330583739415	9.84005919582542	17.809169083398	3.24656416939999
103	22.1791364209359	55.4209262443641	21.9802677755025	38.6812742608794	50.9254273289927	31.8059710119519	21.4453346475966	40.8100010676717	24.5143562710083	23.4713593754444	25.4371586201207	5.49627564929864
104	10.5960749016896	18.0112321337232	19.4272453676857	31.3510016459412	19.6546475930198	6.39719052108555	8.43573868749012	3.10665747180222	9.26251896760116	10.3767532560199	14.0244558318849	14.9780341079816
105	33.0884538652476	32.4404924189405	29.3563721992408	41.0528049686844	53.1917659465557	38.3008716122642	15.4561860790172	29.3403103043051	3.87894139580916	12.7416991467919	10.1546745202375	13.8463477274517
106	25.1815701155941	4.83982025425821	25.4749141501449	17.2037960789219	7.85998825575558	12.5209131225976	12.1733600039808	9.54961604766845	14.3910493721283	10.0786346262796	14.2547969700742	4.99661822211272
107	19.2597584570147	49.8489232145027	18.6416530382559	43.4576732083208	24.583588272613	34.1627821728579	20.3242047598566	19.4669078778253	17.8259415825659	25.3823389043138	37.8839265839946	32.8945370269868
108	20.5034264780856	21.5523220649840	15.1512878639223	22.8119680929484	36.6339489701214	21.1889747988450	10.2033289276166	18.5440354389078	11.8194252719611	9.76716327539085	34.3839813386957	6.07103207683492
109	14.7953914833553	9.47677489851267	45.5975960809623	21.2461581843326	39.6552970898695	47.1983050578868	20.8169516487826	33.5882325108538	20.6157201678257	10.7957111207906	16.3667594407151	9.427722930018
110	18.3888999769177	14.2686707306587	0	23.4798673631297	17.2801175191069	8.22232249799047	7.5131952053927	14.8894093292607	6.11916468725665	1.44672725065509	15.6774923695934	11.4263755299936
111	19.9283403152046	7.67333283129734	10.3005376601019	6.89760242114958	39.1795215683486	35.2131008928837	11.0116215009910	17.4326689598434	17.1388986818372	13.1731415998043	20.4491339054784	10.0643389399853
112	0	3.12223328678821	18.1842174648959	13.2423665411641	21.9705598525207	21.8295473912015	7.71113388000899	14.9909171036216	14.5000063219590	24.1730438581024	29.3188281393026	11.9889992849828
113	20.2189440233341	17.9399669225824	14.5735323221073	23.3836975311584	38.0690438188214	9.58250121609383	5.02004210992218	10.0237187818490	14.46190414967	21.2989708938896	8.96955936101542	18.5099383367299
114	26.8697613544177	38.5110761892301	14.3014886411883	34.0398691544371	47.8477026714219	6.78514274736602	21.9038762627139	24.1253586419644	15.1248190478423	9.8304429602654	22.1547134519053	17.1527169440163
115	28.1445034937789	35.8646442231977	25.1188024852339	28.4293165971217	25.1697926723751	43.9426079839343	23.0517994209836	8.29277863181408	15.384214851965	22.9728893415941	19.5846889611779	14.6071804127248
116	18.3889930898032	36.280945600589	4.56404380364191	20.5291420874222	16.9696829883883	16.5884449968288	11.5740563638590	7.32662048475605	6.69733219670742	15.5141706670092	24.4834309014321	17.7469093161463
117	16.6776442471788	35.9691526819175	27.1798741798318	34.552142195906	23.0110350093307	33.7316991464601	6.45124936949087	28.420773781948	7.28441106520491	25.2453327879587	17.2898980962478	14.8470580691928
118	28.1243874522576	17.4146745092099	11.6861058971815	23.4087350716283	22.3595592115293	35.386295282534	7.02471235266602	12.7454494450370	4.52779412098678	11.8711657969677	23.7096142819360	31.5174262534992
119	22.0345071615855	19.1650831214137	10.4275132492482	24.0532013065010	36.786225844423	0	7.24427466510051	12.5001291891997	24.3838923371221	19.7425582297211	24.6242917140213	21.0137425674813
120	18.8909969427105	3.42494577982367	13.7921868037679	3.57115892804059	28.9428896129548	28.8165931845525	5.40070805010161	17.5731645216764	19.3375475019980	15.4402053818146	12.6878364477286	19.2096172200684
121	3.94132991379249	29.3768845122246	27.5126691265128	24.2710560394522	17.9036631761763	10.2119770161254	10.4729642359858	19.7103061338425	21.9847434470917	16.7286062040122	0.951355635217816	26.698059646155
122	32.2865642116948	46.5191837330009	40.9587063982372	38.3948730552562	46.6560288905544	54.2317454779012	21.3140995875013	18.4830965723729	12.1053630065611	29.2472048885348	36.7330931123061	34.9082842576450
123	5.76934061409239	22.3288009450675	11.3457057533094	21.5612744843716	14.0055214553755	12.4268700043733	11.4730356391528	18.6467604882447	16.5793108784325	26.6369385985245	22.4059389977899	1.08724651998001
124	20.864262335352	44.4917559744221	21.0893970677413	42.6669417953375	43.2937631997008	55.3909701407459	19.2965756124471	24.0582562473621	19.1376674695391	13.7259473913984	17.5727789022201	25.5784091541337
125	17.8456545499215	28.0301775055518	11.8435428129097	34.9637636879661	25.97183371355	38.6554446232935	0	15.120215629716	8.0540456087973	9.38876961959586	17.1807926724551	19.3899297281547
126	5.97393661333479	18.5664831335792	12.4205021717002	14.4097671051012	33.1685697930143	20.9554034383449	8.09568716544679	14.1223368112843	4.51685093312874	11.6752330846840	16.7043501182086	10.8941834368099
127	11.4918235273955	40.9855357210067	19.7957360353283	43.2165394985333	25.4371957930734	31.0654094974056	25.6932787381331	30.610156078942	15.3517328641373	17.0487204949354	31.7452822638973	0
128	27.1724709950610	10.3397151653512	5.82566258879429	2.12316133134839	27.6697072235468	1.66136640301769	9.6873852036874	4.20666779277973	19.7520879925559	11.3180565786281	1.68550050364324	8.93730363501022
129	26.0031309694369	46.842594553422	19.0760535369461	35.9933510776609	58.1642446824749	29.8027882661644	25.6724559325736	24.4053118472733	14.3022444563874	25.8152994568972	13.8213661281107	16.0397787523971
130	30.5862196415045	19.7149883502253	33.2001063699258	22.7560609112372	22.7941819612819	30.5458104130142	12.8850648516473	32.7447136395258	6.35402056058013	10.3709667074851	18.7087803959374	15.2573442988713
131	17.2254484579976	32.4946543274797	21.3581903883187	20.3449018150622	30.9414325026227	16.0567841085711	15.1142076293399	13.7711349389902	17.4041374787826	17.6776660306701	30.7320684816824	11.4186514011094
132	15.6671018672151	43.9220585836366	22.8848472358641	23.1141190545718	43.9228522462356	27.6637550275031	12.1504731065890	25.597979586589	25.3785105452039	11.5606417296369	17.0854577897961	9.03871476230771
133	22.2245526266818	32.5393348038888	21.1158610047085	25.8689227874291	45.7222701565523	27.1775823412299	13.3198317260489	0	21.6386232531959	5.9391357973571	10.9943488631815	21.0873390202438
134	25.7556018327697	10.1010723338591	11.7041799343976	28.8264469620117	16.1265009013907	17.8585122199163	12.5316457743339	16.5716276387179	12.0570408880226	2.41485587551012	20.8079492643636	14.9074309024304
135	28.6434686291133	57.185606684067	38.6900454062604	33.8116019797387	51.5517696186309	53.2167236633333	16.1478009166885	28.8914359516751	28.6839243587503	29.9079316198401	37.8712789193075	27.2370142063034
136	18.8295034460236	13.2586138534596	14.1707518484245	38.1617656179977	0	30.6657204892470	11.2262864148693	13.8333638457137	0	9.63170055451354	9.35378224912942	4.87885695949473
137	22.2735772985806	28.9085969206527	23.2587505024424	23.7251661804908	41.9561990353142	30.1539040482985	10.5867388277423	18.4527245382411	22.7260266169378	23.1305377027234	32.9682206995354	13.7736171651353
138	12.9065242859920	31.2955664108823	25.5962346034248	6.75899259026994	26.5314344920232	29.4824320619339	6.70883685333266	5.81802927920921	13.6614727546654	12.9443965243427	10.5399846279067	16.1369757092858
139	9.22085703091264	22.6583244909465	28.3058168661543	27.0899141765946	33.1402800039629	29.0370692920047	13.6977391607098	0	16.2833666699157	11.1744046688494	27.9068198428594	40.855820326928
140	29.3396272317732	19.1885076337087	7.4258563720618	46.5894363454115	52.540596743265	17.5780286707224	17.5839234951702	19.4560493682148	13.8701969297468	13.1783535367705	23.5675643614213	17.6434144135812
141	20.352406450126	35.7529851174974	11.799967130723	25.7759781465072	44.0516717701903	17.6101440790956	11.7644477328848	21.7107469337077	16.6591380971702	11.6192888914067	23.6501209594818	22.1999118046002
142	8.83139017407307	27.1650022050409	28.8919441446045	22.7451378465091	12.5528151514481	25.2621060229048	5.34485395148079	21.0006082423081	26.1454858993682	14.6845057152194	13.1207748139026	30.3126147776927
143	25.3750162631914	10.454239949943	18.3104618560509	28.8909736601043	32.4651643216092	16.5921801318392	15.2349216362792	5.44681037959054	22.3332574049949	13.1585702262903	23.294845946465	10.8350904046092
144	16.66208172962	17.8290757248605	12.0857601451965	11.0759253595883	26.7049506152460	25.2435040017765	11.5934463597471	23.0165342704822	10.6563511079124	9.87175891657145	5.49873847539295	30.3890935965549
145	25.17662119621	25.3970138015424	25.8691759685468	33.1327469888688	49.1064266275749	14.6965509335090	3.4966626189737	17.9711731227309	13.0299515455871	9.88510702203514	29.160960169654	9.00319541177655
146	19.4579472129798	19.5838838350125	15.9990511220781	25.7595120204258	36.0574066828845	25.9091514918191	16.9273485518380	11.3362039662106	0.0913573799017264	10.0698505077814	31.2721854147228	6.48773494252934
147	9.670441039066	21.4159836450528	16.788955261301	35.6966994696596	2.15895811325921	11.9931690977517	12.2239548646633	12.8072198591206	12.0601753266663	13.314083632439	17.8652627737309	15.4543193275869
148	31.5111042060317	30.7830539818183	12.2908661337237	23.3283278851150	49.9279079365319	31.205542688618	22.5308062064872	19.9589792335529	26.5259526089207	26.4590154277870	19.9807398890323	19.8664797264638
149	17.9709923023438	44.1542031857613	39.2347481724907	20.7473424104137	53.5427727935991	72.2825059381999	12.6988943973098	27.9277742783573	21.8599934423000	18.8067436276040	39.7369137249249	43.7240289309574
150	14.2624038184979	39.8377551785251	28.4136581237017	30.9323814513436	32.9380267315747	45.4296809591776	11.3567229794597	9.9945308257823	31.0163870124247	12.8525039051885	35.0762659929102	23.7922101636841
151	22.2076592078463	36.72306250734	18.5326733631281	14.5293218240450	13.6336071128227	26.0867727645757	15.4020629680838	17.0340968339149	19.8305614934642	12.8115037739272	20.9124093601627	24.0143371238377
152	32.6870423638576	36.4417629666145	38.4746487553286	49.035610812546	32.4829197298994	45.4756767233119	22.1723321462889	30.7231110588462	20.9385671364945	22.3793833887177	49.0569143163602	20.3427802640666
153	13.5660628240585	35.8262037174197	0	29.0643855834608	40.6679938431898	16.0329042167230	16.3722038810789	16.7456504819868	15.6383388301017	17.9963016226756	9.28497297117975	10.9752168880368
154	12.3135247395495	22.0881366853243	25.0873360929697	40.5832846445989	36.4453897970392	35.4646878269308	6.25179873671909	25.7774439245725	13.6337156948304	13.9504904976917	15.6747597966663	13.2237059793035
155	21.7130775422821	20.2654784094318	15.9190614731554	23.3456999456722	59.8066919466676	19.0906600338534	24.2945305219334	20.9821273981805	9.9290336519065	16.7362082801215	26.3344625905649	21.1056639297312
156	29.7563681119546	48.4645384197602	37.2953422113056	29.1153858100753	54.2217209290958	59.7963291479591	18.0794826948246	29.3348632996132	30.8323320368955	16.637183693018	44.2841403183894	24.5521747703945
157	28.6157007289765	32.0107638916817	37.9655192450124	33.3773596764004	34.0047589224284	13.9150902702248	17.1503497731988	19.6007799023947	28.7350175792432	18.3728183641591	17.8343221872278	22.2381753932648
158	27.3305680200902	26.1163484784566	22.2361740261371	23.7796325336532	32.3580586188875	50.7897218649676	11.7870906066933	20.3219283371315	0	13.6823718233753	28.0818634655213	13.5795664156034
159	16.0592434661377	16.3012815842134	4.71231288224812	17.1716862219163	27.0863653803114	0.19923350843985	0	11.7404722095852	16.863818260335	13.6986025936770	15.3669891096961	18.9690150255369
160	23.51426506351	27.0552737204131	22.6532929346868	25.8412354041364	56.6075999443316	28.3503343442482	19.4511134936181	18.4799045641178	13.7159806043926	24.0549695937506	29.2219439404195	25.4265537836773
161	30.8286863410615	27.0548468889169	0.339869219603617	32.4942659981487	36.055099442846	32.151299036658	16.0166445051057	24.6545175354198	12.7862740779780	26.0680107619211	26.6260955674398	32.5146126627693
162	21.1854715651312	36.2322442647518	15.8363835397476	28.5583883905905	31.3081066134096	26.62399317383	19.7466585443332	14.3113628349038	27.3623283162023	19.7195948162337	17.8697760277952	23.0238095421080
163	21.5170111045808	37.0123877704733	4.61711588466901	21.3431829235662	28.6533787185736	16.4502012379861	18.1866031341083	19.8016514232344	17.5409478622676	9.55768373345504	5.25220638343466	13.8369282863353
164	23.28115386398	41.4554036061427	18.4999452920183	20.9709924645564	41.6322278740706	40.1720084925011	21.6408430614766	13.8065778903822	21.0259481240469	30.0065749955718	22.1648964541037	16.9952646127788
165	32.8680742383565	41.0108401382502	20.9754070567910	43.6859278664476	28.593998923518	25.6469940488405	14.4130099781162	22.0167398189894	18.7147512234466	18.4070354465704	19.8058322300507	27.1912446846297
166	16.0605112376556	11.4609900260565	21.7244857337731	14.2486448452775	54.7979944062673	27.0478266347449	13.3445082359855	25.1329204178138	11.6507756490457	14.2331179561093	11.1408109018581	19.0551402332787
167	35.4095155726623	39.7666552372481	11.9481072192087	33.0097931543471	28.4009758644632	42.7514997260939	2.24046348704668	14.9251400869704	18.2680215995724	8.07334794323922	22.2081037630949	17.8015526161488
168	28.2480590686505	26.0116212892215	22.8196349588783	25.8840613111153	32.1569353338671	51.7691648141583	9.7177887049952	21.5226318712828	25.059556276001	14.6170673584435	18.4912567611449	9.026205827103
169	15.841049710229	11.6296102372167	23.4458107837539	27.0954854148784	35.0802100102758	33.3857966943640	10.9114212598946	10.6921278052522	11.4152046393310	14.5365502146339	5.98439131825348	6.9298402682425
170	11.8113732317052	13.1876701762701	19.9122298402486	20.2558950676321	44.140043208247	26.7940874029237	10.2351093576320	17.8982608942350	23.4050917148704	14.5504455735403	21.5353915857266	17.4723856443381
171	13.7904106597754	7.69144455909483	29.9449982925535	33.6594339566883	22.5943057837382	24.7451417743012	17.0791864971067	12.2440721932854	6.51530108949779	9.57340882195822	26.5507764273867	5.48597891860284
172	12.4997306613000	3.87923678274911	29.1885996637855	13.0554033562503	12.7598526353627	22.1997578913763	11.7864649724870	14.6227491965228	0	11.7729130872931	5.85027932414913	15.1066581919459
173	21.3457721372556	8.78861091658755	15.1910708143492	4.45778866687294	30.9894048163894	32.0585326848416	9.62777485972703	10.7903263914623	4.12176175313143	10.8792425184751	23.5683133910512	11.2469642017707
174	20.5680816693241	23.8908198176364	19.2786244400983	9.94338602194568	38.989289787712	22.7575411808648	12.9205832528952	22.6561674929478	22.1847160980736	15.9674342921903	18.2864723741989	8.00626034167083
175	25.0029158552822	24.5642448710519	21.4115608375767	27.5103722439063	47.4850658568236	49.8506063481341	22.1395700748408	16.7971613676022	24.0781306317939	26.075387122585	19.6153834593071	34.4010142500539
176	26.5557944926173	20.4206309396582	14.2921384027903	9.79758559106705	21.3553476787887	20.3496172996137	7.43056802085557	12.2311697875940	13.9285482075581	16.6014248112189	20.5187204381669	8.96665200627976
177	13.0722638837303	3.25044243610806	15.5169409444040	12.1854300227757	32.1498694532384	0	7.06905002710552	14.0675360726543	22.2996226127718	8.94223748002083	9.36255683987444	12.6149067724342
178	18.4867526462708	27.180981310917	18.9327209283771	32.513568665769	19.4397818886183	32.4419641943470	14.0443129952588	16.8618706591449	18.9416614437796	17.9326571011485	12.7705456423687	24.0257467243436
179	17.4124032679163	45.9692752990030	31.1821929748729	21.1146614691492	55.9808839615301	30.1848086847376	14.4635383292574	29.9932419619473	36.0827691431197	22.9965637067247	33.7699977075222	30.1771297882099
180	15.7701782977834	43.2292722982718	35.4789085338401	15.6770874539727	41.7221017642126	43.5369181446306	11.5293032491263	21.5612555791456	13.8133435789703	24.5180909642661	29.2810986843688	20.9470401143259
181	22.9720971343029	42.3840444154209	27.264438648735	27.8331594365783	62.5737225653782	26.0446683537624	11.1163957531215	5.14281997666549	25.1876800884044	17.6857114433111	33.1001982449018	17.1575440171067
182	25.0523138566112	7.50396232269155	23.0825546600308	35.7710075779234	20.9769605137653	41.3732395370715	7.65872327957286	12.0280866505768	15.2254425855551	18.4788327783094	18.933334269979	21.0993339300930
183	9.27422951296082	18.3993164637912	15.7874938741745	15.5878825632495	20.7824120440259	24.4349209824325	6.6844556708317	18.2015021355205	13.1337263878302	12.6067109488174	23.1625843907102	6.04223344380523
184	19.2970170813065	37.8467806480402	31.4715589159265	36.0267499833994	63.7599913919722	55.7215197972677	10.0022615285503	20.7095149983655	19.8900493530977	18.9680028796218	22.0238449596856	25.1574572480679
185	14.8949160120831	17.9348271774398	13.1287721832843	14.6767698598704	39.2806448665059	21.7714226109294	20.0536001384844	13.4134943846679	8.88438291795639	3.25691210131557	8.28610338872111	24.8870249437969
186	23.1437703793064	21.2410922090379	18.9639923845535	37.5112538440250	6.2239985495673	25.5022998281119	8.670502678249	29.9806214518253	8.06349471468198	18.7922478141525	19.4068174428088	0
187	23.5086172138157	36.5177645444373	30.2688784137774	30.2298956090166	54.7496872705064	41.7907770887138	12.0579373075603	25.2239569110386	30.4471589197397	15.4799384282259	29.2453583226778	19.2628854701109
188	9.6509582044431	22.5861903344039	12.7768962735320	37.0139689839478	0	13.7153241325731	13.5734095893264	21.602844981145	12.8721305985466	26.2262424711108	18.2360521399934	20.0334879984892
189	34.2637047412009	48.494845455852	9.38143374194155	42.7643207355665	32.2098339634409	16.4724899596077	18.3658824950566	18.4981699704019	18.9511496553411	17.4860396930272	14.3851079679182	13.0962775405250
190	23.5254028190683	19.5608540432378	22.8358721422423	33.0216189181393	25.7510638590954	24.2817194480457	15.8356330780154	20.8335299263162	28.6255715530935	16.1449179870291	31.1937871691546	10.3785034152385
191	24.6525663916292	24.9959952306238	9.78398492687996	46.8122313242472	30.7177989323939	15.8827862667252	10.8568263573780	16.3415626592746	9.46829681171733	8.9032838188392	23.443157452916	12.4979781156221
192	6.9588652408716	21.3608671765698	9.64068039710545	12.0537671555315	25.0320910568663	12.3178697626546	14.6529341547765	18.6301321316385	7.84249399629018	20.0757999723574	13.4539290117555	12.4817020915777
193	25.5887644873353	20.3479996313242	37.6081589673962	35.4771954999680	21.4508943463062	13.8224268462868	19.1543229535436	19.6533083479081	6.53903197250077	11.8247053227651	15.5415475504444	11.4892829192217
194	8.92280427926358	0	4.98288154231617	9.78310382730332	32.3099916656665	31.7643616012077	12.9421579985376	5.12306115776096	12.7348681277908	13.5652959666748	0	11.5508370592016
195	31.281317581848	56.8964650532105	39.7013737686658	37.7877833573728	43.5982732514216	29.7948258005767	23.4060335460032	26.2544335655761	28.1201753485139	30.0900277129352	19.8926194626097	24.4943865669753
196	18.7083387316113	22.5895199921897	27.3462758966826	9.73035508692062	40.6440569426690	12.5750929882523	18.7010339559436	14.6044653971907	12.8673987039857	15.5609555687353	15.3423986999636	25.0214893619704
197	9.4910846170976	31.7570483815358	30.4594834544997	5.04826395041658	41.8211030891118	4.51301998951348	12.4426028943496	19.8902118624848	11.1280384835625	16.5068158808713	13.4221890323951	9.5475032909927
198	15.2129801057011	20.4831095790323	27.5735512451909	24.1253224168492	45.7681442890592	40.5585792290064	17.7003581547497	16.5826884072708	19.4263181569718	17.8898049026621	17.0406474970900	13.9077182667310
199	12.1145598628473	28.96161916282	24.2956431897884	38.2272477148603	48.3010330296688	48.4638969324125	18.9301286443484	15.9993448334056	29.1919191391798	14.5141956009079	16.5618738234594	14.6316787935512
200	23.8953407740774	41.6247223087585	35.3776770682433	29.1072009289768	33.712314733025	40.9553224330249	15.2790466785541	29.1114904745852	24.0038474169794	19.8323429950565	23.4522397726776	11.3506692444777
