# Supplementary material for: Simulated data from a genotype-to-phenotype crop growth model for pepper
Source: Data Brief. 2021 May 11;36:107119. doi: 10.1016/j.dib.2021.107119 (PMC8165395; doi:10.1016/j.dib.2021.107119)
Supplement: Supplementary file 1 [file mmc1.zip › Full 100 GxE datasets/100 -- h2 = 0.3/-2115114760 200 0.64 0.48 0.64 0.95 0.8 11 GxEyield.csv]

	NL1-15	NL1-20	NL1-25	NL5-15	NL5-20	NL5-25	SP1-15	SP1-20	SP1-25	SP5-15	SP5-20	SP5-25
1	14.2685628025155	13.3188764826233	6.26575069235962	13.2426210332730	17.7164950053218	33.0002061086889	9.85056263804628	12.3562159791415	16.5793872225510	15.7710994980998	5.70781608373819	27.1884366888837
2	27.9117779923135	26.2141013401576	27.9992424477681	29.4010381495999	27.6683717216449	20.8200687004428	14.2830011218828	4.04951960105599	14.4775399680304	11.0025507312390	18.0549549481955	18.1861109668340
3	37.0305923055025	18.3137676252902	7.20586642155359	22.598462672881	40.0583970038157	41.6295698257389	13.1907545657298	13.2277712075002	24.4409406861796	14.9904295350380	13.3300140164312	4.84673615718458
4	25.7817404532315	13.7261930888407	22.1057336341546	23.0957087256814	32.1425310174826	0	5.46160491849955	13.3517955927353	18.6362392952107	10.2764141111974	19.3910991081335	17.8113602401731
5	27.1031877741007	47.4772891604905	33.7461200117438	24.5658456680515	61.4493626678657	60.4008811274232	20.5732444624975	32.0688063915965	14.6771094243691	25.6244184102049	18.6608192815998	25.9125678873534
6	21.4777825026219	25.4606398943270	28.4274804365296	32.1214084626347	39.6709337010528	37.3318483249064	20.4574662944691	18.7763065254077	17.5116544130218	11.1490924546840	23.9603870480671	31.4698611550483
7	9.37063587582307	33.7794851685	28.0775181835484	26.1582540455562	20.5873663328672	17.9336613420721	10.7586636418892	22.6211778264918	0	10.8180338813343	13.1950992197321	12.8351884862218
8	14.5316896305193	7.48371954510418	3.45979453572185	6.67078065632615	30.7592039655494	0	14.8799809914991	15.1425339779466	8.19225551636029	6.99631615192007	13.5915631262787	13.0989567107536
9	23.3249710750321	24.0456727268517	24.5624832237963	25.933877707487	48.2424175152274	41.4779605727464	20.3566548643068	18.5306819180829	10.8826945466508	19.0433853713173	15.3032769318562	12.0983209126089
10	23.9129947746049	24.0990777666707	25.9540266001603	27.729619140126	52.0066021615529	15.3084774485435	12.0180368861339	0.877974317962423	15.0988198826359	12.8060298758137	18.5268995346715	12.3240929676375
11	6.15861982384793	0	7.33799108962589	8.7585275911911	17.6104159038226	5.57931026855629	5.37668746971778	8.89936461960498	6.9565142169881	3.99375738286775	12.7763405994634	24.4649058977951
12	22.2813285747261	29.5810615208467	23.1951504299672	33.0864388309982	27.2296526626105	24.0140955118892	7.03159326676239	18.5035138549993	18.0810442261032	9.91178143788876	20.7489756488638	9.77644697870964
13	17.5115785155923	15.7916409663133	38.5744966677803	21.7023619938527	51.1962855447915	32.8249646071939	17.9584652555740	18.9464799077175	25.4303208986487	2.28213091048567	21.7337654451288	16.0085247626521
14	35.2214402532517	54.4309090822126	30.0433557756072	38.1141988539067	26.1649994378617	53.9294057243905	20.5324765943087	27.571643986069	23.1740748402392	27.3096501133097	21.8724252815073	15.5610165437433
15	25.6052117800489	17.7828540782884	2.73363265608142	18.2123802210941	12.0025333107392	20.1233360983665	2.49915438172875	12.0271132402262	16.2868980394432	8.33979326498482	27.8350520130655	9.85470821475003
16	3.89502515052444	13.1148271019113	11.8158399673264	5.55971669442803	0	8.13307400004834	8.20681257667445	15.6585510354557	7.82399684186071	10.1225921542098	10.9458535169959	9.99189639915446
17	14.7999331132278	19.2430847933386	14.7534071501257	28.8245695523575	21.2505215387018	16.4939671007599	11.6468869045678	13.25359803552	2.70388108823314	23.0689809343103	19.8591425288446	22.6059012840776
18	6.37076622183754	0	6.65601553483331	24.3122352407964	14.7340757147139	19.4539820736654	6.25367085043509	19.0891574357873	8.91359565310175	13.6183771341242	11.6506532042027	11.4702885613277
19	17.8196020326140	10.3584916886767	5.94831092158291	24.2152094119281	29.4112730819093	23.9338337105035	10.8313836410333	17.0499716772299	4.40763738661379	10.4631925785385	11.5163541181666	11.5987306127784
20	14.1020829252227	18.0901887525126	33.5906746368244	20.4681334616435	22.6360245265047	14.9729869055815	1.56706520031970	13.2347891727179	7.57936787016312	18.4239370084184	23.2708441441577	7.53289999076743
21	19.8396327329475	26.7717153901368	0	23.7333438237751	27.2066243137977	23.1246911773116	5.94832715447883	19.3799223120677	16.5597880333491	19.4075609209841	15.0398295583792	34.5066147281952
22	23.3659254385311	44.5787672197478	25.8481554966519	28.5511173171414	31.7061268765771	19.8587626951883	11.0203990398409	11.9064971754530	13.4037477764512	7.41014931772118	9.9256456974467	17.5128158455051
23	9.4832088832100	26.6099241511825	19.1198907572999	20.4524979614957	48.3554713200343	43.9659225733630	6.38787849235961	22.8259733578472	10.9773762155317	7.7683329873356	33.1684328995511	23.9947953150134
24	25.2474858339045	24.9395925620993	24.0766258341759	18.6731571259402	27.9695288938034	25.5832164770916	15.7889517143747	20.6011772711619	15.0044487372703	18.5056962521462	29.5791826492034	7.47326786366508
25	16.2317206872532	28.8008156191726	33.7789493227415	23.5069156865978	46.2616555441363	35.3667889665633	14.2755985843037	19.8417887560333	13.6753917294044	26.8482925503918	17.9949054258955	31.3389856906111
26	28.384557674302	45.1551166627269	24.4650470643695	29.9473703669482	72.2359453709485	35.5688719598671	19.1255240034128	23.6823932834725	23.6755707777112	19.8434663225381	35.9704397448104	32.2868020045778
27	25.1620611861907	5.15612713848085	16.6746363831738	14.5963321996362	20.2269479540960	17.5112175294637	6.30330813662697	14.7234761901874	7.1696410819468	2.75652243578547	4.43213839123607	2.36128369814856
28	27.4293783325441	33.6719347993076	15.0651294647248	32.1884424907924	45.4974476455793	22.0391146241601	19.586355446996	17.1059683521356	22.2209695058626	13.2357079045903	14.6547484044101	7.96209815217811
29	32.0113720351443	42.0118387674462	41.7103151467047	39.4407751976136	38.1120591612614	39.1860393527557	17.8526195622235	29.6727403349931	14.4974906878865	10.4455392585762	17.9876291504740	40.2344932538048
30	26.0088243152550	50.3294514782836	28.8441510566377	26.8725488006502	50.9668329459112	17.2531313107382	16.6307083773471	24.0678344964432	29.28087960345	26.440969849744	25.9027307982218	23.1141162600843
31	24.2799424031492	36.1881294645438	37.7977960041019	18.8192532285552	34.6773963714013	24.8087552051594	11.4830179850603	25.9661481723897	22.5948880074015	22.1168785752104	12.4056531864958	25.6241881911849
32	18.7863025766467	13.3647147994579	7.90546282663516	33.2108480720460	24.1312852757018	10.8466671679350	5.35911708307033	25.1964684930665	2.72704190771588	19.4833887200104	5.0725530713113	14.9917047570425
33	25.8559678680396	27.4174391677289	45.40672433936	27.8321537417174	41.8380834051042	23.632200062708	16.772306660658	19.6441430243894	13.3665965286882	8.40349549535184	28.6083892807702	20.5690028345536
34	25.5182877366224	25.5182359105283	27.6418450124901	28.4524240018670	20.1318756814190	22.9558652614761	10.7818596132984	22.2825787602002	18.8617812918967	5.59586222904709	25.332839679198	35.8499435737735
35	18.4679033157361	29.0241030654054	16.4644842089259	38.9628633825719	58.581392156509	25.519358555829	12.2952547236921	22.0895715913992	28.7268143936352	21.0585703982483	27.1737268247340	2.36720244459885
36	21.3797839401296	8.01774490235773	35.0691349895764	29.2811728015339	25.9089599859088	35.6225292683061	8.62232318344073	20.1057262118577	14.7943558588543	11.4323989477518	28.9091338948655	9.69635989456882
37	24.2670751328555	21.3037463042318	24.2800285196639	26.2234814011016	37.3250409316953	32.2793552586801	20.9284256635523	23.1055552550258	11.1296357357365	13.5706098879286	26.8476632743969	14.5289360383443
38	30.2000976227812	39.7294922269981	27.6706700694847	21.9554096264410	34.6801975062857	7.07147717277927	13.3329774810067	26.6322699173707	14.2273758288635	24.1057771742363	11.1428261527597	25.6877496202609
39	21.3865678707621	40.0196877074069	15.6406695153030	30.2983597813761	37.2975280357717	23.4591394792026	14.1277895344595	20.1420311602339	15.6213610559275	20.4884498254466	15.4284100099149	16.5453114629241
40	8.9570418957997	30.108551191895	14.5809885963382	19.6973038248721	29.6062184854734	33.8261497089580	11.5012811909995	22.9896038935831	16.0823343327034	13.1827489507545	9.78816606077727	17.9832093479479
41	20.375393705631	26.8741637000473	21.8409419089078	29.6503049462871	43.8071261324066	32.7887100130378	17.9889020216261	17.1523205159972	4.18874700432624	21.5963691058238	21.1915648169933	22.7430534521496
42	17.7420942155503	49.1230301308742	32.5761040531681	29.4985936639790	42.1888453115443	20.3732913646882	24.4681069425122	20.4782116598665	16.5399123895999	17.9572316196741	38.6797640619312	21.6510219208845
43	21.5835872209877	48.8504420590786	29.0817808248546	39.4210004806734	49.257566456363	53.1805959525403	14.6502058744274	26.2400469336349	30.4504594198899	19.5782619328637	11.3662527995507	19.9660493971705
44	17.0168031934211	20.3363041507213	36.9285625581368	37.6591840756435	42.492707482581	12.7175509518749	13.7770226890292	19.8132445456762	5.32245698813790	15.0955450311073	17.3016637161568	17.1737408638909
45	16.3700676032258	34.6346638752241	31.4991034656231	36.0024653308852	46.2611717288745	51.0412956415605	18.3506810531901	31.6835911967817	35.908380966082	22.5062069960623	30.3089562157461	13.5714673793532
46	18.3385393232298	39.360280262417	34.7680458479809	29.1393356573729	32.6230142582574	50.3914353215511	9.50801097400883	23.9101083892592	22.3606327075582	24.1255811340161	51.8617646943275	29.9235540797902
47	14.1170889171002	25.3974380214841	12.9790111090615	23.2321305365027	33.0207362704863	21.0319845234941	13.5612818400142	21.6260298886418	7.03718110852645	20.3709632010335	14.8798883550003	19.9192475893862
48	21.4100938194093	19.5141471259614	15.9608659972968	22.7793854346335	31.6508571165596	14.1827921554740	13.1508400086032	20.9657289480145	10.7837577761555	7.22497279719498	2.35489950641666	14.0739089836886
49	29.0376117951366	22.6070838536005	21.6300328695229	20.7984386056017	28.3901031236953	11.4051310424229	13.0316332790031	27.1498584210487	8.1300585370072	6.54795717947989	15.9421083663042	24.0766133075483
50	13.1948852268282	25.5778713928905	28.2128599828350	17.4173355461505	53.2128639612074	31.3783788363776	20.0984705053163	6.89220415631867	15.5107831797394	11.9789584672576	30.3194981511160	21.5683963884099
51	17.7705970442248	5.07862202218727	0.99615806436664	0	25.3062860685590	31.8299177266815	1.08455390649519	2.69346868116972	8.55831275256924	10.3207400634399	19.1596147718634	15.2779354314709
52	20.5860177060804	23.7376028395013	10.8292079271334	22.64594988426	50.9765662484083	8.47695596890498	8.88310918850583	17.2669216743684	9.43893571011725	17.1216735631590	15.5316275255111	16.7079008487555
53	21.8646456290499	25.4080746598496	20.2487992609638	13.3681837698936	50.9856517211427	25.8199479236009	15.2345839387918	16.4932836956693	0	8.32378183553713	30.7415531232457	11.9665949487963
54	0	0	3.94304264933756	5.85830960234135	18.8997521066598	0	3.29151249203945	0	3.6895023401519	1.18846651802575	11.4318807350376	15.3050812447359
55	26.2797766028812	33.2388038424484	18.7960614412362	14.5052098502249	39.3833083601961	33.3309663314906	14.0297477976029	24.0928149471319	25.6002983570343	24.0660985659716	19.9574989304954	17.2503760054526
56	26.2882682584666	60.0112613265392	31.0324080240142	29.0658927147265	51.3852028890682	41.9810313620936	15.863279431847	3.62241532527796	21.4172354928047	25.4911045772708	47.4803322803976	16.6407607073678
57	20.8525752464898	43.440690079964	25.3754613138053	27.484433666732	56.734715396943	52.1995006161949	12.3406700253716	28.9167023833357	13.2188192757248	17.2955683156482	28.1337808169142	7.64826589909027
58	11.9052354529604	32.8909800439126	7.03436736094511	18.9949310034202	10.1565047651380	18.7493109553487	14.3815241779715	11.9193605760202	12.8576557646489	10.6979926886113	21.1199427741593	16.8078564619258
59	8.17678345646233	19.7994468366166	32.0474679121858	24.2864721439750	10.8517991834247	15.8742378913969	1.54880872641501	15.8906853622629	24.2779095413644	8.43249250513307	18.7527643164088	10.8924211969788
60	37.9443280507453	29.5369750912371	13.4695008704699	42.5381781118634	27.658102792793	30.9232186245612	22.2344052466285	30.3253212128807	20.1459550667203	23.2703161081643	24.0077051441892	26.6469969315007
61	19.2606328796605	8.19039273016846	3.11205355159252	27.1161623722608	15.6165333080673	7.52821690604181	13.5227032834126	6.93585170618979	6.23948577305782	8.80825640365751	13.3907886011183	0
62	21.8349916850291	21.3723599900457	19.4389408887284	39.9098591114554	6.26955645036524	0	5.29959225250588	6.3170180542736	21.1163964477263	14.5431778322886	16.9245159132348	4.23921451609636
63	23.0125524833469	39.2989018602054	37.7279613757131	43.4310164992865	9.9850748518533	52.9710293775812	16.2836265145045	20.0757886072047	16.2279851845931	12.9876737195153	27.5121092782414	16.0714373268473
64	21.3410231292118	15.7087323790623	25.9259269529994	26.6243146742364	28.6281913806111	24.5584516810087	17.0513198457965	28.4176973882521	11.0571855829728	2.72516800169979	8.4424769768073	2.89381984159055
65	15.4362391144913	19.4201330814843	26.8625925754031	11.7721978047274	40.0410296415240	40.2237393452513	11.0008899460825	26.2760566668171	28.3495902836447	16.9995580852671	19.9658679284696	29.2837785815955
66	24.2833379256846	32.5941374098851	28.4993377660972	37.6145536791369	33.2203808934928	37.6404364818130	21.9117542295482	23.1481880038213	18.7017484992776	24.8544209089707	12.3408684403053	27.7562183822251
67	12.8846180366301	13.9041821701994	16.7009921829358	31.1659693830562	28.5915966764225	27.9371813046390	20.8880109445596	25.2855045691721	7.55696244626201	10.5010356568460	25.1495733511473	33.5711866352502
68	23.8570733741793	35.144258614248	23.2334437407058	23.6678717827753	39.3684802231995	51.4460505166025	2.77713459522615	9.14108582931229	13.423723425973	14.8013290197277	36.2421467567915	24.5414148055133
69	30.6973497796172	16.3855228821988	16.0964484654751	26.0391392206616	8.75298910838389	40.7902768111346	10.5889132634962	20.1508222042398	9.65070815186886	16.4105483165386	7.9448020061629	0.290967083475229
70	27.7678832843942	53.7224573405408	27.3255751359344	33.3413000712891	56.8235414452781	33.3755368517471	19.0881916197278	36.3177582893953	20.2457083010850	16.3993706653650	27.5248463126123	26.5737464387684
71	4.47401585669289	20.1474702146701	1.72895354474223	20.8642441295414	25.8533384223844	36.7412202814623	10.5563078400684	20.4931892217422	16.2494550513087	16.2954414684165	20.143491216965	9.9514064817824
72	22.3703598489629	35.9181131025565	23.3968734157264	30.7066246310333	40.5782922436579	43.7917716888800	18.3746253116168	17.0664358800457	14.5051666604583	23.2737704045099	28.6492097609375	27.1016494841631
73	17.4097231019326	25.2893795403268	7.77267889461807	21.3674956014781	26.5896318019124	22.4431843896731	18.8169747756919	4.42475182127543	4.19491183963658	2.99049891387706	15.5624935888992	14.8384571198784
74	32.7680426529922	29.1577907461384	24.8627190094774	14.7287985726444	44.53727301709	30.5437977496834	18.4529060057805	17.3030330303423	5.17962873024311	17.0718664458043	33.3241482400641	21.3795877777534
75	45.3708519847085	30.4485722742492	19.2254505024847	21.646102694366	51.6864447734051	36.5350688972514	9.77832280462208	33.7498271440175	25.1741768569033	17.2035700205278	22.8521894490271	20.0107730968595
76	28.6097252337626	27.6669189826469	19.1147975125790	46.3978083096383	47.4176428115774	41.526353197984	20.1738595746944	35.1734045062758	12.8107337757147	21.8979476632597	33.9920928638932	6.11468905619269
77	21.7833205989980	52.1285116807344	25.2361690632331	26.1580935962559	41.0610079673585	27.7518933014516	16.7001966484796	28.1786556508033	9.27458380604626	18.1991263670839	20.4400205240594	21.2889747516403
78	18.5514465104563	39.8325905992011	0	28.9761190419208	50.9526600765526	9.8341930910026	13.2833729133627	15.8058187199303	23.4967298609220	23.1066055287168	20.5429975920247	12.1030474490762
79	21.6744248622166	23.8080507318607	31.3627373763642	22.4518368219644	14.6630837433243	5.00256514733187	8.30499935107428	23.2905229166163	3.99008249667004	23.3292015506285	16.1192467449738	30.8643381933317
80	11.9377173157882	26.2846027047909	13.4022803627252	22.9520923549269	38.6818419060019	36.0627469843421	13.1230658240745	15.7723060269467	16.3099506263493	5.49534677670588	33.0092357297288	20.6776479782074
81	21.7301637628277	25.7926001488176	0	17.9967124577892	28.9693361104494	43.2997482714885	10.0633369750165	25.4621275823333	29.333936243338	15.6299468259950	19.6919490299975	14.7568545707585
82	30.8808800922883	17.9387479594786	17.4799896002954	2.37023068843044	33.1272719286714	34.3365540344835	14.4990478722637	17.8412859612470	15.5386155641493	15.8901579990822	22.8077236660886	14.1912493675211
83	22.2803513047769	60.6702246073807	37.9417748993853	20.4905254561077	34.3040456822075	42.5796447380021	21.4152425640722	28.8785922440224	24.9611368087005	19.7623131190042	27.3488738635373	15.7484701738209
84	22.1721665670832	26.3976792289197	24.7983329366244	48.6842203005213	50.4518217507691	22.3750477681071	18.7862635481908	14.0942011052525	17.7542342818775	18.6683723844477	23.1391790344945	24.0839922358257
85	14.5939536447657	17.2739063925865	12.3200836253218	18.1634416947072	22.3098248283811	6.18836133552973	7.44210263528805	4.26463793069833	4.17914678411726	22.7343568302845	12.9570786442285	15.0019761174519
86	21.3102935127719	32.6184401461525	30.1294466352296	4.44080486469833	21.6650715620578	28.1613389786844	16.8144317606990	14.8299263124403	0.781941373113963	12.4601722508589	13.227432804361	11.5180995703064
87	8.22949095213463	21.5039818637618	22.1478927066472	25.6232361697645	21.8841404556947	38.2994622673643	21.8297567924430	6.10262425711458	14.2772303630716	13.9526879937843	37.8695836188978	9.8938744092984
88	17.4794735101208	11.9695105717978	36.0171495624142	15.2443861782686	29.4078358510797	17.8608768807941	12.6407452007442	27.283129782371	4.05120459286855	14.4979236547105	15.7657373458844	11.2960797638121
89	16.5435895744466	26.6309582271491	8.72635555253328	21.3739207607496	40.8876344059828	18.7139071387587	14.8383032230023	31.3000781485745	13.2904421231869	22.4933278045937	13.2748099555269	21.6837645022784
90	21.7219515511976	25.8052667717973	35.7488381739902	9.32191050875272	38.0872783443069	26.4655434436494	19.9270825652733	22.8388636180137	16.9072831370515	18.9773624302980	30.5066972752727	17.7882243404745
91	31.7666549796362	45.861977937677	25.5224134982497	24.8589201995486	38.7517914929647	42.3404737615011	17.9195473137586	27.7607324608561	18.3176771468353	22.3700604530366	19.1166969385878	11.6253001850485
92	27.8886862881626	48.1639906352266	25.3690292437266	33.6693055886271	36.4064227563951	40.1924817594736	18.3265791967878	24.1099487627682	10.3781228746512	18.9074308517970	29.292554888881	18.3974025294696
93	33.3859524821599	35.7638312873089	30.9241177912075	29.6901120649512	24.8899690998181	33.7418968883403	9.73368641778178	2.77648963588149	8.90705705453124	17.7349075816087	29.0164983348410	13.1699807317965
94	26.3422512357900	56.1538898239061	42.332417402056	56.923842329662	48.2876847818602	49.1484993768918	19.0393033404401	20.5925954811303	14.3112765221501	28.4538544816195	31.0492154871994	16.7411070035378
95	19.6152725932686	53.1353263442391	30.3870127403468	29.0250606062892	28.3903557374739	41.6289308804089	14.6631549960726	29.7804580554266	32.7516793897876	25.1978002241535	29.3677343504164	30.7975536652834
96	12.5337713461778	18.5469729226167	8.99677143681545	14.6466113795127	27.6525175650758	25.3913645528246	7.40082911177926	15.9306021628366	14.5749806862349	10.9132902009294	18.2297123985033	12.3523562650171
97	11.7988332420042	31.8988965602506	26.9158768504614	22.6134369773479	28.8230760957980	32.2928332163895	17.3157752736026	20.6199638079134	16.7477689403159	10.9510546417488	25.3315868798139	28.0422098430819
98	26.1494336797956	11.6481569376335	14.2336173144752	26.8269877119650	16.1527930613232	21.7613017140915	7.40676515474386	5.22792259561761	16.1097771008529	4.50829392366894	24.2005190449905	9.46786827804477
99	26.4278617095074	24.8162876414403	7.35070514738722	33.8925392766977	38.9105208600068	22.2245943444291	15.4498501658805	13.2947600940313	16.0594615874465	16.6978364889954	21.7236490779693	22.0172116992338
100	13.4679515164670	41.6807810578794	24.1079333540183	30.6930977920726	55.0672790183489	30.0319398072663	18.9997117477457	13.1325780104852	21.342565508026	17.4420301581841	24.1263600022629	18.3438951847672
101	13.2264843306952	40.350410385252	10.3611347749132	25.7641284614463	30.8541841253219	16.6134501846127	21.5599023117403	9.2887814275606	3.50410841344466	15.2927183023682	10.9520906218547	10.9011627453214
102	18.6516374800279	13.6084691495196	28.5654912454869	24.222730152445	32.4545492608661	31.4655736296338	5.85469447631048	7.65131467248793	9.90388755455088	17.6221440496997	14.0259634066517	15.4168996312184
103	9.3785156985362	14.6492684820328	13.5216001217054	6.98677516807773	40.1785563828183	22.083780748253	5.86819310893015	17.7278994154301	17.7445439395499	7.88900930863887	22.9053036786292	1.07703052504007
104	21.8056285191098	69.1490351091221	19.5892326743918	35.3558447322516	62.6333106606067	49.6729274645712	25.920137985051	22.4045510951135	23.6866509343742	26.5714777361346	30.5600038307561	25.3571763492427
105	23.7162065261298	11.7570364573430	14.0631177085900	11.9118023257215	29.942057200834	39.1270406834038	6.84860837415341	9.74247546310333	14.6491101012068	5.85085650014114	9.69519703879687	16.3052228024415
106	21.9552661505795	28.6332296487364	6.45528465215111	17.0654711990912	45.2676749950468	35.5327132094166	22.0462677776904	32.2074804717618	26.6843157121975	20.4715041196674	26.1358370177277	20.7565049306314
107	15.1454360876013	15.7031830823246	18.1412262753147	34.1203842984971	12.6550553021235	17.8881687748966	18.0124670061391	10.7381764595825	5.76210742862204	15.8705548623336	28.0720439831243	19.0737020401534
108	15.2605937820193	28.8747253992991	15.2659142594090	30.3498206126542	35.6964501828446	52.4999385974081	10.4770727677762	10.8995600672544	30.2202269815366	9.0951210427929	9.43119083226464	8.51261445251414
109	9.25664851803307	19.5095754905062	0	25.4891246533978	31.8316899343415	28.7873404532515	13.8828350014781	10.3012186771269	0	21.7213065507925	30.5641447265564	14.7468895472501
110	22.0103659285660	32.5657992975453	7.00658410185617	28.5501160738618	18.0493376275278	22.7389122502109	12.4446474697413	17.3261828801399	12.7363577575741	14.2650701513424	12.7508230807170	9.35122010740038
111	17.4176106373178	15.0012204053604	0.0410019514834481	22.9388914848526	0	24.6184821121864	2.50840566936214	6.61885933591858	16.9772009355894	4.75415981358963	21.1396551224720	10.5992266877497
112	13.8813653688633	35.900405804238	33.8257771560508	21.8282874567975	37.2558689324751	21.9229724041037	23.0327998058134	10.7464643894368	15.0781313790268	21.3897379780891	24.1644791638379	15.5387516650274
113	8.454309555865	19.3634776471357	15.9682853423379	31.4987683777104	10.4358975940498	46.2817235783184	17.4124416187352	21.8377715412392	14.726792885179	11.1644570244425	17.2941240358943	17.0298133649092
114	22.7525486217417	28.5866607804771	10.3751277590866	35.0719880510969	36.309502231446	21.9682578258971	22.2466775460425	15.8267785089413	9.55567550155223	10.1053622859140	17.5163691700762	30.2015885947068
115	12.1548604932882	16.9955258250401	14.4421496098201	0	24.3716183383686	26.1261457722452	3.48868746986652	10.3047374073343	6.89116717628239	14.9911951074457	18.3039084849319	10.9361557232569
116	19.0172542683214	6.01574521214018	25.7150820269029	20.8762592583633	19.2642775246969	34.8055068121379	4.18593254385767	3.54214602195571	11.7620570658310	20.8787951001555	15.9311750031194	21.7150491054682
117	13.1536366325759	12.7530338680157	9.04411331208494	37.0852209483356	25.3485332278284	26.1029294547290	13.0541562248294	3.05726568153819	14.2173149413295	21.1842748631074	24.5733638561191	19.2825580920559
118	23.0483040188007	12.2791303365648	20.5645437230124	30.1458439996772	16.4503456743001	0	17.3543647892488	0.901458174745022	5.59792519518775	19.5555605402605	22.3541455124935	19.2359234744407
119	21.0926400821048	19.8056827848673	25.6639011077601	44.4760383422083	34.5709172544723	18.2614843472521	7.02972894921884	16.6573960454219	18.5298928570703	11.8064800886315	17.8002838262331	12.4930297930781
120	29.0662745669801	49.8732297571177	9.76351113026817	43.7910691501996	35.6048920295867	36.9052709188353	12.7185582560231	14.0008610431368	23.8971169295942	22.5906885120525	26.7799276389261	13.4810878760366
121	10.8781565415583	26.4886439115175	18.0545467251108	28.8551645971902	28.4683234460620	43.2285509574004	6.78272905928699	18.0208184910125	18.6547218959609	12.8143603947456	26.4465553592435	14.1807931424034
122	17.0181671635519	41.4962182998034	16.0411844199712	24.5335210004952	51.9582834418591	8.96495872405139	13.2534518055125	16.623892242086	16.1422904177033	12.3646730690241	18.7346659710820	26.3944012795581
123	17.826989876576	43.8158305813668	32.4166418533277	23.8507609141081	49.575383790923	33.0485853400035	14.2662535035324	8.242924463725	0	22.7270657940136	22.2215219955597	16.8743436040064
124	18.2244384467407	19.2463339081329	11.4769544781212	30.2961742012022	46.0785067073273	19.2459265787832	17.2799333073293	22.9749748690906	0	25.4346359145405	19.6039266269221	13.0738330694475
125	15.98594542005	28.3831479460429	35.1278741817997	32.0299835482794	25.5018163565729	18.5736205825471	7.2936074114885	10.9533353060558	27.8433717900659	9.18501554732594	10.9360463343852	11.7999781800700
126	31.0774699529875	30.9536692522118	41.6551187754575	18.2366664934147	58.1036601201649	40.9703985122811	19.6240238326321	20.3812025818859	27.7713272210589	12.1341185914186	36.8940504414232	17.3989865383210
127	25.7001601669378	43.5465982402335	31.1429936497322	24.9963966792631	54.9470361562888	47.7476744152837	19.1270473300974	17.1240479002053	1.88434785531014	17.3035563844480	27.3341227890909	31.4119834158505
128	30.6395376945655	29.6180526792050	25.0926428546923	40.5925697761709	52.1233855019219	53.6238115633808	11.7547181063804	19.0225375167638	18.0549918229158	21.8881051935186	13.1883897228705	16.3423908832453
129	22.2360067113839	33.0859357726675	39.2653782802859	23.4309167146582	30.6836203727792	30.1817657142866	17.6770830480044	24.1791604321678	20.8240766378967	30.9562059761835	21.9827615977701	27.1458925114337
130	25.6229879575587	15.5074035497050	16.4332432401623	33.2494630528640	24.7564894700634	17.1096672420678	21.6605847595492	34.5172122647347	6.56728581006038	16.9033286433056	14.6700008089153	15.9916959489492
131	30.833957971957	13.2716601135643	19.0536842177432	19.8595418268656	25.9148062109879	45.7047144063975	4.01339524079814	12.5247341298374	16.4333167957454	10.5727466085692	24.6837371474562	13.6643573884758
132	26.9186283664548	28.1791790393411	20.9706077672793	38.3764893765937	24.9999862535093	7.88220566978452	16.4339613554629	12.3375699955659	13.1756509380227	18.213989452865	24.1779415873143	19.7780577236489
133	37.3475039139063	46.0037393112836	46.8294701842847	47.8604671439726	29.0091970217103	23.3756304117505	7.77873991586714	23.4599283339166	28.5278335789288	7.33951981128112	29.4452969188511	30.5963291100289
134	20.8798357869089	35.0837589192073	37.3739683729475	16.8084533826288	53.0094289650263	66.3768811946686	13.1841885567422	15.7581734518509	13.0731872395172	10.4537535075587	24.9875883500948	26.3485160641904
135	15.7895665046272	36.6368459172883	10.1035213786800	25.6305245654745	45.7939385446495	31.1761122185248	20.7602096696093	22.3735771281808	10.9519844302515	19.9138919581990	27.7011402828515	10.9625680702239
136	15.4402303577968	25.3365059416930	4.59151785472417	24.2551392795986	38.6128881261842	28.9162330198276	21.3901301917734	17.6852145925406	22.2827603999084	14.18688356673	8.65001472100245	34.3988859581047
137	24.5771433132783	21.8489772867247	0	33.2904213301405	16.4235746470274	30.5899209513734	10.1786846975216	26.1693382499877	7.78049178095037	12.6824925397911	5.76249526918956	10.6775978174673
138	9.49578737064813	36.1815449717972	38.5518189144148	34.4766934745357	65.0332792872063	27.7966673631107	14.4552333941189	20.4945542267727	13.6923824175343	12.2991220478092	47.3178706047212	26.0689721890508
139	16.4445880154081	23.9798535594429	24.8754286637012	27.3776740301514	42.5144243163053	47.1942463853891	14.8398095931842	14.0492383566440	28.6078815994587	8.6269382180653	29.1167909977605	9.35190385103538
140	12.7525094315741	23.1553406524322	25.2500592545170	30.6134705235862	20.8809627600093	43.5154965814909	10.7450590798851	9.56473286051972	4.32718987432115	17.720815235323	20.017671207397	13.5616645328864
141	14.4251064477814	25.9908760049354	8.97189206702412	12.3649759228173	35.2993971980844	15.7120459658905	6.80319481926422	9.9451702640912	0	22.1600058584656	4.28710949575773	15.3364126179141
142	23.1950572672146	36.7165627135923	36.1871408501933	38.6128647566193	30.1848367689504	60.0814368336649	21.5832221492046	35.0944855860716	16.4996609595344	24.4838122119184	22.0398526797032	25.9862274974082
143	28.0735089982238	31.2465314956538	0	32.7257889034115	48.3216968274283	9.0544985898069	14.1286287002857	26.439953547684	21.4977256567666	19.1542890456119	37.2808437796538	12.9541635547907
144	22.5817174660547	42.378956308808	19.7997724618183	39.9741569134364	60.8559783834786	58.7596038877511	21.45570074073	30.4712808653988	18.9634355489868	30.2488984435706	25.5225994244457	22.8222243407094
145	28.2974138409853	23.2941633621760	21.4414261427173	29.5635546644653	32.2523961295495	27.9674884568592	5.28685718127751	18.8381146114363	26.9020271685574	15.1335052015075	20.3976683039962	26.8022328589949
146	17.9100785008362	0	4.10129576177206	23.6842645392707	21.2794437699283	15.5275081612102	17.8659916279094	12.6340238618662	2.14757412744490	18.5757982609061	8.32944215859161	11.9050782915035
147	10.7509594960154	34.253120968152	24.2365366596456	34.0452380805307	27.6112095898397	45.2318270993087	14.1661748341106	16.1240504700771	28.4162066277514	16.5022144270984	35.3607070352117	14.7264606290277
148	11.0963624401254	45.8903411952889	49.0445986094754	27.3723228511932	30.3560530790482	35.344894541235	21.124290595495	31.7994925033981	13.0370823536457	8.6990618814313	12.3575507010565	32.6323739741698
149	17.4225892588027	35.8654444387633	6.99750365989872	31.9374267650957	20.5859243955738	26.1827948547318	12.4474610123665	11.0699791877843	4.40640300706927	16.2010948833264	18.1940707314655	3.64909113143245
150	28.4394600388553	49.1712633482207	34.5254965397451	32.244290513389	39.3187842149412	32.2963773237626	22.5932549961679	21.166231578337	21.9400070817269	21.9735587058973	24.4201554427402	25.5972685825165
151	2.86130955943130	23.706555296036	25.255005852943	22.9141386795422	37.6955006090377	10.1678816466283	8.80798659062201	8.65944559726317	13.177181669649	15.5194057230254	28.6372335428163	19.7144002051419
152	23.4238753055224	19.7204695748222	23.4244591344362	30.3898311399637	24.0581718691009	35.7417394255624	8.22230903437023	5.66659958960971	12.4173458415475	12.9189581098121	18.5148488901700	5.51678321928996
153	30.8079769289680	35.5098213280911	37.0856465080404	34.8630485377136	40.5575513118088	35.1330044039578	23.8001422756396	31.1414164738847	24.1814910740913	26.9591658846604	41.1924684814894	19.6876712732522
154	18.2230939350397	29.2169003989131	6.3755740028773	23.0853392385156	25.3668007373297	18.3725556183065	13.5923364616180	16.3291886985071	9.09186675155723	11.1425167868745	20.9016352560588	8.85516490227326
155	31.7001192649881	34.3168708031988	30.8035085967380	28.6741391762717	46.0578902923146	10.2631446208710	18.6442674186894	20.9027326114801	12.5858121378565	25.2782993740177	31.1222493008605	17.9162496306260
156	11.9356657859489	15.4162401889847	16.9849275804866	29.3319190226293	22.2402817670494	20.7050932690626	12.6840950851961	13.7629919559276	13.2058142115805	14.6115850139577	6.99166788418865	16.9240253414501
157	36.8163414192996	50.2959037597334	22.7946733976531	35.9183565225861	38.9093306217919	29.3315702192221	12.3980196779778	20.2553467955427	29.4992235637227	19.136057559583	26.0362700153460	27.9058629423320
158	41.1734043014857	25.2584546112662	0	11.9297953008730	39.0101889746587	25.2391150319200	11.0327117488297	17.8165571671162	4.85573575621928	23.3363834375226	13.8151478796434	14.1618509072769
159	3.77689729469076	18.9492716786318	15.9060694558036	30.9647356022653	33.5970852560417	21.0018542484852	12.2550227249915	10.9213558334760	8.13405684692194	9.43521025286097	19.7333581564881	0
160	32.9530221675305	34.2959270790754	29.1297089245734	34.8572931334301	50.2005410576554	17.3818234217512	14.5922065413719	17.7615112333772	20.4749659285029	17.3956678409989	26.8281538869094	14.6721864365866
161	14.1038577615675	21.1063587695051	16.8900971096871	27.7166455778228	24.8066623331145	9.94145140276304	21.0370681519588	19.3065510278951	15.9051162435563	20.7330734565944	13.9544793666344	18.5045324941615
162	26.8788059151972	28.6675471620852	22.8452308311513	20.3306287668274	32.0639283431402	36.9563699065341	9.4032468092064	16.7900470826374	10.6306556331545	16.1997498135250	21.4991893925959	10.3545159285505
163	19.1614356498987	28.5785493119952	38.6859282981189	17.2901663879954	22.1203725244941	30.6516774959035	20.0294578158474	14.2827147957387	13.4477416503946	22.1766635582638	18.4096555822086	32.821330071173
164	6.94319274662939	18.336968995386	10.9314880256877	16.1044088080970	19.5248572432876	27.0832174612956	7.3971386114755	18.7830315952341	0	8.40036949114753	10.9457290040664	12.6972077619218
165	16.3811310833402	14.1812773775386	19.3941163332349	25.5506161176299	61.0941456677427	24.5152737525696	12.3714460994526	17.1461355589951	10.9595522009792	7.35099414373304	14.8892570060406	15.0235401961104
166	12.6245892757715	22.7419858426187	10.8295415059249	29.4031111466674	50.3376293792723	17.2119465655526	17.5832112089053	20.7236788057955	10.5588313243404	16.4620280228028	16.4423756051953	10.2093675929884
167	18.4618225575651	20.7001686375791	10.6533808351190	34.1062203169576	14.1237518171054	7.3809743073906	8.87485983550258	17.9581125370853	8.11985399067731	19.3017872973569	26.8764570559326	15.7353132435985
168	18.0156463111526	13.5415337204571	28.7662569493231	17.8185323256126	25.6974802582117	38.9414298218093	13.2943971806852	22.3118978927514	14.8357868949731	6.70535437354464	23.4324479129515	19.6108673873842
169	27.1867422280596	56.9894084432997	27.8415921224612	27.7085475641018	31.1157380429756	46.0215131418464	22.7728623969896	37.7966042360266	23.3488176799193	15.0554658784499	32.073905653961	25.7883767844027
170	13.6372168428044	28.3823077247540	8.80494685559503	8.0123179305963	21.2500333726195	21.0923948582145	12.2178756104508	13.234132458833	18.4114111652429	17.7359129870220	28.4842939310807	14.1772427608726
171	24.199278006873	44.8417519347055	37.306633766999	24.2306069505192	33.6356829641203	29.7898077170168	15.6489561724745	9.90180584304246	14.6060671096359	19.3036452403539	46.4414835688877	25.3133590892197
172	22.0567666662635	12.8722171472908	25.6719184794112	35.7714607475986	29.2154669084669	17.6629291430199	4.33866540776334	15.5161658817273	14.7161562208011	13.8804986142574	3.58403038487717	34.3189592278115
173	30.54506552342	34.2511349266657	40.1287626674199	30.2050972800725	50.5378692618638	33.5246928551129	8.47750809396411	20.7103817159529	23.5275489688619	20.1075035215218	26.4755917148301	33.309121728625
174	30.1437444182932	9.04745634816924	22.5271352342132	9.71932926709299	11.8769743585255	5.2170827816625	10.2797112723056	7.88900496711885	15.1887317741036	13.5680586698301	22.7280309670866	7.22054695248934
175	1.49845005891624	40.3669861907447	24.4182898315911	17.7255062795064	32.2404622391808	25.8959997664332	10.3330446137333	23.1568094974246	15.0998871287769	14.4891843466419	22.7849930829989	23.1630982061223
176	13.8879803495095	30.0441226256393	37.3599850697681	19.970942247439	45.7295527932112	22.1824898170775	13.3519910438207	20.4998111551949	15.1883588879299	24.9384787034669	26.9671705994888	21.7220942213002
177	23.978271759857	50.6327811186253	19.1694966599581	38.5943493094789	65.1441568296728	42.5890565428845	25.1922709393522	21.6006871429079	19.1409268585927	26.7558111639011	32.2142836337804	21.8806486387294
178	14.8820953944121	15.8223941742228	27.5854683472256	24.6503913706620	28.3946024959393	6.98321930373582	12.9866275789740	25.788533997841	9.81339377520996	13.5303508316295	12.6126693574071	17.0395336187901
179	16.9886961718354	3.3483732667043	13.5789188893129	10.3055068895602	50.5256689237675	0	11.9462909376226	15.0046193551804	11.8097759181739	8.00686177766236	7.98629771214454	17.5588545549237
180	26.4650089623891	21.4229124970850	18.0430403968411	12.6850122575517	23.6071805815432	31.0580147711621	19.3612700141341	8.57131066426635	23.2919914642998	20.7523280320062	20.2616227638903	0
181	18.8120655026288	19.2546515609801	15.0683260189868	16.8080626486795	40.480281519451	33.5992138220725	19.0079445996905	17.9432501524762	20.5984829598647	13.9265856910122	30.6899487951959	16.7799244817697
182	28.0097365186886	25.4975344352495	42.1060972303503	33.486881179489	52.8838758408744	8.76801406252902	9.40633230801084	38.604766396807	13.9257274027772	24.1300082677560	15.4681822454734	8.923585422211
183	22.1153608907457	27.8837531260206	21.4799660362554	34.0106159887692	52.0650453813899	20.6789857711061	27.0899515573142	26.6436430835221	26.4901155421197	21.4553204164408	33.0919019491785	21.0191790445387
184	26.7417401976963	10.2027761898244	32.6233129610613	36.9377229110213	19.3578062235357	37.8606617441335	8.28717511117917	28.6697674602583	16.5406295961027	10.7265476325544	21.5893359614188	28.7727901160093
185	19.1497066754729	19.1024659374490	30.5031093672306	18.0649226877846	38.0968888614737	56.7932168910189	12.8192771347933	27.8228142852833	27.8332798068496	21.0811700444471	24.3109462373083	15.6051633363963
186	24.6812021502574	30.376240142626	3.87333054771534	16.0040867761309	32.9168515928905	0.781966849163727	16.2082431896314	29.5579532290343	11.7119208457728	22.8065592478862	17.6751272728359	17.1221973455
187	32.2188842567218	24.7697665258235	23.5223093683559	24.8814418846541	34.8215172018526	26.8891303946722	17.703848408183	22.0271863447774	12.4249305545223	26.8711641613861	21.6100475983799	5.58721620515634
188	15.9096928625948	41.6277999293649	38.7963643726543	26.3050138893821	43.9178692391763	32.1575440982612	13.0947979489465	23.8623812630132	17.7874224688948	24.1971892717576	33.7704429785662	12.3549029491338
189	5.49308854153586	15.3491108416132	19.2369139441872	21.8810646137846	23.0996309328919	3.10401943340198	5.98577526238626	14.6995940511505	9.49764145980942	10.9726068762424	10.0663781165955	7.72651690357462
190	7.70165690893147	10.5578422293368	24.4869026680386	24.2468875987099	29.9912487313055	26.8842427498840	13.1689634771467	20.3444652033973	3.24367776908784	19.5655979200622	17.0945181445577	19.8255766469712
191	44.3443998012737	44.6338595226694	35.0541313630261	40.0048136775898	49.5362877397612	38.8138788806148	12.7426751966018	28.0351036615047	30.1415198877308	26.1346434261194	39.6534717069309	20.5087038412180
192	3.22702757350372	33.0279735822764	9.47208158632185	19.6770242207554	34.8866720423165	26.9766775157417	17.3856232416581	18.3230505908023	21.7183856614193	7.63431060865237	8.98217609862332	13.0446819378240
193	20.2496687320468	21.5505890920681	15.7521682344532	25.9871291268651	36.0681794516877	22.5549435828373	17.4694167628042	16.0339618751203	13.6261547213829	21.0845679404145	24.1959538448662	22.9038573072153
194	33.168414992248	42.5917648885551	30.6938611239563	36.9231181118226	41.7970879120788	27.0988170853014	24.6331470692313	36.8436355076859	16.7531911639709	21.2595811668995	21.6766057992032	20.3879406277638
195	28.5206871623289	32.7302252524645	12.4719044298819	24.8097727228428	15.539536915626	44.5647685129643	13.6609393606321	30.1855769958149	25.0262964784243	25.9274677652543	15.2421637365223	10.5467794045093
196	25.3970895079316	31.471461323436	16.5328866809076	47.4336912961654	37.4950076508795	17.3228346284584	17.4976312353083	26.8419901566469	12.4508953625122	13.7412940036455	21.8737621890836	19.6260963606386
197	11.4653005133622	23.8275670573485	13.3025211165422	26.1063058121896	23.8891314128815	22.9249557546227	14.4291492232239	19.6419047466348	5.05200342681857	10.327987636983	26.0696102210332	19.6500463667855
198	21.3311109120750	17.0580812090750	11.9012128146634	18.9135817193701	17.1571444322125	19.4905706266055	4.66657690290155	9.9068427857466	11.3642817250369	13.7362946237077	30.5002688838083	22.7261518423639
199	6.90156753821143	19.9659010158208	24.7559544909895	26.1072249654183	21.5171838548649	0.350079440305144	11.2309148581196	19.5929046058169	20.0390857050061	16.8726023631084	32.1304607155713	4.3253158007668
200	21.2595951067041	45.8536464075698	32.1259591254683	26.7737313933837	35.8332203008795	40.8944988373253	19.900856812462	9.49411679722068	10.4595101968718	8.15373745190156	32.2496466255523	18.624838192105
