# Supplementary material for: Simulated data from a genotype-to-phenotype crop growth model for pepper
Source: Data Brief. 2021 May 11;36:107119. doi: 10.1016/j.dib.2021.107119 (PMC8165395; doi:10.1016/j.dib.2021.107119)
Supplement: Supplementary file 1 [file mmc1.zip › Full 100 GxE datasets/100 -- h2 = 0.3/-2135675553 200 0.64 0.48 0.64 0.95 0.8 11 GxEyield.csv]

	NL1-15	NL1-20	NL1-25	NL5-15	NL5-20	NL5-25	SP1-15	SP1-20	SP1-25	SP5-15	SP5-20	SP5-25
1	17.9841637230436	30.7146045798463	24.8094896503693	33.6342220087395	48.6730613032933	27.8086390804597	13.9335257908034	16.2590694570504	17.7139132097212	12.7559072273678	29.6315283483843	18.7002520334175
2	17.5706485390309	38.8055986687167	15.3782102394211	30.7444521994270	43.573553742583	21.6189899926378	19.7889509630611	35.9296220333034	10.3050464254222	19.9926212838261	38.3057728429322	22.4804163592940
3	14.0986242798678	31.6366932764857	8.30477471008418	32.1446708255921	42.7395542031689	18.2732497100918	22.3220740910311	25.0613822053870	18.1454206605067	12.1915590166403	27.5420169343854	30.0861180379805
4	17.2219511022778	34.3643108283844	22.6782539501761	21.0115337223973	10.9749619528989	25.9659829697712	13.8963955540122	21.6677635479661	21.3170689490428	21.7559216298285	17.9360064086970	29.0600899981177
5	19.2130142646925	15.8326375372681	3.0793505427249	21.8727328215310	34.2684827889747	33.6557732914157	21.0275620869423	17.1303054878437	9.59877735082115	13.0106643058303	9.83808462685492	7.7772154244658
6	28.0585802298954	41.7755608775377	19.6704152047063	34.0493188357854	56.6453796250224	39.9036777068505	21.6505618501634	30.3624037166170	28.4140262789783	34.1721701372335	29.0279527501302	25.1482600412976
7	26.3849369707018	28.2832392169302	18.5165338378158	42.1870855111862	9.53103064402682	20.3902283865209	19.6154192448178	18.1963636478578	9.02350326692243	19.1155038453622	31.2076698983248	11.2932387196250
8	16.3515096012377	19.6164085139808	17.3493370960039	17.2025668152382	25.9350395615740	21.3396181804585	7.45519668099625	16.5603994056053	16.0756598974807	12.6817683144549	22.6264570084889	17.225003249015
9	6.10135949291234	13.5329229137820	7.72748474819881	29.9498183868176	20.3576560451649	32.0949670457144	7.01096991357843	21.0810019582859	3.23581117754683	10.2235028890995	4.67085299888292	0
10	13.2656193347487	26.9096896362731	16.130118162529	18.2989089603255	45.8901032102317	17.0787702862271	11.9506145068409	18.8352719849917	12.3740817238658	17.9392464890287	28.4169138521565	5.71401225785537
11	11.8316612258369	8.54495560557766	29.2834121588036	7.53961798675933	7.33577084740967	23.3577726063376	6.12986092838241	13.8621471192615	15.0483939226420	7.47910033359706	13.8731898851707	13.6091307029975
12	40.6752616284894	32.1379076253859	11.7443265843262	22.1010339013602	31.6222409533577	27.0102140428337	13.5912237719077	18.9064041487978	18.4101976677261	14.0903441529613	15.4760974028714	13.1786159335545
13	22.4063280987259	34.3300140790795	38.7136770685706	32.3605424480107	39.0068008556671	29.0230269031467	18.5673407343609	24.7590768953968	19.1845928992523	14.4845426919811	27.4402382461663	16.5437390425125
14	21.2386780878226	19.9121397988107	19.2174727491266	5.46131844836871	41.6727496350369	20.4204065492750	12.3525309273574	9.7838918017576	7.4707897232669	8.40524507875426	28.0229862181032	10.4914917625432
15	18.3441681750381	19.4511270199949	10.4438693536444	39.3427642447914	25.1617044852875	23.5893911440118	7.80852278780233	13.4413237952984	0	16.8188357885295	16.1896020151108	22.1614538768612
16	12.5185745289126	37.3523907869949	18.1224773908195	25.8309836243138	30.9571954144487	18.5126161421261	20.7966523941193	21.4949558165484	12.6812887831963	23.0856190256535	20.2780997643109	26.2594702794844
17	0.40664046640633	4.21859983004076	13.5437130959936	16.0618393307157	33.344235737959	24.2874099379186	0	11.6926666988581	22.8489986145993	5.40067964030814	9.90082158626015	23.0619680713912
18	31.0494387602830	8.14533324760725	12.2475703488513	22.0214353729012	33.4407814557556	4.60834297982331	6.71955429937216	22.7607769058871	12.2974505146532	15.9892758568466	12.1655231744487	9.00443853284448
19	34.0110502943845	58.7192421131735	30.0831133514466	52.1832081704498	55.7401757797121	54.9415744579768	26.4004473659567	31.8767612638311	30.8279781875288	12.5813263462133	48.3624204097109	31.0355020961791
20	15.9271906640826	24.2094752318581	3.62176227047124	12.3113606979337	62.1969159735464	24.1556980991375	14.6965811514069	9.10823137782073	4.08912681803606	14.2258742140015	10.3687044228783	5.09588969185978
21	27.7874995110354	45.4566489401914	24.2090424023698	31.9736803063644	23.6023094920716	38.4856571702148	12.0041706877905	20.6233479942741	34.6855296188017	26.4479589933107	27.7743547592535	31.8035943404284
22	11.4001318050231	33.3196210481797	27.6121478054606	35.0704237285338	39.5623114133079	37.75020784095	16.9244515522524	17.8373611642971	18.5523955567153	19.6305577719925	30.1639482043701	15.669968620961
23	25.316181293053	18.8745156964064	36.4622009326707	21.6065679037882	26.4055289605871	38.6619751440162	12.6810057927921	12.7407457458727	20.1665812803405	14.2870299655527	27.6993185591632	22.6226786333208
24	22.6471299608791	22.1848456805502	5.5418831645663	23.9273622068513	59.847622141075	3.48620508623322	16.9211977119524	13.6288816873973	4.0315196617054	12.1325514221129	23.3604397038843	8.57838323400644
25	19.5077612507667	11.3825092133282	0	9.7014049109936	51.4044993486217	35.0261898847479	17.2277775957739	1.98595128652466	7.00400198396548	12.7774286010571	30.1595027084096	6.900718636996
26	18.1707135597696	18.6342671494806	17.7452131062789	36.3514157324444	26.3279480531094	22.8420114744987	16.0000237670587	24.5468946936246	0.288590050459876	10.8881762917777	29.7856748824651	13.8134231510163
27	31.914752426693	53.5635554901005	40.6310752280245	37.0936304406349	43.4352894789453	51.3664077655045	22.4609678818544	32.7858824225104	15.6805137546551	32.6832538072516	37.9166024008844	10.7279582564842
28	32.380509117774	23.2878971510606	42.9694806753892	33.5936453035174	37.3668239144018	30.3918153294659	10.8496414782639	10.17448175562	16.1847437366703	11.2186367343322	16.1044123621845	26.5563631189477
29	12.1902553934583	14.3840036356386	10.5471366154528	0.826270542630812	50.4208811813579	19.3095642908422	1.18008845043226	14.4168338304459	11.5866171064955	14.1465140145368	19.1399531773195	11.0184131338562
30	13.8612986246204	0	29.6825271342277	17.3057946014184	28.0702565593669	14.0105273709739	6.37961996786173	20.7072576139159	0	5.73841121596766	9.08995111436605	14.2603086614028
31	3.23156492236145	29.2250032906242	14.1602148738308	24.2706011587539	5.88001717623551	16.1433177684815	11.7721161988619	13.9998104287828	4.97734311336272	15.9772563844946	17.8858319834962	15.0335558657749
32	15.5271632276657	18.4769050684861	12.0382710449437	8.93298304159722	2.38608450367749	24.2886725454070	15.0868502309787	28.1685940071122	18.1757429106875	16.1067702901820	21.3554270272781	1.69637991141358
33	13.6446720708882	15.9229427472848	14.6868907443174	16.5525662582754	28.3628205567365	28.5858127738831	12.8389841963531	14.5616214180626	6.00581223922981	12.2820803779123	15.7587149384078	26.9100018344041
34	37.9735453353664	51.4318842731445	24.6380406482542	35.4564637089867	47.7461609023882	33.1163267338495	17.8736793733490	26.9864288091752	29.5353514525415	22.8060317721641	47.149637454813	17.4052878303458
35	30.3348924257965	23.4935036985917	36.2821546986102	30.2791844199438	45.7402349183836	34.8405561558769	6.18826489474761	20.3545944948270	19.9494927672994	19.0714562500899	23.0125406423895	20.1435742535570
36	20.9499776722324	32.7839007827519	28.6426173576251	26.0695912781547	28.0020515915817	38.0544161518397	18.8144069117113	26.2457630334281	32.4226392219229	20.4358700222851	24.8725516038882	27.3893569954212
37	21.0622269543927	18.3898528923504	38.5321161769879	39.1384021653451	36.9137144724738	43.6457241802772	6.7961160574536	11.2359829304964	11.8413202597885	22.9954306513198	27.4426075784025	19.4764052757154
38	12.4587284748304	31.0058383702975	45.0337106172967	9.19680684596025	36.4776291573724	50.2853477371626	17.9794292519391	24.6392929277770	20.676780528934	22.9684322470534	36.6259695321578	16.1118927958208
39	20.0959821745629	27.2578248621524	24.3197551171968	20.4081793122487	32.7932642778770	10.4034533134444	16.7586201306169	30.3434827490661	12.3197235388837	17.8916877643120	36.9749134803625	11.7628508287321
40	12.6236476713109	29.2818544323724	23.9614782112355	13.4734833725189	31.1183293302233	37.2091576324959	10.4109185625918	19.6623550253641	27.1997697277959	14.2741110932401	14.2647186310917	22.1936921090805
41	16.8676954290211	16.3784612482166	10.7059859463568	11.6443912315752	30.3659411907137	15.1759856240641	6.88032144577186	10.4400179129026	15.4869960559488	10.7895490127076	10.4045538768832	12.0855984497604
42	19.1406603974537	32.3634689283218	22.8894378385250	37.1916978895910	38.7827132797798	23.8414151915168	16.621391482377	19.9516682283299	28.0107851638742	19.1433958205455	13.0873358100201	1.75395350349261
43	17.0060782460917	12.5450442944750	17.8904813099965	27.6354075377603	25.2282112356884	8.3805696275157	12.0226104477353	9.23394010681917	22.3800540458791	10.9437896759225	28.2913009178122	14.0268077594512
44	29.9350981804908	28.3192883702881	6.37102368753126	14.5220115341887	37.0021909709537	19.3777771076146	17.5264140118108	26.0964856303542	5.61526877559153	20.1314167054223	23.4623510611809	27.5410667441103
45	30.8729713882734	47.7091718823822	24.8861243575419	24.8413475210686	56.9249994392626	33.8470273192282	17.4825774088268	22.0200317990124	16.6291716847812	24.7449622803931	27.9184104835946	24.4993669111931
46	15.6966041746419	10.8886164005599	8.1254408045203	10.1571758208112	27.9417950156663	0	15.6670260198615	22.5193363812432	7.42247019974441	14.0299571246636	3.54633204974320	12.4507377750777
47	5.00841789326292	21.8292836453394	16.5481916862202	27.2531814359167	47.5432768246169	28.9430451459859	14.9464885093176	21.0828121514229	20.3352933419165	14.9005941541429	14.8544041208453	24.2958581663890
48	23.6524200203311	15.4541051453907	8.6240390890826	33.53111250135	28.6414114547189	5.18883433918893	6.01378840757985	14.0025871561370	11.8767997763877	13.9330857705367	21.7279881006033	13.8971077126104
49	13.9695415083496	14.7489904007946	27.7932099898402	2.25171077116872	48.0204571271664	20.8066989653523	9.3823837140381	15.2979905825272	9.50733709393	12.4750614573451	20.2060230389245	21.5807585706774
50	30.3395350808550	28.7779191287555	22.6360812707033	30.8429673624713	47.6338452182202	34.2975449741704	14.4103041686927	24.3608350258713	7.65084134741777	19.9994610569238	28.0019390581356	20.9537068011829
51	10.6556540370423	24.481254496229	25.2941638901595	36.3461131907807	37.2951993961555	30.1869615422006	15.6395240381833	16.7797766590585	21.2721752932916	8.62457727992109	26.5640899260176	25.8043494050163
52	5.24539410682459	37.3964704710992	34.9593363540976	26.4387630993247	38.3693150400756	41.1847685747287	21.698177112889	25.7445746511814	5.53295975198186	19.5022695584893	19.3845741376490	29.458089170217
53	26.5348641432571	27.9437267715584	26.4711338234125	23.6259279410225	39.4207764992273	27.039623204286	17.2415778156702	21.6665455699344	15.0186649261455	23.0198003589351	3.05962092883723	19.8065239402414
54	30.5493846806995	32.9322408696252	33.2766405795493	37.7865284276045	22.9107828892673	24.6051263741433	11.6448285231269	14.5896082639755	12.3126645037303	19.9308052394657	9.01696436105991	27.2230487209579
55	31.1396430012464	44.8592919351325	26.3349158481904	42.1620323176569	45.5810795699703	43.6236150031603	15.0100947096539	16.8475902418947	24.0605942940428	19.8179623827761	34.1029627942941	29.724449672995
56	23.6626116029182	49.52318836274	16.079845128598	17.3646945908917	48.1874977026085	31.7361056692094	16.7905872668246	14.8098787228769	13.8697966015230	20.9720252138695	38.499463402994	14.7000699232726
57	11.3640576064342	24.1137495112685	4.14713555873948	20.3869157654907	31.2380753875698	15.9556107354632	13.3744414369572	11.7037383540703	4.36989191972503	15.6024405136984	6.95940122915422	7.30570980707318
58	16.8549557448758	29.4268455401095	14.3045163666245	35.41216848807	38.0895328958617	40.5272009047487	17.2747273545268	16.4440710634296	8.63128677615204	12.8277170554497	31.8965553139	0
59	24.8506771047976	19.8683679614190	0	15.447034829424	28.0028930299904	15.1982390943698	18.4118647457125	20.696965099926	17.3889181239284	15.2385060201074	10.6880836843936	21.1166867646832
60	10.3520880352568	27.1284636122654	14.4739381362525	24.3499139345750	28.7269439038459	14.4204180665196	13.7015832225261	21.0066570383203	3.89922516785531	14.1935658113822	14.7255231804061	8.20834745080305
61	25.7264586848633	30.5749927713249	23.5159232707454	26.5079991456374	52.1517806375054	65.8146985439617	15.288765627086	29.3860986162609	17.8996512989285	11.7116891991168	25.9703948939337	22.5173402138873
62	12.1075073668942	0.494685055327963	28.3556114399923	12.1797238810783	30.2976014959217	30.5879410175349	12.0192270938952	4.74564256642215	8.61084217647689	13.0799535482575	15.2438443095664	0
63	9.7244960294593	10.7970576218186	23.9165846433352	20.1587145213661	18.0874941922362	26.5573107627636	7.38411578869555	16.0173138931708	13.0942451033683	15.4486104065995	26.4959398486479	18.7248568003296
64	22.3704407179054	11.4314700119344	16.9619968990447	20.2164434213277	24.6229379543583	23.1856265944544	5.83624862721767	14.6528957173372	8.18900036162245	10.5883277305751	29.3987769496107	11.2207232185973
65	10.8500087846028	4.49362206350838	2.08535514318593	20.2192653799815	28.6777575284185	23.5573090341852	10.1783008302610	21.2460389665487	16.8109958429319	7.148810153318	12.3625211701695	3.43854457445845
66	25.7888666540919	22.0349705354239	0	17.0020611168742	45.8521362690729	22.1933474902920	9.97119269607768	12.3897752467971	0	19.6042985168494	15.1635588004886	7.92708765166926
67	28.5851433600168	38.2446111186186	45.4496100222147	42.4565119270794	34.1302055481603	42.7787795219594	18.7128423388374	25.6310915720149	12.1826672140697	24.5359434742239	36.0180924455702	26.9934315825725
68	22.6038153054604	27.5023911823834	29.2751905952934	30.6999734785983	41.5364506775461	46.7114250240502	11.8272180537418	11.6411053234674	24.2517463951311	18.9727679778900	29.1714352656224	17.2584266168144
69	28.4133515864892	44.0492793296769	13.1105954947693	35.605094613437	59.4276788601625	38.0274016309218	6.97981179260624	25.9282243147244	25.6203846489707	26.3121862315416	29.1943095056143	23.2789387786107
70	15.1529538723463	1.01906099149368	21.1577070333704	21.5140440706569	15.0091526144236	26.1792300487598	7.43751447573064	14.9908421599547	2.12519043771832	15.3469073061243	33.2600225158155	17.3115927462180
71	4.17253867237447	33.7749608408348	18.9833109636622	40.2953694794976	28.4819284271015	12.0414393900116	17.1891349145164	11.5333724870303	10.4188501238946	19.5767048833955	14.1793563191618	0
72	32.9767263311924	14.1268515820361	7.84171229381723	40.6793317361014	40.4177250476172	21.3259361117518	5.61723020520455	3.83984092291967	3.58084566992520	13.0371502813666	4.92862238638218	16.8989187979783
73	39.9601553025298	35.1927601979351	25.5404053441168	21.5519394574534	45.3141916573757	28.2450705844196	9.84987348878761	13.8487410807782	14.9769122637517	15.2807606454381	17.6383952640373	6.96837970326259
74	21.1852619076862	29.1236580438861	33.8476677134630	27.2581968100709	22.7594371309750	39.6143961145428	17.0259616879511	23.8945044692347	19.4931465392545	12.8333805704462	23.646673100496	20.3692643188591
75	21.9163385144914	30.8468054606812	18.129595863395	41.5413306000152	30.6495657023600	29.5338980573951	23.3645444276473	21.6134833222915	11.4546112713841	26.7599756468084	37.1775241868903	25.9248831902073
76	6.9371518290507	25.8977631851602	16.3307970865080	14.0312572303803	35.3447176239509	25.5726502332462	10.8953765322602	14.1144814676859	7.53046104799428	9.52074423710063	24.6128479622560	11.3672718864909
77	9.95835870708003	0	7.4763019984821	12.5828054908149	31.0064285346841	0	17.4455555381475	19.1047012943812	0	16.9448848020500	24.3396978682829	12.5566465465743
78	32.3684602822576	30.2955551600572	22.9669460614807	30.4958565383056	36.0303041930531	26.7386812188988	17.5484574863205	33.3410436608417	6.42528106496285	14.4792048526081	10.7682722248850	15.4162428523498
79	14.6332648895347	13.6742948522627	9.72535247868608	33.185268208349	29.4253674380188	21.1131156438075	6.07545353552809	14.7944268956056	16.7471931909376	19.8653553231358	20.6087551563880	12.7055207063833
80	25.5294329309808	21.7641446924642	22.9226007223400	26.3701864986744	43.6844207957437	31.361643312058	17.0643858783886	22.4573154525684	19.00633965947	17.2219810911800	16.5421529887057	10.9554267536416
81	20.1156497409269	34.0395468233303	12.0079988614782	36.8937029074128	48.5337745941437	7.35653185330139	20.0320905785911	16.785576496979	5.36456374071518	13.2882811666927	17.3433673256183	11.4356960990241
82	13.9930978777059	22.6083332630210	37.5902163093711	27.0773263660375	33.6850564229242	30.3212572541730	10.6616394991328	14.2856406552345	14.9867650409427	16.6025388134238	17.2895261116703	22.1839297456976
83	12.946571955843	37.0319210041318	37.0550087422168	40.7210070704768	24.3046076419364	16.7127508579562	14.0436933163010	20.2608466032999	23.2317751579478	17.5713779053247	27.1328192524015	17.4029798213417
84	27.010156687459	22.5082408693481	31.3780634809334	8.9540380605523	20.4287574399153	17.1241613309730	12.3368057893804	14.8273119070940	4.66445734830911	10.4316347700500	15.8082162218547	5.97797185529683
85	23.5693188360170	22.2457401603526	26.5745768992487	36.5587553426872	32.5433271755688	29.6230545321929	18.2161233027855	13.8555470690200	16.7824147559403	23.8709925731135	37.278592240173	20.2552328517283
86	16.3538090127282	25.9014334403549	14.9251335200772	31.7683377255065	44.9397887836489	20.6259133438182	20.0611066728475	20.3459476451466	4.55319664684881	19.9907276018708	23.4777851587811	24.7768046562264
87	10.8317403443913	27.7322861909385	27.9769826694636	21.2124746228708	38.2195731966107	51.337591125771	12.2990457372902	16.8939362952509	10.0664957844452	8.94530082587513	27.6212679971769	6.3128504983688
88	27.8373653763364	28.5253640275418	29.5574855043428	34.7214080348524	42.2450097684393	35.8144192061516	14.3795275970940	26.9077147606335	17.1719534439495	24.3528180737688	37.7870895542889	16.3019270102431
89	21.4736346509612	14.2269505336820	19.8964033622824	33.2440574882172	30.6047657827335	27.9901141312137	8.11370694982284	6.38982837974799	16.4260747069164	13.5339605410530	26.6185373252532	16.7063991979548
90	10.5280531479436	30.4271749420205	38.5772880828483	34.5663851934625	32.1921964822709	42.4017911632493	21.9242975347975	20.5177193828227	18.8666294508657	22.1610348411548	39.2479066775569	16.8700638623333
91	20.5854276886976	29.7948796054774	32.6703383408151	28.5543932927394	28.6424874548185	34.0424324538871	11.9078055285112	27.2906712697078	15.7471595660972	18.8432235677358	11.7876906342415	5.1754196409246
92	24.5541497107095	33.2838921832569	30.6816045311352	36.7550634150195	18.7954526744277	26.8785412232983	18.5801206288217	33.8303813896388	24.2089340669552	17.3284145286294	29.1417399431339	14.6841593687635
93	25.8449998063843	27.9138968037215	14.9927563775938	42.384217279273	41.8124267791694	33.1335083218334	2.24589025070097	27.3402106896964	14.6515398082406	10.6079040591463	2.81628457937738	19.9357920594625
94	24.7616614166391	29.7407672217293	34.8199601945168	42.5126554918082	47.8071959613964	26.8515157273119	11.2607078761490	18.1716117161222	24.7803497496055	21.8844498590004	22.9283647814282	25.6761064403200
95	20.6240072406286	42.9378777533916	16.9856064806286	23.2344570347449	57.2396674333429	43.243319050426	8.74229361935049	15.7315897901539	19.8712346365581	15.4005043222113	14.0761260873388	17.1910541081775
96	1.1298918062745	19.4921946245009	26.4527214862375	12.8330181568417	41.0888394387797	22.8042500086987	10.0702553940425	19.0773442962555	9.19726666221056	15.1107957553570	16.0520122880409	34.2641173872105
97	25.4146485507792	22.1662171708193	30.0619368397106	24.5531363603168	27.1226919200236	14.7882770028074	4.94244596206652	18.1924211997347	32.2224653513886	13.0012075169216	12.0155699986010	22.1125969273067
98	16.3770156919295	12.3511464660635	30.3773563276726	22.5657176001397	22.1022341509851	0.449413096933299	12.8714380183438	6.87279975943429	27.4243593227254	9.6547944428250	11.7242587404672	13.0816772694393
99	22.5935005930746	16.0385020535921	18.7863718931641	8.97743254748424	22.4294265763851	20.1778460913936	12.4949756809742	31.0699528292289	13.0841663700064	11.1400062754628	30.7889838099491	20.7405893315289
100	17.9933354919046	33.9168516757004	20.8708228136360	38.7470642507607	24.9871492927421	45.8818137381252	15.9761701279542	28.1724123241620	13.2736990420988	18.0747353740647	36.0160640248684	33.1747930040131
101	25.0340119905940	31.3325145975022	29.6820410847471	30.2181429757792	35.6796027316811	36.8129946520753	20.0902590962047	26.2451870714248	10.5825042184461	21.4286325200477	37.1473409330204	18.3406095533351
102	24.4517487761692	22.6963701280216	26.1441046977238	13.7869691232461	33.1395593375816	27.2579239730764	15.3385835224744	21.6935938242766	15.1554899460009	13.1599659315425	25.2793084887098	19.100383543119
103	22.8086337000935	43.8233905718905	32.6543414111233	45.3104973893976	53.563328721167	33.0123888265298	17.0286169639047	22.5029840130003	19.3746767229277	31.1971857239822	27.6909957629149	30.3472304653131
104	26.2548556828546	27.7039497009632	17.4539743868794	21.0496401502189	34.3892426786757	21.084242690178	19.95613953326	8.28266407503503	13.2954744527812	21.9700468894610	21.6365501503918	23.8418922524402
105	21.5592939463592	19.7357218070273	9.64122921751443	35.3542361056467	37.6724610544375	14.5052939404475	23.4262176171351	19.9765318355800	25.9491764695549	17.7476661349378	27.8310109764907	12.4183729997602
106	12.5868568159876	27.4783632030193	35.9150418315654	31.4639166658743	41.7421095135437	25.6464943011109	15.5695502324260	27.9329288235374	0	12.9198217747001	10.2700894231054	21.7453119531148
107	3.95696089009335	5.87492729717533	0	31.534622697461	29.3594726873001	0	1.43875548996228	15.2613150869057	8.54699661693153	10.5079907153667	11.6914152421366	11.2224656080348
108	32.7026684182594	28.372344669711	39.3882587341234	42.3703337539909	32.9470729912271	41.8095014964468	13.5993673359737	29.9947361423927	11.9747631638614	22.1981861468454	34.754697487857	20.2439653281067
109	25.7941563455528	27.6864404168995	33.1959440950526	27.6488647169467	59.8602311436891	19.0452640026789	19.3307599177676	28.2510653233224	17.5218673025550	15.9835215637156	28.7045319470211	36.4935434090763
110	18.9530205844015	14.1446097203176	7.85746861297746	21.2090899780933	24.4187453078122	24.2129187731322	10.8129453894037	8.51734798443673	23.1390768335398	18.7688376826588	24.4327268384892	22.9965665176908
111	24.4183983486665	26.4313974272322	21.2796533279236	40.7601414927895	38.979555705649	32.9858099496405	14.7189073173942	24.0632972022934	2.76232242172218	5.84357888413398	14.5785204142261	12.4767237787891
112	8.88311660287578	15.2825199083849	0	25.8060781509546	16.0593123295143	30.4022146555142	11.7021901439268	12.3994764807486	7.42563392318992	9.42319490846488	17.4004371857944	8.21160909912591
113	20.2735801574521	36.5798510210164	11.5309616407429	34.0850461211767	55.0104418321830	29.5199375218696	16.9406279795645	22.5252491243095	19.2420036349509	28.079669229641	38.2372592388615	24.6597750506404
114	19.129042155262	42.7034877231225	32.8336269687259	29.9929339449499	53.0385582900943	23.5360741250443	13.5353001321415	23.4219747407327	22.7110446962447	10.2243312115795	28.827369813449	23.0074665396896
115	9.28006604549152	3.17828166350576	23.5416705773615	9.69160274790976	28.4121450338454	0	14.1075168034036	16.7401000032851	12.8098097397023	15.2831581598879	21.6574910640215	0
116	2.42739538225788	23.4181843702240	14.9666005053820	23.6743479824349	22.2731383804193	19.8336973219152	9.42852482040558	17.3941121350972	15.6271338486483	18.6387692876175	22.8067102873321	17.8206219312412
117	27.6646255982545	38.4958874961703	22.5452738767953	23.4598594581384	52.0582899255163	26.7182682990843	21.4404566961806	23.2572335158291	1.96446033697159	14.2540656051770	18.9151912547275	25.5617752567318
118	15.7239376704269	19.3537190409547	29.1371484201558	42.2288821491425	21.1077046474106	36.4806965511684	14.6994483262819	10.6853882435262	18.5893024224709	12.7008124938960	24.7385793724529	16.5685737938939
119	13.4243130971161	26.0674725551250	18.5597727405285	13.9431110831766	35.6757760787303	40.5582566552744	17.2762399023666	15.4414249686248	9.57956227570215	13.3251728089432	22.6138476133477	22.3983062302795
120	15.9232529359639	46.2808284567447	15.4120426240816	19.8025409643718	22.3906983624375	19.7567328855059	15.1647996222913	15.7737382182218	31.3515910490044	17.5728141752908	26.4852787378949	20.5012541592008
121	27.4428888197278	42.3306954068878	47.0160059007883	31.7560749576371	65.180305492611	36.9582911522547	23.8881599552634	28.7581743806712	36.009542770829	20.1669411102572	39.7373203912127	18.8012389903412
122	21.6152491133089	29.3943735684743	14.1135184573324	33.1452931391832	34.0483081001503	17.1980990639923	15.6396684110621	22.0683117913133	12.1943577491183	25.4440932186901	9.48255407699772	3.71278104084145
123	25.7000630031441	26.1348076554508	38.9383679140703	18.5997526321075	30.1178888464857	28.7485605599731	14.6614254187983	12.3128207465048	12.3854620806647	12.3262654411384	23.8795126201289	19.3599039475218
124	19.3944154253199	14.7646660577151	13.4742388896908	27.4649521379992	41.7625479855521	31.1170464335685	11.7058660858657	14.1771684165341	17.8449878519342	11.6888271287836	16.9036443071884	2.48997685413639
125	18.3664641446908	1.79855809812993	12.9402463843166	10.5954337495739	16.8531254314756	13.8907334798056	11.5685241273809	9.76069658686526	11.6981341452859	14.0783065979920	14.9708817337270	15.7542746800123
126	4.14038507510195	2.76461190815115	18.2523404821273	18.7066698666568	15.3679060467615	11.6526236439724	9.33509530109671	17.2293977813554	19.9403590350955	12.1881638943703	14.4901708800271	14.3742121665096
127	12.0286039463755	14.0165153543919	0	20.1165347417338	52.5791147620508	4.8553049565511	8.26005721104186	22.6196236276845	1.84616032638334	4.25196891800585	23.4807538714075	8.9454348203696
128	22.4580054738631	28.3663077553402	19.3405790919106	33.0183596020464	48.5687144231318	6.59963191757606	20.4407108086516	13.2992523223046	10.3283962423617	18.8053017666732	3.06892593306697	19.9624395060869
129	30.4764801233147	31.165830662486	23.7481721204664	35.1755063225926	72.4983346953592	48.5554072848874	23.3058929313712	19.2527663290595	11.5110073621364	12.2457895779392	20.3829955108946	24.4955799248529
130	10.0254291445865	11.6469224546236	15.8367029101395	31.5294454181470	27.2432614449830	27.4725731495505	14.9620431071019	19.4529819962698	12.7961121821621	18.4561893259642	13.3236856862144	3.92305737148375
131	23.0169144355314	11.2434987610476	28.5326020466996	34.4488241694317	29.8685470269379	46.5267967295939	6.14610325008796	23.1577958058626	15.4369801518517	17.0167975891869	14.1515747600198	16.8852788242810
132	18.949978216014	35.8583528849036	13.9271290295568	27.332099427488	40.5612745752389	20.1976761787854	15.5727513116462	16.9313879323576	25.2039807595347	20.3954829692406	28.9528539380378	28.7640022849678
133	30.0085288407182	45.4278332269018	42.5446047677576	50.3394862438915	59.7571162773112	39.7936186917912	15.2203586666920	28.1271542133533	17.4467949110387	24.3031384675628	21.3257593812084	36.4968004407502
134	5.60102211091577	3.31110305198485	3.54171529374225	22.042386836165	26.1351283875333	14.1810474981990	0.66046925201805	3.92591328807928	0	9.38137306897945	13.7224462688555	5.09847117769437
135	18.9204858335298	44.7215709568067	31.4407813185345	16.1282500356897	27.6055085457591	38.3775349887901	27.0235505385853	27.6008112618081	14.1602402146574	12.0481937576458	29.7288498173662	23.3314780106364
136	16.6116173782725	33.9640019630468	32.9782581798582	31.707948516642	33.9340620515447	25.3046949930458	10.9800551016355	29.0865296346163	23.6591877068487	12.4656897593491	27.7828167452876	20.9367763618172
137	26.6656044977521	33.9916221539191	37.2337841878532	41.5289227100744	24.8666403295698	28.496526070176	14.5687327187263	25.2133747441367	22.7754204321262	22.9178699942128	21.3079423913865	31.0878325948903
138	26.8010961192817	26.5899713742487	25.2922844597291	28.7021458362339	44.8965328460652	39.9395641705004	21.045314253331	19.4006318599666	34.1817990983161	17.8985564312385	24.5239490245886	19.2600223221974
139	25.3370591104887	17.4312203823734	10.0507571100124	27.7836210877614	22.3975756640014	34.5254526195451	9.88769012066711	33.2425082040346	8.1360244352765	14.4146640601575	27.0838939011934	23.4103042658522
140	28.0658702118527	34.7556305601120	5.14717330551928	15.4358768567510	21.2586994583827	31.7312552943604	16.4105241978703	7.30479353951316	11.0403242423053	10.5020404354349	25.5151009211890	26.3529271349881
141	28.4999399579149	28.6155916469539	10.6771529750984	32.149918778625	41.6714178774787	37.7562141169368	19.8053870680354	26.6357318109599	23.5575075036651	21.7978066587993	15.4145795145328	17.5962146941977
142	18.9558286475011	19.026323210338	20.7066609541154	19.5204526141841	36.7334393679063	25.2847213742896	16.2092375349890	11.2772727989802	19.1282545543146	10.9261001434688	19.7912564093456	20.4680956440762
143	20.5171336912409	14.9880813724204	6.17894155697357	23.6266237919582	21.3144816593495	30.8249434413421	8.13659596031057	13.6845453992009	20.6145168159805	11.0801817138127	11.9063403851838	10.2530573267684
144	17.9169659096044	22.5148151091741	7.23392127522628	28.0927587264265	71.114573230474	29.1021159504487	15.4692578164986	22.3723591585483	15.1257969190797	19.1497095710724	23.2107698361696	18.1410272593299
145	20.1257882387604	38.3714810757001	25.796891225342	31.8819073747469	41.1870832322983	28.9495098441819	12.1807748747297	10.8788677408084	11.5824400580519	18.553282813535	33.6459868529812	19.5710565382816
146	25.7303761055157	32.1055964194778	39.7943347885104	26.2673043186086	33.8450684245358	23.9759028018020	20.2004159042121	7.2345142461599	10.4836712338356	23.4403285619041	16.7923205052106	9.03804517000158
147	20.8094455687998	23.7507581405369	20.6780461084219	26.2165128760692	38.1660041494306	34.9831630631223	15.3244985978305	15.8960549080067	11.9380605764545	11.7486084045253	15.2588655081376	5.51542394330182
148	19.6303865216364	39.950445242828	40.3543889258491	39.2682140815484	65.818322823798	40.3074344001263	12.1447876546569	19.1935989436681	28.6957148921812	18.5317154801990	36.5818401782799	57.3665863857827
149	17.2482264690853	47.6806065342383	30.9114254582531	37.5946353675282	47.0109251520362	15.1580932638117	20.1173803878746	29.3235583530437	20.9764035290249	21.0325775768114	36.3968054259404	43.0716426723195
150	15.1213477984505	35.1076682894017	36.090935915952	21.4672133217699	46.5809190518804	18.9125554178812	13.8575468915721	16.3492187291745	18.5689256712354	27.7863778886137	17.8681518963373	16.5724486081726
151	10.1875942239208	0.834474262000608	30.9577121296651	6.04174002666702	32.3858214228814	24.3036561533871	3.88925344962491	3.87616668251472	9.2528782225789	20.5915656711398	15.1344742857599	13.6137235909681
152	23.9084454610893	20.8191107576546	24.9168358227078	29.8260524020153	38.5367473333076	23.4714315712268	11.3027979672810	18.6235310339046	10.9131827121801	9.10581624642962	29.1635853552595	13.0621760332203
153	32.3858395264155	31.8453296937482	8.87136658059986	25.1424953368408	26.1125047420226	29.5717386568055	8.25066546619757	19.2236347769359	7.00264507199429	18.6788575096879	14.7000739946298	12.7569676802615
154	26.7773586897693	36.0213716063972	17.9351196681851	27.2082165324389	35.1194854675007	33.8261516441653	14.4798057199039	26.3413057208315	22.6512998884235	11.1425251553268	14.4085784349471	20.6718515593921
155	20.5146958648526	31.3458346707899	19.3091641556805	31.9946160236131	29.8584280076080	30.5670898794154	16.4893791728928	14.4290186549371	13.8249991884405	19.9650289006161	24.0590753228997	10.7080532160889
156	24.3832190661141	39.0761381273308	2.91944569461333	33.2128277510903	43.7566164792768	26.3067576899101	18.5740406509509	10.4986477059951	9.17079675766296	2.90220950806903	30.3798431824709	17.7195889335822
157	29.8133189145938	29.9417240285741	21.8381653235268	36.6916547440128	44.0351031902147	34.2682584329677	15.8302729107215	15.7196221795579	30.2358232874806	32.1780286531304	36.9454467952104	36.003338673009
158	22.1167446161392	35.6585282683172	30.2286355873821	39.0899156689822	42.6823577583669	31.8138849468866	15.9778630477139	31.8127765806572	30.2273843911377	17.948023720389	20.0524271818094	17.8756479024904
159	28.5024777004974	19.3415338913516	25.2908908377814	15.5893842282864	31.8624963056735	25.4212005744187	13.3584187578694	22.7601618961086	12.5095533528463	14.1514502168042	22.0619813658620	19.392834413785
160	7.50560650326299	12.0377540488500	4.16220216689955	25.9875317045346	19.9208635804388	22.9656027148949	11.2726565813244	17.5158267589533	8.49129530884334	24.1080157963379	12.4507328462255	6.04824639141541
161	27.7780662573314	32.7832944185611	0	44.0150577996876	35.5118028750395	20.3811063265526	13.8202522551622	14.1459344769357	3.14243199589485	13.2871150479266	35.1932786871232	9.65093145485954
162	14.3710606280876	25.8401047978587	13.8139133882562	46.6405659124793	32.8921961436427	40.7652499606776	8.64914616404774	23.3806728782474	13.6019800936128	11.7317992303266	19.8433050283019	23.8036675220544
163	27.5205813249168	28.4588860386139	21.1278031812405	28.6893814168403	46.2566165965281	39.8651422099666	20.3915439019406	23.4450670396948	22.2052487981868	21.2144998737201	27.5096250067052	26.5358459488055
164	17.9964145965015	14.2944727374571	18.1403001152411	21.0578508329781	30.5528664426535	43.3451350724192	9.95939869573	13.0832562360693	11.9692931434094	9.14583952622684	23.9467322135832	3.69322344971737
165	9.04079794363447	21.8221992005425	21.0305582637220	24.4705370620124	21.3826112994969	14.4282703555662	13.7072109905718	24.6165012741797	21.3733472600782	17.8315678371444	14.5144250741586	18.2884285926023
166	26.296847165756	29.1491974251689	17.3270431684665	39.9936124858595	26.0997920982986	29.0456366390943	11.3583229960169	17.3954022593780	5.29914195643779	11.7171005322529	16.5244366254144	17.0818500859537
167	8.21435702992972	20.7191744307209	22.0215210728912	17.9853198036154	37.1014891315568	16.4010783214513	11.5385968216126	20.8553375791136	12.9598173287596	10.762254828814	24.2975182782249	8.9546862458894
168	26.8088644268312	39.6244922507111	18.5150117214192	36.542807958473	41.2569845030992	31.7361608314613	22.1207282977168	20.842470317567	20.2299152455226	17.9159545170424	17.6014426016580	25.7689862616119
169	17.74838539049	30.6396821945588	24.5000862509468	22.5225108805899	33.1467390719581	21.6709035475243	9.74394605428232	20.6203021180477	18.3854878086995	10.8798841656078	30.1865410428996	34.505930077047
170	33.1447587937527	25.8375623045539	27.4809029902885	26.6343773789504	36.0779646763186	0.520520665913789	10.2977870108192	18.1197858553924	11.6699041245489	18.2474673877535	21.1621056437548	8.62424369898349
171	18.7449573562504	27.4542856642594	25.1209395135751	25.7603245266380	33.1399362621544	18.5116630150671	15.7816208254544	16.4083687629820	13.1440998189454	12.8478709508378	17.5030747234135	25.8950108457983
172	30.3048361525081	30.9020513574918	31.81636945964	16.2223823946618	34.8093759268	28.8248958229424	16.8842702471807	25.6844911604156	4.85474766385874	13.4261041959716	34.5383042062067	6.90824930889957
173	22.2394270863928	39.7881448203535	23.5317790460478	31.345442875202	28.4435656465051	19.1747988084919	16.5780627792693	20.9276807332471	17.8651684388509	18.8433255752165	14.3174941348508	21.8919965986019
174	37.7306623786235	36.3400212187610	34.5607618159152	21.0173733520519	26.2571422544043	37.7789827176864	14.6447485667878	27.2473975413029	18.4141344957746	24.1123689645779	24.0599877497458	27.0345833384132
175	30.9873142559681	30.1492883770897	12.914089590181	28.0490508915298	39.417113151312	20.6241743165435	22.0026019411437	4.72194841807814	21.8331617848368	19.0641515486778	30.2763401993982	29.6244775461182
176	30.8892152064959	28.9953027080771	22.1687941682435	21.1452733186774	50.9082546898574	30.8131429373834	18.6108465325566	21.2807676433278	15.2416462455477	12.3332364128305	27.3266586430990	17.1135058039352
177	31.5208647602684	46.5679508121216	14.1680249621109	37.700202752596	57.3986181522923	24.9854077377089	20.8536754474511	24.7090513558167	21.7627568731081	21.4810317484151	29.7755581152889	24.5137688793054
178	16.8152106965541	38.0397827205357	25.2991149633996	4.77734707807802	29.3885191379715	21.3043860604785	14.9794161385345	23.4141772590772	22.5528964645539	20.1959615090276	18.5557050051801	11.2175777679496
179	25.0924777764756	36.1656331477072	26.6737032763738	37.3582791124831	34.1566058030477	33.7475510105229	16.6704182357267	16.0830738055328	21.5567810325528	12.7833015653133	26.2602839921860	5.73530655362875
180	20.2804070257009	41.8707973291203	18.4896936479846	34.9121002753403	43.4816354180466	36.3768771107318	18.3032424866934	16.0885427296867	18.3428833101362	12.8392671573012	17.0683976609794	21.7338957885552
181	19.6931734964907	31.300724379126	29.8868167817391	32.0870924289303	34.5441685664137	51.1460823458759	14.5117710502317	20.1034537961041	12.8780798328088	22.3994097036035	28.457869944978	19.6428196855067
182	13.6012942933665	44.2681708972278	35.8607508803147	35.9607692787902	34.7702683793319	29.5689702137377	7.96269740272057	19.2170254141368	15.1836337192085	19.5784813087998	20.8499803828757	35.2536915296589
183	34.8886874731962	21.1544370157954	30.0591859137515	31.9453655272902	46.5003050749915	28.4975839271494	17.3459021869443	13.9155445238580	22.0453645388749	13.586265941506	22.9692519536598	27.1561637115229
184	28.1817713165904	57.7613457824269	26.8322011172828	45.1276364789819	53.4708859108309	37.8115374908249	21.5313801916186	28.3097056692964	24.9276975818307	23.6070916466623	50.1863824623958	30.0592631647604
185	10.9340582351419	0	9.4738776542358	13.7462132819563	22.6540527855353	0	8.58647510219868	10.7134742617060	3.01341088698558	6.26944283003573	2.47489386702425	6.54609130498178
186	5.11624457794729	0	26.9523585399207	26.7126407927035	33.0869694003521	35.8817208555162	4.64713218864808	24.5516485703933	8.64536448630054	14.8465411799701	27.4119627576217	6.30787798990564
187	19.6920837982741	36.2568183469595	6.92055383496124	32.4614494767634	18.1676946590546	39.4844644017701	19.1029396674418	24.1515637774388	20.2871753276460	25.4586477018062	31.4425006554367	37.5426454667981
188	16.1745527945416	20.5336197985339	8.20969747727599	34.976099290652	19.5913474180904	8.0521904956893	16.8331777669362	17.3260742195819	9.68104538736083	14.9122137075975	15.9487577103549	2.07284467443929
189	13.0048436121354	14.4574815083094	5.69020670891091	20.8825059805148	32.1587808213755	13.5292147552237	8.97071016039789	9.19829795763795	1.18010238760091	11.5446327382196	17.4570112538200	31.4145292746453
190	16.5526026976204	24.2416688601091	22.6272353190563	31.3019025798813	41.8424712210969	59.6779943504744	9.05707825856816	13.6603255898382	10.4473516033074	14.9894525148498	23.0504329158028	29.1562694273476
191	28.7644529406997	39.5018802407844	35.9321290478089	37.0819269843269	50.4292414745616	33.0555726298291	23.5036957071067	31.2443841522008	11.1584017652520	18.5612524888357	28.4347296157754	16.7076098629237
192	16.6230529037721	20.3269317498011	34.3316884731789	28.4472862940287	42.4398697510966	35.6360892678982	13.0828394238607	26.9607701602663	12.2582796717395	20.6535220707119	30.1557159674801	33.2688719033968
193	7.61142444918022	14.1099804695290	26.6994417327745	34.4185316957143	37.1715558498455	22.9766738937262	5.01357590135434	4.70042563398386	5.20382554299419	8.94465112384077	16.0011001356903	14.3909013275027
194	21.1689810082213	27.7050482855955	16.3919308982286	31.828600115358	23.3619997666944	9.85194567152113	17.0167639573079	20.1395023084679	8.13792483468468	16.212278600262	9.86884703538382	17.1259732939097
195	11.6458223169346	6.18857752858859	15.9777324397115	13.8565672907452	24.4399850336338	14.8113819898130	13.7437804367048	12.7782672890837	20.1134531360951	12.0412101010922	0	7.90354611654212
196	23.2515822469557	34.6894890794989	33.0634532903966	20.656819092506	18.8170467266583	61.4001561692876	24.8167252448822	18.942657107204	12.1204293954126	12.0560654167115	18.9532434441314	14.3374735304779
197	13.6591385273859	0.240921459900989	27.4751039434233	9.6112329980623	26.8303259940804	31.5507086794100	12.9998169207985	19.5942134407914	13.1048806822126	3.87755060147176	26.4894418212842	8.43632102233802
198	18.1980760664342	30.151472540153	24.1768824456189	30.6230935924112	16.3525895779277	38.1324818301698	15.0297926448949	23.9667869238515	1.33762655302778	22.4323898112495	23.6139854259266	14.9180171020591
199	4.35236267638254	25.448359764402	17.2671975967091	35.204493125306	40.2246591018245	31.9635269086366	15.5580798452896	29.1528973290459	17.6252581000746	13.7959593518004	17.6944773775556	18.3966156158797
200	19.2607765908658	29.1033324822354	6.72198407888815	24.0455505303449	29.3866969466506	21.3256107614401	14.5115683097493	18.3965320876670	12.137415564590	20.0465541898761	13.4550874587841	2.95170500602733
