# Supplementary material for: Simulated data from a genotype-to-phenotype crop growth model for pepper
Source: Data Brief. 2021 May 11;36:107119. doi: 10.1016/j.dib.2021.107119 (PMC8165395; doi:10.1016/j.dib.2021.107119)
Supplement: Supplementary file 1 [file mmc1.zip › Full 100 GxE datasets/100 -- h2 = 0.3/-2138447780 200 0.64 0.48 0.64 0.95 0.8 11 GxEyield.csv]

	NL1-15	NL1-20	NL1-25	NL5-15	NL5-20	NL5-25	SP1-15	SP1-20	SP1-25	SP5-15	SP5-20	SP5-25
1	27.2972513838125	25.3083667747983	35.1263915596911	28.0155631133261	49.1459803251368	6.34556063435801	14.5347803252992	16.9994940094839	18.4969332263233	15.1582777498950	15.0379326613003	29.8984437974155
2	4.94393703078611	8.36287922381335	3.55845086366375	12.0978669789578	40.4346486936830	14.7637717532928	6.44062683850426	11.9117773586689	0	3.68540777478357	9.9624907048893	7.5863083049864
3	18.9295170315784	34.1577632743513	19.0743185858800	30.8678319209711	39.9077605614433	21.3286351895723	18.0942265152561	27.5122132958727	17.7347143944658	13.2046324483450	23.2438301065547	20.3107663641873
4	18.2599226600086	10.8150707314924	11.4607761627247	28.9977721547525	44.7711680653906	24.2003920965560	12.9082484585861	7.46530411991171	16.1257654175730	19.0642686625573	14.8378896554667	15.8996825224390
5	24.9967513237916	2.03638568739971	25.9197586854271	27.0440951861623	15.7459616379612	19.1870314426545	6.0756759305422	16.7644614596193	1.16844158476708	11.8106366335595	23.2756344082729	27.8399789694243
6	17.9395715327603	17.6899942088350	26.4645705161803	29.8766066847806	16.8806312053640	30.2450615574775	10.1822260063177	9.53610319418861	11.3315360657841	20.8528732089226	14.4820992977192	17.9445350002564
7	22.8245408042183	19.8720203288661	37.2583131371753	16.5492070039385	23.1576340177194	20.5685830369429	17.5318299998921	6.68504339417084	24.5132130380808	14.5343541716436	21.8848997765759	23.0914512273267
8	27.8432768123876	21.5829924899903	36.7515726333462	39.0443542054373	39.0022582821209	40.1801872042462	6.74027327452565	19.5748205397055	21.9626958957363	19.6244512706099	42.8493367840912	29.6369252963447
9	13.2841485122604	35.9320348133915	11.3522340099754	16.8716532090820	36.2718026266496	41.6781383051356	15.253194602514	15.3973727317865	14.0222650654601	6.27258954128272	15.6920039084907	29.3734863552776
10	22.2289002820524	20.5900956079243	24.7035300611703	17.0117111312879	37.7624884504952	16.4305359703332	20.4973408603166	12.8246107839551	14.1736387246229	18.2442539390417	19.9988956889763	2.98560623025273
11	19.7252423270247	15.3475415978558	16.8512787990749	12.9486606994479	30.4341539024563	13.3107338317670	12.2684663916084	24.1331452514023	19.1217132517282	13.6842491834772	20.1320470274008	15.3343823092013
12	26.3734900153802	38.1892942490357	34.5647256344672	32.0744403940780	53.4991252860686	19.0708780341793	15.2393575057449	28.9933764871636	26.4372903663826	18.8602369289745	29.6827018001337	25.3400305147229
13	18.8156807025547	32.3449352742472	35.1641788013429	35.6192219496514	25.83212993181	26.7509064680678	9.5464500925802	7.95848089314512	21.1053625480157	14.0070891631228	22.1986317242155	20.0264441540717
14	30.1924757532647	32.4213049284162	17.6850346777568	23.3272754578144	39.2209523010204	29.3104183468785	9.55439877204996	22.7567354376748	21.066424722986	6.91913783430805	24.9258204168188	28.7779338557484
15	15.2753818323102	25.1979996429781	26.427293516938	24.091124920552	40.7757336824084	38.2805575791541	14.6749560902151	23.4642926219796	16.8476837495255	12.0505441730626	26.5873017777871	13.5010913990188
16	23.9213932242121	18.4501616033218	9.124879945601	36.1617872061941	31.4129259758455	24.0361463361013	6.14196587147024	17.8891475996025	24.1937501132511	12.5773321366507	20.7353975272717	22.4455372492932
17	12.9027123238202	17.926835049094	13.7144577832917	28.9625509258728	15.1705908915416	24.0916295142779	10.9389221028552	10.6695009648211	8.26671879486302	14.9352088998109	17.6556692755730	7.21976305401382
18	14.4124691511820	27.4637444489705	27.0877893515282	41.3241448264268	19.49346022495	35.308343616271	11.9717499501011	11.5449821543662	17.4410488530756	9.6901512703979	24.5681074100537	17.4839959493830
19	30.4908806578153	40.4749892129904	33.4856740461568	29.9111207321094	39.0756325502263	50.8877213223541	19.4973562889837	25.5473201943047	19.8217379197133	26.4945363601669	18.3144769480114	21.3890089523943
20	32.3463130292	39.5328860182374	16.7083993143330	35.1818975932902	31.3943694264125	31.8026521104096	22.4146723037097	18.7837762786023	16.2655998835998	22.8439836722790	31.0070862907447	16.1365311858013
21	17.2332813040190	28.324670589759	21.5315954160875	26.9763047999496	50.2014237464816	19.8148011788479	16.8078822106623	22.8994866828811	21.2336390704719	18.9515046460737	21.2062617703118	19.0082127787044
22	29.2511526939135	31.1274866436517	20.6221717612398	30.073640525805	26.3300292529831	22.1026146308291	14.2245434836616	23.4844660028169	5.21565244447014	15.5886473581824	14.3796179516363	8.59757437959868
23	14.8680568230679	26.5960837413241	17.4739336488038	19.4760128451114	36.3880555536476	18.1121162234251	9.53391377842292	17.1853332589283	17.0705320629349	17.2153163199200	22.3396070443860	20.2020821478539
24	24.6701953282224	34.1721809954685	11.7240477606051	29.6438622413398	29.7142903869686	19.1333896021883	15.1557687559589	17.941932549765	32.6998708142629	16.1773732123219	19.6762405952037	22.3350170458895
25	21.3290985146132	31.6497790322425	26.4855341853387	39.5530841533043	31.4876696300663	16.8713370604723	14.3578265572982	12.0436498514443	12.7215987067145	20.307622386103	16.0975556052034	7.66043439863192
26	21.5846184109494	38.233478151386	10.8136242385593	26.702649630335	41.9361075173472	9.8645218532102	19.6364503065029	25.8926098969756	3.66935259564403	25.2409045815298	31.5967138568342	19.2610322267701
27	33.6662907334598	36.8621294738369	20.6834875479048	24.3917032903022	38.2357963817129	31.4272842241001	13.4401989005165	13.5638801195896	12.5699051284772	19.6456143080397	25.5307859365491	11.8337413305154
28	7.99162668162164	28.6733095958641	20.2971369244316	33.1916388440560	10.8377143210238	24.3082801009834	19.1362264102716	21.2288746889001	16.6808491892938	7.67315736847214	11.2044168295203	9.08663472799893
29	15.3831912726916	26.2058139602729	30.7898269723877	32.1146676420962	30.3126331111567	17.5104770995271	10.7871734684783	21.6345957474251	15.8697351603726	16.9660033649924	15.9756434139403	22.5948191331391
30	0	14.1320943343424	0	15.7047379436371	28.6020471617668	14.1123846288882	7.58861394102124	19.1819439788604	11.3610078896060	22.5426014090921	13.0353076388418	2.08840357624740
31	24.5892756752515	25.9233384745461	19.7218815154247	15.6281071060292	33.703777024755	33.1293439641865	16.3337243374966	24.7481519669909	6.04985117675147	16.9963032387294	36.5187169618216	17.9166475342272
32	24.1119515357144	0	18.2120947303051	12.2310818226862	0	37.4606127177467	10.7340328877130	5.31899158998133	7.26895344466536	13.3633235386975	9.6307092309423	17.8646534982750
33	29.5620980878974	27.0326709466445	8.81472830543939	2.68562719974903	57.1336461998688	18.508473729794	8.72278387630243	24.9317860723014	21.3768460304913	16.2810568450677	36.2237156483417	18.1141231473367
34	21.2859912902111	17.2061322069580	33.1481381528738	30.7736772430128	42.8479389044706	32.1493837467338	17.5316040307875	25.1482331444576	26.2999026298609	12.3473692837085	27.2264519632710	23.1022473342601
35	15.8174664481352	16.7389979926846	0	20.2320797010032	20.2879670294399	20.5961886516772	12.0530052139406	3.75252426707753	15.7119984336187	19.6402603972438	13.8794009847694	16.6580258755396
36	14.2177058160744	25.6255749816330	15.5009966556824	36.0167981357833	58.775553979792	21.9089153351563	16.5333601899113	27.2559096406794	22.0405193730825	24.1824281924935	13.2489174374905	18.0597525717285
37	32.5955704868122	42.0635576740568	34.9819734141716	35.8952077928982	42.1984845802228	40.0604050416199	15.8178108820028	34.076059367905	15.5199886075541	14.4425623593229	29.7288916518577	23.3164865863669
38	25.4504309818870	14.1176920549252	15.8001554476690	31.338845094397	16.2442139259484	35.2953494062652	12.1145711159155	17.0447396179912	13.3169350999681	20.5841050954872	25.1218201707180	11.3370626427269
39	28.169290148648	34.1696166959668	7.62542362068942	19.5557333131486	38.5735898662246	15.5836582561830	19.8561966929041	18.7114002612570	17.9291895831475	12.8390132486711	16.3705290262977	16.5628498553927
40	22.8700061870591	0	10.0175888191698	18.2236062279082	13.8275511913938	13.0195218531702	6.22936472105132	8.93856009498555	8.51286781036562	18.3493712889594	0	15.3397574633495
41	23.0057874093858	35.8960062544829	34.7549305367282	42.7443676711003	46.6694631451113	55.5155886905488	14.0400871855625	13.9306958894446	26.5700632073513	18.7154329734182	36.9674248426152	23.6498335633062
42	15.1135887192444	1.26625665178400	0.605143708420462	42.1592667176401	32.9892546179517	26.9114681835390	10.6776411957422	6.217121915626	11.4175602943277	15.9131497971992	25.119768981425	7.66987015631163
43	32.3818166828154	29.2231909820886	34.7132491016060	38.0329574294545	33.855763936371	33.2459709987776	12.0625135846213	22.2928406768978	16.5511024870247	14.7244380336672	13.5017727583094	17.0186637664892
44	12.0135410287620	26.9194231802734	22.4458997810880	24.3495807512708	46.5570955226829	8.05536903324564	17.9441889268527	17.1960559319789	13.4277394572849	11.9641374741201	17.6651388414028	9.65214512614876
45	20.277077388088	41.7541505024038	38.5750969745978	32.0119699131730	53.1517880578865	42.9003412926417	17.5228358397799	23.6477457860078	9.87287107604072	18.7586412381813	13.4112238639854	12.2567831567581
46	5.33577343817907	32.1888733186442	33.5082308372281	12.8626795989712	35.4083240031727	35.6233317222635	19.9515487730086	14.3939845477396	18.2272800577469	12.5090576180179	8.48663899303613	16.8503215208921
47	27.9403704520277	38.6007346713719	19.6789734854933	38.9669950786832	41.1682498457653	50.0228340741826	11.8961954534028	24.7939641421453	17.5311881378586	22.4519436594662	22.7097933483079	16.7792715154150
48	18.7559276037844	35.7210821656395	25.3588183527653	35.0816853510131	40.0692616983098	9.8848907865731	18.2020036008656	31.2618134337295	20.2192286194781	16.6954117076677	15.0699676892695	8.50602201531865
49	20.6382974562888	24.0650868056035	20.0799466954364	33.263526877112	29.4897417258128	31.2954798114157	16.3912930012719	19.9748195831524	1.02479681105529	4.31321842592727	21.1594714520293	20.414775029188
50	20.6124238081658	27.8672834449395	27.7813043563442	18.2359211065491	39.6437343129987	37.4430636344801	6.58025715387405	9.65756935947228	14.3143811847961	11.5318425402631	18.8754091220318	16.2192772709944
51	21.9062105561231	36.1914760102948	28.8525335771727	30.8158048190020	36.6816883721088	49.0664919149917	18.3888987619648	12.2286805918517	7.7498671280855	16.8247210834440	32.8799470541688	16.0765082009215
52	27.9210486509592	33.9806484534232	27.2561207191626	27.8072021338440	26.9299394283985	41.917700481462	22.1341454589447	19.6895641991749	12.4036974238984	12.8520583932602	31.1029474083274	16.1617559875728
53	22.5961009506821	40.129845189422	39.2381567271614	22.3301386229659	37.380822207108	45.703290876109	11.2689256697831	29.4160645329521	22.9271920502845	21.1743956139677	14.9520649392131	27.3630539767582
54	26.8790492319822	23.6984383981915	29.1002133597169	34.4149401080002	48.4309986618535	38.3118578371870	12.0175094019496	15.9840740035006	9.9353523544004	3.71428630926699	25.0153887031698	15.8414884674817
55	13.2221267237304	42.5174238212092	20.5780604977565	29.0865303903184	11.3021201522652	53.0242853590672	16.4547075148678	25.9420543748639	30.9068125727026	18.7895736092813	26.5015898251381	18.7427311128528
56	15.2886403955535	8.1664449366318	16.2878877087317	13.8902951264734	26.8420676054934	17.6019964139672	8.19055741409684	14.9672547386047	7.81861291286732	13.0184356980714	11.2741114117106	6.78586127086757
57	11.4326517097912	27.8581179006464	19.6597499584677	46.3085826766016	26.5673515789276	22.9007428350886	15.672637436802	28.4501963096035	18.8848463024629	22.2018075877320	23.8610443095311	12.7466619753208
58	17.7848425674104	32.2705368531262	35.6824482458653	27.9157328148768	36.6469045608916	1.05474729948682	15.6083214655637	21.0311948032278	18.7468823498947	19.7421255793622	34.8695544383326	5.69970253756521
59	15.6225618920804	22.500323847783	26.1621893173135	20.3937682356593	19.2870767693001	28.7369964891200	13.5813267303717	11.7558920094165	20.6504365105406	19.9702130099919	27.0935024714604	16.9582002439689
60	26.5265703191588	35.0469967937476	29.8239684420237	23.6065762919096	37.6539710508761	44.2884377859504	21.3480939466441	14.3785641402963	14.9339047784207	25.3775241375259	37.9416202555227	29.3896303905219
61	22.3165798001921	7.49270951556129	16.0774401726878	12.4133286986192	36.937660507466	6.5205225210458	15.3947613553131	23.2937634224348	9.78876988059595	6.0437151072502	7.9472729978307	4.75834909992803
62	15.9209958629808	24.0449395195953	15.5182389987503	22.8164710144218	27.4803877492452	43.9752444469883	10.9273535980692	17.2734061814654	9.99428509678782	12.4196925489919	17.3587539587626	9.52585863350475
63	16.8814896180509	16.7641627078664	16.5078488243691	14.6251429358494	13.6577876288373	39.2886327365287	10.5083828247891	14.9423710665530	20.5812000347440	38.8218875827717	16.3739741809023	24.3985238480096
64	23.9012974968833	26.4989104281315	39.1157413288025	29.6802713400219	31.7490133531496	36.2857592247264	16.3631161402227	32.4210797697597	22.9256148564203	15.3626126877092	27.797112940883	4.00030404835978
65	26.1140171420013	30.4426665620181	19.9764223998178	18.8182942929555	33.3930860202961	33.5640579319945	19.7418140136978	16.1343748656168	15.9881134183361	15.5176194967665	28.6251625955736	14.6731774405344
66	17.1623774624845	5.9084417823378	15.0385638326319	26.9927493338646	45.1897748056604	13.1917757094284	10.2105282121240	22.6274219974286	7.91790978847227	12.6557413589730	8.80415324318835	21.1813854508009
67	10.2587134584571	19.9189793291185	26.1345202455174	26.7444652189005	43.4031220396608	19.4693887515751	18.8076445507384	8.25272267217082	20.5706682903767	4.47598588806796	21.382456354843	14.6771397081273
68	29.7486974803306	14.8492786961629	18.2096228854170	18.2576073247400	35.6216600708082	3.51513427281671	10.0907740932848	23.4492939639832	10.2791540732489	10.4367879950601	33.371439976897	14.6340483540682
69	7.7307781128294	4.00308981619947	22.3787251724086	22.8802684461116	13.4074915353054	37.5167067760483	9.54006360259916	5.693003294581	17.9919292035917	14.0426753858732	15.4345886174475	14.0766491667936
70	18.2430000819647	21.3127844647748	35.4331046359874	21.9428849785928	22.9824371207633	22.8982132801991	1.13962666797207	35.3383553688758	15.0257426998970	18.0955458007404	22.9304461874912	26.268079947348
71	5.75215461315095	41.9644095463858	21.0197675962616	44.4208876655744	17.4498419455037	12.8932074760807	26.4115623154128	26.1490439267980	11.1069784779068	18.5639594381156	40.3233850029063	21.5670221783548
72	7.90651496344733	6.57319374867117	9.56324372481117	20.6511214373067	32.2419768478306	23.9618048426406	13.2541102638275	13.9982080808878	17.7908197024705	12.6565221687814	19.3527187074394	9.5342278923472
73	14.9233207818333	17.9472869287404	17.2144164872688	23.1886575031809	32.8547222070146	0	4.46224717330081	9.77896977643962	26.0159701333115	15.4211839692220	10.4618601583458	7.35643162938052
74	25.3400431047395	33.2358513451206	15.1188099896968	37.9463508718021	43.2094363636763	39.3522897023477	16.2329244545041	27.2101487265532	13.5370046811570	16.2507053776868	36.6741274419074	8.98379889890388
75	22.5560831617824	50.6364355257744	44.3768114259386	33.767436753295	43.1801479765433	34.8325854462541	22.670892042098	25.9212606068992	26.2326795066295	17.1790683555834	17.0325575815205	14.0307282738244
76	29.722301772502	38.7223586007291	18.9778365362951	25.6722952788837	48.9860933380216	32.1746042737593	17.9639958117963	27.3879152430241	10.1904432700948	13.9531776525845	26.0603236308904	16.0948038894838
77	30.5545859635989	37.5126619708405	11.7760439203935	30.3866278805232	41.5545089482706	50.034823057411	19.8027790182062	23.2194170177478	14.8989871753973	19.0511577501149	31.0324080523422	22.2744882629622
78	9.12595743227916	14.2327370793458	12.1753234351534	31.4374652431132	25.8619016700609	27.4130619726106	9.3896290443275	13.0528351211004	2.91910026659442	13.9531622264043	16.2240300926970	26.3139740543197
79	12.4439058357582	12.4899392611982	27.8807968614011	26.5475881062707	20.8464924848897	20.8019224048175	9.29431641346206	4.22663447291955	16.0790837901703	1.66220948453081	15.6672948040423	24.5828144466487
80	21.6578341713439	36.4382143705041	33.0115311447314	46.4935949009543	44.6933116699052	39.7184195648563	17.4212845305796	18.6907718973656	24.3801808518377	32.3125565139442	30.3449608599208	16.3024454254905
81	9.43187961776026	31.8536077711478	16.6234450790967	27.1192262496265	22.9806115789349	24.9392805648543	11.5845292278885	31.7036068293354	21.963492607005	25.0619105148740	21.079230139878	9.86302361450023
82	26.0741741898962	28.3654202728008	19.9348171889293	23.9894657424936	27.9337038215293	19.4902959645311	18.6193086619458	24.3303618747871	18.0617528478864	22.6981091035403	23.3053733715488	15.3799624561637
83	18.6449330280768	11.6706572322705	19.1449154843095	20.0880947021049	13.1959182030595	26.2166787131095	3.93839883485752	18.2873981551472	17.1428867086524	19.4670987706084	31.6670413110551	7.59560085874415
84	29.6719030876581	31.1037231192769	10.0289181411271	38.5280328643473	54.864015658961	26.2132106785059	18.8083458795987	22.0706697897191	10.3460154850588	20.6009672381568	24.200275032123	30.9795797887078
85	15.0478498554059	26.6621323856145	16.1632921799361	24.6593948791560	29.9837558076768	32.8646544566775	15.1202701684808	11.4685300001844	2.72309129985859	15.9398031465216	10.5613239021728	19.6218593717587
86	17.9715442601786	5.24985679127678	36.2829220305055	13.2584798183382	23.458582637513	41.7060218751239	9.09970750510058	26.7263837351026	6.43414780253355	18.6876897942241	26.4967646270852	1.00405340573653
87	8.0445853146529	11.5928115951370	19.5610362798179	24.3331947910865	32.8671336528398	24.2335908782521	9.87988593827813	13.8937528629654	13.7243468482498	0	16.6573299490975	14.9067476016188
88	22.9577270268908	42.5323725166192	27.8330257015462	35.7101584785492	42.7813848920733	10.5288778057504	16.2285660339962	28.3044084914177	8.0679598341369	28.3541448816449	16.8711546185295	26.0988633214269
89	16.3454615453077	46.9056910372518	25.0910374581417	36.8700304973813	78.5631237402245	30.8861904142081	17.1073223904039	38.2568543103027	25.3435481949981	21.4648075304731	34.2362898715983	24.3544820485824
90	13.3320290450624	24.3871464127293	21.0194911757146	36.4244473715928	34.4367097459837	3.83246498233742	11.9483615230461	13.5383404743624	14.4809420044298	18.3018670985118	25.1952512293529	11.4683348272561
91	38.3863840293337	47.9363634026815	28.5144232526095	25.1984597529927	34.3434860318499	26.1046129358148	16.6683828838979	39.6023289736876	22.4993969542403	22.3922886712815	31.746948304113	29.5623538922609
92	12.9781472543765	14.2723095590811	29.5045489116969	15.9907266375915	25.3105944959673	2.54951112963874	7.94101817423414	21.6892606486639	15.4134183347583	14.7408590361036	19.0223231436352	5.35301343271764
93	15.8272897980149	26.0942421654391	13.3166306106351	11.2439590021311	28.7533465228596	27.5248993782846	15.8282617833414	15.726150338864	5.61927619030524	16.1489600247578	23.5705997254567	6.50094853162596
94	16.5663843507226	35.63162930542	26.0085441575613	20.9865334344622	22.8374781953134	56.1320297938628	14.3443185940426	24.4395191998840	24.5635720611238	7.84052206910406	15.3785527584587	17.2137145020667
95	18.8730405066670	15.2479770341168	3.2166970406127	25.3167229337606	33.8019571608870	12.7237968111438	5.74605147340008	16.2254455365650	15.2902713588591	8.40306559691602	14.7444548255622	1.37071595129200
96	19.7877909654854	28.7493918552525	38.7333891207184	36.6720286411136	41.0362923809435	43.4787800706773	14.5241764124310	27.5956296553435	1.05980933042652	12.6284883757892	23.5057976181465	16.8299133196524
97	12.9623466799563	17.2735445070416	20.3030122640705	11.9857330797105	51.4147193772914	10.4620947475128	11.8611985763818	13.9181623192195	9.2095689340976	18.5287858759023	25.2481843477089	23.9940793655279
98	13.6481279228848	33.2330217914896	34.8515633460912	23.6875813869888	9.15579201562489	29.6098605342805	15.3531056125088	30.2593400184723	22.9018543756958	21.4676227690095	14.8075191885641	17.0868940832041
99	10.8165879501494	10.9278209712633	11.8918993139490	12.9556868098961	49.8178827400712	35.162966742084	0	5.17855491225904	8.6578739287669	6.6882109738799	7.23005835338838	16.2190812190946
100	15.9277378088495	26.9694183837353	17.4867044039071	35.9636985163547	58.5292918256605	36.4462253963309	16.6863431221949	18.7382633797098	14.7125145458132	14.3110354348503	27.5358490118749	20.2787526418707
101	23.7779444544536	48.3119791059133	35.284365400299	33.9175459966195	45.7844266543526	23.7844845290908	19.7766034250268	25.2763785955886	23.9163140772587	20.3947030854290	36.7392065687724	17.7064690053033
102	0	0	13.9184827557010	0	10.1774659220178	0	0	0	5.85289770273615	12.0681188838888	13.7704822612972	5.68169016957743
103	20.0701844791079	16.4180922918712	8.51119432861809	31.8989934277841	18.2357688693060	43.0043497963391	9.24710363657622	15.9042296024702	0	10.0599853343191	34.0811081774911	11.6854063763339
104	5.32304255345916	22.0615383021513	27.7283325233823	32.2387010926301	58.1050882895537	42.247243752752	13.938946792764	19.4077627191412	12.9908928095087	17.4632887401395	13.5562384515814	8.57681284391318
105	11.8347037464932	27.6689904655045	26.7920439187431	30.1633765440405	33.6668888674209	46.0622817559167	7.45920730267627	19.5298401654501	21.0637882629941	17.6421103376177	23.4137906199983	14.9481216686281
106	34.7852843875756	37.8793609538131	23.6612035071385	23.5014809685868	57.7357244778308	19.6429938941429	14.0473841585674	22.4579158424571	19.8978450623013	18.2687135803347	24.3029997424281	30.7011612656359
107	17.4598342291275	8.5882989080962	6.41749911486762	29.5295924996393	31.32340058261	19.5023776095394	15.0978977803481	17.9937635226886	11.7723717004447	10.2123226374924	6.69547939896728	12.3662884372634
108	24.5090544769548	30.0518702622117	18.9301639921686	25.3644378331708	37.7744487217907	26.2382079876341	11.3816191743008	27.4245514899527	18.9850652736383	19.1128342672253	21.1320790651492	15.7969039887685
109	15.1899690935079	20.5125253206109	22.6461169371808	30.3586814355993	23.4921094210518	18.7905406941352	17.8395556433133	12.9600874529864	20.5147300752168	12.5948725961775	3.11114348861288	8.66103657900689
110	22.2089460307264	39.9860432321292	20.9527112286324	27.7736537923419	44.6259234245960	40.4153430151805	16.9450710758570	22.7206101517398	23.4027002696499	11.5383313624951	29.195057391334	29.5359293273665
111	18.7024790550942	13.8433842063144	25.2207936189842	30.1396675360425	35.0332862872292	19.7460481165497	10.3600630473516	16.7215826534030	11.9255401875734	20.0956852180212	10.9025014990506	27.8012751252821
112	20.5761881519804	12.9394573630420	28.3146968708689	28.3117494602691	53.7202884060915	18.5210472869653	12.0212998084375	10.6282295824628	17.3498535165280	20.8222286830992	32.6737913271516	28.7258776766716
113	14.848205525706	29.3646409510801	33.0677155729191	20.2009904795990	34.7283046146926	21.3914742478162	20.0426597137282	24.7680994677811	27.9984981270276	11.1855164516415	22.3544620123387	32.6168736353735
114	38.7493473805609	44.5251737022624	13.2550695493485	46.0315448265815	51.0268072644413	37.2003391677627	15.3248102092549	16.2505445723474	15.9989976756061	22.0828393878348	23.7846395505979	7.76138479087105
115	44.2243934389757	38.6378550108747	23.0623696014434	16.4844667516439	58.3006768398779	32.5361886063706	17.1847046963053	18.9590965986866	23.3859468400101	21.1406757366925	14.9308776660242	31.4589483484035
116	9.71207428795387	23.273358319215	7.68262990960229	21.8344458127948	27.5953554399762	37.0458406753129	11.0777990879118	19.8250879508436	16.9772467360756	11.7068576435572	26.3632474053292	36.5958677779292
117	23.7778773214893	60.3052549377435	32.8961935965587	30.6119882407021	54.5991369521592	41.5323093277508	22.0685264256501	21.8449161991663	27.5268601494216	25.4732991662235	43.7224514777818	26.458102685361
118	6.03186381653694	9.87683224466	30.6317526119145	15.1399050202282	26.7392946299225	21.7362165340083	8.88017924832216	26.0808397491319	15.5534354749657	12.9845722919724	12.0944823772526	26.4770585006420
119	8.60842996393076	38.7717948516316	8.41576988821211	25.3258750432154	18.2361082549384	21.7912875520195	17.9872765738130	12.0144344920530	16.7098345255578	13.4617699885442	28.5293177906859	23.3301783595056
120	6.45972456904207	7.85004199379859	15.8967366567204	14.5809517750625	15.7898590531463	35.2277222613338	6.56745900224201	7.7348992285004	0	10.1521824739282	25.8707009187458	7.85933341444067
121	20.4050425423343	38.852348252864	23.1140862658635	34.2845528561972	49.5322017205291	34.90121366376	18.5405850734245	15.0054450816079	15.0303013747141	21.6418396906476	23.3969524158093	17.5401651352298
122	24.1018553858942	28.6220733213917	13.3819605218233	19.9109633061835	34.2981214585456	37.021849524643	9.77037549109732	18.3754871371124	8.44343612423062	19.4753576189060	23.8144008403776	11.4840843660520
123	19.0896840131063	18.9573701496888	15.4327898699909	20.2198970326267	32.3862611048279	28.0640390057009	2.57707820587128	23.0835534476849	22.6578981970212	16.5098803071799	19.2889984650058	10.5494007348894
124	18.3972250670134	45.3539576261492	23.3776865133134	17.8668972854681	39.4415335254241	18.3827466025722	14.9590330930673	30.5082007111014	15.1008353216899	22.3583164441502	30.9804800634725	24.2368106366096
125	18.2124791055347	26.7153842501122	23.6575155507824	33.7316188858170	22.7326576637241	7.74968789318351	21.8223666450568	20.883016905263	12.1124433565081	9.59669830873651	19.2322727625199	15.0444188813862
126	15.1866222794216	0	25.5071858118150	8.34039059312355	32.1310089082518	0	3.90164061534671	0	10.2566914579908	12.6278503814853	7.33163025581339	0
127	18.2039990754913	28.990715365051	28.6169457086546	39.6571832306218	33.2027598507305	36.1828744437441	16.4101282440583	21.1205409839369	12.9172483012694	18.0184512672626	35.2742832150343	23.0139826667219
128	27.9727765896814	32.858491827978	5.0198963935651	31.2528076203070	54.7727325181276	50.6393471542051	7.02468711754877	16.4454857871643	14.9420000651753	32.4514549052799	31.9684031414728	19.9415393708149
129	8.75003178761601	15.2674888915679	13.5872459966136	23.5926943248594	21.2317502655976	15.0030621637424	14.1239843367385	5.14239740735884	3.75988581457545	8.43285803869936	19.5008126613001	27.2945414172521
130	12.4806052833761	34.0033185933044	25.4331698149401	21.2123052844518	22.7176363488669	24.7921070748486	24.1742335102346	14.5662706838532	16.4602500002181	20.8606868172704	19.2903003971793	12.4192380443453
131	30.6994467075169	28.7217049438137	40.837191731874	25.3678835696919	51.2378720934842	23.6888111484763	19.8598064243418	10.2944042683753	22.0397165264955	16.5595206711180	11.9632002287398	14.4945164327228
132	10.4677433500335	44.0909217230206	31.5849278688625	27.1676042473761	45.7499721835077	27.7327498052867	13.3551300952186	30.5959588920799	4.54319613019668	19.334435862569	37.2819258034909	8.26797123205843
133	20.7967882772232	35.7204534089704	9.39783005154052	26.3653825678857	33.9006841810727	25.2984783717129	20.2792717367751	23.5885166944147	1.99089248180499	13.5836594191569	22.2273548782111	29.9209364805808
134	34.9332834781841	23.9404792743177	6.55759332458137	11.1667305965668	29.3297451082844	38.1166841204653	12.6588966757960	30.7313664511769	21.8072959794773	20.2990088020240	22.7658196618585	6.40414979429746
135	23.6311889514432	4.79570824317466	0	13.0410665979801	16.2982687815293	44.0398210207243	10.3551090472229	6.22446889378474	12.2224955184198	19.1071040651739	9.70453980793014	8.12666796667374
136	30.5563305867893	39.3806703930733	37.4843222771551	35.3753937553635	57.6531419620942	41.8652493058052	15.0092941818114	24.804983498662	16.9321492957200	23.8377921620139	40.9052449542286	29.4131179732158
137	25.3781353106412	35.4155135388739	20.8663037696307	27.6418673046307	35.1042120431881	3.90590644448885	19.8989149045778	26.1227423622023	24.0844991722541	11.5239424954680	7.75379262886849	19.7427026851891
138	21.5303713395901	28.3990726009429	28.803215318094	13.8224613056473	24.7067619840967	24.8370376031648	11.6130000906428	11.7157353127204	0	12.3371073794810	25.8066503329715	29.3263704226703
139	34.9516913221961	32.6436157393818	28.5230291228878	24.9631954839442	56.4647557406718	44.1125438593864	10.1117148170194	28.5207250069817	20.9126541559089	21.5753315231095	52.6990948942868	17.0944832610861
140	17.8579360957782	0.905143287620565	32.9125068532124	0	22.9840479254199	17.1566319140847	13.632294606313	5.99707600588033	7.19113516989135	16.9770905948294	24.9111796436779	6.42190098427981
141	18.3375459430201	31.1051216819808	16.1217678897894	18.8091000697412	46.3216831765366	32.0506837293437	5.41712445842409	14.886188599181	11.1847890016906	5.15702642219411	15.6598399517232	12.4098876008396
142	29.5772660761770	37.7821998693326	11.6918452219187	23.6208249176299	30.9440647094985	8.84751098738388	29.7401626952022	23.7957524844957	13.3862528896096	14.0538178409115	33.9364677136214	22.8983772200154
143	18.4813901474799	16.1476349319724	38.7289656662168	26.7416206849835	37.5373617545354	48.2922184132978	12.3935435702563	16.2218438163829	23.2134994995485	19.2368331708848	20.5757423979944	25.6931340043089
144	28.8876078888336	27.656336247325	18.1074049185839	20.588341552096	34.7967476992375	25.403301002298	5.99351120880449	29.9388466415916	11.4626869525641	11.5813974525717	17.3537576276031	17.6785146108350
145	38.0939021398327	48.8947159311663	47.7103907548702	26.0905939059026	46.5441616634339	39.0206498197684	12.6120426572091	27.1917948694263	30.9768007583486	26.2155022766822	24.2003790846584	23.5535826820239
146	26.7148781591316	25.7087565665629	20.3138065510934	36.4443624873264	32.7589202446897	23.4885570111834	22.5436189213426	6.82541913629506	6.17788385566658	10.7364690927137	19.7525551639521	16.8698327829174
147	13.1061152872193	52.4596176730062	27.3191877302286	26.848972436523	25.3736226102332	43.3925682983772	11.9966388716822	25.3319481197809	24.5741608473082	17.9805951908926	31.3712902339798	23.8341093552466
148	28.9705572672651	39.1903042188968	25.0233460526856	28.7638756808880	48.7203761376515	11.9814478731085	11.6444133621516	15.4257257100842	10.7614790822097	18.1977708860721	23.8770990015126	37.5654706180762
149	25.6263174668321	46.6694027924189	24.0538485280812	43.7538692648175	44.8469387425469	26.3234325610801	17.5648165953928	26.9912189623033	9.14483465156866	15.7431110948239	37.3932151220995	29.580980851837
150	38.6149651830792	24.1479008203502	14.5326898237661	39.8519776657106	30.6309925483111	33.4056698180997	12.6390428435150	21.4718739893445	16.4520037169825	9.69930220891274	34.8142231873100	19.9664261817680
151	26.2532797573046	17.8316918395297	12.853985016305	32.5385473891395	35.6038484445751	14.9610857760373	18.6819451696957	16.4384933864215	9.6054220945278	15.6869838483471	18.3099553904950	26.0913656448378
152	20.9919955808825	37.9794867849585	22.9085002407101	24.2078570768808	31.9069037166164	36.6625226857401	12.5818421946049	21.2860669692231	11.4066239131398	9.8166921128059	15.2545715532722	14.7023761951897
153	16.2476516398516	0	0	18.5795614700711	0	3.87862832439666	12.0238024526741	13.0517944655309	6.25972993571138	10.3557470491204	7.39912095977535	0
154	19.7842453031971	8.92316419063565	13.9042709727076	28.9163366028693	23.6373293636373	12.1539874127577	19.6782628385514	16.9365036514062	7.49759544483913	12.3350268153645	20.4793198971816	15.3805188502907
155	31.8864345667981	33.8149982886532	18.6609398540038	31.0712786131186	23.0543864107404	13.9269242856795	14.8688120436214	28.1329526161065	18.2817533992938	22.5995401829125	31.6474776429594	12.3539664803306
156	6.78545836095348	12.9476851419544	19.1282126463927	14.4308554429160	23.2227078727651	22.6304307801384	7.08846821621702	13.2221137835209	5.02205063558883	11.9200606663597	0	0
157	25.1893527111673	33.2073439101378	9.6692680605368	14.8492268115297	32.7425828682789	29.8518504105515	11.835444458373	25.1499188201759	10.4264948003028	8.79361567564391	25.6912504102209	19.7521411538825
158	28.2989499297805	21.8925320357272	27.6313313700904	25.1601761225902	41.6149478494301	21.0960548097510	9.48813759731902	24.2870095569364	10.5631404507626	7.29798299633104	8.59437088537782	20.2742147074815
159	19.2815531611352	36.4350010818823	11.2119303935748	10.0680552820238	34.2376677443684	30.6506481922159	1.05439458737315	9.86025143445962	5.37243503148148	18.8312472178195	21.5654924914986	16.9335582828535
160	12.5256112500605	24.3451039069026	27.2368501101036	16.4164410305869	21.2632870622444	28.2470178943578	10.4284010466266	25.7022079874791	5.2956447951183	14.4054825603869	16.7238735847942	19.5365751868854
161	37.8279559339559	49.0401635427369	29.1257785458537	36.8278929763183	47.4436991038251	38.9429259931197	21.1781876472415	22.2461469260270	29.8209127984401	17.0201717798485	34.4190862429769	27.2130309041437
162	5.70004569417276	6.13324706272877	6.06644485880027	13.8609593558853	42.359102638163	31.2550598912181	8.08688233506842	13.9870981621186	15.5275787840272	11.5815272541136	9.39957672771762	17.851119739983
163	19.4543189878023	17.5543671956435	17.7825606604164	36.8083962298443	0	25.0107167856538	13.6227270759101	17.3096017732654	16.3412712223318	14.3374804470187	19.9459218385582	3.21603627089806
164	19.6650706675978	14.1924125527558	52.2533716464073	31.0675554963641	15.7434401164055	34.2436543096601	18.6621049838900	8.22480396703283	15.9818650016081	13.9964018116759	16.7726372036448	6.74482804219508
165	24.1280949522516	19.2364399603058	19.1127641195554	19.7926511406529	33.6893603808955	6.26413708193867	11.6206501880033	23.2473768237108	12.9459699912665	23.9103994312848	20.3574640086952	11.1690770576176
166	40.0097308996260	42.1563285122813	28.4709263306597	39.5758170000025	33.4082514954389	48.2096346588346	15.1560407112545	27.1513982546017	12.9555469645017	26.2144692529896	22.8689961222322	23.9506783016443
167	30.4011634668781	34.9777620910584	29.1676621943137	39.895328598608	40.8407513199491	48.433991874124	13.1883123837653	19.0934128626584	18.8209634898766	25.7462470796568	34.1073230779158	21.4013529967186
168	14.5638724368106	9.78012806549768	17.1207588059075	5.77326039432194	16.7147208618328	24.9784215217144	6.98841271037863	17.5438748464603	0	5.94565779751379	9.57646430134695	5.96570251256805
169	15.2359470734830	19.8211020037002	8.74059763823143	27.4198709759428	32.2337802385989	18.2629149725343	5.69186547507371	14.8939315762189	7.43057588824845	16.6324700780761	10.7638506019620	11.3260687666551
170	30.9454412274338	60.1250239936968	42.9762254873337	39.9732917469327	55.803061462526	42.8296783500101	17.0194594884690	30.0939881024575	35.177769312899	23.2021261320960	37.0813523281888	24.8387614154598
171	23.5357614016666	37.1281378760914	31.3936483397533	30.9633228284179	58.5915471901938	51.0558716147692	12.5735995929038	30.0614667980315	25.1233723458121	10.1244104430015	20.9601887542312	26.4686130753598
172	15.7453433042527	22.211999790139	17.9873102343695	4.37986875470478	14.5447447834007	29.0502906551867	3.11795773333696	16.2685759632767	3.80389616611157	12.5510773743299	14.8160471256291	15.746628075569
173	12.9635737378921	29.9649484690068	18.8838826552334	18.9074522218148	32.271640280245	17.2089745867727	12.8830721564620	20.6476733263646	21.8380327247199	15.4497083456290	15.1009888760517	14.1262710980204
174	30.3986350855332	29.3312535016498	20.2578001607588	29.8586692719611	51.7352155688942	36.2770311516663	15.1592076209801	22.2605434653728	5.54907873696357	29.6176702158399	31.0142636066621	21.2245143176826
175	21.3592263703537	27.2342536388496	47.076341137385	49.1370758359082	59.2864227817362	44.3078723044779	22.1848304585667	24.7100821110552	18.4217228417099	29.0224010333266	24.723558401863	25.771720683626
176	13.7240109603603	36.2062548291568	18.2284754186474	25.0410801656083	43.2944308162015	38.4824181997812	12.1911054122951	15.7960311721442	16.2423140237075	17.1312565360529	18.7701491027141	10.8599926247277
177	29.0494180766531	45.249441637353	8.01081260437191	36.9212033927097	29.7291935464098	39.0105482142944	18.5617809130603	23.9047803368385	27.4039231540523	2.78620596073154	20.7479212158423	20.1751174742353
178	31.1944408940826	23.5451885576817	22.3527089494028	38.1635306644015	40.8510902245578	27.3423513226123	17.2558782905083	10.5013452867210	15.3072398476679	15.2464831850886	20.4120100602969	23.8419486407823
179	10.2420609561952	31.9554446767246	14.6901078900551	23.0723313632097	4.59339727162526	40.3161787838978	17.6142350532134	3.97709737072505	20.9218813501794	11.2541335923679	25.6990105008653	5.68370701747011
180	17.2534819439880	50.5106975490486	41.6662032872557	14.6863651793335	45.5980680988366	23.2016857170902	20.6631038138385	25.8364474558786	20.7825217534273	19.9068260245640	27.6700147094912	24.2816178849442
181	13.3160309591734	20.8843425545790	22.6969277850944	26.1568990958612	38.4183972025538	35.8315347230915	15.2450711454685	31.0479812242266	14.2824602895247	13.9752877602248	18.7547257247110	21.7824438024264
182	7.66236809936266	11.8003574087029	17.3879064202198	20.8896301964770	39.7104680324612	32.4223387408138	5.25819590747879	18.5760632249811	14.3851142637743	16.3981835883050	15.3207103011014	26.2346793346233
183	7.36461564879602	14.8065878160067	18.6101800208413	30.6801744543268	49.179526817282	21.7556577504359	12.1122755564516	17.3241242285419	23.9630972939327	26.2506025204518	24.4659126293138	8.9052785923811
184	26.3729816176187	29.6034509671877	20.5394115495312	18.2091204312743	23.9997278951123	22.0335019281030	13.2782351020701	12.7366375406200	9.6269151733649	7.31333020744095	19.9430829945111	21.1040332032545
185	22.9775021768429	6.82100430108822	19.1119441506480	13.2738466600708	16.5170339752591	15.5993994258412	4.36346601077197	9.48821500008362	3.23499193365157	13.9161162703796	19.6807607310588	8.62688999551496
186	29.9256129428346	32.6088765341882	13.6106600954497	35.1650767893839	46.4720417450513	63.1547237141664	8.49022403723288	19.5613805245487	10.1849427731183	18.8284158202563	19.8753299988302	21.8546918616932
187	24.9325526451582	25.3202538047094	17.3875694358975	32.7866513327732	50.493885458376	31.7345241311335	18.7256665431118	12.7475088833491	15.5945179795481	11.4452952144171	24.002961757361	16.8731974724664
188	9.79371032429614	17.6681039473706	18.6294570425261	22.0044219878602	43.5773096385723	7.44549030086052	14.6242735160928	8.4322798568461	18.4758909695842	9.73504169294304	23.3409840092945	18.9280820097640
189	24.9997089243934	14.5100075253447	45.1314922826863	42.3202630622214	40.2943547945517	34.2888992016731	7.49634819726978	17.7292941393415	12.8402360453333	19.2025295895714	18.1260462685685	15.3165437282157
190	30.9192715578243	39.6899396431323	23.9058025475801	38.1155011256781	59.0616316822182	46.2799820586462	18.7741494324767	16.0115975877828	27.832156141042	18.2295586944838	31.0067642985037	25.3003503897303
191	0	33.7060688008664	21.1793194698770	34.0529839097801	24.4229674523311	11.2973163162346	11.5659322287596	9.05959089255631	12.5732845766296	22.2606516058813	21.4455791010341	16.7538821056392
192	34.7957628338944	25.878005109255	26.1212786620923	32.8276876504109	41.5616756057921	35.6497792393417	18.7700901729667	21.5899559390692	23.5895501947394	30.0265100467014	20.4344053783585	21.5570964032919
193	29.6404066240514	40.42935980657	35.5164987662889	40.1913382732375	49.0181396025529	63.2854742136406	13.3261596934288	22.5057353956356	13.4807129899174	17.7585758580811	20.6455047657265	29.5098022877660
194	28.4459090565726	35.9136342462577	9.8693337622439	33.8090032193197	29.304561738789	23.0737268028017	15.0303095556052	21.6125007252070	14.8043006824353	3.39488576947011	30.2384041960991	10.0999341391894
195	24.0373322719269	35.3948082546237	25.2080652871561	26.8476545770173	45.7187685631886	24.192333873975	10.0252357461455	15.3856753622304	15.4520656068202	28.4964099970055	23.7202243296835	15.0439493484454
196	2.23364289842993	0.824954797759808	31.5536722934297	23.6617998399864	37.1722159274392	40.5183770724343	8.81910946112598	10.4264197512758	8.41346245342241	17.5572645443252	21.439763280943	28.2126224717047
197	8.38340953546012	33.8563860627982	31.5453379188938	33.7950661120634	38.2633022333469	13.179548200794	10.9231156630276	22.8988344693581	22.3773388941008	14.5706943330884	20.8412996808152	24.5666136428114
198	20.6925535638402	33.1675431057796	26.3934875003656	30.7027920658823	35.0439025737525	43.2119672355592	7.11878444881033	21.9305042933718	11.3364284761525	13.3289888263392	12.8582007530111	19.0654610879240
199	17.5458621874589	31.208493639666	25.6907741068759	32.0920303438064	38.7728382369217	55.3761137036996	17.6384013012191	24.7378138071928	20.5346135325944	14.2586483818004	45.9026950870204	23.1819249020920
200	12.8934017154458	38.1306582978567	31.3771358997760	33.5052262820810	52.571416104286	42.790758791365	16.6887674135405	24.3814070668840	14.7686880308515	8.51159017833472	22.6634597455742	10.5555063889433
