# Supplementary material for: Simulated data from a genotype-to-phenotype crop growth model for pepper
Source: Data Brief. 2021 May 11;36:107119. doi: 10.1016/j.dib.2021.107119 (PMC8165395; doi:10.1016/j.dib.2021.107119)
Supplement: Supplementary file 1 [file mmc1.zip › Full 100 GxE datasets/100 -- h2 = 0.3/-257374610 200 0.64 0.48 0.64 0.95 0.8 11 GxEyield.csv]

	NL1-15	NL1-20	NL1-25	NL5-15	NL5-20	NL5-25	SP1-15	SP1-20	SP1-25	SP5-15	SP5-20	SP5-25
1	16.9608724031142	40.2932456919406	46.2846428664274	19.3360482746426	56.6875137513606	26.2307575549186	25.1105396950626	30.9843330606716	19.2304250741626	27.778069127801	49.4657322777874	22.9503476682753
2	24.2206444644790	49.0251664235256	48.8047059031823	37.1468840302841	25.6901720652712	32.1836754157751	16.349511835722	38.6810390782385	18.3116556460912	25.8550566028476	32.5169273972964	38.7894864070574
3	19.6180297190932	36.5791918447747	8.45581593965469	24.7634848408654	25.7219608684304	41.6824457347586	11.9456717724338	21.2717300899479	16.1664044482636	14.7878160915881	21.7343822780753	21.3834581174433
4	39.8176142889445	66.2806392273684	42.5558657949375	60.9025542923289	70.7169243493843	56.3043643183396	24.5709105134227	43.9270510130676	28.9646110601996	24.0857518920196	25.0693039247594	26.5030211529594
5	21.0425206432723	26.3885426629007	14.1609998234209	25.0790744640530	20.9990161922410	31.0759314014891	10.4611297775388	16.1265235675829	7.37634113006805	14.0724036804295	25.3692093232172	17.6550268460207
6	21.8050132902962	41.9228285355944	22.7677054434891	40.6806518150542	48.719612670871	23.9757740531292	8.65472931425488	20.7341253998817	14.7389295358056	23.2268275549446	20.5823339420705	33.6869767682002
7	19.1908104324669	29.138547444189	21.1338000218706	18.1498564087535	43.2329887681956	46.8173636747024	14.3706159298815	30.4669018335091	23.4251927546073	14.8168756155166	29.5125120633591	18.7860315838644
8	41.3451038614065	33.8552117097006	16.8100746440472	34.9742370335926	66.2750941066741	33.7123055707544	21.262821247927	15.9226533644841	13.8616671875481	27.920162529938	38.5125982346632	27.3850415956361
9	20.8599156803651	42.3478264408032	11.6736271799345	34.6901108336074	57.1348305217787	37.7967453144079	16.8545913827180	25.2107996730490	10.2209020373578	17.3724419413501	21.6962119468309	9.53045482543557
10	25.6264268467913	30.4925719336363	37.8683128251229	39.5154360741478	26.8972243035259	32.4444154056298	12.3964146890057	15.6834737702889	22.4679151330732	17.9288430789349	23.3309861602559	14.1799759127218
11	11.1043841461563	37.8503206535648	18.5216829744351	14.3988142964986	38.5974208889185	17.1430786963183	17.5938597503833	0.216884100759437	2.97141824781423	13.9185928564142	17.0533116860046	14.0619166965152
12	29.1789222766842	36.2508252928676	12.1892674708429	18.4422885126432	32.8492079587334	30.4368018594530	16.9772393223870	23.8827198592633	0	21.5531739158783	28.7368156035380	16.3854497203270
13	8.55512789196315	5.87900402918723	10.4807628508681	20.2328352005363	9.34390656624568	7.55248361445773	4.83670516301324	3.32041733666804	21.6357097919996	6.09277419948083	0	1.87845680978453
14	21.8503768010240	17.2414913679760	15.2898223197338	41.1202378148089	27.2496669728759	26.5052723446105	19.3649819848922	15.6930342574122	12.2942020339624	5.66468687284038	21.7681021299326	8.12796079902105
15	23.9244352178642	27.4513637269883	17.921685684572	32.5776463159229	31.1394515871102	32.7048893358596	9.16351878159725	22.0502672164213	12.9608841942127	15.1320569437409	15.8545432436671	10.3459986620431
16	30.6375046796782	21.290634216993	14.6243597357217	21.9743414867953	48.4940457590835	33.7826307356011	8.84195150006147	12.0073668810678	14.1394868980463	17.0318123168360	21.2153551712995	24.2186199553522
17	5.80063176020467	22.6800265543131	18.2145997250029	0	48.2887824406685	21.8183596772888	1.87443041550838	23.900403350933	17.2841528439786	26.2054824275039	19.2894297917382	13.6081154889281
18	21.1209642244157	40.6297853996996	12.5918411559887	23.1157774906983	31.9080094592574	4.37038767422956	21.7619741686879	21.8505990341880	13.8892634906775	27.6348944793415	43.4245809948883	20.0353005336735
19	30.4273712616702	71.833974551944	47.501538426041	58.302687505272	68.7515153737105	62.6250781786159	23.5108634725265	26.2747829148647	19.8293011497022	30.7644846972004	40.2317039793879	23.3208489642223
20	24.7801104221283	22.9513909020303	36.1793231770316	42.5595053770325	35.0417099497663	29.7257863006397	10.0525004607368	7.99237636157133	12.0511194079073	27.7908154596941	19.7569142235782	14.9544879183559
21	30.608945376414	33.4337265317616	24.773956257725	35.4607638658470	31.3753547597267	32.8298470767632	12.2414350183741	17.7154876866048	15.5631751847726	21.7379510089833	19.6009800140822	10.3880298417767
22	19.3282115541631	17.3413472944264	25.1141736512463	21.9035410063373	45.2252117862862	39.5428198775769	4.57589015502554	20.3218277363302	5.07442613741919	10.5355625967644	19.4129638983011	15.4333434028489
23	14.0375164142069	25.1545753866947	16.1965253734069	21.1074661957441	29.4898741349249	37.3316064477152	3.58332873796435	9.1015149394238	15.3532910662098	6.89740638107834	23.7489557869363	18.7970193909402
24	28.8144318029545	54.0219949379618	34.4801328033437	18.8659918711335	44.1297331084591	48.0022554752764	15.0505502985274	26.8471492131888	17.1626170161063	11.5479581681244	28.0286814589282	19.4487143011720
25	16.0583579284081	15.9908424477697	1.93068464463588	31.2136986035244	8.86015302592198	24.9318893146448	13.8229347517934	21.4135614036618	2.76452196796354	14.4407191418080	23.8578416297516	17.3497885756586
26	29.0222849335915	47.0980044037455	32.5207445986325	22.8341029295727	67.3436403947696	28.0089051459313	9.26104148147935	32.6003972037061	15.6054123405109	13.0669704922503	31.6415902549469	34.0540148489185
27	24.9563094836305	46.7849720949675	40.1830120984446	50.3212354970608	46.4012504026254	17.907340429918	20.3727132468553	30.6262837452248	16.7621066095288	28.3951067818377	6.5749986320755	18.003275323602
28	12.9379317857456	21.9456250897487	13.9983774570325	18.7590073872486	23.2793203411623	28.2993601149315	10.6127152738848	29.0020306211189	7.55903922767318	12.3523007669549	13.472577469752	20.5517596051529
29	26.0160740038386	42.4425290053621	34.3244465625848	43.2237018089934	37.1727427328264	17.1089132498124	20.5397258430553	19.8167907297125	14.0686074713875	5.44751708953434	20.6223960527176	17.9469040590346
30	25.6414147189259	9.61222043667233	24.1487337060071	25.2453450166555	17.8682884093494	0.970086055699312	5.68123475803857	14.6002573970345	11.1161695667108	20.1395797087052	8.2079881335599	14.1167874529772
31	6.22677838557457	29.195671456082	14.7727039009503	6.66268024012505	18.5789202455540	15.9072175853895	8.93374053312336	17.0217060982804	14.3207625527308	8.96522796506336	24.8092813011977	3.2063145277314
32	12.5748226166313	16.4781696679993	18.3352829857117	18.2030343870654	23.5661494672864	57.4852344432051	5.01088921463078	4.63119350235674	24.8356654188212	15.0271540844943	21.0546701063285	6.32118528587084
33	12.7336464624123	25.9291453601386	19.2735444154613	6.43739077512803	14.6072756608580	13.1144799912155	6.21317836737295	5.3523446837945	13.6465544700682	9.16603935575718	22.2058860459225	16.1091646368692
34	25.0762644113016	41.9883188333819	44.5202800300046	40.7814775449156	55.7850870204892	28.5619383163981	15.1967826832665	18.3900050270820	18.7229634769879	3.51270653163369	23.8479955121669	23.376680134653
35	24.2967780208557	8.12054332307365	20.1576167803988	13.8329189765651	0	10.2336971348071	14.3337874757259	11.7794115579695	1.42928703591222	1.39763985529632	19.2311413329944	2.85307149667243
36	29.3382336410965	40.9276181893738	40.1068500541111	25.7709262693518	45.5047015424125	53.2237883172110	15.8011935721157	29.6292316605209	36.4658941313175	17.0731106945519	35.5204275913342	14.4425246964756
37	30.993852197861	26.4298330400868	10.1294939799081	36.7319695599490	10.5102797160505	25.6913979385169	10.2688271736984	28.6874021838583	4.99231555634921	18.0607757598761	30.0495729578372	12.9156028047368
38	9.81686851666512	7.79840614988494	23.9266864005716	14.7585272245304	23.8226441674333	13.8853636562108	4.83496654463639	13.6386263027749	2.77058999152771	10.6351012757769	7.43019379527988	17.4247780205318
39	30.0744793344638	15.7804894421608	23.8234264880032	2.03837350824934	42.3084850301834	14.3053935096775	15.6283794703964	15.3278522222931	22.9021045773129	14.0701575248495	26.6428787928494	11.8934505905168
40	17.9783843404582	18.0960604921911	26.9902826600122	18.7669687540490	45.9526083805527	25.6151500791741	10.5587550659378	19.1755094945269	10.3539204361994	17.2246582994098	30.8940748873966	24.4310838174037
41	19.3581708862427	27.0345658154028	24.6442052577607	25.0283841089316	20.4302008126778	25.8147209909612	14.2515717154264	13.2860848170754	11.7636276718484	18.5001939322471	20.7505189009338	16.2511010953003
42	17.0303380278537	16.3897442841221	19.3587378549026	12.5596478196625	30.6534175307024	20.9398561450476	6.11008887594143	17.6074466729882	12.9247096695032	12.8511249069210	27.0217899626997	13.0037391582903
43	23.1827611438212	21.9414398885126	5.48434021016296	15.8748985135226	55.1321103316996	33.7639795444171	19.6090000193774	16.4330992179784	20.3343563871697	17.0213343428587	24.0854974670265	29.7024317915895
44	22.2563396865838	37.6106079575246	24.6853431300784	21.1519868631475	22.0525922729046	24.6508973281094	19.0596075081835	16.3634561976678	9.84015870652558	9.22571808088584	12.2202000033672	13.4082865978368
45	17.8834709579331	15.4967101202256	23.7558625035571	5.80143637093709	28.8488724955382	47.3699264133187	9.77867280512341	15.1754752032401	6.26557401427008	4.17659736629181	8.96585118775451	12.7537469559286
46	27.1140193893968	39.5058977313278	10.0416954203305	47.1902560447744	66.9782957647478	46.7681872254112	19.2372248268473	22.7637657589500	21.2513418981944	23.5948750745086	22.8092412776992	21.0189009261849
47	13.3939754045858	14.9255512363611	11.5711579738779	29.3995489406539	20.9549816850562	5.14124239910621	13.9167128445824	18.0495013393109	1.32108419848695	17.3134532418144	1.32533861028124	18.6980746159538
48	9.69078814170072	16.2436710739088	11.3790528641458	26.5013951309583	14.12451008325	36.7420221368452	9.81824265154023	24.6284878059645	12.8826491396488	12.8350404941623	27.5043772476215	31.4733784281446
49	13.9914044922800	30.6691089403363	7.08369436082673	52.3091943830258	51.4352212849449	16.5710309604258	16.4900438748855	10.8992841468662	13.9887651565993	21.8190413436650	23.451434120324	19.7759498863395
50	17.7530487214071	40.6359869505107	16.8562191058960	33.7139265654756	60.5073089815722	13.3608173616316	22.3935032770749	16.3588621495749	16.5646934432141	7.36904344548744	23.7013949193922	10.3158491195156
51	18.5568420742338	17.5065949306744	0	24.3325655084744	9.89685356967535	3.67314363353998	19.3913160403070	28.8087159466944	22.8624606993135	14.1753312250420	27.1711730992662	5.95766053773038
52	0	0	0	24.6770370925783	6.73519975221487	1.82201316799495	5.51420680768245	9.66392232586546	12.8501499010053	19.8520595045789	3.78346898437447	11.0522627959704
53	25.4132022827282	14.0890452114820	0	8.72651643970047	27.9650184483383	17.5618839026770	7.95169573790895	23.0199264677474	12.8053566707388	4.784824081874	24.3990893353660	10.9994003835108
54	12.2028955875723	29.9052637362699	25.9280585537654	33.5749898274368	36.3947910584079	31.4926767937892	21.5876454684622	10.5205022240361	8.03692412945648	14.6233669465978	40.6945041295338	16.5128569465329
55	15.1994300816944	0	0	11.2350665893370	21.5261236276455	23.8525611596914	12.2203977824706	13.7239074554364	14.4262487539663	9.61085266483081	9.93620529266144	0
56	13.3832198819986	16.4156060740681	13.4532313306186	0	31.4368753582406	14.6442764540764	3.32926007302883	17.5625095430961	16.9358092259031	7.84639156174712	15.2926993837202	16.0182072741179
57	10.8384041779492	19.5336114805817	20.7732553460287	27.3106150704845	20.1394642547374	42.3148441899546	16.6251557521312	14.0169035709923	18.5200205326484	8.544420277362	19.8470903899167	14.0293598513880
58	14.1236977270384	18.7727253256073	7.27520051060022	21.0586235286351	41.0964849018317	34.7940322387194	12.1993022443311	2.72997844821994	19.3993848661318	10.4593928756159	16.6297576742213	18.8247657707411
59	25.0832594554594	18.6319781546193	8.43604668192352	21.9237457902869	29.9413630292702	15.6421220558201	6.95807836343325	12.1869732614879	11.7043233381064	15.5701130379309	35.3403319818109	0
60	10.5007516375891	23.6209436018545	8.23043671397841	7.3206788809465	29.7671411720369	18.3745129086538	22.2954727774499	21.0765271063049	10.6790532741842	13.7144613996942	22.3499990250065	25.1925957202885
61	15.4841512678197	22.7147534718877	28.7429008449363	16.6966733558738	18.9666932811519	22.7767243129607	10.7951366717366	16.894416816204	5.19973507417551	12.9080194423754	19.2833572592873	17.4097100787800
62	9.1325503807422	26.2935184934429	13.9680672858336	17.9801711322639	47.3442564209238	14.4735549725403	16.5472964919787	14.7397638252454	18.393846954417	20.3825181540242	18.8699563931635	19.8275271309046
63	16.2288828459352	39.5475745483628	23.5924161619199	38.5324630193262	38.5980556216903	46.9244204892484	11.4535248049894	20.5857522482515	34.0262228232271	13.4053655116402	22.0277123224945	33.7273647273951
64	27.7701579165346	28.9874730807858	34.5859556035993	17.9569220200574	40.7774818758872	51.6058610558645	21.5408303307211	29.0817775525408	35.4750881700265	21.8784599087742	24.8718874745591	22.4435027906217
65	12.2001453059970	21.6283677353553	24.6248345292906	40.2219641994005	16.7009064153816	36.0438922632837	16.0339033128026	17.2713738499006	13.4576969987490	15.2269277081304	27.6804709357031	9.2117709360447
66	13.8278108333433	35.9665771233701	13.7077265304787	25.7037911019225	29.9104476489285	22.3433838918674	13.5653717655377	23.3156626573097	12.9549374489726	20.5956033783316	29.2181541028923	21.2698609301499
67	23.1954201673787	17.9254822345412	2.25230746343365	22.1470351403859	30.2077886658509	1.98189467796492	13.2904411045872	24.0362107595312	7.40479477403629	12.4526158077861	17.8499765574660	17.7450059070269
68	19.2068789719703	53.8443069438668	36.7402564095211	37.1300358374289	45.2049064541522	56.0372764005355	13.4601633762365	21.171751471462	25.1686838734035	30.4182303728381	25.3555543149351	24.8744706549366
69	33.6566966720269	19.0304920446374	32.0856584742048	34.5970642041568	39.6540631734429	21.0312723806993	19.3888469189127	16.5378775378394	10.7037366611361	19.0121637516969	12.6098577932929	7.8896563918372
70	14.2938953174893	12.9824030325395	7.52060072794382	33.3058112309253	10.6694287526028	18.8111387369465	9.98687057590385	12.4142982324562	11.9864783158589	19.5978824369870	8.96275676882721	8.61438985132777
71	17.3601149502827	25.5742790551468	23.536186620345	28.0843806735814	35.9355301078402	32.3290488300504	16.8788848155256	16.5462430948394	24.7739523236903	6.72980960193706	18.3030225338936	31.5560202688640
72	24.0271227755144	33.9647551226289	26.5696855010456	23.1671066810823	23.4766925719121	23.2992452260336	25.0072351759887	29.7381593127548	23.1707178278825	16.7007412091026	27.6165464733234	15.7195247266280
73	14.5607512411507	15.3270491966342	47.611449281317	6.98282276303028	35.9211887563259	31.5461862917589	4.17876742107792	26.1446191254001	16.7886315814942	6.10650858155938	6.62877114700706	21.0888653990474
74	31.3196108155744	38.7588281724249	18.9630239591975	42.7153803959741	30.5692484825386	44.8642195029339	19.2846145117741	26.2251601484555	5.22514208907971	22.1170273401405	22.8310735618122	16.6453936907347
75	8.67231970110316	13.8128620787330	22.4604166666013	24.4992486065624	35.2490740984764	0	4.23407574523127	16.3618469172221	15.2069608174441	14.5194869815303	11.2555193717484	24.196063372704
76	17.7468475473666	10.9038356400744	8.21464768516778	15.9560018844312	1.64092886777528	32.558445548571	3.60551980300473	12.530477165897	11.3551601043118	13.2460193738084	19.5980107356222	12.9634332995508
77	18.7296291588110	27.8344200757636	19.9143276737429	42.2891566137315	33.8885742158820	21.0636850997545	12.5106421797911	10.0285419967123	16.6282080169812	20.6507368083855	30.9596185073920	11.7372559132391
78	21.2056534613971	27.2671714514098	35.5570236648899	10.9452150565182	43.8264067334082	27.1615354548536	14.0367483368392	28.4604528470907	19.1845944162614	16.1427240645814	26.1707466852800	13.1271950597424
79	25.8713794188197	20.6309266620648	47.2792440694668	11.6194814117234	36.3086575311573	21.5047701251464	5.0884498403451	26.0617536607522	13.2998822598340	17.4478741292731	28.1012902095639	21.3187161067720
80	26.1276039318284	14.9175596676705	25.8146655089838	43.4787162852419	4.6823138094527	8.9096639709941	9.76627935506761	17.3063878239545	7.58893966631991	5.28186274692858	18.205326933118	15.9752028024629
81	12.1673533553852	17.0267056921641	13.7047764224537	16.7081423793755	46.6099901964486	36.740128454904	10.6488698152581	9.62440709886954	9.34492236344645	11.6690419576728	18.4458123981108	17.1791014203110
82	21.1130474417488	50.2922021555071	25.8243412059034	21.8168867260922	25.5499773363774	34.495850096638	14.1557241610851	21.8535669449150	24.4647105799266	11.5132894694962	29.6779770548672	20.9380654042021
83	23.7940684172463	11.6433304039988	42.4521967168191	35.3724834594265	35.5840414706087	22.8794971444809	24.5972779274235	25.2343637073527	28.1720313978239	21.3167163838326	26.4576720945593	16.8298091402833
84	24.2465290267169	39.0589025219134	22.3868108585224	34.9781451007729	53.230016148759	20.8725607668002	12.5367531848847	16.705292487635	0.877101143279575	22.4261767173034	10.1893966945675	14.2567469019134
85	29.4019652394187	52.023246282651	43.5653395160854	42.3947649345202	55.5950221315079	42.7463535966274	29.3624058969593	44.9543807338844	35.2745705218251	23.2751464828555	38.9167878131179	30.1657736576862
86	20.2610239820535	46.1984605847506	5.51860291509134	23.697990515762	44.8930201693498	21.1737604700305	14.5567937490234	12.4022686687668	12.5784056646081	14.7151454079087	23.7332105242926	15.1620756488780
87	38.0151614846807	20.7543537257597	35.3079123096208	6.37260364233089	45.7168302253032	35.1268392799398	7.53110055849421	18.8351385327838	9.97844351263796	15.3853975518303	24.9894341342920	4.29197616916275
88	22.4937145148273	20.9533218581390	20.1527167248737	17.3768061346764	56.6188154251708	34.3636490239263	15.513710169144	24.5124683127319	14.2025627700385	21.3077531362103	30.7730965564726	20.1245096485763
89	10.7330886749581	15.9837564218183	12.8054525504548	30.7133877486919	48.9145871105965	30.4812920124324	20.1749437245967	15.2021893616760	6.33534348746487	8.59578332661754	33.2874997270557	11.3177706467631
90	25.6221525562906	30.3283737318303	27.9920460605528	24.8905343797189	48.6930587761406	22.1613186143153	15.4619393006502	19.9980425609195	1.25036298827139	14.3300161499037	20.7176534568314	0
91	6.3659352788902	17.6893337168562	19.7168377011984	20.5936881086342	49.8118286149628	43.7664402660606	18.2925146635544	18.6401503869270	23.7538780305626	13.7985376431886	15.7827317808638	10.9679587226518
92	20.2220105048101	10.6660855302622	16.5938692111749	24.5575656474216	19.5321209205731	4.38505618292789	20.0608589336475	17.3280467914887	18.0328883539471	20.1949256913695	9.06190238211474	6.62721897444822
93	15.7925767779642	23.3956832681428	23.1826167299448	30.0843531719228	38.1682185179034	14.5582978714856	13.5822765983136	23.4468136867121	24.1979798730226	7.76535895998615	18.6593617351819	9.7624978001814
94	16.8060723740377	45.1914576286434	21.9240580708645	35.3911347150855	26.2197809579820	55.9822983049408	17.6367649025558	24.8492513737622	15.3641043362465	14.5343903736883	28.0755260422948	15.1494729498650
95	0	17.6448744302106	37.5013083807511	26.2087458435049	23.8472111935998	48.8201605547290	12.1712863791424	19.3520259963333	28.4982970808206	8.61507303401831	14.2796842460589	12.6679260161013
96	24.9195301875529	41.6079451336812	25.2195228118063	40.0316268957283	20.4737557020220	25.9348285224601	15.8946273418939	23.3328161014462	31.6087118958556	17.3210384670407	40.7446927786876	14.7154754154974
97	19.4260104026739	44.1673411556548	21.4244174093541	25.9020299730513	36.5113679819287	33.4582734479687	15.5656522813700	16.9854497070344	17.3787062656715	9.0146449719366	21.6330632497178	17.4432892165097
98	26.8088277025228	10.7532015726329	16.3338023822774	22.3908835971677	25.9913320438568	23.4443342678442	21.8945257145368	17.9391098898921	21.1590977516296	21.7537039017741	27.2281142110565	30.8348627638114
99	33.7352241401999	49.8823413151749	14.0189626513464	29.4700758272087	53.933050761011	35.7771560026955	23.8964327206699	18.2750400576642	17.4091728384628	20.7942171534288	32.5960859634444	30.0780496858953
100	16.1458533225666	14.5635757140897	6.80437478922085	35.5865422890952	41.8053904187369	21.3255648536773	9.7879837075992	4.6409412083566	10.3945384252290	3.43712262306435	9.85563943552939	14.6641215104967
101	16.8647829612414	12.3554739977223	17.1820256653352	0	40.0906621016403	19.3403950815183	3.58995597417518	19.7002835900701	9.75590353609708	8.91827197529121	20.8620858359208	5.59436358629832
102	19.2248204612365	10.9244878543785	15.6841536166419	20.0907789303741	14.9953208614377	8.12356863428314	1.76424610726233	16.3444019304738	7.29149872074195	4.88311036331518	13.4620404964638	12.3609293393899
103	12.0814488348057	9.63389959595247	1.29365676723183	16.0569846911423	39.1626375550075	6.73768349282054	2.65367241052654	12.7409626494364	6.15556888516155	0	5.76596639497318	15.8692231522375
104	22.1675554701995	25.7797022362743	35.5671884691244	32.4748263834509	34.8075899255603	36.1882658851189	26.8551091298368	23.1630073478023	9.04908082385098	19.6034055762434	21.1774527469388	28.4468413784521
105	17.8770857507949	14.4757459859663	1.23618272424197	7.07659857520506	30.1743293813350	4.50588218729679	6.6236025882572	10.5778595346723	16.8978944782916	8.19605549603	17.7300804947941	4.01793499671527
106	22.1585336904199	24.5239420749584	21.9957596550474	33.4229359867377	46.0025820281337	23.5471058252784	11.9721959295962	26.8194253854573	23.0021474540863	18.9752737953118	25.7896515381537	17.0655535187402
107	17.8451220068395	36.1514447607592	39.3813219822883	28.1453113121883	58.8074947893056	43.2742790500494	24.9648258860109	32.9668369775912	40.1631783989279	20.5014576143346	32.3461472419011	35.9506196012325
108	37.1125040302608	39.6288105953532	21.1794548822748	35.6713822457846	35.4770648838455	32.0869700406639	15.8355713395293	13.4926010006646	19.2655992883253	29.1858032139840	21.5274592543943	16.3106278156149
109	19.708722768175	32.5199682055958	31.617225089904	36.43327889712	39.4771334616237	18.6874207782546	16.5227538343611	33.0838258179155	8.98361244505828	15.0009996181494	20.9613955107427	17.5567994376277
110	8.94238051767591	0	24.2230806919547	36.9270497023416	22.2103859880919	8.45996614419889	0	11.0746172519279	6.07716295533022	15.9477590554449	18.8371258548190	12.5632546892042
111	18.5888613439158	35.82622316604	16.6817471130707	25.1692627787551	25.8806463534147	37.2789829825782	17.0165429756650	16.4653011542741	22.8591145284579	20.0565121849535	19.6634468592380	30.3268934110955
112	18.5765862070826	9.8476887403909	3.56880485951809	29.6216435861222	42.4538567186384	2.81913170540916	12.6092563931748	20.4248285631997	15.5955113295034	18.1515590248470	15.188690972522	24.7442808690092
113	6.68154754944956	22.5721580142361	25.5686837883878	16.6238637602775	42.9464126226996	25.8728919769155	12.3580244748755	2.99564134170529	14.7707086219627	16.1680502919577	15.7325641040969	15.6372202746902
114	22.2755123986194	34.8703106436847	27.6496871272997	30.3129927511525	46.4096179783797	20.7065433419299	13.0018820857547	5.63328001344891	26.4030527861142	11.110928144296	20.0824874734246	8.8147860646067
115	15.4412828054134	17.379466373473	15.824259051898	19.5498100578044	54.9467906054536	30.3934858925982	12.2908898549881	18.8996040293160	9.69510599004752	19.425288768891	25.0512363846202	17.3938925737639
116	33.4333562614014	37.0796850424091	32.0331233035434	34.9987588781155	39.7178422161507	47.7449597626251	23.7328666034067	32.3987070393907	25.0308075022431	19.3364764739654	28.7815430899088	32.7902814746219
117	27.2508800272963	24.3666614014946	13.0598092972039	27.7011421561902	45.9349839280805	20.8388829203139	16.2172165566940	24.5009041069431	24.6089597377658	12.9517502881119	20.1937874359825	22.3995437260815
118	34.9795917008687	53.2883666427555	25.1935359872713	39.1917193648943	50.4341485733119	49.7363239089476	16.6997403856861	28.0268100038165	24.7271365022874	10.3882416746641	27.8056421216081	33.7901617694257
119	21.0312490772484	35.6433045993546	44.0926563776469	10.1116647564535	30.4028690932195	43.1303435634803	12.7289854449939	21.6622840161580	20.2910332870493	14.4483961533646	14.0883320214106	24.8201486630389
120	25.8136366519071	39.446305419219	15.0381331289119	39.3380614457801	38.1893735170563	23.3805606678585	16.3502155236285	19.6077802756132	0	17.6587991667737	30.8719328652209	26.4903724434094
121	17.7422358001317	30.8676720016053	23.7224333998591	24.1807687380995	39.871231007963	30.1396182350848	18.4908086771619	19.8913892747142	12.3422328268408	17.9366446948058	19.0286714490976	22.5949214165601
122	21.8283952788378	44.1591101178386	30.193445807817	23.0854038964821	33.3132066521297	14.9389285642599	21.9530689121439	29.322559507485	15.9810697142900	7.18689555021588	33.6754080110152	30.2456656079707
123	20.2861606388204	22.2209509490368	37.900881738967	23.7666007038499	32.6523334363148	40.4215083396963	13.2989890270478	20.7134740478770	10.7929237808386	22.7093390301881	19.8570260903672	19.3015562986250
124	27.6077505386477	35.8230528125842	29.8526416408419	22.3602595759073	33.2351273592027	33.6118141545939	5.53654150234436	9.55953606814116	15.4139678990152	18.5084568969479	20.7998538471176	3.96671235236404
125	17.8639351277011	25.9747787021268	20.1685690302346	31.1803236747215	46.6774350264942	32.7798454285129	11.7968133580016	20.297603791367	23.5721989184173	14.5494863406386	21.4299580963873	18.5103802723765
126	22.7584104975519	26.422064638858	6.35411734934008	32.6856331507132	26.1549309375083	38.9458609444275	17.7109465615279	32.8085382358314	8.84788938963788	15.1582788181503	37.1170493875410	32.1380057268358
127	13.0842063965139	29.0023172581772	6.64744193336947	28.4496468265184	30.9204344503333	36.2920784020804	3.15049897925785	26.0838359518363	19.7563508743514	16.3933702421631	0.874584478460445	3.78349520549994
128	28.0696404747512	29.860602586679	24.8802737599069	53.3861307052308	48.042237091640	26.4047613708943	20.1004092148066	20.7280060562035	36.8426741921634	14.3634360686439	32.9440075723174	3.5665905821491
129	25.1381579348718	12.7034027480580	14.5765997908970	27.3591232162753	35.9264702742229	33.5353612829615	17.9638331759984	12.9826254702277	19.1319175485187	10.2799561655707	13.9985142201198	3.48207160187968
130	29.5824668874156	33.3366237788172	27.7165423614886	23.4255167649240	41.6923669823716	42.6933415317957	6.91812052665116	8.45587475802842	22.3080237569782	14.3336361518428	30.5462166265527	20.1603386723725
131	20.1200580423902	0	8.82820880536693	3.52598984343362	6.34643296198261	22.6987450451684	10.9413454833502	18.6681682721439	8.5636957155415	7.10961280088326	18.8808601215523	18.6346206851290
132	14.5452188007301	22.6689231605993	0	27.5111280804287	12.0898154481802	23.7704404534966	0	21.6928733771487	10.3775124604610	18.9903279001254	23.7551457572123	15.3545972511731
133	20.0990954057699	18.3929322572428	9.19754721059937	27.2939355498567	25.5728692155663	37.0886388653955	22.6117112277891	18.5787973592575	17.2908403567285	26.1470475604706	23.4181980531739	19.0427090042034
134	18.1215322471935	29.6763199674273	21.8868128649877	17.5711089848926	19.1368155444464	24.1547218267148	15.6677733458533	26.1500348421602	10.7768978071949	23.2441131307264	35.8971611956945	1.00775458575990
135	11.8471182203442	54.6510893512904	36.5618893189383	43.2954867889929	58.6288576057819	35.7589791185945	11.6322692134848	29.6413853445318	11.6607798396239	23.5543930602820	15.7611245754802	14.0033824732312
136	27.6398723119869	0.523339054126392	19.6241507087672	28.8888140601069	41.8782687146003	19.7524048923886	7.3083745832195	4.28269952922423	7.31970316811706	1.11942771114077	19.8637697919265	10.1859915568445
137	18.9915547902935	29.8159195840372	14.8323222290214	23.8699311848238	39.348021010008	7.41246307338801	17.7245926963458	27.1416116944659	6.1534793239346	28.2225434447629	24.6522338159007	11.2872368485072
138	9.25449535272208	40.9753125696031	36.0600796345567	28.3403316768766	48.8486024931467	47.1400152757959	21.9207664182472	22.5289376824791	16.4613474064526	19.2465896804696	21.5280860529106	14.4085656004429
139	20.2817537645078	24.8471127054147	18.3832157694437	22.0115751571297	37.7622940840535	43.4206984962217	9.15408084551876	26.8673060095867	8.40120373974205	12.3988668866148	34.8639887474255	19.5352677650149
140	20.2452615961614	8.39398287406611	11.4608980482362	14.6612910706378	48.265014351222	27.6910831588478	14.5506117735519	11.0242054599174	7.86077456583819	10.7947455341599	27.3896895913629	8.35213586739627
141	20.1756268413189	20.4094270181570	20.4797560855577	29.9728535842429	25.7160443902414	21.9371308268579	9.46175880503433	1.21963258878243	14.2721509281123	2.67719066329723	17.4283983576329	18.3863774047551
142	16.0689841608015	12.9260080874249	0	11.9224610512021	22.9167719866937	23.9103299133912	18.4367268273272	16.6617277325030	8.33639246305417	4.21859287869681	19.8645806263569	21.1657799255359
143	30.7485055059548	35.6970880297221	15.5547202488105	20.0402708201233	39.6943743483332	37.2741712191095	15.841734239049	12.9852377958754	9.24782284915126	19.1558035194068	33.9441135768664	18.325909091654
144	18.2131742410708	22.1369394367026	18.73033224102	13.7518242116821	43.122464848063	31.7437165372357	14.8172175282717	3.97402535573908	12.8412617989223	14.6750791149664	34.5985767390822	6.16194905070188
145	26.2858715043509	37.1685597540172	33.0580783602932	18.6724163895156	48.4155676416619	15.5407238455103	20.0958737394381	25.9163074452388	9.9619617195318	13.0007076431251	16.4874704893226	25.3916796440018
146	8.89247714039678	30.3036036182359	32.9231434116993	24.4857005020395	38.6217250351197	33.1577817545393	11.2949288494261	11.7380451774597	11.4533661431166	11.0177978358467	19.4502984123952	24.9022325444056
147	20.0652665616173	6.53317303837569	14.2374798032781	27.1901414313462	39.927173938957	23.2013212349106	10.7524599630226	14.188940478981	10.4659170055597	16.6299807896811	25.6346633390260	21.8677631381672
148	17.1619912379246	39.1198663854589	44.8970655263740	20.1909809391681	61.008813935532	52.6658282482691	16.0534116178579	28.5523132028391	17.7183054381175	21.5316477738792	36.0826943092006	32.7508847786409
149	33.9977740360779	53.9494219208331	58.9617637642058	37.8786118921359	45.8973092215227	16.3135207572716	21.7971323655535	34.3283036016464	22.4285742527036	31.2014907806518	29.9730773780583	23.1248204631638
150	13.4938605096725	25.9225707589162	46.5159245967604	48.6461955995486	61.178673375219	6.47103684815573	21.7265525624967	27.1194743999889	5.88660294049848	16.9032640260771	18.3893789029719	29.1797040083092
151	14.4900278995558	18.6214122763763	22.0933757167753	32.6138681204844	40.1932892501954	28.5647031115832	10.5742631617608	26.1309305834044	29.7974754841554	15.9925420620474	9.30119396120356	10.0980789220245
152	23.6815452799009	28.0689612873979	13.3770351396808	24.2048703832646	34.9403784311259	11.6110540380928	11.0239422197609	17.1990532772476	8.75176223817533	9.21868248694014	23.2155625536122	8.05878658599027
153	13.1717161198053	17.9863507367482	11.4653635185311	14.6545426412983	33.8459739668832	39.2597173482472	6.88345067285901	7.36383738644065	13.4558138939708	14.8855663376013	19.7915407880542	10.304113101875
154	13.5477694308914	8.03061642589402	8.66952338663791	21.0591434629200	21.547869125609	5.5911148921139	9.8010699071963	20.1557187162882	8.71691684336122	10.5445254349594	20.1259317382838	9.17265862318288
155	21.4858655560548	16.0680363752567	12.8946604216337	33.0314817126789	16.8012334067579	27.8477147641487	21.0145709604517	11.8784760729455	9.80091379554074	17.7554097995353	15.8780726710186	26.7346272148443
156	9.34252562531317	21.5621405995255	16.3190137114603	26.6965062673956	17.9020756157779	14.1779041900027	13.0534813085872	28.2299150630627	4.25876995176033	10.5590141753913	15.4547458800504	0
157	22.0371949753085	38.7729649409127	8.99533544643845	36.7102898663947	35.1386791120325	37.2401013501331	23.0393111188091	15.3685443214355	10.9147706398172	19.2374913879462	16.0049298487137	23.6886802655109
158	17.4548266344896	24.0615126018280	9.89320221677664	16.0898832422191	51.5861136273947	9.20160446216636	11.4935477215628	31.6660872478737	7.20788644283974	31.3272254655877	5.34618496696777	0
159	23.7258937414034	27.3940992272297	27.8597126306178	16.9575892887680	38.8011160363422	26.7600691244211	16.9442404646064	29.8273907860032	20.9732160691693	23.0200894808155	24.2728967234302	8.38014853355045
160	24.0291412617928	20.4469721725371	20.2718808345566	8.65235209761977	25.9965820187231	29.2948641042884	17.6369180855679	10.5261358437466	17.9212188101248	7.87553754736456	13.2933683902646	12.4530082224419
161	16.0380015455953	22.7298963218362	25.701550893318	41.124936930909	28.3525336538937	31.6393541702669	17.8324226408971	20.6550971732606	11.9037625509916	12.5265855517476	21.4055521154516	23.9016579514293
162	26.6378288015248	30.8506108030716	29.6900730965859	31.9931692197601	32.4946728608288	28.333834352224	13.4997864927277	16.5018291805594	21.1668395942289	19.9416015643436	27.8094897699047	2.96310094156253
163	17.2264348820536	16.8374520647248	30.1739054565893	42.4008999591097	41.7217959429607	14.4135874377436	14.0407300746146	20.3350172411431	0	6.34570438020512	15.2949011329766	18.3024462842761
164	26.1445242243096	6.18966585428627	28.2793124943402	30.7880689397380	34.5122365639564	13.4337194441845	14.7384524657297	20.3411285946776	0	16.1226105700458	17.8540344180765	5.03296715802852
165	33.3247560466576	35.9868600940177	35.2709948494476	45.5567030907561	34.9685129850211	30.7894911715249	14.7153636549996	12.7079668805941	20.6047350148626	26.5079903222900	38.7207228183572	23.1167515862567
166	21.0495120106617	33.6146854267708	27.9346149594309	31.8374369037601	14.8689481838114	40.0696351247695	10.1014177073776	26.8558142409546	20.4865834686859	22.8299186649364	35.1693881747021	8.94181143376732
167	23.4932823404175	30.2827437338778	30.3035414004391	10.7705535610007	48.4588946072298	64.2453859782472	15.4184394590388	22.8022342382952	26.2604329111865	18.1009074281326	26.6439986505351	34.9619108461297
168	16.3831108328190	18.0251537926843	22.1572653211977	34.6297964957924	23.6981246113280	55.7528617354524	11.6020136628932	16.2043968858707	17.6735975313204	19.5028384257435	19.7669311395810	16.4104629951406
169	25.5571035612766	29.7566703772504	29.1898162270096	31.2123167764033	29.9041179751245	9.42006347023752	13.1027273054008	17.2853754651251	12.0786006342053	22.5095126474105	14.5797264398124	5.89273511156877
170	21.4631823599389	17.5053979772704	18.4846299662082	9.51100769355803	30.0929865952716	27.894802562215	12.0861530852207	13.2596203026595	19.3128516370005	6.3014720500397	12.0694073157808	14.0469434110224
171	13.8690859323475	0	11.6876031880568	19.9421756478471	22.0013902137327	20.2479184202912	6.57630707892542	22.9564483732472	9.7460738946957	9.75627903795463	12.2660861378405	10.5659638269271
172	21.6606439735298	18.0090151639087	14.1157437774348	9.6914676536159	0	8.55130515156551	11.6502095749295	4.38176540542756	5.37484695178548	24.8837255939273	3.72867254661611	3.42976133673124
173	12.1897506938866	34.3635143093787	18.7615091245323	27.543685819008	33.0473530279458	21.0089833322911	9.95937923671809	24.8311091761680	17.5924954171841	12.5179999136153	18.1136783263325	22.1369277804774
174	13.8999574257481	14.2231795275839	12.5326452172036	28.0191983644976	31.3644145487577	11.0291417779715	7.30053399065384	1.95928707592846	15.2802912444761	21.1896617904615	18.0865706540295	13.7609047825796
175	17.4836999366404	34.5357706770165	3.27500263540986	9.3537121492701	46.7204850528081	36.3094850517957	10.2819866810667	4.5321013558622	12.7277374884731	16.8085978155208	17.9189323200940	38.827260232823
176	12.1201497434454	11.015395472012	10.1520046780559	42.2527757003164	15.9383931298439	39.5016804170331	13.2151049268587	17.9081119858265	19.6766153135905	12.2808794968918	12.1062883831996	16.0379565981725
177	26.1266468354865	28.6599610780155	18.2226244634105	37.8726779570129	22.5438982665674	27.4414188816631	19.4645228861027	22.7265756145618	11.5966309563892	13.8651443606996	35.8522430663533	24.0455094724130
178	21.1397450576397	19.2975551859316	25.1720146109055	19.5734172045616	17.5296428631831	24.4949637400783	7.04469095764801	21.5354146233187	8.9948028105398	6.59380169807488	8.58617453868328	8.13013920468378
179	20.7675808550188	18.5587446459413	4.88975819404636	33.0252617576912	25.0049451881883	14.1425821271481	26.2155174856785	14.8958102466042	5.43970290557591	9.07461069790908	23.4419967297085	14.7543921657485
180	11.9228709347331	38.2937021544295	25.8717543378998	32.3347780711342	52.8696847882336	39.4356270375347	21.7970770179033	34.7136241002187	24.1207190818578	23.1026757747248	19.2290612399708	25.6557234925317
181	25.0622697611778	42.4808327136008	31.625036702339	37.1684181232112	58.5389501570115	48.6973911992384	13.8978034619454	21.6683846807327	29.9343300703728	17.1164835118832	26.3134108089894	18.6245790610899
182	18.3931103731817	21.8535436556713	10.0690100069203	39.9026186109348	9.26808950084072	4.64369049433812	20.7760764870036	9.2308123282788	9.35789908586284	9.13971027808818	13.6896563550731	0
183	35.9798909504911	33.3281463933042	40.545614821991	12.875561481211	45.0713393399362	39.775046926872	26.234777543368	27.4352793051232	37.6044551731738	20.6869425991674	28.0592212651899	27.8857798819965
184	13.2641165030972	19.0645734159829	33.6455063473226	9.00728539464448	37.8421375422859	0	17.1700956492121	9.33092549084052	11.7952297710814	11.2317432498317	16.8755732651003	7.90955216832844
185	33.7213685628968	40.3539510280855	29.0605476813437	27.6686473443766	45.5459979711649	38.0160405244708	12.4189503614408	28.0524554176588	28.8711865520159	26.3582953406114	21.0563991253893	26.8325284497974
186	29.7680777153061	2.38753651454020	6.24025652330686	17.3388086976236	13.7708157262434	15.5144166687887	17.1871059123795	11.7069990203528	7.30784178752803	12.9725857696843	19.7182518400480	9.56377052016454
187	23.4222324951832	21.3914990973932	41.5816297560738	42.1495211550595	15.6673414499403	20.3448787064667	11.6588725728021	11.5662707739669	17.6571980279605	21.7150939625932	18.7972585207202	14.0068006803801
188	28.7725319128543	50.3901513341015	45.1960481591539	29.3739282248353	36.3807436088856	43.1097984793399	19.1625306566602	15.7954962795318	29.4156206450872	14.2010081689186	27.3185458374750	15.8849011192506
189	25.8635278682954	18.4309128927347	15.0953259200395	19.6545481460041	36.9545067027916	11.2962219365263	5.1737694213984	14.5522488400786	10.2773868995166	10.4263823676830	25.9058476322988	26.3828845903524
190	27.3592756230758	20.5307066103796	16.0689008715677	23.3248429151959	29.4028515856896	32.3014965346569	9.66401880497053	26.0592094812192	10.6438442745288	6.76146011224783	22.8485806506344	10.1951280835420
191	21.9630190662217	15.2788030651255	32.8803987310727	11.8502559544105	52.2813562300988	13.8239292428344	12.6823486706613	29.9198588112185	21.7768512627055	15.2013171673297	23.8999936975335	26.9439565373627
192	29.8725862940367	36.0385216107747	29.8706315871474	37.7792409321654	42.2568959652606	46.0529881653691	22.0113587695491	26.0222557872287	13.5217521504654	16.6751022708147	19.9229022609341	22.388924436763
193	40.8865083159708	27.8457326105250	22.668633235308	23.3118922970099	33.9898283472975	24.0459787119908	18.4202820291202	30.3076048636535	6.33819644776367	8.26237457506225	23.1383353958744	8.31769770635728
194	11.4035141766960	24.0428958191370	23.3604429951638	27.6947901875653	22.9027979769766	47.3295281707646	15.559722575834	23.2475845141941	29.5774445889243	6.5802969645225	24.3225777463081	4.21181470298700
195	26.4803178345287	15.2314607050559	22.6158894118336	43.969972385469	43.6785669340927	47.7118794525331	12.4243068447443	20.7598962475629	1.52979574646317	17.3007019742139	36.2867701651875	25.8077620468879
196	17.9504266977573	10.6489445995119	7.04877653090682	15.9439392292797	26.9668579194882	21.2792318563331	7.1491291642241	7.85894386524217	1.91832491202676	2.37033826824163	14.1042434079439	7.42330440290521
197	14.6040225609317	27.1088299065186	16.1749505236138	27.9602202210759	13.4539751182840	14.0811788084981	18.1362840680781	24.4071668803285	17.747770637556	10.7482080894625	18.3357685073842	18.1876616034329
198	45.4160415277504	49.51940711201	14.4061659250175	45.6553856734866	55.2481817473057	29.9723183762561	23.3286094054119	20.4349026042096	25.0846747896337	14.1486934918471	15.1918271476981	19.7646005962928
199	28.9848431852913	41.2752948117824	23.1767590742725	21.0299190090517	43.8386603312912	33.3760650849801	15.4165168901242	14.2173152922405	19.936785368159	22.8684412018675	25.4189212199444	32.4824549247721
200	20.0432641694471	30.9503459593948	11.0641032033226	7.79320168100107	40.9743826382333	23.0198785093080	17.5575160076693	27.2528102441464	1.78047815661073	23.204663291704	5.31779167162683	30.6707843943101
