# Supplementary material for: Simulated data from a genotype-to-phenotype crop growth model for pepper
Source: Data Brief. 2021 May 11;36:107119. doi: 10.1016/j.dib.2021.107119 (PMC8165395; doi:10.1016/j.dib.2021.107119)
Supplement: Supplementary file 1 [file mmc1.zip › Full 100 GxE datasets/100 -- h2 = 0.3/-264460486 200 0.64 0.48 0.64 0.95 0.8 11 GxEyield.csv]

	NL1-15	NL1-20	NL1-25	NL5-15	NL5-20	NL5-25	SP1-15	SP1-20	SP1-25	SP5-15	SP5-20	SP5-25
1	30.7107940888956	35.5130348557795	16.2742617734862	27.4210766404554	58.8483647148737	37.6239236966412	18.0465994645090	31.1612250763717	14.9830298515866	15.6038983816786	24.9164788283872	12.5511241936161
2	21.9539219163231	30.2897138196629	33.0347773149446	15.4320855454583	52.8666300670422	19.7184077880630	10.5137641125332	11.5371395650337	15.9560094222729	12.2726721065158	20.9083842940912	17.1734425342551
3	12.4119620341151	26.3731225933244	12.9693593304427	9.55189539913053	9.56425937578663	30.3637150916543	13.8372027468888	8.86914175797944	18.2692485289545	3.95168617770243	18.3084832045227	10.1769066510026
4	16.8307362827108	26.7691668835098	13.8494822068985	29.7124982197583	27.2123330571696	13.9497585969858	4.143211246124	10.6882918998629	18.7808049530315	15.9566051534580	23.4088596655819	39.0686575458637
5	18.6879816510204	44.5448962336874	15.7551276699928	15.7712169353543	54.4589290677681	25.8261234959763	17.6432521382869	14.8324280906842	24.7467211402517	10.2252300326007	17.3393494299715	12.1173992039989
6	15.9330545784828	38.6590710050127	46.2119750342038	29.3893286711779	69.3613673135489	51.2784421611687	14.6912203997716	17.0671215660428	32.0851555640612	19.1237005819106	14.6751739283716	22.9720757171281
7	23.0097833800927	34.8513316372054	23.471360621434	17.2819120615142	50.1685048757448	28.1187767698143	11.2808600523028	27.8297903917643	22.1892285461068	21.3461052838907	24.5430821270984	32.0261538222977
8	17.7798213398301	1.20164181290693	7.36012954608979	10.2475196541545	22.1781242191891	0	2.90569653031707	4.35492877193211	0	16.2304723080700	17.7038102754138	11.4004787812513
9	23.0507474876248	61.5203148575203	32.7408925197238	33.0577996011504	49.6295454845622	31.3512082135559	27.5727259356723	18.3728188031335	26.3147412340777	24.3115010061907	33.7485258551605	26.6217354060399
10	20.7054387711807	1.62515880846287	19.2893771148436	13.2099203964559	19.4076362977964	15.6767663250855	6.9709008996553	10.0093509143999	21.9339067625809	18.4101873553384	10.1938189578506	12.5847656257559
11	22.4433487061777	10.3201445512588	15.8935422313075	24.8231389385663	35.2898184364353	38.5123066048244	10.4013860286531	5.09544473478329	12.8187066885752	14.0723730192334	1.0273555496346	15.7478574718026
12	12.7149731012926	25.1377515462029	16.7453327189655	26.2100132500074	17.3698408323736	30.8221757534903	11.4554499719239	18.0405149547708	8.7225358080548	23.1643806310333	23.8113299601355	18.1442742428944
13	26.5147453659226	39.8495110063961	25.6083062218793	19.2029974888941	36.7669857583669	40.5917557937668	21.4765739950352	38.0970466361605	38.302817500208	23.4924043212724	16.7019056724172	20.9028288519033
14	23.916033117984	32.0721388052779	4.41812589945417	34.9402259870341	29.5107856150061	28.4238704349983	18.8674777027467	12.6294967195948	8.99112981876688	20.8271873132815	31.6103085903445	27.5992878024021
15	0	6.30629473118121	2.69890648849998	6.93055445508646	38.5438882986531	5.76592129069156	1.69325634939140	23.1254079718030	1.59456838359999	12.8396397208325	25.1091901425767	16.7032929535502
16	21.2454495985679	42.0565587870438	31.3095041074757	28.2335938557363	38.1155668742265	17.7230468942804	2.71798743582240	27.3327945297932	20.8192307297331	20.6505383309769	19.7825346507144	21.0650370240920
17	23.1901682764350	14.9838599855233	0	22.045869807321	39.7225771662609	26.2036045288052	22.9285855846135	26.4222641602353	0	4.66276014624263	24.2797860495243	12.1856554836416
18	27.9372162632937	26.7689669618097	32.7416618385737	45.3841824621306	44.8572763781804	43.969359265382	18.1440298390544	19.8767044926315	13.4926953395043	9.34264545903317	20.3659669377536	17.6317341680699
19	17.8346101129119	18.6196381853786	7.35475505897015	30.9476332081871	50.7264621210866	34.5970137115298	17.2277250763766	24.354139761908	13.3921252635715	19.9313664463635	30.8535129537802	10.3404638808785
20	36.4859937808290	61.3252416027706	30.9222353605064	35.6858672392804	46.5619001815496	25.7600668231441	17.1854341044521	27.2218386839603	30.7537870186480	31.5983651469718	20.5594932717438	31.5919689817689
21	10.0795194938924	0	0	11.9482916555079	12.8470349951466	18.0361508306594	5.37477603395141	11.7915335058638	6.26327072230629	13.279947081338	15.4330183231293	9.88197530354396
22	19.4448359747688	22.4965544238918	25.2268523220775	24.6938404732546	25.5756746532033	33.5629813776256	17.1688510440755	9.81649100406486	21.0155394169493	21.0608491693332	23.2256309683941	13.6219909462352
23	15.195612362036	0	19.5810861898702	24.5124275869377	27.3201070780346	23.1643927398875	7.97753073007437	23.1561427921459	13.5432632543857	1.39162517292053	24.4165023196188	10.7779826066812
24	29.1850495447332	25.5954897402589	10.9328072549088	28.2829423532877	39.3289062482798	33.6070427811545	16.5000285894432	11.5485305489593	16.1591489859045	25.3617278564885	22.3424590167594	25.9546444665852
25	4.35656160755838	30.4184500882833	19.1852688947861	36.4173898131692	26.602062698133	40.4443262979415	12.3705603116314	1.99684522203029	11.4822575512172	19.9807072831706	39.4947696779619	28.1014987975204
26	31.0709714148076	38.7950783422825	21.9906056834764	28.0581036789652	32.1619047032052	25.5543718998602	22.3910372467339	14.7987024658074	15.175750355498	19.5181055380924	30.0916284700509	20.5806665933259
27	21.0476159396431	30.2345559222959	34.6328982676364	18.0350894162236	32.9800323334962	36.3623715771406	15.6879220989944	12.4924142284432	16.1719634683900	14.9702321182668	11.2431434134210	25.0776758324864
28	18.1667911213115	36.0965358891333	30.7270542770357	26.2392684835523	50.9679644909402	21.9711919446543	19.9524816770789	35.6077901579898	15.5130336100919	17.6975222293999	18.9105848495749	6.80157962945181
29	23.5288708366312	25.7183163966289	23.9048232423861	26.5066311053715	14.6380602835948	34.8809866095200	21.0633631342614	29.6512240608047	21.7422713899321	7.4799660019971	22.0424286106865	27.680156011557
30	16.9683119749145	18.8373524275103	7.97405021746387	26.0907452971728	38.7304192159083	0	10.9790508912269	4.65310948434156	13.090809158153	13.2390195431635	28.9746578352680	10.4641355807523
31	30.7988881741373	23.6650148333140	28.6782529022506	34.2199585144528	49.9819796688268	22.4225105342639	14.3406906331194	16.2675161556196	20.5483941727951	21.2758109021569	32.4473732349623	20.5103633771441
32	11.4405116272564	20.3991922931069	19.3444081612267	14.9305363782681	28.2428246225917	34.2641869474262	11.7660771775310	21.2595597650714	26.0527490046723	14.9766857030094	16.5742655067721	15.0945930347221
33	18.7894005022835	23.3306254262118	13.60034714883	32.6822502830325	28.4860642687295	22.5796164975707	14.3974849886872	16.7754776497399	9.71522429952785	18.9337453786577	29.9435483004038	17.5549914654490
34	16.6849414277351	12.2206181978637	17.5594435191899	25.3843687371511	47.7581903277365	24.9056111516697	9.98428157333336	19.9049948998421	15.1877557349554	1.89605527249954	29.2181131177154	16.7870909730571
35	25.4555585018113	23.4926469050301	17.5632165991881	26.6651745836008	41.8867427423364	53.911490606214	15.4114164988053	28.1325478773334	15.2834082469369	6.43080980183796	27.4400490998711	14.5697625433083
36	24.8754247776108	26.3145624034049	8.63191441697335	39.148185091686	55.2170200621516	35.2946266320469	17.9367361035341	17.7088743719333	19.0060410905340	24.2486506095733	13.2107265800416	20.6946795406640
37	23.1442864845367	20.6198420905905	20.3323649446503	18.3210113782236	28.7128631452655	12.4635896325349	11.7878693293064	15.4350453997417	19.9148526356983	12.5534854581296	19.7405936153494	20.497175882539
38	8.0440117227898	14.2300288769248	12.9840635199385	20.1559401740006	8.97732559828672	10.5462839415988	4.52093276728044	12.3115585658363	10.0799852867729	15.4033748846357	37.0742622172554	18.4790809668753
39	40.8789480172986	45.2330664739679	28.6442102117561	40.9560750001771	45.5110376384102	44.9019936051544	11.2143457954183	27.8553437322716	22.8329971973219	21.9214359987125	31.9238946747536	22.8658456558361
40	26.8661503709319	28.3543714255057	9.34204964407807	22.1249463118451	47.0692501643597	19.5766788868082	10.5375695268493	24.6660316843692	14.0837268341135	23.5339360833669	21.86362983884	15.2787894409212
41	17.1540534856608	14.4656394914723	25.2421028757361	14.8131614199939	23.7125030328561	5.2086305300259	2.01686997689464	23.7510513392425	1.82740723278879	0.98833618212182	8.23434568671466	9.29051118394812
42	34.8352482306642	55.8373805428624	10.7488401039710	30.4239230160221	48.7144247691135	24.1773223542591	7.14705303366563	22.0956022010455	16.2443615851692	25.9313572676083	30.3071443604291	11.8373070358689
43	2.84040428606304	31.2297887499712	11.1438148822839	18.4417870965485	26.1594435976844	19.9622100489604	9.52643532495763	19.3113970034035	9.11197513140416	15.6838106883309	21.1576723697280	13.7306625117119
44	9.21059601053329	10.2737719600621	0	16.2939415057797	12.0873983028809	9.00977459970334	10.2313372570494	15.2857237031081	0	17.2045608183045	17.3307157006027	5.55584288591835
45	2.63331549397600	22.6654358634536	16.0824278537243	20.2699599782179	32.5526672367379	28.0458761733166	12.7066156527156	18.9529029379005	17.4597957073368	18.1662365855075	10.5739809313027	29.7483205322064
46	39.8563334681319	39.0530677295451	35.0634763329008	15.4121033011933	51.2295744609185	28.9792610047728	21.8401460779339	24.4065589399011	9.8368449949696	24.3683990986009	26.6692535871672	7.74941718199563
47	22.9575026821765	24.3044186298041	46.9720712060607	38.7994891390964	25.7476485639032	9.75225423078549	5.60039182507882	11.6468672881619	8.09591738814434	12.9132382207708	25.2738700878352	32.766747071649
48	19.2904788481678	8.41624009017923	10.2595101307862	29.4626593508434	41.7451949984017	16.9585878746403	11.8699649762226	18.7911441550522	14.4705061411493	18.0118179151373	19.2572528185905	13.7408156408946
49	25.5836088611376	42.5194184227966	12.4638627107407	31.639335106861	40.3521439638607	29.3410689198586	20.4930626851857	22.4627830680873	24.0449873823347	25.0112180490128	29.7199392845041	18.6803917595854
50	18.2065107386684	17.3119711874237	8.16364848930055	10.5178715487773	17.5834574584204	15.5456075551424	10.0326998264539	8.88787760308725	8.1022974525536	11.3684715131189	26.1487185113401	12.3156877110092
51	26.6603853227441	38.9288154982034	22.3467738634395	34.3622178167621	50.8014369642212	19.3015354472841	13.8188301353892	14.4710903263452	11.3181067155335	12.4483507275584	24.2028733095506	35.6051931340808
52	33.8286902629766	32.144317607387	14.9892747381175	32.3680013335964	22.0147723132249	2.669960476806	9.96236554678477	12.3004926361205	9.3147402826037	11.56706837644	10.6390976045684	33.4235212415941
53	19.4281623709678	49.7551077592669	38.7644087961852	28.8738122460708	36.3507125062988	48.531328960454	23.2332882776676	22.7144108905557	14.2471081686387	25.2725109311905	15.2249811622130	25.1402734012687
54	29.7268110264353	25.582672602352	18.1741285620529	15.7453905932687	51.7961454045961	23.1029767802	24.8844323982797	19.4922169544910	24.6890264574503	10.3407413997935	12.1960696351269	3.91959673088394
55	34.0709646435418	31.2233006648798	37.101418364028	20.9609226030408	26.1114060028111	30.6269528337926	9.64752256404042	24.6058360189059	27.9618743326939	17.1422839825046	15.6326664548122	17.0754676215818
56	33.3995279666176	13.0943374741256	43.5497380667796	38.3215532112334	50.1039244131657	25.2667485402108	21.4191403592265	18.3900532531356	2.89419281598716	19.4015853073156	23.9821877301397	16.1042630235050
57	18.2744751574007	36.1587206286784	8.60718882229695	20.1049701757411	36.6343550024331	47.0280233024763	13.3240086159203	12.6708420985461	18.9059050856361	24.5230771327534	15.9616439338062	24.6707982310261
58	12.0876299711647	6.10755191862219	11.7358431827434	18.2642310838565	41.0746308495245	43.2744443332037	7.64373569622744	13.7369009595372	13.8143684569663	12.9773720532215	12.8769853790459	0
59	30.7407486735571	43.6545024090459	38.0125679851964	45.6913556052041	47.9329322509047	49.6240336648249	18.8795166999153	21.2468826746944	22.0095670432381	21.4663861376687	36.5401339566312	14.9298643653026
60	37.6177113036437	42.8214305440268	40.1330510242249	28.0833123382149	22.7043403971328	26.2842229083865	22.0854545603305	22.0733754342095	27.989886069161	16.2897674814918	23.7419272188372	27.639428478984
61	30.9911769718390	44.4849171281258	11.6786810344301	31.5798942095158	13.2288563487852	37.1342357602128	15.8022600186583	27.6684499518601	5.44923746604989	16.0576312941489	21.6989226505525	9.50687485355756
62	12.4428878895853	23.7430831240703	21.7713465666274	28.0371682608431	27.0836193528801	32.5358505364554	17.7799301671788	25.0762132264245	8.17890386850853	17.9163775390691	31.6410941686307	11.5571055624846
63	17.5949451342815	23.5487032689975	19.0230046535055	28.4645793810046	36.7304558398739	23.7982067130027	18.9478147619610	28.8941597466971	26.2227819365339	14.3294743265656	20.1970578331269	15.8274698720954
64	21.0583879790801	26.7022141587216	30.9967575526697	38.6073019648033	23.1944233795866	14.1233648234663	1.98795483728189	17.0436805327637	23.6225037607247	3.31304946768037	32.4917266652268	18.5167898847728
65	12.3049894128774	4.7272676623453	4.22694591720611	21.3500689742316	6.39547050636541	9.96407094278374	6.07190070250828	10.4095755075605	6.19993263575695	17.5901558061597	16.2249615444939	6.67114402539749
66	30.3281712966461	38.6696861186065	22.8525245788562	23.2455077101178	39.3983029643483	13.2935566951470	16.1522165287401	29.3185001476598	20.2379295743301	32.9811713939775	38.2186112219237	32.5448631695583
67	20.2875386569650	36.7534400824960	27.7247530812132	28.9638241999823	27.6663021736473	16.7527897166508	10.4327835104012	20.3505762834621	11.7372840708128	17.0915532046549	29.5671120144113	29.3482009638662
68	16.7394957973354	32.0799731407062	20.1143290803656	20.9428573404778	45.4701321431937	6.96378093344575	14.9512051410576	15.0394042004719	17.9993942966455	17.9524303499078	29.7697427401983	12.2830702287814
69	19.5452432972102	33.6140356494981	17.7311775936684	19.8441368866253	26.1508878352741	15.2734699408290	15.6579101024044	14.6994998038929	0.334982767188091	12.6512616474427	18.9152658234484	19.2224005828663
70	23.2976983659834	69.7194026512634	30.8791170393433	26.9968670548451	46.2100505437497	62.4538770119841	23.998941182918	24.6325863440614	26.5255689014957	21.3384095235359	31.3518064198672	41.0677099637337
71	12.6213952226705	22.0645993164875	4.17094180834613	24.3299287215576	56.6489089809815	21.3375457157864	9.11034432448618	11.6965434414418	22.5552894895202	13.7478424726664	16.6970091961805	12.5824981816291
72	16.2353825475265	17.2793136355559	8.29945510878394	14.9411643643494	39.247897003178	0	19.6828667402666	22.4844324184643	20.7953137192323	6.18252691117686	19.3970489593437	4.34174264513158
73	24.3032296256608	25.1027202729101	5.53414527121567	34.2194382476025	56.2692400031151	32.3335774986521	13.7661102751649	18.3185340788239	20.0874503736809	20.8701257946372	37.1248518641535	6.60707945119796
74	9.78500828930665	2.8371197184564	14.4346541992144	8.64330574886674	19.9423835535888	16.4531698762957	7.38929728230412	16.0667992978107	18.7492603168124	12.2407437270376	21.5455048687997	10.5259201360064
75	14.5854347451699	24.8577943599694	12.7581648804566	21.0365164101359	31.9419928134374	23.3995867790639	0.799542693604627	14.3544697218970	8.28236204931381	18.1513528087333	21.9125157096776	22.5553802896139
76	22.7888286614176	32.0541375801024	21.0993432435287	19.8503568630643	34.6725836949923	28.7810630156197	16.4076553978360	16.0230611794539	20.8306441699828	7.38822163128687	42.9008427072697	21.9930493987942
77	24.7475580624957	32.5788237481038	36.6957177561449	21.5465797062167	26.9157266665613	36.2339472710731	12.8495770389135	17.5687985368483	20.9060142420367	25.6036523075023	36.0914232306599	26.7725456347097
78	20.3968773935139	12.4487264428571	37.8221299357504	28.8114607661872	9.54401715407385	24.1479229198101	17.5116212419903	10.7780720849190	9.43269789373568	20.6665286694513	23.0374728860945	13.1746969814586
79	28.4742010983225	37.3645479106095	7.68381585956516	47.3034408623207	44.2765863025161	25.121505560736	22.1285651642438	19.1856937077773	23.9973868958526	21.7175915311219	12.1260234374204	10.2195799316815
80	11.6897157291431	23.6267819125529	25.7460294592581	27.1257796486318	41.905224623034	20.9457128567352	12.2311819890392	17.2003927983664	0	14.1818083773975	26.1144367258843	6.77500803468697
81	14.9748648779878	17.2019502308594	19.2366600561896	23.3298741000394	27.5120274617468	33.0327318726995	14.9100969275131	26.908014701685	26.7897903956422	26.5207888978158	10.8719156821453	26.024144416546
82	21.0652302970206	18.0339792478272	22.7064710490544	15.1566722280004	28.8188477449949	26.9499878425565	13.9229935123358	8.18299534812347	8.31992645745748	13.5268056342409	14.4260035655789	12.2321144407599
83	34.2035658611660	31.3395192500012	26.1803682584063	31.7506431148999	75.4910401254972	61.8414925007762	22.2230537895859	24.5906136680047	12.8341723875184	13.8447473252216	37.7704717907694	29.773306969604
84	10.6401436370822	4.21126649604666	18.4708041563244	15.7399447181801	30.7685171654416	0	12.5725758277953	3.62066988750317	6.61220415430325	11.3627294379128	25.1284506436257	17.7097968893550
85	28.8947480932822	25.2934724226744	11.5252973924994	7.53069282501495	44.7875187170598	33.1192950534355	6.7782965438579	13.6993195932142	10.3813516402563	20.4765537667410	16.7377279833964	15.8749094191051
86	9.41554545221013	16.7567792527838	3.33065869572339	32.5415826019238	25.2523926547919	29.6913657544874	7.05421044311324	4.97103026631432	7.38810833008462	11.7906770999181	17.0827874095004	14.0801416022028
87	20.2747518754326	34.2369995737093	26.6357262717617	31.7117885515502	47.4359055803161	34.9583069246448	5.02249376176922	31.8490676084508	11.0072973943967	21.0609168158721	20.9782808999629	12.2590854784916
88	23.0206931349925	14.7285678959398	25.9828210280128	29.5764346855561	31.2426596480561	34.8203977588528	15.8131587476187	20.2559940965887	25.3130542443873	9.50975620381357	26.2776981358491	27.2485503171288
89	29.0521877715179	19.0812899409406	14.6289738088028	24.3867140026342	23.0791259756068	35.0856200369097	19.1851213399028	9.10299618357272	15.9057121819113	16.6393340401019	14.8377081232119	16.3260376008291
90	29.6887760129539	29.9189483252312	19.0302648680532	38.3247774953902	46.6641949517923	37.0562165914584	12.2335187026678	15.0651700793007	13.8907576278449	13.0316633480676	27.3011737475787	20.1123639569951
91	17.5337355779233	19.5248226042953	39.0323557931131	36.2209938369315	28.5046230410044	38.1893361108949	13.1786067427388	24.6862988945638	9.99481989262567	14.6753294706082	20.525650021184	29.5138785587684
92	27.9128934224101	44.2852586638354	39.2902248703628	44.319953013852	63.4134591472638	66.562589299359	18.7616467387646	34.6935160060582	38.8381665330856	26.5763363614377	41.4483402399563	31.0529643722627
93	14.0140904608254	28.7643558657328	42.6821190270631	26.3750382136157	35.7514466755671	48.0503244266495	17.5195128441509	17.3553902256178	22.9834310744148	18.2717551486786	21.9956350260971	25.2466839257600
94	0.448607345486133	8.48325349504046	44.5210551370429	21.5877598470242	14.011161665272	16.2924623651151	16.1110818812402	18.2859232166172	9.31289570349928	13.5250425593943	27.8954605937038	6.0049125946218
95	9.9931650382936	37.1434624003109	29.3000763859585	28.3003850326473	33.3297079891048	25.3494294349707	14.9175820334275	24.1468568490586	15.3512995943436	26.9989429063258	23.0611761311547	13.9668795448026
96	7.53767908752182	26.3707518321631	36.4951515802972	14.7024182423715	31.3018783635465	31.544548078165	11.8487797300129	23.7545085562294	14.4236987329214	8.2790317245429	19.5184235376537	16.1974108827069
97	29.2276868633343	18.3995890608063	31.1638743138618	32.0087690861724	31.2310580627828	25.5573912678876	8.6778630412553	7.00040911707804	18.1015988688038	8.3704373916746	29.3154031215609	9.26064948133731
98	22.7968030245164	45.0769680392558	18.5557866084395	41.7655260395822	40.2601508073092	44.6476749659642	19.7149714389184	32.1617917318268	17.4252138108785	13.1873555015106	30.7118058346218	37.9036615706147
99	28.9158355828708	29.76131662809	35.7202512282102	40.1436037008288	37.1741653467605	3.98449621790139	14.9727415079579	6.11732160190789	11.8981137879499	16.5177011315826	16.3183922650033	8.0709593204118
100	18.0837084085235	19.342816605374	18.7455536457208	5.24945952052037	32.7427580110295	31.4703219886545	7.68057099625423	10.2126082251420	20.2176144807631	9.94085246796505	1.69861735326682	10.6931441303461
101	11.0022803756661	5.55577834992364	10.3787830263170	21.9709562082593	11.8300020649341	42.6361418723036	2.87787122393114	22.5113511883034	10.2193799998682	8.85653780956028	11.6795531077791	23.1433122279912
102	14.2950013122925	19.3081376991334	14.0081080126421	35.6360274242905	50.0949688304693	35.9423348129375	11.2228731513358	22.6567910009706	23.7385253864875	18.1907213478746	4.27280978477791	18.0627807879011
103	34.6678715707674	26.2922225173724	10.3442592051217	16.022519012121	41.4772396370169	23.8712688860991	8.63320609863997	19.7851347174764	5.14111268602957	13.1545715994918	22.6858664165727	10.0706017402828
104	13.2455646556350	24.0014018664672	7.41981053763229	31.1916813011908	8.19107270855638	8.6126133144444	10.8514963273344	25.016257825111	14.8724940127905	18.7687390573833	23.9584311720494	2.23069105645484
105	37.9323855256131	31.6315096244993	26.6609354729524	44.6450286442996	34.3435433842517	23.1906674413202	19.0237182346548	15.9301002795668	19.4503040414644	23.63409602006	45.7137438162009	11.5297425163245
106	20.8823183333169	24.2642348473925	20.0287073602472	25.7348654041963	42.0568409686833	49.5239393274806	12.7772013303107	17.843661608095	17.4129027744169	15.2627598750717	32.1928482263922	14.9204147990747
107	19.6238180408188	17.5556901174793	13.5785092535880	13.9637025923121	31.8600723658256	8.75578750918414	3.70347314716408	11.6350275222352	24.9684498588733	18.8284915280244	18.1519907676083	5.95887058298071
108	20.0117909603908	33.4069661971797	5.33226491138367	48.3398132064857	34.8365795882558	30.6663405828517	15.2123369568960	8.69838843593146	13.1565259601707	12.4087438323063	17.1806483956346	25.0850631350453
109	29.2146204631278	8.87964777630573	14.9327958738334	36.322758511077	26.8072631359416	2.77913354191163	9.76143142028575	9.89227578913068	9.61122634585832	9.14619803834945	6.87429478862413	0
110	28.709043144742	36.0259081587047	24.1261601845918	38.6075185302380	21.4637829941588	19.9536611965029	15.3070379549472	18.2597743854271	22.5908853832803	15.8460695103222	17.0562990548880	12.5684492451270
111	30.2443549461484	40.7584392556690	39.6104341085775	34.6097876059409	45.0104775245595	29.6024980303694	27.1446796489315	36.1229497491743	11.5026127616169	15.3023667878797	21.6769550081768	20.8410600449654
112	34.9881549747283	52.754954647938	17.4943918240684	30.9529385424683	37.629381302505	61.8042774063718	22.0970403747920	25.4129794589901	16.6012563453725	22.1628014712787	43.2041194552228	27.3653787489349
113	15.8997321449832	39.8704721675215	37.8066825391039	49.4148682286679	63.6161329173437	65.8698464798179	17.4919318186706	36.8299268960449	23.9887741193452	25.4294200995952	35.2495476259624	26.4993063235142
114	18.2062354101699	32.7746604142484	26.8009050873401	30.2327251646277	16.121345151564	33.6132641837824	10.8801423781641	19.7314776075789	1.05499861491377	17.8112522062333	30.381341127283	6.55956855792112
115	22.9302301264559	42.9994847243972	9.2276898812237	25.6380552603111	62.1920343682804	26.4742540900144	22.4319821911227	24.1054986271691	31.1904856640796	16.6513508858262	17.1061414329159	17.3019659669856
116	16.8900484822371	35.2627244120622	33.0650013571212	32.3921942546228	37.051762532715	58.3646215077045	27.2442928499108	27.3952528105740	18.9314575040052	18.1425915732779	38.7491799996623	26.9567803462154
117	12.1167960797447	26.2062825441566	18.6346741732110	43.9724362324589	34.0846751111518	29.7142342788940	7.47125764586865	19.1852189062129	28.7857606397845	8.81571821122582	27.4498987665999	17.5936402099898
118	22.8292526642733	23.5685749594116	32.3240131067422	27.6360502350841	12.2193369002136	39.8874225719055	19.6114572146466	26.5580125660746	13.8695133353678	11.8666947289071	23.3059190079201	18.8856954103277
119	27.8567902045761	30.2460563073741	21.0618714955159	38.0172777290555	15.8060314673873	40.5595081270519	15.0694755817296	19.2640561122103	26.4998305575929	21.1760949727308	34.7737566961643	29.6578158287217
120	22.6823209510959	31.46504121854	15.8512304546032	9.22588124895956	34.9464872486092	14.0503814315970	16.3261375458021	17.1048120680291	8.2081502867912	19.5882762161846	14.9497958578466	0
121	8.01943143979499	18.7158699589747	14.5696962293029	16.1538979580529	40.2375686405565	37.4283061179298	11.724544312293	16.1208852907536	12.6967475036383	18.6480536206553	20.9139228665709	10.5324732999100
122	11.0124828881826	36.7037056616174	32.2344835413668	50.9092682239443	45.831999558189	37.7483519492149	15.8205424042247	19.7049525906213	16.7678758937064	8.9257783191782	22.0705313497596	24.7590086086541
123	32.9679384206429	25.3123841230390	12.9120612688031	15.1601486584790	27.3019098022008	0	8.63271709028429	6.0105369252978	3.01018752175572	9.35039211001857	9.82466781104527	5.49638302947255
124	18.572156720859	37.1784103362429	36.1199945066223	28.0151318934327	51.7025073148321	19.9053352872705	6.64110707374165	20.0881484198495	7.79528095525997	18.6270489408506	16.9710112481176	8.86831439177089
125	10.7500948046955	11.6694264160212	23.5151216241581	21.0234735093299	24.7619470153346	17.7080330280623	1.95556514777209	12.4159964606572	4.04011324015725	10.3083940750259	15.2799564298467	6.42082341666669
126	11.2531036236571	18.1551963036500	23.0050553062295	27.255236987479	23.9908024210392	41.2719058352875	9.8659042824588	17.3234748271577	6.11057173741263	11.5696896037816	24.9840845811711	3.90341219866272
127	18.0914582983462	16.1034067949586	9.79901801219735	24.25388590251	32.1695703596474	26.4146879878666	10.2766939551445	8.4461359424719	14.8743088527364	7.70479068337767	17.5116634138626	24.2843092446218
128	7.03636510514773	0	5.77049989562524	8.0313022050376	0	34.4194853724468	8.67872463133466	12.1121815546021	0	11.7153798427114	12.8187611213093	14.2561937817210
129	34.003096462842	33.9826172057886	15.1919822528523	32.9152807430068	54.6583358175314	25.5455147230067	12.3619079059153	33.4137111951702	24.7757080569300	26.2194104287824	15.5855177689426	27.4981622668648
130	22.5285485012632	22.2231819846729	2.68677959697281	11.3874077896978	31.3625741881543	4.86017758894873	12.7058605527688	7.7466823809874	1.00754580606476	17.9415483322097	22.2770550452129	7.39699308180357
131	32.492010262963	22.7676460840574	3.13984188060115	21.1240034996862	21.8173780711552	18.8774133159077	14.8649582832897	20.7922233491670	21.9979200855917	19.6550734522392	16.1012759597371	19.0809232191369
132	11.2085904915066	42.0555832385812	30.3312761493907	35.3503520387776	37.0880702644752	28.9847049828579	17.8358545238485	28.3670938628696	23.7632709440009	5.14050972531991	15.2887888237912	20.2972301773655
133	31.0509444829150	31.6973859026349	17.6787977632529	22.0886661889478	12.5379386078037	15.301143091298	22.4247517002931	4.01790160348019	11.0773544076634	13.638554465033	14.0791937233228	17.9258873179353
134	22.7324349104641	37.086180102983	42.7266291647879	35.0846718542470	40.2641393533098	53.0050584621842	15.1550061199661	25.6988727404299	31.7373384717844	20.1922380565909	24.3310981296557	56.5050988866031
135	2.36858329062453	14.8827734890744	23.4864678729569	20.6498146833322	21.2345444244018	21.8665386002087	14.4089710790237	15.8277301043912	10.2505986831136	9.41560212299131	12.4358776549944	22.7922643854876
136	45.2132157976905	39.6689196385533	25.7213846412456	31.4370851787564	37.9012231845161	37.9765918561251	19.7338296762943	12.1053818552691	23.3090048496630	12.4859324815667	43.9690144397382	35.6773731046868
137	21.9282192992747	25.1411916565323	16.9261492687259	29.3848219463568	27.5842773854691	38.0679480223429	17.4288616298015	37.6691450714286	18.4923736118461	9.66817173889128	12.9796693298351	14.4068145143901
138	19.2665066908541	20.4561060988226	21.9239925527779	34.5512579723398	34.3552354509421	27.4264060354288	9.26485277821531	17.8291545342225	23.0916059312744	19.5600843538368	16.6807349624988	12.0083335359449
139	11.2892052921923	26.9003796174742	26.4496419254450	19.9742673361024	40.3726005069157	17.2750203741092	14.5782566001581	13.1313546755287	21.2339527256830	13.2899265190196	23.3683293765488	20.6190219318396
140	27.4778436327933	13.7395545165652	22.1823165830502	21.2403261066345	17.1164420422938	4.74603254219504	3.75231331050402	26.352480151589	16.9132330539544	20.3413842349845	30.1241338131986	20.7102651894836
141	19.7097220501064	51.824379251966	27.9188520327476	25.9648025909576	34.1466836326797	38.2205400315112	10.3511915118271	33.6884618342163	13.8798975424584	14.4983554057388	19.9098848741148	25.7285676561349
142	10.3041357735448	15.0752290230970	16.4396606332007	19.031447510407	31.176461184397	14.4470675645405	18.0302015188817	17.6726508153139	16.2595536479617	25.6844980856858	31.9078712470489	18.3993642217825
143	1.71046784781498	27.819901213602	25.9821731573491	21.5130572190149	37.8062553759176	20.2724769818807	15.1575429348569	6.48966119391095	20.8230405948321	26.5178908612436	26.3559384697669	33.7362618123328
144	16.9376312297979	48.644994050438	46.4545239727215	32.7145426004665	45.7363453604207	38.0563788415484	14.4632719801256	20.2951390515733	29.1305622547511	28.0451752849236	26.4098095731425	21.4990844825793
145	9.98052598745256	22.245111977089	15.6972535331459	24.9196188993908	37.280406416125	33.1277928784469	14.6335289200183	1.22567190327171	11.5908630234342	14.1258969920714	14.8846473882284	9.51750890284857
146	31.8370139073882	31.7875923810133	28.9270850108216	21.2096213452534	22.8750517751223	33.2318218127236	9.33867077423768	25.0886763950674	24.5873816564906	16.4528216858738	36.5215894718353	16.5566554239704
147	21.9564207357468	46.751187252882	4.82923611583759	19.336176396442	66.1900909109007	26.6199769319897	21.3535493775378	26.5153872974108	18.2825515358513	17.7215022176227	22.7572803835489	26.4302032195112
148	28.4242726395958	36.1529985298671	12.9835203517452	59.2098479093405	51.8768945320152	24.6640398002394	24.1839696157750	16.6875512634392	12.7532409523662	19.4615344820546	23.4338890039225	5.71255016287509
149	18.5498620557698	48.3435441112853	17.2439625077178	20.0816014702018	55.8581900575953	39.3278279810583	21.907234208475	21.8763866983046	15.5961242817874	13.560354723752	29.1904272491195	22.7149774680505
150	17.5847889193679	26.8250528538351	15.0262615893136	27.6931389673442	35.434650526967	19.9935053926070	14.8668844898816	12.7380595192993	11.1068141122005	21.7889970705305	7.85616514750803	19.6425282010217
151	19.3603071902321	28.7053152316289	26.2596196589238	27.3528919609290	25.9763047924256	56.8843921165822	17.0931243382873	7.05779471713875	27.1095923909297	18.8564139332215	24.3494352176030	15.8394495426895
152	0.463088605985966	16.6366203321959	22.6653890124248	1.38376403527717	20.6658704966503	41.3652049073561	8.08253673525587	6.89095451965331	23.5373583275057	5.54143356666212	15.0491993536229	19.4542952023031
153	24.5644187773531	27.2841857518935	19.6262434015037	26.2819977185400	40.1774751481170	18.5296147911038	15.9145787244666	14.0544978307299	16.4010003202145	32.2267241748866	29.237299300701	5.32201909702291
154	31.7652126751122	50.147952148359	27.7543110499135	29.5472518269038	54.8924244320638	32.140561053886	15.0969308786351	25.5925888137649	27.9811655059701	25.6091662080588	37.4449502420060	17.1677763520132
155	20.6910409208141	32.5395269939085	17.3028711683345	31.2166997318954	24.6550235290313	19.2573355942088	15.14225515199	8.34206113682525	2.50747958295174	18.6253203557424	20.2574466973248	22.5469192660106
156	14.9008730078633	24.2360794327850	14.4369338991340	21.7328551181638	32.7990663620187	27.8664176536648	22.4917748175676	10.6524517678832	12.5914470908369	13.5599659275630	9.31844853458079	21.4994480401056
157	9.93465553228858	21.8859181679989	32.3313762039076	14.8082631437179	33.5091292524741	29.1155959760032	8.2966398185281	7.58326182781883	4.49667994240430	2.57272366606148	29.3987099075515	8.54997846317177
158	22.4350440095405	30.1042819879268	13.1684569785836	33.5965483814446	35.3904583528912	26.9488360792678	12.7627365529670	9.26810229487418	11.7159088190831	10.5920850649033	13.6839496009745	18.7921775680005
159	23.3928689414335	22.4331179370492	2.95592037105244	34.9231186396886	23.9655338148026	24.2882058305331	13.9924911773890	25.1434216675536	5.28277896227654	16.3076149954355	1.24295417773510	1.61191191879641
160	34.6726282499770	25.3551805505931	28.1597987022298	0	11.8140200862625	33.2799942878127	24.4902562853783	8.16565564586954	7.90009976128397	21.8912418618915	15.1743672834267	16.4706327913506
161	8.79504052386324	12.9444175780650	33.0307394382559	21.6696958112133	35.0943852865192	17.9738223726337	12.3129741462432	10.4246440309192	13.4341701949121	19.3214392455716	15.2112226206976	8.39989348090293
162	12.3224172181723	18.151324657813	0	18.4193269550997	30.6049226589579	29.7006217655537	17.3549282973858	19.6391273102354	19.3570467670917	6.58142312279376	26.1921122443173	7.00999022518569
163	24.3583831652311	20.0270106732660	22.8690703770021	40.6159185119858	46.9277359383465	9.43604589041628	14.9479118449936	9.65933995282402	14.6957343095245	12.8801859398000	18.2876072870085	16.0974653162405
164	8.06123016626969	15.0299789169958	7.34369631198381	8.28563931388437	0	6.45655274484666	16.2807037217507	10.5190933117685	12.9243547792327	11.3862756804937	25.8134167156214	16.9971948581524
165	19.6014094353874	21.2579922916727	15.3659971954969	13.2522130485657	35.2937254768266	26.3480428760393	15.1140581528850	8.37476294195005	17.9640902179522	2.20578314221716	28.9850093184619	10.1666938337868
166	25.4823111687433	18.9257389147189	21.1232483251516	25.3788218473153	41.4905486881775	32.1392362149898	14.441267675027	23.3140082051113	9.5752808110764	7.4529190949587	9.93556274962963	4.19586782411084
167	30.4143144190123	48.0615773402627	33.7211384156309	32.1488452042933	59.0271803517173	22.2789088317461	15.5751024998268	27.9990539925734	18.6336884233538	14.5418198635863	21.1742986009358	35.9119494005324
168	22.9588965074497	27.5129656835444	21.3754578678974	22.7175607481481	33.6777641298072	27.5853639650424	22.2455987798072	22.2858603281014	12.2829198743655	10.5492522556723	15.9543799154853	12.8913461466356
169	21.5149051332767	20.6197223694079	13.9147551025202	37.9107503353819	29.4911139032926	16.6502925898204	5.91803835537887	14.4329241947528	1.23009268689199	16.7685969514448	10.4905000712643	31.0782587485751
170	9.58208261566996	40.1570623353524	10.5835085980579	29.5143829372328	18.8013174949284	40.6441411822823	14.6151855741009	18.1459170821958	17.9839942279434	20.4253212156218	15.0046635450879	7.40166311485646
171	13.0427369019299	17.4820570410264	34.6241061165285	19.5854583067719	25.1892145842428	19.8533261506717	5.39282213841092	13.9513832993689	15.8579457718776	10.8880450825168	12.2698745651597	18.871206212039
172	1.96330451405572	0	14.1634047563178	13.3681211526453	31.697985945291	14.1281358661475	6.57074258506372	14.7299408695917	4.01069651202788	0	10.5910412510758	11.4297575029239
173	10.9535296767415	19.2733508785142	13.3204259676419	29.0207764973116	28.5613088232182	0	9.62720188331696	12.6905235089509	10.7774695010564	2.99027652868909	17.4351549315172	12.3133697745431
174	20.2771102815399	27.4139641407914	15.2989393760657	37.9562049245723	11.2326794969767	7.03896174588092	19.9303008263629	21.9796843881588	8.166900698654	15.2153260159813	9.78315710046254	18.2179844894004
175	9.39134182716441	35.4801729039471	32.8874406672927	14.6829403879113	44.953337079889	37.4570568385603	11.8254048012954	19.2342415873726	22.8580390428834	23.0521115146606	36.5993221471188	24.2486120625138
176	28.6704613643831	36.9860654905474	30.6766583991685	32.1018357055831	22.9239050396770	21.5251522484605	13.9445686011005	20.2993484794131	17.7575598185970	15.290190327666	32.9150209703377	26.8831716084823
177	16.7467355225998	46.5817139242325	33.8305626372616	22.6676630968785	43.5079109539307	50.9038236924615	13.8176736656343	10.9703292760616	20.1582458291402	18.3518221154124	37.5357699209497	27.0805209465033
178	5.39437417002712	19.2031615216868	27.0791161147006	30.6766902937426	50.0266546710492	46.2081322052143	8.25691968197913	18.5637142955607	4.58628935831181	21.8479634666357	19.5108640506821	10.2631407969361
179	16.5681265620202	21.5663951459072	7.94413668276386	22.5081613107191	5.87399072496994	14.6906302209705	17.6176464487575	13.6408220325409	11.3093354125995	13.8779866254106	32.0000131370517	0
180	29.5111373241052	31.8848211810709	47.4400390055276	26.2453840554147	51.9085600632324	66.623386499886	28.726187114149	23.5081852356186	14.8552252431935	21.3549892365783	24.7161359342144	39.3010008548731
181	26.1203115212524	14.9262770217675	10.8634668287117	18.1366316106947	21.4786418649745	12.0701007387399	11.9265122378349	6.0558638366022	17.9342692421530	14.6978489863964	17.8838344334551	20.9017442573388
182	12.5531639278444	10.5840467802793	28.7005483303467	31.3731383657481	50.1422286572639	13.7888204083353	15.2335049969208	13.9439924729922	0	15.1277926486854	18.7682860201672	12.6042177515357
183	6.89157917578826	30.8453841002752	10.1859979014047	13.1667694952644	13.9909547925109	8.0660736684051	15.2448118602551	9.66531304595878	20.8352798574924	17.4777723051514	12.4837780749466	11.7443427774727
184	18.9973766891580	28.8417100323462	29.0469133309176	26.8297125462551	32.3065707488104	22.3869205470298	12.1007626646025	25.0475198371078	12.3332285677005	21.5467375634219	42.218011100319	25.9090050715003
185	25.718747825112	34.2331214484352	6.35759451631659	7.55587193948606	24.7218484734509	31.9243743263131	11.1241209319415	20.9135572751426	15.5039860788235	21.5989395941512	20.7642395764814	3.4799295632291
186	21.5066577589611	23.0689771803497	9.4049487190580	29.1541144876296	36.2710833197765	15.563061893576	15.9890319625293	31.3729695714757	9.51113718092084	9.34882030655745	14.6646975009721	18.9796594390310
187	16.8996100832459	2.05512620617935	20.6722714704572	17.4069361867473	23.3491300440078	17.3026807256114	7.22977064766931	4.91192879377604	0.375142015068993	3.80307877839937	12.8158649334537	13.7696064589188
188	35.9736255469198	26.4106904070846	26.8093959169292	36.2438184081966	56.7090993159091	19.5606006775262	28.3196091722459	30.6437312854466	8.0705417857671	25.060268292448	28.9239587007089	22.0771221816694
189	13.1535118146083	46.7260212512237	37.2843191692244	46.2060022399555	48.0275477283213	36.8295211037013	24.7506042202185	31.4300660786871	27.1437672845851	24.9408941328843	23.2865445761093	28.3630931003015
190	9.7511265985714	27.5513652654116	20.4108565507687	16.8747210449747	19.5852320608551	20.6900266761711	18.656749687448	5.66195365377699	21.2663804016873	2.62075941639516	13.6596727143345	18.1482142460862
191	21.5359163496508	9.67238198756907	19.7444990328033	15.0322856356800	23.7912598598175	6.09777439618373	6.68296078146839	10.9596524448013	0	16.5515064519227	22.2364998106241	20.7094999567727
192	13.812415913756	12.7435501196961	16.0691174329756	17.0970557186504	0	28.1002700681128	11.4255590575521	4.34434498790071	9.80300358690678	16.6509900519374	5.60199347452978	2.17376583171579
193	24.1801828756559	12.2968797678380	31.6795013115023	32.2686573950252	41.9573415605306	43.0327276534277	16.3733760084679	23.5310866666005	15.6265613706638	18.3501267733987	29.1286513156733	31.7206850991149
194	33.8892746181362	45.8221033796273	39.2235748888071	33.6654141894356	34.0438054293684	32.7421966464127	22.9539984989741	16.0796083584396	14.3716503241824	20.7964072454926	38.3072359477532	24.1117048196665
195	17.8972875405529	32.8535216763792	34.1800101885566	37.5677193306654	41.8692677818979	22.7717891642231	10.8877555720024	11.5256157199322	17.8372232650708	13.0652092534324	16.6801578105831	8.68612207302076
196	22.6001770831237	15.2912234826805	8.8228060753623	1.44165589992026	16.0911660496222	41.1832309430131	9.02472142413258	24.7488395739493	5.94857960553242	7.0603436775163	25.3887248761716	7.17087317984206
197	11.5302120324068	18.0985940589954	23.0608719496121	15.1314554632670	4.96965988872543	11.5179423240582	13.6092764455409	8.09734704135185	11.1957384375961	7.51462615658287	4.37138021320941	15.3875044810362
198	33.407438442589	23.9448865992253	23.061376700833	39.5357234511988	30.7081761493111	23.8783871401115	10.9794390199365	19.363331760572	27.0904788962528	18.0874193073517	26.4983728702822	16.3660453511265
199	27.9131635421931	9.89876483045093	0	22.1208905285136	8.43740055248061	42.9576826410172	6.13627777681307	5.35573541695295	13.0223847947541	12.7673922899996	10.8318542013066	5.80683801405784
200	13.8109052358124	32.7263358274350	17.3342385600822	21.1825852149737	31.2841747700727	26.1677553868104	13.6604073814161	17.8600888891233	11.9734892314305	26.3757047959602	16.6720109055352	20.1173802535055
