# Supplementary material for: Simulated data from a genotype-to-phenotype crop growth model for pepper
Source: Data Brief. 2021 May 11;36:107119. doi: 10.1016/j.dib.2021.107119 (PMC8165395; doi:10.1016/j.dib.2021.107119)
Supplement: Supplementary file 1 [file mmc1.zip › Full 100 GxE datasets/100 -- h2 = 0.3/-272236643 200 0.64 0.48 0.64 0.95 0.8 11 GxEyield.csv]

	NL1-15	NL1-20	NL1-25	NL5-15	NL5-20	NL5-25	SP1-15	SP1-20	SP1-25	SP5-15	SP5-20	SP5-25
1	24.1827068273146	23.9368053771074	8.3415523585768	30.8361602611940	13.0849134845975	57.9355120261954	6.40808665865995	11.9488469698456	19.8168287526193	18.9126016235241	6.62999528109604	16.0803373775287
2	0	28.4399679473857	14.6724976526140	25.2424326198710	40.677783092764	40.8503850332942	14.0867592178157	18.5578448683962	15.0500180515122	25.8439662074569	17.2134659884119	31.9029794124167
3	10.3212990681463	27.5637936643238	19.5240538050079	38.2508399970653	45.6026477224406	11.6981842623748	4.40858244266294	14.4168955453681	19.5920474152401	10.2060545678420	20.7537097614428	19.9522699472793
4	8.31128458848745	3.43949552363962	24.0495411810996	23.0838061589054	50.2126169374479	33.6061115761326	21.9066195583079	14.8450665560919	18.7048728815340	18.3203090971248	40.5455477646554	21.8376035579954
5	2.48104750486610	18.3740236018728	21.5285200323458	35.5873716407048	13.2428199732187	15.6168830414969	10.5761191429277	22.5342413847545	10.9311873130564	8.91114366517762	24.9158239844058	24.0803272081543
6	33.7225783477063	46.1849693178198	8.53276520961874	40.3506844245693	56.1824140735761	17.5596949284227	11.7194930091595	24.4429261922201	9.84336543200557	31.5346869558638	22.6629628160819	11.4260724994911
7	27.4697698639883	28.7611781846991	8.6110459639127	30.4972807304714	38.7614484513102	19.6531817698858	5.58465159134663	3.69209417541752	24.3700704585320	16.7713755806961	12.8668824500041	11.7207851747078
8	24.9426295073717	39.5956011294305	25.2212966793706	19.6471764841237	24.1084959008228	13.9511073403611	7.43172900550636	10.4645030842364	13.2009623954017	11.8239771732291	23.9568088457767	22.4918748540821
9	13.4181771794154	21.2642279580571	25.3723271787698	15.8717583241856	43.9196398724905	41.0654112076361	7.83295554345495	13.7096981692648	14.8876756765595	8.99626832876606	13.3594216606717	2.99988738065331
10	32.8747408437126	58.4841708814937	8.92385246227526	33.206570872351	65.5186908840069	13.5909220150292	18.7018776491958	17.5369175588298	21.8990668374441	21.6130311913680	41.1680840319154	14.6868096874793
11	20.5247168920769	38.5560189564996	21.2764226046225	35.7203906172858	28.8795789904603	18.1473414016112	26.9678731475244	9.29879754073522	12.5758802508144	29.2800357088743	20.1125541406691	10.7414954002101
12	13.0611504049489	24.6447170118741	28.0543997724507	6.55512640585568	34.4650399511458	23.475952502583	6.06529780522221	6.83085028747157	26.8251099537545	10.2195503799985	20.9013339308729	22.5625852696111
13	34.3328403962071	47.6272627199522	44.5819773734348	18.9775088945923	47.2498585725501	56.9389876271485	19.7839886297950	34.3785426822297	23.8530159741449	26.5569693966033	25.8710463414632	30.1679364383530
14	22.1195970911694	38.4098552257623	18.9639695474852	18.7800184249522	42.698107834602	42.0260394845905	10.09155908901	15.6280912848902	9.23664923392944	16.1627295714443	8.8819331141774	19.8903931782389
15	23.5525204947948	27.0670736749436	24.4071757916741	32.5593814020884	36.2367920698746	26.7577137105558	14.3651411638385	16.3209821065889	16.5039396746012	9.49071495645335	30.1384486323763	9.76369133844438
16	16.1973011922598	0.289195648669908	23.1682568237656	15.3216863369095	26.7616194259168	19.4472131313567	5.26307227793347	20.8953583282205	19.0665454073054	8.73009862773575	6.93968764592027	15.8756898768131
17	26.9592979622178	40.2781737698519	43.2188597867102	18.5287488995217	42.4063193115373	28.5935400867899	14.8061012015934	23.0010511428898	8.07055387260091	31.8918215319594	19.3930681813036	13.8547958448659
18	15.1616158147482	24.462857739907	4.28629426030443	3.99207519479794	31.1601658424325	28.0163029132435	5.70431587982267	15.6541232535943	3.26331731109835	9.9118777341834	15.6127694261183	6.4687815607511
19	9.89313995511828	28.9834996200536	2.42820086561171	40.9485484734889	12.7257599666592	28.588613360135	12.7929294695343	15.2923870514471	17.5530271813925	12.2648468052041	18.3613779929116	7.03294106386744
20	23.0864282147569	35.0301733629834	47.3603196366763	14.9082030202305	34.5543253721014	32.2015939831564	11.8384381393987	17.4664072150214	24.4633931104513	15.1169616259634	23.0193395646319	44.4124227495695
21	18.0848425062907	45.5521750744718	26.5599899936486	17.5501806983882	13.8529350178875	27.3411745585601	14.6825006574894	20.2303323846113	9.56099072004055	10.4194479990952	20.6562073378758	15.8402938328113
22	26.5557919106752	28.6633478262708	19.4922948339394	14.6324645519504	22.2534236328380	29.1370230547280	18.2055753312685	4.98574164205999	10.2014074745566	23.4855444387908	12.1109085484369	23.3031369187403
23	22.0155103112561	30.1943355650139	11.6450103766382	22.8657595337780	33.7020120126461	8.27492499472288	10.7960668366449	26.870667759926	23.0453091069825	10.7181932478461	34.9486838913737	22.8510649310518
24	19.0921797480117	27.0588118835593	32.8565517193363	30.6542759871192	45.3007562982522	24.9550025096272	11.9201383975687	24.8416744333208	0	3.97402594849308	20.7591604232033	14.8694729317299
25	13.0244810531181	14.5139188654530	0.289660406746426	17.5251027051424	37.0061318282830	17.7961158689575	15.7679829992709	1.31183008047265	2.56304845072318	7.02619552045642	8.83909131073475	7.97635245799333
26	42.4313236963335	37.4527770643571	18.4392645850993	34.5570779023017	43.7991991259155	15.8175903997195	8.45148297050737	17.9772459431398	8.18601236220465	21.6079697006081	15.5810027399468	24.9074033321152
27	16.3946362330596	40.5614590160041	27.0677639937134	26.6306426963008	52.9239419995297	14.7914415799489	4.16202743018623	13.819302893582	14.5115569337966	6.8746809748272	12.5196288962873	15.1490288023873
28	0	16.828491898048	20.8634045605134	20.9672836634668	32.5111527225814	12.4344641406683	6.32863402533861	25.6936306228458	29.6087042433928	23.1999007173578	13.9368214127617	11.7601517844625
29	3.70815495480131	27.2074471562832	20.5117435036823	13.2981621691469	18.2203623699606	13.7069843642259	12.4258474185254	17.7655197859828	5.81656844498751	8.0864709513818	12.0887494131722	21.1652746395408
30	32.1537654578361	35.13267636512	24.7043773915266	22.5461099621979	28.2038206282567	23.3320017517832	8.22125909744872	17.6070352690370	14.3083143492144	19.5362615833229	13.0660104718197	25.8895402518964
31	23.2262123545488	21.5146172174373	0	17.9602048939449	15.7734609122357	28.4616312857080	9.7319712730226	28.4872022826777	8.20898903362227	13.1191255001754	9.15852249367928	7.17138793866479
32	19.7740035228502	33.8073472129294	30.1154198985766	31.3413382217983	35.7907174889379	26.4391823680307	16.5516046271175	15.4617415873628	14.3897968769482	17.9767587895524	15.5668464742530	27.7056511848503
33	18.2976678083440	51.620714136665	26.6139839236131	26.7792350789128	36.323664019713	52.1163337572498	15.4938272325043	21.6393741283959	17.9050295397425	31.5795671267336	16.6113484808638	17.8857729377683
34	21.6424900477635	40.6704902570701	17.4633842177219	37.7911869489983	16.9829019177711	0	13.3172582071774	28.8322085061667	22.2333161833223	13.3681763449616	17.6649920141167	21.4192504932888
35	17.4487739844759	17.4812969512581	37.4625503546838	27.9396460661396	16.1854708564196	25.9414043640595	21.1746826696619	14.4613864893350	14.9009612497295	18.1248702172205	7.04126326566453	8.20935990067031
36	22.5952492709411	35.7982661148172	16.1375074883640	22.0437449223247	38.811641490927	46.4153081561962	21.4572818949242	11.2715296007749	15.9362865230719	13.3060716704916	19.6181335975246	5.47397035773511
37	25.1953680137992	28.5227496650744	14.2093955330629	29.6632622407890	22.848966531396	30.0269076873763	11.4231938966840	11.9068161872967	0.689894717913274	26.0561473646806	20.5802893082069	10.2092485459331
38	16.5544000637742	5.7466493294909	1.47780084292203	28.4697932799786	26.5183902501108	18.667053588072	4.57243320109812	10.8649150717468	0	6.77014329324047	19.7144166505376	0
39	17.9579625245694	21.7839055902596	5.49053343534101	29.7143802313806	9.99822689318508	18.8346421075299	7.7652246472961	10.2913475144911	1.63841940066110	22.4142757133788	16.8059969850101	6.94892138002915
40	30.900325922116	47.7903026341559	26.4008336353595	27.673162633945	37.3590483452761	34.0979482762299	15.5405592759003	3.65294477931978	20.3775112855829	16.6859270120102	20.3585620328573	24.2856811441517
41	20.4205566338035	17.3768241608749	19.0247526625428	18.8882560853402	54.051874352263	9.49564081920859	13.2900338691456	11.5201608624856	10.9759365105766	16.2415712350217	34.3560056814796	18.5663994139983
42	29.2325253601898	62.5334521128333	51.9325447045584	34.1569567743552	81.9104546825203	55.9891152326375	23.1550947414747	45.3134750816993	22.1349185678410	33.4898552956118	39.0551822636903	25.1637435225403
43	15.0817658607485	47.5431029005846	23.9672349490807	44.4393957079328	47.2339037671311	21.0224101329435	17.5750502136982	25.3339693717727	18.5724378940136	10.4192995198058	17.5062374261586	23.0717017526175
44	22.0019900386467	46.8404894006757	32.561116207861	24.2075191130644	30.1351883362527	14.6801498330285	3.03118489653187	19.566620265535	17.2477083353674	11.6966419092192	20.9398549075358	17.9165119392931
45	34.0302185658837	23.5963113659045	8.58886933093614	26.9677697535289	17.1671997215877	28.2823651090723	19.7713374331306	20.1608893415666	23.0901940676603	18.5383204456685	20.5432230698592	7.9986966901314
46	19.2449389414569	31.0542270231978	19.7415542258615	26.1444917116905	43.4501052764342	22.4382151163726	13.5920163007069	11.0707736064960	9.1862734202129	13.9574890117692	19.5320289062801	15.1891346124441
47	28.7857515392754	24.4007794005586	0	31.890909659817	13.7129002397228	10.2334678565808	8.94959965627896	11.7533030769846	15.9315681408285	6.01306796717219	11.0061332747507	14.0864523251933
48	15.4524571618316	0	9.7540631118704	1.49710347382700	8.76020223331835	0	6.64768449958052	5.85241682575138	2.88572042907774	7.38337299045934	12.6778090478552	0
49	24.7659769887880	21.4554046686669	13.1543448052040	21.7727339191725	17.9357361056665	0	11.5570839923879	10.4631366652461	14.2171894976798	12.7012816350000	20.5544262884185	2.99476078038666
50	8.6664033843263	23.4853461210418	8.06135118117415	19.3009600522338	30.3820302851225	31.2127811633999	11.3495812870877	26.0888552311488	18.9892313911148	0	12.5146063319560	0
51	7.19913101746836	17.3574409895402	20.1087453322484	17.7736336909168	22.2193943830824	5.55517207468305	7.37230910216958	15.8755651376606	13.1244911213767	16.7729590749510	17.3987775808256	18.8924320612622
52	13.0133611524474	8.84200085163033	19.0799509365345	17.6873436071181	34.3826110517307	5.4443268837041	8.08602337296849	21.2126809471364	5.41135796869822	9.93110532927048	35.6064580355295	12.5653479975787
53	10.5542028492358	10.1505276658303	24.7425954551736	16.2903722294974	11.610368472341	22.5500624953157	22.5234729428565	6.18558694112569	0	13.4336853467195	17.8854590991326	7.00357491333343
54	21.9751191652018	25.6257293268813	1.6995181690817	16.9314429814464	0	39.0826737238357	13.0440518940446	7.75460156244238	14.8419443558926	20.9183395738781	7.06935861097151	19.1386176398626
55	7.76631116845819	0	3.4809718969685	0	17.2872937959723	10.0331142630919	4.9226347653489	3.61952514111757	12.2031222879639	0	0.725365175996346	0
56	20.1992044788554	27.5206793194293	21.6226347519301	23.2232603089728	21.3602923534408	39.8760654441784	6.25124990528782	28.6843528183375	23.8562891145029	18.2796675761489	33.4264500207197	7.26558970104642
57	34.3725317251486	25.5720020240868	26.9872640773864	30.3292792714959	39.8736524953588	46.1978487166372	14.1576887317537	18.1961360346333	20.1087892201415	19.9107235619278	17.7150215227282	28.9353602765201
58	14.5945989833444	0.624386322540687	19.8353974214766	34.4527672794256	32.9345475633610	45.8635533430938	11.9744070999558	8.42006916078457	23.8502856790489	12.2106993898584	11.4642104538057	13.8886010733398
59	29.9030496531954	33.8841866548745	37.6968170981377	43.4943764378086	58.0338258324105	44.1029522202566	24.464594498995	26.088953749917	29.0444788405962	15.2500304667311	32.7101658190387	29.1706618336521
60	29.3814952058765	23.2426501618852	8.50401346164019	39.6074053141526	31.5771065430520	5.05358103100538	17.5885190059599	8.66054242406856	9.06792519417492	22.4479172946910	18.6805191590364	13.0493673806302
61	20.8162787266915	27.4619609534146	21.8077544735956	32.0281779957423	3.33169286335109	31.986254557935	7.5466023884783	15.855098817811	9.67381376050892	13.6868775091208	23.1517146069640	27.0713539090283
62	31.6651676126749	19.9183844123994	31.1029077506282	27.9516321944690	35.4853979461365	24.6954709160653	18.8581727448574	20.7609889058936	20.6543099704484	13.5595685037755	31.5425222150767	15.1498499024211
63	29.8643234510055	18.6991060775527	10.0616261371129	17.5838378900165	28.782143294305	29.8896095037329	11.1107061757937	9.68332375309453	22.0307508072473	9.57342328313355	18.7715804740992	11.0906063981678
64	18.5296933365603	21.6053711972761	37.5698054947342	27.7776026718755	30.9787605952205	37.9042520675236	18.0158628626677	29.2182852313048	22.3769937341578	20.4481312696558	20.3381442700837	18.6885377100813
65	6.45751832268383	32.0800845249758	15.6659049952720	9.68949146527898	29.5578292088162	48.0381715278704	13.1798504684574	21.7481745710637	20.1762165381119	10.7980336547687	12.5751949442742	35.3828366127645
66	23.18484283564	30.1166247417248	34.7140797571179	42.4903526911576	47.9018039517126	17.1323041975455	10.7202594584455	15.1615520065464	18.4377925099850	13.4523915466847	35.3403070261488	19.2469866741645
67	22.5342755615406	47.0228964380997	36.4355692270425	46.8555713961468	58.941017600056	25.5250246246417	17.8073663712740	25.8046919085216	20.9773482087572	37.7601672542951	18.3628522190963	37.2577719636961
68	21.7906128213058	34.8613539523209	33.6639197570479	35.9848649834597	45.3320196957049	40.8116744836179	13.5094564104554	31.8463552047003	37.2690082961655	22.6184363836428	34.6379298089559	20.5404824241179
69	31.7340491607464	37.3473628808713	25.2668691123435	39.1923290209567	24.4146156199673	26.8740559079912	13.2245321872403	18.3297031062509	10.5128637069601	10.5217291509950	19.2022905252515	36.333427299864
70	23.1248180142865	31.8083216708158	32.0720672342427	31.4202270274293	55.5765471884399	44.4277090682929	8.54420457614799	29.007645159671	12.6892823055519	14.4343934455703	15.9692835513162	11.7094381584058
71	27.6531580278033	44.3288249641172	7.5429405217157	31.3451177333498	46.0589924141475	37.2196337098895	14.1642980818020	15.2635361753540	6.57599371420991	4.38975973647435	10.5317633169746	22.4254912217621
72	26.8397477597122	21.9976742600111	21.4357237538742	28.4049709187810	24.0991551260902	12.4230173743997	10.5729911509958	10.6999689391350	15.7567190539933	27.0239859349339	10.0670271297111	29.1298072991146
73	28.8425196616124	12.3978791802956	6.70717750309887	15.2732427920174	28.0406092551138	18.4756889363650	4.03796644963602	17.8883027306699	11.5917902782877	15.0248583082141	17.1805807445896	16.1349689145088
74	23.3162313287976	16.9213672305267	8.10332646462287	19.6881471247156	21.8023995047931	7.15191331941831	12.1400189757115	17.6247550084616	10.1571941713329	8.97039100635456	5.42584358316918	3.97072951265686
75	27.0117622958687	48.4024658579443	31.3453925308203	44.4867314569319	42.2825741960623	39.5200708494491	8.7168375606157	21.0330900350199	25.0527255492128	13.9883294798341	22.3733153963859	31.2047627344651
76	22.1068235108687	16.0196194360345	28.4912409773971	38.5605479660502	20.4470665431435	0	17.5567167338732	0.622932601388596	17.8711237150898	16.1830216806284	24.7854432283069	12.8520680989874
77	17.1508667274222	8.18865495065399	36.2759734780370	35.6820331071278	11.8262957581681	31.6913066328305	8.17313585911764	25.6557676879138	6.55166459286759	14.3107132931474	21.8284099446233	8.11548896723709
78	14.5680621731876	22.8190450953034	23.9273856991263	11.4378078670863	33.8597754498259	19.7755873205755	5.76565077001888	20.9878961114498	6.75423211697734	22.2394965253160	18.1548812326134	14.3846899462654
79	32.4971934499512	29.4464092786754	33.1743610704253	40.8115423325825	33.1973426016792	19.5788168161469	16.3605048178446	22.7924656876447	16.9519873444721	9.52142637969193	16.4521397255517	34.9275804673177
80	21.5700894519092	16.0580374685696	14.1009252913721	7.1422224820736	17.5380892015836	15.7560345314508	24.7601014063537	14.7901422706382	19.8325821588186	19.0612463367889	19.92352510856	27.1322145152560
81	14.3381657366422	0	5.66916378317288	17.2008191757408	19.0514850450256	32.5689758102416	13.6257109357603	10.8610087261058	11.7489125092645	10.0890055001157	15.4803927343913	10.4321458380918
82	29.6561611065738	46.0570405595403	31.7452397116263	31.8321931259975	40.0366942287062	38.8041976451846	17.3300703558307	22.0148361975863	22.9028791449953	20.9028352874038	36.1693420584074	17.4280536213326
83	29.171501304217	35.8267663320708	29.9194202249836	10.4142573352587	44.5031436913694	54.8831919962611	11.3887412027364	28.0405880122612	21.1050855133568	15.5471037173001	23.6384080373348	23.8649375481376
84	14.3298104751689	19.1188167351477	11.5943590747481	14.7450592317242	6.66833378133746	13.171385788333	0	4.06520620823984	5.60442205736897	12.9006970421618	20.4678536567722	11.5218809305492
85	21.0461081643828	30.1728319740763	9.17685939310851	35.1635517634164	34.8185504994245	13.4344017430375	18.1288579694357	25.4347654123996	14.1609442104937	22.9427652274556	9.18406133438567	12.7295168283863
86	24.0807648802433	25.4432488325021	28.8968672389931	25.3293026352296	57.4325931239832	28.4384233182255	12.3550187848183	26.5960794487898	21.0793435679697	19.4278824350532	30.4670381328788	32.0259332645119
87	22.8164552472412	42.4456351957547	22.635928827209	17.1007452244449	41.2739858262105	15.4615639640059	19.1106394509708	20.9806250728318	19.0018174502691	9.74999817537773	17.9754062605061	17.3144184409254
88	37.6814857951948	42.4864001576572	36.8255606527837	33.055870472972	39.9211653969244	37.8645013021407	15.4277550791142	17.1020521140269	23.6998866247139	13.7090770729530	46.0484521639549	19.0100579429986
89	15.9275979820535	18.4033528662815	2.03848278111218	34.6883531699308	31.943221165707	35.8189979569607	13.9779064346137	13.1779282546056	18.7686473568205	15.0292903920296	17.0483967737905	10.3788239238406
90	29.0498917322089	43.4237973020487	26.3394914887645	31.6489035010724	40.9628982155684	42.3267393528614	19.5661041600358	24.5388714366575	25.4694131103657	12.9630267084154	50.9049913504746	9.13245967000973
91	33.9650237922317	41.3222073851101	13.5317209326821	19.3764895588124	41.0947813089418	14.8238694865038	13.5689869178063	24.3399779073428	8.95550890962259	21.2920211054079	21.5912713131521	26.5814238848619
92	25.8271249938147	28.1646218411755	33.0877859508429	23.8095137930909	47.5383321176415	51.6830075388933	14.8725662184457	19.3006694826409	18.2842180358140	26.0185477424194	39.0731386674464	15.8217940275931
93	34.5295036590586	32.6785931977831	35.7956405303357	11.6889234764176	45.6034208200913	34.0105726684895	21.0579664797933	31.9651796062446	22.8949968397203	21.3957147064666	20.8792656203924	20.5105727273636
94	23.0990204800869	30.7003187111716	10.4054776401589	30.814737963135	34.1230172927743	20.8156537635335	12.6574412748122	10.6856247901248	8.95126230695014	11.9795581141681	19.9139783021403	17.4265221691127
95	29.7430994673916	40.1514059459916	13.0122217160875	33.2223325863309	58.4325018059932	60.3831313889949	12.6681978790463	23.3289042609637	22.7948967510511	21.3832982835004	34.7104635487166	27.1746118141767
96	19.8465765921390	0	8.92037106979044	15.9979033468771	27.6100591273868	0	8.65680951330132	22.7040467426393	14.2521660328156	10.5152344247248	19.2170189892466	6.54424493817124
97	26.5968780963167	33.9486870324209	48.491795221677	25.9595376743998	40.7262732829341	10.9179093657520	10.2004529090149	33.0729514862654	12.7205051141614	20.9776065175032	30.9103850362350	22.7646263023658
98	15.1685206230789	14.4039025588017	24.3926543810711	20.8533015778107	47.6569039294976	9.74040479547918	17.5641559954305	12.2723512391451	6.94018700264329	17.5891850826493	20.1957989113068	19.5031396652183
99	20.6467500507106	35.2115545461905	15.8947570260646	28.3453706624924	27.8995731205569	48.0033626478216	16.1188069283554	21.3915648851853	14.2892863719404	16.9321148383433	26.255764523214	8.73664142478026
100	25.3388245750343	31.9099461737336	10.2583008658633	31.4454682807962	28.6319444892504	24.4404890724988	6.94977245678689	8.9863791590037	9.59736898843319	19.6109667274891	24.0527678051242	5.60824235018583
101	17.5661099440759	28.4769396604974	14.4147167889634	31.0759173181742	50.8725287681439	22.7871222633124	15.4199632129654	11.0348579136080	8.39890063858497	8.44989084250212	20.2551099236795	12.0424356681202
102	24.1220617342686	31.4870765543243	22.6521262773525	8.39530485637325	43.8307120672772	42.0683990491576	11.0501300864705	13.1753134340353	24.5536472861779	14.4026665513004	14.4802139830091	20.2846262721716
103	12.0971506558068	9.5791935382169	33.6531493729721	22.5385645619248	22.5218832553538	13.9976656386508	7.05059787335666	22.3665683827086	21.3713409591384	19.3652464421409	0	5.86945352150239
104	18.3673958798967	14.8556215021986	20.4500615929010	25.5622615741958	8.59930149374781	22.5750339248335	11.5449065476779	12.3778573488378	19.5260190359012	14.1902001371382	0	10.9957260689601
105	26.890774092452	21.0120771016632	4.66427070924079	15.4425868437973	41.5522637837038	26.2370129383160	14.7863453323839	30.973691003977	12.0645414941563	17.5523470824789	14.8884278442374	17.758914685324
106	20.1130069397393	64.624542465236	41.2947789053858	41.270200936368	73.9529479572045	31.5641159544104	24.9648956857256	41.4290364556189	22.3848547470759	36.5075374287840	26.8015878226167	17.4184094825947
107	16.9925980606999	45.0798493237386	36.6143363467356	34.1045161923654	26.5537138606323	26.5420974555718	12.2577815162499	21.8863054323440	24.9279541233088	19.9595824517117	31.8765540784085	15.4870841115126
108	26.7483389318508	31.6449316536538	16.7876136850193	15.5443595490432	31.73428342821	16.5532298224469	11.8863931585207	28.5845815378465	0	16.1427090170681	16.9443834372818	8.29860640272887
109	34.5457723184292	39.4928422893541	24.8627375168712	40.9371173655846	27.7353743847076	33.0479595480105	18.1191448935050	21.8638832790826	22.4067629914371	21.6949830725693	24.35223817742	22.8804278069818
110	22.4721896169971	40.6740951795741	19.5731546110734	29.2340881085045	61.7487540904732	38.5704582098282	6.17776026555837	25.4771990705905	5.39304387963333	22.0961091383204	33.3440255734085	23.9525658246237
111	21.1247672679458	32.9608118453971	33.7185642495729	39.8695201924388	30.5838579476328	39.6049624023662	18.6660737181098	25.6002339013768	11.8780545815822	22.3722094670489	19.0861670484786	26.0371079339659
112	27.1990381029966	46.0196036415453	41.0958357592005	21.5128653728952	42.1561176515532	46.6898087869224	16.1958159179456	22.3504240182067	19.5457318882121	15.1100750765459	30.5746655758266	22.8594504192842
113	13.9635352787896	21.473059013049	27.2529622774743	16.7256923428245	22.5695422592524	33.3285789907494	16.0408591832532	31.3888605308818	23.3226932607940	22.2138360570813	23.7904181837166	18.5913318962939
114	16.0476525938416	39.5078347278167	0	18.8014453701667	33.9762585063783	31.8660030734092	11.7947854001250	29.0415162400131	13.8068334281257	25.0594969624335	12.0960894894032	14.593805599788
115	23.8901072665936	21.8343934119743	40.9512853148012	21.9747095955931	37.8781416702201	30.707824432647	10.0495934474683	32.3859436129237	12.1360453193962	18.1852110344545	32.3450468513236	29.2750391230283
116	18.4984966768813	24.9482941034232	21.7403643545643	30.8877530234166	5.57301620748688	25.8865324726222	4.98702072077391	24.3010165930174	8.07320730751384	17.0865223383721	17.1291812509862	9.18169671296071
117	20.8597244702710	26.2991916683242	17.6928899407055	30.10243733459	33.8541731597565	30.1299136642094	13.5388753374107	33.7555000820285	21.1169451536861	24.9755059103983	7.38260391630147	4.05592573878448
118	14.9348338052109	19.5319520285914	13.6469885130725	6.78278212969877	0	19.1847374631946	11.9789329995245	6.11392436848077	5.51468073512997	15.5046826508594	17.5687835770704	6.63913304260769
119	25.4184932797745	48.7895768769323	9.69242908255224	23.2374684772402	64.6032495331804	23.0361463286031	20.6102510272337	27.5816390505303	17.2742087427964	8.45697960751045	25.6465501659380	13.7158602121780
120	36.5791470552964	47.1078285770511	31.8910046946802	37.0216138049501	53.0502598077291	46.7721497576506	26.9706230280971	27.9455677458608	26.6137447303943	20.5286507240732	40.1022942674968	42.0286843326176
121	26.5302820017477	33.4549292670219	17.9386150038058	19.9918455093315	36.9428863837458	26.7613687401386	10.9066993757387	25.8023188920141	17.4543326010748	17.0293102087615	35.2039611273001	22.9305955094225
122	26.193778816892	37.3121431062752	23.9569310187158	34.0628064374663	30.0434866961392	42.8184295333204	13.4648510558784	16.5083328422799	16.6183504469708	14.6893025659407	35.122607058824	28.0069662327358
123	6.27580630746488	0	6.32467735890376	17.1485136416210	21.6603393805548	30.3262953037602	0	29.5004040339011	5.84288664040931	23.1524913030440	18.2973176538667	14.9125662625074
124	7.66275386459379	26.0767568351749	15.8163071284145	20.3555815347015	26.430964331225	26.5688580345196	12.7008110722233	24.4765591185986	23.2137802905912	14.4100974637089	16.0505963092121	7.63376241368963
125	35.7114512787109	53.2022287137866	49.8954076766856	47.3436889302698	47.5267697095926	42.6051970218355	15.0651297303416	15.4331121874776	20.1597148271885	18.3143357209027	28.5070981075467	32.1435104005282
126	25.8369990630255	26.7222777020268	37.0784972539896	16.5258843040587	44.4230326517461	29.6346963385962	15.5036027867844	29.9049967199423	12.0747065361019	19.1665282819959	19.4270913178212	26.8009695123686
127	37.0769849502524	33.7204745484366	24.4360725603070	20.620501054984	38.9415580290992	27.4100545830317	24.0821552825993	22.9424443566438	11.6946159504119	21.6266075569566	37.1343392033875	30.7975471895037
128	23.0698141794529	11.6050570625092	30.7324626370018	14.2481780964088	37.5147329905598	30.3446041520563	2.63772451259816	8.67137832540567	3.09969169919775	14.1071557731118	7.52245298504093	5.77825666187071
129	27.5993299432609	24.8227202385817	38.5241217057889	16.6896024915897	39.0058788084693	53.0430675933099	16.7392600437427	13.9702036516702	33.5820945839452	30.953846510416	20.5252089204481	26.3997627807241
130	28.9413635924214	49.9353905046794	14.6254865647187	28.0462487910587	31.9766577278244	20.0266454872704	10.9248870230143	11.2028572816553	11.3718312586898	26.0324270944943	25.6914064716345	2.71405854909024
131	29.6587620484576	26.1203952413418	24.5015555862372	33.9931526229095	34.901611566651	56.1115277704144	9.25290417205423	28.5237102823673	6.5899526589437	7.2328462437795	28.8717253941376	9.51977166088304
132	6.87126108266553	12.5597660369722	16.2424020321884	43.4512121823260	77.1935002202594	28.12572482578	13.699873756831	27.8649345930537	13.5835720643898	22.2857369149363	20.4266042504241	24.6588967626548
133	15.7252602482864	22.4509221921108	29.8473263674105	29.0579439787961	18.5794985750767	6.28816714004095	6.9133922523475	19.7511699232606	9.3273660156025	8.26494899055475	21.9201460672975	19.009694421201
134	13.2118883364746	42.8298709739182	36.0227722062107	33.3852744475348	30.0968687413829	27.7767604725765	17.3562526647218	17.6208263806896	24.6383050356789	17.8022771022135	36.1174389810494	19.8920743404626
135	21.8756408513304	29.0655733436496	23.0802672480168	25.7133015859163	27.6687165040889	17.2843592021265	13.2079991354132	26.8293336690518	20.9414494401655	17.1768266792308	7.10447054776086	14.7225797380431
136	32.2304874646690	32.8459039541063	25.3136381224724	33.55979016765	50.6692260280018	19.8997611814701	18.8082763034349	19.5454775869549	18.2257242867382	23.3856990772932	27.6876677838023	29.0005747908515
137	20.5605123715843	22.4575991171185	16.8038811251588	30.2331651012204	26.8302402354072	11.5491548795583	5.33253164880173	5.04625404754837	14.5173140590636	13.9584827794536	17.9304228907678	13.9029556630253
138	13.5037124430276	25.2109938488341	7.63479199406938	44.2857735233696	45.2033982134369	10.9046169578504	8.87681746465753	16.0048370514182	6.9169493965663	21.3371389659009	27.8485244843878	20.5142297369483
139	18.6929245421406	43.4469196649383	27.1120914022877	26.5210956167459	50.2027338896788	43.9086459711631	4.31528176933456	21.6851723096691	21.5581020064132	22.3805307244850	26.5663905797896	19.0910813161328
140	6.93859776741894	15.4721030207427	24.1005127464474	12.0985015316911	23.240696231493	20.1220734967899	0	13.8354325875170	19.0503958276001	14.1836945244224	16.9401843990341	8.28180960279486
141	23.3932879613763	12.0310586966274	4.28891557030498	21.4031722000432	54.5004776401348	14.8584296300871	12.5031273778289	6.33960824252692	13.2315730604290	6.12155384870203	32.5178252175693	12.7397128870973
142	14.9900111378382	29.6680519701136	18.9745321127205	27.5130506460092	32.4804766275818	18.0237010409718	12.4236425695676	8.75694012067173	15.4564815216383	7.13113689896556	30.8013232571295	26.618985427534
143	33.4835932171907	32.1082749650106	23.2399335216747	26.9723006702999	13.5627095149744	32.3900174893546	11.2571364961645	19.9351193116405	20.0012061906538	14.7430561852375	24.8587794783319	14.0063865332526
144	20.8148936357254	33.6206778631602	32.0315039524782	41.4509660481746	32.0951178145358	21.1298931669350	21.0753367380929	29.8693062933789	15.724359653082	15.4438045788256	21.2948017845071	28.3200329925137
145	22.5382469241270	36.5274562638899	19.7825035909418	27.5541861430757	24.5820281890176	32.9287590909982	13.7108698660778	34.4802903607112	10.3993903557513	14.9658110986950	11.8678264005992	5.46693922762195
146	18.6973816634918	10.8106034198148	4.55893154816689	25.5365635764680	18.6715854408356	12.2796194601519	9.68182779154127	6.7731334799449	2.96443112645115	7.47154572317466	29.1634052047579	20.8805232303
147	23.2664615085049	27.1285015503964	13.6178856016036	33.097297940937	28.7293870801278	39.1548852062716	15.3569062082329	14.5246932249331	7.99730527966486	6.83490896372438	18.4398735401368	26.9299176927004
148	17.4248992208535	36.110405493647	40.1396441432719	26.7732844899602	37.6053591617924	44.4799573737107	19.7405986822333	18.8678287979730	23.084324027231	15.7441932456802	33.9327919715126	25.1374958629954
149	27.5027822041985	25.0393077042996	12.1323861891434	26.7247617079617	18.7286596213875	14.0741871804242	15.0104148493519	17.5513251888043	6.60650225279728	4.29340461156064	9.58199968458617	30.7605630730134
150	14.1081652690416	32.4608660085673	38.0112146537541	20.2012991292924	37.9462736902898	35.2174538791571	14.9552761815623	34.6177635082266	22.9471683856043	15.6218544577336	26.1704171312573	21.1989947001454
151	40.4862858854725	25.6679436384347	16.7046882532565	36.8195599258463	40.3866723782732	37.5290100321663	12.8967400993004	35.1370845309746	15.2657612452086	9.2065382677886	20.9688016148370	28.1442190190963
152	10.7355597499561	5.98511370816026	10.2984373449776	7.60561425741498	44.1674605360804	33.2904074792829	13.8362323164427	17.6446075994280	8.18556664263615	14.2303438989229	20.5908114078653	10.1126374685269
153	13.7694131471671	16.9856000132245	36.3686380095918	21.078287297272	45.1071543082088	33.3193543511428	12.4492725137574	4.42089591907098	13.8690297833761	19.7584352453546	13.4837573964123	22.5219612336689
154	27.0053618926572	24.7532070933794	18.4681415862102	29.1420357849721	34.5740763208842	22.7197509341157	23.408469044161	22.4103686124892	19.7122793380212	3.03280607706296	6.11661822533427	8.61969159905943
155	10.0765498813199	10.2507238448910	14.4269630037365	23.6923346928066	28.3595990599481	47.3042846984821	11.2431483413714	11.0502106142284	16.4872648859717	15.0049183547849	27.7076827875263	20.0045721589379
156	20.8622554852871	30.2133516827635	0	25.4708005518282	35.3115854720011	12.0136725759148	15.1940001436014	16.5499190330434	8.55131523258336	15.4113985771399	15.4555683558928	11.9715637476464
157	17.4844412439387	51.2906817919978	38.2979793129599	34.6960526081332	29.5971593883898	48.7824720968875	17.4947388769000	18.6779437145298	14.3907376896457	24.1195041248582	22.2521708791873	32.2901124896683
158	24.7090764157536	28.7791867001616	22.6196323162076	16.1724048305804	45.1329030539274	31.0032124415206	11.4632632167483	8.98538310519769	7.75113351410127	17.3666025260977	18.4166045385877	11.8646781270349
159	23.7351244640022	26.7116200627122	6.40864667591015	28.2465067406334	61.2821517801207	14.3582989506298	13.3638284777369	14.6368393188881	15.8849636180816	10.1265076111353	22.9318181133072	17.4695894916866
160	33.558223213393	38.914086146828	14.5151394001220	17.0857334018437	39.3778385112982	23.1811068991317	12.2449007084426	16.4668898978205	26.0048758908292	17.0015764994987	19.3211159637750	10.6554605888505
161	16.3459873573554	16.1828637925554	21.5935407295854	31.4035103801633	1.11298182797080	24.7404538119561	18.639988795743	15.7819194437961	25.0775541774999	8.2328068477513	19.5159120998394	12.1678497192841
162	29.2753523855229	42.8855777497515	14.3545033834804	40.3142963615376	29.7882517055314	18.9642786294991	21.6227782606864	27.5973432747769	16.8534453296897	13.5582388308654	33.9927070400453	11.1522587811750
163	8.23734703024576	13.9734208459839	18.3756266392990	0	31.8571262583367	33.3651366678887	10.9986300798186	3.19377115728903	19.9522561376071	11.2087551464964	3.19246250987954	17.6014630319041
164	24.4120783374592	32.1046861670703	16.7889049438766	32.127749603299	38.6738585758615	42.1766773257656	10.7538327720716	36.5205066383491	8.8657161015816	20.5936757859968	12.4704874376002	28.9453314475201
165	12.9869155222410	24.9339087091218	12.7614968699228	12.8365322161749	18.0141541404649	37.3688377308994	15.9541669171846	26.5369118117377	3.82954707558959	11.4603206600487	16.5485867280627	10.2726909534181
166	35.5567933486109	33.8338017715834	23.7771679404975	20.5191640174974	38.3227850109866	20.9580808241584	24.5023512098942	21.9683890782910	14.7781789333285	16.9872417971603	25.6313189535392	28.1164963238133
167	22.9661644468602	20.0874818512310	10.2931719025542	32.5523117020399	18.8494538976264	7.00360937288619	6.9400435450044	9.49978032786533	0	18.6623362406294	11.6318744805279	19.7817149749659
168	23.1543522529569	27.9201899843751	8.7935688418717	29.0962162051979	19.5329141371968	44.8059017861343	18.6989494914323	27.3099592784324	26.5693350770213	18.415308727408	31.5573442756542	28.4214585651416
169	20.2962864970146	21.4678775101602	25.9759777336662	31.0615644844812	19.4987295879209	12.6814065729658	14.8446876085705	21.3731411051050	2.50150474009652	12.9499390965697	21.839039407524	17.9509277044718
170	30.8435565097832	48.4362698283888	32.5457679184035	29.276180129825	56.9486599631846	45.339400219575	30.5682613542998	28.0495215166046	29.6799807941253	26.8857798477756	36.1865548701897	31.9908100461185
171	21.0734465490942	0	17.9658528475893	9.01395764226386	13.1094348429960	18.6114553875835	11.2038740194289	18.1996599867888	1.12458272815634	14.653375897281	10.800244966211	0
172	20.2694888870928	45.071276768573	32.9527473151050	11.8674147823142	47.9119274962782	36.331496771062	22.8226432244467	19.8665084873253	7.87719282178965	18.6444662552794	26.9006190731361	23.5188265275405
173	37.4972051618036	39.0658375867919	24.7238317681198	37.6977293138629	37.4489960139605	30.0925412198021	8.5490707623021	14.1247975862417	12.0052259962012	13.8262366914504	10.0015470747180	23.8013744960920
174	20.2941898532008	10.77894223749	30.7208774650952	16.3960364565735	33.8661759488355	21.5323304730333	8.9899798255453	12.8401383941311	0	10.1002472373486	21.5631247253108	24.5660397142715
175	14.0988754500369	8.26749503514883	24.6565922694131	20.8656084035871	23.9622126645873	15.9580260541773	5.7521799225632	14.9042034263089	6.07415559075316	14.1750191297353	5.25800309488988	16.2786596111778
176	27.0241646099604	35.6922788176331	19.4402484999672	32.57060561108	25.5307885401061	12.9512799877327	13.6906074113444	18.5815614950512	17.8170477853469	13.7661471383116	12.8691500766439	22.4072197552073
177	16.3188889661905	10.8179199267473	7.50323824734484	20.4315033837497	20.3261134473879	25.6554011622899	14.8071695101809	15.9285245218480	16.3972584920512	8.13511241888843	15.0867438469741	13.3875664896882
178	15.1805249290623	31.3400269326424	32.160855837968	8.40696008369743	56.1659712989584	16.5880289903264	12.6695074449890	4.26201387812154	4.53064195489649	7.27447545785045	20.3176575802262	9.31537445318835
179	9.6561940960029	14.5002700648976	15.0405085825120	21.3666102555511	29.7568174307335	8.07606928370822	16.0658710954470	17.8170148264698	13.2354033706487	11.3929049322671	11.9800675942391	11.9692850335970
180	23.5104345184574	45.2740400629256	12.6323389715237	27.9653465866094	43.191133823473	44.5253575205498	20.9624565371294	28.5256268624503	32.6892804785211	22.6975231793694	37.7750100057743	18.4409180725643
181	20.6965807554730	27.1169984908498	6.7511532839726	14.9802532623209	41.0736158680143	52.0447006516092	25.5410654528038	24.1255229099996	12.6983183940716	13.0667917276823	12.5334005097262	29.9726032632523
182	22.3974296509113	24.1572559308399	18.7882758567576	25.3344113958312	16.1533866008600	13.3057816633436	11.8580401290536	14.3873774113642	4.56576512302793	8.39293421726093	17.0558090163793	14.9353080525341
183	19.2795190615995	16.1088095228705	13.4918290291642	31.3831604005484	37.9983349652524	38.2512472297743	15.4643341228380	19.1917123426839	11.7908975562289	10.2292451976667	22.3350328258911	24.9938429953761
184	22.4245898234148	45.838875799438	30.5273249463557	45.7814787843215	65.0818016718435	24.92135175961	17.4624596860788	19.7423830167667	27.4189315420034	21.0612991347602	24.5720272386079	41.1780037478886
185	22.5850776037698	28.9043236663697	29.9660829670761	22.4548084882440	33.6283676537962	43.8949532995958	10.6815764523896	28.4410128464235	1.52966574300496	12.71400817436	19.8123838536174	21.7868420866541
186	9.1337093288933	10.2628195623192	4.08396769277184	22.7739228692794	37.5797899823243	22.2721128938154	14.4299853277574	0	4.36022870515885	15.1808541274072	1.04224061358902	0.808316319268068
187	15.1388053715907	29.1603262099656	14.4051997138202	26.2593126614435	43.5273712034027	14.8143122308938	17.1752701253098	4.21417841511177	10.9932697329943	13.6835662668905	23.9264784375643	25.3015451189397
188	6.54326912453562	55.6171339999963	27.5556367675055	30.4388168195305	38.4132968899374	18.5427168571475	19.5184499847046	20.2315990440465	27.3252174886655	16.2376356864321	37.1268124585248	16.5897106839137
189	21.1579012589515	31.0644453001238	13.0873457534274	13.6939921715244	44.2259830485638	30.8680146713713	14.8491645933969	3.1878470402544	14.0640373677033	22.8410119213225	15.0567138155067	1.27573370913689
190	20.0844276756036	36.91271391247	18.2120608816553	31.2261766759561	38.3101191767559	34.8545089981655	17.0735892245326	29.8544291106238	10.9158305800645	12.9181053401291	20.3356201744464	13.7250422996783
191	22.9305264234586	31.84260744969	24.1969780910964	26.2346571627358	26.4900389811941	37.7138383256404	16.0623875304776	10.7536856610603	31.0778460041964	15.2599764586184	10.5574203572405	20.9826903166709
192	10.7274751003853	42.7034898579578	25.2639426223670	43.0290901232975	49.8268858519879	49.1387801330719	17.2185830664297	19.3494394596116	27.2933103737490	22.2908997055152	19.1269148270070	16.5975391767548
193	29.3843768907357	36.5533114873399	29.5108755823374	15.4893435622415	57.3413384582322	46.0421078842792	18.2176816626581	13.4426326798203	22.8071293721690	12.2583607234169	13.1040295165742	15.575569956257
194	27.6839485803234	31.8989236373272	23.6796206219973	25.3136898353038	28.4365008944696	9.95790655680177	22.8458894224979	20.6600339163149	15.9525977762042	21.5651737257607	23.4848310991500	27.7137581016231
195	0	11.0289500797711	16.1629461819184	12.3816179836818	47.9532432907538	14.6113978506239	10.7570122630200	23.5065496902843	15.4062903225286	24.5522755653001	18.5611085524852	16.3524662591937
196	3.56394422207326	9.40666943842692	4.17319152867098	23.0875302068699	22.3390227404057	39.4296365897146	22.5223091974472	21.3863831377784	17.8804130555216	5.59922349808114	10.8119080316076	5.86228935270967
197	32.8902542606663	38.0749666022411	41.8768416407977	41.634101118796	48.645724954982	36.0914241565824	22.4538645884833	34.407906973008	26.0878732851209	10.5315102425636	10.5253569142594	27.1649563494754
198	26.0205934771195	65.7472326119285	12.684829448475	44.1233267618458	51.34734940375	30.3828081271177	18.4702886808788	17.8658961067803	32.8756461566050	16.6655457308048	23.5796137247402	15.4583302271207
199	36.3057335639532	53.1289184232825	25.4137442413197	42.8619111437633	52.5716318025672	25.916506016931	17.9725189621605	24.5958594516683	12.7022244673143	34.020406811122	36.1704732429115	30.1501243456567
200	17.6979640439109	30.2891722258094	22.1101888315509	18.4491068357102	37.5272293745929	12.9152036501433	11.3894852534657	5.04899487366258	19.0702894321961	12.7915464182419	7.45119840653972	22.8664099180505
