# Supplementary material for: Simulated data from a genotype-to-phenotype crop growth model for pepper
Source: Data Brief. 2021 May 11;36:107119. doi: 10.1016/j.dib.2021.107119 (PMC8165395; doi:10.1016/j.dib.2021.107119)
Supplement: Supplementary file 1 [file mmc1.zip › Full 100 GxE datasets/100 -- h2 = 0.3/-324899965 200 0.64 0.48 0.64 0.95 0.8 11 GxEyield.csv]

	NL1-15	NL1-20	NL1-25	NL5-15	NL5-20	NL5-25	SP1-15	SP1-20	SP1-25	SP5-15	SP5-20	SP5-25
1	16.2206324079272	29.1071698132206	18.1685578349525	41.9593715287164	18.4255232570715	5.54004149636295	7.1913778284129	21.2844598132313	11.6405325301430	16.3599234054772	7.08303641509786	8.62391985496469
2	3.02216577478038	17.3836032603408	21.1873333096276	27.5403493714553	32.7610430828066	25.3473689999101	8.74775498634358	18.8063550047971	32.9897272681993	15.847856975774	33.7196195991104	29.7490960787131
3	15.0106317778061	22.3312952011886	45.2980911653207	36.2050314572535	56.4161153038045	35.8318638774837	12.3324356822858	21.2310984745346	18.7014004974660	22.4456221532479	24.6954734680627	19.9283958484121
4	26.5743483194124	34.9712189055735	27.9418214830055	18.1907694050285	52.4062737998433	14.2489768797636	6.3250461166543	27.1592317497322	17.8718001499621	21.7328176573913	28.5323203030504	26.9610279413592
5	16.7676109885379	41.6766400654741	28.3266983055085	41.8188848356737	29.2246373919880	44.91605432688	19.0455735355884	26.5482335537174	19.7313396923944	25.3324215962165	30.6108141406416	33.9054833051154
6	34.5539145558154	35.6339922442809	17.9689447958451	33.4209487325843	21.4120102225478	28.6356834534437	17.9678453114991	12.1224834424086	4.77336967122662	23.0485055428661	20.9993171180725	22.0236651062189
7	14.1470420582567	23.1262391390109	24.4593357809043	26.1999052398328	12.6400916926566	12.0775854626581	11.8063409402492	18.4659327123855	10.8194322399917	31.3341736747731	14.0593647068898	22.1340447910016
8	12.4153569186484	14.0588748107782	28.144503140539	12.1130888301443	21.3161931366603	22.4851741004781	12.7905213327937	11.9968923613840	22.818322834288	7.36782964180706	21.3009225588103	8.33062445356416
9	19.1490451297835	37.7928606936135	26.3756874664854	28.6977054796891	27.9446977588034	43.1357208373913	13.8928948132645	28.2813924867596	32.4617050482918	20.5999552605004	25.5106672682044	13.6358365889907
10	26.9366878356957	26.2907779934116	21.9625856985168	24.835979353885	32.4354711463070	15.1964805275414	10.6521081391117	9.3706368710282	13.5248508787578	14.3288218280506	14.3043821714905	5.57728942270059
11	21.0565803648391	28.1124039517572	11.4638188350442	15.1653628317389	40.9934721339583	22.8284620968848	11.3120585115208	8.39915615883616	16.7563845831255	13.0087169110244	21.2120192206315	18.7612458142669
12	20.2810696832972	39.0739040127635	25.9835945017183	13.9571804407840	57.4645216770526	35.4293786255836	20.0626166182897	30.2211523425463	8.31649260631494	16.5809933535783	22.9412124856805	24.1369732342940
13	19.3268139426878	34.7894239866362	22.5512918796781	13.0779696690735	36.5669346241084	33.7260387720857	13.7678272380171	20.5970062069573	11.5736594496307	14.2468997228502	18.1574194119525	28.5451493494810
14	19.8232680809112	21.2958193674558	25.0155738175449	27.0566413204513	37.6102670083797	14.5487926257331	11.8264709613548	10.6289770868598	21.9902887324085	16.5133562015815	5.3658279968628	8.6620770998131
15	16.9927539154019	34.2421072289944	26.2772388598534	29.7601575020115	49.7786884625448	39.4564950865388	15.2844823516259	24.1249436323508	13.6152850034932	10.1301077909272	20.4122686198343	28.5930508338428
16	20.8569370128815	36.8949937867307	25.0539580767913	21.6748236618209	46.9169416498552	38.1459477979527	15.2414720560547	13.5233611594460	13.2907489930682	18.4661886740020	20.2488202806519	14.9864844221463
17	19.6363552879583	48.8307456102723	51.0561462238068	54.3258574500171	58.8927931583416	11.8045602160185	25.6338955832889	25.8680370438693	26.8134629425524	25.6917721720543	21.9970330029208	18.8496194512491
18	18.7770796954697	25.9972415928875	19.3458827271865	34.0521756660938	27.0591973029427	34.9233442930118	25.7074326324474	21.0787330240197	23.1394729561615	16.2569016625717	16.2839789866959	14.7517016896573
19	21.3460355030159	37.2183822940837	34.1401896222547	34.8400345868117	17.8731350796984	17.2026279010868	10.1474446727307	25.5393887782806	4.83388574455506	21.8660913608657	25.1869598256737	20.8829704218440
20	14.2395359126541	2.71773729931787	25.0638813396360	16.3333869932987	19.9854828466828	30.5465131074630	20.4187317981551	17.3861381860494	9.82113426935185	13.4830828301995	26.6301879451922	21.6147354009290
21	0	4.10361296685108	16.5753909436067	26.4092946285084	42.7753014707894	33.3748439841122	12.4154616348613	11.7606638932858	12.6376207290095	10.5738331096040	10.3460161748658	18.6249263315654
22	19.2816276632264	8.19601548407868	5.51161876791762	15.8246409564677	10.7735178241612	30.7601264347829	0.326786743797356	23.0609506491508	6.4268431691248	1.8638659897864	5.23091108181561	15.9239640565688
23	19.0275944273211	48.223494106568	34.0570739004245	30.6172782154656	28.4218955460914	36.5335141607543	3.84194730757816	17.0825410545740	11.7432016790982	14.1032599226908	15.5426972817333	18.1834185391244
24	16.7440660753585	40.7526314738095	36.6962183196436	32.0566598781873	25.5371866475992	37.971092738002	15.9364427197144	18.8766642792222	13.337382454628	28.1109468921263	17.4187316907923	15.4484218160975
25	17.7117757023129	11.5488167878631	3.45015235505456	19.9145478294496	29.5080968491627	6.80071154448215	11.7457541014006	19.2583044046562	2.61207399923853	11.1018068913108	10.0036545549798	17.7995947137528
26	8.63673509338308	13.3787078673059	11.0277244463724	24.3296384638595	3.31052372069862	22.1437895191617	6.76429287903861	10.5487705754415	8.64008054174823	18.5727605664143	24.8799913555378	10.4812497580368
27	16.7679947294294	32.5184245905433	21.0908971693145	1.64570604816306	57.7513761001666	42.5358384706261	17.4723116520278	14.4282493656799	2.52056771781719	14.1975565705881	16.7211379567992	27.4153226119596
28	20.3020996547466	20.5097364005533	0	0.146492430444855	33.9390104940345	30.1667041494963	10.1719438612746	8.93174205446214	13.8248051841248	10.8324454079036	3.00777964893988	11.6234160885122
29	13.7013786008869	34.0906864238065	26.6803635754413	26.3983296593326	33.7809524429674	2.19440128965065	18.3585203317772	20.2060380444735	4.26863403137358	21.4521875842837	24.7713755388036	18.6600929251719
30	26.718033509238	44.5950716376383	41.0870596167635	32.8379889645089	46.1350299956858	38.0557217176298	20.8053755942848	24.8641131059001	23.0296794123745	17.6095061083868	35.0185020800807	28.0014344227523
31	27.4808228636698	15.7624881684459	16.2379517550620	26.417183989063	18.9894563057176	25.1443966395668	16.3100056715521	14.8933856275574	8.9544037199654	18.9089043662736	14.0631349339636	12.3579283359468
32	14.4326884154777	14.8382024142720	19.1756613928845	24.5058633027822	7.13005869602363	12.3028590814888	16.6945979974018	16.8406299090523	6.75692696124982	16.9146333630447	22.9362866591394	13.1136196511626
33	22.4277402353076	30.8624918846238	15.3425512437720	32.6067801155365	35.6485086346597	32.0054281571961	13.0258868717221	41.0639069985357	5.84875802558685	19.3637040588748	27.1110886975795	16.8019695859975
34	20.5379362958571	38.1779844283247	17.4494517077453	33.4826713639948	11.5357642315055	23.6314473353103	17.4244423102279	14.8470387129023	13.2544131578922	28.4587971252772	23.6852619016165	15.6438503759792
35	0	1.27754749146051	32.4991799659967	13.6636350718668	37.3739875480289	22.8861219678443	6.61509610621002	3.01274853960868	17.0625124728250	9.36516083236997	5.1243862334377	14.5701517986348
36	4.75893482424313	0	10.4120462891496	8.44773155047462	2.05733706553433	8.93197664146308	6.12635922333312	7.22765909726673	9.31725432050736	3.39939326602668	7.39726902526502	9.97972520663253
37	20.9153623628537	49.5167988546779	34.3504408082537	37.1282430954539	28.8427413183908	53.6526646042176	16.7966029834972	17.4747105458747	13.0220771264892	21.5520637150331	25.4839620632726	21.5591695423374
38	2.96092819714664	36.9897834657415	31.8103467121901	33.4807985278593	49.447103409377	42.3318538190416	13.0469531653090	17.4319737281943	23.0332392848793	19.0459008685037	18.7889602171425	7.37003330201607
39	26.4031332148107	30.6978329542435	19.2434927895673	27.6734291407046	15.4041851221277	12.353938274371	13.9992982926249	23.3664638296132	7.34687599921936	19.5577225157151	14.246090951097	14.0501897608754
40	32.3821131583534	40.0369577786837	17.8090448372161	56.9120130629279	61.6869771424731	33.1094375597789	20.9756341810109	23.4763338783049	7.73662337380702	11.7534228272106	28.4634641995448	15.8609050623095
41	16.8591174889534	36.9449809459852	29.7344149526733	29.9784988791564	56.4850866288975	33.3472688025106	13.6535430346115	26.4590866770548	12.5835045582608	6.84343962290198	16.041060429812	28.7882801739772
42	13.9558027518020	31.2406040220646	19.0442361738627	17.3827159118129	39.8113619225170	41.9261822612483	22.1427395170983	31.2872105836428	19.2443559565788	19.5949128305294	14.5514093147815	32.3224120362832
43	14.892333254547	24.5385607938160	16.7976136008149	11.5044690911839	10.2251582896218	8.5084370722431	3.32938445210031	20.5224403077429	9.34261363227776	11.3195954302516	12.5338149887811	14.3882115669823
44	25.9054676561984	46.5183072382812	25.9811698169362	41.5494610173084	47.4237447300401	51.3354786930896	26.3490932988929	15.1506862617106	15.6090954207544	28.7940357083500	25.4047919975953	28.5581994417111
45	14.1460769328094	11.7185726084988	20.2633738951573	22.3532732285906	28.4058618107891	48.4443749540612	0.0790653517746271	7.75677769108915	10.1078939152758	22.5816978201088	22.9290573405264	8.93680206831236
46	26.3760660480168	19.3570148094989	14.5427421466750	20.7940164731751	27.8385397159585	29.7504570113083	13.5758394610037	16.3900602241657	15.6194090465175	13.0295612033202	27.9343806216426	10.0038596931352
47	25.9778189938893	26.0581208867638	25.2794914623654	33.3665851640714	45.4824668263501	29.6400383920738	16.7655826719857	20.9747136462809	20.071443999924	22.4109265298118	31.4063543977225	20.2059765883225
48	36.2053765273195	28.6096712449327	27.3300038739384	28.690653480077	34.1254134393975	6.24118523772936	13.6506208368201	23.8283164424454	0	13.2520350639212	13.5467890861960	8.9425663019803
49	16.2350531808893	4.06642851227559	23.4815150750887	36.8177696736707	38.4536599668253	24.6527393210029	5.48236710808571	20.4932259182682	7.75066810989844	21.8316091082309	24.3083065963181	28.0316154123948
50	25.5056868125830	27.9802660334271	5.74918025043818	18.6771382892343	32.5382896505931	4.79174899953488	9.35081547838812	16.1326451901862	11.8602360433779	17.2908673226164	17.4733218906600	20.4918359507307
51	5.25366080390531	12.1893322674259	20.3969865462146	28.0432507218104	24.6424323887220	10.972528526231	15.732147975392	12.8580074895521	2.6392349407035	6.08856987472299	16.5012710435633	0.196876153032271
52	14.5482056256629	43.1364656887032	17.7951803216441	24.9253204220055	54.904150082091	34.2450011708591	16.9473326875224	22.5226082427818	24.6071463979231	16.2735375541308	36.6493972700445	8.81836075642961
53	10.6794412871234	0	23.0940690228241	21.0320416450894	24.5280789576993	16.9637246321555	1.26934522272526	8.0713034366526	2.63110715564406	9.27285361619892	13.6718659591089	14.4223917927602
54	39.6744005716827	22.1687227927070	17.5438152232202	28.3511622975720	15.7528874553936	25.7824961508104	11.2826337832978	12.1776552624226	17.1139679680005	17.8707220619883	13.4226586794947	19.5011377248592
55	21.9916958015886	28.4478009939229	23.6752093248947	33.6088974043916	52.6152836832606	50.5564564144248	12.9618361166654	28.5298572142815	19.6387411990880	15.7239698124875	14.7249993212314	5.92156379573262
56	24.1697185594156	8.02119736560459	17.8556684434333	10.6113497152927	31.5108151067341	32.5451766155379	15.5944708026558	14.515097501954	11.5198553647848	20.2819474721425	29.4242308238991	8.55072266263519
57	18.4757860821888	25.0821362640648	18.4965577140923	29.5275316641585	36.7179811736964	51.7604388985969	15.7780698828938	23.898987764676	18.6957895215224	22.8046424813117	22.2332212765251	20.213695222714
58	25.6646843025663	3.34047253373602	0	19.4655336410735	19.6048539932525	19.0516010471549	13.8288464569152	19.8051714357769	17.6429210720141	9.74299754349831	15.5199939915987	15.0450216621445
59	13.0468617446675	21.2280174639177	27.9591141328539	39.6682993663813	19.1676822228752	15.6080624363345	8.36494251721378	0	7.14693302451326	16.3587974800082	14.5628489944911	0.724943453215532
60	10.5152944286488	5.7994441405061	5.97805363914973	14.5831132377290	16.7670896358419	3.30881004337212	10.9726862659426	13.4063928397360	0	7.60727778013632	23.026956891279	15.5237910400271
61	16.5430350002729	21.0637822440095	21.9530046878224	38.5872333736986	44.9773018306695	11.9341517960905	7.4093089567703	24.5335355218743	8.10728621848859	19.5990978040915	22.4775578704166	10.9079277526865
62	17.9805027892833	45.3358819527798	21.7246596100982	24.0501416853745	39.488394788864	18.5229110365791	7.98975803260545	21.9632355079787	16.8388689998205	5.55806032925333	23.2807091749678	23.5827337059194
63	26.9227926357583	10.3867782014647	7.50674415794496	23.6949599714077	34.8385958992435	4.45016848803815	13.1888406022051	14.6903498016281	9.00209751991457	8.04575472521866	17.6418920848732	12.9646629404623
64	26.2942121443728	45.9605880593608	25.1459819223489	37.024632962539	54.5504281599796	23.3925903542038	14.7620106524421	14.9251174612176	0	30.696054916821	27.9367863907711	20.2887985861627
65	37.9377349550383	39.2590539894223	17.7474231161584	26.0516407655019	31.7440546556935	32.4656555160400	17.8424483981964	15.5257643983882	16.2737792150008	13.7923355886546	11.1476071529902	8.4274043862332
66	35.9267940536421	30.2393374419936	26.1138242154025	43.2171565766352	26.531452679591	8.71959335952687	18.6972171480285	21.8924939696377	5.42181427941202	13.5082419227297	45.0525886670809	24.5348591863528
67	21.7780960331266	22.682670019372	11.3292661298585	35.2181143969979	46.5085651059545	42.1998703126041	18.8440496888398	20.5441449339295	25.1171418718339	23.4716077070552	19.5834742928558	25.3350980816729
68	8.29831158190498	19.5386844813886	24.7512651693251	18.2562709563985	31.7856335968639	26.0527276660512	17.3227153099342	2.653004051152	13.7551971999947	19.0629630345737	23.9729299245225	0
69	29.1489167147338	57.6848017762208	38.0131336249477	41.5389385633136	52.1130096613062	54.1862175857825	26.4490761122877	31.869481804516	11.0469920383147	18.0052835298864	28.3747412369887	35.082835017783
70	20.1091834676610	37.8846829637684	34.4755482380771	21.2144502985286	26.9617044280544	37.7693524931702	21.4342176039012	30.6256248974913	10.3358822664683	20.9825864121367	36.1515822525349	20.483205957081
71	40.443671272302	38.5663484240476	21.6081479799795	36.8440677105935	67.0137631801894	34.8226864373943	17.9754028490094	12.5205943776367	30.2017598756938	21.9998975705554	22.1368550734593	29.5307268769303
72	18.4386447725787	17.6597541298340	10.5137752913806	30.6356544646719	14.1730050211509	24.8604616777989	12.2382090066381	24.1090865603235	20.1180675240850	26.1266498325576	18.9019492669427	20.4941503558141
73	20.1859374079490	40.0746570045835	33.9010577546988	45.3338074344638	44.4698295909771	40.1110022657736	7.35591724909393	21.8587109465235	14.7792828191004	12.8608375941306	37.3730145526853	24.627173680226
74	31.0305086797773	37.3430797514996	22.5517497291082	21.190938515663	44.0553057842022	23.760911168942	15.505943501416	24.455437595202	14.4839603293658	15.5934568326926	21.1348876497540	16.0586234260553
75	24.5406744003329	35.9812134379247	34.0321736770243	35.5063386424462	22.6793185613453	36.7940341793552	10.4511631280807	23.8781026427399	29.2051403843526	16.0063938591309	26.1943049037426	24.2961101215045
76	22.5955002676330	36.8172394160797	23.4095714880835	26.2596740637133	26.7581745136533	39.3228160101657	23.2667934519859	23.9551753772129	20.8597945205020	21.4821069059127	34.4848202711985	20.0255871233600
77	35.9994525098236	60.6750793612054	37.2029022333468	42.5097434086405	60.7623598565746	41.8296769070055	24.8941952223113	32.5289765219608	38.5777337356461	28.5124013794895	31.5815935033515	44.6103797867424
78	8.56760744151376	7.29039951711711	12.8986225154272	13.4431339795485	25.8991778900792	1.76087805096758	7.31958072532052	18.1118195608521	17.1927905743881	7.11273362617556	11.7809869309396	0
79	21.5792858466279	32.5573843584891	26.7880551903077	34.7247688279025	33.2128174996364	30.0929948565291	12.5342166305610	15.3243901979352	5.70777988797358	16.5671580886328	28.0801093500692	17.0007696935843
80	12.2757660283722	18.1718371112918	21.0861003323356	26.94933709998	28.831384189303	20.4611603525387	12.6059576068108	14.9261743943907	9.89127631094943	11.1979117597109	20.0543934003174	2.86883638587964
81	11.6867995725414	30.1268831147156	19.5406055409299	21.6215810775567	53.9786365214606	15.8966034099841	15.2398433994773	17.5356439290549	14.3215516857791	23.7656604120112	16.1124496738358	9.97304857136999
82	21.0208270934384	35.8336293023366	24.9532478247852	21.4046912197113	24.7344091376751	28.5157716244933	20.7119075175502	33.3749248758269	17.2306002614471	19.6687896148364	24.9403549332812	21.7288051660818
83	29.9320715277807	24.2679907829634	23.1141258677221	40.6347280055686	38.2247950891524	47.2985860974466	12.4207228013319	17.5840861875434	21.1834550056419	24.8249916848334	17.6789455142866	1.00949854478168
84	21.387845778043	15.9765257090964	12.8458556876054	16.1100982850620	26.4343591861361	25.3845049904763	13.6934013582942	8.17128174010173	15.4122831918527	20.3474552607691	16.7469024656933	14.0547721165842
85	23.9955990283732	37.1403826278377	20.6453502664974	37.8129172625529	43.9410497533559	48.3321197294782	16.9688442858652	14.4981074700907	9.48957554055466	26.8611653941131	26.9448852491760	25.7537508782519
86	12.4523162434422	58.2559831815094	42.1732621877553	37.9599084321321	45.8633968784339	20.5665267936422	20.8440083892301	16.9194652446898	18.3235007426841	7.87104004132527	9.32997874560479	28.7510194901220
87	17.8484981519946	7.69131141472759	19.8791392852457	26.0067781411744	32.1081363866258	8.84329754514616	9.00009560491689	11.9726092123235	18.7684385671979	7.44473109103632	14.4798405859837	22.7446529331844
88	15.6119901714169	11.1821302619779	14.2538494843129	11.819680343411	29.4037012118181	34.6182837168279	14.9200100306527	7.02356388767789	12.5798618749760	5.31016464059869	12.9395295100169	20.6572620371515
89	9.4724752074924	10.5687278804901	20.5773346207732	17.5788161794642	54.3356384890932	14.1412535052854	14.6622367643753	19.6555086208737	5.72938783372703	6.60183997061606	17.6376157096133	20.1901944512847
90	19.5069648660183	1.61863794731283	7.91011706691476	21.2871884247212	13.1453637586902	44.5988326504981	18.082900666318	11.2621111481185	7.85541526166375	13.1458519053185	19.1945405017001	19.8189995510775
91	29.1079430004253	11.8650850979953	1.91584365419441	22.6180461782705	49.5398388079102	29.6770501462329	7.33907532617264	25.9506111094507	13.0424401148039	17.1452563495215	24.3922221179912	36.2710744253821
92	23.4557365190609	21.8471350445710	22.4406457206333	22.5269146917750	15.9933850714217	37.5831941614493	19.2288618789631	25.6147216196268	14.0023358821301	8.44097131345301	27.6018402239146	17.3746778281469
93	27.9704535163189	25.3722116657153	24.2264325547511	36.000863892229	43.3877396484886	13.9246640512813	10.6561577403534	7.0412782464942	28.8665667918062	15.8473487337457	31.4520161537735	24.7886303427482
94	15.1038207230546	42.7007612769722	24.3915605510581	28.9464055686057	52.7566328486927	45.9007903449598	15.7931081591259	21.3393021806261	32.8471405510539	25.3102929952105	21.6639499017387	15.7781519956630
95	12.2195988310148	0	8.83269653529771	11.1658868293425	25.5726047492199	16.7847912986385	16.1000226620176	13.9444948131186	10.9647124578691	19.948404783481	5.97523264508308	1.60125435871480
96	37.0196722460457	33.5037112047372	22.0503783503438	28.6636612119346	32.1112971967344	47.2876070900776	12.0510653056165	16.9569001908396	14.9733913242683	17.4576882662823	11.0988786124261	24.5196831944049
97	7.95423822486647	7.38635460168917	12.6440533805257	29.9024152523884	34.846243577719	17.2258888442919	14.1989548324184	29.5377326463455	16.7461946123989	16.1215067876036	8.93518479729878	1.66730547519280
98	32.5708096785111	34.9614716411257	51.8489970250435	56.7762996086326	52.4205944599279	39.0779000536595	27.2156378470637	30.7579981726187	35.9873200132904	29.9865968939313	40.0871585473548	9.8944389918761
99	25.7978926831695	23.7801833472493	8.13967062445849	16.7974259907906	19.2491769223938	14.8498611214295	16.7857194326797	12.7245952979513	10.8076479905917	12.9203999560956	22.2485621343893	14.9397295399847
100	19.6916945792750	16.4361852310798	17.3764192803453	16.9333504775429	28.4726078286757	14.4993604705799	16.5777164317429	27.1958360141100	18.8362893654343	14.3713144215832	9.93997622833148	21.9239264791245
101	22.8261918858890	26.8224357402119	14.0734942096405	9.58740160350248	13.4869787768678	0	15.6162945647791	20.6327014654349	8.86619711446736	22.4561307966022	13.5124681126906	3.58786454494113
102	26.1259463974869	39.8480291113259	29.1223422243635	20.3954583683631	56.91115752725	44.1055294674382	15.3856945631592	31.6864000901445	17.8518068713959	19.9085234168201	47.807208737585	24.1469788335487
103	30.1155976101923	42.9270396473254	23.9430080754570	45.3037872777207	41.0177087741362	30.5033981424756	23.5019358465471	28.3817419267316	22.0762554577204	31.851834063958	28.4373337029053	31.1864060764901
104	33.2976848738366	29.0536964504429	20.5724695972418	19.9667933289328	28.6889319247807	13.5319887339445	13.9969009772332	26.0834907900146	18.5021527111527	24.5125551481603	29.8151421232481	7.39393066467519
105	30.0974860142293	42.3115714940025	23.8568865078809	36.6783304725593	44.7954703631262	26.651390624764	15.8480792614917	18.8565655613563	24.3244231708974	17.1796141506209	20.5354545508518	21.0440642028802
106	17.1329665774362	30.3198709634312	39.0319061810233	15.1944362382348	35.194658902588	34.8239420156103	13.2453552058691	18.7766850082470	24.0341296275732	9.21639706884176	1.50881679978644	21.5522353732176
107	14.1250093692720	34.1353493864234	7.61782231957519	46.5229218811818	17.2843169958462	23.7355493044743	18.2285838923222	20.0884970343330	27.8104770705911	10.4635992624387	22.6652171223782	30.4459794473812
108	9.38186697638798	27.8844635926938	35.7724766253013	16.2725868419548	45.7539724945822	35.7499560454475	4.73470610163687	18.2588710615877	19.2415676955984	17.7445860459073	24.1739450931935	9.76830125872676
109	17.4337252259289	15.8454384395432	3.90490912069392	22.8761742249283	24.9593182265667	0	12.0725554140365	4.07442644389466	10.4286284472626	12.5714213116045	7.36064415866628	14.1906069449847
110	23.4328676448720	34.1660945364781	27.6430181706565	32.8258266765962	60.4161572233342	27.0246809470897	19.3413574223686	22.1611693151841	10.0420226677141	15.6621963859706	13.9711772284721	2.41397471409686
111	30.8807867833435	40.0149105127919	21.3775520267307	25.9531699095413	48.4184692355157	19.2551798920561	17.1996028158181	18.0441071674525	26.8181832976078	21.3026265154182	32.0407410053678	9.17613820564305
112	17.1568431926065	38.1919472802284	19.4875026981557	27.4340285652846	47.6835395702776	30.5204610682098	18.4804763840123	16.9273003034698	13.7150809684386	21.2087003111144	11.4449613452341	21.3034297454662
113	36.4371153169201	43.3720611521470	28.7354149189416	42.2850402024386	58.7031013629235	76.0435128190333	8.0836539095413	33.6231268470126	30.5314704486262	22.0259555161844	26.0473054771036	27.3993783914906
114	21.5202090976305	24.4239112522498	29.4430491480363	31.6311333174375	40.9714187842334	13.8529356196101	12.9041087196395	20.2224027014427	25.6063326802465	14.4049809827224	19.8174976256684	26.4357819957369
115	28.4328177784987	37.5503426442417	13.8414427530345	17.3933986935067	31.484317096934	30.3566619594866	28.1521015696913	14.1524616046069	3.28704601417881	20.8002135011337	42.7176843190144	23.1773910458498
116	5.16077977839369	36.2820236118517	11.9748727380271	27.0025460566340	27.6112952778093	26.6536903776211	7.75401338742706	14.3321361070392	23.4289618868105	18.2923080247749	32.0154880363988	23.4121292396456
117	22.3493679702199	24.8412410109202	19.8809992576188	23.7275061966189	28.7519122651609	29.0125911843486	14.2646715962297	24.1581773418517	12.9208109481341	20.5158878009328	12.0698684284653	19.5976390259587
118	14.5283021931032	23.1546289315936	19.8120870813005	20.0126532660829	14.9993865397479	38.0733519361422	15.2757554525608	8.6926075609917	14.637348166893	14.9765069462133	0	8.82316006633617
119	25.3802508023026	48.7081984253987	22.2146217753855	35.2495250078784	47.7426178001377	28.6260800759727	14.1762660793107	16.3945951822399	27.5403480592043	21.5510869708548	24.4522788377544	8.0460335421947
120	16.208326841529	26.2332526350803	13.7556587170133	32.7756278866496	35.7936634744296	29.2490249169430	2.45245287986404	17.4353010791488	14.2233151806979	8.81031241473103	25.8878904699334	10.5628595086707
121	16.0734564937296	26.2404274622464	34.124879744277	43.3348981474065	11.4459233041960	23.7077384037624	15.0582282290852	12.0795437491045	2.87908429833125	16.3546353055932	22.7995899617927	11.7608272260171
122	19.4385330226231	20.5585135108776	18.7789259737462	21.1079844214036	41.6395592925668	10.0505856316890	15.0351916853443	11.5756918351603	20.4597647927351	5.6949893180043	9.82253911878223	0.0648647340288608
123	18.7497370161586	25.6202255272861	2.76825319767183	23.7650827593235	26.8873521495958	7.96538304254216	14.9041348430462	9.00522745648028	0	22.9185020478855	10.6544225065003	15.3474980771484
124	8.45891318712049	17.4493146549421	6.95720676400856	30.2493992467785	51.1152651867774	9.84984477201618	7.03995252755447	24.0456285260443	0.221010308726466	12.4157841625271	9.21564907255494	15.2847152568364
125	39.1402700773738	27.6505232389715	27.7907503013232	24.2751959020198	47.7610710666152	56.2981412541972	20.424005450571	30.9839890847965	13.6533584517060	14.3326511090433	38.1998951254577	26.6691620157076
126	21.3570465425556	37.1123842800192	23.7739507862169	37.2289371461165	33.4610031114422	26.7187119300436	22.9063890207158	19.7232504637398	22.6792203756606	21.083154881766	28.8577754088551	24.8038009602092
127	40.017227206492	36.9440739610331	10.8657666534273	41.0973338799009	26.9492396948245	60.3484948163601	14.8243280001211	18.1583466309470	19.1465504178466	19.5750094258711	28.9601750608057	15.8657282844696
128	28.8978211436571	16.9442885204319	22.8809561053677	12.8115508968659	41.8986033625579	3.22893144810393	7.73826500581775	3.64889030968227	11.5102830758192	10.487530172949	8.13091746482037	22.8157462605044
129	23.1762826048706	48.764244790266	42.5268868533550	44.5317530852502	60.5088443883678	41.8680087726484	20.3826754116498	23.4718803771393	13.0030674006885	13.2585332196914	29.3000979451691	32.3069779461569
130	20.2103608452335	17.8485186067976	18.2651537715177	21.0959820499695	46.0730054693342	28.3908228734178	6.12911320302518	5.13245654605312	9.09628121779245	22.9762294563926	9.43049816261478	21.5046317959429
131	8.31916921522602	1.96733162672606	12.3650619149039	12.9345406452774	20.0759295516232	12.1132073365779	12.0850045164151	2.50726966039274	17.0513785279161	12.3789381825218	1.92487848878881	22.7639690053055
132	24.1675721438687	23.5113090912495	3.22412000968148	21.9979240326692	31.2640141781493	42.426633849589	12.7110124199412	16.6353210121756	20.0520311289093	21.3198660550158	20.9614203034878	10.0231402515127
133	15.2736187905328	11.4233107681219	9.75887657356281	20.5477763209860	27.1827154765101	0	14.3631295036166	13.1986675473596	0	8.87325835478056	15.9130230548432	3.0521910791134
134	28.4020991705476	50.3548196421331	37.0017140126173	32.0977397125545	53.8686982831889	46.3583920716199	12.3380611045254	30.7377933492945	23.0680447574647	16.2068874053425	37.7954033449829	15.9377395590936
135	11.3145559068734	23.7382833541917	11.4055645167576	40.6836581224178	19.9879160799802	27.8044904430352	20.4961321992894	26.9918211853817	15.7379012514895	18.8315313166368	26.0396493274047	26.6454774769599
136	0.253251462496367	6.69951456815136	14.8720816615026	3.86318076270646	37.1867094785365	42.8095804135673	9.3099043337768	17.4802109550045	9.6553908050558	13.0868926128455	23.7966500453157	18.3291732611583
137	9.92924428193744	33.1890612216462	30.6339703170378	32.8381274802029	48.8928362074306	28.6528199411973	15.5405788167497	32.1436578914731	11.4438184489539	24.0275122438148	33.9963403113764	29.0487853225084
138	23.4747014287398	32.2394111430772	15.1676733515749	20.2336644749739	20.4434196582129	27.3156798729788	19.0540176675976	19.1313723535160	12.607224400889	12.0478630669844	29.8613095699633	10.2435192274866
139	30.4086476577374	29.0800119440079	29.3488125425285	24.5521620543887	41.9119699930578	61.284818411982	10.6456691307332	20.5416644491230	28.9115240968427	15.6086543396358	20.2144687703463	13.1253349710453
140	33.9768842879763	40.6147606679095	13.4077338035829	29.8437169532099	31.6557773741894	30.4602036695679	13.4553456434903	25.4388408946308	17.1039926125911	14.8104413945017	26.2073957413737	28.8446362110738
141	11.4359416742405	26.7195847497265	44.1100061893811	31.1744719809373	38.867087715642	46.9993989918315	4.66026490163503	22.0359620601342	18.4800537910476	21.0202858128024	25.0913923977601	24.9308565226093
142	27.1713038769237	45.3045939965036	24.6730959544504	26.683436308504	14.7612728696342	49.4616386515903	19.1082962966955	20.9586941018151	24.1117444311588	19.9704369554279	21.6449278545442	15.6224306953460
143	28.1652646710907	34.4413052679279	24.506260052605	39.7216761625957	40.5194176223118	7.39453561657294	14.4728034146894	14.7804377221116	25.3320645913792	11.8431027879711	41.9792240982673	29.0133406508898
144	11.6526035492356	37.6587654750536	8.03337854279811	19.6158260771553	30.8141569869430	43.1935760332169	13.2568350637486	16.8288256967538	7.6961447489118	10.7958748041904	25.5567473316501	19.2240626173693
145	13.3106673880854	30.3354511008934	15.7890473935155	18.4260388966418	31.121413094648	34.6782618763456	13.4496386732951	20.5554911147392	16.0590675678655	16.1225231244495	17.0339655486946	5.59987947012133
146	15.3380668023138	33.6497638823822	23.2038231792062	28.9154678665495	56.4726636896863	24.8366226805935	18.7407013339111	12.6906709579830	22.8607978109184	20.0758868657284	35.3827149298220	20.8968788918401
147	26.1930955856545	11.2596480145770	29.1798230716882	27.8923713174611	55.1330311920783	0	0	32.4835062692265	5.23720690413366	0.805771497940718	12.1410475331457	11.4459213916784
148	17.5790004000324	36.3980419064177	18.9085234009729	27.4685028801698	42.0690928818042	39.7182321760426	13.0163920464101	29.5966564222365	19.9430514271432	20.3122622223269	16.7728494172216	26.2699776889814
149	18.8867878447242	45.5153398130286	36.9888450542948	35.6290495959248	53.4889334940174	63.8237134958975	18.5818006199111	25.6627222392849	34.7131189414499	30.7509230060886	46.3742129455873	34.9804002965861
150	11.5412927427234	26.0624437792947	21.0412296910997	30.9145863658017	46.3570874557825	42.3953809483999	10.6677620178016	28.572571627479	25.3619671267011	16.6196460912861	18.0743905032230	21.2732258637029
151	29.0018647898993	15.3917165825058	25.0340980168619	27.5264501302442	32.2280896529544	27.3934315577971	8.49791586110763	14.4255105776249	8.5324237316078	9.09824635924136	25.4409224799089	13.7563596157004
152	9.6943965148993	8.58818656645211	26.280031116956	15.5582867787639	31.6262821522956	18.5495699361348	9.50036768085336	14.1436640471053	20.6001672310501	8.18434166295117	10.2367986766734	7.17998878044605
153	33.9714442153442	31.3439880138682	30.4571060666097	33.0181071386179	46.047061648552	31.1385633727446	21.1051907018380	14.4969727202239	15.3028047116854	13.7997166241513	21.6075858769353	12.2915548728580
154	19.4989242222976	61.9117961528309	26.456589849421	38.5232149856515	50.5040371728119	54.282536190974	30.2626931269693	29.0627562460612	25.4091688632389	25.1357931459986	45.7748470291662	42.8354392108139
155	29.5925737792750	26.4686843640764	2.01639481562244	37.1738294735152	30.6690564637882	31.2116431930455	17.5863354782266	13.9243069683691	17.9347223789546	22.2618455594772	9.28834698380568	8.66033583709978
156	20.1187967308030	25.3287653055805	16.4758012006746	29.7617583181492	24.0521662506359	15.3199735509641	10.2810179873263	19.3190284301771	20.415750686375	20.4132580155485	23.8502656256531	11.7521992462615
157	15.0945062035685	14.7030799424122	6.63767982619686	15.0736875660512	48.1806611883791	21.3343867793298	13.7514828740451	19.0403664658112	6.95363368161897	19.1176063499944	17.1320537099317	2.89825126436449
158	25.2136820018963	39.9058751904442	42.199888783903	23.8843366766815	53.863202398378	28.4470107998325	15.2740891896959	26.6240925125638	26.7009045778949	20.4143563399517	27.4439565699067	43.2819965283891
159	26.5814792569183	30.6053763833577	18.2511483451552	34.9612147189163	42.7557598675908	15.3651461807162	20.7784122011718	20.8569886175562	4.69331794444834	17.9561542864686	17.3861902144937	26.6921691907667
160	17.3621936328925	22.2722679512324	22.6354030750752	25.4082089907937	25.5455114611616	25.7445371880674	5.44338382026379	15.6560114489519	9.96067437906831	7.9573592427768	2.64222298612927	14.0925763372900
161	15.5019198229018	29.7022457774576	20.7813844650433	33.1430880008254	8.03917373591724	22.0154632226909	14.7618776366059	5.43792182513857	24.9184502747728	14.3268429715587	26.9583354414495	14.9673298811416
162	19.1327917350775	34.2105884386861	45.1818167594991	19.5380633337862	37.8340458605766	10.6414159725133	16.0807657639457	7.19114996776681	12.9039673454255	11.5246996018116	19.4977836585494	21.9892394863039
163	19.6119529900021	42.0629186967772	9.4152333774596	8.02223547709453	40.1468205331903	20.5084835265048	12.314773709375	12.7650139723964	16.5373148829967	18.5642202081161	25.3557091579378	16.4469097452480
164	20.9134094110404	62.3590558188223	24.0076913774952	12.1853581320899	54.2797245509594	5.61812225791158	8.52140061397059	23.6394024830203	17.5477256371044	19.2186570152344	25.258983961708	17.5865227352855
165	16.3521585804042	20.1104012729427	18.4136278281310	25.691534895745	28.2541063126943	17.8726713016695	19.6912747527303	32.6942449687054	10.5625443933729	9.07143900557337	17.8931881097642	27.3301037064533
166	18.6247719962661	17.7939680537905	13.5494647872526	29.6542941190173	34.0178939675435	15.6845239567534	7.65222606844166	20.0760842963273	13.4206683735294	14.8878685883967	12.8966238414469	9.29672005722576
167	20.2757515794424	20.0844033834738	7.36331488828453	22.7115439506027	31.5455724894445	35.7723249249806	16.7362279233745	15.8756224152530	0	10.1079480477050	17.8718248869245	9.89045838495245
168	24.3078053496586	34.9907196132706	24.9494551506370	25.3869892049937	39.3510315958631	0	18.6370227028731	22.7851874891165	23.8458806004249	17.5165405152197	36.2061820570390	30.5578561131163
169	11.9152760984325	40.058861746261	14.4358929533435	41.9664684490621	22.2305472604002	12.9374271744518	17.8894951123076	9.02002969676933	12.5571686150502	8.63714241915098	13.5670349324970	20.0371391656422
170	20.2691258173632	17.1068933700093	14.3056109057830	25.4702959863881	7.3071127648873	26.2762184420204	13.2305434848031	21.5227723131881	10.1757902804531	10.5458741301381	9.99137799054263	3.53567139167844
171	21.9071172269599	43.373521075499	34.3025489811023	21.9055026893849	25.3671507229743	41.1535141962019	11.6989096524554	27.0349850302158	25.7058935891133	14.2588843526628	21.9301275278341	19.5799524199826
172	29.6553479539964	14.9826637387095	50.8926712234647	24.4183757755548	38.6081378183232	15.7026896696500	10.5357719717513	4.91965898582287	15.5610988640018	25.4251846791405	17.9867904146044	17.3565554384552
173	13.5033945802520	20.8175925717512	10.7087036306659	24.7055800499365	35.6062148590172	35.0512845463842	15.4602183437499	8.61679996204733	12.7804795080343	13.4361379537157	15.4217096522437	17.4986828580157
174	12.9005449514746	15.8587703264449	19.1725970102041	15.3272543345176	43.4676974168186	56.136932861513	16.8586143672253	14.4369526036727	28.4888584922238	21.6671620432168	21.3268775718383	32.6514710499405
175	28.3456161902342	36.8665340026466	14.2409937505129	26.7668368152759	48.6378124532283	47.8404765167128	16.1634699141198	21.3479231310623	16.5521421420506	12.0620537957784	25.0711848334081	28.7546109230370
176	10.5570782531426	6.07883599773350	31.7698464732623	15.0132503914764	24.0120001124766	34.562787802792	6.87161812008938	16.2173305576463	9.11544710209665	6.79185782834718	18.4692918003164	17.6279744399513
177	14.469429144491	28.5030335296976	15.1622167661123	27.1511595793521	37.9209903458805	0.344434068266253	14.9392859049690	12.8669900235012	11.1476395018419	19.4721768104593	24.9613922291399	8.5946255796758
178	32.3476634163695	34.4628600948625	20.4138030614008	20.7072773782613	36.1861506950718	37.2187525869740	15.3218060680327	29.970816667446	11.1122411248297	16.6546401492253	28.304150975044	10.5760739065207
179	20.2189681643963	31.6871405312	18.0206193790633	37.4824273778674	33.8311889207877	53.4103014294935	10.6582322830107	13.6109639962074	15.2405794157647	20.2984738255267	8.961490874802	29.9969402564217
180	26.9198367978927	37.0276730118725	21.2882362878959	28.1717012160452	45.9936251820688	39.8174272688125	24.9454790679147	12.0994308424255	17.5888348157758	13.1172542690841	27.0128772890575	25.2228308791723
181	11.1691719516745	34.3311547070797	19.6518457271080	32.5855573545274	40.1982837572394	45.5043337683238	12.0766690562342	22.9261029073584	20.2992326719861	7.40747209391742	26.8701753321291	24.0353023875058
182	12.2873439613471	21.8333447886238	10.2560068783056	11.5221751781251	12.5493101544915	23.8050361105347	5.53346985027861	3.23501294141217	20.6349423807161	16.4045707518283	18.3135200720095	3.42193135030804
183	16.0042876417574	14.2078419117623	21.700707141163	44.4651154668256	43.89734425005	22.5910495994561	20.0476202686172	17.5898611951992	15.874551557589	14.9449587038618	15.8218715172431	24.2115886886334
184	23.5813478109058	29.5820502893311	23.4529756734706	31.3506791709619	46.4310221833043	23.7589105139314	5.82238188285799	9.09206266767226	13.0529967919805	12.2095528740834	24.3439346529542	14.9482138967798
185	31.4109276606426	13.5217267493939	22.7915790074642	15.8072519241823	25.4947434800873	5.89790386555171	25.0242515104635	23.0614536117179	23.0691398677742	5.95626276802129	20.9402142307605	10.7073525952568
186	13.1932699422547	18.8395754625548	36.4324295071533	11.7842474693487	26.9315610303980	20.303591381985	17.2373854394097	24.5858168493877	14.3107075855735	20.0848048512004	15.4733525511296	12.4990777754844
187	13.5478994445711	22.6370242811578	19.2653076738764	19.7836661780654	34.9596581180601	44.110108834991	11.1811762433070	14.5601264437653	1.85879517331419	18.8643400386027	21.3179826673254	20.0996382284632
188	16.4227326195752	46.2099474787056	17.3755834557688	27.0752790568601	49.4535017631397	47.5471102304058	6.31184575886336	31.2814283036794	22.0421428830112	28.1493195685225	20.0083334812015	30.1431948666569
189	19.9274343579324	22.5217322348969	26.3652133209858	34.6378972328108	47.9204121868779	21.1617957885048	11.2946630371803	16.4578504878783	16.6047319496253	17.4106476422891	39.1423023843151	12.7929378394640
190	14.2839161990208	18.9702238619499	6.01272534852165	38.7520148081215	39.4658462335499	29.376738048011	15.932484485169	12.6154957523517	5.4092797600861	6.29576448447305	4.09150864208528	11.2784945458261
191	7.80916851490776	22.3580996311148	0	4.92602694417744	34.4945774188247	15.0278466516159	7.85785279821098	12.2051202751795	5.68043523663221	13.4781524741343	12.1331903019497	8.72685296683847
192	10.7146234256405	4.14547009716809	21.2691148811269	22.3699604703743	37.1779544745648	24.8260977961199	12.9368277175028	17.6988619409139	12.5067472243217	10.3638382634320	18.5400686005729	11.3892444940143
193	20.6524779005742	32.7081636959116	33.4613914003085	32.7650020797063	32.6280224669878	50.4207668149057	6.74691477679772	23.1488169503317	27.9450520882495	21.2569084635819	22.7094500061031	28.8200507254261
194	5.84585546527302	7.34577891266094	1.54123893610268	18.5837996959239	19.0158968036981	27.2800428590538	10.4384081061868	11.0092492857057	22.4573087780525	4.8156054547639	23.3933193677321	12.7510180927298
195	17.0024091283849	31.5323894231859	22.7298529610137	30.6956364606264	55.5657243966265	35.6755191076666	15.6132109105497	27.5851757345475	6.47518804120062	13.2374362229955	13.4050104504048	12.8944927201582
196	23.6130964260292	27.348596225778	26.3434483149755	27.8856480817939	63.3860354211909	19.6554680641653	12.6138382818210	21.9876383432214	13.9250454827681	18.8013723161871	40.3239072329588	29.3404731682316
197	31.045071271934	29.8671872276577	26.2894926522818	30.9717700927058	24.5732227000434	46.7664884073558	11.7127170640343	8.95414137427355	20.3949819023770	15.2880094788647	12.7022143738717	19.5082392463610
198	26.8118515051027	0	0	22.4465036103896	26.6066566852366	18.9779953078773	18.8493071155308	6.58736283141554	0	13.0022521857475	8.8305011434088	0
199	35.8440967271181	55.8301928999276	39.9889546294807	50.0474694162104	52.9336122988633	46.3347465613154	20.7810042801723	26.0177956668629	26.7088135384587	19.8650183009563	32.4896622771189	30.9759529974513
200	27.6666397709976	16.0481391082032	6.87653488135118	23.1545533446057	25.2647355377831	17.6799606931337	9.96703215800875	0	16.6626059626933	7.89251243001089	11.5700320893372	0.250292507298104
