# Supplementary material for: Simulated data from a genotype-to-phenotype crop growth model for pepper
Source: Data Brief. 2021 May 11;36:107119. doi: 10.1016/j.dib.2021.107119 (PMC8165395; doi:10.1016/j.dib.2021.107119)
Supplement: Supplementary file 1 [file mmc1.zip › Full 100 GxE datasets/100 -- h2 = 0.3/-337926785 200 0.64 0.48 0.64 0.95 0.8 11 GxEyield.csv]

	NL1-15	NL1-20	NL1-25	NL5-15	NL5-20	NL5-25	SP1-15	SP1-20	SP1-25	SP5-15	SP5-20	SP5-25
1	9.67256944472174	10.5816927949134	24.4403935118526	8.72717832745404	22.6819994640119	0	8.2336014947314	1.82572488845472	8.70968987575276	11.1591779116573	12.6995819654650	14.3393455783332
2	22.2374227846183	34.9987132277964	27.1692224956151	10.2628934185561	50.9682233865092	38.9437184960147	24.7055106593608	18.2481792685649	22.5957319193534	14.9836618208653	16.6483114752623	24.8404267126888
3	16.3404917042668	46.1160612764546	16.7436060956917	42.4417198861776	0	6.47345032317411	17.2988100950514	8.45295736469335	0	12.2945295958647	13.8378781403586	9.00161807298753
4	19.2437601061813	42.1612589007818	30.7585584849918	22.6855142923046	33.4318587158074	51.4799941619014	17.7204920504122	23.8710494108756	30.4853535578483	21.2468773066829	40.1954491424038	27.8218450975542
5	19.2945472208735	35.2307032138628	6.12090296301858	22.5377501191444	21.2804767729627	19.1741477844796	9.85064378990264	18.8118216937387	15.8021206752212	18.5368932775801	27.9447944664362	9.44305368678143
6	20.9636869079342	48.1917602555787	47.4662518276826	36.7104115723734	23.5740993014466	42.2598723765597	17.1766036808825	28.1130697163177	28.2884514851602	18.9908024431202	30.7418636190007	29.4851665280718
7	27.8975217671795	35.3715482446917	34.5412889968173	41.8231479992466	37.4443078419669	12.7186779609833	17.2480658431031	23.1974568586504	15.4480392906117	21.354935103699	18.1776261663110	27.7806184408210
8	23.5753440112096	37.5664891172443	28.6762728842726	40.0741933860073	32.0124921487877	21.2078197925038	16.5324960154372	11.8626733152655	19.4739480384935	16.2858112061008	26.8436761211008	10.4623932845261
9	27.4437544485981	22.6140544627255	12.1481890633101	17.8339718236047	22.7694479411207	1.48285661072689	26.4736677268542	13.4814712652792	9.4233679272222	10.9654969626843	30.0718693735635	21.8092550026112
10	21.8442996243779	45.0113926081282	37.1825919124524	43.9230059450312	51.9961341372686	59.5495231871053	13.3884384386495	22.9869316964406	17.286870973887	10.6902978641925	20.2323954980717	19.7911836604498
11	24.0034223498132	45.6958478192203	43.8936268446284	24.7675223988242	41.2455402298422	17.7692240013456	16.9756794404493	22.0059066505083	12.8784263062981	9.26577645587309	22.8439659050487	19.3430050440107
12	24.5455135299490	34.5248164065674	10.6247373123330	42.3366224598382	45.3971559739888	28.8194838651351	15.3452986406736	12.7356540978944	14.5367255611460	21.1802625935426	24.5609892066343	31.7147436171383
13	19.3565885625023	34.1549395920267	7.50787239906706	38.6823010532841	45.3986787813955	18.9759546159729	15.8441932323747	14.4052151749592	21.6414171273196	10.2096182496696	26.0765372191736	17.9278015005698
14	18.1582051562203	30.570632934432	41.4681519218157	33.7687482928243	40.5512375060751	31.3089438197391	14.2849046161164	30.3430067703844	15.1237418625401	16.2126004227150	7.45236503954551	34.5802315575221
15	36.4657654699472	50.5907633506522	32.4627125275599	33.7723358585810	53.643369070327	44.6448505459043	24.8005878159632	26.4377343365027	21.4750500083466	25.7306871590322	32.3897976197997	27.9744522178632
16	20.3803000220396	25.8207973101517	17.7079902670253	21.0961392483479	9.40187777796572	39.2127138720053	14.1480074957155	25.9227944974752	21.2427738900314	5.7140966476662	18.4638525802282	4.78875595782373
17	25.625185057323	30.7094269166619	43.7870780713224	19.854816477456	13.9028402344493	55.4786965874178	9.26483675458994	23.5207129032245	30.7601414617112	5.16823747217144	16.0809293756404	23.4335846886504
18	11.3055125687985	26.2616733163975	0	19.7535113818837	19.0102048403237	30.9630578004335	14.2262817660985	18.6326622935911	9.7105682276554	1.8491471668613	3.06642549189141	11.3816113042264
19	9.292665237878	15.5022763142068	20.8917121437791	41.9772133573472	51.6198246943109	13.9030888879688	20.3485208649602	26.7076970164431	10.9548403134814	16.6480198421620	17.6376425627367	23.9601095983109
20	20.8363176713648	24.4349109348671	16.1693944967373	10.7942500557208	22.3808333999071	3.57054718223653	19.9051999971581	15.8790571126222	20.9489840749467	16.1180184626730	32.4280877368579	14.2563048040249
21	18.5833927691089	6.89789265034715	15.6128106527978	28.4029820531032	40.3132973277526	39.8093414039965	9.44617304496767	17.696065418849	0	15.6397386862092	11.4095489910234	6.60222208970719
22	17.3952111097911	12.8088994431129	8.98533873577513	30.9596606477978	14.2233027313194	40.1937926539281	3.27668872967168	9.72417733265796	0	8.6074025613855	13.4501198486884	10.4694539276325
23	24.6792101196252	29.4147152538695	30.2339553500912	30.4360854506477	15.2043846515982	29.1634390842137	15.5427120644185	29.3393043952332	13.7691542197936	23.8683491865359	25.9416135941017	4.36388528435815
24	21.5696263556202	44.7988089159729	19.0374019959552	25.8996413994202	22.8012957073142	15.0414062548961	8.05639171130592	19.7902764870229	21.3225546154572	7.41054396227935	23.9825190882646	21.1614603685413
25	13.5729499497305	28.8347267896445	30.4237191641805	10.8795698918564	16.4363192533177	9.41066204959435	14.9203303032421	16.1341051895707	0	11.8794316998277	16.6609319620324	11.9344292603488
26	49.5205605281668	38.9902755476486	43.4610818882049	26.0510421450967	39.8688968726935	56.9069045233075	18.6279378481041	13.2374424273328	16.4782337986376	22.7958224111065	28.2585553867746	32.6678542334836
27	22.7912271556433	31.1396572216739	15.2226625308594	40.6185380249001	52.996988854195	45.3372859067423	23.2640829008062	25.66796025072	22.5680947312093	14.7798080375777	27.6913239644929	21.7873948167393
28	10.4754002338632	46.0095659618274	32.5668212165616	31.3063965445546	45.3411170626141	14.2826288914955	12.4181450817946	15.0619247965433	14.4372817763357	10.6567471889905	19.3058623393683	35.5207453808977
29	18.7012161736558	19.7958689055398	13.4371643526506	13.5495151785008	50.2485647590552	27.6919407646074	7.6325116135105	18.6458893173504	5.61149785709315	3.12705554490356	15.1451190200005	15.4426024784853
30	26.4799718209044	39.0894845992835	40.1952452565563	19.4419619269716	55.6849340780132	44.9691279000847	14.1778625265480	28.852851496997	8.62959259383301	28.4723000470889	26.2485090356689	37.0083258857816
31	20.3903637742082	10.6247575908052	9.21841531764244	24.7470932745268	25.1331567694657	39.0443950155001	19.2961579286939	18.3137691569937	8.53973680147923	14.9738415725861	22.5187891901469	8.17637792018975
32	21.1162869514007	30.0168284947886	38.53975869576	23.3132592027770	47.4049683978042	45.7060358279417	14.5551141108027	23.7731195807071	10.7510086172583	13.1932216541368	29.787983642901	11.9517986607452
33	11.1865481733604	0	10.7647130519628	16.9059194090716	9.86805533874328	16.0924314021846	14.2704800442017	3.74287913251352	4.8250373010417	12.6214677041105	4.19182721772797	0
34	32.613216694148	41.0513817582061	14.2465452310380	33.5139553446854	50.1695813077464	7.27633960483642	23.7494494736101	17.3143253801772	7.62467016675917	26.4716339218632	41.987518861002	14.0642142902404
35	40.7353129017398	30.3874615809307	25.0132536517533	20.704732970857	59.738725388538	8.86802953023916	15.0488993100465	22.6651444082003	16.8639680409784	22.1764372369978	14.6863719842660	20.6083361802238
36	14.1501119386713	15.1541856651667	5.09359301169597	36.2542997955144	53.9457189842952	36.8016186543787	13.8810971992331	15.2989376738598	9.65910880617092	12.4782753116863	26.2231635914615	6.70044922417069
37	17.7994074645830	6.47640281612888	21.1087587597912	19.6850572633743	27.7441657214113	13.7947627350730	7.8549323944426	7.52373029339533	11.6492052690369	5.42737105391508	21.7529227801503	7.62566773415344
38	18.204198425978	35.5148659948274	31.2321206937686	31.0093126043341	48.3079237756789	41.8707925355646	10.0360059576382	11.5876170243740	32.0696264633429	19.0706220443651	34.8825461942778	31.8481354998211
39	9.93312699860321	17.3680756867672	11.2847231122260	8.58669908723493	25.9644893629856	18.1374722240853	6.35833469279918	12.0669639667797	12.1471183647476	15.3442003316946	8.74162312997326	16.7110079298422
40	19.2228398132185	32.3826926531097	25.3298543827894	42.7692736411548	47.6544503864794	28.3990893806262	12.6534061168261	14.9795819281426	19.9940445736565	27.927347198999	30.3180360283633	28.9550327238717
41	33.1262920528194	36.5803865168281	6.92021271644524	46.6472745413345	41.7626550946994	36.2414603771372	17.7743237575271	23.5709952980615	13.2232502820494	19.4292531176625	37.538613720685	18.1992868722676
42	8.9405866036184	16.0523564780524	35.5338893178138	12.8542317068000	30.0387077973302	29.4211343142976	9.85424832977895	14.8976197046842	17.6565241633750	18.2740298596280	33.6387104908418	19.7824442758933
43	16.2319381763356	22.4428132099398	25.9438901360561	31.4863436092351	46.5543127264694	0	14.055837990918	7.55479228431083	13.2245379803426	20.3025409676216	28.5593466149954	23.9141557513599
44	22.2153854982055	28.4649815418837	15.6363080235215	31.9395777848635	34.0502520253763	22.8835990406514	12.5496488899307	14.5781260221293	12.5087313489598	13.5521146578427	24.5914607206292	16.0383998315940
45	22.5413113915803	30.3663366882086	15.9229532877383	25.9272402034385	23.904066528456	17.1110438015639	15.4198825523714	21.8492658562021	22.621041359235	8.24853502899422	20.5569254650816	7.3837005022348
46	24.5861705212513	15.1427082236247	17.7480853347745	26.1366692439758	43.0714795504292	9.3708715016917	12.8764134264723	17.2095379658988	26.4161250162751	22.6462455688954	21.7169131729458	10.3595674250753
47	26.0749881519393	16.9947297266651	29.2671899583162	23.8545043045525	0	18.5131262464834	12.8480935580498	8.85844176353654	15.9664925360349	18.3652146612009	17.9701836688074	4.97258200862693
48	13.847665058734	0	13.9546752741684	13.2096394938628	10.7474562591881	7.74508111755272	10.2155398239721	7.63852164958282	5.49097147183563	11.2714823044985	0.651601264473802	5.80167715241703
49	23.4667031400677	45.8096259141201	36.3294381161761	29.9624369681377	58.7390313086149	36.7001429493105	18.2006295118979	30.1326003474260	21.0632145462366	19.3797283629939	29.840290440578	26.6905451417285
50	26.486345917896	28.8902070523736	27.7104370308855	10.3664395881452	47.8348934775801	29.805925449977	10.6089389871627	16.8629361142186	23.5612849321549	18.4167207498988	24.5142017716399	30.0539185159400
51	24.3004290748883	40.4670961137609	12.9246232905484	19.4578759084271	40.9675472387369	23.1336070980589	14.7039557179411	16.8010041483902	20.5152623215199	18.1721010056118	23.1160271553774	19.0295890358646
52	13.5336524830305	3.02692983937105	29.7335396557864	29.2101068294709	23.4369221191254	12.7966064401756	10.5068154039247	13.3652835433299	14.7731102442490	20.2683515982106	6.3975246533512	0
53	21.7840449378203	29.5385972331088	14.7009549628962	16.1885543821970	24.1078302419950	29.8273500555393	14.5619540483633	12.7896085160538	9.99680660156807	16.3975276117910	17.6772891157989	18.7102176347995
54	10.1855201792437	25.1474796796606	37.5827594503309	16.6468924846444	38.6779741545614	22.0477192986472	14.5128836755567	18.3549145989047	13.5526548170410	10.3549286294320	15.0781700330078	10.6377890966634
55	25.4603636395459	42.544267904809	42.7807886428271	50.5620850222187	60.3831441243987	33.3229755092554	18.0615722750948	29.2702253525237	22.9106683439729	17.3353831373733	42.0153806469987	25.1062336878903
56	6.22042733270515	15.5182434433121	25.8887602571084	23.3555650046617	35.7012075099183	14.3727190594138	2.81261603438982	23.6715809158005	15.0891440672734	15.9973062564245	26.8546477279914	33.368727202794
57	21.6802479610881	23.5302613218568	26.5577433336910	24.6446542773158	34.0945454276660	26.0530004908979	12.5849742940606	29.5601059121965	2.84789162836308	10.9212106238849	26.7117143720564	17.5349107968189
58	24.4557700267395	21.7918685924786	6.0706693737343	28.9018580458659	35.5596187067736	15.7133416678360	11.6822261604504	17.6893033214207	6.94605747129353	17.2434152701929	18.1133044548811	15.936371307939
59	20.9983639468298	36.592686028864	21.7628469791654	8.7855664998118	20.7332558034059	40.4865621478304	9.92195494669905	12.9437743701549	16.7487581418813	15.7997378371655	21.3858516780806	12.6105531122811
60	22.0907914104379	38.6987534525597	32.2574601453927	13.6460516086626	42.6407835376556	37.7914022223838	11.4383396928402	18.5141684141055	18.2929959297288	22.1921309120154	17.1183376771445	0
61	22.9979995623716	30.1142976819146	28.4414110600459	20.4508023133786	56.6416252085561	24.0044537404723	18.9780610173322	16.7791599831557	15.5347537748678	9.59419747975444	25.2963154952339	17.9648108598306
62	33.3726609407701	34.3838850522115	35.6894137666111	22.5625184363428	41.2037103578714	46.9451698429167	16.0711967495194	29.262973100999	6.50741402045659	17.5358656219199	30.8953219877504	12.4857801569813
63	23.4657957053463	36.5396618676551	12.3693822366116	11.6441703355491	27.7864882313242	8.67046881967545	13.3343269838562	16.8611986956451	7.15319982596457	26.1623427683	16.7194306263727	25.2193450356169
64	25.8378252343115	42.5137207387055	19.9137969108617	29.2902301718736	40.0407601623283	33.3583673914669	19.869250335056	18.028781848111	19.0058555842318	23.5768989981823	35.0849043529929	26.3898811562757
65	18.7086100138107	47.3272382485108	21.3126352489061	22.5595246254026	71.8867225136016	26.3756535217747	17.8821889093824	32.8813166391582	16.4768036146438	26.5079600459822	26.6987419228926	14.1096773485944
66	14.8363508700699	39.3862279528025	30.6258081606811	36.5893721558950	17.9423584644391	34.6579516417674	17.5480726542982	15.6740683465900	16.2319900754150	12.6044956765611	33.0250199312859	29.281228031377
67	21.0499904905586	35.7728228344806	20.1114392938942	6.63165187284217	21.0316961919452	4.46198848375436	12.6017888176661	17.3464787597838	11.4527692221301	10.4349966520418	14.1074056560216	3.30593219579097
68	15.6296655659642	21.4660901604992	22.2576558043925	57.9668192639118	50.1776191825038	17.0137748320512	18.9723930769581	25.7610029631416	19.7309618326052	16.2563854647242	24.8910725856253	11.3309105035980
69	3.26998668148680	8.36489177560051	8.50702569365026	11.5656571265911	5.88988671094039	24.5941694046914	8.21796393377432	0	7.0892285483839	0.580992301725322	13.2361212879217	3.21294034665452
70	15.3961133377943	0.562190099637945	17.1112321058486	19.8554946161302	35.3720591965464	1.23718521462685	7.74072578032452	16.5416247843764	8.02319672440716	10.6198858394641	0	31.24107114748
71	14.3519836854151	29.6909542586822	15.3781805699624	22.1215867671073	25.5417129629325	16.1007363730888	16.0089267856462	16.8587563307170	8.07538115983503	12.7232325189314	7.1342204609689	13.8531047236273
72	10.2813914803706	34.4464787202109	13.0314296510374	45.0581296778254	42.5735214239142	29.3532427831223	17.6366315718074	18.4086776732997	26.8961548515791	5.87658823451873	32.3472623683914	18.6967809487361
73	30.5554249298627	5.59934374964415	0	12.3074926531642	1.50346705853662	31.8542880403355	6.75846652762495	0	11.8556379538896	3.34415325769942	20.3194659855675	12.9325281010187
74	37.4485352740794	42.7872024904189	25.186247601741	51.9304723433177	34.5408099142631	3.45688930103911	23.0722276757014	27.5492625653777	20.3688807215505	36.2562501458818	38.5713239162303	15.2778347029166
75	15.5347534759041	29.2702001838373	5.16329426222814	29.7820839688878	22.7312635858151	19.9868294119521	10.7351991157036	22.3050436426522	21.229796344715	23.263248808143	27.6988251073506	4.15606261186442
76	17.9222891372568	20.4456888993888	29.5901413608514	23.8492221506641	22.8037602357586	27.2047160608363	7.15413195515385	20.0571791766727	5.48299947012285	23.4922937031073	22.7414519152354	8.2596337916331
77	21.3697554414631	36.4069681179345	29.9138352191377	34.6710420635176	57.3821685481145	12.7170282659343	15.2858602778772	7.60423233035067	16.1575248861894	5.26730175634262	23.8419790361548	16.3219608490152
78	15.3873411439469	29.0132647908109	25.4884168103937	11.8931356505960	20.9528906064964	42.6239730455864	17.5452849144305	14.2171383137693	21.3321683544256	12.2643060941247	14.4378193836364	18.0656560452058
79	27.7547431681386	24.2481224486759	15.8109573781632	28.7752812304031	18.9351287746322	27.4544932745397	9.83119941984317	12.4665871151595	12.2259947064120	13.7863384731409	22.0109025040592	16.6455722940272
80	26.5615635591568	43.5942745813695	27.1135042113909	35.9797891700383	55.9373882375846	32.3669860210746	16.9507880879139	28.6011318524131	22.9115995721882	25.3434415762367	39.0481707843885	32.3949194357452
81	29.7334375078165	24.140020304739	34.0490895729864	35.9033237378595	47.0349993928195	57.3660059822992	18.5250534938502	22.6157325572096	21.6361467407315	24.6781533266765	30.2203875363981	22.1506761987619
82	14.4946594748125	33.5556499071073	26.0137177853203	37.6317222989555	50.7621595130873	50.8094222016558	18.4335943150974	25.4454536518578	30.8177683158536	23.1871277687021	31.3519351952500	19.4712451280779
83	8.98134385039466	31.2550594215819	41.8105209179342	19.7878194325327	22.4084583124611	41.0742597873369	13.0637851216015	27.6418670189594	20.4457417667637	24.2518480641810	14.9182531602020	21.8805810218008
84	27.8548213328365	44.6950899250882	35.3181700349384	33.5638504939870	50.0560684846293	23.0163633786847	17.1688584465449	19.3831952465962	23.8648459532474	18.8199267222498	7.67939764092645	22.367306292068
85	23.3645597254025	23.2216182727944	2.99036926989081	19.5878482617536	22.2724461170017	31.5174537948559	12.7146056058916	16.7657004854516	18.0077321050266	21.0917325264599	17.6790518448709	19.4472844139403
86	10.1258679291821	37.9963053028219	10.696122114018	30.2867067151147	17.3053527581398	28.217033113949	20.8484429381395	16.183754309053	19.2602223692544	26.9973133732173	15.2845249109630	13.0934436355896
87	30.2654518690719	17.8194897482959	30.7916277940868	40.7097906936467	23.0391943424569	0	13.9152430719775	6.00425502804665	10.1045392866323	28.0585730401475	10.5900509847239	11.9008098706328
88	13.0475044260939	13.9589246488392	13.8018977519723	22.9691673413843	6.86106892247563	41.567385934667	8.37645702050302	16.2448143271352	7.72933388035483	6.32538899994716	14.7184009366054	20.4264084429672
89	24.6662986913938	16.2358878012507	37.9866207630954	29.2860861372439	29.2638918409784	34.1324986235097	0	11.4076944329988	22.6208659527113	14.7892897405146	14.9902134803171	12.3069131428764
90	24.6541165155126	38.1593315135851	39.5600590345439	17.6097761201594	28.9099456210912	64.1834369124516	10.9037243988073	16.8897737731894	29.6545193864656	17.5843532065069	9.44525364687026	34.9224300742543
91	19.2698159330552	14.4471028937872	28.5187344040609	10.3029563141867	40.3149820659669	23.7655637931797	9.6608731750452	14.0837069742415	5.56097206443135	14.9015642204539	20.7159521185675	12.7825836897611
92	21.5254022787240	16.8804840461647	23.4417835339265	27.2741819246952	30.7065605076872	31.0807241249464	19.9724723498569	26.4125712186968	9.60328213095779	9.36226091291785	35.0527918849602	11.8304294672781
93	30.240282078382	29.1081423792174	14.9127316933830	39.5053692478921	56.774841593678	23.2867733193656	15.2090902314399	17.4786358701739	23.1368234762968	23.950661042697	10.6378509096603	8.55094240658252
94	22.0788141624689	16.2099893475584	39.7914975701737	24.5735148661460	40.0539920404071	7.63845230354601	14.5318029391254	14.0211345372636	16.4734646636503	9.17342394430794	11.4308443319794	23.4079645122648
95	10.0027567188403	4.77996047710123	11.1728104257478	30.4166352796124	1.82744686544127	18.3602341953596	12.316711356464	15.4126359592281	20.6704530517016	11.8466315417126	16.3052820041950	6.3857070608332
96	25.2452845715416	41.9481927685378	33.2761814748231	30.2481680238290	36.5570062896831	25.6587694365236	16.7357666276999	32.7924840423616	19.1156558421920	28.0632382056033	33.0273841624855	20.7905036239041
97	20.2571447443470	24.4019477640067	15.7887454602317	27.7146616122432	34.1643288170878	22.9008244140044	15.1290507476661	11.9654655918645	11.9248888676193	12.0779192258104	10.6075324223337	32.8769558305766
98	18.1834610624918	18.7065324308181	38.3022927440258	39.0233946031511	33.4895787922503	10.5601762362014	20.0159903823568	19.8425127430963	11.7005652127558	17.3009443988431	15.0478356097661	23.7658452974427
99	24.9517376551034	14.5684950721200	7.53954486331558	27.5853928950388	16.9985556903592	7.69918088104761	5.76276020646831	11.1477002962639	2.36581211226462	13.5423861359306	19.0365878655517	10.5653674282794
100	17.8288278444666	15.8834227622506	9.38115242359667	26.9563394116987	17.7405059568124	26.7558961567838	14.1588069788055	13.4962686219019	19.3048968794102	25.7377666720981	24.4729124987324	23.730116560834
101	36.4954284750465	26.5236399554934	28.1699217655788	20.9706528229192	39.8038738739368	40.4553188910966	15.6068531068709	29.0604690770549	21.7088585257633	11.6859466097605	18.4086940976366	18.7861889497832
102	17.2857799980169	8.95445007809953	16.1280445094696	17.2055543223029	37.440280195706	17.3820141095434	21.5551683095304	9.2618397628006	9.55609116557936	3.18176105292273	10.3006373189506	19.2142907942193
103	19.9142766281134	31.7226670806952	16.4394093925342	32.770408686863	30.2279230019889	34.0743581734897	10.3401832702618	10.5305194845588	12.7315585236538	11.1574729898779	24.7983146206739	5.00643580287848
104	23.1612975195408	26.7948229041928	28.5310601336530	26.1914392817289	43.6624462370563	23.9989011923521	23.3889677286839	36.9382246800094	20.6392388408835	24.0683497044544	6.38627241367954	25.1918223527853
105	19.2399921318409	23.0363090074233	28.5550123592061	29.3423508369415	31.1559897980463	32.0694381357888	11.1480820060684	28.5378281540472	12.29453294928	16.7827396584730	0	19.5970454453254
106	23.7981714681198	40.5738395135033	14.2454994555132	36.6630272989452	58.1016419009642	27.4702094764142	18.0820153924111	37.0625547540893	18.3622468889747	20.7710421068002	26.9011408098988	43.8171282389888
107	20.4514058869136	24.644676165497	12.9427183296091	20.0412874929853	3.5416320247694	22.4838615866873	18.7849086093506	26.2323392719297	18.1535352679845	7.88093202015302	34.8951753895737	14.8023508565454
108	7.93043501367901	32.4260746070941	22.989027359334	24.6358312116184	36.7455534962771	26.836331156661	13.2166178777040	27.4898834058	11.9757864349511	18.7947865766942	19.5248081460270	8.79816633957909
109	5.2534660794179	10.7817425788982	9.78520286791469	11.7639603054578	22.3736318642605	48.685134883305	14.4261404549259	17.1627510589434	18.0154306808394	18.0674775407539	15.9773910886116	17.1050440872897
110	0.568177578181587	33.9773018689009	23.0801783361981	25.9111120499451	48.1930679316591	30.9979075633583	24.5283627800495	23.2648006204543	19.2944918305301	21.7920180290272	29.9976561267154	22.812550607387
111	37.9746693261931	46.6442276482366	46.09865328111	28.4140840953159	58.2544286100116	59.6441884721286	11.3448456242017	18.4674845924671	18.2429583738084	18.7974142456034	33.149237402956	42.3715075054413
112	29.0502079211618	25.7479670463544	17.9432930933611	17.5610317658333	41.7273542711593	34.2255542283179	8.40475445127822	19.2756733105070	12.1222515968139	20.8819584577805	29.1714490019769	13.9290383125419
113	26.5605270122311	21.3845188201769	19.0109048062289	21.4432168994051	30.7839706859106	8.3697295525078	10.0821447580048	7.08635121516345	4.33820377767793	15.2053606958178	34.0831457955626	26.1287539201570
114	9.11436286546767	27.8498020436818	0	14.9837378654541	19.971502021955	1.65742577223421	11.7287015265748	14.3248142636298	0	6.36570696508029	13.3254348606319	10.6150278364765
115	28.3077334175124	16.0207309580889	21.1217523141769	13.2622146719863	36.1280104468453	33.6158972846593	15.0265098299026	31.2492887376256	19.3596314864525	10.9624122719286	14.6121062564159	16.8737127423411
116	17.7400627222387	21.5170045775963	19.094181577314	32.9085881412856	23.3300734348322	29.0199364571189	13.6290290011567	17.9143382114039	12.7125903046306	16.7794813792746	14.8590815146405	25.1189314835242
117	20.7079674727688	40.9206281621405	18.1120462452621	38.3446860669982	48.2468401601623	47.1899098008264	17.3350840320587	22.1836427764499	25.5900776161253	19.5096389873949	20.2080124046475	10.3966582211197
118	14.7783310447550	24.3291779368677	31.2316448841932	22.9951952005648	2.79379813371347	26.5839898960731	10.5821760875082	12.0376893910313	8.0546367970541	8.84120903108022	30.9708261829997	9.86920418272465
119	10.8159468936730	34.8680940124803	16.6162911172259	20.1126580294121	24.7529406833144	22.8850965920449	14.5695220376512	23.4242663444792	1.17119179463739	17.4644564477758	29.8452636294607	27.3308693601176
120	21.2203548823728	34.9353466331043	2.40461828869163	35.8283764003749	37.8512971955935	42.214482998022	7.82354810156247	25.0451596969834	20.6186409325481	26.1997377757696	33.6628540414547	29.1147634886765
121	21.4167790242039	12.4268948814519	28.8589105759989	29.2289706478131	36.5416056575818	37.9471991656709	14.6045337519556	31.6997654139727	25.1001883776516	23.1277553952134	21.2409435782599	28.1305494251441
122	27.5817104886031	9.25845713792252	13.9313722216486	21.0493568889074	32.2998768160150	0	6.2280151350785	17.0092067939671	12.5441810426568	10.4037024140232	19.2881828281433	15.7587301358649
123	17.7742029681210	15.9749647155027	3.66785089460267	23.2591404149758	33.1422741403332	14.3623836751090	12.9312002350784	7.21970880540583	9.5813821780457	14.0097966373543	27.5604093388243	0
124	8.75475426264804	21.2426359937308	0	19.6382215157555	47.1207171348975	14.7647839123489	10.6524751967855	20.2511910441104	7.01795941619757	7.29867313019878	6.16375795679949	15.4446610144496
125	9.87992702922906	6.92344916791588	9.691297678033	14.3619813670158	7.30753862283657	21.1884939452212	3.28585882727276	4.54717785663146	5.08755271539066	7.83815041142007	17.2160242394373	7.30755552691743
126	32.1316283509079	40.7423353509053	30.6654344608574	40.3081322263000	44.9318303651630	56.7922227497239	16.6649580432370	39.9188708342432	22.1033885994261	14.0348407809369	41.9974182552543	32.7155577992892
127	25.8763029810859	27.7118080517241	20.978151515318	26.739983483235	44.1247171846525	18.8334979006468	11.8013654306701	27.0046081665197	20.7158815647954	6.33921241418756	13.8036452245494	10.7135079318565
128	26.1414116962263	42.8835187055443	34.3044558526444	34.7091523351343	38.1214155806215	33.5793695786642	15.0421613389638	19.4774088680646	5.89351347742862	22.555619736362	31.9294344208733	3.63228008215546
129	28.0205280179685	44.6654095087628	19.2272668477553	42.2323982358167	56.1815861634999	33.8417326246804	25.2571014474759	20.7757656978276	19.8148566546074	21.0783498366371	35.8635473459012	19.2164437705999
130	24.8712751795924	41.9947693424012	22.4251652125688	49.4624940367653	37.2092249924873	34.1265044244385	13.1243413986132	24.4610349252859	10.9185602313868	30.2950499793369	34.1034121058881	18.4729388484598
131	14.3085543470522	2.90590894077631	6.73241749175787	23.1436363151418	39.3287514170489	12.1642811331831	11.9535645513662	11.3339615981595	7.39387457275232	12.8478742148040	19.0423545515776	8.05411313497106
132	16.3735754349274	0.573475224582413	17.6696182133874	12.5505284184725	24.9645709308868	25.0366585689271	3.89934550286597	17.1575648070925	4.89860393574684	5.63569994953752	3.85692918624921	13.5963971795270
133	25.349136699857	33.1254128968011	32.1521860902364	29.890010182829	31.6283256505946	27.1472338908038	16.2953028942819	28.2361513868454	18.2422511055763	26.6553100505610	9.83384212328704	12.4167047401453
134	21.1054023318579	24.3828135761464	11.6265503053581	22.0129317571964	43.0386335862182	35.3911076649947	19.6796511873603	12.4895352377384	12.1975096874454	13.9481735004402	15.9841215887393	24.5001252742352
135	22.1682174136183	36.4988021162534	19.2925929360755	32.5899514015811	40.2247581133536	36.2965541203047	13.2202427719638	29.2464040994257	30.4448894658177	17.5521475168541	24.9348516716284	19.3533753693917
136	4.41875460221494	0	21.9445246362203	21.2715076575943	32.8887395912636	40.7898450423061	6.77185807750609	6.3720164005174	14.4132268109925	3.96894766985523	4.68017604821463	3.93026915916411
137	23.7823310039566	35.0509236341195	11.4985568104726	24.4528415696472	39.3882465479187	8.05924867392625	22.1986704792656	23.7502481363455	7.93233230671177	11.0804302331705	15.8416683861444	11.6421974486782
138	17.7120945262839	18.6522249865720	11.8362069894948	23.8088305323146	21.7560168588379	26.3829707657880	9.94382832123457	24.9924311282322	18.0872161847976	18.1158139642782	13.5455174512629	15.5225573087262
139	30.2670433507645	33.4368757325322	15.5473878678796	23.8618376883219	47.8092366605618	28.8429898745408	13.8024358334509	20.3633984478568	9.38855290289642	18.5355837729013	34.5717428617764	20.9693761966182
140	22.8072783409432	32.7792999071621	17.6298045800833	25.6224106828494	47.2118064415242	53.407237125046	20.5549727314135	23.7853132389866	15.0767222375603	26.5281767461184	26.2631279577730	20.0411887257583
141	18.8108232247894	35.1492321370438	32.0662546681164	18.416511086095	22.9300563693639	12.2737612135144	17.9594178462512	22.1071113661952	8.07939174840596	20.7219134025871	13.8237529481961	10.9172478481379
142	33.4825626755041	41.4086147361375	48.3651867503389	29.9775011798635	54.4637264692498	37.6273477499811	18.651827855357	34.2404661021298	18.7345766588895	24.8624612033315	23.9600764231802	32.9086300565488
143	31.4085882473618	23.5564622891806	6.76201694048963	29.1693519331115	75.718750049114	24.9769526255903	23.0468320518894	31.6413747202725	26.0319453811838	21.7348913104149	20.6229146198046	19.5258146448943
144	29.2363235874464	37.4508498037401	28.7158713960118	32.1337699985917	37.8474195354073	28.0546395174447	9.92115221452472	27.148207002941	11.4972313750656	21.1441075138344	33.4005265779474	38.3158458994838
145	22.4091568499818	27.0959682460743	11.2346153838306	30.5797431092151	22.2033614857228	17.2746517832469	18.0163338845694	17.1098271653181	13.4211487442588	20.7189081225583	23.1410873186420	8.86250073602611
146	11.2813668999237	22.3622456509934	15.0241910789444	18.6589389054837	52.3171368474926	8.90993104722367	18.6060084409645	22.2198203926687	10.8748717677812	18.2559504757053	20.0250295641234	4.49102910170337
147	20.9847167161808	20.2965035813049	13.0682834204980	25.3218453525484	39.5833323228874	26.6258630720310	12.3254004385332	16.0817971595324	19.6987049185476	22.3637896881177	23.5830535561752	11.7602322408500
148	38.1315478533091	48.3280114334484	16.5193809587207	40.0255836436920	34.0483280512764	41.5832862176176	12.8855017422244	13.3622272163251	22.1185583486766	13.0285778036459	21.7349123709557	22.7579015994126
149	28.1673259248447	37.4821637489309	30.5390478852906	38.9608938002851	35.5996774711036	43.1871425082386	22.6089085400912	24.6209381169773	17.0642258662332	20.8968803847677	23.444901527559	27.2901224890063
150	22.8304684193049	28.6290282534078	4.01567918380672	27.8265046195344	33.327055571682	17.7672866995862	18.7049881204905	11.6456845883806	11.9294087628887	20.8131230734055	4.99006190969556	12.9541550272227
151	19.6885514614085	25.8184869671191	22.5768170374025	21.7932499351913	20.5639103885058	30.3410316359488	14.6616404349761	15.6726655757529	12.0522095362041	8.88722039080588	27.0861374276074	18.6512989536069
152	32.9851258549117	35.9388896712881	16.4082956195275	39.9283805489008	33.8398208966554	26.9941912683851	17.1649795381311	30.4266310153063	15.3369326114736	13.6731164515783	35.0711339760221	23.0315642677681
153	30.2737587568682	35.7982387230735	43.7061315351976	20.3743579955292	59.5939212112908	19.4661756738421	14.3356404543620	29.0976273815871	22.6906411671947	22.1084256689057	35.7700625331631	29.2406518919895
154	33.7364700391647	24.8666357593888	26.0799450503882	21.8676783997876	62.1746912602192	37.7191068461778	14.9499376710967	18.3617632886882	20.2388499287197	6.08425947840648	21.229238280752	12.7693045516359
155	1.64531248083695	0	0	2.63619765399972	25.8958991180592	3.81821222817725	8.2537575285555	7.62440575959868	10.7756218922967	3.76924462729145	16.3512482423642	0
156	18.0884155536506	38.9960485945356	34.8199563733299	29.9350372683273	61.2090661375991	52.664483443357	10.2369139154706	24.0830104974697	10.1780347570929	11.7336047703978	16.8440203753384	14.4285695523274
157	9.82911129275022	24.7246177276774	20.0888356389298	14.1449354671473	25.2198596395626	24.5212676378817	5.04440335312855	9.34092421998471	8.08840937105168	16.6684154844414	15.1995877088314	9.41519484087054
158	19.0358077952694	17.1145350352570	24.1216209459356	3.64949080344769	23.9928088325755	31.6255991497848	11.2203452121250	17.9561507267409	18.7573176358454	12.9912667643310	30.3674049192954	9.68608239504985
159	10.4616110822582	4.47735416701803	25.0326034853489	28.8454560323831	28.3254613026916	12.5234188432658	11.7908305266921	24.7477561295027	2.98435063677003	14.4858112744012	23.4636962782770	9.20207267316712
160	17.2383428154169	18.3777710690458	16.2917238481671	12.6918917791575	22.6287495996564	21.3399506728786	5.84100882391368	13.5580997882920	18.0864005213361	18.5408733995746	25.4271159628117	17.3725525955959
161	18.6632891750810	35.4576918983978	23.2299918888689	30.0237045500462	17.8007817989611	0	9.89480319537493	17.8123707018739	13.0606842105414	21.4129934972583	25.6312607710794	16.0607322623127
162	16.9451929181665	27.9279732097921	39.8160600769246	30.6471330148577	28.6800076979169	33.7131565517553	20.2287347202627	2.69280586282713	19.2426261666879	19.0118895112871	26.3071673923510	19.8860397535965
163	15.2177134324411	12.6821690252367	25.9403390707535	22.8418213626387	49.62322798038	48.5617351122669	10.6086447942529	28.6503683259293	18.1638046399290	19.2657466786164	5.27815401581696	6.09146805433455
164	36.9825102138586	27.8304814789661	32.2352351028245	33.0985209801602	16.7695899440355	59.8195619511266	16.8800221996441	31.7981737572440	14.7632802221603	22.5099131155454	20.0864888326655	25.9566075765843
165	28.2012264231156	43.1472871999489	28.0446520947719	38.2387537877583	39.4171653455042	53.1801532432691	20.3752481595388	21.1600924150752	33.0126200402207	25.976686174816	33.6598277440172	26.8467622366357
166	18.9839333601315	40.3570093166524	19.2912818962594	36.7874246670278	33.7532830875697	28.2075472053128	18.2489262775692	22.4156808891347	20.373948375344	13.7554877788760	20.1724647015304	36.6842234984518
167	11.2834871510731	32.890043369507	6.549551335264	29.7898056027198	59.2700904662894	18.0202354799545	15.1285019975652	29.7041048762063	12.1251258414543	15.1439401626072	16.6005181423843	18.5109142994733
168	26.2302381142048	39.8352659443072	21.8634535148885	48.4277353982636	15.8524491685829	29.0131763138674	13.4405871288697	17.3046011714169	25.8540038297777	28.8666270174336	21.0782767575135	12.4069089064771
169	16.3004762292416	15.6080570340694	25.3956090665286	25.6953226478194	25.3569421678464	25.7569890948700	9.8645494390362	12.6012458923875	15.5165821932676	20.9631132155623	21.2155050534369	9.48418481653198
170	19.7847502308776	11.3195320701636	10.7245108336585	13.9224443541192	14.7292175819377	19.718941991348	13.3463839925925	25.0061700093021	15.7912285679332	12.1411582261675	21.3520258844856	9.68368203159327
171	5.20407791678059	25.5722580834567	30.2474291005148	40.7181132105619	42.8623464147916	8.88515899629641	12.8795640845316	30.5528028647444	20.3305969672964	18.1570183492441	24.1766087652068	25.5118747327841
172	13.6269759581118	13.5538835628709	11.5125944226291	9.94736837676117	23.4426450517078	47.7837496008379	10.3314825519695	22.6419719403329	14.8769528369575	13.3215253863817	22.6474493902276	12.6464858375091
173	16.3959150437283	21.0768928580653	33.7585531237073	24.771005863507	31.0191505616391	35.2108147519103	9.72456261517583	20.3790124381027	12.8119761361911	20.2452923746108	26.8337811251718	12.3258041218015
174	19.3139166590053	38.5408486414254	37.013786288299	36.8394566832366	47.3846137385149	34.5678569488373	23.142398920128	20.7400292598172	22.9868424988489	11.4575594395986	7.3349700598128	19.7740896373352
175	31.3171164641641	39.2097187268105	29.8717370954382	25.5164666486502	42.7009504861593	40.7330330210911	14.6552611767962	35.8564335321969	33.2871880423773	5.10727491455291	36.8513162606555	20.7587369721345
176	21.5780911410365	22.0402542734697	17.6867433122185	20.4205842908267	69.0226587053207	21.3116709468177	18.2919733381396	17.994943863466	24.1496524336412	7.37398420059311	17.2432516996750	19.6099594506593
177	39.0024834928333	45.7278962463482	37.3403349864313	35.5535053427589	32.3499010259936	61.3872730158553	23.7301264304064	29.946763648663	27.7716302816095	22.4728838387122	44.3407561690925	30.7175973783507
178	28.3251954765397	7.41521430080535	16.9066492155380	11.8791586086194	32.7100886787916	39.7915778863313	19.3033642641951	8.38460027416935	21.0346564775460	12.3157103104167	17.9003169233294	11.6627186710685
179	16.839044077825	18.5708281512368	15.2200272606816	10.7934940662502	25.3846296390392	0	6.45345491825705	9.7887034408304	11.5464285623669	8.78135040861742	9.02148438404648	0
180	6.7349252946029	43.8539206318915	37.9862841428105	37.8283657519036	52.0261460697716	25.0411125716113	17.4143999766965	22.2313551791421	8.22451353553856	15.7412745763415	17.169830515148	26.4424865938771
181	23.3298311512433	21.9007048061269	25.383409221687	24.9284975787229	26.2886210046473	23.2376667544269	13.3745313518326	15.7325641904241	4.67813403441775	17.0260135923638	34.6093268799393	5.95795320956366
182	22.0913262581918	30.1195816959263	23.1162992494645	29.9827131350233	25.2177961266250	44.6813853949076	14.6226934533496	24.4328787896198	18.4660599930802	26.0566869909230	13.5831704734282	42.8473768562292
183	14.4539125717539	15.8793532152129	10.1646647013561	20.5207698328843	21.7210309047259	33.8370042760918	11.4935127953739	12.7293901985132	8.21123522755884	16.7567386587741	23.4594477003064	22.8092454854316
184	16.5843369031705	22.4529509527006	17.6637102529544	10.7545051774222	28.9881314872979	33.4499328751303	3.56585648197498	29.4128316188109	22.9425972777432	15.2133440306048	28.646729480451	30.9229617074037
185	30.0892529625721	30.8227169352005	22.5916961743604	24.9938845975271	34.4163767518783	25.785772405767	20.5725150048351	21.4687122802120	9.48056990052557	21.2002351817355	26.4031833096333	30.094475537456
186	40.9371582683881	32.5888367492841	0	35.4915873420325	43.0955351667783	30.392126034977	20.3592191338624	18.4157463310459	15.6988557085585	18.0056818146711	25.978537359393	11.9406170352566
187	8.68373763686639	27.5952451589474	8.51125423540138	27.3999597101189	9.42736970321363	34.2631540724509	14.0673997001856	26.0003868412007	4.31314630454457	16.5648296047997	7.8737405395974	10.7491868316396
188	34.7149290458395	50.631551599505	31.7952287318144	9.64772703233682	44.9418788628519	25.6333467403267	15.6016709375168	29.6050749318065	15.9254048983986	23.5367362289523	29.6649761935342	25.3414633690745
189	13.2166198372298	5.05526849659887	16.9866154504305	18.9573417278865	13.5195893159798	5.72759144430544	21.3532319158253	32.8853765979229	27.3011177048050	9.2649173134867	14.3957938372595	9.43878597592837
190	24.6885695619063	46.7614038729618	13.3888817730632	33.3548078835705	34.9748248304577	42.9324992559286	18.1646892601896	26.0500558673127	21.3528658673393	10.1324332286506	20.1821833215167	28.5261973955393
191	36.8849879723524	46.0845987421388	41.3625477370275	37.3089946107789	41.5500839872972	72.830397240015	16.7688844149231	29.2272459070493	28.7029162134572	20.2211612521052	15.9508123649436	31.2823032359643
192	19.0179224733768	26.8855361041071	27.2102506210459	19.3806043846961	55.0223811481832	18.0616593458405	19.996089669833	26.1415468369029	12.1358394572643	23.2188738619798	26.7743044109683	25.5146658934051
193	39.3838655108352	30.9072959358976	14.3977256174070	27.81762396261	43.777496013082	19.4045197896267	9.70793116336261	26.7299811849751	18.3990747033084	12.0866203813859	16.8290944451702	15.8388863663066
194	26.9967249177320	36.9122197942119	22.8162693574455	27.0952850248842	54.6804373842541	42.3852504854882	9.16645002957656	10.5796338568865	14.5513852373517	14.2514611017196	15.3011780348344	16.9063550260182
195	22.3874149069868	26.0499459376315	3.90799439749667	14.5370150096679	49.6927578292748	12.2572815588159	17.5709625052681	17.0136950445488	16.9778186766903	19.5005659901216	13.5067139968456	15.0136602727861
196	19.7157475036145	9.96186389686474	29.4803473017498	11.2109336792868	13.2604047017535	1.09642461724983	0.810075630536936	8.46165258178944	8.03164760487972	7.22223905027261	7.45831680666545	15.4454921984700
197	34.454563024866	52.9909817607525	7.80330066825937	26.0502706911082	38.7530424926765	39.0571218810809	18.3397218374462	24.7229625639687	13.6498201092957	25.3497935783934	28.1547487010927	20.0379508280724
198	37.0625909315579	11.1602851749468	9.8131348707144	26.2969801687121	41.8887682495291	15.1783077445492	18.9784484636451	23.2532742425979	26.7055546699247	8.40758092132901	19.1376350659685	13.6194596925562
199	10.9436052116977	17.8378222123336	30.8830375848846	13.3861144301981	19.3685683373718	39.6629154322153	10.9841923946140	19.1908914402938	13.3585099941370	2.18543296485142	19.2173064131538	12.4485118165743
200	22.725849164907	17.0954293176064	2.69985902795041	41.0498522758509	27.2457760138956	27.7700087279739	8.25857346724275	10.6185191359080	15.4336974742046	4.76596115226029	5.95405794996412	14.5706957105362
