# Supplementary material for: Simulated data from a genotype-to-phenotype crop growth model for pepper
Source: Data Brief. 2021 May 11;36:107119. doi: 10.1016/j.dib.2021.107119 (PMC8165395; doi:10.1016/j.dib.2021.107119)
Supplement: Supplementary file 1 [file mmc1.zip › Full 100 GxE datasets/100 -- h2 = 0.3/-436288482 200 0.64 0.48 0.64 0.95 0.8 11 GxEyield.csv]

	NL1-15	NL1-20	NL1-25	NL5-15	NL5-20	NL5-25	SP1-15	SP1-20	SP1-25	SP5-15	SP5-20	SP5-25
1	8.43058980795713	16.9982862426555	12.4840250913791	0	37.233733226197	26.7620748276990	5.02204859668607	15.4576434584982	9.17382053513946	17.2697068125227	21.9436557353532	14.3185101702031
2	15.0494986608820	24.0767726199226	29.5404046812924	11.2479120222223	15.424990080594	24.88698176026	2.77319980437749	2.54480774056504	4.99372991662415	22.1610394236307	9.69260767883723	13.8021751615597
3	34.4600900413605	44.3720555526792	45.8379398074812	33.4624166860985	64.2530994701028	43.005026507826	30.7190481871145	31.6999041174383	44.8535264995026	23.8621040191659	44.6871894668561	31.4934873845632
4	17.4834914763347	54.0636888908851	30.6795999010498	27.0163468773461	22.8645636474235	30.8970560760957	21.1474593004655	22.2087304205807	13.8963589359358	25.3926435693906	27.3864920589347	19.3628426051973
5	27.6420805723567	15.2565195219404	41.0999577144874	39.3184319804745	35.540557299697	44.9673408314591	13.7059626381524	28.5461832409178	16.6980300489794	12.0938767307093	26.4750129013254	19.3302130144870
6	15.7852733592453	19.809999187759	32.8877054651182	20.0708152029783	27.6102809772197	21.9426923959368	12.4966433909752	20.3494090108474	15.838362993951	11.7277398064525	4.71302185349685	28.4524361836412
7	27.9345296936085	34.6525992963362	28.9634299938564	24.2291583057656	41.1151592765488	12.7351376758950	14.3402950316338	23.0153333747309	29.0671230820685	22.4313898273992	29.9260956216178	21.2051076725554
8	14.2292800018859	32.5341957268202	21.2098358102529	35.3374859281988	23.4698577047705	14.2102187321288	21.6179178125999	21.2185231347904	18.4481591052721	20.1688770238895	25.0740295805618	12.3484961419220
9	19.7939134921686	10.9276072807228	25.1417972480456	15.6275951556426	29.5973616849202	26.4425175307222	6.84932773527735	5.04654868925163	18.4799801830519	14.5446973051281	28.4515299322682	12.6276747934159
10	20.4589575654007	24.4141820403869	23.1884943032513	27.0249121694762	50.4564590422606	33.1487187074149	8.11384226504934	15.1986435940600	28.9746338665050	16.1302227793701	25.1099126722587	20.5497814940064
11	19.3374673564381	18.3922884489666	9.0474158333296	23.5560450168637	29.3411112484695	26.0014373356364	10.8337061098491	1.7515157825362	19.7930021570923	16.1661503864419	17.8118185875595	0
12	17.5210650359187	36.7420609155084	43.11858478737	30.8177029253753	17.4970036764592	56.7852606893175	21.6647169742469	15.9610600604836	19.2729411035022	16.0646116641943	24.4360601272676	25.2161344475734
13	20.5739535524862	54.3345936580977	24.520513595725	42.0079350757062	38.9888565828041	15.8565308325174	19.5954808899382	10.4002940856667	23.5191040745173	16.0105702256586	18.9925835456118	23.6501808382598
14	22.825155479848	19.9847949628615	14.9401560091786	26.5705897948082	26.5897983688365	12.3013428087284	15.8199496802879	34.1147661656381	14.7253919020554	23.6643339204293	3.6979279767643	21.0108420986021
15	10.5543573666818	18.2271434163948	22.5680520468419	20.0950601513474	28.2464323500481	31.5818156585289	16.0319677926309	14.3005176609206	19.4621046684137	7.48144800957271	5.59269510246645	7.52112062151112
16	9.604206663405	5.02442738671814	27.6855752226895	21.0373722973295	30.238318486403	38.7508453758704	18.5763280994150	19.6734802323542	0	5.6036689169529	13.6290900236232	20.1141436583129
17	13.1888086421208	19.9083793424307	18.5588206714410	11.5575174261542	12.6575114369219	25.7354219876102	11.5781072600106	12.4506082628829	18.1306053600122	12.0267310748509	24.8566176273119	24.1572230824685
18	25.9952962598120	22.8154553498358	26.5358732083764	26.2292354060516	33.9631377540882	20.3532265737719	12.6580143298703	16.1627152698909	10.2079606169007	9.17747852754126	33.4803030262631	24.1805743171977
19	10.8365899329814	8.8232085278651	5.29925013956941	33.4531800751757	46.4298657314899	22.3641562886655	7.0555779253656	23.4607137849002	0	12.1527055871788	11.591517684769	23.0867914675259
20	0	13.2050548249032	9.74581892032626	13.9313032138963	25.0008396961081	31.341873234477	14.3467637277538	5.8291672231766	16.1606976224832	8.61229339821208	24.7257963157491	9.55667664665883
21	18.0992268530157	34.0013859565273	21.8606399885731	15.7663444071233	41.8991258430858	41.5244145201060	15.1789738879986	15.9220609588567	10.7938913722752	17.6694420000389	25.3810930120387	9.56512211165444
22	9.06103414562207	0	0	14.1843795805222	4.64839374396017	14.2453213447788	7.6312143263028	5.91968750726385	19.0253322776433	6.23654400534619	8.99511003231805	22.9019094578443
23	32.9434930511079	35.9313222495265	7.96505324215322	31.0697394658925	40.4605188474353	27.2143040243256	20.7274672536331	14.3287146387018	12.8388329015541	16.2416638766643	26.8537118611824	19.1913228496152
24	19.9752833742346	24.7905742890023	32.7025103114607	25.9494460628504	54.0472745690176	47.6015128984796	18.7086253284663	10.6239294192681	11.3300433710618	24.6634331180829	22.7837653527892	22.1635135686975
25	17.4965891048818	38.5533798148759	38.4146997266658	30.166131890228	18.4017038215087	3.89590312966414	9.17332396073722	19.0023649498419	8.79234459409681	24.2806959408569	18.704990530977	7.58259977486879
26	21.7539202609089	31.9159218988121	30.6949934966541	22.2117937288099	67.8451821601155	28.5721573580083	10.8687672281151	26.5094370064844	26.7979587740421	21.0006766166768	18.4560166358371	17.2216785948450
27	39.0728483349282	27.8973202677013	27.7587097730189	18.9372404018393	17.7344439530918	33.047820280517	21.3601362980127	12.6500142527352	20.0841400418987	20.5325455974666	15.9540600212921	20.4301366060041
28	7.75523483341318	19.5749149792457	20.6818583289557	25.6500226485775	26.3639025933619	34.5151094435341	3.94231528241279	15.7667714948294	7.23527934520016	21.8904904361441	16.9318385104285	0
29	23.1677042091498	33.8094831268256	26.4379913565535	28.9098845943685	31.2135787087257	32.2893763373051	13.0869845407766	16.6787195603812	22.4448046755548	16.2545193911034	7.83126080626055	29.0776248532382
30	17.2806135002257	30.0505455027272	26.7392852271121	33.410547522235	14.5910626889984	21.0306722383198	8.4945661660181	8.66725237548609	9.81894275675796	11.7444087804999	15.5215553802797	14.70284360184
31	26.2809023536473	19.6943920943846	14.9603029160711	13.6958606458684	33.7369914146045	48.2070959293424	12.5594984225111	10.7310874704423	17.2310887651392	20.1524006137635	13.3809424333431	15.2129822611600
32	22.2015956324097	35.3348121654712	21.293864599	37.4370427204247	51.5396584604585	13.2346183679244	19.6909836489468	28.1562471343776	13.4867862954579	13.7829081811810	19.0259955103915	14.0313670959305
33	20.9676924088581	26.4153627893512	14.6945734562645	20.2317904002584	22.9356431729542	27.9127407657507	17.2862530477774	14.6539718591041	22.1402177523941	12.4025494906379	29.8209218739832	18.4516918770840
34	36.1187903965913	54.3078913755351	41.3446797351295	53.1844992937905	55.1953672716525	42.0013700890588	18.7560653137957	27.2457962342986	26.8582564409825	30.518674255544	30.8184219590847	24.7355636471641
35	10.7202808900897	7.32749937787434	17.5303017560557	10.2858997485002	54.4271735962794	31.1792844224732	15.6327685173427	14.8833075791339	11.4743466820064	11.8452812594358	11.5587614482773	15.5286939340312
36	23.3175902386115	22.5704038596323	0	28.1084631700733	24.9194826563366	29.9442122261221	12.9643508956525	14.4989983717884	20.7415626222771	11.6871601119092	13.9026474327947	16.6627572798983
37	19.1398505990747	20.8927732747346	16.7559898643657	4.1169854962325	19.0077713585125	2.65372634127825	11.5962451746079	11.7503935460368	7.1664322447109	9.40601606536109	27.0378658944922	18.1293074300569
38	18.0341266844579	34.9413765087506	4.71947990330011	25.9526395654207	25.7120853568477	40.3601636123803	12.9867577459668	22.3962359253898	17.34430913692	20.1622334388555	0	20.7637595033057
39	13.9781027121791	48.9125471161898	40.7196516490185	39.4866907927184	50.4187903028742	38.4376085926405	17.7584909019919	12.3317242617851	26.8275980850874	20.6480184999891	38.201905083088	35.7481555828996
40	9.44268313432787	20.2599070363127	29.4677108357615	26.3106110405417	53.7876852433439	30.8679486934368	4.48195359138089	16.6896955959347	21.5416160006511	17.9642400265579	12.6555205261473	21.5849271831224
41	22.0689068846617	17.5538153278959	46.7009395959869	36.3503517379303	61.1649429346901	30.3798091122228	16.9332539600804	24.8346446101580	28.7977426484246	2.20100980525954	19.6833010441355	32.8943877230935
42	23.8728176382915	53.9646753413828	29.4085336072696	12.9564566616067	35.4613527515227	28.2861891206297	9.98898369883974	32.6882610871499	17.8086153441533	19.4971904456175	32.4580312608622	19.5131154752327
43	11.0412138426466	26.9691801255805	7.213530733454	36.7899167353074	35.6084928844503	16.2210005108564	13.7759736266362	12.5440195405232	5.12105047526464	10.8908752979071	8.46767089907112	24.8948509027327
44	19.3117780603788	26.1727847646949	0	22.9582270976689	36.4002763495603	9.17096552831866	15.0386743951390	17.6939519058839	0.118875323359658	16.8119203087646	21.6573109894196	9.84838751388506
45	20.6361214774220	35.5268055765312	28.1802563114493	10.3626994888780	54.4670367950269	40.4093023119747	17.5252252700382	8.53794197244203	16.9692991993186	16.2333859149926	20.2016005276556	24.366112934323
46	17.4428882253546	33.2477164112284	22.7617325517234	34.5818160571718	15.507682524748	33.7026734946565	11.7692039238987	21.9310776450602	27.6867275697683	21.2054403903614	19.1363436023667	18.4090550189176
47	27.0311528936524	19.9461703785710	18.9179446853607	26.6973506996390	20.8724658056447	19.9384077886881	17.3681704506148	18.3601153227571	12.4941280655810	32.9552542832327	18.8125064118450	0
48	12.4370492631445	15.1865055761151	3.12749276855726	15.6373212630567	11.2332674215861	19.8391910554407	9.81730972596494	4.99235928821952	11.1542631953390	14.2938377808182	6.54586841240764	18.0096319319698
49	29.3064768000745	20.1449894600239	24.9065422728622	33.1553836102432	46.9717030010641	43.0923766198814	11.9853462226297	11.1159256956875	11.5259614487873	20.9220646821219	18.5271280120926	21.1128647880243
50	13.4197851920198	28.6263940682223	0	16.0152700989056	35.5802261012334	34.2453063584867	10.9032130293951	13.9254962521818	4.69706031658596	15.9202421655406	39.7299474132075	15.9227459829322
51	27.5311397138993	16.0145852256313	5.69392020169818	23.6386716535146	52.3784568502027	27.0819019758912	4.31730693560379	26.9438359395842	16.1202086005278	14.3783879131830	15.4020143151896	22.6704475295285
52	11.1312126173657	2.81351944990797	28.058086769317	23.9521276685538	23.4048910386821	0	4.13914420232376	0	15.5793012220413	4.08012129142107	5.54013010971226	0
53	21.3926260413977	27.3792825640891	17.5836185458052	21.9807414971915	26.7259934606071	46.9683706932059	13.6965234850410	19.2318425416830	14.0193344220452	7.8916355029432	27.8467102798934	24.3033526004982
54	30.1485526362957	30.3916822885857	4.59447808326532	41.4009821884087	39.1112211939227	12.3105279813389	10.7829939238792	20.4388489756738	14.0786675828291	18.9602284115281	23.4222915145187	27.1094833298293
55	18.4839508410407	15.1503327127906	25.3784416265985	22.9002231629746	32.3129590592027	44.4729120881451	2.71653999021943	20.0988423003473	17.2521536222910	21.7839850427449	7.07471926943752	10.3873189154081
56	29.6343874102097	45.0523689667319	10.7459108312627	37.4544625777220	58.1634758276479	16.5922691627516	12.1269948797458	13.0663759964485	4.98845197641058	21.3313396540607	23.8511558010117	8.07095308348326
57	28.7943996777587	20.8526892798438	16.5961843362826	24.3090344525090	20.4147199553007	16.9691178718064	15.2497813393031	23.6035379700566	3.7513962029092	18.1625082812106	12.2256104861352	0
58	14.4573534592099	29.2108842470548	32.5410564663311	35.604925407151	52.5835457014761	39.0530404029696	16.1886831474611	19.7298217925438	31.6351774914201	18.4727185293223	25.8574329428569	28.7204618759709
59	18.6995394864253	40.3379428021787	24.553229472766	15.9983823152149	30.1448837937573	12.700780300262	19.8545764876754	10.6007470346464	10.3703765330391	11.8839587868833	21.9744465566417	13.5304164990217
60	17.7054501013158	14.1192630655175	17.4251785639868	25.6886052132256	8.55399920077167	30.9748651932998	11.2973110541083	10.3254585016159	0	18.3366077379903	15.6695359022423	25.4358924333786
61	25.6627131197458	38.4377647373868	30.114250359655	32.206581689414	42.5752956100491	46.3826467933254	13.9682273168095	18.6612038044105	21.105848772467	20.6514966836921	17.2576302544864	31.9148728638784
62	20.0919151741221	1.21681875440212	0	13.5333787193626	32.070991221468	10.5577234934558	8.10205984865788	11.303431964586	10.5295170987139	14.5560348047873	16.6910191866272	15.3708898666971
63	26.8774908715808	36.7897330023569	28.8205935205692	22.1329838528922	33.7792206098907	50.894804964907	17.1335968369213	29.1433146151516	23.2993520934427	16.8706794701737	19.5920792440093	19.3052304455085
64	29.8403489891627	31.3332126356355	17.096173993221	36.6444916623633	41.771532523089	25.1008435606093	16.2817775589017	17.9165971050942	8.35797242032263	21.4414377026875	13.3657152276240	3.92246681756908
65	18.3205164957189	36.5632328855164	35.5471281753149	31.4659801184833	27.3448075367747	43.9035607945897	17.1811388985418	30.763154152604	23.3266881059338	14.6632940310732	14.6140474052348	16.2657745933662
66	22.1119236878784	26.6909740698207	21.0795505703174	10.1541868777383	28.7822193025757	48.5644250091965	11.2673887654277	19.3175504945883	21.8675661916698	17.6956458131054	15.5966045047553	12.6379770136865
67	18.5105092868897	33.0379884970317	23.8600369607616	33.235951575948	40.36994908972	16.2957153998479	8.08940648680303	20.4458451078468	25.3478400441591	20.8550120710788	32.1460961632898	39.2217390684548
68	12.9994854769706	28.7437124404455	28.8429125412795	19.8187468685997	60.4284244884208	34.8512576510168	11.5300623937808	27.3875664232816	24.4048157780431	9.11685630712621	28.958872934239	17.4424278161985
69	24.9550106471674	25.9529118904355	25.6668466086933	20.6223257263657	61.7719931445488	38.3413387994499	9.63957853192315	16.0804463996378	28.8866938540986	23.4769741667324	15.7772941163128	14.7873771124727
70	20.8901333757654	27.3636966454735	21.5973971182536	38.453995534026	28.3625376550625	21.8021633352992	3.54831974143203	20.0872786070429	3.92562162373877	20.6478706332339	44.3387450214513	20.6883955746956
71	13.7648171947057	2.40015605738548	8.58487307113765	9.43744998704848	17.756158081389	29.4437163549535	7.65516936196047	21.6807399690798	6.20976724292488	11.247898522286	14.4721243404376	23.7665945652198
72	17.7728097761994	27.8601586037509	5.78485489008487	30.1977961394443	34.8854402661361	29.5671672184139	14.1247634270216	16.6474269167674	7.52306521525763	18.8620856957953	24.3544195904709	14.8547755359522
73	33.1246259346196	39.8610690909887	18.6350356457009	24.0262044855205	40.9500190872504	38.289465753882	19.4176008624267	19.4380566679098	20.8086770017711	20.8237655219002	29.8028729560682	34.5051612037580
74	22.5948543234099	29.2698951133648	14.8894174233899	25.2255537041706	27.6257571403299	16.8402460985040	21.9394147652126	22.2579684544414	7.00255113742418	10.1079875049491	31.3700578260213	0
75	26.7389252589975	15.0371175418227	36.1362579928043	19.7294765811338	34.5599234887649	19.2833818432704	17.9928185306314	12.2423962501834	13.6519160474577	19.4424690019723	22.7349408776339	27.0026591742934
76	14.2763233699663	11.4785066214478	6.06627451677036	19.6466270349012	22.0238133788604	35.8024673098099	9.73125636516309	23.8641037901667	16.0132233350342	4.76872162389563	15.1462128915421	17.8090415674776
77	11.9763629564395	29.7985457982429	27.1589767304535	11.1668111782162	27.2903428485866	22.5798032507908	15.2429513605577	25.1276888390151	12.7617477128129	18.3805994745399	20.7501416111165	0
78	27.7815811047165	57.4817155619071	48.9722749337473	41.5775356236355	74.5239506476348	44.949813602148	23.4364507469692	34.6669827760291	36.9554480609527	28.9827304107869	45.5895853641223	25.8331781495942
79	32.2132491315523	33.7141391846358	26.0496906004184	33.9961191189801	68.561002739896	52.3451935588888	6.46747934168303	25.373182248889	20.2942693812003	27.2415000009114	34.7229125982561	21.3105036786797
80	18.1915197676069	30.2908035248549	17.0470087640321	7.56362183778493	44.321295666341	25.4375412042709	13.41849870018	25.4884158883977	20.7342488441621	10.4960764449226	20.0617833204208	30.9025051558219
81	16.9427137198119	32.4308440609133	10.9988924536099	23.5631366100338	50.609626069665	43.2174715169017	23.5114515165599	26.3178925370251	35.6663276836739	18.2265166817017	32.5879618468906	28.3630654664611
82	29.5998746189471	30.2134926724681	17.5806109683522	29.8370076749459	27.2408378100943	20.7832243600153	10.7735012812161	24.6106480416701	17.6823421757909	14.4683478483775	12.5141893157464	19.5041404955205
83	15.2458155195566	22.1359831786122	11.4106248115344	36.6379250185452	20.2876319860957	28.4746849842382	8.19345274995426	24.8243456545097	10.7291057435802	17.7756821434337	31.8484104414493	12.5500738069645
84	27.5050704363282	35.2237180376778	17.3981295979547	17.4752788354873	39.490212567857	17.1364348011215	7.95318167970695	16.2366917434815	14.2319218593742	22.1948652995753	0	14.5415255430039
85	34.1096668367459	54.3328167489101	52.726654276243	42.1253988339216	68.1056182421287	76.5112920184486	26.465298777598	37.8488396222059	37.5706588032587	30.7982848953821	46.3355728367475	39.7859958992632
86	19.9514333837916	29.0832231414487	2.07560194467770	35.3161590134974	27.8651785216499	0	11.2342799858010	25.0151328937052	10.4630251557635	18.9979406238773	18.6166274758748	15.3667281233486
87	15.6527420486292	27.0236009814453	26.9702165987143	19.1770367367101	28.1197911414044	36.6097920080385	11.9791401467113	19.9204761512580	2.46100498058604	15.2930880284351	16.360478263309	13.3901058221415
88	20.7059100647919	42.7567024025247	29.678231315988	31.5933503387355	57.595050194504	21.7750933974541	20.8398787531783	29.1216269755489	8.55590474333812	15.5086707491174	9.88585233633074	23.6952546488357
89	24.6703006222908	5.16137800174285	7.3279739240342	29.8820633668216	52.7193601605669	0	8.09100084382424	16.1875592374990	0	12.2729358452784	13.2518863654471	7.33784154004941
90	27.0061404107018	59.0089009859102	50.8327697108381	39.5000741219571	69.5570825267024	55.8120639279395	29.516671617247	27.5024261681023	33.3529199501256	20.0492179491298	46.6830727738506	19.3758340250269
91	27.3196227400241	52.4202672558365	39.4016119034907	33.5652364767027	51.0411578259002	58.0439877645058	9.99364615144483	38.1898038968936	23.9395249103515	15.1325244884972	38.3834918974715	18.6320872211812
92	26.0234801749119	38.3963830037522	43.3781271937832	36.5351773004456	31.1341490007872	29.8049828000690	20.8329614277148	22.3326072877471	20.9957907808473	26.3148602684429	24.3556072100153	27.9578839173390
93	23.8318771356867	35.6278748527039	18.4002024092637	39.6767738096255	78.8044689688198	32.1295215903978	16.5158705711081	31.3341232787908	13.3036671207825	21.1342262805673	27.5895574242996	37.5669906824317
94	16.8931055226732	8.5969639632425	18.3922252568217	16.3104301971397	13.4204109000823	37.5925336784037	10.6418189255770	19.4233457161179	7.07110359527625	0.556842269183617	12.6053080222822	19.6952566704164
95	18.8790908104443	31.9696589521637	8.29809896380893	32.2384460260944	17.2221908121946	42.5324107830861	10.1992015640338	30.8499031509954	7.76143896533837	27.6586168785531	11.570483915259	19.6851782621029
96	30.6570138239258	56.4522712039047	27.2116310318892	29.1620533501057	29.0222809520733	50.0984280648512	22.5354370581878	19.545826273481	20.9296466460581	23.3247072653781	33.0558301543462	0.71379236764108
97	12.0577189026486	15.8407993707724	26.4751809468882	14.3996726846727	51.0679906476628	1.2990210027229	11.5774023719642	10.0235364877851	28.6634196203552	7.17328343131077	8.84406137498494	11.3341815856996
98	13.4904525585805	43.1163815210652	31.7421726403299	34.6238338341838	43.1687443113081	19.3282306843169	19.9054725002916	22.9791600178516	27.9435828022191	17.3318909699804	42.9494160520384	27.9347577863003
99	15.5059529948311	41.8151873805781	41.7256894786555	25.7723215651707	16.0644633871718	12.0890975980899	30.2006291603006	20.8630428177753	24.1537285565243	24.0598835098915	30.6892821128005	25.6581205064261
100	14.7770661050102	17.5385654718740	5.90990220821565	20.4456281968336	27.140694210783	38.8821562776864	11.5955494175995	10.6353636194949	7.40338968675202	26.8263186253566	15.7431493435956	29.2947334759199
101	9.37899964224124	27.7800764192534	5.79212944037648	24.6638721211808	31.4937999498054	27.2258499539703	12.7869743178555	29.1665414459623	19.5323114691504	18.4574812450450	37.224732358094	23.0197325529984
102	37.0854879988012	49.6552553018866	20.0331633738307	38.4638427156543	80.2808947226275	48.7145192470756	31.0164290584812	34.2918209950504	17.7456586695743	29.779264182746	34.1801448978075	5.26556001174891
103	36.5585605134427	33.4848571881511	30.4166829107065	33.7338932035187	41.2328851927521	26.0698463766175	7.5841330581989	19.2717229798899	21.3871584524211	18.259278847041	12.0556970347151	26.5329434332920
104	27.1090167718561	26.9855146495269	6.31560975642879	33.5304445434991	20.4208212753337	10.5924297328868	10.3078825945873	18.5053237350030	0	12.6581543954242	5.26702225539354	15.1613725432177
105	18.4540728905842	45.5537121076687	20.2801381581454	32.1455559403537	42.5369116534447	31.7595068334316	6.32754141107069	19.1032215664954	26.0468031499256	29.5641474967675	20.6933485979812	28.1174471532134
106	9.44037951363802	0	28.8364944332511	19.3472464868131	43.182194157421	1.42180040736802	15.1916791342939	11.6719522232543	15.9659979633673	12.1617516582479	7.62410848204495	0.782667801742107
107	22.3610855193822	26.3588800744109	3.24930089029032	8.0746098725168	13.4748693169265	0	7.36980316731939	13.1330750911084	8.58107192500396	12.5821116872925	22.6241935086596	35.8112730396255
108	15.9450610397537	9.5311294899732	5.2172321900689	29.6023080838183	27.375748687166	24.3180217484459	6.32468106240116	26.9550068874312	9.63051588894443	3.9760846450516	13.2643356069499	15.2158787738589
109	6.4516984884979	11.5994755176801	15.9720679618975	16.8748020492137	26.7985332473711	10.3737337715271	5.96423582241422	11.8558685782016	29.474506240039	14.6765197294693	30.0924912538766	8.45251182226014
110	16.2638269866037	12.6619212027078	20.2066220110147	17.2793400017362	19.0583150596145	22.2270420522192	7.04901334044455	18.3461426073047	15.30573234495	18.5064946738741	4.94972344519808	0
111	21.5940930103088	31.9931489704704	13.8706868665361	29.9523068507256	6.1834370053058	35.0652666824632	19.0790979626203	20.9954136360579	22.9736098279309	13.2956130423304	0	7.27671794845516
112	30.2437230233685	39.5327952594808	41.1209267145241	8.37690798587851	53.2397750919473	21.9678032494329	16.5333003015940	18.7972067346544	25.3702570005087	20.9559816646795	13.5585421116014	18.2389761744344
113	10.8909975968337	0	8.37916055481559	32.0124605746712	20.9502771587032	23.7963075891544	5.24174936367582	15.8814788468864	14.0231726522984	13.9046178470650	25.3562909014680	9.9403629128163
114	10.5541228024322	11.9255007470200	29.2373006752683	21.3293190434806	23.3998976962211	49.7763395231123	4.55649867649629	21.948857118878	23.4838427776238	1.29355392121299	13.7115703721021	14.9899984394786
115	12.4660674341438	21.7034981556343	2.78582853063795	19.7906351640508	22.9598488551388	7.86791336121206	10.4773593345492	7.09144769686047	7.84718286142559	12.9266653847668	0.117659800083171	16.2327152786424
116	33.2376077928444	43.34140065172	39.0966175654844	16.4764648549254	30.7041005206602	48.704433329632	26.7709850735869	22.8654911510098	21.0409464785933	9.16572770642004	37.4888565410859	27.2544986794183
117	11.7817762953652	0	18.2799279199768	26.5606120540733	17.493876205803	0	14.5150963177400	0	12.0110020613428	0.369571529157565	0	8.99411305587852
118	20.7606488270854	32.7176381437754	34.1249433306549	30.0725156981432	55.780578712217	30.6008397370569	13.7584908861720	28.7655295053283	22.838667152783	8.24553900498998	25.9103890699687	15.8465161981340
119	17.2422179664560	30.1874593112620	22.4703375745559	22.6718891217086	23.0198208725049	4.49191174826263	14.4964500455405	5.3147337491461	7.90052063197394	19.392259239681	15.6979652226912	9.12917279085546
120	32.6543214015637	18.3409401215951	13.5867636791502	29.9131627868071	62.6892893266975	11.2757925856023	8.18488726753364	5.34712602751892	3.52630551439964	12.8178805448665	16.450490460234	19.5385221039841
121	20.1379817621128	26.9017046576108	10.6600234611531	29.2129373300421	40.0240763453952	0	14.5167767371690	14.8540305925711	0.739950278014271	23.0698963740256	13.0971154097811	23.1986932353494
122	1.25026828428205	37.2717169592807	29.0937917695024	18.6820486450903	57.1260345531322	35.6796131016362	12.6424939945121	9.15651073668747	18.4995453754116	18.4806353808452	38.3224143567458	18.7142784945786
123	17.3203151321266	30.013131382165	12.401887223785	36.924205216544	47.6845093983545	13.0689503033989	16.0692797477680	14.8838583658472	6.78476683269948	23.7462033750050	6.50119577308577	8.77369991199955
124	20.5021010044677	27.0150308495694	17.6284924683319	40.6916724492209	32.9669209158976	42.5698960420383	12.2510471539198	11.9557861950655	12.2700888677405	19.6503251062802	28.0790205685518	19.0988122682869
125	9.98743410939394	0	32.3755952696884	13.9109909595722	51.0851483480618	9.5686238667876	10.0963140006142	14.6087674934729	20.0511746960251	6.98899678181953	4.30199827740218	8.99202362364339
126	20.2882417599496	41.4452819655238	33.9025431158957	20.9476769693159	48.978276035236	33.0848590997481	18.1122388556323	13.6922461069668	15.8110170280711	10.7104329922396	23.3825303832944	3.92420840815474
127	22.7920237141962	25.725363657363	17.6973908834688	42.5847738288196	48.0691146806024	43.8266145369356	6.2537890974968	22.3168929680105	15.9225774013417	13.1781979544638	23.9168868023544	22.8586652793935
128	32.8760587596995	44.6490655748587	36.9563358305150	49.660948014481	44.5207530043972	12.7830160828157	14.2673830767482	12.3254716557166	18.3596483467398	28.248738146332	33.0708698799064	23.2739646433478
129	18.843673740429	17.4359447093087	29.7268887211191	28.5903056587032	43.1211716219169	10.0805424415289	2.35717978400544	16.4148081330489	11.9238424525879	17.3567780048426	8.06109783068809	12.3790473545099
130	21.2547055018556	26.1971621241439	22.5683813311473	32.7551656304927	17.0873765616460	36.3571373338942	11.1407868682908	14.7365746867468	12.4704066154095	13.5010858906491	18.064693787477	21.4935571076045
131	18.5084127121510	48.9583583092346	32.7371826158553	39.3132795870918	25.5054506314401	18.1620841576135	17.3062803174104	20.3819447665803	20.9531677358739	11.4643387738035	27.9227762605102	16.2076099009074
132	42.2281747013525	45.1875628848681	42.4835931293814	34.9721330271913	49.4484767631784	24.9379867296277	14.7527838038618	28.7164853056257	5.39417577833331	22.1470060649644	20.8294000105612	24.7216694801184
133	27.2846940884913	41.2623941109784	27.0902572318366	26.1853003172694	34.0075565775978	52.6010674122925	13.3834455340073	9.69766856862867	24.7021144492508	6.95058971033539	45.4275851526288	20.9906446442835
134	21.0188163519942	33.4489493426846	14.7255818202508	26.4031641384031	14.8010044614210	58.7172507419796	16.2817096450911	26.7294526000993	14.3442498085289	11.5166379441552	20.8809021539491	16.089751184336
135	13.4089462081876	17.0568802974430	15.2989971054998	23.9422138600395	28.3653470489245	27.9999539189677	16.7094543266488	20.5974858557110	5.95480828594668	9.0824672500673	10.4958135308994	18.2207200352851
136	16.1086619791934	16.9213669562848	8.02030596425794	19.3577982536186	18.2159340584731	26.7111920686487	9.0017378452208	12.4190217832568	7.96700352575941	9.94308613400979	4.43252274751262	10.4405859242880
137	16.1825566990413	0	0	2.33525099480836	32.1673223636425	0	10.4913235328365	2.19779518835165	3.63611930727676	2.34754441215393	14.5621639710301	0
138	2.34663729409664	6.48371927049714	8.62777352925240	35.8958674538682	25.4231348372667	1.82233183443411	9.30481009311191	7.58546996538118	18.4629934152509	18.0498563000775	13.7437239281629	2.2066376031902
139	29.0804967838171	26.2984691453689	21.1430204963454	29.7563186788232	12.5592339899115	59.9704383554031	12.9450074432289	11.6266487661438	17.5089650066161	22.3245493000054	25.7342904938046	27.2590405589418
140	12.8978133251022	20.7557326457178	22.8821461387148	27.5309869120908	18.6519832305398	11.9206709812042	13.3182260560443	25.1778494365546	20.5645271280086	16.206562470222	19.2467324305600	22.5490680567858
141	13.2241238712176	11.8521337493154	39.6967956713274	28.3413139770478	25.2627869574102	25.5251659155114	12.8953579078216	15.7300545711962	8.08082316500912	5.44044019762596	17.1710964308299	12.8949875144369
142	7.04801932050296	13.0304147009100	20.9642149636348	33.2909203020140	13.1343342383312	36.0461338645153	3.99562745385938	8.56212943022236	11.6943727605960	2.81680100265055	8.85844586067459	3.54825410450690
143	29.6766172148285	46.4985685845275	28.9934551924886	44.2837956838094	52.5848375416721	25.6908952849735	15.2783682158202	28.6209329429942	40.6577892289171	11.8605004291722	24.1413566895293	7.08508020132613
144	14.5437765662202	7.8064016492697	27.9601849677443	37.4369519258161	44.4271146107943	24.2056235668064	5.51044099725533	18.8307220787147	13.8724674829625	12.2802762872635	9.9946882618455	21.6039947148884
145	24.8514037166179	18.0468307589267	14.7105856589661	25.0346331809038	29.9229587285096	17.2826773103054	6.99663266484362	22.3860979110848	30.9193388828672	23.9807599269216	13.4856020407344	12.1805467889035
146	10.8750867106268	40.6437609779752	31.3459429945319	31.0454746951464	32.5358863335472	34.2480591013053	16.1859009178575	21.8740105930416	9.23361372445404	26.2027222845716	30.0055219870515	11.4382895746196
147	25.1685905291199	31.3323855957273	20.3758387515321	33.853237299719	60.2638376349218	43.6100793208228	18.5446012920931	17.7449656019066	29.0489603594494	13.6321699134646	31.3864487431106	22.6056149971614
148	32.0102706780718	29.2131566902357	24.1413009866372	26.0993252656526	49.0470624778496	40.6341747537255	19.1887856621633	5.63862361512085	4.80281442418337	4.24869825578084	21.0599919011935	21.0399846043824
149	21.9865205587323	28.7418062649814	42.2223630439574	20.096120377751	48.7801986427157	18.4980118224099	9.16657132835471	18.561283099811	20.3045242534082	18.6677385344423	48.587766294082	39.2574975907457
150	30.4754697851333	11.7703730004800	13.071398812383	39.9278144999522	32.8039370915178	19.5995607213025	12.5346942489879	18.4691801453975	16.0399457645022	16.6783692629974	30.9979504632137	19.6446510654278
151	18.9297839530756	35.9716985112627	26.5652342416044	17.4179248645041	26.5587474614846	6.93630036926631	19.5017666274996	9.6456281179826	13.0238002770395	15.6541886382648	19.3868143947867	8.06173372229038
152	13.2096066632586	30.0801029284895	21.3008949996341	17.7437254942801	35.6834282260601	26.3127184826774	9.9896651149493	24.1695356248548	7.9535016349318	5.65839610654551	32.2602780103423	25.6545023931862
153	11.9272862590223	39.2948539792529	32.221049267254	32.4463955709522	45.9977416301051	28.4402441068795	20.3091334786467	35.8485104918557	25.8258006395431	24.4536945091287	20.9524569279981	28.2178527193235
154	16.7272988270564	8.47084616616056	36.0664676592798	14.9685062671837	36.3703129933637	30.6095852276474	15.2948269226402	11.6394186274599	12.0875044176726	14.7046476367039	14.327157747104	7.65128420245805
155	18.0425094118069	18.5566096192927	10.0982934115797	23.3256447433284	42.9373779814728	0	11.3721411223385	16.6133433958128	8.0596443573895	17.1827200225239	18.2803323925421	9.05127913867482
156	32.2352679112924	36.2208493806357	24.1190934853569	30.0151754979336	26.8316899626641	27.4203624796884	21.9765112225426	23.8219757993078	8.78550854844237	17.0652958556634	30.2792047032810	3.65775411270342
157	9.64359485670913	29.3966739181345	35.7922896895028	32.26861177039	44.3837800292393	41.1002865162319	3.03062436053226	31.3215935440095	27.3035073219498	29.4945950350974	42.6579383941084	13.2994883325918
158	17.8199319108290	36.7047858691832	28.3530137538758	21.5216006134058	58.2366576827407	18.6289583243109	19.1221954507492	17.1132439029578	29.6141876134613	21.1564688973501	36.315665378549	26.8311793621798
159	10.3135739784608	25.4398239068457	25.186909543433	9.60620112070998	26.3826898343584	12.7542173867255	12.174281200287	10.3705727082926	10.3032919095690	2.70947312200587	18.7968728049632	27.0003881499295
160	9.20386382449982	12.0927481793362	9.29070407683317	17.4203095982566	38.6186342933812	36.5567340119039	3.43328008861008	14.3165506202201	9.85867998205807	10.2078748762973	20.6176744872569	16.0094614766327
161	14.8045137792576	10.4735232520329	17.4225560834769	10.3195214365029	29.7450698026291	11.8310101656683	22.1306954433223	9.86259080819455	9.24021630295741	20.813340848285	19.1601690835876	28.3975405279738
162	4.59663208077382	4.16559846983277	5.06561700172522	15.4481886776676	30.3513111984262	12.4218312976959	14.678547848082	21.6768463981274	17.5309313874521	24.6045857081599	6.65523467351495	11.8280229096027
163	29.1673601185567	28.7831214949453	4.98283885002725	5.5465883794002	37.6906743352095	22.0051977997350	14.1932901879543	10.3799921239413	22.7424809962312	19.0842249161672	18.9355653996651	17.2995359350120
164	10.5362062532595	47.3255867518732	29.2798874758531	39.3741719601278	53.5913731148754	29.8533755895801	14.9493623435375	22.7648622049613	8.28629246779797	9.1283167752082	31.0734909362835	29.3584862355117
165	11.5062030085033	29.229291916589	28.8424201702559	12.9733746977474	1.09790572434241	15.4026602426398	12.4203124415644	16.0103722319071	19.4349830421085	12.6646603137761	18.4765929894860	0
166	7.80514307916823	21.6968834609141	16.8989670987129	33.8282598531954	21.9651261825864	53.9892978520771	4.47052727697368	33.4965385057018	15.4997591105599	15.4308355195184	36.1960385769413	6.50146643819495
167	32.3546832864242	44.7033848104013	25.4054813083647	25.4244333854357	28.9713684382998	2.55626561325603	19.5621399615933	19.7121723874021	26.7112807223354	14.3500743750177	18.4713864195069	16.2911619587537
168	36.8070405979512	43.6836386193416	32.676688977421	31.0021252291674	44.4075514206535	26.3698846767381	26.6672032433526	23.8234031059192	17.3308487876076	11.4348048787273	27.6745177995159	19.8313765296019
169	13.9175214347752	8.71548636910605	25.0544108393183	26.1673100776523	29.7852526847638	23.6032590638691	8.16881222628297	18.345307862515	15.1077971333276	8.63063252177176	10.5588132100588	16.8595082223091
170	25.6917121830394	29.7390377888094	24.4217237222751	38.0647999346940	39.6207367430623	56.297924245316	26.2868901103620	30.340890717939	16.2236262065933	20.7728647437049	13.225590070773	18.8292574896364
171	17.8675965095169	48.1379182108105	13.3956247024886	37.5547621158929	19.9031463571968	26.1289073781167	11.3858305724154	30.8526248525812	15.8802407381723	26.3640145682816	32.6723799503515	13.1962010672686
172	3.78992693257527	0	25.3421517492463	13.1782203527565	40.7742927208337	5.14625659455564	19.2970681159673	11.1908635444826	1.46313598992318	6.23475916237921	11.4051789177037	17.2521760498451
173	39.1814373494864	20.5013801112841	6.53413212610141	30.0927737435343	48.6108737850248	11.3752872544403	9.1829216938349	28.6890302687959	11.2448146730651	24.5242856661496	20.768717810858	12.9536630769948
174	17.2595674852070	32.4780476049916	31.4328224924918	11.5832092641115	47.8765614254407	37.6225423838163	7.18033652900221	18.4064776528375	3.27988406203266	15.2659331080884	14.2181843657619	8.07018838691126
175	24.8497594483839	13.1622406967506	34.0264205218623	21.5413476622096	37.7897360901163	22.3215604075480	11.4156534107392	29.1555087644825	0	10.1165261852133	11.8061280838614	14.4337125778944
176	32.0411740418828	42.1534021557235	23.9439244845496	6.0162691337529	20.6305059868876	39.1523387224373	20.4251260361182	6.8094205593786	2.69482758704003	16.4640255643808	23.0050036599486	13.4524398388030
177	17.3234671372629	42.0355540583295	7.41327891308147	39.1208265008159	55.2342918156298	35.7222373093613	25.2241927246706	22.6337552287775	22.4038813269519	30.0256925566353	20.3673786974715	15.0334296355412
178	22.5263928967263	32.8228667761516	18.9508849360262	24.3439013014534	65.3911739992953	37.68708898435	13.9931310094305	30.1147479843524	24.2337398764234	16.4639245522292	27.4065196715771	29.9346299207405
179	17.2096457680945	40.6943807173612	8.27000545305977	25.3005469083477	60.3753812888876	28.8414840382863	8.1483987314938	24.4473015793558	11.6283176236405	20.7708634648713	25.4780404532577	23.7381250949375
180	13.9379249298614	39.1573917769575	37.6533800911249	38.3591826368503	47.5530001082726	31.7407740273088	11.4108903441843	10.0017934881901	8.03447843957318	14.2242586217611	18.8871801739673	25.6531556870933
181	24.4078963689822	31.105923939067	21.7741103415903	26.2847020437083	36.9817042961719	31.8427998674827	22.9008976843476	23.3190194616725	21.2009674576154	11.6511842512400	8.68404992747042	23.2078115974122
182	11.9709033133463	12.9938303614575	16.5688327735786	17.0878438613949	17.3680352686982	25.1961811214899	8.9232142369122	10.0493453657990	15.3393955997720	16.8725258512363	16.3432756786149	13.9359391900102
183	19.0932033401196	27.8920453733878	20.3564171498079	16.2150902597546	22.3521800826619	30.8859151925327	10.2223630489568	25.4735515044321	13.3887514213013	11.1226037359404	25.6761244845155	11.3212257451763
184	21.360448087682	30.5851559924073	0	13.9647200654561	14.7725534479259	13.4814021024804	9.96575568315797	18.7705531402974	4.48604542742498	21.4112038330341	21.6382196420920	18.6857631895128
185	0	22.1364826021325	17.4820649355406	23.0985691812812	4.743210042113	51.9290064076924	20.6987591886315	20.9134784923751	8.59763240599447	1.44951760578989	10.3038442467666	14.9357299230697
186	26.0792627123594	49.4933871806213	43.0477201440466	46.3976509318036	58.5334523018403	31.3315001261989	9.35614197281	25.5539117465074	27.1400829984690	30.5585756230023	28.2511842481655	10.1495718542531
187	16.6958645486667	14.1066877038476	40.1505291787246	17.7355348403782	33.1457273951766	14.8501640833448	12.8716384258082	19.8909711674847	0	15.9227456654373	12.5076708423385	24.3223686308717
188	6.81550929824413	37.3044009081075	30.0504545833465	22.8630191725859	22.8172260881424	38.2378972865566	15.1274836930298	35.278885233923	24.1790941701926	18.8540695122985	21.0536770170580	8.85005435914872
189	28.3620688196134	53.1820641891178	22.2065005570544	23.4364369349383	44.8685756472891	37.8016673104189	17.5144300065227	26.3749713921934	18.1146671183001	19.5671342067761	42.5271907273622	16.1662247702689
190	19.77867979169	35.7039049782920	46.7580473585339	24.7432969416158	29.5590558246029	31.6323881817438	11.7783803947059	17.1917625077840	16.0731401999257	16.1717947029590	16.7338153329073	20.3726817070257
191	16.3852217777375	40.5713403850848	21.030448412018	13.9636955058463	69.2617292273336	12.2713828417367	12.9160988715584	29.5154146279331	16.2058410860072	8.15190034090932	16.2349115025964	18.1169356512027
192	6.59747025345634	26.6714917170806	32.3490822967292	27.6578557696061	22.4572484821082	17.3863070708836	13.2710467318086	9.15129912955368	29.9396196973468	15.7209332123127	15.491906191733	26.9204375198082
193	25.2414459132695	35.7559381339311	20.5133688037186	41.5853633128106	50.498665421405	20.0865063754353	11.4333587166573	19.1469604378007	16.6299257431631	24.3331277726995	24.7880157077199	9.75359392706005
194	30.6418844266122	53.1304085575317	41.7505693408162	33.0272791165419	25.2278871874736	35.0912264866723	4.39780629447374	28.4940309747022	24.9417798886636	10.4413535525902	7.88876587241458	5.02058605593134
195	6.6360582786693	3.93784450009527	6.52036789693453	8.44190635954684	46.0032681033147	11.2196089208629	19.9301563880789	0	1.14418265624967	0	11.1874528977159	5.71058861462902
196	17.4133586245261	18.9953243461150	24.8132894976646	12.5843016302929	8.81559113619781	1.97925191408100	12.7788854210782	17.789248315486	9.51468196443902	11.2696264815719	10.7760855384102	0
197	26.0938038139115	24.4597747826807	20.4778769699751	47.1836610845362	38.7105270176809	20.4333418957870	12.3164771496866	23.7782963270748	8.67400493007044	10.2993883357389	17.5561011312885	4.64415051386028
198	27.5088799534132	40.4056412897815	39.5123238005151	38.4581939044280	32.9417248247141	33.779786131641	18.6693868600760	16.4543420741413	11.3816527957087	29.9901435295236	41.5747727493724	7.9624048157324
199	26.7422632963698	43.6715366406264	23.4593936229489	26.7083257189009	96.8646432520025	20.001077461114	19.2711250988492	30.3573469645384	26.2197960280199	27.3195714916985	30.8817604547247	34.0045319068401
200	28.6925551950263	44.1288842495027	25.2436638632228	30.0314377387484	50.4335664158353	35.3736314380184	26.0399044702261	24.2794817524891	36.0565225247718	10.2190086890825	21.2710641200967	6.56269619772252
