# Supplementary material for: Simulated data from a genotype-to-phenotype crop growth model for pepper
Source: Data Brief. 2021 May 11;36:107119. doi: 10.1016/j.dib.2021.107119 (PMC8165395; doi:10.1016/j.dib.2021.107119)
Supplement: Supplementary file 1 [file mmc1.zip › Full 100 GxE datasets/100 -- h2 = 0.3/-494160040 200 0.64 0.48 0.64 0.95 0.8 11 GxEyield.csv]

	NL1-15	NL1-20	NL1-25	NL5-15	NL5-20	NL5-25	SP1-15	SP1-20	SP1-25	SP5-15	SP5-20	SP5-25
1	10.0468667410486	20.35992284666	7.02521830634552	34.8020482524682	7.41780814513125	20.8976990379686	5.75293600052266	11.3244833576721	10.4161686114326	10.9411610873169	36.2984687341577	22.7803356082239
2	14.4195157949332	38.1764308527972	27.8805643443688	29.9883185295177	25.8728564706389	49.7520870594775	17.5069895808389	16.9712573224235	21.5738968641868	16.8752787143535	29.8962874278600	23.4601759510034
3	25.0055014648706	37.4728184570781	34.9915501962961	46.0553736916762	38.1526917408142	34.6397627109258	22.0865511010089	20.0155580573229	17.0670378377130	21.4153040758207	27.8230505683995	20.0229901217111
4	11.3202021688958	17.6840550786319	9.19638716902156	28.4469370599884	14.8233215163495	4.92975645007411	13.8431074249433	36.3126883226451	32.6908254567167	13.1900778393385	14.2041649169019	20.3409190686349
5	32.0385941621963	31.7194117750672	20.1302787203039	40.5030927385579	32.3074915665185	12.6573819177905	17.5822007553750	13.5130342744613	16.320411477544	18.3456758805448	16.5953762966193	18.4628465853255
6	24.1979806547461	52.4002648796486	28.3493833175140	29.0929150424572	37.4105985938801	34.325684338586	30.9968349034620	12.0128249555695	30.3128912455025	17.7599506599266	41.1192617034821	24.5776344420486
7	20.7207819407042	46.2655837505584	34.0606839004524	45.0145736017743	45.5220559663381	45.1697687707333	22.9376693500383	19.1981070855458	21.0395085278905	28.5096307028494	24.2327583405975	22.2867761776311
8	18.7602070077628	11.5165548823054	17.6698618077262	35.8680907676129	34.3964758655622	33.0405865849806	10.6406579779351	9.85931643019289	10.2765350858291	9.02572525568191	14.6999717084865	18.6336691136129
9	14.6154015344445	33.3721964069766	24.2053060875836	9.55286382058885	13.6173467862376	30.8659793713913	12.7074941979528	23.6061195123997	28.7544363663423	15.9077740677708	42.901383982774	17.7531361491214
10	26.0404343212225	20.2048498715615	25.1506183332853	50.0388739651078	35.2680786039924	22.8032373342845	16.6775931228134	6.69106283829933	16.794549680286	18.6172660644819	9.82157505221998	27.7572650638124
11	13.994018694563	36.9156198137464	26.8037345544762	38.4007989775230	3.35334210751983	27.6653918163887	10.4414028175552	16.7904002671966	17.4797954470847	16.8218495722124	6.19288385358208	25.5569686756830
12	10.4356651208244	17.6475491361346	12.3811386940085	15.2148761450084	7.12761725867523	11.4746020924998	9.86621433761792	16.4765814818993	8.93045180846956	16.0300733927547	23.4573816149641	0
13	19.4916296292157	13.9746219792333	10.2890503987271	9.72301050649016	30.2518969634736	28.7218988141095	8.28605116440255	11.1927884424913	7.990840003987	14.1044630886375	2.98969117042126	11.8948939509776
14	16.9379760662013	12.0217273326348	21.0884728107555	29.0939788907055	38.472414239506	18.3901013714916	7.66850937133818	17.2760917028624	14.8149477668430	9.46757395390895	12.4295850050684	19.1604207676864
15	27.2695733996724	38.5444363684474	21.8824745833956	42.882279740916	37.4838109494343	37.0908437886795	12.7029074558578	18.9966890918426	10.9096186427425	18.8698037119980	20.5247289616001	22.2380441289383
16	17.9888027263936	20.9188146542126	14.0175926129476	27.5182849974062	10.3106425409844	36.8041966542677	5.77151556017821	16.9297790161687	7.06306945980883	13.6860359998953	26.6369487767325	7.79833800022956
17	18.5941203218867	31.0795066460622	29.6644108491798	20.9765373219322	61.1748894157519	20.2362861021605	15.8566918877945	26.9331844421523	14.8994853101008	8.57713471082457	9.54833392708843	10.9625573264314
18	14.2279777959426	40.5864035401283	21.4352896054852	20.9408672045146	16.9819979612205	1.77225941077823	9.25245673858007	6.07954992306846	0	26.7703411930839	17.1365889368305	12.4790716704602
19	5.9154519549782	11.4546918096114	26.1316083516034	27.5232131171020	25.7513357188274	11.9300533741143	2.97862843176251	11.3300397839722	0.443571020915524	27.0086509476926	22.6385649422162	8.3454666701033
20	14.4067673355543	13.912547127468	33.8438582374438	29.4116229080741	10.1803200503183	38.3700121424366	9.22151340610469	21.7309034639494	7.35103717969663	20.8165443425825	9.28613703696115	18.2032498469519
21	4.88694148246733	19.3648070725287	18.8739052394824	18.5766049826794	22.8951356013693	17.1679474954993	11.0950301203004	13.7608154088180	9.38218526550397	18.3485845430809	0	2.27479335223428
22	19.4286153530875	12.7067313139758	16.1008618695853	24.7625896203972	27.7741269983519	29.9082288341698	14.7350956268477	25.8327801403149	12.4162826604763	14.192206428956	18.5508603208275	20.7577059902504
23	22.1189185063627	28.3294152527402	23.3662086472728	17.3062194172943	46.1750464656403	22.6522885947929	16.5449610770508	12.4798067177371	15.8832442299290	16.3723274997579	22.264871536542	6.82003752317407
24	4.01855145220295	9.38812552693985	28.7765132597475	20.5949333632722	12.6353581784995	11.5908290757054	9.92717769840934	18.7683137608834	8.9587972044484	10.9694909282496	46.5541614394056	7.76251533550104
25	34.1551970826248	45.6607167461945	27.9192429112355	43.9174620840194	36.8653666494967	42.7514566172501	18.4366499594269	3.24719263813369	25.2691256145860	29.3484448517953	30.6267993515008	32.3384931460704
26	16.7609820027641	43.6606361571267	12.6890119365364	31.7440107785398	31.6968021445948	21.9352238442036	11.8243763567962	13.2521332839209	0	0.0795555336462606	20.5046547465121	0
27	13.1468788578622	40.5625911150926	25.1068437021968	17.7697915815163	34.3941673627749	59.0942061581278	24.5293793459515	21.8413537072456	29.1918033450815	11.7266673748222	30.7991002403092	23.9685973262354
28	23.8952855814024	37.8205606588115	31.448993017558	46.1528259713226	58.1874102612076	55.7349899666254	11.7826840269952	26.4502933480496	19.9706284389638	16.6411229410822	30.5366206787312	30.9286414375652
29	18.6061466914268	35.1100028652109	16.5093135396837	10.5915596746796	6.70737178801686	20.4112879451375	19.906053837494	24.5719735351174	0.0693338883476375	13.8208898962689	34.8422916441222	23.2251340606505
30	26.5818156891722	36.0421175005065	34.7024079930145	26.5829762373281	44.2007205724153	0	18.8184694021327	31.7616975355055	11.8648367541160	18.7242185155947	14.7508706928800	30.9458829874097
31	15.8017331986310	23.5124071350866	37.9515026755325	29.5914335105024	31.8445327210872	10.1358493547955	14.0802741549225	13.5526449222943	20.5183017391097	11.3706602050277	12.4991193309943	22.6213869413995
32	19.010452946751	56.8249248256196	39.8233398596339	31.5988097308348	69.2799226355074	10.7801399268312	13.2409460000546	24.8173250053794	28.1234795306381	22.1032347752817	17.4837416693819	17.9676290269471
33	24.6313660597033	44.0988898681531	0	35.4490837699034	61.537100746438	28.8662580931619	22.6344494963341	28.6564012492239	19.9093689632519	14.7850462453122	21.6127053340697	22.1108302493081
34	23.0218069106443	44.090704281355	21.2208642373365	39.3903504104721	59.2878229260071	23.977520168205	12.6325416511494	18.6730493774399	23.211533977195	25.1359899842747	25.5263803586905	21.5125503957519
35	23.7904641179958	12.8791678129581	8.80989713655528	17.1843095731318	23.0489401293012	28.4846299741803	0	9.83205731899533	13.4582966868425	11.7192893762111	6.50571406638784	11.1070769758386
36	21.1004900991649	19.7392273075515	21.2214215814521	19.1310610357762	19.2855104995791	9.72887250578769	10.0510026260616	9.74122654466372	5.96262315462637	3.40883962789922	27.0025935414909	15.0633363623241
37	14.2610874103843	39.3064890010479	40.049797976179	28.2720823024253	34.2376567020641	38.4923818031715	16.0969202632304	27.5051645979136	29.4426473379725	15.4108914719642	38.464881531586	36.7290320537014
38	40.9095071956679	43.8521399481061	22.4849074157754	33.2625944900078	42.7394559140677	39.4531522612058	22.5391638063407	26.9553746584552	17.2795396174149	13.5977703429509	22.0097251135252	12.9097795859429
39	22.8959930629837	18.5351582609064	16.8795806966061	19.9248685582255	25.0945017636112	40.9208186941517	4.11658241488032	20.5150839334704	12.4427842630710	14.7654757404259	0	8.64048071728903
40	0	0	26.8678317687088	23.1268276566380	41.3096344652077	8.21815868190432	17.6846203049499	15.8492717332185	22.6479919741702	7.28521188149817	15.7321318718239	15.4763103036537
41	19.9210190051972	41.9681410509504	38.6320362469106	20.3972164833507	46.5543972023729	23.4288887735942	14.2316626224595	7.70984499551538	6.08909402363113	22.0594273251485	27.9884633168016	21.3745988205501
42	33.0382733036106	55.8399122442645	23.3742311389988	39.8542618455528	54.4768560225965	24.7493076749593	20.4471447891451	30.8645971283938	28.2366010343287	21.5734319493687	45.2835362390091	21.9256792941608
43	20.2000054866587	20.4176925111944	32.1890963718315	20.4888836438562	22.1096030764919	30.7239795179936	16.2905363614714	12.9549654003211	18.2319064113518	0	25.5534774394475	0.111265787413469
44	22.3641446580629	12.4343425439993	21.0219199146289	27.7946774116055	11.9108945446596	13.6585193509251	7.63368337510108	26.7639552879200	2.99949056966250	15.0517840056614	21.146802682257	6.69226630936965
45	22.8022441719669	61.2598705348967	48.3566324216123	48.189414642578	56.0520599653139	57.772428851761	27.1392718220382	33.4348457475728	35.7614923179028	18.2865634886679	22.4986750330004	25.8113591955902
46	11.1314891312680	33.4020420372262	8.66206306120109	14.9478982135791	39.0253959949461	21.9621986009011	20.5426134933300	10.7481811001418	9.9667665347538	12.2982100667937	27.0690202082502	7.83750018786633
47	0	26.4870113443348	14.9300826457700	34.6022251258164	37.9692228563883	33.9731053613482	18.2770067892597	10.2697227660613	1.59242272561302	23.1015378610556	21.6698185922258	17.0073669217157
48	24.5449330433452	19.5081235177604	23.0701608445509	38.3075149143502	46.6814418225398	18.8498498960081	18.1375103350643	23.7227386612684	11.6680284325574	12.2954290958106	28.254638576473	22.9401241924767
49	20.9251932894895	15.4085092273394	28.998960375398	9.37818179421334	19.4298964680884	47.0014035188416	7.92148360426979	21.6432965643808	17.1328699612550	16.5142358144925	37.9743192683417	13.2528159221143
50	10.6366969861581	0.577176872875452	15.8253725161658	10.8853828388131	21.0426843414814	14.4827185454646	3.95620072988518	18.2792645114526	0	14.8027461776794	13.7876225547667	4.09652366619481
51	10.7962787276673	37.2263131279961	42.0973029336965	26.3305000444013	31.874866648571	11.4853990992146	21.6125879106313	28.8418746428732	13.7456470632852	6.28703919632712	17.8468525417659	24.0522276688991
52	8.28239232935444	14.2880345385254	27.4630346045792	28.3901344057259	47.1323371786075	34.4920290412861	12.4923613659139	18.6912780896091	1.96246692214605	5.74084081618945	28.8954328184160	20.7715284662940
53	23.1120559133544	35.8044984781755	34.7250930132534	41.391785136088	43.6472437424482	31.4547634758086	11.0161288679517	17.6649661281601	9.13413018055539	19.4891431162157	25.7297964024966	17.1669722459817
54	9.76530565916482	28.2049885767252	9.91230802984019	28.3407370218387	49.6568442586998	5.2649278695026	12.6043032730203	16.9704960878664	22.4660805072677	10.8871932390286	18.3435381987971	7.14380100625967
55	24.8065961853780	28.2913008724980	7.1949755184822	39.6656286313368	15.2622439111823	10.6037419206877	13.5405896550862	29.8716259619355	16.0629540411957	27.2968887492128	17.5421238185812	20.9260652200127
56	18.2632307271097	43.785104487539	33.5725547249865	34.0890064392975	49.3916166239111	51.7094639230827	21.7613717063151	11.8077248663985	17.1348130653304	17.8093728698127	23.3371437869110	14.3454679501732
57	17.7611276729053	7.70908326341271	15.5396620932091	23.4358430643383	44.998968368583	29.743225277788	8.83969220113781	12.8211381190968	14.9246929695913	21.9626705696629	22.8277056244514	22.1340967475821
58	25.1817674022646	44.2116206884523	18.3806719540653	24.6287606715045	51.0318529876637	37.1477068408411	11.4326512699624	21.8950088842248	30.4809718612439	10.0109841518309	30.2430779601865	36.8756608340421
59	26.1526293764026	41.4125660616995	32.0386720148155	8.39102720709324	29.343820808068	34.1866726091857	16.0183822635065	19.3013545624153	21.6747722328389	16.4679844662063	21.3997568752738	25.7169494850003
60	12.2693332810665	16.0331911703358	16.1323655404292	12.8930798009551	53.4840575052719	17.6998399418471	17.6026809511909	17.9337269198702	19.0601460791997	16.0449064776355	8.21487658677276	15.6148084254224
61	13.2643310089515	18.7063928306722	37.9112165025896	16.8711815825800	44.9267469711234	15.8511705826972	11.2933911961765	7.12167420302759	4.27098492199306	4.46597193517475	18.0828487887631	5.82838459165056
62	11.1949085900400	6.20058833398115	13.7446516122185	32.3101100285641	12.4331599509665	31.5895901684467	13.9246372549185	18.0765190625135	16.9370780099466	12.3587452343241	18.9897215829803	0
63	30.0098650474488	31.8491598519483	14.2523587131520	53.9420526294023	30.8654330277768	30.010735120749	23.5454631618537	30.9617011754414	19.8465343632980	18.2664370550227	8.94489184952174	22.9631314155813
64	14.2438286460071	32.6031703442487	32.5875631380425	24.0965891554778	50.1930936996918	44.0134708482888	16.2932312221096	24.1575531438646	18.6683068061712	15.1787296520538	32.1590827858236	28.6629045764533
65	13.0330358050991	22.4134584349865	29.5784972826161	20.0047598172758	29.2643896884659	32.1063352346856	21.5587309615726	18.4934334346874	11.4210850332858	21.3152719424133	14.2478636432111	19.3394344505174
66	28.0975814538286	2.47391581856566	12.6465766900528	34.6016844327499	48.7321382581429	20.9814737783154	17.9160057895378	6.70409340472507	13.4286488008488	12.1003252037153	22.7191156778588	5.7270547362818
67	13.2278499112979	21.9239395726045	23.8191314062977	40.1071000276891	35.9120576749411	26.4616174219788	20.2165886845296	16.4672243799458	27.337750474424	16.9443038956261	19.2374818386038	15.6499095808582
68	21.9551262796251	23.1062111457684	13.3947694533951	22.6203702686218	1.90186034941584	38.800104089058	16.1277215801865	23.5156437562492	4.29715876546919	11.3644662260424	16.0595354425893	12.2781399184244
69	25.3996203112394	53.1494422606441	22.8679657070125	36.4399486030263	38.2631580891954	39.1844396708516	18.5746983001392	24.5573054946119	20.6778980700916	30.8826829505611	35.2299169960255	20.4231567725950
70	17.3815994754788	23.4833483196606	13.0870902019357	27.1030956248410	38.7151189399866	13.0787114614178	13.4598213798954	20.3973282401045	13.0474007909706	16.3165194795527	27.5191637052012	21.486559204163
71	19.5132598856722	21.257712621794	10.4050882856027	17.4022276551865	30.9168029682139	8.48587861227633	12.7691267712720	11.0326208547151	0	5.98773013963782	14.0350152143552	9.42430565867416
72	21.8421037749322	14.2002078596514	24.1224345961691	22.7779449785338	11.5903542379606	37.8009252630552	4.11561537539431	18.0734895977690	12.5897429908134	16.2974389199656	23.0732257444933	22.9090644932504
73	21.0583825354962	25.8020103150199	12.0554116681204	20.1764057731963	37.4305036032444	17.9168039287954	14.8081313392933	20.9811279182153	30.4782012273445	12.4778744043371	18.7417728276306	15.8506452500152
74	25.9974628402964	55.7174710026776	19.4394225217982	40.8364752403080	55.0952377517506	29.6642557724784	24.7100412694041	20.4435280933535	12.2570981730346	24.4822829684144	28.5367537230014	14.2428212946459
75	24.030524534691	19.2666717062313	0	26.4720878780030	31.7432724565352	17.0229833227919	16.7077660219919	16.5985038610946	11.9146943203954	7.83326733050501	20.6393513252464	14.4263644028718
76	27.1332483596754	43.8394763088776	21.9849896389790	24.3649827350369	22.1483608847439	10.1789153539118	9.4109376320755	26.3571930936607	0	25.9913573172460	18.8861173685294	5.76588868108322
77	29.6941359907895	49.6264939537256	26.3520865349132	32.6715736274833	47.3645446381254	18.9005623750926	16.6756976335761	25.0030700522378	14.4963363546143	23.4297908309564	20.1870925020168	22.9771774176268
78	10.424770834692	26.1387533879781	31.5352992785517	18.7676532538074	12.4523184282684	24.0903380712254	10.1301464464545	22.390695193812	3.04191540339394	13.5199529064960	13.1877811373439	23.7172783147188
79	9.41791630580008	34.5261414480817	18.4418409821427	7.11545163296403	4.6328152831201	33.3978354465164	13.3113608216759	1.90935629001429	9.29996204355045	2.81763314080849	32.5453276263875	14.9273609174904
80	12.5057304311127	42.2677810913554	33.9160540455414	14.102134843103	23.6634753438646	16.5607399173082	0	15.5959650202740	8.38759127502784	26.6914141972928	24.4922133226568	24.7389547606167
81	18.8643546198772	37.7222348538666	15.7552967729353	29.6715074246373	25.7459987690787	36.6222314370496	15.6587560661338	14.3302274542197	27.4591332725033	18.8142691808070	14.7373903818744	21.315451329932
82	21.3465264884197	29.3371013208945	38.4773412715567	22.7207122497089	39.8088294470315	28.9202219799885	13.7255534757050	14.1666148957954	29.6672647120949	13.7527167249246	14.7441447143622	16.8470041594757
83	28.2119101661253	12.0602947563850	27.382018102358	23.7340465240725	8.84505337529157	16.9325221424104	15.0012085671937	19.5038656333442	0.172159805684998	8.3841753150633	1.16235705579646	8.71654679371601
84	15.6295258720078	18.2450567434528	17.4778023618721	29.5294188199918	6.21073329185771	11.2092216463137	12.1257000538562	21.6582461098006	6.81298574712873	6.81933213638179	20.5464260826035	32.2516806393251
85	29.3104060543003	68.4682672454337	39.2537776034766	35.4029178429495	35.9925990347632	50.6308468067846	17.2729279439001	28.4741939680076	18.9998907895472	17.1737416924719	34.5933208747177	32.8610745143408
86	1.0485823762484	30.7135678715947	11.5094264312668	25.5626914648068	46.7483504295970	42.3171851160519	9.86334094875705	21.3677655124989	20.2664996328669	18.2824287565119	22.2227643671569	9.18027086291395
87	17.4141934942410	15.3612680644797	0.87868214812812	16.6299581301999	5.4663873987228	6.67680858458504	8.06944549186535	17.6164961866845	12.0524800467815	13.0559515730948	21.4510524769325	7.75186013004244
88	17.8205846499191	23.8535773082666	16.3463127361589	27.2295287225946	55.3534173479513	8.8227518077305	16.0142749853493	6.05598489748682	17.695307947913	12.4163378025113	27.207295759616	11.0712144940742
89	15.7767631836324	22.9832188018922	8.82246689376062	14.4958283796047	33.8024100489499	8.62278068364253	4.22768430909981	11.7270304139948	8.18906703142205	10.7570244544851	12.3668513239650	30.0425923709757
90	3.55539619648645	7.71388131756386	0	9.37458578120805	30.7058005001196	20.6066764728621	14.2213735371209	0.335930284382107	10.5761261717692	11.2525255634251	7.45560112821637	14.1277622476950
91	27.6504939348297	32.1848824420442	19.8467662578731	21.0672207285995	29.9847775738587	19.8600685110356	7.34572513234514	27.7769922496893	5.65536558434861	19.6215096732193	30.1260643560342	20.6853658617656
92	10.0563528968960	28.7319283958424	1.49963655769081	32.2080527304627	36.0907980010306	15.0741255319173	14.8872609784166	19.1219415852532	12.6752773281257	20.9796044888073	14.3605321145093	6.71618407034309
93	16.6363015089786	7.11173827095212	3.36915913787905	0	36.0331968567471	7.22936121585603	5.11435692232097	0	8.50831801730045	0	12.3809823928101	14.5097890252362
94	18.1762413109459	15.8857881427177	13.8735263197513	22.50680591185	41.5407056060012	0	15.7841925768222	26.7860448182985	14.8426732926133	23.83867534991	13.7334558464891	19.3094498659473
95	25.2436947963512	6.0015785701499	2.92241674866906	17.4052479400187	25.4330172700595	1.93612392096673	14.0562900313232	14.4288699665193	8.85678504304305	15.5788667209394	8.0602020203773	22.5261810311261
96	0	8.43740818261938	12.8891966163561	15.9373687779158	17.7350395837487	16.1205771839251	7.35820969626709	9.87913156238028	0.0543158442193148	12.1307322055266	10.6606492381391	5.7902843453112
97	13.4319124582617	23.4749135968536	5.17699841115314	3.31862459857066	10.9575858572733	13.3196352056028	16.4961593365538	7.21995535779047	13.2950013126786	3.38704748015419	31.9678569022058	2.77067552942846
98	15.3435216396259	7.00638789336085	0	2.34611673463194	28.7078787148578	19.3238548504007	4.01838781733126	7.9336986175005	5.79398332784744	10.0563456559422	16.8327228045142	0.465170720721293
99	22.2605014626056	43.9431050733768	38.3975978639297	31.6561639862157	75.5427441255516	52.1495252800514	26.74157568147	16.0406295426497	20.3097077034932	16.3761174730017	24.6925565389223	22.0853649402892
100	27.5539386546609	18.2937092862253	9.06626891780916	40.7098756718642	30.4316989791164	35.1909692314792	12.7859953897653	13.6586255161402	5.28258092122264	1.65871585322071	13.6419246670798	23.1666281163915
101	28.8652950996778	23.2778507828538	8.98380984686911	22.4559896180049	18.0296175570950	42.5243090125679	13.178051564494	15.3886796234861	11.2790279623101	14.35292852563	18.5255373493672	5.29086965359656
102	24.1292244401429	31.4093314355988	15.8702125256677	24.818398424518	35.2899757199278	43.524073667127	8.7748958364848	35.1657531742877	8.29163364178587	7.90315662123689	23.4817594370663	5.17662023843405
103	25.3285073841121	30.4499175649973	43.4058667934395	29.6052067586917	40.2881343179402	24.7939477702711	23.2839329506974	15.6171162367025	32.277958123924	17.5006459452142	31.9689597667258	21.9790454777689
104	15.1426934215637	0	9.4476635280914	15.7191198327333	0	25.3810423412384	10.8761179625318	7.85781307131917	12.7644267929985	4.28907573565538	16.1019043073994	0
105	21.5825007884425	12.4668596420509	18.4611713082837	30.8377271733478	46.3384106793690	29.7609578399665	12.6048205844407	21.2960949900402	16.7663499047681	5.7368567532857	18.8091060582180	14.3189400274533
106	7.24141215891126	13.5457272652257	12.9381853289161	23.0633129371961	24.1947769552110	18.9907669973207	8.84486127582736	9.9687784239565	10.9644475839597	12.7611210426672	23.076325132544	5.50467903295799
107	40.4703475360706	44.5186488064598	29.2308609088618	57.5884125030391	51.2240464967401	17.9587526920052	22.9593615620048	37.1131980287814	16.7594714405423	30.0919649938671	27.7304148259952	14.3730731100747
108	14.0277448177737	25.6899221593004	31.2259213212203	31.8992546534694	54.6554426725556	26.9469487858880	22.3899618328407	26.2517764862424	17.7152965517943	27.8932928529495	32.7729657147772	15.5406452021011
109	9.28791458252839	28.3214948662378	13.8297950479443	27.5084529809168	43.1003661361492	33.0595822284587	13.3590403447412	25.4166521194887	15.5694777848265	24.0866996287019	27.2932292038795	27.8111146516218
110	11.9725429150219	13.0279459846336	29.2256407855906	13.2770957821120	29.760229621312	25.3085959851985	9.649979092576	19.492879618405	15.6546451237649	8.25891625726523	14.2019524846767	17.506724711732
111	19.6036320807324	14.9783725874376	23.7730587196962	15.2198487736092	34.6596322828368	0	9.60987301333484	15.4420732902645	19.5528105135883	7.31833593098913	17.5696273276072	17.7258962131819
112	24.9682078666726	48.0287269939354	27.046802536386	33.9288699937472	39.4873697438706	40.464001583574	18.5053457285628	20.8581759338917	12.9600304410159	21.5317787487238	21.4169483428777	32.5229032377557
113	14.5432744455175	30.8666263319488	0	26.4467541971053	35.1009736946791	19.1953723320529	10.2481583974723	25.7407809485512	10.6791962937172	0.215295344799687	23.7052307863712	15.3551735672124
114	23.7984651860231	15.4359918740771	6.50276773517311	28.0594248550247	44.8886106620041	55.1481681650725	8.70246335530004	11.7651594509349	28.0202096116816	16.5127811625537	21.3100920843141	23.8117549755996
115	29.521192085012	42.5572593722701	25.0501270120144	33.4755287427207	29.3447588070165	43.0696535284897	23.3035395615783	19.4528734278901	17.7724494476731	23.7827088536536	21.6246277604044	35.5816065615405
116	38.3396725251387	50.466418114925	19.5002979791412	20.0655558408048	19.9889752380589	36.8182863257203	20.0145551003785	18.6269671971415	16.2693966717945	15.6705187363012	26.8405808664594	18.2588173084493
117	19.6211259689796	43.8629402673739	8.63792340246365	24.6656370215172	45.0432017239986	60.0117085211472	13.5872075440715	16.9143186688202	14.9358379828438	8.5214688810101	19.3667388850287	1.42255733603951
118	22.4626248259384	21.9360211573663	28.8571061120143	19.5645670949285	41.7352878636947	25.0279165336934	7.9910798511341	18.0372665443092	23.2386900751248	9.4331515887278	25.9131306798876	25.6750675679228
119	8.45001818223273	27.0439835727022	23.7730004319172	30.2650389440582	17.5059805850134	24.9403013085449	14.4546701621768	2.81245068444829	7.30271770565059	2.99384647541774	18.8053652370965	7.07958578171415
120	18.2901915258074	31.3092918035219	20.9350978102146	25.041455456859	28.6239997107019	32.5182830347164	7.62489276298795	23.1200823230521	14.2350266286159	15.9906243168762	25.9603264050656	30.699229740149
121	21.4798172864410	40.5092606408859	39.6857635681418	26.0849457067819	39.8028269122067	29.0288627836894	5.40498972343871	14.3372740895857	18.5684967589924	24.3395934954186	30.0593217839268	24.5747926522875
122	12.8494306924056	35.695460241288	19.9298216857718	8.13859924228393	37.5777493500399	27.1854499897089	12.3761861818517	36.5067670266983	0.131244984028164	17.3582885309959	22.1287497449019	1.88760886665746
123	25.3512927355852	31.4874406432428	25.5271766432656	35.2934079239679	28.3030801229920	22.8393166597093	7.17102229864774	27.8340870435854	9.34059910458578	3.63528472347574	4.51822175407069	16.2953367150718
124	18.9226109801107	17.6776877801865	18.1239529625752	0	12.7865338612162	4.21483504891069	0	11.7563203848991	3.84368539587651	11.7377400298838	12.1656766892771	0.704643353200472
125	25.8056215373156	28.537300353291	14.6011248413807	19.7071869331859	49.4513984283861	32.5280594224197	15.4408797624505	15.3755699081844	19.5488714352753	9.99625197503153	21.5922230250197	25.0199597575645
126	8.95778528422814	14.7140244909898	19.7921319923581	19.1610487030546	17.5298034131215	15.4299113755342	19.3332520223697	16.1902127359958	16.2153795915686	17.6473590934017	11.1972329800451	14.8388806202052
127	26.3534847018919	37.3407899070728	39.8383974682661	36.3523937431904	46.1835328339605	13.3262092886611	19.1744671317511	24.7530496913659	26.3713723594301	27.2125580134489	35.3065305933304	10.6614707124736
128	43.2984861289076	64.9898927187022	38.499623469324	33.0171845394925	32.3302824813718	71.6555176318556	25.2876859517658	34.9720191620831	31.6740322445374	18.7380063530187	40.6992115864459	40.14855836464
129	22.398742537998	23.3591223048801	15.6662350270424	35.2173717416522	18.9139280925667	0	13.3822096638264	13.5221850383247	0	16.6763767271983	11.5463992538411	18.6547859401218
130	17.3037811117324	9.42230399050563	23.1404670897260	26.4505661146973	20.6347950048736	22.6674597387119	19.8427912513296	15.3047796665414	11.3184369232171	9.95923968185483	6.8408536463646	5.94567345805917
131	14.8881323499347	32.3930059786553	27.3168434181406	18.0164422958405	44.9171151013212	18.6661262562108	18.7333124529747	0	23.6608713052898	9.39587476968414	18.4020056641760	12.5497896568187
132	11.4724067657325	9.82440352379306	10.3485669466924	17.6103573328947	39.401853943013	15.243573826011	0	16.4112495726145	15.092729372759	27.2845007018247	20.2111004327140	0
133	18.7652464822785	36.1378553874216	9.47421670214157	14.0268438003987	30.8568438874228	13.6818485882104	15.5650923253071	22.1526490505330	10.6490753998342	13.5713056158369	18.0024246829658	0.953421084418697
134	22.637036808401	40.2270430758345	33.766433658846	18.9646055358321	21.8728229556519	34.6276595966409	13.2317782227418	27.6739568985433	28.2201615792457	13.4933074086232	30.1218996211117	4.97601443613081
135	25.5648844989925	47.954722643742	35.1901949842548	36.2117266937625	55.938875138569	41.7206002473885	13.4144058807519	31.3775592462629	29.6050417366701	6.84385592981177	34.4065361752383	26.2940511058893
136	25.2638393005618	35.2546743354025	7.30252585742716	31.3642022100201	16.7287761610424	43.5361863147816	17.9719657920700	22.3764256236636	24.5082812210841	29.6701735007124	29.6549613532658	14.7700542270468
137	11.1948681025904	6.37194327152615	25.1219533525776	24.3111248196636	36.7259594408804	27.5277059176995	2.93706852605355	21.0972915339111	20.2131225712149	9.68277298264726	2.63552559444785	21.2086205295967
138	20.6215330288254	31.1632254559947	41.9800670856954	32.9465323510974	60.339669347218	10.6587311318300	13.3826770589987	14.4350152464826	35.4982760582304	12.5460151066366	23.1405936169149	22.2933814074485
139	22.2945209049140	23.1809691358521	25.4582827889271	26.9238323092092	28.9960251238361	28.5814948984185	8.40983585832134	14.6125832587824	18.9345877766179	5.21029868231914	14.4966817544336	32.1466536817823
140	18.0698421093126	50.5314193337592	27.5621674049447	3.01214452184658	29.6573866323849	15.6468608897595	11.3502135602817	18.7577001391452	21.7133158351951	24.1086805396357	26.8038692780558	19.0451536485731
141	11.1234917052309	35.5439581738639	28.4271389733738	13.6301045186449	27.2934356721510	6.26780195290861	11.4338304465371	13.2059705004537	20.5799764943206	13.4979308874566	17.4339118955506	24.3290589469168
142	18.6564130233041	25.1425074872626	23.1522803248294	28.5708544471654	30.1225466972532	58.376561722058	9.13561384211704	11.1512477306135	7.29318093602904	15.3670261158485	29.8630927258417	11.9916714540054
143	22.8222933913117	25.614671602043	26.5336811923221	32.5368171319928	27.4706267596166	10.9630030527510	4.94669218776168	23.3332028442495	22.0321561029668	16.6557512945679	12.4590631396822	8.15230493587654
144	21.0766699875556	5.57061906046383	9.9335910675112	16.9843937216087	58.6815876883904	41.4498842384128	6.14382570081742	8.9576953958345	8.92440023301044	10.3835469684471	3.0289840506853	8.81082373405173
145	13.8934556728712	33.6041587094603	26.8483217757597	17.5786468950621	36.8099523983347	29.4963751345636	13.5564400798359	24.7966628381049	11.6166814594498	18.5176233667405	11.3628765899926	29.0836382601584
146	24.9741330780066	63.8605231786799	45.3311130416042	31.7734061355673	46.4416880419494	43.7416463328422	25.1190270062198	29.1098937887938	31.4618257594533	26.3431102330559	43.0540686187109	20.5209121470357
147	19.6818257855269	9.65077455925727	13.0982372872895	38.5719313482081	18.6316064978763	47.9823693477473	0	22.5833135057216	8.63481312519867	11.7767981809940	19.5661730134420	7.11320589670702
148	17.5621904885594	23.6993399255589	3.07563757160563	19.738647662553	43.6489224407634	13.8927081676186	1.89394850459056	21.6303232874368	29.0519169680528	9.84458395924124	17.0563358801893	26.8352056569927
149	27.3480438330452	31.0991376339964	23.4671474074791	27.5280556493839	39.8521103416533	37.2173223107438	7.55721078586288	13.9958123496925	11.7902992324194	16.9585176023109	26.6613146369055	16.8879266032216
150	12.1252562898589	13.3412788854379	15.1884561800526	36.8099578674671	24.3689596904467	12.3348038633933	13.9004702848529	10.6666138018295	11.0730008509972	14.7898235471859	7.83510439168606	11.4770905960382
151	25.8147594312795	40.9546104504294	41.1180979370422	28.3689374283854	36.1255441930665	56.0061142023945	23.6586940800248	17.4708641824895	22.8948632695965	22.2308923758864	21.6393480787546	36.1812010422403
152	25.6935519148560	11.1931638307763	4.98014080055365	11.2177998108134	18.1939769062497	16.0980970918076	0.720202841587785	25.8725053422654	16.0164611973651	12.5856897959227	1.10782471927862	21.4152559777058
153	13.0673771530250	54.3579954198535	37.1012103950395	44.7163212461851	32.7217070019716	45.339279956561	22.7855860231464	21.4684250248412	17.9261630115933	13.982865571326	22.2100912352070	36.0720478684929
154	16.8896301426796	53.5940058005518	30.2562361520937	23.8655646283917	55.7676981711725	34.8459348439130	22.9243874901417	28.3981840891388	24.5422828688186	32.0811768889404	26.1967572814542	19.1430970990614
155	34.0919166958827	26.2934317074330	13.7026330161496	28.8632863306229	56.36757725871	30.9082964409026	13.2041372300006	25.9050438281685	24.7711966359773	9.27032446217212	35.8703137697989	22.3632629394847
156	0	20.825988618113	31.3239983084359	28.1713473589746	23.5045285473749	1.10159543822692	18.6020908979091	7.30847744319502	4.09002112933142	8.74779660074361	10.0758224687187	19.9107361882395
157	30.2928561724741	33.8580629981853	17.6195360624395	32.8557490541354	60.870049970059	14.2713006597489	8.71111600992747	17.942930615059	12.4656525424227	22.6092047269996	22.3455232108759	6.25922738143422
158	25.2400315269403	28.3436677921735	34.0760065695981	26.9959963843497	12.5134017697064	41.1206096559525	10.3848629036261	22.41096373165	19.4066870975561	12.7428451959461	3.55844982003966	9.63672488647515
159	31.3267723995732	77.5853738387104	28.8257157210952	30.5297657699803	72.3152478704348	12.0741619128590	24.6313387828672	18.8630052230918	22.1248835461762	14.2486070354895	41.2720856374241	22.2011801511571
160	20.4031483698301	10.9584225195104	21.1274781028247	36.2111931243339	26.4141519290716	17.1536687301666	14.8185329965813	6.73308580167164	18.6407709484388	13.8535148157826	14.7051201542603	12.2290765707585
161	0.577941715406629	15.4163460514927	31.3247787525592	20.7922395714009	39.4788813278575	29.9742610392039	17.5029254342757	15.9311910554336	13.4512078356828	16.793350967665	25.8511088124982	17.1204858927037
162	31.6721452100458	40.9545470038921	24.7551970840330	33.8427018500942	60.5447367217893	45.7144250452265	17.5326722200767	17.5564533419529	21.6540197794338	22.6785037732988	22.1421104211220	16.8984729033799
163	19.5016802726858	37.7013843055466	24.2935334014369	33.0847654999098	39.3962792390553	49.188811809732	17.7390837176209	15.0023901770670	18.7527980010748	25.6460099366845	16.9397651863091	23.994526803248
164	21.685540217089	41.2737203812367	17.2814068695087	26.0040470210002	18.1327949462828	39.6430243761275	13.3941394249214	23.8172557731556	17.1121364267138	26.1861950302993	18.9652775458471	18.4884075991077
165	18.7545358095117	64.0812471183941	24.4092508575518	55.4711214888004	60.870893089849	36.7703634578321	20.0036771228998	27.9355763702484	6.87657684591275	19.0842787675406	28.3850384125473	15.5469347871326
166	13.5080015712843	0	7.71715876551207	8.07434339129543	15.7731781593828	9.67476968670303	0	2.32132543059769	0	13.6231838225540	3.38524405447616	0
167	35.7220630847533	34.1440102177725	9.39217707361527	31.4936227524242	31.4029750936697	38.3178435521669	17.0802662382382	13.3957267393085	12.1071116725582	22.4478645404450	23.0195811985464	23.9407496796166
168	9.9806445124931	18.2432272161893	0	20.7941319814984	19.1843883502914	19.1307014611495	14.752937023163	16.8138175363984	7.77782292831694	5.48739334132059	14.1951341751849	0
169	18.1280014706492	14.2798588974827	3.60508534156076	44.3468810829195	35.0747656552437	19.0532137392537	9.4993924555941	27.3714364130687	14.6014759481033	13.6641259257854	23.7081045844568	4.47033457211179
170	11.8701620913555	24.3883164935111	17.6208445946632	8.14837589845386	34.4826803962519	12.2409326350052	13.5065656905489	25.9931527199934	19.7043043884277	18.3927346847519	18.8187703954957	18.1918286160704
171	15.6097428473688	20.2615242632529	19.6342284044036	20.1977014074657	52.3476964115263	3.76164816179696	11.6694133783226	14.6987039340929	12.3736703055057	5.8880410071662	11.4797291847636	2.68041714658955
172	12.4388756813992	19.9007726277389	31.5949030411705	22.4827590352148	1.28672577069882	31.8195074229057	23.5800248807044	19.4243704076821	1.71394557223641	4.07756545628243	18.4207781563731	17.9328284689985
173	12.7019770562489	51.3937009596099	32.337462332509	42.6682168059977	42.4614128567641	41.126542146579	13.1238785414167	29.7376621782553	15.0351308529891	10.2865454975963	22.6401656995065	31.7348888901574
174	25.4272737543461	35.3714080024091	38.5817865849483	35.0883892430021	30.4946454272199	69.0436066502507	13.5374786070751	25.9900219536432	30.7407765909343	20.6094464760250	31.6258936274576	22.3634454886577
175	25.6845059497353	24.4772855693323	35.8569189764634	24.3897959174581	25.7429035378874	7.3133803946052	19.9348455748686	21.5529296711977	7.25070632560043	22.3765910309354	30.1366847926237	17.5283415836756
176	28.0330797743944	4.96570142485196	9.06996660957361	25.4158977533491	30.8227283573755	20.1451109280393	15.0398483104766	13.0907792616676	20.8202168544364	16.1467161090523	13.0814544971324	4.5218945098821
177	24.9976486306069	44.9034415697948	43.8822729723573	18.1248088889893	40.7878433787152	59.4824141205314	22.2645926316312	24.3463468370273	13.4178322859398	19.5316894425931	37.4937308580995	27.8529342769479
178	25.1309471512013	27.4220819878820	27.0934996185194	24.4143703247204	20.5906381288699	38.9652508613085	12.7257465929849	26.9385734531837	9.11343283468862	19.3173275650934	33.490351945891	18.6127121646821
179	19.5705741202973	13.2448376473603	26.2988768105853	9.09008126566835	49.8197906930642	31.8832218607106	15.2840101352703	31.8372753470475	0.234204031800129	18.6978371277472	23.2746851717389	0.440016677764806
180	26.5296033827708	49.9923336190976	20.7249110095903	24.4344731660589	51.3926052652903	73.0048934668361	19.1699838517975	29.6479601243334	30.9009158014421	20.3076101873934	36.1168775432192	17.2991090234632
181	26.4897948480552	37.9939024929102	32.3145084664720	11.8037456727362	36.2843000726246	62.7812938485768	21.4865691179296	28.3693307249777	25.4951165315638	15.7581410638040	3.23146571562661	27.5574262627494
182	13.8205416512834	39.7446941870983	14.8284258197471	40.149290033333	22.9199118660537	32.8578533779605	9.769350726186	13.1496833956498	22.130792948507	20.3999613467609	27.3326719707111	15.3989252248459
183	36.2957078457119	49.7844261542293	42.796886212162	39.9872085864122	79.1590170842568	55.5776127674498	19.4310760756316	29.793906388042	25.0859075132561	24.6735639345966	51.5863624739997	32.9534176551652
184	18.9935959498326	36.9102182594227	0.731390778665514	39.2211315124837	51.8793994494308	28.1757991118563	7.59969938406645	19.1410702016585	16.7137149543815	23.1949010591492	21.9003812084276	13.5493354786357
185	6.47783800628595	0	15.5203253864469	17.8247300811754	24.6114925916295	27.2321525607851	11.5424745472238	8.97625000745654	9.87494564849938	10.6395547780943	6.73902145873263	10.0317937581848
186	13.4239327790731	21.3303627558905	12.6945054691416	29.7100848880160	35.6448993227441	3.25455983819562	21.1584403111760	20.3249399145803	21.9253009564041	11.4962445089843	20.6460400760713	12.1967841750326
187	22.6946388364439	23.9430606033955	7.05438885211976	16.7192860076927	15.0075429364976	21.8062977099815	11.1156844125932	14.3872683955461	16.3535861223376	17.6013992315897	8.7818252095916	29.0611062973616
188	25.4494185603852	17.3802279293777	18.1531398621093	39.9971408357373	45.2617644714139	27.9566374073378	12.3501692751940	8.0511846982519	13.5463570948206	15.0101465575438	35.1142491286148	25.2264500485934
189	17.7217344020116	29.2756581933467	24.6068100005869	22.8865696223943	42.2809280396805	31.2846502299824	15.7584586814028	18.1007274586529	0.834361412388727	6.19840407791895	16.9121606175510	2.90998287854552
190	14.2738954525707	0.917537043839527	8.82420926703519	5.91359273290827	23.9079355288160	26.0427296505367	12.8381381779064	6.25345667181883	4.05067495369885	5.82439773643143	19.3160537728149	10.1991051588849
191	17.9892021360016	52.5846251932756	13.4858254502381	25.0131680340776	54.6215389815274	54.6298228236808	14.2453433747612	42.0151631060738	24.9244405048118	5.29561667400854	31.3749106634859	33.6523814494774
192	20.1969883301735	16.3857021273529	8.44410478097226	36.2287302839405	52.7559402729012	21.0422958675516	7.54530558257388	8.39438249429537	14.0444140387361	16.1092726030978	25.886266847277	12.0355644351970
193	7.45685549820444	35.3890971456995	4.54165043632534	10.2193353501970	12.8338243261604	13.3658577929676	15.8702849518764	11.7201293988661	11.0491591356446	7.42116405828964	17.6207739665938	23.459959655991
194	24.3713970720638	20.8893997018636	17.3310759846156	19.2403426492869	37.6658627603533	30.7591222108692	13.4041159560893	20.6944500661062	16.2131011257293	22.9548959626029	27.4403129946801	14.8939083440654
195	16.6345926073182	0.597839355372372	29.847503850168	36.1062435985167	11.2546448996783	35.3991201991163	11.5875769383430	17.9762768925636	19.6604227925122	4.70695197514197	21.7109361018958	21.8510459783391
196	24.603307810969	12.9396269812873	14.2269622328363	20.6811931546729	37.4627856224918	35.0109358501215	11.1866349580541	23.7691381499643	12.4822401585165	18.0146462910121	16.4933812975117	12.4909472039044
197	12.5827959710674	7.02695595829367	27.4206229372259	21.0139094846578	28.5214367602287	35.7513373965786	8.20509004672482	15.1277141750446	24.3978371383912	21.6241028598672	6.71663093397072	7.92889690040428
198	9.89817979566937	11.5255164193033	11.5689018431310	17.0987261281471	14.2760632088231	45.9019114153243	21.5071188228295	7.48402833638853	20.2947074600812	11.5902253871656	9.83743023645647	15.1894911156358
199	27.2877079612395	47.2309007609467	34.4084377651844	27.5720406175915	52.2188373034857	40.9482697744866	11.8965770250849	31.9586806733795	25.6040974845430	18.7068334034444	15.3948252928128	13.6709822988801
200	7.4636331138648	20.6101745767152	17.1539484904744	25.7757065454755	24.7519639739744	32.3486771066142	8.6971144737301	7.36456871995317	19.3423632845207	15.7973008026107	22.7244102653303	21.3750272887070
