# Supplementary material for: Simulated data from a genotype-to-phenotype crop growth model for pepper
Source: Data Brief. 2021 May 11;36:107119. doi: 10.1016/j.dib.2021.107119 (PMC8165395; doi:10.1016/j.dib.2021.107119)
Supplement: Supplementary file 1 [file mmc1.zip › Full 100 GxE datasets/100 -- h2 = 0.3/-498146706 200 0.64 0.48 0.64 0.95 0.8 11 GxEyield.csv]

	NL1-15	NL1-20	NL1-25	NL5-15	NL5-20	NL5-25	SP1-15	SP1-20	SP1-25	SP5-15	SP5-20	SP5-25
1	9.78097989384216	11.7942762442350	8.15810366626587	37.1306413378211	21.0581870305303	13.1092640745950	16.5004937271349	9.1547410171717	14.3423278383046	17.4666324547114	22.2736154935267	15.1023089334338
2	35.3088200332237	40.1571779936001	28.9266788936053	30.3559927847513	45.2759474292101	25.2735260958694	25.6386354533344	26.5108457386448	24.6165794101021	16.7909086822324	25.9430392360003	16.3499587512492
3	29.0789033818393	38.0031692573307	23.3399579207605	41.7721531982531	64.285846652886	54.3236466544184	24.926613130459	23.9284092918224	23.7473606995424	27.4768377410197	30.6558053654039	28.0325993034594
4	20.7273773125345	32.4447674242505	18.2862167053927	20.7109946618599	34.2893770293280	14.3416595769540	4.65993040183294	14.8944952421856	13.6668709693577	18.2239024491525	31.6730106870568	32.1919963466192
5	11.3122011319535	19.8183429741006	19.494023403834	16.9071697367078	23.4083368807401	30.3427071057096	10.6887113232931	17.0516550408850	10.9583043914375	4.46102374571861	16.0252807175842	20.0546872581325
6	29.2340041611691	4.15615812981284	18.1807611342905	21.3610144668286	23.2021859998098	0	9.69361212653738	10.5637633943657	7.74453120651428	7.5473784728974	8.75757994085265	15.1770486883600
7	15.6575615331658	17.4916876131427	35.7220290161576	12.9330584230660	38.9101873696661	35.968024112724	11.1683897055361	20.2161539040429	13.3961400340825	14.4473762649534	15.6425834852298	18.0575441590394
8	24.5107196946013	36.4468065136698	8.77554133568703	36.7426056141679	37.4477574819825	18.9170163443843	12.3616146720646	20.3056225983842	10.8035383557372	15.6552495803072	46.2535953628134	21.5986941551733
9	37.7853354985216	20.7410081690382	32.7382441498665	15.9751802000187	35.8621966461567	0	14.5075530932048	8.95749212597995	19.7387113343825	6.61314293060342	14.1334287291548	12.9100955624536
10	18.2812134624256	26.9934585720521	9.55326397768953	16.956565108347	17.2563653307728	5.05250204341022	2.07846539420279	12.2748524612704	0	23.4640806060544	8.7767362940801	7.11728005626576
11	10.6015492285887	46.975317555337	21.9799646783947	39.8900412617313	58.6026810880534	18.6048643416905	12.7897686355733	26.678260084564	29.4172517466762	20.0696858952648	14.7153609158578	15.9943172925282
12	3.96923863655719	11.3009122614985	25.7378845109176	23.5417574933807	36.2268592636746	0	10.0908797662607	11.8553939413479	19.5396498648066	1.59446529732394	30.3234457424216	3.95476085059573
13	16.3545719764937	36.5753613279634	15.216136185015	32.7172430025459	30.0492572028435	17.0277517586248	20.9672460997629	13.212742822599	0.91883440103511	15.1426134757144	29.9386510941901	8.532308462856
14	12.5719511443095	35.0648999500849	29.233890711846	7.96114115248264	36.5190561447759	12.0927973107422	18.2071855853422	26.8069521017116	12.0632033701670	17.8030044078515	15.6197301655995	7.12088912878438
15	28.9009102050314	33.9134086191356	25.4400881727774	26.2327145176080	39.9409688555162	26.5769850458648	9.98534882643817	12.6740163019305	10.8604599105971	10.4345921578314	20.2648330724652	17.4559510945763
16	24.4567980222559	23.3819862788930	17.9967670742724	29.0363078356923	30.0277291658726	19.6772652187396	15.9581644011383	26.4804802178109	19.8984296482366	12.9924476190720	29.6095011223801	18.1955914318045
17	16.3946278397192	23.6340166751777	25.7775559196514	7.19989297906771	32.5131157364639	36.9138698838715	11.535073489957	5.91678865276602	14.2136603655919	6.59274138174541	10.9685357327989	22.0745370822313
18	39.7784637570304	57.196743916996	42.6150586418559	25.9120475970777	33.8242056068009	41.9225899007603	23.612394544966	17.7717228310693	25.5235802196986	22.5699131363899	14.859156899104	31.8581933542686
19	31.1947830188646	34.1717959651861	27.2562387048899	34.3757506577573	30.5128512979707	31.9112607251618	23.563106841754	18.5084683064724	21.7224110418689	5.67737364579747	26.9088763485119	25.5101864224769
20	25.2337368746002	40.2994014154748	24.3667818421882	32.4087090362988	27.5449631842439	18.5763125777037	22.0260528564311	29.6393848510660	14.7968818779625	16.5865487949266	15.9040031663753	18.2288252304741
21	36.4589966116655	39.1285976874761	47.0417479216385	39.5688093202218	37.4239913173565	13.0018005454617	20.7110897658095	30.4282933757127	23.1443625479913	30.5737907815263	24.0543837830281	10.6790741159787
22	17.0606503814755	32.8526965803485	29.4555158679896	16.8891195612304	50.0484326794996	26.6945184175507	16.0219355071840	4.68090278191919	22.1034863799943	15.696463330667	16.2147604716629	24.3771751203096
23	15.3634120159231	4.15382476708157	15.1249490980152	47.4294046470969	46.9020522962080	14.0715670967406	20.6295051228819	25.0883126804414	10.4637060340906	15.4235842663999	17.2746382749297	20.509744844179
24	16.0325670551292	8.80364990908201	37.4201086337264	33.3536524145774	8.12569522632134	36.2895499282552	12.2888120600199	1.73966852072395	0	12.1399916650942	37.0513780307741	16.7563025328352
25	20.5287512083792	40.4309999131541	13.9114069008176	18.9134455562593	40.0958882414554	8.67081685971385	19.4103350403419	16.2895206396101	14.3891951769963	12.777108952577	16.0230585166911	6.47200923467935
26	20.2036233367628	30.2503993914658	17.9327294169165	26.5595130900930	31.7848455679254	41.2074840390794	13.4698397579453	10.4844311687570	27.4545811807618	18.3572955997191	15.2961910672986	9.76607064314716
27	19.1089001767581	31.0417014702014	15.6972047573157	41.8630415538946	12.7862682647545	2.47157328378698	14.5034923921894	15.7302285690232	10.5869531916185	6.95778314589813	7.47572197380925	11.3416355820388
28	34.9006352732684	35.2532828961879	26.2720422357521	27.360796543719	17.9161741925837	32.0867572290643	14.9527875508028	12.9789781650868	8.13109772205682	26.9153752374052	21.5293512869497	12.6423564279374
29	25.6061550252020	12.7374789090935	19.6820327713219	36.6611795138781	49.2594506315704	9.32032672200142	27.659330271511	13.1900399356907	19.6282239809612	22.1243883808591	17.8813555260256	5.14450441256321
30	19.854488561338	18.3231377109928	40.3343379495364	24.6615369473553	37.7992313081285	25.3541807806599	12.8717643598476	15.8639595311005	28.9356556982824	18.2469753577384	35.5030288566058	10.6403642279225
31	12.1149915620424	33.1607676513501	6.91612681675539	25.1767541869523	17.4697835136385	10.1129142925733	9.71869425560978	23.6406120099762	14.7396819660360	12.9063440596752	19.0684870671037	33.6826046954296
32	34.3290073188735	44.4528793333219	43.4039298433104	36.3261201261426	59.7566122861698	39.8314506715243	22.8901879717553	27.8943473990509	32.2963533642200	23.9047376391996	39.5737370488856	28.8709169654852
33	23.3664106788514	21.6608247007952	34.2856771525491	17.6687293022046	39.0555057848995	27.5445509459304	20.4037830592853	35.7210438251153	12.4976317461982	18.7835900937746	15.4957769132556	24.5275744347758
34	8.59715958736228	23.1612561795173	12.9042005938759	3.2633177066904	53.8308192751336	11.416604045178	11.5625510619716	14.2366788889710	5.64571457852932	5.798815934688	12.8535267500847	11.1873059794335
35	5.4330837661263	21.1739113422525	18.4817990326632	18.2197058867907	41.0925695466091	28.4740721972801	8.47214480402743	7.20137335235145	0	22.5876062031233	16.7991591125194	21.5152866165492
36	19.4073987690882	27.4362333077044	40.365697527288	21.5898440462334	42.4760498353611	8.7167928109141	11.6696441601502	11.6620054076509	17.8579033532324	20.5841612908316	27.5722393323287	14.5101304496381
37	13.8939378216425	26.6345350229226	22.9429656391833	18.9536310333608	52.4699159624689	34.9510887248944	11.4382870653173	25.3926874027401	14.5865762417710	31.0485819331364	30.4628149028811	8.64126384784815
38	13.3659736976568	26.4356873240584	14.6397114326373	28.936862442859	44.3659800261096	7.94010773933805	18.2493845157337	19.1638154285561	8.43596690222477	25.5280988078628	20.9743400657388	24.4915427082469
39	28.8258185213909	45.8492771381525	6.16178891071258	15.6625266987942	42.4276269919872	55.0204869762177	7.52115881553748	26.1723763109530	19.13054644046	23.4989268603028	17.7673301141077	29.0671690642403
40	16.1598596345314	20.104685188883	17.8720902948012	31.4407303901509	48.6873193534926	20.2327375140529	8.97046617023767	11.7597819190310	17.1858541706070	18.5474910167573	6.46170813283418	27.4181666453942
41	18.1061036662107	10.9579129023629	11.6806278534077	22.0900867240538	44.3119794444045	31.3079349174323	16.4776378297418	20.4283128758946	10.4815595711068	9.95471633491729	15.87321624136	28.9661413412380
42	21.7778503301652	12.1161632669422	27.5447793318098	7.92800279107751	41.3742196908041	36.8635356339149	4.08724281170773	18.9347229791296	33.8250635311404	16.5618387152524	35.7185270580454	11.9568004760586
43	33.3858409367391	31.1966192076434	30.7998456915055	34.9790105240979	39.5393466623313	32.801202793876	11.6301849905173	28.5322894131437	16.9625516868477	20.1069450402157	28.5585258720835	29.2853341527805
44	12.5080508649916	39.3993617778611	36.7743189524719	41.5164896082666	28.3937623802779	9.84263826482814	17.9196719389282	7.18551982180032	19.2049950032429	15.2804078109576	20.3716226046847	16.5744401196203
45	20.6633146873450	48.1765985593338	14.4804125471106	36.9032030617805	40.5727876327251	57.9466444114438	11.0126449634295	19.7766722243983	7.80876672442922	21.1499187564816	18.106538131277	28.8874883401263
46	27.2779201315303	27.2369850445133	25.8843940520632	26.2183773911786	30.93350544292	15.0973915776463	11.5880455202042	31.5627105469803	25.2253195660499	17.7491006858666	22.9319728126248	16.0908412896190
47	24.4743583563997	19.6235973297672	16.9668179292299	39.4451401426464	25.4820802276541	26.777838591335	21.3680857259012	28.8562555150745	5.20065232494233	26.984858702506	27.2989638728567	9.24065555163128
48	34.0600275602877	44.7869485257732	15.9211346313165	39.8367406806680	63.6742994019637	35.6182934278030	26.0756339553045	20.5203060328580	32.4048959616737	27.8036241438212	43.8743058845701	29.3534226550120
49	29.7996838462942	26.3670138164088	17.0983419631183	48.0954810611879	40.9870482348853	22.1553880041959	17.9175992152538	21.0029412962646	20.9496685215061	20.0663605257548	30.7095941419117	31.0555783259282
50	28.3964957457923	37.5770414668723	18.3837658219355	35.4708118547734	29.6046191533403	49.6881589534315	18.6499960918621	31.7386361507413	14.2838593637787	10.7189612371302	31.0936297224629	17.0908442453208
51	22.3754850034147	41.0552702225012	10.7062508831182	10.1083251585375	56.6240027796902	18.1167811894848	20.8600478307943	20.0239031317897	25.5596860416736	5.32630458207093	20.7481540094245	11.8520477865989
52	22.0255457707362	28.7599571937906	27.1584864199917	12.9558367708026	55.5220571627062	17.911516389119	12.3979099711019	14.2152824971614	11.8712942493943	11.1037513259580	24.8740226347830	37.4193276684522
53	20.6739482602756	37.4302941102688	40.204022478438	19.7730134965401	36.7562726697865	57.0085961994862	9.50311316989433	14.2307197256902	15.6214281834509	19.1107362974433	25.3676994302284	20.9722407947005
54	19.7273521062400	31.2935557021236	22.8495066125987	31.8590221783694	35.6125418141347	10.5966728320745	5.18252896251205	16.9933886104446	14.5369450533695	15.2044374228867	24.6131853349317	20.3714609736334
55	34.6271657147041	44.2335763468590	28.6921012906272	33.6241547846355	35.573196155311	44.4749835464775	15.2025590662448	15.3089710801634	16.3413292363151	16.7893603961770	29.9816845933880	22.6651219224307
56	38.937261130338	25.8504065165808	13.9047678979353	30.9056157129761	17.5060417651048	23.5063798688440	14.3101078014510	26.4984815280447	25.0227991682095	20.2400553014071	24.9238024368355	33.3534379225372
57	13.6374546696321	0	13.2176198832644	20.6198400294664	13.8371945971713	24.8502943137658	12.4778659502807	5.8850296282659	8.62415048088953	18.8203680724252	6.8152369550037	2.12697947377556
58	29.4520242275546	39.6242114156731	23.4124398364908	32.2049474021140	26.412036164709	31.0877062442877	14.1051228732496	26.4669297804538	20.7020716539447	17.5016162998671	32.7985820141297	28.4408449307918
59	18.0530148101350	17.8049018325999	19.0859522560359	23.3073640054281	13.2096317046515	11.2554801820567	9.31162308170939	20.6878762673628	17.7930724651664	20.2588355445757	24.049771362667	0
60	18.7125245077855	16.3197287431609	37.2169441799431	20.3120370824074	7.7194592365957	36.2075826651279	9.33105865887812	5.94002542418325	30.5835116160208	13.5712853533730	34.9555166479689	2.69468556076322
61	18.922272216397	25.6163581542910	18.3496311516465	29.0441957066606	38.1157756282178	19.1565820032322	11.6354995448199	17.413534005479	23.5899870286064	10.6114622095555	20.4950998820280	5.65473362553718
62	33.5038263802792	35.9455301603355	26.8330218621103	41.1338103436272	42.9213730917992	34.8313166761097	23.1324241714275	23.3157274142734	15.2891707773308	19.4247452312372	15.9164323516668	18.0400821462496
63	13.6908252855131	28.2263151926886	16.9476263905691	37.9014360687785	12.1887381414812	34.455375407256	21.9540222854038	11.4305327084105	8.44781280529993	12.3033579999892	9.32409696568612	9.56261881180012
64	19.4759083553283	29.5457815269048	16.2288729860756	9.83520842204073	38.8535037302469	19.1093606357015	8.46284603737717	8.96297618210293	7.63763735928636	18.5751528507292	15.6053750728724	7.22888990151596
65	17.8095644050380	47.8031920486945	17.1007030832869	36.5636666147153	24.1200536867512	0	15.0542226133682	13.4998400564547	11.6871957593237	10.9943823428077	19.9250771457036	1.52166770868842
66	29.1530204488758	41.2871396773492	33.4940019724345	27.7639872880086	34.4855261850757	57.3972127527507	21.6185513187176	23.3859046306565	20.3485343727025	21.7043213048997	21.9944108307432	27.4419167036456
67	15.3279130579644	20.8121532837685	21.8327525886309	9.46121547425	45.6540016741993	34.7029380243232	10.2831807481046	5.98594935402355	6.78878827041803	5.70354097528143	12.9976336371715	32.3398734659459
68	23.9946781002407	27.3838114846421	35.1163075867616	42.2148010888704	40.0395632966786	40.3224169869533	19.6392043311537	26.6069012617024	21.1157691629513	28.1093063434006	21.3037264165138	31.5957338182293
69	29.7156708144326	41.0150738827731	54.5161983329981	42.8598245237448	49.1607503441471	63.5985229058867	21.9290432619913	21.7268389605485	13.0268725190792	26.8074850722458	44.7744612877657	35.1738231021326
70	43.1747116735438	47.0169928777461	33.5386046171458	42.7833590398237	42.0537161817829	49.4392308048622	17.0430847097474	29.8563904564947	13.1906549710201	24.3310109402197	46.9487939315524	31.5824597310012
71	22.3145408102387	22.0923088545097	34.5492591781228	21.3870999970328	24.4761700996817	42.6593675953181	15.9047040964948	15.7968534453847	23.1089800797214	6.57637151771402	35.3137913825993	26.7220227946415
72	21.4894999161553	33.8653002439429	24.5211422872790	15.8430778164558	11.0787923683599	25.5115418889460	4.00599180002326	7.56533019618494	20.6614394898148	6.32482841259222	32.4495314026134	15.0651513320528
73	28.0692826628017	29.3471819687053	18.1216158274914	32.3992128673649	27.7296850580783	25.0231881014017	16.2664259296493	20.8453314334651	21.5697095844612	20.3948901552623	34.7987441633070	13.0934660590883
74	21.1991703644144	36.7534268645385	34.9719643126546	22.3395688306458	25.3901093888705	36.3412715021525	12.0816248437840	21.3990588582133	20.0233965783355	14.9068765739537	20.3985285820788	15.5276903422688
75	22.7337734384887	33.3042084085288	5.66541674212088	37.116233432096	27.4014065375128	40.3379222273889	18.1075129860364	15.4923810844508	9.57605839669086	12.9199658794001	19.2736767665798	11.5751052119330
76	30.9020329909161	70.9765254292453	40.3096179837123	26.4484228087736	48.5130573083835	40.2101816289225	13.8891857452238	27.4431240220428	36.4505235944576	27.3315363702342	16.1353850265851	19.6978360287548
77	20.359839776678	29.0323413739366	5.23682671349171	29.9272894418244	19.1560334282695	20.6069225437503	22.5154330691172	25.5657504072317	8.0753017818321	7.63161865716585	27.4439458536852	14.4124402088576
78	8.83814263499005	14.6601287318811	31.7360117028145	22.9856563188414	31.7649669350811	28.1044764632539	10.8907372068920	20.4275375993382	14.0447958941943	22.9240603910409	18.3154090227729	31.2859844031403
79	15.1763573739321	25.1492030651715	21.485925762725	22.7983804236902	26.1372666227253	29.1005521881864	17.7630805118073	25.9683926807234	19.7208115164645	21.8268464578469	29.8077385921807	18.8671963112921
80	16.3854658940965	0	3.49261680225099	16.3681206748601	16.8035796515940	44.4438854871018	10.0832439280045	13.6263989924848	7.60700221256499	11.9594388188084	17.3870746692015	14.9430376309132
81	15.7521170609391	29.1280961954407	25.5716956131790	40.2482545154428	32.4492826525530	7.2637767095509	5.98049055085768	20.9588342495493	10.1526034445387	13.0767647152316	15.3739533568431	17.2152049026018
82	26.1981261620676	37.9443514248027	4.20308413536315	30.8276581587024	24.0884858985343	19.5872491480902	11.3854580845161	17.6411843597005	13.5400048424439	4.75658605138055	18.7472605742471	22.233310843632
83	26.695139963196	32.1545812954197	19.9418286351036	20.0330576773834	36.9667371931982	51.9166506331235	19.0062012842754	30.6366201181045	16.6692196693545	21.1931391731562	29.8899624613628	20.0197746323802
84	21.0599573681185	26.6254425092528	20.5976669961048	32.417216627472	45.0208961172995	29.5741937252006	13.5520957634192	44.7088003427362	17.9246361146315	17.7903841303162	17.5889240469124	10.8116129523840
85	17.2825607808234	2.58399696228284	14.8076213844580	29.0144771043094	37.7804027234813	8.997620457105	13.2877174841553	12.6819769355015	14.6643227257367	9.99610551034675	9.50857382616024	24.4014581175576
86	27.9530401590036	43.0311638923313	29.8013760888717	30.666711172121	13.0265795990685	12.5142817579842	19.653545936505	22.1409803419240	7.74749676188605	17.820540696162	31.5960057103059	26.6978958100371
87	15.2647790927228	32.3341402735056	24.0983312190292	17.6639991398001	24.2463214010637	27.3288519305191	11.6366381182313	7.36674595528227	19.0684957745935	11.9804703262429	16.6997163811816	15.1616657032908
88	15.3240953684894	0	11.2304152800642	21.7298248297747	5.65355438717325	20.8934454565381	0.0601208416235108	19.9804466970035	6.8570525335697	8.76727914616479	20.1441890960497	7.0133347458645
89	30.531857251626	26.8626262059926	27.3915404911756	31.6724834884733	18.6269888685393	34.4964829626043	18.1150284187890	15.3412092325988	19.5576201214925	18.7263180128474	22.1568508280315	33.9166079374281
90	21.3350576786784	52.1890791669624	0	40.9268965468019	28.5486050190534	18.854268691352	17.7442563679767	17.7070132289014	24.6846471956165	26.2066569785771	37.6310112266579	18.2865041170224
91	14.2468152575586	31.6048868941062	41.3164044462973	31.2949426503570	49.4083434321166	50.8378505163711	12.9521792233435	23.0206507449617	13.3459808788338	12.5693426776559	35.5453128364877	16.3161588644775
92	12.9787500797797	30.0942504364082	7.36525592729443	19.8221064835822	40.3536534081858	37.4236137719268	11.9416809218950	15.0971459041968	15.2477139658809	18.9096599151440	8.22678136375374	13.0521576356008
93	21.0737943412616	35.9188709167362	19.3414977980382	32.5621878810273	39.9308739547379	26.9723877809199	16.4466834574005	21.7857046205668	16.2262449395580	15.9461339650277	28.3056671412953	1.74340207064650
94	25.9293175563939	32.7766594758729	36.719342110668	28.6161032644373	54.9012581762105	17.4878566598316	12.9476439764863	23.0904194825689	21.9795183946352	25.2391986279088	28.1316463389441	23.6666360310903
95	14.0662720691859	5.02521462639195	15.3254846469978	16.8074526855224	47.3561293716291	25.8011403604047	3.49254994199328	20.0563538281227	10.1491626471933	5.22345888061841	20.3597880134853	28.1225915225047
96	14.9677948285802	9.90141028016247	24.2298093839124	14.0077421641300	37.383957909545	16.5999854994307	2.83601252353495	10.8182252554897	23.3870784113899	17.6595605131045	13.7634828503526	8.28930215839752
97	12.8478762184750	24.9597919371304	11.7309843226388	17.4825083641618	27.3088651047205	35.7968716784023	9.12631749091083	23.0370299144673	8.39256565977131	16.4273360410750	28.1217425455674	13.1793711754489
98	19.421141644935	27.6181654238368	27.3232767024506	13.2837449602835	42.3380711172952	30.3028556510412	12.4918651830373	11.3088032945828	24.2757462316546	7.94784185374807	20.7293748127953	20.2865028286979
99	17.911635323631	19.6004010005194	39.0297601932942	19.6986953015814	35.3590104489949	48.5791413940416	16.4119010217363	12.1121968144772	35.8534826048989	19.7446646292685	17.6278785666583	0
100	18.3184738630320	0	30.9266345122548	0	3.68398503324580	21.6628704590517	2.90874329113934	32.1986977167558	0	7.98067005530593	24.3643147710788	15.9702131426273
101	8.56097756008591	0	34.6576830199640	20.6782833202638	14.1021365228695	36.0202974432018	11.7323663646709	15.7980996053803	4.23146614331406	16.6217755727348	13.2374357615182	1.69347265979414
102	24.9789483942049	27.3730117281774	30.8626409807408	24.7127178920249	47.6973852335951	60.7971667241562	13.0172535695579	16.9671417229227	24.3998153758441	27.2547929564073	23.1631807276777	22.8034886070748
103	21.8899591654090	41.2223704909538	48.0959440935064	38.0925081594175	39.3957274082888	45.8890813952292	19.3426404461632	29.6522650573599	29.8434361295746	26.0924606175442	49.6283068915992	21.5896267804825
104	10.2004845690518	34.2823192579578	39.2438140811258	34.3763659884112	41.6572634119375	27.1713245286499	19.3998769173251	34.4320916007948	23.8118875429991	21.3940908362677	34.7953860703767	10.2916099680322
105	32.3684264812952	29.9543737197552	40.4961954603953	52.858537061965	37.7406665188257	37.8114903495146	15.1614814318850	25.4578239070621	29.3264547807018	14.1521785541932	27.3727508264474	28.0189412649735
106	11.0436888243824	6.13739741206994	7.1496381730336	9.6322324658532	23.7199835223733	0	4.29282152317167	4.51380901978055	7.0068813178929	11.5678694661420	16.2647933514603	16.9256613103183
107	10.9828330395956	8.33687074623437	20.1799081532483	11.5455194870055	12.9679825818103	20.1995138472059	8.5065534585353	0	11.8121862713529	8.95985997036376	16.4453661347929	4.4443165187662
108	20.8849413665146	36.7658091785650	31.9132986791535	22.4350237539206	41.5701486206455	17.7709570065483	15.4871454479006	18.6162998411158	11.2568128143927	16.4937285077812	25.1743772438517	20.3108691757498
109	14.9466677681823	22.4642445956444	19.4780477754753	23.2770752777489	25.1620190737177	12.3796770629005	19.5947209044907	10.0972634089809	0	5.74883689929252	24.3810886323148	12.5720609657506
110	18.6048760289994	43.5456475171835	24.4382848924871	18.7587940262948	41.0204341233671	51.0010952734977	10.3082892027648	18.6986387091090	14.6598902731778	19.9694543538592	23.9481894057468	29.5464480891581
111	19.1790595684469	48.6989614219252	35.2364706476452	29.2817349316546	37.9071211280177	47.6373223121676	13.9210550424281	14.7160320415187	20.67797527146	20.4712466828967	21.1476927236153	26.5558146452904
112	14.4768299999422	33.8720425965258	27.9815258790457	17.7992004080734	29.0766663965117	23.6921060522881	16.9991950045793	26.2163477506682	20.7580145623913	10.9091330043192	24.2804117997421	3.12253436626662
113	13.6241899289496	29.7583564680818	24.7521510677833	9.61872359744093	31.1625588007994	15.8554329858065	1.65061738507761	14.2262714345332	33.0227598536785	14.8015091499942	23.1272119719626	29.2184439904685
114	17.6018998895201	52.2551550816545	11.9319185491664	11.7838757718839	48.7484064559787	8.2459847923315	20.3673796995207	23.1018172259272	19.1449994492919	19.1080608538994	25.7156188262114	24.9905857621493
115	21.2118353730743	42.3458466274417	24.6211888993826	23.3415389279565	29.8490192422508	8.9676504200521	16.0096841490375	7.6766377371572	20.0141645056126	13.2434077622973	25.9517930887492	2.55909928360416
116	12.8250462069728	10.8003269261250	2.24366029657572	9.9485356035465	40.9608547995084	25.0551055147103	12.7424527574747	14.7967802808970	10.5154107071831	4.87344834513478	7.47268132530936	11.3955832488049
117	20.8320246245258	45.1086353512186	26.5483952166468	26.7777195238355	49.0807991267953	20.9167435775571	12.5421295207026	9.96157420794453	15.5654628151175	19.4929345252289	27.4078760659131	28.1641933921887
118	26.5165287273739	40.7178493590899	38.0075371729405	43.4967858910603	32.337315831456	29.8504789690828	16.5089592855813	23.4398265098227	18.2149842235427	3.63199460772748	20.4727850070842	25.6063503127817
119	30.0012300506223	24.3948558609097	27.2922512916779	26.8065233686675	35.3706362574676	29.8922835578606	17.6553180611205	5.7555572217784	30.4093675994939	13.8052207584934	17.7405300637590	6.1104201975536
120	36.7152170232834	43.6491360218713	32.6326064559838	43.6642902549419	23.765968999710	24.0588915208661	20.9129566824691	20.6573331877293	29.7479673451817	16.3473461672133	12.8089126498691	37.5342580063341
121	23.5916614593794	24.5927971414330	31.3484974606574	19.768589167397	30.3261943457360	37.6507718714961	15.1905233582665	11.7136123760097	16.9411315988983	12.9061629693804	28.3392139019882	24.3858666626668
122	19.7585086205619	18.4161876920828	27.5351791790962	13.2512185017923	34.1582162647541	42.0660235239	13.6767127757796	19.4635758859828	17.2919731994573	4.99536413322674	21.5867644103307	21.164175114195
123	8.5431271779846	32.1435895629769	24.9894185491623	35.4292788069405	54.7417094557766	39.4296157493379	14.8221362402995	16.8730672606750	9.48732745428772	16.0758184138927	26.9737739821875	20.0423642903455
124	13.9410385004117	13.0130908564164	7.52911006521031	31.3682390102162	32.1136807720593	0	13.3300938564714	20.0140284533031	6.32897232620557	13.1900998479998	27.06944642662	9.17242379238651
125	23.9669678647984	40.0856110200921	37.9534757074668	21.6131637746823	55.3972584807484	17.9757303457437	13.7239584876760	18.9253824094684	18.7277539035213	25.4733996560986	32.9133527241146	31.1768631741821
126	12.5255295210479	17.8958505399116	7.2059015856157	16.7664943819676	38.3711082217925	9.92596490157398	12.3402300235397	3.93075358950942	20.7293129916427	12.8865668334944	14.4150849959892	21.5245449729708
127	12.0698353693686	28.6363390820763	13.2471906299713	23.8617175099576	29.2233965866075	25.9044467113065	9.75476713682552	23.5388723347144	16.3434564184673	24.6974853020951	18.9594093306499	8.62572551158054
128	27.1533006427472	22.7688100552708	1.14306469213440	35.4786083754463	38.0324065191381	40.304481997572	12.8997056535484	15.024684719063	12.7479903312671	22.3937595337789	31.7741901507128	9.85394481820105
129	17.5663293430262	37.5277037758163	17.397242425499	27.2866385757393	4.92404429879566	16.9119232920561	11.7820795094687	9.211934092068	0.764267726996874	20.0184973907837	24.8972078091875	15.7566213012975
130	31.3577713468954	46.3798264537283	23.44865750088	43.0122843012854	57.9098785326392	54.184902515205	15.0792806718927	20.8834043232757	21.8286496013583	20.0911476241654	26.8458623270749	34.0371257404744
131	24.6397445490129	40.4972825180637	16.9360888543983	26.7741403762088	25.5518142581701	31.8046177792232	16.009516138267	13.8463252356432	4.95588445561325	19.5111758964464	11.0387641883593	3.53253838985541
132	14.8147634723245	38.7062327837240	24.9505592028583	24.1208224157275	59.9181482900012	56.4252459545677	15.8639689685527	27.2260995447409	18.7649183261895	10.2579569241844	24.9412928742555	27.3986041706435
133	15.3616097682368	11.4459889878391	14.6849543849532	15.3170994534343	34.6447276935975	19.8661325945907	8.62869028839435	7.7243482315002	13.7379846815811	11.3560015867338	11.7111622567063	6.62927462747994
134	24.7206498823415	34.3136315206239	20.8934638732544	35.662121246644	39.4893096942563	21.1426867269075	14.1917625061739	5.89704850097662	15.5678088179569	20.6614523181430	25.1620882747521	13.6544908307393
135	14.3452181035132	10.1681812698807	1.19213244209604	25.2644401963902	2.46148730379633	35.2921613640177	8.4013673709944	7.55069512381565	11.4416766316077	13.2858602592748	30.5767720837574	17.1815261302031
136	5.7529255273532	21.1808498668371	13.8381638234742	4.84701886868417	28.2960352452101	0	10.9154508800097	29.1676716447047	11.274674633788	9.40616126015075	19.2615969083308	8.48891156713303
137	0	27.1977193370541	25.5235374868607	25.9789574030391	51.1727704529046	19.0950478965964	14.8830941780345	16.9459186295097	15.0612748639211	16.6265861995200	28.6763059540759	26.7221519581842
138	14.0370701952862	1.62629913107622	0	16.2534885805416	6.99217148875145	10.7517148522902	1.06139282270471	7.14325866891869	4.36873754988855	0	7.94436622403008	11.8692557998247
139	23.895056106755	16.2321161907634	31.9048776361449	8.38679406453683	23.4145784089930	22.2491237624934	11.4860916866090	29.5126952406914	6.39643624708989	17.0346973885741	13.1503691592418	16.5641483457815
140	15.6279884703719	24.0987918934618	13.3642008008277	34.9436824573934	33.6275569292047	33.8107695747877	11.3998797947960	17.4075289835466	10.1338050490136	15.9840667047216	13.4219082193656	5.15048204427102
141	22.5230395807269	25.6218805377201	7.11998610097084	10.0306825406535	19.1995511058436	25.3591628808352	13.3117149758327	16.8445035635681	9.67015386214933	18.0997709513656	3.43018429237992	8.82371480374452
142	8.19938812133774	34.6733620989541	39.8358033616864	20.0257995369604	20.5340616153198	30.0071446511989	18.5322871282607	10.6922971978002	37.6844737084527	23.2443907866788	10.1996248890586	15.7175466017315
143	12.9409701078216	14.1842705165353	30.6092327293141	24.4011177463526	39.0827431267065	38.2738914584384	19.4872418378073	12.5113212949826	4.27221512970334	16.5594901297799	29.0656606041992	24.2131122899480
144	21.2262615896714	4.04957923755850	9.01244995154467	32.3723817940035	8.85853491553371	2.03088023096595	15.0879594510226	22.0652434775393	0	14.6540318324089	7.06971014027838	4.8107711829271
145	15.8979396726994	31.627319047101	13.6386094037252	21.2445278243093	27.5212966765544	47.3719135018667	10.6504118978396	16.3842813729130	13.2452214873842	10.5573924342783	19.7016120940628	9.3830331538334
146	23.7074707552854	28.494292329021	22.5700607776458	33.4698367952047	46.1632120052264	46.843430692324	5.68414310028649	37.336948474725	19.8872228236276	31.9165636314019	29.5666203602225	18.0700270283646
147	29.7928248448252	33.31746331146	21.2353563512358	19.8621258411564	44.4213168213506	41.1078603369303	12.0154883715138	16.8698149234696	14.1958872035353	17.3164533126231	27.6443283295399	6.88553297333437
148	23.7874714364042	33.6467789584139	21.7420579510586	22.4870207589996	35.9272497689904	26.1435544526603	13.6039024589318	19.2740160684283	9.69814558242386	8.93519057354192	12.3698657097764	22.3866790984375
149	14.0254836879361	39.0553783118636	17.7069820306013	26.6802787399928	34.6915430355933	48.5471435288492	13.4160587148464	32.8919895076838	11.9732817069147	14.0300519157034	5.96731315118804	23.1085784704882
150	12.7319363157154	27.9248697559782	9.33305584433898	18.0211486823809	38.9270708839138	17.4014053157035	7.00247355093431	12.5893817348534	12.9304296702805	11.2271200122475	9.07198273036158	4.86118328244489
151	35.2766598183554	30.7084120904442	14.0694087870678	38.4712071295735	35.5446313959317	29.4499310264466	14.0282258386484	18.1041540386958	7.70159771185492	10.2703238094070	8.31848259203018	16.733088636411
152	4.01887916944493	12.4630725308969	13.9036395607993	14.1479427585131	31.0052047176540	19.2956966517794	7.56663396692577	3.32804166779139	22.9788574837239	4.01448411507473	16.2804186217735	24.7196917499468
153	12.5946379131700	7.78842434125234	24.5510800028627	13.1840047157284	15.3403963973045	9.3764244257509	5.12794979146987	12.9747346989613	19.2637788227883	1.15171337933366	10.2851098968214	12.8667200292389
154	21.0232058243706	13.2484768611867	21.9805544776929	19.8435666506074	48.0836478478895	19.4876002834278	10.0089481978697	8.7166188253211	7.83268282511845	12.9525731202952	20.9340361375753	18.6907352041113
155	14.678463555388	16.9060830726200	12.5272987619048	34.5808246485105	23.3848246599014	6.75379541261673	13.2423932664571	10.0183614087401	7.48527888932718	4.94026029202366	12.1160423621123	1.54290737374594
156	15.8220112876988	38.4558914930683	25.9499547098183	20.0865364510213	43.9404688572879	21.5201870373128	15.7134696747677	27.3975433070533	14.9069955729316	17.1821763281415	14.6321243945722	17.8031470422952
157	17.7368260300687	28.2519477376473	30.7957202239214	31.752703835387	39.6984904725725	28.6421276100891	16.4887367415421	17.9500284650363	21.8195068590678	19.3377701164464	16.5078824294895	23.9445178822407
158	24.4328635077066	42.8421463786277	20.9733941296569	26.6919463988361	23.1470342871104	20.833972700878	15.1318883671615	22.6984524715966	6.09423821988379	21.2865510881935	15.7525626787840	18.2958985664617
159	26.2458534672610	24.6519881885104	12.5710776947369	27.5439236849296	31.3301439049977	10.9584541626763	13.2395533327750	13.9507012440992	28.876300235068	15.4509438329969	37.6443487341621	15.0133134583254
160	17.6764755305342	0	17.5608049166635	35.5082920670758	7.80406420493895	10.5483167516783	10.0691816556124	6.5037751442229	7.22185045587405	9.22175989245364	5.25103229748339	23.6542585071207
161	12.6780878342940	39.0672478370675	28.6666621513222	33.6637836377357	44.1748843449461	27.8109050922672	8.46142088649985	25.9735735014213	18.9608819175445	7.74548578828759	35.9161439804733	25.7784010668972
162	24.2295391441817	21.2928557964017	9.39611767274025	24.9481600722780	47.3526483250244	50.8649603764251	20.4035690589969	10.0247920196243	29.7006227753875	16.7102046164914	18.8437907098264	13.9262519240019
163	8.16428210717159	0	21.8918013205731	9.4778396810129	12.8298455272322	20.6157563136168	8.05662531314289	6.33011602568112	0.989906812601317	5.39249715327374	24.9245291830001	14.2380833827953
164	26.3813976463873	58.3733810117853	13.38772797878	48.1519408166081	36.2491570234276	23.1917282280019	26.4374031051269	23.5896949949221	28.2149079512116	30.5272742334542	31.7625985453602	21.3220777367168
165	0	23.911102911991	41.6531243103989	9.8821149046194	37.7981281427865	1.37236494208999	14.7067124945308	10.6489823177074	8.53471613551713	0.154963879985502	25.8790266395934	8.9299942867045
166	24.2329994930482	65.9914787192274	32.5260062124427	37.0835788735198	58.1572273868597	54.4119189124818	21.0727256867573	32.6073723584007	22.4881903153972	22.5821543049704	29.8108360924281	23.4623232853955
167	17.5457784449497	32.7018478575702	21.1733943373466	43.1067657534947	52.3783138295453	31.7228460395783	18.4043477981616	14.4391544295749	1.25996140076939	17.6410843050461	21.1935798733486	25.0254091526446
168	14.1688347009761	37.108247946828	7.25402902314736	38.2074701720157	53.7165984694088	34.0087062622975	15.3078789636328	18.8279767238061	12.6052309142273	19.3369155754712	27.2829198805961	14.4529515005119
169	38.0349067572023	36.8707388159022	48.9679400614956	22.8814336867373	66.4210984766298	43.2877749373703	20.3024372302727	30.7639676032145	12.2185567380118	28.1860400099404	37.5058695420933	21.7333501690801
170	15.8035438357292	19.8644103117667	22.4979684825824	24.3154400765102	38.1234109064962	29.7984856187255	6.90339707244119	25.0978805235068	6.02113865245228	18.8091396825840	21.7520162185333	13.7109168547386
171	11.3347647783706	30.5661869070224	34.2777750354284	23.1867050854203	42.9718353321804	24.9258984982126	26.6431928916091	23.5834645779816	25.6308360547848	12.5055157218169	36.4074357428915	13.696215468506
172	24.0901688121808	30.0526529780489	10.6922317104485	30.5803536479137	28.1344112174121	9.55268622555065	17.0080213765073	15.4335537452514	9.52511386362438	23.1382648517802	18.5438686185499	0
173	12.4363441537972	21.3161989678557	10.2196253237764	13.9148927690970	38.4688718844720	12.1246558827935	6.77577553763882	20.6523301664305	19.7546664437289	18.9623208658761	4.95891287731162	20.7206186093989
174	44.7788846167096	49.527271876219	33.5393426731787	36.9994643141020	45.0952020076679	46.7590614445393	15.1767825476419	36.8161967614896	38.9480819823492	20.7187093744235	14.9629469217880	14.3147106474056
175	16.8551516940164	41.5372895897484	17.0296067762780	22.3274138782715	31.7797839215718	14.2469251374331	17.1243402761800	29.7607242683950	13.9639770537726	27.3664860408149	6.77893336773491	11.3868411655102
176	29.3074384585711	27.5491894874071	16.9028127735465	33.3117215400312	51.1854670454856	30.5022604119361	18.9420799013966	20.130955035446	19.7672525378091	13.5992200564849	15.1994183504114	28.1823253106923
177	19.1028968213988	17.8694837004405	17.3050704723796	5.70031766737293	13.6838987420682	32.6054565013846	20.8801082116568	12.6015651957533	12.2166405658348	3.22205372454215	23.7695235059891	14.9777037894797
178	26.8414440586264	20.7674701568135	25.3408875631372	19.263820176758	55.122388794663	16.66000660199	5.70336725011967	22.1680214326618	8.81728404380215	17.3773915529618	27.8400139965428	21.8254347116117
179	33.7223777041209	46.6155259911966	16.5019039586093	18.4558097267812	51.2038430109806	50.8733163955465	27.4073999436812	17.8822840034140	19.4061671617529	9.30935134673599	20.1964680859616	21.6665909145426
180	30.5958724443457	41.8406247890176	0.722564754093156	23.0352129410424	44.9496163696245	22.9582427559853	9.15737945050463	16.0401310994322	24.7056261725828	16.9011250680092	26.8692598094186	10.5778264015886
181	9.48592614500232	0	10.2790754976441	1.86710545197070	11.3185320503243	3.49421382320987	4.27591792318314	0	1.02081916226732	8.73838324285873	4.01496988632383	4.11247087147944
182	15.9012824490001	29.33243200124	0	12.6691107409254	15.3633403259090	40.6818789051892	13.3239704096782	13.2336654100388	16.5999330597717	8.06040747194494	16.0244863188267	3.48546293946546
183	23.4071847234238	34.438486447403	32.3688232580738	42.033271818297	56.6960119563909	51.5793841209208	20.5748527283178	35.7478929459103	20.6981544767047	19.0408678731255	23.0575050610287	32.5492940039613
184	12.7287605304715	22.4556983732281	19.8576404402558	13.5197108676041	35.2950644100431	10.9899618494475	10.5671415803363	7.4853715198499	14.0304110589076	4.85439771839924	15.9603652168925	10.2928733920334
185	31.8274410633387	24.5847522810201	19.9420551535665	24.8929479549980	36.1074114210588	30.6422188757168	8.97452457053641	26.4114185242535	13.5173944132378	16.9441569888195	22.8965415108595	24.0069723848861
186	17.5035294784681	23.4425936475306	23.1251183363864	22.0696566352598	27.725741861972	11.1768700825587	22.0953080823606	22.6030470579082	13.9058980250307	10.7177829897521	26.9423252213567	13.9302744508377
187	8.60256968084265	16.8139174927696	23.9786795060779	42.0933556954126	15.9206266522545	37.0860471485045	10.8751630980181	15.7983089845286	31.9133942454091	21.8840899081342	26.291264736863	23.6187476187067
188	14.0357956111113	14.5401289579018	13.4147298721993	19.2598856001930	22.9988831484626	26.3911435453605	18.2406744255565	6.92208452328117	16.5826373836936	8.50325862643598	26.8547765885158	31.4759208655856
189	34.5552051253187	52.5256813757142	32.4735537232725	37.4220777648339	38.6654369672944	27.3586736282659	16.9503696925975	19.1423012767663	26.2410281679072	12.6279451972009	34.9719211962084	33.8912986666153
190	6.40295111947445	33.8113286483653	26.2435590227538	23.2120205540784	40.0331287145249	10.4082135542231	11.3762407831481	19.9955138445412	13.6442124497440	11.8289559980062	8.35774743100545	11.5006482625912
191	16.3609640066195	28.6053671941107	22.0958406437721	28.9786489491757	25.5598301163909	24.9871751761475	6.02935749561412	27.0570457690754	16.5987405718547	5.23225682952533	25.8519515120906	7.43505068453185
192	6.75913937026934	2.32343079024029	5.93798880169682	0	17.4848791538626	11.6229421101181	8.22214174910167	17.4065327348182	12.8259455959904	3.76769185581291	9.96877077689046	10.5610626127979
193	20.3964969732695	35.3878176649951	26.4786213107538	18.2238123429244	26.9694070386983	46.815889013562	17.2421128662481	20.4670380999140	17.0443895356957	16.1757118264064	19.1554290298968	45.1776675772838
194	24.5964291730165	69.0235677687986	39.177657034008	25.4705710128979	71.852670880257	29.4684480595726	18.9410364169702	35.0240207486750	32.4449027987904	30.9796966304205	38.4193962340674	39.6572056459403
195	18.4644044567897	18.5868006586545	0	33.3417097064899	42.2632242634349	31.481381522066	19.9437577445144	11.4541146568358	0.0426079472737779	10.8917757282967	6.90902304269540	7.02582653287021
196	0	3.07067203048549	3.45770899910169	20.3321384281945	22.6001347605509	12.2131384853174	7.35402656022871	5.68902321323173	0	11.7951596057366	5.47921331666931	19.7027002618645
197	34.2997633141086	5.10278396097418	16.4102307122686	23.5008949427313	46.9340574486932	0	6.33794841881007	11.7575986959910	1.60888462892874	8.14863589313424	19.0864132049822	11.5699374081612
198	20.8785845802529	0	6.71713993920325	26.1461070474063	36.4737001863674	3.62004880205654	9.99541940520448	10.6636670447235	15.1721317735832	10.4424637672045	19.4413690420552	6.82783657166632
199	14.6108780018948	41.7458626098771	30.1008697008127	26.172198108755	74.3801884848	40.4353071467614	24.0258951693467	28.9944612764680	19.1685886482575	10.6557216333996	38.3326884567822	25.2812153590559
200	28.8479381241724	29.4389366275003	44.4207596203638	49.0595085308451	47.3737633562780	23.7921791992284	13.7141385441345	14.6423181703033	27.2927663462096	25.446428252342	31.2189543909330	28.1754457500527
