# Supplementary material for: Simulated data from a genotype-to-phenotype crop growth model for pepper
Source: Data Brief. 2021 May 11;36:107119. doi: 10.1016/j.dib.2021.107119 (PMC8165395; doi:10.1016/j.dib.2021.107119)
Supplement: Supplementary file 1 [file mmc1.zip › Full 100 GxE datasets/100 -- h2 = 0.3/-52831540 200 0.64 0.48 0.64 0.95 0.8 11 GxEyield.csv]

	NL1-15	NL1-20	NL1-25	NL5-15	NL5-20	NL5-25	SP1-15	SP1-20	SP1-25	SP5-15	SP5-20	SP5-25
1	27.5857630363785	20.7992374549049	4.0881244452029	33.5437390414511	39.7913772642440	25.0028280687059	18.5062896924866	14.4709369720191	6.80351887316859	17.6291218021415	12.6049089606350	11.0317199382722
2	17.9113064345113	34.3034642810794	22.6969752744212	27.0837960220583	29.517977453363	36.31186893108	8.3656634641157	22.9885993464940	9.36036722905777	17.6376768813581	9.89284837448631	24.9201966854362
3	18.6039862897758	38.4213034214667	13.3356659042016	21.9398396868997	27.0938544128026	41.780683801382	13.2883125827924	11.9943288501226	18.5897419316318	19.993943322611	22.2647627496673	25.3883584089528
4	25.5920893075078	45.3103321338073	17.7177087084517	36.7826740364837	48.7483358153519	42.6694259233515	15.8500684657239	19.3879405726552	15.9415913116804	16.6066596063502	21.4605517547183	26.6610793255363
5	32.4303742313712	36.0948597611811	25.8178742873432	42.7873915699981	51.7416056073112	26.6516994650000	14.2965209513344	19.0627465201037	20.0530987920566	17.2903151935553	20.1995971004108	19.1526402151339
6	13.5056266914089	40.8394022252668	14.7763140225229	33.1556972318255	53.9983443648187	26.6655544328250	19.2626275051061	25.6537977295783	23.9544612663208	10.6814632691051	26.3044496704238	19.9911940530332
7	6.06034637067618	34.7443059107894	32.2793547635269	36.1368658140398	18.7322383752386	27.1761066846531	11.9875815626908	16.1052172414982	23.2034799223184	0.132386866771270	9.42001160200373	24.5615544120057
8	17.3721652397662	16.7475643517215	34.2373452858942	24.9088754353342	45.79868785547	24.2633010797114	18.4318462997527	11.6649727801596	14.4878420575959	12.39722205771	17.4112091542577	4.41606454002525
9	28.8253386440993	0.406259052281687	12.0324350546835	23.4051152171946	43.5411983812494	18.3020943050560	22.0678999338340	12.3826730600198	9.5971664329471	15.8815356581201	32.2787513463948	23.9615715420233
10	17.1324619744643	25.5034537388869	28.0014718711968	30.1857708317712	31.1041213577045	28.5858184297523	12.5635304972217	17.7423058687760	13.7715014297388	26.8903192786269	5.9172424028327	12.8713927347787
11	23.9655908327731	35.2121624062984	24.6095886903129	23.3752549071033	58.36653066077	48.6908252752533	12.6906951029035	25.4187280717944	3.37386073503066	2.24216127334223	26.1066623321556	16.6598231446364
12	31.1493876059387	19.0477883748087	20.7161375595194	38.9389691385333	27.4640954551547	0	9.99523324572771	22.9611055148794	7.52438879518796	21.6167253946357	22.5213144159123	19.6942365837667
13	26.2102068524568	18.4980797131969	26.1437601085331	24.4587329158282	32.8735770519764	34.477135100103	7.78866104127369	17.6147190886979	8.12889526531507	14.6473933272998	24.7014247894363	3.5392244434606
14	6.36028883174974	7.76590691253842	10.6471558150433	32.3367205375454	25.2356756182114	34.3397025934249	17.2542110896317	17.1553368356641	1.15472093540116	14.9361494648701	23.5366686070336	9.37773529174469
15	22.6265573543341	22.8600286860798	22.2674952011888	24.7642115186797	33.6566136077031	18.4081016095186	10.9603266158109	12.2480063802704	15.5092824338399	4.15296227959939	10.3722054489353	12.7477969403165
16	20.2307999316349	22.6675500249200	24.1240497926334	16.4076769487127	26.2102699626583	40.5570682000764	11.7605529828255	14.3197997421797	20.2817920499598	21.9422656790925	15.3630421388907	12.4536644652652
17	27.1150028199230	23.4210150502191	31.0163837440038	23.9978763502805	28.9918579305684	33.4780431143763	12.8248219247630	20.2630171427738	20.4359564591266	17.6789755268282	12.4237112453786	16.8394492738629
18	14.0837899475938	55.4100893970484	34.3820888567899	43.6363346031087	34.7967156806378	34.9572205090449	25.3975356406966	12.8350582312830	24.3947140903677	14.3006146797058	18.9604879263106	22.8076178508363
19	23.8976907652769	38.1660288984043	36.5044660616272	28.4533476765741	55.8006804618473	32.6090174042713	14.2832920770440	21.3368332351544	5.18237431368289	8.78275789890025	29.4446597181672	1.98694019340217
20	10.2539673590488	21.1124935476450	8.46955562629369	36.4019775168934	47.2362741976661	38.6092802204758	15.4477588652844	13.2572861200403	17.4766713647816	14.2846447849734	18.0914084898043	9.06387638330059
21	0.717137223959593	26.4057336242978	36.5600475278672	32.0329630735225	68.3288472605024	49.1571298283233	21.7980564979535	23.0856900279062	28.9510339427711	10.8723909317643	18.1000006368203	14.4302700795687
22	9.55662540835938	0	12.5728711241276	19.7133437398361	29.651016502333	17.0736828741830	11.5865627252146	15.4668384212749	11.6710684128034	17.7764796151318	1.47227590797098	21.6203854475373
23	26.4917901576809	11.1553442174461	14.6690242992749	10.9054147989183	3.68103200025059	29.0209892578323	8.73492447729862	22.2089271267432	16.6618812786482	21.9287745785797	20.3023167067874	18.9662725466831
24	24.3987716984597	36.9542336601373	9.68662637632105	39.2170704713003	31.5178658732325	26.3329646621383	17.9391654850529	17.7198984500321	14.8610819598271	11.8293704034664	34.3726085167307	18.0589752175869
25	7.84989891119915	32.9295106763852	3.54824785236191	31.8709228925912	32.9456608584161	33.7028445272082	9.15662142109117	23.235428258816	14.1532158549318	6.83293366763514	13.5994816984775	11.3040281548564
26	15.6746253053643	20.9346422921892	28.8532840212387	22.3325466237355	64.3614692946475	31.7937522775352	14.4752611249269	15.6115955362870	16.0845833017779	14.3566775532755	16.9950538625633	11.4753872763189
27	22.9208225103942	18.9380743435771	25.3907378676656	25.7005753816224	43.0076860275168	26.9780730714947	16.1056324917709	15.5719918872801	8.70382726863083	11.6225956111796	25.4678950772213	21.7927450629888
28	14.8400220014183	9.74379104732938	13.9573756923740	3.39047807351989	30.1298856758323	7.33824406030722	12.1175332740515	16.5926578317775	15.1326295312385	12.1972712431855	18.1725514862909	16.8717090295402
29	3.24966487331293	11.3064007993390	24.8601564945519	28.6720984610502	32.3648977653272	35.2724273850286	5.90227466134793	17.3607134177932	27.6780169639779	4.22644740164561	25.8181015625875	21.0913598754335
30	33.5638704112747	32.8311898678125	25.188586194441	38.2422341615339	52.2766752949037	15.8639274298631	15.0248642164061	17.6058411498869	6.33970888816899	21.6735729885257	23.6723498595666	19.1886892621246
31	21.7875708049949	33.9125643345399	17.4427516184262	27.4730718189901	28.7725569018668	39.7432829845243	16.1654621169852	18.0358281499078	19.1712541995948	13.2911126862907	16.7658481650681	28.6624389139170
32	26.0813350919039	29.7689712625586	5.96704054879386	28.6081440825476	43.659940364947	36.3955213540858	20.6191712777895	13.7338029587771	19.9231071089129	28.8577871699556	21.7733421159295	21.5924623439133
33	24.3083832347604	40.6343529759237	26.1625595238502	34.2200469415467	29.2531081258375	0	8.03243204021813	22.4644224745616	15.9184457368026	17.0391016076805	28.2922026645789	32.7391732847623
34	25.6952051084316	14.3863623565215	0	21.5340284658638	0.929936461859846	13.0302694468353	9.6553112812003	10.2698575390311	12.2735762349373	18.7334018437936	21.6047251976650	6.28028905256974
35	13.3711920019854	51.8237653282386	40.7258128110863	32.4990444691845	35.6853705208906	38.0745955498888	15.1509960367901	17.6805106981119	9.18419222958794	27.0408516177368	35.2610226357622	14.0406007831420
36	18.1834398581537	13.7388808697075	30.48002958143	23.8123062131157	26.2998430332941	9.15007104614796	6.92245379066126	11.2467112842568	28.9582822789031	9.99937756941657	28.3349000566717	13.8410673350314
37	15.1879934065610	27.0446233385671	36.6326174368635	22.4970147920656	38.2217356782863	38.2804570193743	15.7798872328476	28.1399410780792	12.4933481167648	15.9178365879717	33.4237629923330	16.9515075030785
38	8.11364744818401	14.6616457639404	29.4949455679591	24.7914962044452	41.7927448641937	43.9843866976474	16.3338700241707	19.3719100189467	15.8590603389109	15.9893319267451	25.568729562095	15.8496975768580
39	31.8814016814694	31.4195621377290	30.6978875221247	27.2261508505696	27.1428351697172	20.9815498611332	0	9.97230200154114	20.4616159823021	13.1734570740805	12.2989801128084	23.1873636531815
40	9.62805408844625	19.4985568488082	10.9179731949389	10.2702834392006	35.2906333344431	20.4996932120567	12.4296041771651	5.1026062453563	6.80500569673176	5.74924702966222	2.30548617027346	10.8556049653408
41	18.4461026768615	10.9610451904267	21.4080443531985	9.28476572467618	54.6627750580564	1.19402398746666	8.74803028912947	16.9751859490431	14.6738761229712	9.82868804610503	18.8919583669183	6.5676611103976
42	5.41052860611435	19.9335016626199	11.4658859067590	33.7666533743514	29.5167680245816	33.4544874807567	8.26356325275566	18.8463754419783	25.1246399669618	21.0257764126099	26.6103226360350	16.7387146459294
43	32.233988903522	33.4754218601891	34.1846935830636	23.3659021518890	13.3403116210085	10.9918242189040	17.9946605594418	32.0958504330955	35.9510028954918	15.3079207438402	31.6196155611585	21.8649191907065
44	30.3290360360827	58.3648803988369	33.1220577602303	26.6580904566846	40.0382136646238	35.8592169664542	22.5164149276677	22.2195886462976	16.9909672342569	21.8872098289712	38.5279643270643	32.3356138931629
45	24.2549563592821	64.3318659071844	21.2110319198475	48.393857289988	38.4436186505111	26.3662038950084	22.6203576329728	27.0978240840220	28.2251975087749	24.0439047753093	25.0521645145568	24.0057864010668
46	10.9402543568517	27.7195237186929	41.2692717872168	27.5749778104614	33.3561160090173	43.021207877045	6.98571013361478	14.3331567422815	18.4960858274691	24.0928132524869	35.2953099586419	40.9317875372843
47	0	4.43033999524663	18.3048831990059	12.7098291204118	31.6904498639753	0.636011615067453	6.45915975364223	12.7931809062505	13.0311382661017	6.24290908139892	14.9814939559161	14.8705883577485
48	16.1377634306113	29.841812565386	21.665711018827	18.6179820830819	10.7254086080160	12.6001703876515	0	2.80335246449925	3.40639409587695	14.5211565030794	22.2600613799897	10.7412548020138
49	14.6607165792525	16.8307950479468	26.1837047342671	8.27977436247307	30.8982795827406	16.4822359116234	0	25.9012301834686	25.8342529232590	19.8088810404060	23.7410548266617	23.3135818289667
50	14.9788306173137	9.18966352071704	14.9334367277724	4.64102080885489	12.4432819817501	18.4019085269070	15.9640213765409	25.7093374587992	8.18216611889697	2.99499102410563	10.5945180756175	2.35649885583354
51	8.18206381352618	14.7934761267894	17.6487843097250	29.8465472827575	34.1971706439599	30.4123042263251	13.0089414526205	11.6339181257815	12.4348351654604	21.6738423363541	20.4377118778495	8.04231501588696
52	30.6501714140924	25.6937872900485	38.6539187933592	31.705714806729	52.116403990406	22.9732003079573	16.4259563843202	22.9531738710354	17.2392232190294	5.8212990919114	26.8797551282231	38.4359112309458
53	15.6480874112070	25.3484400862028	12.1484256667290	21.7789652358334	26.8943499121933	36.5102382043043	14.3820174129937	0	22.4563970633787	7.42375300680459	22.8014222784699	30.2401296850559
54	38.0816336590382	35.8073844019159	24.2563212369207	26.4286528041309	31.8954448555777	31.6922406425186	18.7920737730679	12.6694204508414	14.0661357738656	20.8119483650104	26.7461824254561	23.0396902779210
55	11.4371757025711	0	7.58591867920432	0	30.8112774220380	25.8183944020780	18.6838158195274	10.4629186320675	1.37087919967854	14.9688741614623	25.4702290527911	13.6439051582814
56	27.0339349625548	44.3173987099797	25.6099155943213	25.0995875986347	42.6477735526202	59.6354221146429	15.9347000665796	31.7329970613093	22.4525823880594	34.8678533812651	25.6621681119884	17.2850967496300
57	44.6424230821319	38.2004728158431	22.2309262643496	64.392247368747	29.0757376129252	39.0537682399738	16.2858513574150	27.9082118706497	17.3044371364889	21.4724476851796	28.2060713045549	26.6738365720214
58	14.5846055283757	18.6197331175698	21.3994442344881	19.3936626139396	17.4008138086476	23.1400819781991	2.96049566473250	17.3332536997252	4.38265884584481	19.8618895880981	18.7057142549175	12.1742306682795
59	12.0747640680994	31.5656509896203	17.2735899756555	0	35.3643275767726	45.4732020387685	23.3668742944873	12.2692015949232	12.6823804009829	16.1926184694047	17.6570800243877	25.9375812061571
60	13.1290569704987	32.8389826092459	20.4793220619323	45.5096599569662	54.0090001133239	24.0580079823986	23.651129500415	23.8309893272437	18.6349584273940	22.6385890716821	27.7801188965316	8.15084752883135
61	34.3314775785334	38.4149099387777	27.8323197769171	25.4133029254272	27.4030835864902	11.3675970475527	8.3702270660229	21.5441165059193	11.0142688245567	17.8216883693568	14.2701722037821	8.57227286028285
62	11.4401457449612	18.0943080673691	21.8064077066654	30.0908201121557	19.0940544190471	0	9.78537592380184	10.3487750749212	20.5766385221282	15.1637262951194	2.76595700383876	3.92774219617826
63	40.1657271664801	50.7228093454684	12.4803523689738	39.4432963204854	39.765745608878	37.9168622833499	25.6166315864177	23.9243566821981	20.5608814078853	17.9741931951257	29.7236409111362	27.5528259677443
64	1.57571313711111	18.130804669704	23.3917814915111	29.183650996064	16.2718222077760	19.8653305719227	8.99760239601098	10.1080884411139	19.9296712187957	10.4961372221151	7.9592761124256	11.1395368390533
65	30.4265935791783	47.0096963025749	21.9473950339866	46.2825019224479	47.7292654181069	30.5200603324893	17.6648869866672	15.9643940262973	26.3260087102885	15.8617571256516	24.8602637948077	24.7175265427329
66	13.7093770610264	23.1603956726712	11.6421957355865	20.4547627502017	43.6697133596181	57.4277808908166	13.7061085053590	11.9855612294694	6.1200145188216	9.77841849107188	9.6288016606431	13.5238758510658
67	20.324257055149	18.0576464081586	21.9162954482257	20.5024861440631	42.1230933864131	44.7641208799677	6.8820427583657	20.1917767128645	9.74610884045738	14.623538608717	14.1143184016938	14.9664862510252
68	17.9326008536844	26.3665246700674	20.0052936450573	37.2375776067286	40.0416268321315	19.9577745069193	12.529153480913	27.6733642308648	17.918199127456	20.8758276957438	14.3304978561478	29.0498454595614
69	35.9074562849081	30.1961934972731	15.1834675696601	33.6638348318004	39.3028038651283	30.6203160451721	17.7074743216473	7.02213152259488	12.6731696162276	12.3868446358194	32.0880784252937	16.4965015128722
70	14.8643821253826	46.1051774167722	26.7940200155632	5.49740780065184	40.694917295657	38.435932610027	20.2624309962178	21.3679422213819	24.2903324676655	18.9319562230750	21.4631897216329	34.7389154271991
71	39.8145073424055	46.1479187342217	31.5063633299060	39.0304471294859	55.1710770454655	75.2798195830394	22.0315845077500	21.8671966163157	22.8667668349406	21.5941020552268	34.1281073451913	36.0811948948842
72	32.3457700801082	33.3277992108124	41.6585903501390	8.04811186849835	64.3774232859586	37.8832442007732	21.7996303955193	24.8294622214964	23.437269833521	22.1589567739092	35.9267262574527	34.5277013318271
73	7.42711029715236	40.3326850830719	18.9004777466499	19.3627007937139	25.0474444038819	32.1543792962332	18.6785670494939	17.3175656178357	33.8708566343518	16.0345749402073	14.5579649849104	30.5645317892816
74	7.07011159481178	13.3113158254592	25.6907157308681	2.14349357334046	34.9754378816679	28.8121978275912	9.20575555423294	14.8893266986988	16.6224573350815	12.6924747039207	12.7921990856397	14.7102640872939
75	23.0381437487604	52.717576716883	30.1692527774326	38.0996725374600	60.9123383690487	53.7768210690328	19.7003420544547	29.7994120278081	28.0766317086846	15.8256305466920	33.9126032019957	24.2295226431387
76	24.3977293722019	27.5663511524529	38.6465130638463	13.2684757607138	36.8510975610332	46.7786383909468	19.6049633799359	33.3678896992316	14.5624694100144	24.7154973908646	32.6871932766899	22.0516430502590
77	21.6648862206498	30.7378055935640	3.50541681540486	38.1722219798502	29.2769674144747	19.6811971357635	12.4855670800019	18.3526915307020	13.6875730516751	11.4269121109888	12.2569277136557	1.15322577973208
78	29.9990533848793	28.1374218485025	4.39743252469375	21.960199893728	31.0908984415448	32.1920671713908	10.2754464770141	29.1939503890913	11.2132050960658	16.6400396712905	22.6910917807272	20.433201400273
79	13.9458571760228	19.2132527356945	29.1549248879627	17.4393550559190	18.6878766512154	21.1650232061362	3.88105151694254	22.9566403705017	21.9241279880819	4.10504132276538	5.37682042629845	17.9637151220889
80	11.5659493013239	16.4024720233982	6.5088033208884	13.7353366254838	22.6078714078577	16.4225274836553	10.9507251238105	6.83955128565112	7.0397605353505	11.5892330100234	13.7513281193396	18.7237790059184
81	24.5724328575949	0	18.9623884437469	20.0657609047740	43.1563128663486	28.4878558112826	13.2327974780971	27.1114175682452	7.54838922640833	14.1455088383354	15.1573314044996	15.8641028607203
82	37.2469120447564	5.0864149548471	13.6199022291817	23.3184201375798	53.0110710666089	18.5584184409138	10.9403288232448	16.7425290404732	7.40324136118504	12.4489834579099	23.6844447671669	19.3735200974532
83	21.3583671497016	22.9001673720406	15.9074071235613	29.5247534111379	40.5495614358314	19.2374600970587	12.2535851729803	24.1405778628501	6.37010066697699	23.2680006521383	19.9820470308564	11.8177910829567
84	20.0681551025708	32.2427692156031	26.1087159570617	27.8462937185813	25.8953577981683	29.7768573400639	11.4749216519297	27.1363191908080	24.8869957100584	20.8189709397383	23.5077422346865	15.4367519711369
85	15.8900064245678	28.4255520301330	16.342439264054	23.0671315436611	38.3719697887065	20.3300578872468	15.8752069560958	16.9100934278984	11.5825293276093	19.0872015266591	12.5923450438674	0
86	23.4349379135435	27.8964037503270	38.7691958152766	34.2940363702907	56.7780820013054	39.7965503690574	9.21343441517672	33.9631294442695	35.5802707859251	17.4249736166239	38.7372293018453	13.5078997576646
87	21.8874239178318	35.0968729641891	32.3266004909973	23.9064061497268	36.5944151605205	36.2376651436557	10.6721094468154	26.9872139866865	21.0936441495202	27.9874838658512	22.5896817999543	25.3421910374596
88	17.4413541027080	0	13.063468727467	15.8208077963954	23.4751583112621	3.6834082817019	5.32034924371692	2.05249023518377	20.3572883640713	11.8212665353892	24.4618343259221	19.3279599208601
89	22.8427457231525	4.28857380026123	8.04024679080748	31.9671719065321	36.7589749330021	23.8308571263022	7.83578634504215	22.6701205267544	6.38710929436969	4.43790067885662	22.4369123681885	20.3750796319336
90	27.6158746996725	32.4157894456952	27.4229564002376	33.9732356887023	29.1464953701985	5.38584134750985	13.2945238790212	28.3768242910606	10.3009494405795	17.6448736300702	17.9679579953040	11.1464755997608
91	15.6852893174114	44.0762464879018	18.6417205510112	20.8086500918812	16.4821709106183	10.7405211304992	14.5606925092886	23.3802156964538	24.1326476499667	7.78305268687417	34.0927986911539	29.8256002831218
92	3.25178779285432	17.7465952272394	29.6467440275003	29.7116634302529	61.2974933879899	12.0036470800488	13.1896598085756	13.1552846723819	15.5006770081317	14.0346836952967	18.4711546017417	14.9829622685445
93	13.4411202986523	32.3438355071298	16.8040413499487	9.67515614205687	41.4129295615807	28.5888395510777	16.8955812391621	29.1499571055182	10.1897635879360	14.5629621400928	18.9514291684404	28.0259163504955
94	31.26117295345	36.7803407900373	33.8565090618874	26.0844919268546	38.0728765200635	49.575964026415	19.2389824411461	24.1095090907297	21.9008250537018	26.2049854689269	13.7026336844745	19.6713667160103
95	9.9642100737597	20.4147927641629	20.9603035443511	29.5520952594784	33.1203811008522	30.7386711889119	2.72742899360214	24.2345028027214	6.43056009118404	11.2401324648768	23.531201436038	20.9956221416651
96	8.03603027931786	28.2734041544786	24.5974834446044	10.8342924150852	10.5959154754580	21.9110765312031	10.3289904350748	15.8278173589496	9.79709509515742	11.3445716509258	23.8813564183769	13.0166877469340
97	17.9885479857202	31.1835439565975	32.3803595550452	26.9234211092104	31.7687935537763	21.6499863617858	15.3170228149392	21.0024770429911	19.7260975368320	24.4694723838277	24.2077858307405	23.5247977990078
98	21.1846042499379	28.9318663621223	24.5680418397182	15.7299858121391	35.9290981368774	14.7487787652734	13.7537950398164	14.2193244827575	20.6344593046048	10.5927431161142	22.0632173402486	21.6891112208026
99	20.8669351877773	13.6758768786283	14.0709944874054	23.2698198181027	37.2555332831888	28.6544929017047	20.8652444494507	18.8365779695950	21.0941280170472	17.4662677536157	6.03910185040437	29.6679454705462
100	16.0649031523203	16.1680573212443	0	27.1604797152739	21.0103029139172	25.0983901446307	17.6762782145191	13.9356627064592	8.07366124404308	10.1682856582640	8.20575410818018	9.25675183888223
101	29.6554890197914	51.3175716087964	18.3196383875778	43.3314946597191	68.2718268786554	16.1765957033040	22.4448913545478	23.340946372397	17.4607196016289	23.7394946222597	28.0090573066661	21.3416438078327
102	22.1699864155161	33.1547782268309	21.3749567416908	22.0943248928742	34.9937245943641	35.4818270542442	17.3036522317024	23.9801788356790	16.4635436462376	21.6421812842939	28.0549965564109	24.2049186277992
103	9.34812755680418	24.1227072987866	17.7487019205971	32.3346290419678	28.8063339213647	36.3901879111665	8.23394544815259	26.2949254042716	5.66336892742705	12.4320926798154	6.61272590153061	14.9591922997311
104	36.5564548871307	36.3431929507320	25.2552876102609	30.8377824018767	42.0499639886593	17.7409239816632	17.9811282082654	19.7849789336720	3.64852383972572	15.3582838614735	22.0376722788399	28.1607531322835
105	21.4701338245535	23.8480760128533	10.1888584170177	43.3923190781974	34.8492692212664	8.60676120574559	19.8899384600946	17.4549435427452	13.6992393293163	21.8389541384667	25.3648944176779	9.86824647928894
106	20.2492318825575	12.1014552102478	15.5959417281822	12.6231876598987	30.5632443176936	34.5073319698674	21.1522305445976	20.9323531051629	11.6787441382630	29.0970293759367	15.2341112170682	3.40959262964824
107	39.221968512907	61.7402184297773	46.6630319298310	62.2473854114534	60.1890101005435	42.151349137594	22.8276545550235	30.4446600624736	37.9004944745789	31.1136916658593	51.187620957026	21.7071858045112
108	16.6034072932528	25.6638150009959	15.8712479850855	28.6504493378509	34.4764265725482	25.2110268757681	21.4246822583648	25.0190614156436	9.25274084385963	15.2064557412794	21.5371316735892	25.2717374035366
109	20.4368888698269	14.9211879311780	16.1770556929929	33.3081318067887	19.0538306462306	23.9976481522897	19.7047750389746	7.57346230508696	13.1195090732953	16.5755790124923	13.4313651501598	24.872807028656
110	16.4152146362502	31.8747427421160	32.4488127869424	18.0197541692229	17.5347215128057	31.8267105434889	11.3862065807032	14.9712065895323	9.83905086476547	34.1559009131185	16.9510587683757	15.2856317453481
111	14.6377509650152	25.7263430524009	36.3024666566113	13.7250283354973	18.7910179968981	39.4571561488124	4.90122073359022	6.39290786447248	12.7195302222105	9.2112968807962	20.0081954317777	7.55825173373413
112	14.2935284250617	28.0289188700778	6.4874634262557	20.3682426596238	50.4236319054605	12.235143505665	17.0974832346913	11.3303652561286	16.3551557845318	11.2565902018751	24.5807473074738	24.3136839932006
113	17.7524107113630	32.0767955182448	25.6447859186244	25.6552063957156	37.5072662458772	35.1627398157043	21.4902343712263	24.8366573507884	4.00242800276625	23.7381368543204	9.53071374480577	21.1891065124844
114	5.24143594389339	0	2.64897417966473	10.5098231952175	0	5.09792500281894	5.81488403136815	15.3207217938325	2.46237629926001	14.4646337512842	0	6.74576008173612
115	19.5288302490899	28.1581741151189	9.62242609206861	6.14401243566659	42.9079171833573	38.5610343007839	6.31027830709954	10.0092595957465	5.86710688886803	16.3596714785940	6.46615561485007	15.7946896306366
116	4.38950424078697	32.4029614654425	20.795386423608	33.4336553181246	21.6929787353488	10.2706192551707	9.66926002892244	11.4898583135751	25.5020768075495	15.6022941905995	7.7579849735822	19.8282477745423
117	16.2329578291674	36.9741915698017	23.2586954415433	34.5086622774971	35.5110358482121	47.2693291633722	19.2207950711704	17.0764730550074	23.5775027431457	18.6816619844904	25.3447689742468	19.1308934125747
118	19.8079701509439	34.2448142943871	14.3685249727821	6.99954941798638	46.2286291011294	24.1057087824478	7.67513426246424	12.7686000061348	6.66697656528476	16.3901939804181	7.05194982132031	10.8191886469099
119	17.5966985622698	24.6189488226457	19.2017509411269	26.0284500707782	37.824020647511	34.0270969904491	1.13545362667821	21.9674172160588	12.6593462930165	15.6277491409204	15.9380701654544	16.5783952295390
120	15.1577041091639	25.426638612136	9.73103241519952	20.2248658322035	21.3540069460171	19.3163062019092	14.1059120577847	3.8116932602351	16.2984436898771	19.0743437753765	19.3982968457967	9.51534613767098
121	27.3424850146585	30.540400451736	23.7410603756929	19.114786271982	18.2328561878577	32.2885296107782	18.1086526348027	13.6087328212548	3.11353837273861	17.0133185241459	2.48155451909495	15.0974389898232
122	20.5717065704809	23.6230324484634	17.0305094549738	28.0533123297504	25.2719637505837	22.3932802771779	17.0154133135710	23.6917018651490	10.1424577258914	11.9973878541517	21.0568100871862	9.9120138894437
123	13.4192158175079	22.0216824085919	9.33772795934823	34.7379187612231	9.72901789186443	16.6277182958907	4.16404000341118	11.6671149752078	23.4612203421721	9.30354215039989	6.50000308653173	13.4111078365923
124	10.8207892261433	7.53333691301033	11.7793497638978	21.1869072045881	12.6457360427701	7.70088369650053	7.2483650516751	13.6925269760162	6.69291624587485	14.7903100966013	0	12.4018578771027
125	24.4897082340953	33.3311231820447	21.8052310182260	21.6397641581240	17.7126419615638	7.50579534895235	11.8996412359228	24.8912778717949	13.0740144418797	14.6136653076848	17.1067174058371	0
126	21.3818745864456	42.5510388699314	29.0839130038516	27.2379014264869	26.8857789193136	20.6812267709396	15.2828802585087	19.3720658625195	9.17745743432872	17.4081698501833	31.9148476172443	17.9831704395753
127	23.7367072512285	13.2115510013782	8.14920647691103	14.8976219260091	5.67992420109149	0	6.12375839898025	9.28408293443783	14.5648231856225	3.83510838293368	20.5552193690265	14.8594916505181
128	18.4995348682345	36.6773108499822	18.4669081501879	45.2473847917057	46.5615347783015	23.2435295948573	22.8411630537692	23.4467868638407	20.4610264108592	19.2709315120915	27.5138951619622	25.2929265517435
129	8.92693408092513	25.3594614003066	21.2212517829912	17.3261057668305	42.1999497477746	7.28124534504062	14.0925706714338	15.5673689762452	3.18274047304013	19.4061054366795	33.2437105956169	6.7696343862505
130	17.2294502699061	31.1314569404587	31.7459157513928	1.79646462037663	43.4177510313686	37.0601415633981	0	10.4769566965792	25.1657638790524	7.16362420366401	8.47471647953408	28.3932976482603
131	14.8330454975434	21.3976483197962	21.6892311593359	11.6970729251058	42.5953632217242	38.8237100509772	17.7109865853006	24.8263550231579	17.7460258403061	19.2031405778703	21.7471268961388	8.44976770557843
132	15.3214581955211	39.8428270937988	35.0374887599218	26.257055370442	39.3631201711206	26.7678803330363	12.9580671385760	11.8812614877092	11.2597691038444	15.6864448373792	33.4404112345623	16.8712591065546
133	22.226514155851	24.6792813142283	18.1371247281594	34.8726594363484	10.4093718064083	21.4209094405811	15.1907076356207	15.3327468845264	2.68851330584887	22.2208859361637	24.1570528907383	12.7464113468878
134	7.5099685695367	32.5918979302917	20.3101816959551	18.4596294301418	39.8754413010020	12.3865568453176	17.5146824580884	25.6321492499544	21.6298452435850	13.3242310409039	21.5872700508345	7.34662304656025
135	28.9546954647399	45.491463428726	36.2040306890928	32.7265984147116	45.4252405326623	28.9521531510582	17.6223124848088	14.6243274470519	14.5925791917858	14.3182033611803	15.7730989394445	10.4681794339722
136	14.1632250184056	30.3768804804078	36.7839719246399	14.4481524179223	44.0967488989246	31.5590980845632	13.9823198140485	25.6155068703135	24.3393307893837	22.2921593008877	13.3548105045115	19.6164126666384
137	6.89853701205604	20.5544279856514	22.9214120285651	28.8771956332045	33.7499051302964	44.733116274293	16.3312418597734	14.2184956967238	17.0809281458963	16.2568728637981	14.8543692610188	15.6603780777445
138	20.3222633838651	28.0387000719899	13.9108927384760	17.2879556420732	20.039485154922	1.50906989416226	15.2841753548698	8.12214005322684	10.5807940967147	3.04493101100875	19.8601760240818	12.3422222788922
139	17.8949537400020	28.1198949316462	9.41680080172867	15.1747639338750	48.112214117396	46.3228824930578	10.0079962383899	17.2240781293472	18.5052913085935	17.3960811654406	25.8239410247328	14.9956264932007
140	14.941461710725	20.4601566519668	31.1852382853625	12.689358485895	20.7815096631083	31.6666138122236	21.8546801800343	5.68718696730649	18.6393872808938	22.3850095415099	12.2726322362558	5.96931388589583
141	13.8461589144023	19.8788988251327	10.2791426799384	12.3590372322323	20.0306978803659	13.1894644172995	9.06844443497952	4.09371373353586	14.8052317041551	19.0834357743788	7.80506491154345	17.9141372857939
142	10.8098411562174	38.4253376814858	14.7709592484287	33.50592305324	37.5883057347668	34.4430693415605	19.4854307584374	27.3186537877665	22.1507388431072	15.0367946110468	27.4576371214217	27.8320618282978
143	13.1939459103061	8.71612140520477	6.33908545539127	22.8307017777102	37.4374044241953	14.7953234598146	6.86332964805375	7.70611047621495	13.7265125658979	14.9139026175914	5.5437204824738	17.143840774787
144	24.4642897115786	11.1042162427319	14.0347210750651	17.9600396000394	32.0428298877349	19.5120946862115	20.2883052405707	19.8661794418962	14.5137237216081	18.5872898622066	4.6826077357332	37.2174780535552
145	30.2984353940136	35.9472015347068	32.3063083858804	17.5982817122427	34.8091835206525	34.9283550210585	21.8801766975463	21.0803972872349	16.6120076374892	14.1296948679173	30.2951244001744	0
146	12.4774715510232	11.7888250207157	8.1629588085604	28.260665671946	53.1207752892445	14.6175590248568	8.76273285087868	14.1668677418259	26.2421473347053	6.93594641828157	12.4759144204038	7.8387138898857
147	29.7398049970311	36.2370118572546	47.5877554571953	23.4576211786364	40.0482757895087	30.2319777366525	12.6249311115904	27.0795995880933	24.9705942199651	13.5830813363350	29.5898110674086	34.3311978251695
148	9.24561728572927	26.6257340802935	21.4071942961285	26.3882482245087	24.6285640922927	21.0520689215986	9.35141885418042	12.6414403094154	10.8655311366068	0.198265948053518	11.8126801707721	0
149	30.4610041894105	25.2976145587923	39.802018630958	25.5778246882706	41.2462360385386	43.4358681690251	13.7601157902142	20.1594741281887	18.6310066167394	16.7618409864443	17.5950076696622	19.2757996238767
150	21.8660816467397	30.9140142959177	39.6135009152919	26.7344912625826	29.5904613692383	26.5677157987270	20.3804651368564	12.9909865479304	12.9078337456559	19.2587167525991	29.5701888192500	9.2836540622549
151	13.2813002315568	15.352425468046	20.4502922818924	28.2835229349176	28.3558237006697	36.2998852144349	13.313016838874	6.33917281539443	25.9049241713269	12.8134396189508	16.6838533578444	15.7499213092688
152	21.2578749871356	29.9563986168396	30.9664819300446	32.3513413715203	30.3994655599619	32.7759071468072	18.5115396890486	19.9126343276705	15.6976934695287	21.4493713673463	27.6735984212082	16.9287424011461
153	13.6443498988627	16.7092387360643	13.1017453612239	15.3892014871212	37.6977598119841	40.5832715497303	8.29213049143404	9.44941011842396	25.1972106035841	10.3660556214019	16.7281223233789	26.0684849046750
154	27.7071950239155	32.4195730327798	26.3180846593580	22.0249760135343	57.7577167958718	42.0797516171154	17.5818723146113	19.0283414053107	19.2075910023770	23.9101614858897	26.8655559734843	23.9682510532349
155	21.5406633233266	27.2572671573305	9.60641896094924	46.5160525848914	39.657575978786	44.2003510976367	17.7111198155902	19.0233327905189	15.5560602945478	18.7723262149734	24.22800161129	13.8598130816831
156	12.4571086102315	11.4984158517811	18.2085690854615	29.5320223893087	25.7962518561586	5.46057358426947	18.5250561808983	18.8962806335433	17.0703716765574	19.4601947378486	24.1614628772744	17.5702035726747
157	20.6796834234617	33.9428622732763	37.8090923323476	48.836864001343	54.2913507382167	64.6584822765751	25.5839458729316	27.3558225819488	29.8024078867449	23.4916043113762	34.448381287032	29.0512973910614
158	35.7097432679174	27.4531887816767	23.6977220051257	21.5166904069486	30.6039116655091	34.6207067099043	15.5691417117754	9.64991895152898	10.5855182397399	23.5168161079946	27.8529761972248	11.7765602316834
159	11.4234221259038	10.3875184681786	25.7502488770326	23.2587987428125	28.0557532339346	13.2011921611087	5.87873420704209	19.1446022227035	16.7199164163822	11.7838767398178	24.9026692907631	16.7679925754984
160	14.3159713632457	5.88696424114341	14.5360895510160	7.25515710248636	52.293223648451	27.8123237467325	14.610852629693	23.0616477841305	9.3764137540013	3.56495898066259	18.5567876823001	25.2152127024641
161	11.2174194253631	44.5180089730001	7.24201475086251	10.7774716919834	12.8265115123033	24.2984689032315	12.7774161882406	14.7233898898137	10.3961351050071	11.8863068680608	29.1802555944096	38.4983755093989
162	27.3267888100101	60.7158429685644	43.105782957202	29.6706762813218	20.7614211880647	53.1355039770522	25.7972232406625	15.0299178472533	17.4445339946048	16.0270831167202	31.3405675348527	25.76486992623
163	14.9549476106160	24.9532713260719	9.6115455867429	18.8908109083883	7.49195845198065	22.9270002931998	12.3046232174437	9.98255988231663	4.88400257468449	24.3626617205061	21.1862242323384	5.84353006694431
164	43.7552454618238	68.8000690730912	21.7636759230015	41.4643940941731	56.7155758494724	32.3272595166609	30.101534964044	26.9556360474076	15.9825142995663	17.5436687031615	24.4277691348081	14.2749327782862
165	16.7065786727781	30.0535750179814	12.7586437348511	25.2935130719941	53.0193509015359	51.9595629321343	7.4406264586925	16.6290285683046	7.36670947588711	30.5887070653097	18.0743653505352	2.56171725395730
166	5.22773431132815	0	12.9994834452216	20.5268313392286	21.8997325250799	6.48409625130101	0	11.1840599296805	7.6939221932402	8.17510673375322	8.57500595419941	21.5041614095983
167	19.0284455988210	39.6980012384659	2.06497276895887	42.6174993162276	15.1273494994523	30.3235055456688	29.7979493445646	21.0454130640426	14.9379905749384	10.4625794536612	20.5104471704344	15.3712041994613
168	27.0807506142777	30.1729022954541	43.4369498696611	13.3037725287545	50.9205275316797	29.8739039125837	21.094023482186	37.9047105152414	23.4755516287813	21.9027362018255	27.9985229048003	21.2576700538768
169	18.3074152094437	23.5335095786844	21.4812971844429	29.3131726860521	12.5971210425973	40.2530900092546	4.67605673115814	10.0769817558873	16.6290212891633	22.1837287147356	13.9788183275270	21.9322390738534
170	29.9541575081528	37.8655189659912	27.3352003820058	13.1822251622514	44.8652838132157	31.6739153641482	16.4694290791275	4.47251111220197	14.5730441453533	12.6434391031638	31.4067718269737	15.3901330992113
171	17.3447439884347	13.4818158920230	17.1365829703471	19.3677930374553	18.0278370142331	31.1315023908405	6.70709600035682	17.9604589338397	15.8201372219725	16.722296063114	21.5321092703593	17.1116508473358
172	28.5644063544422	36.2486684625114	29.7893722971161	39.2088374556689	38.9023634611418	21.1409140010075	21.7822836083607	33.1812264542636	18.9089669270824	25.9522863395626	25.0584190301482	17.4100640386366
173	29.3763325849219	29.5482436618294	31.9505060285206	31.0086445808579	37.6278132121416	27.2558333164957	14.3734630128300	19.7897879766353	14.2742260137918	17.2919851811107	33.1212623539493	21.7077203366974
174	30.6380718814492	24.2699817684717	23.5469940446637	0	0.872336599418674	18.1248290155441	15.6906004646610	12.8199816753762	6.43345227581018	7.75622053256978	21.4580288610477	11.9834307261483
175	25.0052437555738	30.9295812052376	23.3728179599443	38.8134321377714	6.12458760370165	21.0281958119118	18.3268383826935	23.8433586898912	15.3936287292055	1.36126487710422	5.73761950828481	28.7839150328675
176	26.8124794029735	48.8650432064521	11.3005757444122	27.2120717033278	53.4826642593146	8.44420104575696	26.7506551269036	27.799527607313	12.3691848388942	26.1967470816251	22.6199726868499	22.9811554145381
177	31.2602340526038	26.2287630778276	8.79117728223975	29.6560068147073	54.2209624024345	30.0524419530134	20.1399927171980	24.0296523662798	13.7833001339589	21.5699754761015	17.8066717926061	22.4639326389746
178	20.1633918277531	37.1261178860702	21.3252365148196	26.2707008577592	24.0686056521007	35.6456621807379	16.0599004971972	26.7414663310973	12.8501203072791	26.948102380945	15.9813268547410	28.2217653375097
179	16.803103989969	24.1779483804969	21.5146059449823	6.86647299593059	23.8406128726321	3.77596369113209	17.7818426816512	16.4579608865443	7.24346318151272	15.1014315335237	0	26.8432919158695
180	12.5839663447382	25.4516515139586	25.2725863655238	27.2918410253768	22.0032627175688	31.300048746409	5.41058951418263	13.7219345789945	11.0635016523553	18.2332263155751	26.6173336825534	11.7273260766513
181	36.3633924526531	27.8612425075365	22.631045552989	27.9112940344449	65.6804391141767	28.986104363727	24.1484575737994	28.5571154950108	20.4490157808022	13.1065460490179	23.0394192098293	27.6680977199636
182	25.3125516433582	19.1638977464070	23.9533517835943	15.8114421703706	40.8430340024797	42.6729414327672	15.22986800789	0	11.3084028468129	12.0035833860859	32.0039256384188	19.8915496662945
183	35.5361742919163	40.3311143510698	33.7851885185622	47.7328199488603	31.2156610968147	47.1437036739894	19.7660653019791	25.8064226270929	21.8647063870791	17.3921188756804	27.5336216935126	41.2107172815088
184	19.9343874818478	28.7565121616659	31.7078791764933	19.644835218779	35.1313932033769	9.13258726380446	10.1198640601897	7.3515871094899	15.2918368071036	9.35868876949481	27.1046411703206	25.7446032272486
185	7.68172699320604	16.1109074897923	34.7641947955054	17.8879569256886	33.876200728395	18.8800508579237	4.26956656806440	18.8207956601848	5.96420837499283	4.20631268841732	20.0440662391308	0.588407377939765
186	27.3319716898050	48.3977620070385	27.4176520253354	44.1439243246818	46.5679403314905	42.3094792287339	27.4066546739637	25.9914593802781	23.990650018175	26.2480593594259	36.4719878585568	16.5057676695226
187	9.94454646419853	38.831216986539	43.8619904686117	29.8521296061842	48.725033970284	59.2408211611898	15.3248121931243	38.0051432488219	22.6046812828749	11.7253569581749	30.8627255724142	24.0124913044342
188	23.3509296309804	24.5131519291467	20.5759468783232	30.5979058490079	11.9105983383236	42.7389063277944	11.3570596475769	20.9757345702733	21.7127171248085	13.858865231284	11.5067407651751	16.5598819812233
189	21.4266437710624	35.7511603639393	33.7690824812276	36.5281449959184	51.9977377167787	35.2420629527589	16.1532565999238	30.9220950424108	23.2641982705713	13.4301312819317	27.565798847765	30.6447048912953
190	33.3347552854647	32.2160722297973	37.4343645596496	27.8663509371022	54.8545459011963	46.4166764506715	5.4953737855957	21.2188876615336	1.77339896570347	24.4402379379795	34.1589715923112	30.5243047252348
191	20.9727591202137	39.2305843634144	19.9797617350036	41.1656232074193	23.4029772647452	43.1356777724545	21.9774991304815	22.3334473464580	27.5835252374955	25.7529268759326	21.2194201488651	6.84280257613727
192	23.3727916305393	27.1078044341383	10.8134940505848	34.1799962618317	37.1797447996411	54.5399702047608	17.2051923622675	17.1757562810938	10.3046383867271	23.3528092495112	27.7015730407171	38.5166623448431
193	7.69128327207939	10.5393859320903	10.4894694053322	0	0.928516614340833	10.0323595925702	0	13.0221319872115	6.54413275733474	1.56944019425824	5.92953079360136	6.87571835695998
194	18.1844155102778	47.2562373936605	25.418235094625	20.3024954771495	34.3883144496853	21.8332628831059	15.7889632377939	20.8944388402833	17.109587532416	20.7094008835336	13.8678792944908	18.7685750979389
195	31.4356515964675	36.4479572588462	25.4557076122314	40.7094501647236	50.6478564213266	50.4824063901343	16.95986333923	12.5261263849782	29.8563225907479	24.4765974269289	31.7172129815946	30.2438262187201
196	15.5899570880296	22.0831721607792	16.7845301811115	2.50477781272934	18.7215334883281	31.9008348135695	6.69271586383913	23.3744246971993	31.5941146418064	29.5478716647814	29.5316250379699	19.3551661433782
197	22.7272936334866	5.12838281479223	7.1425152013642	19.1282135332004	42.4553343040564	18.4203688210289	7.67071326795244	2.95126929559874	7.40347002202853	17.8766591714148	15.1949135968323	22.3412541617127
198	17.3886128769396	41.4267402680234	23.9239011326477	31.986858454988	48.7563253448668	14.4560088420193	19.7382331730985	20.5373986598286	26.7993332090838	14.2647102215780	14.2223326216461	12.7523285106392
199	28.1587429870624	9.94385191813043	8.16329527123508	31.3292375985882	53.2542209152569	23.6797930211405	2.58085313961191	14.9813509231594	13.2790384088241	4.41091251764635	19.2595948712157	2.22363155906964
200	13.9496942143851	26.2114603386332	28.0453007243294	31.6579555878692	13.4522810503635	22.5220980829922	10.0348453974917	24.9652688426335	21.0674174815336	12.2760089635151	30.2159418511651	24.8098561756087
