# Supplementary material for: Simulated data from a genotype-to-phenotype crop growth model for pepper
Source: Data Brief. 2021 May 11;36:107119. doi: 10.1016/j.dib.2021.107119 (PMC8165395; doi:10.1016/j.dib.2021.107119)
Supplement: Supplementary file 1 [file mmc1.zip › Full 100 GxE datasets/100 -- h2 = 0.3/-614661502 200 0.64 0.48 0.64 0.95 0.8 11 GxEyield.csv]

	NL1-15	NL1-20	NL1-25	NL5-15	NL5-20	NL5-25	SP1-15	SP1-20	SP1-25	SP5-15	SP5-20	SP5-25
1	15.9774988417122	31.9475710212956	31.8819517260683	34.132312065007	45.6135897323908	40.5442462540676	9.308157551689	22.3336950389074	27.3061255932944	18.4884568853183	38.0037627728794	26.12071319343
2	14.0794946287748	15.7041484419649	8.30090425197486	24.6310162892454	58.7008016923901	36.8986114369874	11.4052050836759	25.5544881197919	17.0262492185278	7.31958369182492	17.0395270735824	18.0958969348737
3	12.9827449957831	42.7329842003785	36.099174104889	25.8365842276368	35.4185222807615	39.6206677557287	9.98854589829024	6.38244842440822	16.2043017726586	16.0889649848597	27.6832230032888	30.3707155162382
4	29.3101212355482	31.9882646321431	19.4558602259124	28.6871369547317	33.7453482461848	33.5083173655887	12.3961907613186	8.9981092731173	15.801559892107	15.8941888293325	18.4645133347054	16.627438400891
5	5.9239864624675	0	0	1.95350789326382	21.0880028286	24.9000665726083	10.4382411201163	4.65464342893694	1.60719254923293	20.1152255950049	0	9.8941053284312
6	30.8062891685539	37.61612270595	42.155908258482	29.4594573962327	55.818839303885	20.1150886326387	11.7455622728612	21.8305904231634	17.5282472302917	23.9869432814076	34.9384227479329	17.6813357830065
7	13.1182658120938	0	8.96022984614865	0	9.62654978938286	10.9139292258752	13.7353518557951	0.0868746956610096	2.18652260862579	15.3006580194525	13.0977094232347	0
8	34.7553406962541	33.1056790522294	48.1489649739958	11.3270221897625	62.05669423106	46.1223411988424	7.30380110162744	34.5331851386981	21.9812639311484	18.5762863287787	36.1548002918572	29.458364427679
9	3.28588898077662	38.5241155212752	26.1951864275605	28.9753013020363	50.6708019239674	28.7320568215026	13.4997117001507	24.0041538634852	9.2146336272457	13.6547620995754	30.7113460786563	20.8519343900229
10	30.8228731773440	37.1137996452884	31.0861986616817	41.615111857299	53.7151904429937	38.9709696867065	14.4128690775501	16.1050600486468	10.8570886297374	21.1199878613793	35.7099029867961	11.8199048777340
11	33.3961204420034	38.6783569563526	1.16252506053924	29.1199276364653	63.0486553061794	39.1185171616632	22.1676034746019	26.8878836142706	19.7301184709192	13.5787846137873	40.1738655882051	15.2207440087754
12	15.4587675682821	42.9817905081161	13.9455042867005	35.2212226520164	69.5837826971818	24.1624144322513	16.529739119444	27.7989836941456	9.61526050023532	14.2154474958195	18.3282070386726	28.5079173075096
13	17.3805695633832	31.1669212450544	5.83639458775264	43.2662407281864	53.6150842956877	26.2811178013483	13.2762054724505	21.1790022490707	10.5263700057609	11.2811974180794	22.8863491501578	16.0716463634670
14	17.4818361536615	19.7344658998928	26.9299698205088	9.43551355189531	47.5169644195211	29.6809619008334	19.7029443491356	5.12723878633508	23.0616841750352	15.0244898900452	25.3174501205972	16.0384262543768
15	29.9906308395748	32.4656576269302	17.4225068841205	32.1727859661191	50.3277633550531	34.1169100642138	19.3229349691153	19.7092985387595	8.3852421578263	11.2956052749734	22.7701657021744	20.679936264946
16	34.237170025756	15.9570270549786	14.2351181437444	25.1160293895793	33.7526404375213	39.4580211314857	11.6074478159727	16.0898081829903	9.36461709290739	12.7727739385584	18.8783805823952	29.0773193000496
17	17.3454358997283	24.6344144433830	21.2215062672312	28.4122934035872	20.6723632520457	42.4255344974753	4.94306636930041	3.77852188675681	12.065088591311	14.9894516872611	14.4230661237519	19.9091435622105
18	16.7270076979669	15.1910580736154	16.8582043304103	19.3970924177508	48.1246699466138	24.6322673224376	14.0526471374878	31.1333876559354	25.9564723563884	16.0871838613620	24.6771709807617	12.3277833690632
19	57.6342211843112	53.1963563294477	46.2276620657825	47.0572898391278	47.4532250536936	60.7517379175819	22.1787872496437	30.5088342080184	10.2017522991754	21.1860607456058	31.6441600879387	38.3366636776575
20	3.36514891224568	3.82467302702157	14.9373399936985	26.1577843310687	22.0626662542079	27.003369642303	18.2134433122601	17.1749023782208	8.34759806962779	22.346418290024	4.29334220778832	10.9850321851210
21	20.0586591612594	35.9342931452456	27.5634077104605	34.7568407402317	30.5363021896918	35.9779265632040	4.99849540480996	25.9238619020170	16.0920985167053	14.1760376200199	30.3531395164079	10.3804932644511
22	26.7776771103299	21.6404794974363	29.6614511748127	35.6761221317233	16.0649897820566	5.18713496476914	13.2309296136342	12.7645166057165	19.9887619235208	21.4110302411423	18.9261463758187	19.5175592020682
23	16.5338314004926	17.3912573120474	15.2119625848344	30.7896917195793	32.1508716241126	8.07247143844607	12.3223584609751	15.2389949923345	13.0516947591934	0	27.6127589635627	9.0519832031913
24	23.5512844576994	40.3967370049196	29.8305722527092	36.7285484061365	51.3004584065123	45.5866120869418	31.3830981827364	11.2676295353687	33.7906566278010	25.2742457718765	28.0814336875305	40.8277258138298
25	33.5720999314881	33.5089862442856	32.2105551951659	36.3840051471398	38.6641130421873	32.9450938670208	14.1967084963107	18.58224150144	17.1486141302045	14.3054224476015	35.123673270343	25.1413598588879
26	23.0604542414613	35.4979385229170	20.2001204512614	20.8458256678654	30.4736027658135	37.7071081934537	19.1779032393039	16.3207528005174	9.23600097862577	17.60296002258	34.8060101665737	3.40343773269936
27	23.5225201647652	36.0144802566762	11.9974551023327	45.5296264483656	34.4979357758720	28.0524980436860	5.20689709977983	8.08648013431907	11.9143552685152	19.553642847241	4.74467782741488	15.6114090384519
28	20.7051288215541	38.3793161769945	34.3416454745258	50.4764531780653	31.2916868788875	32.4307557500108	18.1338889228465	18.1529156250365	21.1148246256823	24.4649923479218	38.9585958700337	33.1752330688388
29	18.3081517469808	56.0405079194046	32.7046555701519	27.0188114089356	36.6083453709532	56.4310298495937	20.6040529757436	28.9073559815374	33.3839126883774	24.1591353009946	28.4472121518011	21.3587132627229
30	27.8884233758116	46.6774756984073	32.5248756610205	33.2923310328145	49.9090124674992	28.0489539520864	10.7259205625389	30.6182519556702	16.9180983375752	20.0044729730879	26.3068550477175	20.3138689121963
31	21.6795647727381	30.3991600740146	11.9005964550517	22.1059459494283	57.1770523666675	10.2095490033639	17.9249105518821	24.9776161543669	19.8577282811069	9.65550683460771	18.6231000712741	4.29379125191484
32	15.7332528413221	28.0683823983869	36.045487209387	34.9883604757035	25.6689814770378	43.7716210556543	11.9943266679164	20.6991058898737	22.6515226469833	5.67028678651573	33.4914777232758	15.606219343633
33	14.8464845353091	35.1615272623989	17.2903347055447	36.796399674329	33.1235372977903	52.9918788284374	15.0249502048335	9.4754590015138	18.9431752705305	17.4601431045768	20.1683899755533	2.51231540165548
34	16.9395710679445	48.2303896699779	33.4392387465405	31.4437404610696	50.6414153507914	41.961465613134	20.767330693019	30.2758491344993	26.823959990443	7.05869970722672	12.5660604434282	25.7110520215741
35	23.6444715113969	26.3447463653219	40.7808546166413	9.85685801880254	49.4931933218175	41.1332221546575	18.9968043120489	27.5172996243891	24.5310456826035	15.3650340775716	28.6402033168485	19.5510418724076
36	35.1503657012699	51.3255462447346	27.8640669383563	36.2928614615412	52.3144597261986	33.2684539891907	22.5689481474430	18.1440937902900	25.2960258064864	26.3425893034407	39.4412634693407	12.9916334949931
37	6.76862543508168	16.9421026022248	19.0405664204936	25.2973523503120	0.216475631239895	34.6574231971305	16.8422184020305	11.4835161909592	7.03799881055704	16.5291760189753	4.55744404987214	12.3556551391787
38	16.1286419250757	39.7558260769051	29.7443399063805	32.4173568700207	41.1116766328134	21.2682814805648	8.97903873131238	18.2750623614965	19.4253939828667	15.2764967950727	33.0878166767779	13.3937420652546
39	28.1736804342491	28.3221047757153	28.2195204664533	6.25623047974271	42.4360089298249	19.841539462755	13.5010024198854	27.6977798232831	27.9688689843797	18.4687706729271	21.2311061787354	32.0715862450710
40	16.7366541223405	25.5531138857887	31.2919848159099	29.2411486898333	25.7857400696932	41.3034230225428	16.8284032281876	13.5131164119424	26.6658003609588	14.3098860506200	24.4704853014402	34.4244574807484
41	22.0358252664259	18.9439543146034	9.25624313897389	20.399221672695	37.2943261597068	11.0904175893752	13.7240775207801	7.91128332396813	18.4966075712328	11.7838205166795	24.2916328056038	16.6713209458225
42	20.5727764165058	11.2679649344592	34.7891457657202	41.1462681387417	29.9272475380367	23.99826412697	18.3430569209819	24.9402974222193	7.04226426303266	12.7787496338171	31.1263506775287	20.9025305904981
43	28.6408742142325	35.3753275682454	31.2417471487054	20.1598003027785	20.4510448558107	17.5742787363855	16.5035678832719	32.4186627197644	8.99639742940834	9.93106504448759	35.8238879928775	18.9790563003396
44	27.0379068861690	62.1571015148622	26.8643262011893	32.4542604608679	51.924037576343	58.0660688426005	29.9752827163329	33.485575063113	33.8758514284586	28.0489984961026	34.1663972395224	19.0687128292817
45	26.7103094910713	32.3536104301764	19.8773837149321	22.1666769299535	28.9161361526237	26.9626834771739	21.7693314472006	28.1895449171022	21.8504306720454	8.80480260086308	29.9739557614532	21.7971384062798
46	21.9582026158493	20.6545006794088	20.0860320982416	33.8587182164283	35.3742307085360	46.0031401546062	11.1257046901141	21.6006815195972	5.71349691543917	5.49485323127338	19.5098124359204	0.849362266258712
47	26.9311036648396	29.2451078524471	29.7680548086810	39.4385085774155	41.1714465011561	41.6823853744984	27.9687025126316	14.3143475129748	8.52119602153909	25.2108562228752	35.6151976551606	26.8277718505164
48	21.0133634875986	1.32006529717291	9.9606292563202	8.89221344222574	36.7580085426595	24.8041740258696	4.67683574183903	12.6095168959964	12.8046638086682	20.5676301961968	33.7394075818752	13.179196561066
49	18.7606154785826	8.68335516338005	25.7081867475183	35.3342154293927	40.8381590819367	5.54715230573154	17.7124094266711	25.9601490554155	2.11535062799421	5.16808898277828	12.8212801920177	17.1841471690223
50	16.2373910942725	33.4751939635804	34.7927406477214	42.6773796643572	25.052709956576	39.5416889667881	22.7458197583668	15.4917689705801	19.0643792448412	17.9827267392013	25.7898483946819	13.5033452156799
51	21.5387312069092	28.9663004746203	11.6387628516149	34.6516360126164	42.9766180178437	24.3431509559595	12.8874616328789	22.6243282579279	16.4643537610024	22.8814111622921	37.9454460373014	36.9249342109043
52	15.5131264881809	0	5.50257959771214	14.2281587243982	8.03419285994717	17.6110947791506	10.7331504303064	2.13328891747854	9.14231764268377	16.1931038168661	20.3536729408101	4.725576740087
53	40.2026469898631	31.0767614185484	36.9034561813228	32.3360506827679	30.3525867852748	7.43303901143834	18.5096272767219	23.9090239710338	17.0004808984149	27.3635240697209	26.0855968326073	13.4087751784683
54	17.7270260945359	35.6921807257338	23.0306164276818	15.2831720387587	29.0055651172974	29.5636466482194	25.0268766154827	17.3809660506448	27.0503734694229	23.192291184723	23.5239309035035	29.7222359562643
55	18.0115470661979	31.8075567555161	12.4134244048307	4.7559339269516	49.0196463368471	36.9041297560057	13.2134917281108	19.6339855584230	6.74055175122765	26.3504608299491	17.4492170710737	19.1868057243548
56	8.35807778353082	2.29899636059251	4.33553694214982	7.4900641421301	18.0425093465109	2.55746815183236	4.47166573510032	0.934236932075942	17.0711407051942	1.95288782339923	17.4347616761864	3.15385202979982
57	9.88329764944058	21.5057025086819	7.4535284397984	14.9292804209578	51.8383448456501	19.2526996468291	17.6953748211149	14.2842452014035	14.2535882895056	14.5326020542503	16.6155812977512	0.477079773439971
58	12.0839062171025	28.7615918875931	12.4493228393128	27.9606692166597	46.3339956111657	24.7785545311770	8.46225710769374	15.7034951473758	19.4199884260972	17.5315158210593	33.0405733281923	16.2634157307700
59	26.8555037126442	11.4189203265575	22.5484548331644	19.9695440549025	29.3870037081732	0	9.14611154790842	12.3605147156581	7.37492883383984	11.9717191923540	13.0871077601054	0
60	18.4105500943078	37.2637437780285	27.8061992164605	17.9466437452377	49.707032130228	0	19.6356983894769	12.3624857816757	19.5063703167878	16.7290803715432	12.5590683594662	23.6148861821158
61	33.1863583223740	26.5127206566215	16.5155415402507	32.5796180994187	41.4823700282901	19.457565398917	15.9653858381951	22.3686809310892	15.4683119717620	9.06212832537246	13.8275682639012	17.6985822419080
62	6.16603643753	27.1970796220563	22.6266869996372	31.9789333834964	27.2776355041668	26.4629729339313	9.92448585025943	28.7780254173343	13.4421996527887	14.8216954739665	34.7889671480977	4.24338761775514
63	1.54607614077802	8.37842504244176	27.5576679390672	22.3583890044207	27.5878553358353	0	11.4036392391939	9.67938062619516	0.277661097265806	4.631432418232	21.6284425837832	12.9167760798248
64	24.0276980794555	34.2039819357384	21.3360229513719	28.4128676988539	57.0791880177951	25.4749825649536	19.7387282157267	27.7948331815229	15.6704771341457	26.2935196613289	31.3124443481482	18.5277318363732
65	5.81418858793922	0	11.7874443679623	12.2274440882997	39.7347984659202	5.16770344570795	1.36641598491144	17.9444302508207	19.8643075698206	12.7385279917366	6.80512707222206	23.5447549688474
66	25.5314448614590	20.7934797941535	23.5044077840824	24.5727401754104	25.1373168981117	30.4579540222852	13.0075622661287	0.630641091003783	23.8426869473883	12.2911657494476	25.0700418312775	26.7366944492057
67	37.0329033139076	19.5627512358149	20.0451386170281	27.9089240249995	30.6901986372901	29.3060982881604	14.6329019304384	11.0123747962659	27.0379282369879	16.6326279649326	10.9192803396076	0
68	9.65310168973017	21.3914859118841	31.3517905297626	17.1023952803125	25.5072209023898	27.953066630877	12.8748567040529	8.4861782078642	15.1510678703184	20.5085103589009	5.45571670082376	14.1548736376050
69	12.2884119275635	23.2759346126937	32.5700963895008	14.8393173919492	23.1332721874112	25.0716305032345	15.0730635653149	29.1179990288253	29.2691554661021	21.2476512836472	6.31377480894941	8.08288206761469
70	20.7837658390765	18.7352880539069	13.2993423341437	21.0306046943397	42.1325244241456	11.7998228011795	16.3592422741654	14.7465199450746	15.4625623509178	4.56860628409639	26.1010894168468	11.9746788623249
71	20.1395178524325	38.2424366765802	28.6083810399581	34.0003858645226	33.5536442014772	55.3029275791149	17.7630456112779	25.2317703951675	22.6912168757981	30.8435817982149	24.1276293496026	28.7769296535432
72	25.4879182218851	24.1249295406028	26.7218133703698	31.3917556502245	34.6871845032626	23.5778137791841	20.8501914142632	20.3522465012762	23.6268480792587	26.6457462853323	30.4068480789887	15.9348123538550
73	15.3915328026773	40.1500549952492	27.7366241687362	24.9632739959697	38.2007628381101	21.2831205328342	5.99163860261888	27.1866088403987	21.6113236274646	29.3319681244562	28.9961826524869	14.5562572792922
74	25.1244336734921	31.0403070229414	21.7352861524520	5.80515988789689	34.9139056460018	29.6693667361059	15.4950485408461	16.7360369555705	11.0574814452133	16.8609127254522	21.2432410713555	0
75	15.2193834951603	21.8505778381977	29.286853417119	25.9438294685285	30.6092323148570	64.858804052127	6.15060317583204	12.8848835539728	21.0311893769826	11.0799706204706	21.9791501030122	35.3505595495679
76	26.6641943730241	30.2993852272200	8.15159360546395	24.1874973817788	9.17789116397482	9.86931303498446	20.3428522146597	22.0450048778236	26.069665325098	18.0042393412278	30.7605518156698	14.4771620417063
77	9.27264939787721	39.7420675708855	21.0962432116724	26.6991816597282	43.6227053772031	45.0384159205156	25.4626472493392	21.4048495360016	35.1169120161365	21.1447274169544	11.4120171693896	28.2088187237926
78	17.1946960833156	19.2479486829225	13.5187339946996	15.6464131526891	28.5469410524172	29.6147657588347	11.6753230134875	14.9910753519955	17.0169512154429	16.5356007971647	32.4557950097723	24.305880265852
79	31.8666930627321	56.4496274936898	27.9832985635501	27.7549025048181	48.2571030154555	42.5233454095995	19.8105382958314	33.9847989910941	27.4037845140759	22.9785964078022	31.4774118700438	30.6652266612468
80	23.6270353205968	21.341509139278	25.3154013439579	6.73336399264661	46.4657307589210	8.55909334386668	8.8413859957535	24.3730412458033	10.8479410356882	20.0315023233537	35.7509059874387	26.6100943221757
81	30.5547793850281	28.1561015862459	17.7278979581045	25.9146635053485	28.6201719939869	0	22.206593890774	18.5979544929078	12.4466843947436	18.8416614804481	37.3948834790641	11.8790825194501
82	17.4360001698594	37.31244402103	31.2091788538332	36.8306395407518	26.8915153857605	18.8898836331067	14.7877541248228	20.2221701611608	11.6667647940356	14.1398150050204	12.8195503996796	16.9109400392052
83	7.40331348987726	2.71468226853113	0	43.8894350843739	2.26893390820231	12.7970416626223	15.122617201917	14.8925426093698	7.92661638129261	25.0039019283307	15.9678919783869	6.06322945361705
84	38.0044709608325	47.4231500201369	40.45289252037	32.9415024881423	43.8474390674639	26.1753372757059	16.6548991467174	17.9409519222655	9.19751611994307	15.6942391627954	9.54047399104821	25.5825839976659
85	16.1373193127659	42.6403766754279	25.2679088282408	29.5972904528118	20.0069180802322	22.2870805555092	17.6090556449424	15.4024611447852	10.8054368388523	15.2688241239453	16.4768004514595	26.7922930058815
86	19.4732321022842	16.1601858014110	19.5576012743792	22.7797041029445	22.0639351694667	17.4559040908006	15.0027296716473	10.6115530499265	18.7973348107283	14.8613801290528	18.9992331592675	9.9686451753943
87	3.93392697102208	10.445942136404	11.1515095637162	34.5328950398528	12.6450879892776	39.0047535629578	14.1018884709801	5.63518645224538	11.0112870990102	16.0885240805427	8.97510213063597	9.20196261062521
88	26.3926767892981	46.1713910219175	41.2865354186029	34.5230752339811	57.9113381705305	27.9851250156022	29.6707547665959	26.0555208679653	30.8254399853953	45.0353797090279	30.2510573009515	26.2501093380141
89	13.5235358761161	14.6276457127816	22.8237604924666	29.9905948865565	27.5782066013128	3.88878905582893	4.23821067473484	10.5847327725556	5.52069258801464	11.2425923014318	17.9644203561958	21.9606015815874
90	37.6799475961358	33.1605195894809	41.8097773417472	31.5234592180088	24.4657055696028	29.2782057217279	12.2309888946644	22.7626137664400	14.8883709351565	7.34138383630278	27.6712273547736	20.362499889513
91	18.9515473677305	45.9118315889355	23.5530537023615	26.4154275764847	30.1013260724388	31.2407818442851	11.4091492042111	6.79676520489439	11.8114599323657	23.3258001604478	20.5169535820809	15.5888728930769
92	22.0590928301811	40.195089667906	29.7059242866224	22.2924990793628	44.3493290613377	67.9244130832456	23.5934094761646	30.1484524860907	23.5303069203572	26.9379435852473	29.5877671314083	18.5687958363302
93	8.17048356823659	16.8146011428482	33.4846111211755	29.7218098458959	55.7893229668328	57.1279976827882	11.1083781946313	24.5518882525090	41.5081120588694	20.0002964375960	20.1056528115395	7.70614898296113
94	29.9556171702366	3.6206144451445	26.9391622201525	22.2147015813120	13.6461482881792	16.7944635720710	1.38786793211056	20.855904151883	14.2185388647837	19.0331444302276	16.5589780032282	19.4337326743052
95	20.6716081958421	32.9555549837899	23.3904142449216	35.7315569542072	20.0324963583308	31.1476209782204	14.4809364390329	21.6975943276498	12.0024037144207	19.2164086956697	16.2782952351351	14.9310141562942
96	31.7697508210068	42.4973256981594	26.2182566165122	27.9640206800364	53.5211435464544	51.76714945556	14.8889215611294	23.6831557988927	13.5467673303496	11.5631542313748	26.6494387633956	28.3378048743023
97	9.09375136587588	12.4407336640230	22.9007924496146	15.4913398055804	8.76718720264119	20.6682583203675	11.2777227539675	12.271705559452	6.9020985206878	15.6728629485726	17.4575157652672	20.6812239188562
98	14.8781256798183	36.2113877484491	25.0532225315775	24.5130340329436	43.3472644944638	12.3412963409	10.8903260419845	22.9276796950489	13.1538639133580	12.3913223136559	27.5862522289578	25.9742087555793
99	13.8231846542998	11.2940674728034	15.2260946758849	25.1017859378825	27.4755161635364	19.0935252852583	6.16706902219722	12.1610726910669	7.66401079472355	11.9486135171576	28.1034911206811	4.31632659708542
100	10.3603583428945	24.3065444125851	36.8555289648195	22.6327868747871	43.2227775052035	31.6380359950198	7.00618798631254	16.0947576579491	14.2584165189499	9.7419056511093	31.2867491121121	11.8160825045733
101	8.79295768269968	4.57831667404924	0	14.5236580062650	11.8277987768338	14.6325218670541	9.22564124555478	15.375256356931	8.51722774522376	0	18.2474890824025	5.49328888116679
102	7.78205580338582	16.1310789648316	22.2166850147315	17.63632634644	40.3547094966291	21.7763654053717	9.43222132189227	19.2333335270851	23.0692352916128	3.08407513240188	0	22.1988650732572
103	11.0818397500757	38.9275333949515	31.9199034269312	55.8155563254536	43.5235910700563	26.6127462548260	13.8294530494251	20.8720313287842	15.8808676677835	11.5381901614982	27.0923955479476	16.4670739240477
104	19.2823415355258	24.1371017012583	31.3151253262617	31.8194609244465	23.1736036233751	16.0709408030207	7.51988672730523	17.1109841059573	14.1010516818616	23.2950838962858	8.97270708599834	10.5694836764907
105	23.9436550566239	26.6981330171909	37.1980208550839	14.3639421643377	44.3009101198654	18.8520791222277	11.1011580109693	27.4389276247603	16.4482094649524	16.9734736362977	4.35696513781101	15.0894547962952
106	34.9561092245761	43.5057986046575	25.9352649836104	41.4625841323098	45.1123090783836	25.8477639208036	10.2873458804112	14.1711917720553	9.01006229471585	29.1963437283456	39.271907786702	22.8403546402936
107	29.3339311765452	19.6948624866509	23.5174576954337	26.1366871347826	28.4830449935069	35.8468132937278	19.2284688999267	17.8719924663021	20.8861607256795	12.3480633000424	12.5029114555603	22.2742761018204
108	19.3861785675815	27.1230843320547	5.75709490210121	11.6939537312328	50.8263891070034	41.6243432666396	12.7674837741402	14.886033633903	27.5877124996198	9.11007283593407	7.02447094561172	8.78023556792382
109	25.0925313723713	35.2198283700676	48.2169471890124	17.6841674007069	51.472999232421	55.1434979852947	15.2081675219601	25.8844919252946	15.6882427884457	19.1889574987647	23.7373276531704	34.1332988101514
110	24.6851463358340	31.1404576953308	16.7689065599298	21.0960349319032	48.2393663814063	31.2986582756393	18.3097850037404	19.8482272404036	17.8979417830478	8.34265157884598	22.6440978045835	12.2916495447868
111	14.0136652261873	41.0060269663254	45.6128995662049	32.9623455339027	48.9258453430962	54.5811527156261	23.1828452790011	14.6543935384103	26.3789084512757	22.3823335684300	47.2528002198732	25.0558757222864
112	16.1988665824361	0	0	28.3414870331921	14.3961805973750	43.3464803360263	0.28507617787906	17.6531530589947	15.1456037618092	11.0091486991907	0	15.2881439654800
113	12.4569037835316	23.8465641719137	4.97665622349525	32.2408507362591	34.6181788143651	2.46201899090786	13.211441589042	10.3587291489282	4.37571850955429	8.9190582108186	15.1517222732744	11.5958323958385
114	5.51310952477087	31.5897862643526	22.8054156939122	12.2005482661354	38.9712559059794	17.8079406607430	16.0583487070929	28.319041363454	18.0764953074177	13.4542405888017	16.2935567246788	11.5521247836315
115	12.7462799835602	4.46769072847878	19.6354021419945	3.94854572586178	0	21.6834209218736	9.48112940130389	12.6175606987823	15.2764724684405	9.56041679636357	13.0972270157998	13.8686395722863
116	25.064750829832	18.0279525868097	34.3234787230296	6.62020915816019	41.670060374941	28.0154343807280	16.8748203717386	14.4270455238926	18.8262817285873	20.7703562388241	20.1270283784099	19.7590806503083
117	32.5756558101136	43.7155724815012	15.4804172073335	37.3251191057704	48.1105725626326	47.1428397998319	16.8694951628851	30.4270125606565	6.38755549321085	23.0999951937976	21.2302491497785	26.7958678127680
118	22.1789158246187	38.2119574465213	34.7633323744432	40.7602538078921	50.5803283966808	40.9986199544665	15.7265125032926	38.9317014818154	16.4394083698939	37.9611080449151	19.8908608664853	31.1112430698052
119	15.5233354975653	19.5916262111690	14.8735765178642	12.5626264731608	28.2867248330946	29.170295284621	22.1703403431807	13.4449353604257	2.33102351310147	22.7799231586757	21.5124500646882	6.8597220395055
120	20.7556511888829	22.0916693166855	38.2549525129588	27.2837138307909	40.371363349736	54.1671400330187	12.2652497287847	21.5103372923316	16.0881254406958	8.74641547935663	25.5910542823602	20.4182974147559
121	8.87237533184896	5.94649906866652	21.4562530691092	25.5742374922256	42.6817446346535	23.2988362067020	11.7711010148464	8.2936395131196	20.7631413290606	11.7835272847038	5.37536414004073	6.5921930521552
122	16.6433974980751	24.8868864497507	9.30782384926925	19.2271631404779	26.0937755537117	30.9320461104419	12.7360198443802	5.43720369279852	18.5597408288633	14.0354483520096	4.66478080326118	22.1583048564583
123	17.1988603759726	32.803763442355	4.14741693346235	29.8188791264580	34.6130799274777	37.4227493905136	22.5403930720997	24.0290595344395	11.3437656189503	15.3350688522186	20.1223704758157	13.1228509745587
124	22.2592609557181	4.67706632117891	33.5085289540507	30.8057620961526	18.7893978097311	26.3748849173513	6.70375242041419	17.4297821434458	36.3538010600474	17.1132353413666	5.63611521910433	2.73642418612546
125	26.0059640332547	21.6775393391232	9.36187235861359	24.8683632849436	10.8628473359196	7.14958010408891	10.7414373579548	19.9661284105242	20.6581631250257	17.1971058435305	21.8172737792080	7.16562245861629
126	13.4565255265419	0	29.4685369668414	14.1542720442316	32.1980060059549	20.7951109264818	0.110576589272370	7.5464201989907	8.65056444804338	11.6387043991880	9.39889188981054	13.8359469665304
127	22.0556225866194	43.805081205903	21.4407269596652	26.4952240192105	57.6013289262088	39.3743492213881	9.13983972396396	26.4037526488072	17.5459802578034	14.3494687508111	16.4787404387848	21.8277141217118
128	23.6650221471	24.1696100185476	20.4623295823186	33.8598365682222	47.524956501065	59.9818253828614	17.2946948100694	29.7122280043879	11.9384418863087	24.0095702181503	1.03561503391459	13.8677182415325
129	7.12544443998318	14.4081917855632	18.9915970715861	32.9813029467914	40.4758063774362	0	13.847892065973	16.8217614160335	8.15523496403291	18.6210188165441	17.9246417829320	17.1111892940269
130	34.875118686464	50.351194439618	33.5144321054151	41.1575328763963	54.5766786974818	50.883852605193	26.5318752712107	30.5042636890318	28.6188138250554	31.528636601959	29.2881289097408	32.3795984622285
131	23.4536109074172	42.7753410562996	34.6836443969853	31.756917570648	41.2149222564328	57.8273981883063	11.9740504767976	34.7224814914310	20.657960274663	15.9377124606242	29.5674432503927	21.1345603445627
132	16.5025756132579	36.2948987077352	31.2800159495966	17.7231964903140	58.3047562426665	31.8820155717769	9.75522921268397	28.9811603791631	11.4526129120091	10.0478923799635	20.6073843459903	31.2128166490882
133	29.6863195568541	42.0083464326398	35.2908293770638	25.8509067287463	57.0500926394001	59.6998650831307	20.8305397812533	41.3754752572918	26.0672158006649	24.1602349064773	43.3269930946185	9.92549224954898
134	14.6061021365785	25.1879804669481	28.8624151780176	37.5693581786059	48.9084659463883	24.3411064555749	14.0993938737421	4.13240153793198	14.4375343439963	14.7817301786824	17.7428417575816	9.50757259160554
135	9.7394891745895	33.5093464899889	38.4258872404028	30.3605778554316	45.0435249377125	39.1985730119061	18.9529611474756	12.5850931084304	13.6168669465399	13.1001586626697	27.6477379112024	26.9824555204811
136	11.1039643245144	29.5957378960253	13.0264388651996	32.1688635449271	47.0881319968243	30.2788493942479	18.1678533360325	30.1619675429321	12.5412056900648	22.0691388627152	24.4639616994958	33.6185779529467
137	17.7067991763503	27.6108120707947	32.3209285764883	21.8712992822158	51.1104658325859	27.9405706485615	14.9210474273115	10.6815436609921	4.23339281044871	21.8284987211591	21.0008606458372	20.0327190675371
138	22.5115792108803	12.9471297524757	24.4750275741344	19.2256534934192	34.9525051382545	29.9077722639718	4.63196485061659	4.01852919151864	4.22386360440613	7.36931144504531	0	9.32543004899564
139	15.6000536953808	36.4571190389431	18.2675843005071	31.490754948973	44.5970213700904	35.6936228375885	3.78223315381687	25.0175479732094	7.20090339753601	19.2351219662846	19.7000769957873	24.3768455065913
140	24.3196273943398	28.5372900205853	31.6832604846301	25.2125267271323	36.6356995053832	41.7566454002273	16.7753206139774	25.2925838563086	22.8854544923866	24.4588305512720	23.2988447519801	23.6147680165260
141	33.053022181553	47.0329394961815	29.8170086205607	30.211358193462	34.1788699420792	25.4878549749241	23.3946406389056	22.6549765011639	22.0397562322142	19.2482817224647	28.9993420856484	15.8657175532698
142	20.3475592546565	34.551320040878	35.1543538686821	42.6929557743232	40.5884396843626	26.6703937086889	12.9488548434967	31.7199421178368	28.1854859897683	18.1007427112086	18.4433277194882	24.3243997250813
143	8.81557470057576	18.3393668844866	20.9279673265458	23.3750313170579	36.233530299054	19.8172316242234	11.9696271379720	24.5630807457693	4.3030446103723	7.09040155363627	25.6632286526955	21.3660889409845
144	26.4368258292072	12.0152765843655	18.1026249431293	13.7467006056315	0	29.2513105195413	10.1494683166611	0	17.0459704378575	16.3907915704711	21.5955874985506	14.9157284007766
145	13.5449215880682	0	1.10599500149322	18.6626719335010	23.5507808502900	20.4157658082448	14.0411140057322	11.767546726018	21.4183385609333	14.7734230836075	25.7929687722835	9.3299603727415
146	7.67358666482275	18.4717017599472	23.3010247257118	35.1996981823064	14.0797965147599	8.97834787283256	8.93406514930613	9.44369872028557	10.2067965597227	21.4778931221434	17.2188079775523	10.0554739048039
147	12.9942611380148	28.9373274353076	24.1802465992950	45.5032862822737	45.9037292569034	37.026672218351	9.81259109926231	9.4857104626993	17.9254311419779	21.7294994858400	28.3398075912603	0
148	8.36314225573685	31.6102185272432	32.1501085067171	55.2504881449758	28.5085809339155	30.3375796698392	18.5800792688392	16.4255614543496	13.7709491348683	24.6797413474379	30.3594867527712	7.59517988575789
149	19.3066022776449	7.16799054914125	19.2855579395100	22.1373481683703	36.4323290088216	11.4839637734954	16.8889001069479	14.4689675117584	17.7994780481794	12.0576273302544	12.2515430127210	20.2109379857161
150	29.3231906344947	38.8434567933859	24.4038897236053	34.6793339926312	48.6251401700907	44.8719660053691	22.0443643828567	19.5137441395235	16.2596478949378	26.0939095041741	32.9565177124262	20.387498766398
151	17.2795997225262	19.8074061725741	19.4400626652761	15.6037688374533	32.5690057541154	24.1501437533647	9.20107624696005	15.4319914584994	8.55367009556702	23.4314489396096	0.0513282945412534	11.6865435856461
152	13.1346395593849	37.5345592283212	43.6178828246921	24.4507041509714	56.5075171378237	51.2998595082283	21.2454190758334	27.4684522324561	23.0333964338221	17.2878141698188	29.3414151712872	28.0075110486581
153	31.3729819935769	35.3441569645952	29.8327577118946	24.2463534810828	30.7805760371593	16.506213683257	21.1700081303694	16.7891867423171	2.46065408691831	11.0322159250506	5.36184876648422	17.6054311232071
154	13.6221333194095	44.6269983411091	19.6299855668717	35.7959462401573	33.7479117925583	18.8890667949284	12.2671674393731	16.8347669449248	9.51370363120623	24.9182417404826	25.969571422596	23.6660752051196
155	24.6230035701657	42.6295063650169	0	44.8089358455866	54.4794525909516	0	16.4469000825174	27.8615551410977	11.8341973460577	19.4473644736619	29.781919767952	2.38181027299793
156	27.9097988240614	36.3140023051834	21.1902700539297	35.0885837112853	47.2277699243574	28.957503382261	15.1009388277191	25.1639827034012	5.40171256737882	15.6125695297889	20.2026068281107	14.0293047260751
157	36.5489983779061	42.6428459414339	35.4484550565768	51.5586093581839	46.9681854007636	47.5873640301038	15.8772806214788	20.4488939742334	16.7409974682523	19.5419148869931	31.745973776264	20.8333136573575
158	33.1818212716086	16.899222067554	27.4621969647439	23.3959903011754	11.7742184576867	35.1538498985481	10.9521323758792	13.4257344307746	12.8737185827421	4.88884761379839	36.3587419262728	20.9648829887637
159	20.1184869639759	14.9425450721655	15.4159257113750	0	22.6397761839271	23.4002461523822	9.88591013747022	14.6118058854726	2.79116099084891	4.19172950724775	21.968408455941	23.5613975302797
160	10.8755897574207	35.0233235677072	13.9720427548378	15.3438006373068	40.3617036584761	48.9797526289152	11.3992436901962	22.5528819935850	27.5311693155343	22.0398913978556	24.830282994513	33.0875382350199
161	12.8427170262920	23.7208497726981	17.1027715011387	19.8712993352256	13.6345916660587	23.7617855416839	13.0245264873659	17.9135659626920	11.2119956941691	12.7760228407579	28.4541847549589	8.90685867845314
162	5.83264216553483	13.7647850528674	18.7132805556111	21.2927020393552	30.1834519094439	36.1973762098764	3.92151128194386	18.7333517977815	10.4909226602158	11.1479865673965	22.2046110834099	33.6244923807157
163	29.5951727922454	26.5185362002719	22.8311587477864	31.7157458894662	0	36.6428782634453	16.4878857977052	11.5824491464582	23.1198072844114	19.9401227980299	14.6070512412919	24.459747118549
164	9.65251083217692	5.57077317695973	0.977723921086634	26.0683112012998	37.2114131458905	37.3848979781404	11.6808068162394	18.3943940915643	0	19.5502058327188	19.6719308214421	16.1761907979175
165	26.0554374348336	18.5548433067281	20.0175992851477	23.1342665100565	26.2317347377535	28.5072016950234	5.23144360819538	17.1425764079541	9.6877980487698	22.0820125213595	15.6436223522743	6.88038507631427
166	10.5999328927083	35.237981816091	10.0292655062419	14.7593117421284	40.9279788962618	52.1436855433003	14.1160716933970	16.1503018140677	0	21.8197954601657	23.7717845699966	15.9604866163535
167	20.1044953592457	28.8182653417494	21.5868918013586	6.78757243401132	27.1432940567153	20.7831470364645	12.9870258689264	17.3670210079654	20.0644278638010	8.1865648554507	16.6392330124822	3.38453896601185
168	24.4707310607501	19.2484278291976	21.6852423925845	32.4468454107092	23.2333788848053	23.5295399624949	18.2783153518659	6.7722949445284	14.2647308801953	16.3166606327307	25.0248888293613	15.9053928640763
169	10.6404138589435	0	0	0	22.3159556858322	7.96386942219452	5.42204291110982	11.2672255410005	15.3602385319432	0	20.1706143997919	11.8244582061074
170	9.61615519555368	18.3410222006558	26.7586159073198	2.22510066169644	23.6602392282854	36.912965478872	8.97267163399364	17.2386574146352	0	6.72644558553907	12.1669969900698	31.8308233734182
171	17.1976282601807	9.94363052682951	32.7709533992276	41.6216657790425	18.4005630999800	30.44008112196	5.55480330232183	15.1158360546242	17.1731883600357	7.47630886095694	18.2547732094143	21.8502232658199
172	23.4972130513076	42.0908372472284	41.5786765915493	26.4349493024420	10.6284900958159	36.3629430478644	25.4279017769009	21.5164544221054	15.6727314574283	14.6569761996832	30.7676049849386	8.29282416543134
173	12.9057534043768	17.1260332418706	15.7996856048509	20.2005194855426	36.6458442999386	39.8178787766299	15.6561539118910	21.5559550896075	20.5365110317758	12.1388470698051	29.4339408419266	14.7912847454903
174	32.9691464966961	36.5354797993633	24.8301505448401	30.7873747980832	47.2608497212558	55.3785224470792	15.5358799009338	29.5670190756657	26.0793984392284	25.8434371618718	25.6896723835563	13.2012461266226
175	22.4671320349134	0	5.5963393932533	16.5523145893834	38.0041305220542	0	8.33331245293292	12.1303012964695	12.8102379443124	10.4966400392939	11.2049782197906	17.9914253113801
176	10.1527415253835	32.5035012273441	26.2502858449368	36.5123166165711	21.7004517222668	13.8881183127437	21.288057882991	17.9331115807676	1.25119950516123	13.4505690767516	18.5416378420704	7.5369197835752
177	13.0209980223313	4.58585510121926	23.4416890746158	19.7821129700187	30.883006667827	26.4861198468390	8.95586990207078	21.0584803153407	10.5000683409472	6.23695793618485	18.0232420127716	4.68371147555973
178	11.6430800967786	0.281836896894269	0	16.1237325481258	34.7852711204066	14.1995297732394	9.66348838821375	19.3100074492633	10.3551939103575	3.05615809457514	11.7018593022557	17.2009457109931
179	11.7604756630287	9.10517040815352	35.9098924454179	13.5825291667264	30.7260400660423	6.20628374787126	1.05948771701286	8.1883666364554	13.7729200586587	5.65149660987912	19.9380257740202	5.91335011865346
180	8.58470716832776	23.4642466581178	30.3390799795880	38.9698292554558	19.6010706368297	32.2683222668806	11.0044284281864	27.1856801330364	3.36206929026724	5.85705405241952	22.2805875653461	8.15117537579757
181	17.4550612551381	27.9976779579062	5.96023259523778	35.9440757359117	33.3183539934977	2.62382864806771	12.6050266367084	10.4704050709073	10.8071901674357	14.3899588553218	21.6450698361457	3.85595291458484
182	34.5965849957984	44.6841669311934	34.3828821459264	9.05511133412254	56.3894320627294	55.5226057684114	20.6306713924264	34.6520568032793	30.7909363611342	10.7490143141424	27.4780419226720	35.2591696489982
183	23.3500156836034	34.4438561952611	16.2128140600616	22.2649879864729	39.6430251927203	31.6582385181456	13.7855617533847	22.5087997325247	27.0019433621121	11.2144362649944	15.2528919788909	38.1687287881938
184	25.9747351579060	31.7156726961791	23.4007599538654	39.2477219832766	38.3644588418744	24.8813212892145	19.9801652837169	32.5245025585249	18.8183846275788	17.6813883818768	24.9842312943974	23.933219267129
185	21.3561452579762	27.930598882231	15.1351607004257	19.5044468033523	31.7877399603597	23.9202550182069	28.7334892335978	10.7688530939199	22.3137076305821	14.2912263149273	13.0273300368713	1.06902585797640
186	21.4560226283453	35.255351874508	24.1678531143249	36.2993960637433	44.8847575223367	37.1310201251102	13.2941211169043	17.0635822104952	6.38276727816616	23.0789704465776	25.0314270793543	23.3557590766634
187	10.8552295193669	26.4712626611565	17.2220702967533	20.0194762011783	20.3334911171383	17.4945150549467	24.0874239922850	22.5355157039742	9.41534459706518	14.5920186937832	27.9671157830319	30.4801104397127
188	2.93521844802470	21.8463398150194	3.23964599446504	32.3769746676518	3.21466230880905	15.5287385205392	14.7752123143874	15.6605277173750	10.4186453465017	11.9588307021978	14.0989607079608	21.4153654020485
189	17.0880294208846	26.8749107260641	3.54703272320852	31.3432236967250	25.9789747756416	4.69505799560189	4.65248909298638	13.1109914667533	5.31178436602148	18.1277811366653	30.2074961879186	17.8276514468916
190	11.6266669862770	8.70866069731758	27.7908196833925	32.0069036732194	34.0640708547436	14.9927757112727	12.7182311592190	21.0098584108982	26.3975984226555	16.3336360931020	10.8009003380404	28.9811279779569
191	20.3289570551591	29.6661307100231	38.3697707005682	0	52.2789789105079	21.0705626055748	14.0811837165965	21.4748914541166	23.7250043938182	15.9947792708913	14.3712288350705	19.3944662508181
192	21.4134779748609	20.4679944628177	9.43493404277424	7.68597460904997	32.7529327552013	7.8713311734956	11.3478144268778	13.3426516066234	13.6683917058667	2.70946318464546	0	19.9789177452653
193	27.7958347136825	26.7836932451039	31.9173268423553	24.9608397264243	31.7682069417517	31.2312145013876	20.7646526330983	26.3021110255707	14.6100447603395	19.9815356870681	21.4529534285347	21.3782064061587
194	0.88711328872286	16.2301647610194	13.7189985019566	4.68652100893222	30.4388572080662	32.9909721371317	10.8908950022738	10.0045917495331	10.5776367151593	7.72851196738558	13.8951567290978	5.33840392749346
195	18.458970635032	29.5568624526539	0	8.90511865361588	10.8960763431863	16.9747135677162	14.9284092132881	14.8854471402045	11.9175467628765	12.7275110372595	22.7819048863352	4.74953321359757
196	16.7374007782325	16.4919978382891	23.3959197607291	14.3986239446696	6.1581789432917	36.0101945076853	0	16.1867244408819	14.9369305105309	13.6464966533367	11.0667698571983	15.1168496207634
197	9.65730035562326	37.9596434547344	36.5523223996081	39.0607734623573	39.6078767259861	21.9649081264481	17.6522245745413	33.3078376779631	12.3061517932574	23.0059675522904	25.2439960573890	21.1176352933436
198	16.4846558939041	19.8676214471415	32.8046686500740	36.5917364309626	19.2229549714545	47.649515017865	20.4524760395535	25.2723021461747	8.95903208621144	20.3383505917684	24.0529286152411	25.6807354307199
199	26.7115198475286	37.95025959988	26.504236265839	33.2957569350033	43.5242657390836	37.3631830193935	18.4980415045257	11.3627272731391	5.89890664293255	17.4540040642818	36.4345741613974	23.9309391973579
200	11.1782612581275	13.7841744768838	19.4526659372542	39.025960127282	33.9074715294932	18.0504012371734	13.5009936139031	29.0920630309224	25.7938234782858	10.7053321618676	11.8619579008871	9.23361495722389
