# Supplementary material for: Simulated data from a genotype-to-phenotype crop growth model for pepper
Source: Data Brief. 2021 May 11;36:107119. doi: 10.1016/j.dib.2021.107119 (PMC8165395; doi:10.1016/j.dib.2021.107119)
Supplement: Supplementary file 1 [file mmc1.zip › Full 100 GxE datasets/100 -- h2 = 0.3/-691081280 200 0.64 0.48 0.64 0.95 0.8 11 GxEyield.csv]

	NL1-15	NL1-20	NL1-25	NL5-15	NL5-20	NL5-25	SP1-15	SP1-20	SP1-25	SP5-15	SP5-20	SP5-25
1	36.7306644250122	40.5775732438095	37.2703138124610	29.2196126601101	56.6356823042747	54.9665227780406	15.3327584203568	29.3223423085107	25.4976607865070	21.2906101342071	36.1112984564965	22.3963176348985
2	14.8951112263842	8.14665374345022	18.0219335398361	9.50222526593185	31.7332580352045	20.5784846965802	12.1034653044715	18.1950841052944	3.89183793594913	7.82227564589535	10.1839166614364	16.5303827661218
3	23.0286344921173	37.9692107720796	42.9309213308776	35.0433302734288	66.871321038861	17.201685661905	23.5846418232216	17.7716272086121	6.15055694237714	28.4775684037099	44.5113931741206	23.9200712808476
4	26.3151565728039	26.4939445805175	19.3925356391355	39.1413978429797	57.7421572468559	40.6773235822241	23.3986817790681	18.3824463987350	19.5310606286185	15.3975611282076	42.7109169194208	34.3258140612074
5	28.1109833829684	1.88861313649917	22.5629369980589	15.4216695118975	17.5960963764917	0	4.31516533289083	13.9326701501538	7.31048896998932	5.80480061670214	13.4975350655544	22.6018602506498
6	19.8415967270398	17.7512987208941	28.5479749338262	25.5201343044645	20.0193910199475	35.7084788929275	11.3085261546428	28.6614392584831	30.6383024949959	22.2632494902756	26.9286301649467	22.3253006710299
7	12.6478403536841	13.7129459143391	32.6129917365571	26.2463115086501	19.2476028289932	38.2402552972371	5.69282990036643	20.0621270901412	11.2359181420155	1.65957509073220	0.701812025805934	10.7460354752170
8	28.5796347151107	24.3809008965594	22.4558047044442	37.7155858314314	33.8213067706028	33.8770937820484	21.6500040888422	23.1064266238246	14.3770350801097	18.7084820483540	22.8238534282825	0
9	19.7538504496618	29.6233613162420	19.8407508741490	34.2438235725453	73.3888842263989	29.6936897819252	9.22403616223329	30.0694251521779	10.8370492870879	11.1973973347487	15.2686963077277	22.2854392983153
10	14.1096434996386	13.7281896981096	39.1054936152221	29.7794298035946	30.8868190804279	39.0189018652528	9.20814102711087	17.4138585475728	15.6072664509292	16.1643484352341	30.3448267751783	25.2716684829190
11	13.4017731002091	26.8116962603648	14.9866489899015	44.6945976212912	17.2992768964140	21.5920181964335	14.8243410704236	22.3474758181747	11.6188735789359	30.0018789708114	22.9171689272401	0
12	27.7867907875607	25.0618652423878	15.7990400989763	38.4164107199529	30.8714128556252	29.4522248302909	5.11097434055728	12.8442954008448	0.107501036980970	18.3885944217138	19.1536512564084	8.73673741973595
13	1.78476871913623	9.2735960434291	16.4507396211367	24.4599896086912	16.5128054685872	6.62052957763874	6.61750383154797	9.88861626000484	13.3696106970465	9.87951426758076	26.2066494168072	8.44359575648661
14	21.2557878490467	0	18.9075468426287	2.39646369063342	31.3809739411672	3.49708337736899	10.5742174380889	19.5965507171463	15.1968841138863	19.3252171484263	7.76841756673952	5.44836681848907
15	23.8723312993613	28.9497801809409	20.3445972625323	46.9617190468331	50.5957746544817	22.7421430861847	17.5961221342032	27.8561247744822	23.9360631314436	12.4134417876354	18.8221918810701	30.9175811679444
16	23.6360078101388	28.9193929365822	32.1259391176405	35.7625540530467	20.6265922488967	35.7426211142676	8.84284675509777	13.1804613220571	32.3696381783879	21.9508305022411	19.5308029669658	27.8496224730766
17	17.1260326292837	30.7947559418755	1.83708685347691	9.1306856617497	25.3216365679029	12.9148571571013	12.8221657696360	9.2470968885611	0	18.3272002548825	0	14.6733359581662
18	23.743575052625	60.699742546376	26.5706188535045	33.4591074509666	53.2337131682826	47.7452009831254	15.5260947249232	26.4642803989075	25.1854525205019	20.8171312451098	35.0202723265770	23.6658939405410
19	18.3716985353411	27.3036038751415	18.8214488713793	33.2416878026557	68.6722073616093	30.9252484027987	15.8869852027521	19.0802786195009	30.3887015883995	17.4926414961338	30.4510487923229	6.19410348586876
20	8.11075721174997	2.94459654169845	12.7078181062322	8.55152476204243	32.1928560984396	13.8943452958240	5.50306511482449	10.8208794320333	4.68029539080296	11.3896271929767	1.67814334833256	17.7452916851544
21	1.04287927979293	12.2450082304223	30.7869471619609	21.4050615545552	39.2654549079919	12.139823930704	7.30677669286137	7.2411310783758	1.39087372285357	6.3489594465121	16.2434971849642	16.7453134077826
22	39.2925603156217	28.5818355899148	21.1203440138566	34.1833072182186	49.5869151417797	39.5890593846451	16.8634584444358	18.0718201658311	20.6416248283890	16.6564815554717	16.8261669940653	10.5405332622715
23	21.9782722244735	28.9249889524038	23.8641236904175	14.2554134099862	26.154127326389	45.24534176296	20.8378705298510	15.4293269897917	21.6198932660391	15.5588478465477	22.732956785889	20.9832026778256
24	26.1773687564807	38.9227033026096	29.0136889582037	33.1934851686453	62.5445608408072	52.4933053323658	14.6056887769825	15.3480423317069	16.7437625521474	15.6727398159436	19.0423927280727	21.0109346337614
25	21.0377220167657	31.7186692322084	20.0847864409873	34.6259810978832	42.3383147402084	34.4380414072879	21.5745035301748	15.7441430228378	17.8283557167839	13.079097652864	13.0439278790382	17.9352101169438
26	29.5438068990048	19.0269244098941	21.7651153571989	16.768269890528	24.9554655233062	48.2940085577008	15.9144064601693	20.8139252281083	13.8394738894578	6.63416105047165	30.4528510621626	16.7932460548606
27	17.8603216322471	16.3674885420885	21.4417311876607	31.362330476039	27.0682874344864	14.4165256694295	8.01670878301183	18.1143184285470	9.75829717828438	21.2298524429905	9.9717562025152	17.7194621613244
28	8.3185764135366	30.7748044989666	18.9377206968511	21.9920282510091	8.6888634212035	27.9904050108122	14.9307659760575	15.3134607781824	7.18412890119853	16.4461261357653	12.4118491884866	15.1635712037748
29	14.5726883210653	1.88123574952432	0	15.5772594706136	0	14.3532106908076	5.124692107261	5.17004139454045	3.21407333466684	7.2635325709909	0.847229562685056	0
30	7.5141531581321	19.8990061141474	17.7465792309270	30.7509083323389	41.7008433805442	25.172090953818	11.0317062454625	22.1320033476773	1.28978533076998	10.0568967723074	18.3528793884418	30.167091245123
31	16.4555166285208	10.4005701208151	20.5088387949260	19.7347348930923	27.7401774378011	23.0041604948933	14.0456128201039	25.9209976069133	34.6782050064006	10.6422500165984	38.2014145323338	20.0023015581917
32	27.9543001245630	48.0267144350809	37.6758112102857	31.3824931527759	46.1844701744155	22.2241174719302	25.7341936690886	17.7933933358323	30.9827665935811	6.2649311771305	40.7636555164552	31.430815208548
33	27.7357555409549	34.2131571666018	15.0350696609477	24.4964257544907	42.0502066588233	37.0571092070435	16.5969801486328	17.4978725572343	15.8899994520095	28.1680275902746	29.2351642825761	13.647395701527
34	15.7619350088512	2.85571911141001	9.03273844015233	12.6471405789433	43.9564695734929	3.67648939960598	16.1193581708503	13.3307969942553	20.6462551733088	15.6558839413268	18.8974832281519	2.18797392450809
35	14.8995775456572	22.5783738154670	17.7380114615759	8.08943161893087	25.4808664791278	26.6467449973298	10.3273956470799	12.3511491680347	21.9865640116004	15.9983041357477	15.9265857289269	14.6600688384157
36	20.4511598937227	39.2733266026509	30.4566326611377	39.6529170004858	29.0081522037013	24.1538715285509	20.2957440261806	30.0761634926442	17.7371546514863	23.1076596017415	45.6640566398938	3.61431676717647
37	5.08075189060646	13.6118384356966	25.5885077521875	23.5761577180205	28.8736814432582	25.6116836248211	10.685641927883	8.71625934409771	7.20899902800672	10.9673453451286	23.6618677093670	24.5543086133458
38	12.7780500514897	7.17301759385808	19.9431806568809	20.2993932129599	17.0852487457205	13.2419866708056	11.6922864365832	11.2316344939376	14.9133053918472	2.93796622175638	20.9333234722338	12.8105440962178
39	20.0292346528252	38.141324606744	0	30.9196751623303	49.8709134520223	48.898272058845	9.18047630746616	30.0749735154057	7.88608072971298	5.93115341880526	16.3176027582617	18.6481733902997
40	22.7239290999057	5.134108528593	9.2981779731117	16.3332486369154	24.1196535958128	0	8.57192623472736	19.6649636634407	4.59228627989946	17.5285585859926	18.0419058728833	6.69998290942895
41	28.6357829548855	5.10387667941421	18.7215616272361	20.3114027750967	30.6337975601013	35.1643210671916	14.4344852681898	9.20914003229921	19.7482353809917	8.89836824128753	11.8064811146941	7.75907642032986
42	28.3039450815203	27.0320965061786	22.4357572436980	19.4482455930064	52.524840319503	46.9905439159485	15.6708850113841	35.0692398229364	20.6787323166223	24.2255041950263	17.2678340868257	18.3052068226635
43	18.6331438238413	8.16276862476873	11.9296834400719	28.4280023923697	57.8397424737072	7.21961971402857	10.4634497689073	13.0150523851262	18.5477762523198	12.4409599722972	14.8026727415690	2.32250071036932
44	26.4158351989786	8.31334010688934	29.4066781089293	14.0613354860398	41.5148747976806	22.6923591614586	11.9711564942984	10.0067970090427	22.7615920923168	16.7285951001277	3.45733333606428	15.8827284548385
45	18.8473650267816	10.9448746882370	13.1945659436434	21.0827042306355	50.3854122768026	34.3716599726868	8.55007848424624	13.5061041547278	0	8.68065600574342	2.17246868092989	0
46	29.4284729000311	32.5298566135199	32.6517240881362	37.1575077167532	31.8163735804225	23.9951456696033	15.6001708197883	33.0922231316521	24.5295153843655	22.4247106172256	18.2368892120109	0
47	30.9168830991413	4.16135646448931	12.9702548501259	28.300188179568	31.6092632379081	24.3099776296724	19.2422812112276	15.2072725344931	0	11.3066817149941	22.4345797923368	24.1598834765014
48	20.3228795692153	34.5017117539635	27.9488212267839	28.5073082387235	22.5519114287574	14.3081839330803	18.3644057943887	25.4729099299452	23.8626819258580	16.6525526398034	35.4038480534241	24.4758589329830
49	32.1031894148984	32.7015138423511	48.277573043353	36.078627094659	49.5305139081835	58.8125011856723	15.7620047923939	33.668558924827	20.9744161363896	12.4965383908522	43.5516100986896	29.3056716989846
50	28.6361529311868	37.1979726297956	29.9997584514189	42.5475350258656	30.3500482398347	33.5660654599049	11.2037592679356	24.2327636562013	19.6007119874874	26.2336026244892	38.9746636283773	12.1181037128318
51	22.2901691441420	34.7937660051354	44.8269910771041	29.0932767687129	64.506721664082	16.9892888427444	12.2155685284924	22.9815224500484	27.6110457004323	13.9985353811665	16.7451098274063	8.20513246937254
52	26.0809013960027	55.0384559603165	35.1573038230374	48.7922666282551	31.9661292370450	39.5177795936843	22.4538670086742	30.5156334150463	30.0834414350591	31.0873915804148	34.3048291875405	19.3728138231578
53	22.4249858830119	15.2297019588001	11.8960649886427	36.1146052495564	29.6902602047155	36.561772501818	13.6683670631308	8.92380502315272	9.10769055993063	10.3213813736832	8.07841581428661	18.6789251967946
54	13.5556449943563	40.0792090715623	22.2607956763462	40.2388554571121	47.7276013251094	48.4662397711439	17.8641694507297	31.5777983200082	11.2168555674839	18.6943529350744	28.2361498670943	26.2831576094588
55	18.7123807791830	9.82564942322665	33.7051813974155	15.0507627180394	25.5576735698245	22.5336303005272	12.6878277755773	8.54713134809306	8.6467210753737	2.91711053447193	0	0
56	40.6419307982433	42.1021684920202	42.7936307071905	24.3159822648591	41.1438469535494	59.6440710736319	15.3698329987472	23.2066635122347	19.9934387989730	10.3140264392059	28.682417259997	31.3558064639652
57	9.31278884317396	20.6377379051297	16.7891427363945	12.5248440967223	35.0651801015035	36.798486220761	12.4727963456354	22.8243241966180	15.4161845019262	18.0781991272474	12.4995235382527	22.2683655322460
58	6.20114741362198	17.2762978934634	23.3552404541972	17.4853146653208	42.1099558341878	24.7573888698618	9.26424946089439	2.69321573604209	14.9671392094734	7.5381682338604	0	14.2162438295536
59	19.5185705804144	38.3845867894095	34.7037266267996	30.4043805641479	48.9653266453830	42.5786523281539	16.6272270914219	22.6593990614435	19.3183006585458	19.7129318015904	41.9974071477371	23.660793024180
60	20.0380311902877	27.3422157126715	25.7128784944416	16.9615814030785	28.1090408511504	1.14826513393935	5.61546300811296	21.0725805799096	8.67071804735997	10.3535130043662	3.9527648329717	0
61	20.4747910310094	42.3256221885856	33.60520623411	32.6685747993101	40.6357883083322	31.7088856301559	20.7743635864063	24.1127408860378	10.1042499799819	13.0363869999389	29.0542947599759	31.6179778978063
62	25.3408021295248	17.4077578171030	14.8393975777267	13.3214925302006	47.3494636825187	28.6370673284845	10.7948005372639	24.7693821936572	24.8355753661133	9.9711445315781	0.383803937754951	28.2584074591159
63	16.7859320071868	44.3255435954120	33.4090053916035	36.2782322844833	43.19662239451	31.4762977924871	15.7451046627607	24.9690342367001	22.8885259746444	24.7075189586251	26.8794080382605	23.5590614530799
64	22.5840442807347	13.4700330901418	31.3547605097842	40.3055141418383	30.6212094302236	0	3.62086088115410	4.7577960204390	11.6491464729301	12.3553867985843	15.9477381397836	20.6850139084930
65	16.1981863597792	15.2913060542051	13.8296031472765	18.9033532622845	26.9906031621107	7.3947923036606	13.9003081332885	7.6132803429093	0	10.0919208447803	16.7814572459893	6.92262053166289
66	19.2457621506855	16.5878003537907	23.7836468658956	46.8593113867955	37.6690794935948	45.1695047486076	11.7477207185443	24.8461895335855	27.448264069135	20.3442579947810	26.7621245643258	33.9795761617582
67	22.1697311733595	8.06497684877295	28.4614538373618	13.9665481456302	26.3503016180559	34.7404355971389	11.2987144259041	16.8173033546247	11.9610049900541	13.5942202250634	13.2350642345147	6.91381573637923
68	31.9149341529449	38.4899038244955	26.5377486825984	21.1648016104394	57.985890590297	25.9593711786221	3.50081105514426	30.9904324270139	16.003361235946	12.0078215973583	27.9953977783179	3.20893923528077
69	13.1881135378125	25.8282958180506	16.7969134605936	19.1842394298638	10.0003652881958	20.7262687700398	15.2673241331471	3.95887143678415	25.4161495293606	4.51713144157648	27.6655832286143	19.2948817648998
70	26.9156755891356	35.6777374386248	22.9660177920976	22.6093086448423	35.5436752238577	43.3081272344592	13.2819616690397	15.2342357750929	27.1041349035010	7.39635830974449	10.9833681392040	7.11154257185538
71	17.2080508973647	14.6230318060238	1.88611722178047	31.3887564172394	30.2065843431419	20.6461538503943	8.1390292325308	5.29578290690005	16.486489059494	16.4173661074882	23.7032244203595	22.2753165229002
72	15.2294912354105	32.7599569038582	9.62017498933449	26.3503272445255	25.0946737759915	26.4263091455415	9.16863228131893	7.01734862477418	0	21.6202049528942	18.6721378042601	7.20109581517708
73	27.9901392144517	51.3559002763029	57.0620311508385	50.6577456832184	40.286844567294	43.6806858776393	21.6521936077162	42.359151455602	41.7226375322373	27.4622232498399	45.0325792883408	32.3507631283560
74	10.9478314631420	43.5521600243431	45.4488188621531	7.16595729287896	16.4126326496484	11.8168384095014	19.4440247162898	17.0633842857127	15.1973664408398	22.538325826456	25.8894969468318	20.5985026133222
75	27.4345657498454	49.6194646477799	22.2037790800702	33.6573060554796	54.7327001467483	22.1396218508558	17.2473111105647	20.1736032376572	19.2517826208302	21.9700488140161	32.3068717466046	25.8196353335873
76	21.9522466658791	45.5301405972002	17.9602049338823	27.4223722630531	34.8571324091485	36.0255378138346	14.8136618124498	13.4609013399423	15.8179445597527	23.1323091080308	19.2408595116188	35.1520984778828
77	32.7836517289880	58.5687166298841	48.2804910303078	38.2204176887957	49.4287843831427	68.9088557625031	23.9022564520697	30.7905172676594	27.0696517441829	32.8207532804144	30.2320989616485	26.0308662129776
78	20.5439139626639	28.7538190872099	20.5345855349145	30.3046066816013	63.3047295705414	40.3402727683582	21.7671814325520	24.2628286906378	23.9260789434606	29.0324694033113	36.9910874184647	40.013541685853
79	30.2794007341336	52.3928819200503	10.3514302783864	42.1846957758913	16.5999621362099	31.6599709213854	21.3537733053007	27.7805599244389	31.0265813321815	25.0356077180529	43.1531702527498	33.1059612722052
80	21.5691345390546	25.3065556953368	17.9914542606855	26.3290314227421	23.4914302874936	19.7335415069178	15.4666610620471	9.7033417236927	15.9855875846470	9.68939293773065	24.1404196335611	15.9881624455801
81	20.6420184001682	54.583692906043	24.9659359096928	23.3595995881971	38.8615402327563	44.2469245694344	20.6808462984527	16.5700147119908	22.3100816989177	21.9315862265643	32.4856625880052	23.4158709340087
82	22.760200945879	27.1679680077946	3.29072229743150	23.021128624985	50.9071775568613	30.3344251802911	12.5171431179319	24.3514876267322	21.9642836820336	19.7172064341536	15.5919836096462	14.5133564888890
83	17.8371075457435	5.05894754825425	33.9970784994361	33.4611508662273	16.1399757845906	11.4732107843324	7.77330814541445	11.6229192908717	13.8308078137132	15.0830161009164	23.4178619036925	8.35202638890295
84	23.3737769126406	29.8091307043884	12.6876880535064	19.5762526386012	51.0208149721647	24.1092992207495	14.3016501144257	21.6762953055471	9.07847476805616	6.7467671104233	21.3244700069199	14.5057893695889
85	29.6109995324547	24.0788069083000	30.9296190414916	31.9538005107807	53.7696577299952	33.8657412556141	12.5547864980991	25.0126575510959	15.2789985584778	16.9465551596575	15.2200567309099	12.6640632913411
86	27.6556639507757	21.3470628503147	24.1511194005014	29.1813013663071	26.8262576283543	21.3974676321831	14.6246395680691	13.1220456358793	6.41420315973842	22.3090584095483	6.08931503054393	0
87	18.7292080495922	26.1321802771585	8.77564629483144	18.1400908015206	8.34700099599132	37.8030139049393	19.8243628138022	18.4692846187639	14.6473081317361	21.0210708153540	26.6395901258975	22.8910409009563
88	14.2346292132207	38.3110360744701	41.3835868678577	50.6676563378851	38.7691323038506	46.390115457246	28.8218004392103	18.8423666883085	21.2556713299870	20.935244681638	10.3109985989855	31.3128409842659
89	19.0416743763239	35.2096793431077	43.6982256901339	43.6409025322924	45.1285557775543	35.4300496832668	14.7453656389123	32.7519474520631	16.7678545531297	22.6074245119058	11.9626518241594	20.8399036327701
90	16.3461197603424	8.01282740484609	5.66086557436972	10.9973906852047	17.7999041160334	41.6399014961292	6.5714208313958	6.64789018737184	6.99679407528378	12.0712410733612	4.28544552655333	11.9731551054865
91	8.16001744698097	24.4684791869144	23.7653615101298	32.6921943181027	34.1191468926845	40.5207035507123	16.0366360760863	22.8523422197194	7.536897666639	11.4600811319421	15.7274313382768	17.0649392533206
92	18.9216949899925	36.5004307510863	9.37342083103271	12.3144834277382	25.124507941804	27.1848588062440	18.8429927138862	33.3053349245204	21.7561124299666	10.9077332855685	28.6855791271198	16.3501922647586
93	5.70404837324759	31.9052229707916	23.7783041523703	21.1264951895872	26.3619739634717	43.3468394181566	9.015236304211	18.7487704026818	4.57444503832285	10.8248567809637	18.9746454244663	35.5382445335274
94	18.8337494843068	18.3938389194222	12.3598174239157	24.6018258524449	20.9533950933417	19.7908186930603	10.4193919114594	11.5614942660365	10.3803148291748	6.07631723104987	18.5441323736899	11.9951759805695
95	21.8631256175312	25.1152195322834	22.0350071582350	29.0582759427857	19.0667507662222	22.2189230430985	15.2484518489268	30.6741386879062	8.75461443194156	16.6629406215219	30.2463022017073	22.5142045167317
96	10.3585410997159	32.0471672388845	32.4891691292372	36.3203216114787	49.466203151759	29.7136637366712	10.8700789861761	19.7572366444769	29.4049672563647	14.9530388584503	13.2896289287996	20.8291824723123
97	33.5812297381119	41.9225744753954	4.69199048582719	22.6566515197961	22.0706024164623	7.32977675346686	16.8307568138064	14.3269509690012	14.7282484031622	17.6657534933331	19.3536324933272	21.2635526624638
98	28.7290456109927	30.4963280465612	36.3018805307878	17.0676873755280	28.8269181477094	29.3362847425706	19.6134395457989	26.0520993591649	23.9931462698941	18.2829296311985	34.1909413801462	23.2292030846002
99	5.97017378987755	8.88490885593122	23.4193079878166	29.3150318007286	12.0779465346871	7.48136497506625	10.4629617011277	12.5514495626765	9.04327553337273	24.2956278508622	14.0729106701978	9.65308157899185
100	31.5771237421405	45.4124062266513	21.2086277261760	23.1294593734432	39.3655429846841	40.8159972804368	6.0868624829508	29.9277219393737	22.5389829721449	16.9372487525667	20.914312482141	28.7810702068970
101	15.5976332239863	53.1706684813963	26.0353176517451	15.6153415588696	32.6974438721511	64.4114091277981	13.9184557517351	23.3465135913462	26.488959342656	19.0269753735947	32.9476515540365	28.249125021676
102	19.368410929779	39.6537031768275	27.1763259450831	35.3585512324486	31.7673371327111	43.6677596852033	15.4501331502997	36.9527207406718	15.3637212480849	17.1197768273216	4.02923866826249	26.2727786423193
103	35.4709911447871	37.3485273444441	24.0388171267110	30.5225706975011	14.3893469989756	9.8028767705375	20.9519723843770	31.5477535000243	15.1330385018932	5.62838947658939	26.3089857461492	32.4388538420095
104	23.9392054933747	15.6281720154543	14.3852320329848	22.7533228102673	9.56907975712988	28.4611194378484	13.367686232819	16.8394474932374	0	14.6717817976684	4.47334012251902	11.9985086721163
105	35.4130168679981	17.1935820212283	15.0359136739154	32.3202405209497	37.3965739575802	26.9820631900664	14.1200728516489	6.42287445557911	22.9115523864073	20.7205563558283	25.5724636038842	35.7745135397433
106	19.2370337850217	32.8607600605209	13.6282779627410	24.5285506873539	56.4942969320742	8.87836546521883	7.14539406960258	19.8743141393679	3.86630184619261	20.5086778205705	16.5904363963694	30.6763822763762
107	12.5650158729864	26.5968082082721	15.7952527757558	39.3075421614489	30.1001636115211	27.2855776085145	9.80625480101563	26.3769333662214	28.9601985337757	11.4409556126820	9.7582049530648	18.8947616720507
108	30.2543451181153	43.1979088697155	25.5074908862416	53.3014972159595	49.4836139784637	31.8278626172534	16.0142212642380	15.5444302675835	17.9818318329842	9.74599530829912	28.2041056776862	17.1551807666021
109	22.559065082398	43.1829999186239	11.7358260386229	21.2563860447299	27.1928878235789	13.2563398962706	17.4084881813797	12.9501357160405	21.5653037878329	12.4339091934255	31.7308123744887	5.48785575022275
110	10.3318856641539	19.1593694113641	13.3615544827492	20.5059511430122	31.5299462803318	44.9077115245820	4.95241377301378	7.47542160849984	3.44639001594646	7.93866922033229	25.7431816735853	17.3585998168539
111	19.6903167268391	6.86895905254842	11.2427232445589	6.95708998021676	22.5031182149573	8.11492178396249	7.41270887551855	4.67172489904297	11.6489384296718	17.4351752960305	21.7110778269747	11.6057619250197
112	11.8086467522267	20.6654167729375	21.6719364637737	5.68479639509087	25.7443428886462	28.4072808963609	5.38500852245926	15.716373096605	10.1835295010804	13.7209913124338	17.1560759941875	10.0084871483114
113	25.9769372993194	23.4192527135495	18.8327148367864	33.0562904806118	35.782202134616	48.1287937378936	13.2472028413546	30.693378972795	18.6136978448228	12.9187536066254	14.7765135049891	25.4097289427374
114	14.6946103676474	22.9066387521171	11.9930620650932	13.4341726383130	28.6946494382173	0	10.1758942424334	10.7026391718471	16.8099047926859	12.3523639008669	34.0404190733450	25.0627424860824
115	3.74829597525318	0	14.4441561814510	7.6972383771773	15.1814867252160	12.811007668501	9.46400405135034	0	11.4106865962233	4.50569144323422	22.4074785199088	13.9797148383584
116	23.0614413583374	42.8388802153800	31.5630879271749	34.2986464833276	53.368186944273	33.0657832296379	13.1795584715630	22.6862869396913	14.6423300996367	23.6255353252794	31.8341717419536	20.4991449817206
117	20.6487082550001	29.9896783451422	20.2331591285682	26.8438124748976	43.5408849096311	35.5506522647635	12.5990953487521	13.9447885479660	10.8739283247021	11.1971593831975	18.7788429556060	28.2659853200872
118	24.1605356241934	45.1394242525315	31.1340674870597	31.7613480666445	41.2784175905922	40.4853716144604	4.28529960674871	27.1939140655834	21.9100380014785	6.62008800722565	12.7713934474900	30.2969856351293
119	26.2150687685972	34.8277976367307	21.2541420797477	42.5486089406954	33.1287011905352	30.4078841457413	7.27442879669361	33.9001993112894	24.1353002352012	15.7761804556686	27.177017929947	16.0154135803041
120	14.0220704935846	10.5667520095150	19.2231342629537	29.9805821307816	15.3640126005206	11.4303210039431	12.3687975925656	16.2046338792009	2.59327185415972	20.8725088240212	10.6028003013850	0
121	19.6469239669955	15.0410981269127	5.92713324259093	29.5822372414215	32.3424115988735	25.3308147478290	16.2387111804085	27.9029965225812	21.6830124651727	17.3840585755453	27.9292276497317	32.4386777518764
122	18.1218771762883	42.8616995327083	23.5177931828590	13.3598768669214	46.351534802438	10.1630212204818	9.52286193959938	16.2863717441463	18.5494191226444	17.0724857426151	42.9951295269196	10.3188037336308
123	16.1446428326686	23.6380799311641	1.10272455444905	18.3920250660029	26.0421837952749	44.6300145482197	14.5988434205682	6.51413879808253	9.44970591174182	14.8430272051566	19.8073743472299	23.0540619741522
124	27.4300253827385	47.1621382220289	30.8194248500029	36.17271598277	56.3097559338939	20.1209433641076	23.5331291099762	6.83158518547733	19.0095464570306	18.6623279463284	24.6610930602956	25.1647600153126
125	10.7807453108788	38.8794461352087	22.3085638768627	36.2479894462401	43.5041388864418	22.4561976157004	17.2394920898288	13.6980844041128	26.2652356986504	10.0615539544474	29.3754870003259	9.69255460724076
126	7.18634006559666	6.34204372845258	13.7713917534769	0	41.5633462977015	6.36738725497818	1.38449414363339	8.03913099766598	17.1966275289360	13.9947156787404	16.8699591158444	6.10968235202258
127	26.684705959529	26.1820113497007	16.8022490902891	16.1534225832614	43.1146536924499	11.9922422830288	13.1402586215222	24.0133245527655	17.7030292948436	13.195824704836	17.5937167451274	29.0491581717322
128	8.5482397920353	25.5866856183807	11.3556769434600	32.3363955658511	31.0916441487067	31.4192057483006	18.0702346289372	2.75442376774358	0	7.07695508905225	41.0837085665219	0
129	18.3022102523735	12.0111518893859	18.5224565383682	34.6200099501691	22.4039398459109	16.1750598553649	10.9022765165133	12.2779841026424	11.5415274985022	11.6699606373894	24.4699488869174	13.5397329857692
130	21.9563799724808	26.4458638084835	12.6226980917555	28.2524954635831	38.2332222833748	36.6993242025964	19.0062746908898	18.8092781198753	10.8480210360771	7.64174072705236	15.8618707432984	22.3495300413693
131	6.28436299024147	37.5981165183739	15.4710784986382	36.1379097834813	46.1578094018494	27.9573065533076	12.7788428777484	24.5722547426751	10.9939952897464	11.6109587475837	28.9974483598280	28.1972030177737
132	16.0242740116398	11.2113463221363	7.90721984006045	25.5408253024119	12.3668578554105	24.1447234444646	20.5937194426839	17.2575130708673	9.12382716107112	14.5989033973447	16.4329584291016	3.30553788236633
133	24.3622623992965	5.74889274679356	9.85219730281214	21.4204301686595	30.8751990620373	33.3355928576102	10.1633899030430	10.3814935277526	0	13.2097300603641	15.4954066121066	2.48559386717492
134	15.1300088724848	15.3011391339447	13.4298537037365	32.5275024674261	39.1579259517355	42.4503982814971	10.2481628545792	15.2789316289850	18.6230820955998	7.95475614201362	30.2947305390904	34.0353100841482
135	24.1924177466279	33.0240847667634	19.6214284424544	25.025404028707	26.9867733944583	20.0838647078280	13.6025444607128	20.8767457038395	12.5766843070056	7.95148879826795	16.1389317554475	34.6751783967023
136	10.5140721571235	33.7145413641178	0	19.916867849343	24.1543234861457	37.0351236898526	8.88901919364442	7.15884011073853	3.36525296968988	23.2081327084598	15.7712558511931	9.76195781695085
137	7.87144981179922	0	36.3143000156995	33.3614695109758	1.35224261028357	4.83739681237639	4.22935764098309	11.7714307450739	0.442120641217386	7.26006013330628	10.9211198371199	15.9964144166574
138	25.8228974533835	34.0470671514097	22.4379693110862	17.2867202890978	50.9955556343203	43.7725179842333	14.5642687599413	15.2610045902363	0	9.34539351385887	29.6857858690615	25.7466644040248
139	27.4671048204246	20.4357823992942	0	20.0179952275747	39.1242462063463	12.2580492221984	0	14.1811759875007	0	10.2660801882488	14.6866521539105	0
140	17.9719293599120	27.2171865266683	24.0529641643359	12.9901183642936	42.5243643664968	23.6642921327997	12.8666760263690	20.2579545678464	32.3406576669859	15.0529672193371	30.9743127612548	29.2451688686463
141	0	5.43108248132349	7.44481544948525	0	31.1481729058763	19.8741233364885	7.6995475698602	13.6167844040431	13.7745940170506	20.6041578839203	6.20630104239928	0
142	21.2938502573283	27.2983093230434	17.1704429529337	24.9203786739310	43.683154812018	37.9120171364030	6.75766125957972	15.8116231084348	11.7895952358785	12.3241895175404	21.8923994329186	23.5503825871402
143	27.7670073742574	26.7636127999246	24.1879910466072	25.8968807867078	27.3174320886871	22.1727979519947	15.4690644623688	11.6365393212671	4.88867546685489	14.8870993537435	28.7768419407662	13.9074506054808
144	19.1218791760274	34.0117218657805	39.3198448785323	28.0497985836829	27.1747099013529	14.3751739450641	18.9770292923628	22.3621275747670	16.0278070480643	24.6733331193077	21.7899203095147	0.803284962525378
145	20.1713137560615	0	11.5774905486010	20.1888239145788	12.6309317822880	24.1884008097902	3.24081361958272	9.21158367041016	0	11.9869322417778	2.34450405474133	0
146	15.3655328865445	24.2585171616762	40.7932478892810	6.29822579142166	50.0819620486014	21.7318107001567	12.3881222519749	36.4919675550106	8.60760123956229	2.21640484092447	27.3114366875421	20.3081645043069
147	34.7062965139899	6.29296254099394	6.5864323270437	20.3661807085571	32.6954133831547	11.2954737126126	19.3527891341115	15.1913724540023	10.3085478302149	19.1473340024432	28.5253570134267	13.9910161327383
148	19.2325168851166	20.6700455620383	3.40944997942599	15.1946871948973	45.2722027033305	18.1505824209997	6.93073077364185	20.2859564085933	4.49454815078345	11.8277826630844	16.3477262864066	10.7414934812446
149	18.9878334865530	20.6053673213377	15.6702269542688	22.8364097116097	15.3436098382654	18.5677284668994	16.3298160172031	22.0843616973958	18.7178696672641	18.7607447936729	28.7750340643193	13.9022953858252
150	11.7713691565595	0	14.1601124060605	12.3100388884263	52.4672858664067	0	14.8943389549955	13.5885152131174	1.97504314556695	9.704176988694	12.2842755121078	15.4356484000001
151	28.8201667107599	20.6105903298219	0	33.533170863808	25.2360430282227	32.4596241970244	12.1662023891267	20.8693528399592	10.2759274166143	7.273455705125	15.3711919798795	7.63188224924724
152	24.7080667271838	37.1224105150708	22.5179242730759	42.7578759432516	26.7672297658847	28.818161092352	15.6779404855911	28.8033307157117	12.4790433679040	20.1148664794225	23.9789415090991	17.7524269239561
153	20.1649644391799	12.2738972907233	23.6491197752418	14.4421454224061	23.1326666298161	36.7830954346418	12.3154272326989	3.70513389828399	11.9631368804703	14.2662047212870	4.34527505608944	12.7366143015284
154	15.929463893863	15.5973782894394	21.8473646204970	12.2875322636426	19.6174586720445	23.6087810212700	15.7127902090064	7.78289148916283	0	7.86158893195628	11.7050798550951	18.037970937833
155	9.83922597429114	20.4525086528667	8.8071918544537	17.7113977206177	2.24588485088303	27.7510020292088	14.1994031266073	10.7719655213763	0	12.1832477265675	13.0986284699451	8.01063370667661
156	24.6961825739698	27.7554693574132	40.458345631776	28.4034340055292	26.2444454536718	40.9463921886677	11.8808739908951	25.4220160357050	24.5097720537363	24.2021434734016	19.2195265167102	27.7297540923264
157	32.7805749090857	29.7027010461505	41.5990774474158	29.3844876189936	47.5326761298773	25.1292119082128	13.2043446913132	31.9918956264582	10.6180593308666	12.4127220274282	14.4902700801236	25.8409878265480
158	32.0789577423914	32.3044725581555	28.0503617269792	34.9408895539457	44.9155097738789	45.3271009161016	15.3085606653672	26.0384621824289	25.7986700356068	27.3627072171515	28.6746063837653	25.5203624930838
159	23.8478389836923	46.6536549923157	26.5792966193357	27.0357186775307	49.4815611119932	28.0747785762406	18.6527956785469	19.4835122691973	11.7716426228914	23.4754171116738	32.0346969734583	34.4852490103984
160	11.5022179904677	37.0348298998272	10.9478750303192	16.3908981147430	39.5575042465339	43.7121289476541	21.2268206649614	16.1658703972965	21.7075930366173	31.3693405304624	18.8111551300668	15.2345150181317
161	5.78791929155115	18.8530963960168	20.3168314501621	28.5844226600960	34.8304378348832	32.7081368203627	4.86009844403732	13.9182591619118	0	10.3407311876328	11.7908657770789	12.1786506727692
162	23.4399439127522	30.3631277554944	24.3289137415719	49.6615358189777	25.9051237917393	33.8102627559559	20.5570349101032	32.9048784357149	16.0432435550267	16.3942485907057	33.2139406889989	22.9979377248655
163	14.5197826812115	30.3464841611927	32.0307785310313	24.2212627844975	43.169433340229	33.8190847663176	14.4424637151784	7.647655949343	0	19.3478542011638	22.2460179945006	14.5138654579999
164	13.7834913625634	36.2995707627429	28.1216475492099	34.9970439323307	28.9084648070369	11.14675591861	13.6067526797231	8.109357055993	23.5046077872414	31.0823919049520	14.0937036330056	16.8100674556103
165	23.3752331393065	62.8591456432548	46.3344097179112	44.6183576066531	51.4464822551839	41.3814251248659	12.1927567454383	23.8395351298837	19.5519298908276	17.7923537842740	25.4928548526595	11.5323927564739
166	32.6119412723777	36.2107297344966	27.2538985205445	26.5345703429551	43.9745674085248	29.8858869384513	16.1856083254468	11.1871180348254	14.4186255327678	23.2688276871711	21.8776056309419	4.94642181331825
167	22.1791934654436	36.3422027184201	20.4874801801214	36.7038049617152	73.7964602790698	27.2505239239986	17.2000190831491	14.1064760463268	19.6944603959269	28.0998887633885	29.0182127252124	4.58533926009159
168	18.0466305996156	35.2402749723127	37.4018318863255	28.9993679309520	46.0822449353487	31.8003354381177	13.6932423608972	17.7925430385823	13.5777979083211	13.1372588446717	31.1607249809096	26.3253985883710
169	25.3960075478325	7.10338709911684	17.8657846106904	14.1138564990777	37.4402460672300	0	18.7583960828907	17.3697861119284	18.5791857472869	21.3664524091514	33.6727746241023	18.7019541755187
170	35.3744188298654	56.4234436318843	43.9016130281446	32.2960331371006	75.5014090988564	20.7051950991982	24.0485047757453	39.0941683360129	27.2889313966786	22.9791155215075	25.8805864346855	32.6435120539313
171	27.2470196274022	27.7053925317742	40.4754222841139	19.9228478854829	14.0940881994828	11.2947056524343	18.9950528368474	15.7984303744384	17.2503103676215	15.517670824809	10.9882183736975	15.2862578394024
172	18.4698730461926	14.4611123603333	50.5424468589278	34.6359572210521	32.0602726175064	29.9505420537929	11.4681222188636	28.2983673016925	19.6658183198046	20.3610887181069	37.6882251226754	29.8015712626165
173	14.7857586164450	10.8050471866711	2.28545142306311	26.4339683493805	13.9517054799418	7.80097353275521	13.5384087770753	10.3860174996479	9.29654308898794	17.6968142060511	7.74707461770777	17.7199099362278
174	23.0780100745453	22.8081498466243	14.1396598686041	32.9769761985443	28.7272060728264	3.46862273783164	21.9008138768051	7.34099880264426	7.80371692113394	7.98814188649122	21.4613369917572	3.10433235815007
175	23.6439484671879	31.6587041642178	26.7029294907005	25.9753984392203	40.1112557441289	44.314091112122	14.8894612842055	26.9111782031179	24.732977409822	22.1620668799821	32.2113867224892	14.2143754356829
176	34.1067977517429	53.0569803318339	28.2035588424540	14.2850105955914	25.2600612381058	43.8622532118855	22.5480546322964	34.2782290197469	28.8248375460854	23.7447500747746	25.7988723327074	25.8191561902213
177	16.1183931945072	13.5406557402674	4.13867473699147	8.88518794680926	25.74148640025	33.5302055885129	10.3406001510474	6.63982648928456	7.40714489060382	5.8053934164401	8.54987761376976	7.73010342161088
178	28.0219056296439	32.7097726911456	43.4587716199687	29.5189935734234	59.244419394072	37.6528853396626	19.6787652291160	30.5183517293869	16.7678947543336	10.0577603725771	28.6899551939853	38.6757232472308
179	19.0817342475302	28.5529082758631	38.6695988323538	17.2919524673517	35.1818780422783	36.8520234440717	18.0281722154228	19.9309844965772	24.2502223373521	10.9869820463610	23.9604249562337	26.2175577666600
180	13.4973860434339	31.6362827608655	12.0689503095869	10.5681010676024	45.9149343056639	2.58586538484729	18.5352515885203	19.1644459706666	24.2418423400946	22.8105151005957	12.8090567432477	33.2796105001374
181	19.3785002776357	7.22008818701068	24.0215409378048	14.4419286088415	11.8550374585535	28.7470357552120	15.9502854189012	5.7309882815371	10.8030639937425	4.63380203693019	3.80881559806770	24.8255846837555
182	18.3157558407765	42.025962445849	30.2941828688666	27.2572962280430	41.6036567660649	29.0606929642187	16.3672518642069	16.3975463517252	15.5099577401673	21.4090627255771	30.2609915972817	17.6249018036898
183	27.6177668573956	39.4438679505906	32.0731421120781	30.5012290594092	23.6499470392263	34.0381503978770	5.76581117422561	20.5182756206153	22.6959775974052	24.437000669884	11.9127658936660	27.7707779617787
184	23.3029390177953	26.9346423612098	13.4210228210827	39.6556525136129	58.9935893530793	28.2709320413468	9.17001579112236	18.4847689184663	13.9102208091497	15.1482252068217	18.3263101011806	28.6074998378044
185	38.3013301495119	35.8728135012449	15.5917088837077	32.2557223106053	48.7412091311179	28.5316870635286	14.2205438962025	25.2329846667946	10.2846518342188	23.1014291127103	26.1840360901633	11.6018653673544
186	8.83811713748466	20.0443546509963	6.70160773569061	38.1799265541204	23.6926781970973	19.2689272926751	19.3343206040935	24.2811535314801	12.1013663520137	13.0574600481731	15.3079823068253	9.76166996113383
187	13.6412420567530	11.0609624184314	28.8167701305174	21.9038475432857	23.3525605022842	0	11.5326986128961	0.118831891149775	9.13031841276173	5.77692278913102	10.5001116797128	0
188	26.6915730972152	37.3985499982974	29.1309134979732	40.5513593110904	63.212544039394	23.4719900692337	18.6110234560977	23.814732887966	35.3499403757141	16.2288554166092	14.7071975771128	14.0642290586685
189	21.5154230999220	21.2048237229857	23.5602609816011	34.606663748574	35.8840058325298	51.4151999571436	10.5549111227544	20.3974741482223	8.04801536545153	20.7262381180351	37.9319443448272	24.8359821711011
190	27.6466157679372	30.2967299575543	22.3583444480452	36.448113539335	25.0303882648395	37.362275957437	14.9814001075618	21.6364515836011	14.7655329721920	23.2174056772053	18.8969125074813	18.9347364290409
191	17.4713576165194	2.12716965308582	0	41.851164373429	32.4900915455416	35.1351495650911	11.6480018402215	14.4014817932480	20.8695285347103	6.82746956683633	8.62852361941328	5.48763301977244
192	27.3908328962958	25.9412398723760	32.0406679396831	50.7662887207351	47.3833273935566	30.9056920755596	18.9618181826271	14.0251441000374	27.2068225139134	8.22661427969283	17.2804067509244	20.0772206652117
193	23.2945164924381	17.3925764003337	35.97065500576	24.9297352775796	36.3665476027742	41.4585140426033	16.2302674459248	17.8467703557479	16.0366872163957	7.64515234462088	33.8231367857323	0.200041491967919
194	30.6704898610273	31.7300684523631	20.2885341011781	31.7413680574972	27.7091041645133	12.2782417726246	20.428590374106	21.4635513745140	16.5430007169919	22.9303404183088	15.0798240146217	31.6086543871951
195	16.7633562579885	36.3755133676288	13.1698382336534	47.0902219618156	50.3243580461337	29.5475965483868	9.05037157816045	25.0170717040819	20.2789517382354	10.0469746459531	22.5057628796215	29.5146385852806
196	18.7175744998482	46.9797982453121	58.9584109999783	21.5273202894271	53.6876568106945	45.1741350195841	20.9649417213658	23.9626921091034	12.9875032478932	30.548410042902	25.8469968466629	27.105451515276
197	25.4005681040121	42.8075595861661	32.2437717033852	45.2995359936986	39.8419464558162	23.2568089450734	9.10879314560376	35.0668692578168	21.3930510375418	12.2649897406544	38.0823302617351	25.1431765495266
198	20.3262142017996	16.4657834909711	14.6645563129555	11.1298876052684	20.5111433829481	39.3678751180782	11.7905535767878	10.4051538114309	24.2226309627152	15.5596470617510	9.31362035199575	30.8975538360212
199	24.6898636029198	30.2711740008681	38.3257548836302	31.5749960039547	34.7395607118384	43.2586476379256	17.9711347279425	30.0544264460804	15.3364280206102	27.7769607480607	32.5101968802401	13.6665211299308
200	18.7216140452229	40.3986224184747	15.8831855669559	34.8599285223791	40.9225221821267	28.6640916070906	7.95403523027207	23.4579258058497	21.6287199528692	22.3666866956418	12.9921429185152	19.6267728617318
