# Supplementary material for: Simulated data from a genotype-to-phenotype crop growth model for pepper
Source: Data Brief. 2021 May 11;36:107119. doi: 10.1016/j.dib.2021.107119 (PMC8165395; doi:10.1016/j.dib.2021.107119)
Supplement: Supplementary file 1 [file mmc1.zip › Full 100 GxE datasets/100 -- h2 = 0.3/-845586577 200 0.64 0.48 0.64 0.95 0.8 11 GxEyield.csv]

	NL1-15	NL1-20	NL1-25	NL5-15	NL5-20	NL5-25	SP1-15	SP1-20	SP1-25	SP5-15	SP5-20	SP5-25
1	5.89671803994432	22.0590414368032	17.0392822622424	29.7388119624259	27.6571304045411	5.93272689873545	12.0218554615251	19.2842619539243	16.8451810981531	0.615815950235259	20.7089199244132	26.1674071411792
2	16.7797001152402	16.2318428896548	8.24143054046913	16.2898120632948	52.0642589603464	12.0961329799287	11.4603105681762	40.0631249427187	22.7290799781636	21.7661178637261	28.1967339203582	0
3	12.4945819154701	18.1965183186691	18.3827608289179	25.1646317085735	30.1258120823411	30.4593346835301	12.7283731430948	14.096195507344	7.71511179537006	1.09856192355560	0.154598302943047	11.7463721643791
4	25.1797857812076	46.8821531438845	30.6138549957414	16.6396461833475	19.9988847072093	46.0149355047119	12.6279109375647	17.7984972534695	31.2991500824169	12.2903408221859	33.5125922970305	28.484452743623
5	12.4595693200698	37.1702932190976	41.2008724439957	23.1819593016563	32.7986121464878	36.7224037940418	17.3211695701202	15.8716365184183	14.2245229195525	20.1911920595107	24.7042702853984	22.9291514178550
6	3.11221677801703	9.43468533058934	11.5210332632193	9.5594849104744	30.8507300061063	20.3860587942828	12.7061298246858	12.7702851648860	12.8137561377474	0	18.1791086996075	3.89454921821608
7	29.1032834855897	38.1375639906566	15.7158892941642	40.4293529385355	38.2338660467945	50.7963100993969	15.3135911311503	8.68151373535828	17.5306223658471	12.9371942472938	20.6895050780110	14.0458262447203
8	21.9695966629982	25.7625415593402	19.0516245597369	13.8638896903371	9.78563139182126	11.7125408461705	9.87802949964655	8.84196993971531	9.1647022309483	10.0741887130172	23.9815949532811	15.4459925884291
9	21.0481798312095	28.2986625589806	26.4601404375727	29.6380261472811	40.8903210472660	13.0771705245387	8.67726690197153	16.5264499861658	12.4388983012901	16.5068140016467	12.3330196338612	12.2590825368369
10	13.6187313487289	28.8135126474264	13.8053137922335	25.625504612905	14.8522073390206	20.4336156834445	6.91389601615612	20.6320252792459	18.4968828400222	13.2531648699498	10.4956920944044	6.98915242881253
11	5.16742827227634	13.9486468455919	11.8853309265116	22.7651481735309	27.7843647431131	32.6096573349907	19.189767722223	9.9891038149929	24.4478272344835	13.6315650610234	16.2442856553065	42.133256374033
12	12.2393704207572	17.0213213450069	8.1675216927418	25.4078794643681	14.0482426359944	32.43757686932	17.0081371007115	5.50997302171508	14.0775785836179	8.95346732102138	7.27842926032103	25.1225447437296
13	10.6643916934400	38.2118093631124	25.4779918470825	35.0154943319511	32.8903171607963	53.2730128593973	8.2552301154123	28.1319502379873	18.2266480553517	17.7268437857929	29.7472152143096	30.5489049863792
14	17.7941586599039	15.6281347925797	12.3776605395849	23.2138807504009	22.7037317145564	31.0374566257351	17.6984312628509	5.90702152164704	13.2869021201333	11.7101860875508	5.77105492379505	9.19336860561396
15	25.3798321490424	50.8016557089764	39.509076989855	22.5604638014859	64.8138426252045	39.1876114751551	18.9085545558843	22.2207164821459	29.0383308829467	25.4363064692039	35.494445519013	14.2205441415496
16	7.68071212262034	30.92154322015	11.0923960999581	30.0414293269038	17.6760664425386	6.48369398936356	14.0831678600139	8.41427074560818	0.810703866991924	7.25125783895157	21.8491341165055	16.1845272356263
17	15.8024300250115	5.88560467763446	18.8853209897924	11.7552392227941	43.9376705075441	18.7979892405403	9.28919729163039	8.08789843205701	11.8395051768773	13.6349705193368	19.8236589073473	15.6014127666499
18	22.5172351847559	21.5054278910580	26.8041630499109	22.8524664653542	52.4972343434583	37.2687945007458	11.0163732665366	7.76386975061263	16.6810302817943	21.3782434842801	26.3886091239697	22.0615952766796
19	17.7437883575766	11.1974665071638	24.2947858730802	19.1839085963014	24.7811675091953	19.0715211393049	11.4245097412484	25.6393098643548	10.6546714438122	16.3422895353245	6.24330962658485	24.5433320565459
20	26.9234409478301	44.6349986884634	27.3178084850820	42.1806017702938	48.9254145779406	30.6539621046463	18.5625210227422	25.2108253536407	20.0645594629276	15.3270147384897	31.6974740989423	34.952507094302
21	34.9210497864041	39.4786692205254	7.81337013101122	6.7671698150722	28.9835353735797	25.2198846049764	3.29336439024292	18.2692805451210	12.2421210974758	20.6140569512297	13.5515033025672	9.7637803288516
22	15.1881497463359	13.9478575906295	0	10.8692470503952	24.1441746785492	33.5928777325348	19.7406981818945	18.5336806380094	2.95860296448972	19.5978639432029	0.152614614301962	17.3456331185168
23	16.3642332424266	20.7081353019973	31.941292491826	23.5339983287588	39.0822699221552	37.4416055402167	14.5294220334781	21.2611668263632	16.9694148924014	13.1842120992081	31.1834139752869	14.1217923530288
24	10.2091095797934	14.5021251914055	32.3836887082461	45.2261096856511	11.3586789333019	17.0553332965262	14.5082723498873	7.22126512528604	5.95779857928196	10.3893585987731	9.26903324833451	19.2309123123924
25	30.8520901426976	43.5260110744594	15.5493523896801	33.4574742020816	47.994017810488	16.6843269011719	21.9496326893516	11.9070244741894	29.3472459537868	22.2630160992206	25.2915301047132	39.5359960574518
26	25.2883097154474	25.7094407399288	23.0463112521936	32.1805241278794	37.8622492761936	23.4806025423912	11.8396768375151	20.6071132720379	16.9142979408498	21.8233674266928	24.6118002119315	13.8659644844878
27	19.6924446689836	23.03881932773	21.4247889674666	17.6378706135706	41.290093952602	55.2989740471768	14.7251551879987	26.2716666777247	17.2042659083061	20.1345564933991	18.9981392581171	16.2512655922519
28	5.51782356587881	29.9915838118396	31.1242967482071	30.9717923249134	18.3527281902155	36.5113734890997	8.78000905620705	8.37078735735941	17.0154788147958	13.3604758256840	26.8061451475765	2.82482004588782
29	2.57719164361964	9.40704406078466	19.4268535811331	15.6475162665767	28.4176976757542	35.0333062591220	3.41545501266855	9.3810148564883	10.4316491122339	14.4365139924957	7.52507600112573	9.49542593598275
30	15.8366219852587	22.694631290136	11.6913588511693	21.7760522208032	26.6885444552119	29.9400432511719	11.1424453343961	20.6985051624482	18.2290652569889	13.4760104419330	26.9329826783848	5.50417217155849
31	11.9662879507483	22.2918498143225	18.0533974553358	19.1331366204368	19.7767304018531	15.0546306265483	3.14426849059297	8.15232585098189	5.61127572319626	8.27280854437147	19.4289978515883	12.8090078967673
32	13.9983405449688	9.56906458526989	9.97456016708988	30.8554659837166	22.2583438144198	53.2360760346008	17.5506378055265	18.0821898252679	5.94216999743456	17.7677210835116	23.8770306327091	21.5512798332031
33	13.0387763643402	7.02481007519266	28.9812399513346	23.6068586587784	25.2616249051803	29.1918282132514	12.2440041340149	13.9847943606631	16.6627889642269	14.4552601268899	7.77805884201835	18.9324681925354
34	26.9719684219554	22.3192478802192	19.9948306309723	26.3381573387021	42.7632142276401	20.1299137262186	5.84512626041209	9.57814541762887	3.66015966741784	11.5821833845024	10.7391872019795	3.29629221276425
35	21.0313847596307	27.5833366815077	18.5272131439852	11.2796843167581	33.4469557450244	19.0651377665252	12.5668714570434	11.0883431666938	13.2010112023963	18.7203146453400	14.2500219678542	16.2146881728601
36	8.29988220982778	6.48669722344683	18.7816444274385	16.3430698638735	15.9223464427065	36.5641619461249	2.14079690608180	12.8357380711901	2.82583604886862	0	4.1115989609772	5.99425615790261
37	6.55240878614411	4.89606396767581	6.19659682405789	14.7441418258933	49.0132170740568	32.1374456510736	3.03263882122952	13.1734040565775	8.61741428106601	11.2578729330228	15.6074808280262	16.3882816808187
38	28.7895389666514	22.3442458191683	12.6065512286049	26.0733504560057	33.7105995547047	23.6214545518947	12.7342676065356	7.05812366663738	12.8578579285913	11.3231103704430	19.9975544053534	22.4831967029239
39	23.0654435904689	26.7255314653612	27.3200117776260	27.5565168903524	51.749163286638	33.5448503675983	29.9222289393017	17.1121861131142	32.1998812923417	13.2210924485034	34.8850835865650	12.0085402805713
40	20.7818943681106	25.7792962962613	7.32264379650399	25.3827325144608	34.5986234407737	39.639240968525	14.9173245644974	11.4638733694396	8.4765728198721	16.7239648414816	38.9846509176581	17.2263532074138
41	15.5486798600810	14.8752791643481	9.52903187401298	26.6788239969708	22.0453791944322	27.806171299013	12.2118554948409	10.8320921366217	7.88032589484933	16.4760286583195	7.50546514737509	10.7354252842931
42	35.0210588792237	50.1170761716804	40.7768760309005	33.0649357128689	13.5206880969099	34.1602925613863	10.4821243332689	21.9145807643547	20.7087665979033	19.7341584404632	26.4089624517774	28.5393325159939
43	26.1104009313494	18.9177479283509	12.1326812125468	13.0586296437871	37.6269070726341	20.051623052674	8.45395476770134	10.4106565372551	8.4867500960533	15.4180341038413	21.4454325882395	21.7343243793024
44	7.67399491016141	31.2989357240282	7.05097480986404	28.9108264347431	56.583748330449	34.3161547703668	8.66567171275468	7.19804002975596	13.3679822595670	3.00151602968952	16.1360123577079	28.0670221428944
45	37.2409964159315	16.3796731968310	16.5199453556941	36.9216618346819	35.1266494610282	38.9756930690454	13.8368475330599	25.0578274069171	21.5713925933447	16.9113529720788	22.1542397634160	15.8865577938933
46	15.4494422456010	27.0715252373708	5.18610088805614	20.0890995458668	20.9380986497301	23.5408403264358	23.6239974653101	22.4636188009413	0	13.702898409768	27.2341233802056	22.5880512513502
47	17.7759509547496	2.73604767042083	12.3230940998684	1.16865026738103	37.3675643114419	16.7617371547195	5.45306531145682	11.7826708449438	14.4270757029738	5.53163989622954	11.1790849984611	15.3545888500974
48	5.41203521346095	38.7092726392730	27.9217586752460	31.6039250061888	36.7215670479952	12.3079930813147	14.0541435901474	8.10336626889853	22.795593782393	4.85364290424909	20.9996009370277	12.1165561854332
49	20.873360675932	23.1777459138081	11.4569769725953	20.7624366801816	17.9559342084738	13.4815891321082	10.8054468479596	21.2360068220005	3.79379349619160	18.7305276121407	16.2799641259623	11.5202083774175
50	10.4697477332427	20.485968525581	24.9526008730892	23.026436060618	0	21.8545314973115	7.2130101690963	11.1192328424433	15.2312604038285	16.6436768913254	31.6470978299631	21.8761712314580
51	28.7259434739091	20.3773266494337	24.9863061056032	18.785393585261	48.101921991031	24.9226643595635	10.9875961751942	18.3233530086964	18.5700288269913	0.293438997500493	14.1028426615153	17.3655252238792
52	9.71692655232305	25.4696971784728	10.2132225731757	23.1606222169712	6.79236938147765	19.5719189471529	8.37811969832955	11.6604686692798	4.96973807735381	22.0946823713414	28.6521784763632	19.9120746486661
53	23.1967607031681	7.204524044374	14.6135501411375	23.2452582687385	8.15859139749563	16.3737801427206	13.5362932494173	11.6354576858415	15.4552823855918	8.52149328999956	14.8970294767800	16.6599385223836
54	12.5426895256921	21.6439260323003	39.196729088664	27.1582065839141	32.9064970259618	22.6797598567645	11.1223899607719	17.8996953382710	27.8456093878925	11.4966795128154	7.38423491679132	17.3138304157851
55	18.7173573645833	32.003099946415	21.6593208773816	26.78926049416	44.9468389363005	26.7130279358718	21.0013399690912	13.9690568907978	7.76067553563558	18.3796677725761	8.1895203489243	6.30624179921022
56	31.7547753262408	41.2018863715595	14.4425120032470	40.4634060973933	19.12477461931	26.5243928400111	21.8339353460841	23.6790492853564	16.0681024276125	27.9082182458399	31.0884140883605	26.2165334807447
57	31.4802677270171	58.0470344484725	43.6563944752984	51.0242598008229	83.7190897552696	57.8402950934895	17.7007972759564	16.2545803749642	31.2615294322628	29.6103072565497	43.121174880931	27.2311344057765
58	35.0772078304884	17.0705300141209	36.8053897942013	36.0086992229716	37.3415175808438	13.0365995617911	18.6572091076888	16.7073827415105	8.99489925828296	27.9321478120669	22.5102010708225	29.6659395221847
59	27.2287783053013	30.3622170131268	25.2130115147824	42.2047178060911	43.7371289414332	21.0755498127214	28.5363773762169	27.7472154704242	4.31134166182727	30.8620128518506	37.7643919321586	29.892034598203
60	28.6922607622617	24.0932924855118	15.8782761853632	38.7911241777782	24.110772128415	22.682943415514	15.6800151104335	10.3720973774012	15.0102466284998	12.5835962587754	29.1823731696781	9.63884762491418
61	16.3068844685093	13.9899863168071	9.3962124377235	12.6300932196224	22.9924384237924	33.2066053382141	15.5121047290109	6.21449455104767	13.9645955127094	18.5498242186441	17.2162138620611	12.1854760810424
62	19.5093513634488	45.5188337826204	10.8126499672568	31.761438094634	62.7583147666922	55.1340312698861	21.5778661860598	20.8298305515568	15.8717763169775	21.914319066935	28.7053007480794	33.1647512939163
63	16.3973938394631	30.3918455231988	22.2108539969452	33.7500836364678	37.1118949084187	41.6619875721864	21.8427758133417	19.1628074349522	28.6826569996304	2.42315214656408	25.1145307574841	4.86625744619019
64	21.8007980951841	19.0188981525188	24.8050946396659	24.8300581264517	33.7726106683366	35.4247458507144	18.2109791381418	14.3041799637305	8.2512787146993	11.9521353415598	18.8726169029066	1.69334610093933
65	27.9314453945964	13.8390631546190	24.2978876148638	11.9391609005513	28.9586967060399	22.7128126021904	11.3210617314033	16.2734191349290	3.58203045346439	19.6653762021328	17.2945927878739	16.2413259703938
66	43.4694840664564	16.7682687445534	18.1496512656178	24.1023398491774	55.3489217651984	35.6265846981267	12.4003297076786	15.5797555258074	3.00425103319426	18.3630429808575	13.5074089903969	22.4919757590061
67	14.3578491738505	14.2995110665458	15.3129314290877	15.3426782110225	10.2040265761587	19.1421560951859	20.2232313532784	5.68865589480115	17.6283575781748	10.2488213304724	22.5945821857688	1.79248315702482
68	15.1924487574066	5.60601789718036	18.2499563378494	16.3376918384225	30.9456621608992	27.8037455180114	12.7023096857143	13.4880312196721	5.00768892863938	10.5723006022783	20.8707643414320	1.20190013991338
69	27.4408164599452	32.3437397279244	26.9793043934426	42.4410047014881	47.0320297556417	15.9221302133101	14.3666575937176	26.5699242978557	22.2327026919359	18.2973500220611	21.7023989169961	14.3278620335179
70	12.7584868709850	14.4439585191906	22.1047998125516	9.41283090175373	10.0830511201083	20.8677651269254	8.25005389267895	6.68356592848244	26.3135248970099	11.2003189096546	14.2811161491731	20.1406751183902
71	7.57960037496373	24.9656363173193	32.5146537009849	25.1736299329427	62.8455343196293	7.40588626744375	10.9637355140739	24.5570459792690	23.9693032100177	21.6361502401147	17.6373212354389	12.2464542878982
72	37.0257322275358	39.3697226543027	31.3615078416498	25.3857622055442	40.2083909373924	55.6601732309773	24.5436450317677	29.8468342040527	23.6012908386862	6.19488870822931	32.2884120259498	30.9695679031895
73	19.6020003894863	46.2755760361331	20.7279829769503	44.0483743687824	37.2093416364704	27.6233224965500	12.8466690487913	23.5828259899158	31.0231098024411	25.0967277501000	25.8247949488897	16.9248437582548
74	37.00716358823	70.6016197889357	43.9824165893107	30.4206426124961	53.0573860153842	54.6696452598857	24.8889478122762	20.991864457426	19.9407492950574	43.014099861034	39.9637061831833	34.6024479683905
75	5.62100215927445	11.1932578625000	0	22.186647562573	9.72281901843875	7.92191873790642	6.9386199472775	20.6561905383988	4.64965467885035	15.8501434212284	0.108370000820827	16.2248871013424
76	6.65854462454104	0	13.6315479339829	6.04838407118375	8.6836773186452	12.2780562125159	6.0325353058831	8.73668071343089	12.2559188719650	13.5455580860323	23.1109125353565	0
77	20.5038986808184	34.4710177469493	30.1133953996783	32.5868355493097	38.3703774391573	44.1401088981498	17.8679935612809	33.8449732083078	19.7068233629219	18.8168835278851	34.1356316135061	18.2465334268084
78	15.6537978057377	33.342124489852	30.7751215913458	32.0006485258467	34.2031847374857	13.6207810568601	20.8806934962170	19.9758330089694	23.4754057209157	17.3353911216559	22.1158801783835	27.3078377664930
79	30.8431612521316	51.5291689037475	24.9689991459468	39.6464749403828	56.760671952628	41.0882027581007	20.7700182427712	26.0203532214572	10.4369645409467	16.7233818406949	14.3327102942894	13.1685266440182
80	5.06308931105671	26.3861286316397	16.5125987079906	20.3705380405094	0	22.3453165645859	7.86958952267654	25.9915812817255	9.74174968456068	18.0362919570019	31.9962029650355	9.4223304184759
81	16.5338212179349	19.8367959489661	35.0726450242752	6.26738056067596	37.7382395088921	33.5861321571996	6.91206565833553	11.1817646186096	9.995624560359	14.4939500727413	20.7501295129027	13.2821994911132
82	23.4800903759275	38.1173182810603	30.5964316680562	32.9521661211931	25.9168180798778	44.3285823268295	18.8362957957205	32.7340289113297	26.0653323175486	17.9819548089678	25.1816328894892	27.7940239616487
83	10.4491445252244	20.4459737879445	20.3965352075285	11.8352631744557	30.3273313698796	12.5253945383245	12.0966843403633	11.3499028908696	7.07683082716967	8.69354506677838	16.6151149185111	0
84	13.9861035905741	38.3437831024668	34.7316464456383	34.2655250447205	43.7240266238862	31.5317468083387	16.3722859022545	27.8441962536991	25.2868813667073	19.1071503102273	28.6820854991027	20.2539230912023
85	34.3183503210585	22.7631581849333	38.6038993478403	31.6456048320182	43.0992237954393	23.835879655243	15.9837457116191	32.7348116663610	25.3338198161945	13.5571967371250	26.6916062996292	14.0209263048230
86	17.8481684568936	26.6178175000790	23.6011805665379	31.3778714035505	43.9959262085793	21.4177339511664	20.4917878374422	23.7622674810110	14.0180717164788	21.1530393497705	15.8011189213840	12.1250042212533
87	35.7018913295029	44.5487293667287	33.5319159658824	48.4009922832481	26.6069934643683	18.7239273749625	18.4978392437841	29.8918560497204	13.1872962626814	25.3386460215937	25.3397030308542	21.3336732530421
88	28.9350438222952	26.8621483253172	23.3657160823669	37.5105212980836	36.6275164104795	42.4501248841466	26.2934236708615	20.2588349503937	17.3755581649481	16.3217482498579	26.7859044442046	11.9219468955902
89	27.0855741946016	39.3596088247279	25.7897610595157	27.4662258706867	40.5584310023091	47.2345433723213	16.2370562575750	31.0912337699454	24.6252812542066	20.2092565318122	31.4080106025787	20.9062682556392
90	22.945094695702	44.6718888083252	53.1186491075437	28.3374067427257	39.2632124460022	48.0645904702001	13.0158286094351	28.5291503904117	34.4327658071099	19.6149721589739	34.0877186904375	21.2052284458571
91	23.7160516335454	60.7725288984945	33.3868418911142	47.3534991138905	50.4104077642158	26.3509776985291	23.9982233759221	32.4063214241802	9.63757501462649	32.1956668313599	32.1516543490606	36.4628854719233
92	39.5027339032295	46.8400685921572	52.3422116637245	38.102715499724	59.6262432075685	43.4108915983476	18.3072714850565	18.0895907099864	14.8510991627226	17.5863477080399	36.5071073196942	20.5616345698388
93	9.57629872016057	20.5369007507389	17.6169418476041	25.2818076931673	42.3598723152135	21.4962548886507	16.5179741455441	29.9640591568995	18.0342226108317	11.0193350591517	10.2115353689086	8.922940508606
94	30.6447428245399	17.8916991489351	18.6264881447537	18.7711699363128	21.9201034442040	15.4071746859171	15.6948615609004	13.1078643748273	14.2541388345052	7.73391963295249	9.6833589569276	6.66863340077204
95	27.1903578377022	5.80167355558755	14.0419295686138	27.1289138859421	50.8721294303393	18.4182411400203	6.53084531361296	25.1758319642932	9.73413263853916	20.6774918015409	11.3598754433972	19.3224690458478
96	18.2955841932293	32.5718082120255	40.9921847705991	30.6394059232412	37.4042236681231	22.6984778381885	16.2274818777751	29.0658248610034	25.3642793477689	12.2934130472624	32.2689116018643	26.6091866080633
97	14.2831970773746	50.5499129990241	20.7153157446612	36.866247251109	31.3998916102562	43.3975940439643	10.6481767849740	16.0527441694361	21.1011528453891	19.7135794400527	19.3541268432073	11.1679714655073
98	24.1873240939496	38.3534053098311	24.2892000691783	20.2859779541009	28.9441013349305	32.2584559953992	17.5884826318879	17.8717877114251	10.8708307848226	21.9270267030814	12.9394821824593	11.1324033314629
99	27.0242199382287	27.2629118977238	31.9562630075055	15.1845600093635	53.7933051277094	45.6994304792603	15.2050385561948	23.0895692533833	17.7574747616365	16.9388024977265	0.856592721534394	14.0902739242616
100	30.6920746523177	12.1306400076897	10.0161097555936	18.0280006272478	28.6864297771922	11.5366754038982	11.7909315238714	17.4267477013048	8.36266895845414	16.6827698932333	31.7831896292991	11.1654102124535
101	37.4511412927065	42.1019180082142	19.1405419739665	9.71267937330417	49.3325589170969	35.5777680036841	18.196141139414	35.8432344327442	17.3016311287681	17.7027403381706	28.3393966666063	17.7480970596403
102	3.85902546219196	24.2098130841035	15.4948154448408	16.6291491163697	28.3292204812766	42.4335576927987	5.51467077589598	28.7139021298706	8.44292506626985	16.3509407202965	28.3345341772678	14.4915405037645
103	28.3433261848009	16.8135840221299	34.5479108068529	15.1390294068509	38.5449187453079	9.13571603693206	15.3564314738117	14.2299687332059	12.9249198401826	14.2698147698424	14.5065117523265	14.720844084834
104	9.38410889530037	16.9651864751126	7.27229064550976	24.8638539964403	17.089532653085	31.0484739412068	12.2136241012919	19.3867580966013	10.4622035780977	10.5513737341957	26.4618753823095	9.48346230927456
105	27.6260726482329	47.5642505134045	21.8335842021718	46.2949424130726	31.6049604652813	21.4240543782687	18.9316438682813	29.2355320235486	20.8854435321662	18.6775595964382	24.8010615824031	35.6162960608389
106	23.2548605796353	38.9489429386576	22.9684129500585	15.7250321531685	43.4955835901355	14.6200809648374	16.0100965419231	10.2607385750958	16.4740094468005	13.9626797085143	19.3874146733809	16.0910160503363
107	37.7997279163083	48.9107908825108	28.8832898959155	32.3249295372782	26.7967908257777	28.5835560205283	16.5096882807662	26.9939332847904	20.9892704538708	21.8952098338921	25.7007091113305	19.4073614784919
108	12.2529958857428	34.885440334223	23.8161874802616	32.8570857150891	40.4116931929278	37.2935744937339	16.5910320825822	13.4278911846784	23.8975935981109	9.80008673414363	43.3950968060637	14.7300366282821
109	21.6355929228115	37.0268328787712	23.1019571480426	45.2147768083848	54.5035258124834	19.3541090813153	6.55771422197889	14.0411784773790	12.3517817066713	24.4186615044309	17.037884440711	29.2729588609242
110	26.2092729401331	29.6401172934197	34.9601144256639	23.710752972821	42.6222715565127	14.8336944618301	24.1558768307385	15.4219633070637	16.7897369911850	24.0997992669451	11.8851045693465	15.3369644046945
111	18.1025428473037	4.42494532789578	14.8211999934981	40.0559627377206	21.1538966114535	14.4548517388412	3.67687243682861	11.1656307135571	14.0200811057115	12.6099093042542	18.9210729687288	11.1238086752481
112	17.2865772906910	37.5584990524807	29.2273452365573	27.7511566761117	38.5225441407688	52.056417473119	16.1716566187576	17.8352248726487	34.9730063997753	21.7062077275343	17.0958253743184	19.8026975839448
113	40.1965126010324	36.9049922331764	19.3586156314432	28.1083216002515	42.7546723874696	42.7481399436383	20.8261759448262	13.9964696213065	18.6772600892769	13.2800248740953	15.1647311918556	36.6674817801253
114	22.7287054777981	29.5853040875264	24.3056623052264	25.5469500140585	30.2724479818316	9.12241516730245	5.74254171773407	23.5941448439623	21.4842098407552	24.0571259450314	16.7819807768575	1.88271104872581
115	30.5442829924707	51.156452908146	34.2529533156997	42.3235872346111	37.436681963439	35.2623386402768	24.2624239889088	32.9936017034157	3.38013769750701	13.3822659946543	21.6826745560512	25.435101021886
116	24.0556560407778	41.306782396562	45.7858495481316	24.224004768846	39.4457483733678	42.5509425986567	16.6845172088975	21.1265688083712	22.8909024806188	22.2350116144660	30.6765075002897	15.9834288096529
117	17.8553680194766	37.4124628674044	23.8857930429688	58.2237934349468	48.5154563975608	47.2036223284112	17.923038190626	20.5478784917018	27.435580686705	14.7787223499309	29.8941560686712	23.6274068932991
118	15.5543598549882	15.6912330882006	30.9829661424794	32.5251115012141	21.0208655801961	29.4410902106593	17.3496431165539	17.0835759815215	14.5327041564445	18.5807143879351	9.82882353564885	28.4277155827887
119	18.9811478405161	26.1441071489678	10.5275264467137	25.3371910198143	28.3640474155525	20.4980205014593	15.9804828293936	21.4918599370810	10.3850510336238	11.0852701799079	19.6383069333668	17.7015220163309
120	6.25277669495198	13.2832490132976	24.5433028348854	23.6354309069658	25.2769995399034	41.1655792399221	5.10603030441207	16.0891204226642	18.6968910038398	19.8393759916395	8.5175527788018	9.13153243810991
121	16.8013896032809	17.8751022907787	37.1981650311967	26.9136557626842	23.4518043071276	28.7360460933094	13.4533915154911	9.38984902046714	15.1455201976495	7.23706212145001	32.2310966298814	20.8734422971042
122	24.6610210044397	21.6388497417812	17.0255018716796	17.3285718270123	21.6702876572559	20.8257245375532	3.13329632765307	19.2638289294001	17.8040457423152	4.48396505399258	22.5957468587071	11.4890140488622
123	21.0396093418673	25.9159439238841	23.0913017190720	40.4567018807491	48.8342672260419	33.1131695765804	25.0820743653141	26.0029086500803	18.1920155529371	23.9300460135255	28.2912691643228	30.4731741806974
124	19.1636141736472	29.5016271345817	29.8126652848831	29.2774881913728	22.6796154187475	39.6013308971425	17.2544535930762	24.3007673251187	17.7349681055478	21.5785194269962	17.9369410573516	15.2548676363395
125	22.6288142415315	17.7950242575088	33.3115705690554	32.3118361984756	35.6155979471666	10.5610703119257	14.1990306286274	23.1532231248092	14.6821315540355	27.152887979226	27.3913827164359	16.7790184661389
126	18.5252404663965	0	17.3440463674781	29.1827420948727	17.0492523190949	21.4946890284527	0.678808411656174	13.6105472340187	7.15814220854797	13.3264775775896	4.64267136678197	9.90637364332053
127	36.2346261527858	53.0168927102976	25.8822995992543	26.3129902284282	39.596444955663	21.2832944293472	13.2108346516207	21.2169577371765	16.9474095120238	14.3511096441602	25.3225853091241	30.6976359788038
128	21.3078953687603	47.5720702275524	39.011541629065	47.2994844163514	47.5307411640149	47.5129548912754	14.3805847511443	22.7895412845978	23.5426608346522	11.0277792518864	26.2307858302519	15.4606182642348
129	34.9139867539163	24.9473604168868	26.1970267391093	18.7448563266740	22.0826753366312	19.3318100684258	10.4882631991739	15.9400086244278	19.3930019978929	15.9081329385589	19.0957154193003	12.5657295855858
130	28.9727631274067	0.630596812952174	33.000788815326	14.7273321788153	33.9609326442466	8.9257245673482	12.7790585971017	9.27856716940202	9.08759111445606	13.2954640215875	1.68583167199823	14.8556090481754
131	8.93802257851265	33.253705255044	33.6449331644638	31.6686860050933	20.6732464448224	32.4049623693140	12.0460422534146	15.2621456651927	2.00716803779998	15.9527071314468	26.6409883998069	20.0598829803051
132	18.8685490554364	43.5412355425123	29.113897013996	13.9344320617654	31.8952560301518	25.9718855067872	12.1326780253430	24.0498241688589	5.86644397197222	16.8903320119097	16.7159474871629	27.3394216309686
133	23.0027926846834	25.3163153247453	6.17860367748595	10.8546539582078	45.0168109894948	35.0219177674938	13.6330718419425	27.0691672416257	18.5847042458724	14.1515120961045	22.6841666125880	4.98340618820385
134	7.70625768755843	11.0610380271081	0	16.1754043998262	24.2047560261626	19.6577363593979	16.9907271972907	4.90663739674623	11.4088407992427	12.8140098559616	2.58322242014663	20.4328466250369
135	9.25473736626775	10.3854840946638	18.9553795671446	9.36777411724195	27.0681602700551	27.1688584056494	23.6133913681098	21.536110567408	6.86240296046074	10.0111727522914	21.2490822575089	18.6350809239369
136	20.6491166867390	36.7640439576231	25.4297130164159	17.4230584456468	25.4460202114732	8.38402430296026	10.0528677645636	18.7817946278684	20.0645444456469	15.7257292794793	23.5777344273309	22.249054801334
137	10.500307267881	21.0318898367721	5.21800922742389	5.90078037471365	25.8695373370775	17.2895562241257	16.8453514616708	12.7275418576506	6.95647869010218	10.2681375556927	24.0309364431156	13.8197033451213
138	21.2507088211189	22.0748006642864	24.5394810284009	13.4490051484513	34.6070719539296	36.7717359030690	17.6665396912348	13.7650905438831	4.47503902742266	7.92160964431379	15.2057366178562	15.2217012775784
139	11.1481077409581	19.0090364079433	14.3480414526926	28.5955127466086	33.2979137393496	34.9811041084274	6.18124834427285	20.7088131783826	25.1767584262103	17.4346347426890	19.9710822791615	22.7552363003519
140	14.1084490362054	23.4307726378361	7.53435750264979	20.6334729077978	0.328302794160713	19.9896537712486	3.42975242356416	23.1799499520498	16.5867485242078	3.39264247203649	3.44438592505633	18.3049757759632
141	0	17.3807305325233	22.5104608807548	27.8574897853080	26.7607800839228	20.4730140143767	5.38573140244442	14.0510386160329	9.64948136684542	8.66677789184987	21.6069320440340	17.9681228798430
142	30.1421381255929	19.5463506316515	29.8494120705731	29.6892465214057	37.6790196084936	7.79468356886605	17.4367814786560	21.1811997150762	22.3511155780223	17.3581516246755	5.43137404253839	21.6144674638508
143	30.1034349962153	44.336125912404	7.31595757896205	33.8760043436995	59.235610753469	42.1410943165405	16.0481778069403	24.2185357578168	25.5537751609395	16.8161378285644	30.0282841785426	17.4098092789556
144	21.3438157593369	14.5840657396658	17.6840325487741	21.1428412704191	30.8797253895710	3.66467949005428	5.81826590537735	18.4294140272941	4.73421842034724	18.6050956407730	29.1597451428157	22.8170958049857
145	31.7734051624459	34.5154401410798	14.4446076574402	25.5374056464008	37.3143872348402	26.4704438565161	19.5365615135394	23.6931369665784	22.8044583950487	17.5399642224980	22.4586880504086	28.5653033581913
146	23.5602952955902	39.3022419937472	23.6829248530578	45.8655560502138	30.2330689767831	12.7421740631818	9.48385260160431	19.0273898091635	21.9898481188194	12.9686704552092	16.2622339703780	27.6397542446309
147	14.9011816123256	35.7731958585822	29.2131325356684	23.0227324841235	32.4881096672751	39.6074920898762	8.98574690131805	25.0028083625784	9.44019568380608	18.5915910155269	18.0788098255765	23.0885429085328
148	17.8485363709861	45.1966485682738	51.2777442170771	31.4351797835267	31.8852995161468	69.9962633636751	19.8397317721634	29.4401102280788	21.3616065240040	18.2154511805220	31.0970425063818	31.7411067626552
149	19.0997846436065	46.1057351636548	10.9877939902882	37.8033130589454	50.0224437835146	22.8805776106901	24.0648125248201	28.5115455649860	25.1632173938462	20.5142408747228	26.5334448133349	17.5531088392197
150	35.0937525112902	51.5483423091286	21.9267888233759	35.1425645441947	42.1328653995893	49.8336735136182	22.0765575917695	17.7092530041013	13.1730669166435	18.0013899376775	19.2563285789667	16.7764429509957
151	24.4174561451933	21.0210540428202	27.1950252845639	11.1075112669510	41.4368799154525	13.9793208872467	9.83127735510221	5.04841006004865	8.49843461677446	15.6933702984758	28.0819342637213	13.8150089902513
152	23.1352365548321	22.2479338832495	34.1290321553284	37.5447610548348	54.337867585733	4.73100464941044	12.5727398322103	23.9740664179935	16.304502412799	18.3961418979332	25.2016889476334	16.3700782565387
153	17.0058533865887	26.6989172594554	20.3474076889311	22.1730670967739	33.395061379382	44.7636130535351	13.6939707029667	29.1793659159962	10.8351725824983	15.1438072608061	21.2392119243483	22.1362315674151
154	23.0085762383163	24.3550493371571	17.6276983837398	45.6113986305519	12.1167543244303	25.6641841758345	9.12641169322564	13.9800020662464	11.9918602572931	11.3378936220754	13.5287098376514	22.2794141732196
155	31.8144589148477	40.9264116194960	38.6720649201071	20.0852033354958	23.6270767794614	25.6629835334181	14.5244972226773	11.4789049626025	19.9979519515949	18.6882613738052	14.2767222443333	21.5769868026618
156	18.1291516126252	25.2433828302427	6.90825482472714	15.9756160114582	48.1984879432531	13.1015078838984	18.4540626416042	22.6764294094887	18.2607255763590	13.3980280362374	32.855596786155	6.20363970219008
157	5.69312118023787	11.5582946589033	15.2713429412770	3.76829743999846	22.4828700637379	10.6845282264224	12.4836163188023	23.6091435913029	12.4094356665294	9.5863193816031	25.4281025144953	0.787808341866613
158	8.89942698167675	19.4053119150918	21.8659584859533	32.2178513596943	40.2671713263774	24.4178595441455	12.9699417095484	8.04470243408	0	21.4753094899433	19.9383641810386	12.5401760968100
159	15.3582269106066	19.8124824940225	25.6950575955519	28.3938146346874	22.5536105315362	3.50440379685708	14.0360271201005	11.4433639873992	4.52206033689606	25.9454116347108	20.6379572600810	7.32720433361559
160	23.1386120857117	27.9111479501948	28.6456734874058	28.5759125445071	43.2660234002621	31.9311818537041	19.0120047869296	17.5975618968082	23.6439194873269	18.1104341791970	27.4416049341879	18.5237037502367
161	19.6523752354702	15.4576136194449	25.4458470755015	33.6684849178707	40.5671583147761	46.437711770461	22.3140385183529	27.3406932676541	22.050442422333	11.3129477973514	24.4969985274543	32.7127173336756
162	13.6629872348024	25.5291911082358	10.7499490265868	28.4925715437611	32.2686394754126	22.6465791957568	0.583444070541111	19.0996805688728	13.1393486304158	0.7763822900304	17.2911240261571	5.66042532299383
163	20.877468398569	20.2900787257311	19.8762899840156	22.7103844048282	33.9719354662886	16.9071800586337	0	8.34108350900431	12.6423609390216	14.8849768424056	20.6601482553604	4.85880003817136
164	11.7187804229493	0	8.83385292475252	13.8394777086136	23.3499909135517	0.357409564171089	13.8357852308659	26.4009262113751	1.26317869232879	19.5064154498802	8.41642602864912	11.3289392175422
165	11.0865348742811	0	12.2898875786546	3.67979390770248	5.48815457155574	15.7942248165793	0	19.8592298156521	16.2996146135892	7.34322513949328	10.5393944218682	7.88920249451243
166	34.9377278816409	27.2372131073127	27.8600685922400	19.0103711444377	53.9077079808525	45.0852404196645	9.8244302281419	20.3290581159037	12.6255081834168	14.8796679528023	17.4984127385065	8.49319958349937
167	22.5887271175474	27.6281780994566	2.71592050135185	39.0348034195297	33.4890352854379	19.3559746656601	9.34726200819586	23.3105160574204	11.6548565857867	19.7252845321258	24.6051016948518	11.6387416897634
168	17.1653579428324	1.00971422655656	0	17.4911405948890	29.3132160054292	36.4560679583789	5.87711131718287	4.33723981867966	19.7060225458085	13.6155228007341	6.97709924815511	8.58130924892643
169	17.8155020000933	18.7166225755560	12.8349890774359	15.8394804174738	38.4315323334036	9.34261614708694	6.71033551193957	28.8409969069742	11.0369754363549	14.6910717129982	15.2685347819543	26.6238570932299
170	22.8053747899353	23.3752510545527	16.4386461587371	13.8672517540183	23.2953283705744	42.8375492786460	15.6752308390528	17.2276931065754	22.401291340288	6.47112346104145	27.8290491504304	18.0215196725121
171	14.1110644658567	13.5334390553234	14.0869124974258	25.1173596927064	13.4713887311919	24.5418426469967	16.4625170580128	6.52333864193841	24.5512230705054	0.0391454382411851	19.4019303014928	16.8269001548952
172	24.1407357493213	42.40471662352	28.5242207535869	31.7980584569606	35.6132811301903	40.1927491738927	17.3542896634790	28.8429757254893	19.1649769728712	22.2032720266478	35.7585638222589	28.1925432934755
173	20.5701920758107	48.625803217966	24.0869544811561	34.9923200498147	36.1155090660091	15.3867869189450	13.2732162258639	28.3109062948993	9.85443200922014	20.5966738626651	26.4230673319291	18.4581107349946
174	29.8246288199296	16.60209817954	11.7393481088533	39.0266374096988	22.1351706656674	7.80504186666797	14.1547990748176	17.8615015010829	7.53622669931035	15.0294084244678	22.6952134194627	3.57350497510240
175	24.2544955215291	3.21422263321071	21.107512841045	22.2437430763990	23.4852281186521	22.0197032566097	15.8282398485678	7.63665715055294	6.9839035649517	10.9902723408235	2.45392730864151	14.3989778530839
176	17.4821225166837	29.5389007161685	16.4376459191173	24.1090895947535	49.63640692021	27.8989843287198	13.3650087882480	4.05755648850976	13.7487103926488	17.9933922408069	27.0025271306780	18.5420095589328
177	21.9513078366361	29.3380836046683	38.0592662421182	27.5421014301721	44.0525431121441	39.6206069836523	11.1046788822378	21.9291617424005	14.3807691331142	12.9624857355795	29.4654879380968	21.9440398432892
178	26.6828720891492	39.4894084696194	16.1272752647850	31.8815031953746	38.2926954406443	40.3856891138608	16.0818344549472	24.6670431770925	13.6378270272499	9.45759827953755	35.3100506236811	9.05297013975275
179	23.1437107554591	29.3497701455094	23.8039296145871	36.3095949616035	14.7557590739514	16.0367964537651	6.08372161602323	16.4848367709906	6.14627551133872	12.9489509239986	17.1907359436533	4.44684616689766
180	34.5581179923341	49.0022344581208	24.9682108686874	46.4618677600789	47.1543895944397	52.7916872363416	22.3296054840624	27.2423941649263	25.3625044089152	18.6163241432464	32.7461042474550	32.4177107581857
181	29.7338803943469	36.8589458157465	39.7027035188063	18.7677330939283	29.2350660054539	14.8464789268731	10.9290514558081	21.1368665511991	19.7996843044549	8.2169452634351	22.3257586255835	26.5617574493339
182	22.6392142894337	36.8960549058394	14.8547092759479	17.4246226903556	41.2452590669917	38.6479588707549	21.2701920719826	30.484610423792	31.2181770326692	25.0476790148477	15.5144415823725	22.2826184115566
183	20.0592757142359	40.5406679949749	27.4128749886397	32.9269450820286	50.0138961965846	31.3979538407724	10.9942077203958	20.7362740646332	24.9553051783047	12.5680218437345	30.2708272718195	17.3657075679199
184	22.6202894289950	53.5653581750273	60.5472555664657	42.5915132150875	54.2570960216279	42.0922932211522	15.7511445477295	33.9706404292437	28.5270965605467	25.5866177136241	30.9427481182124	33.3073157865136
185	14.4813821013112	23.1996549269598	21.2272724643624	35.4397149039725	60.8649243896696	7.76492663825629	11.568897925363	26.3723145363261	11.5844359445957	11.7643367860185	15.9675378666289	24.9947218324564
186	22.9756453459501	32.3896990701060	16.9444887126825	24.3647605550883	10.1988315702704	24.8669964522382	14.8572890859505	14.7518336225155	8.09738611651286	13.5363744261277	1.52782699220881	24.3268612149461
187	29.3616043628645	26.4713334902518	28.4191293173447	29.0504588764956	31.7713958567022	7.24529099805869	13.1582041704147	17.5905723972497	11.3446147344703	28.0722853336976	12.1353195093297	37.5581179706806
188	4.98464897670732	22.6333339085403	12.7145413615385	35.8901704803509	10.7377229666508	18.0688553480837	15.5440157702874	9.99813640913769	10.1887642754331	13.6283256385647	9.00129907569125	0
189	38.0121853605962	25.1427572166686	29.3613958719654	8.41902910024798	48.9467784930689	52.210601077006	20.0202179876251	21.9783813789112	17.1514059459438	12.9750225703369	33.0322302087305	29.4280369862018
190	14.2571420265952	0.747269886758733	12.5805802623513	25.9750286543888	20.3688146648414	0	10.7924955503387	0	8.08471453061007	7.6645423909005	11.4608146793008	12.7295594423239
191	22.3536445063832	22.1971706738793	20.8087858823029	4.13153679806035	38.8488734436477	31.8308011975236	7.12411327148806	20.1552390413713	19.0975824369745	14.7620680576796	20.0163518414998	9.37278559657869
192	33.2543674251481	14.8853136495008	20.8727746673217	19.6529092345527	21.7117921766281	0.91321029242875	7.92282301331008	20.0186361044293	15.7768220373323	15.5115098519227	11.5375031405985	8.40024916627739
193	37.8433922273883	33.5820088484676	22.6597136291605	19.3109152454377	43.0060814668562	56.3933149146112	15.4084794757790	27.6891804409184	19.7424602681979	17.0554036347086	20.4142882844385	22.8328619060665
194	13.2498383871888	16.0266152801726	12.3698221324210	13.8432137631659	11.9989904961025	21.2811751373	14.5330507215582	7.3131061151502	13.7778793418648	23.9768184179044	12.2678047886974	14.5756400660652
195	24.0780364144136	18.6979741834965	3.52574731897037	33.8138650675124	20.7070550695035	51.4870398720564	7.33534048967412	19.4216515965512	27.4737353062276	13.568946908977	10.5862879762381	15.0114380002095
196	5.59554642683624	3.41794402701015	31.6696881935873	13.3530140941281	24.6732248166440	33.2080802284426	10.4797343301316	24.2028920394502	5.76014292950619	9.9689229424026	16.4252610133960	0
197	31.4856697039561	9.47186307915154	0	18.2158558265442	31.7784092669235	23.5361621806741	4.088214777947	13.1686899695267	4.20217519579543	9.96610280537516	1.86490669854456	18.5823845830449
198	28.7885395090864	53.357125850913	22.704992437828	33.6474902102368	68.518775332475	41.133648953824	20.1410331151685	26.3112181789720	21.6115254881991	17.7203063168569	14.8377582495344	14.2631331150577
199	5.55190590983926	12.5651390896852	16.4614651912911	26.3946324747506	7.83180266270723	16.6750287328614	7.26402233444359	10.7390341552314	1.96641429807708	16.4779497879358	25.6177043758295	6.47564042055888
200	20.9855176336775	4.98518641447918	30.4686853377128	15.6650405823812	31.5369106381230	1.32052935698121	21.8938432981341	31.5664371072902	17.2494673343269	4.87314649752184	15.2462820564065	11.0954837832267
