# Supplementary material for: Simulated data from a genotype-to-phenotype crop growth model for pepper
Source: Data Brief. 2021 May 11;36:107119. doi: 10.1016/j.dib.2021.107119 (PMC8165395; doi:10.1016/j.dib.2021.107119)
Supplement: Supplementary file 1 [file mmc1.zip › Full 100 GxE datasets/100 -- h2 = 0.3/-846994930 200 0.64 0.48 0.64 0.95 0.8 11 GxEyield.csv]

	NL1-15	NL1-20	NL1-25	NL5-15	NL5-20	NL5-25	SP1-15	SP1-20	SP1-25	SP5-15	SP5-20	SP5-25
1	21.1455159073376	21.5389890709828	7.04734021325522	28.2944182581025	40.7110394594911	10.8121616018487	19.6075996939901	11.346707103087	10.7961446377130	17.4463240818707	21.4215310867169	13.6099325637304
2	15.4953806927405	17.8426416942274	15.2167227526145	12.6110031434371	14.9991413041424	14.3826733045099	11.0906886478437	24.7807857470866	8.5284153648781	18.2703605079940	24.8227171476071	0.814571127494325
3	18.2725019380658	21.7726939532062	13.5585376644814	22.0883519432383	35.401086298438	0	11.5483340761098	0	3.34473965026362	21.3781802112237	8.15162695831206	18.4871793191465
4	23.545823441611	41.8389830665825	34.4841386439957	27.8956140901596	20.4634827206684	23.9138507309245	21.0137475113202	15.9645826892077	21.9195194478005	18.9516434625165	41.8067087480787	20.1867157266895
5	12.0877203481194	9.30896106517974	7.28428767922669	28.8542635910032	31.5089486702483	7.59243319642721	14.4373055993807	15.7622193936691	11.5133090977903	5.28137940642662	17.5148943128057	2.82102175810499
6	16.7696511749968	31.263833393238	46.752886183794	33.5554511178858	31.9320131372158	58.0711499980463	14.0892858418092	17.3140060693632	26.2495419262233	27.0064983428533	29.2615040091546	24.7277466770963
7	15.7984661310206	35.4813485814064	20.4025780372678	26.3401349197800	41.8267934019067	16.7230806090469	7.26040984570153	11.5159785400226	0.232158593496042	8.81061854422962	29.5663051850721	27.6567120568292
8	20.0856423132906	31.7173144654065	27.9179274218719	13.9513095612239	33.0029697524959	29.6741909302416	13.7289479684203	27.0544068957529	13.7534474260041	14.0012701579262	24.4939148203048	15.1727476778157
9	1.45258741259835	25.3414495072057	9.05678678613756	17.2543684231081	8.81990469789678	18.734930712665	1.71804771487386	6.87016141635549	12.3438316646287	14.3580629940928	16.6178609414968	7.94255187004385
10	11.810651291682	17.6274926022153	21.5978454764340	21.9083352246128	48.5867415991271	37.0763690075569	5.34168274272275	13.1875635612517	20.5793042265149	17.4131045767926	22.0505246876430	18.252423582502
11	8.28702386526032	0	15.7139459569952	13.0618003523192	26.3707168799710	13.2671489673150	3.07019179381418	0	15.8453668425364	7.45281263367952	21.4495164684323	16.8799727910616
12	10.1151462724471	41.0451620519072	21.9233150266732	36.0390228658423	58.9949722901561	32.036024325072	22.0960603716536	19.3975660205048	31.9522518168844	16.6119252646873	2.94312637490093	3.27791912484607
13	25.2154675502346	29.1289259181645	29.6964188714949	35.534041003342	31.0942491899972	42.914542858537	8.42544012677219	19.1287268359193	18.0431211167685	18.6551182967096	36.1245954071776	23.8240499136282
14	27.6051178539384	26.4792839968813	4.19530558794327	28.6104021722571	35.1799711385621	27.1249477612531	13.6653265170706	16.3870296933325	24.0533055129787	5.55274553589327	19.4370951815221	19.7100656356297
15	24.2470158424981	62.9162171428683	39.4353611961472	45.0492075749606	56.2922690517725	45.3488849642927	10.2745374303433	26.6074614626424	14.5660999947696	21.9652895499961	27.6989460260640	32.6137020983463
16	13.5752746393413	24.7403890841558	42.1417337622798	20.4062618499489	19.2130182611201	36.9212228277959	15.9151198978495	17.8457552856348	19.245890612047	18.0924378824292	11.3882213129640	23.0672428863699
17	8.3422168824326	4.74238003201654	10.2699276231513	27.4031121969928	29.5284348047708	28.9488175043355	16.6100514422177	29.6309373829305	7.79184793195165	21.0433383482538	25.0950467214882	11.6889971161279
18	33.3797208116912	14.3555219036263	24.5964210385613	42.0907090585823	37.4297288348808	30.0118424919772	10.2410363406752	12.4893919800374	16.088673049816	15.3559085150401	23.0484800551194	8.76222213709472
19	23.1393514468859	25.4582808480092	11.5952862554733	41.7788390675137	51.2633309839603	34.0647971872025	6.4887661389854	31.6469544556789	11.9340985442674	14.7686282118329	27.5759826459296	17.6937180521133
20	15.9179059927928	13.3940417777187	3.51522499014506	19.0384371537034	42.2556556533302	38.0699679637822	9.8498794485159	27.6994954563781	15.2851194177727	9.56430936066455	27.9247418835335	8.04529766663887
21	19.0706080316105	41.5029508964342	22.7164393968598	25.4792815870599	52.6290922284632	26.0373322578770	19.3808369280198	24.8666258367975	24.7218038092436	17.4986035106797	31.321998711542	28.7508289772317
22	28.4172807598487	13.9774942490287	27.4791122359674	15.1461400471280	37.1854202923117	35.3039392344859	13.4616978523419	8.25147671854479	0	21.3040499124516	11.2841011425586	0
23	27.5061789991627	25.8870886854029	33.9238820312193	27.9498563176686	52.8919404154246	29.461166605701	20.4940163790442	18.5199993469050	14.1401128310923	0.163220462024526	13.1827298159916	23.9334951404774
24	12.9916458043	10.8245614280305	23.7488653747173	7.32682386918913	10.1433221793030	15.7213751485387	16.6247430679246	12.3765939649231	8.45340472849628	13.8588415372012	21.0443019929240	21.3972921696332
25	13.4543756087150	48.7824374880648	43.3187645694369	19.3317219078444	57.8145797870547	33.3739595461516	9.3512907891446	27.7052559988927	34.9185299459953	22.1184805440606	37.9348049912793	36.6664583203684
26	25.1174705425064	23.7231205645127	13.7972182537615	34.5419206080143	23.5838820765711	34.1093746214008	12.1930780183517	14.0525270748923	2.53763244086258	26.5791833590703	27.1855644553111	22.5839006731227
27	15.9256645522135	46.9358315960286	35.9811611155415	39.3197507877363	24.7546446395759	10.2547638129080	16.1897236213680	4.54599523189281	16.5772703826796	32.1039281499008	31.8121259184236	29.3250332553450
28	21.0533601372666	34.2944438465493	17.8295593657441	48.0092561483823	27.0867910321101	26.4199894790841	13.2238990802221	19.7389120211875	9.35245885071386	19.8579958281657	27.4131747556989	15.1880922934726
29	20.5667241112261	16.4668292082105	14.7763776149376	39.1595894659319	44.4261069660977	21.9204678963454	14.2621932063186	2.08511986977499	5.45792513950278	14.7629614493428	11.5044696327782	28.2206812719828
30	28.0634924584312	42.308032038594	21.3287648739458	23.9892093181925	30.0484645989671	11.3468416791954	13.8291972948928	27.8279449043381	16.9530824357967	7.47932305566692	9.0534699147449	21.5392130708438
31	27.2862952651153	21.0671819122787	21.3073619645019	29.8518839947214	37.8747159890427	39.8549827974865	11.9246724033528	26.6496538442809	6.30817026830442	21.2019175626947	1.16806873774988	10.7215001133319
32	24.2360522119152	19.3127956135648	13.5333361295517	31.6136414446419	42.6564964419477	44.9069945770297	15.6442387670840	12.3355978797017	6.70471276291779	22.1939270146906	29.9781246724065	27.4572999401007
33	12.1369550644041	12.4693997684934	16.660339403858	3.86937880667858	8.60136208198031	16.2258307993055	9.10689658224013	18.8123121121615	0	8.552459272245	7.0282766874583	1.98861483032285
34	21.7611099328738	30.1289496828792	26.0719653025118	17.0010576569859	58.5731851106964	33.3025062614946	17.5939304847004	27.3526972126259	22.4737208852599	11.8337859217887	17.5275517632122	18.5003307610890
35	10.1846245133285	0	14.3160121735240	18.2999195153442	29.642864847739	11.4129557404844	8.83343383503672	8.9232918107798	0.602936830121186	19.6267490822200	20.6507676457669	6.97948545193359
36	15.2176580221986	1.74205530518711	18.1621072912767	10.5954088954497	29.001859380916	17.4602675123631	5.13103324934027	0	5.60375575653422	12.2540079293961	9.35877647568289	14.3997067208800
37	17.8307683344474	29.3436644355572	32.1114696810582	27.9854829372644	23.0726013389297	20.7852805324217	13.6913356544224	16.9647648414964	15.7752009806668	12.3446419727083	21.1185016367028	33.8649513644629
38	30.7839635587026	16.9217418797929	12.3567368888432	22.5271623126855	44.5783002643142	6.28625473607291	12.7667099754662	7.82950050393262	29.1650761589823	22.1010348973722	15.4722677689565	14.2798774075249
39	15.1034894234108	27.8642717188462	5.94210037309896	22.2333630676663	43.4529196970445	29.2057691048286	11.8475931930945	16.1696007668587	16.0197191753943	20.3965369200773	17.0687948004995	12.4987388228280
40	22.1319156901593	49.4184194796915	4.7313099658326	26.1808492146317	29.1104193526613	34.8396634553933	11.8064727835456	12.8479043926911	12.0677552793387	18.9564108305895	26.5538930723400	20.1368985640354
41	11.3587469432707	30.0486054466028	24.4275781854551	27.2329461784609	18.2709745930593	28.210985729144	14.9150789756238	14.2310637686835	14.1918276752611	11.3118589146832	36.2064029583272	5.01920168498942
42	15.3219147368070	13.8244424666485	27.5807755412504	25.3337891397387	45.299614889944	31.5933728582422	9.75019650505258	19.5949786381689	23.0267962645253	19.3936044202484	27.4393012534473	12.6030296530983
43	32.5000652231731	39.7940529791226	37.6724757550717	35.3110700437949	52.7260793255792	53.562061456823	20.4894992701705	29.9073422735102	27.5675026080103	18.4869815214995	26.2531562326533	38.9318796297239
44	25.0556665821801	32.170398291819	15.0642052656542	29.0999617442254	42.650271680304	34.2383279555663	6.7471201237334	22.3614098790822	26.437777992882	11.3867073740914	22.4912020173108	33.515847171664
45	24.5955594461865	38.0927436598135	17.8436077065313	31.7623698785641	41.45565701903	19.604117267331	15.5572329927278	8.6215982512077	13.4784804929273	25.7392743209276	33.0292063137532	7.90561724047717
46	23.0295554307721	30.8668456376584	15.8051020678338	22.2674545914367	33.8639729187274	32.4245803377533	21.4707973643671	25.0881944922371	26.2993108280585	21.4230799267388	40.8798105634232	19.9333839223527
47	29.3407756390443	35.3065714610484	14.2826318806847	4.20799711196636	55.9391544994198	29.1388759237844	14.0024365464674	20.1141965465082	3.40988733023378	13.2167635691438	11.5742065551047	0
48	27.7044735644369	45.4027674145283	35.2385088989195	48.604842545853	50.1916241657374	58.4389206344323	13.3966386909697	29.9134593813715	27.6049395323151	28.5806672441455	32.2627825475439	26.2609160793338
49	9.62186427315537	40.1933939632536	27.9024110411879	29.3968172014036	59.974684738047	34.013225466463	12.6863605873017	32.764319674971	27.3767300224995	8.85517723446064	29.7815971440238	39.0114058123142
50	34.3993701334375	30.4673457011962	29.6241987609527	14.9193230122005	34.8181986633123	39.1279659239696	5.41684482638987	16.8617537941099	9.29073462243887	25.0104771176278	16.2694195238650	22.3705489360882
51	18.5600013226429	47.3424169338827	24.9635005762924	3.81717074779886	45.8976123189249	26.6715146046224	13.7596437151345	14.3875481807503	18.9584572660459	19.578436427878	17.4419383042537	38.6659951588167
52	33.0555957449393	12.1477030579678	12.9130384650206	25.9087028209443	26.3307691166424	9.31520612603432	1.70506712664614	26.4188459112047	5.01228545773301	18.9443746265344	26.3241183534441	5.57050072435406
53	5.51731016211087	23.2200850775559	7.79609577141042	46.2409058545185	28.5839690289628	20.3519882135166	10.7473283564355	13.4939421216832	18.9131326581188	21.1643037836343	38.7524760629056	17.1840104253933
54	21.1085845219637	21.2274027295454	32.7680902932110	28.2337988417496	34.3358979370027	27.2206081199188	13.8575220120175	28.6856081933538	31.5415713596744	21.0317701104924	15.7723953594607	25.1006469791746
55	15.6513232279819	15.0409252100457	14.7591057344417	22.5205763555294	32.0358369498297	23.7129688591233	11.2699045105762	11.6805106323854	15.9786129768999	10.3339577223067	0	7.08609662457162
56	8.76224143495533	28.1091631724377	33.4748415847874	42.6246985449851	37.6318310674	41.3537980114277	9.4108286807021	26.2004564112001	14.4424925463500	24.8330519141684	9.9644425354548	21.1129517457453
57	23.5958111685884	16.9071308366386	32.3716624785219	41.5135321971552	35.9780227038181	53.6092507307736	16.0830517705020	7.1912663205435	16.2393506584608	9.33665664016858	16.6011117385441	14.0153635459313
58	8.39455502446516	6.2397322259073	29.4184413405989	17.0558431202897	59.5411710944252	7.4113287875894	8.70251952756314	7.2248444640838	8.19784795042497	15.2756717007157	10.2605617167024	28.5012679075414
59	19.1149890990662	37.8028346045679	15.9480913522662	25.8726043100173	32.4296691860654	8.94662546286367	13.1181775982490	10.3193102705861	1.76644229828866	6.04779010136911	27.4970842701479	10.8995502211182
60	26.9063411388442	36.3282260605462	23.7526572778503	27.7785761622537	37.1178805613733	10.4823796321862	13.8435057397487	15.2737932058748	21.1360000500424	21.9845653020790	28.1872581919501	28.6955549061007
61	22.798271787542	24.593750520095	19.6613210661675	18.0133531904313	33.6285806808989	19.5669548704331	15.6498312246679	22.6064416386491	14.6993942541070	24.3595879962369	24.4501700065771	4.85170558238524
62	10.2429835802961	11.9973136517789	0	25.2980793595509	23.6439828109705	26.7776275814655	2.85876321990152	17.0484956079081	2.38174597913611	15.8496643943491	38.0041046726962	11.7072971675668
63	17.4755902709482	20.8766825398994	19.0421545702501	27.8543621440641	49.8357908046432	45.2958199885709	21.2786694216587	23.8604680563858	30.4661209799536	7.42013854355991	20.2318684958812	18.8393471585538
64	21.0033518926642	32.4486671589134	32.9325808051463	33.8448255257306	57.5868606244684	33.6359486349982	25.2110313331997	24.8875080130447	12.8013543936943	30.7983214419976	31.5418379885971	17.4440382976846
65	7.51047414477223	8.40643299056564	15.3585409817279	3.86166582448998	40.8796456914031	36.9117027463327	4.42152262311955	5.80953044491547	0	20.3893048855766	21.1387637895699	10.0098199377648
66	22.5963477672139	24.4961275646406	18.5722725422825	9.86085284197254	53.9775641648665	17.2013991366714	15.4543202873586	13.0539659345247	14.699457982665	22.9226625688652	22.1272816437841	31.47059524226
67	14.1083095970252	25.7830803787605	21.2228149420438	16.5687179236022	45.7567839235275	31.828816190461	16.4464307758495	27.5398813817143	2.30963679499685	14.6469928592019	31.8528633987096	9.62270639245493
68	13.0169703713748	31.6848262800429	16.128840518095	24.7535013900415	27.0955615588922	2.19762393676589	12.1268471286127	16.4690212133291	10.2129954993669	16.5447254309203	20.9740977848189	15.0976281279101
69	32.9644916756287	42.7686902375361	44.4329051110114	42.999049909196	47.8241878126792	59.3083183985738	21.011152578913	31.7866062104696	15.5473218224196	25.0652295188178	25.3762258283655	20.6444516828733
70	28.2817399073647	49.3035977289617	30.3325725381546	25.6308429300952	62.700949023723	67.0291380760807	20.4662864307681	28.3836948073929	17.3063657501846	20.9856202565939	40.103366681729	28.1688067033741
71	27.9785106320279	38.3509965558972	23.3267911995859	34.8003325191296	52.3172796258576	36.4773717589859	17.4504035189097	22.0063604142379	14.0894078895892	27.0781195123553	31.6988527630084	41.6508348116035
72	3.64179936444025	23.3059331860209	22.6676030914871	23.0028338732002	29.2018855724534	13.1030949807629	5.74604933801714	10.2412393444752	10.8438012634617	22.7018423315195	21.4557658699652	15.0566281902682
73	25.7033359280593	25.6992279353203	30.4023079986417	26.9693302905735	30.8583429018237	33.1814260252119	14.8392350424675	22.3831557203961	26.8722871853661	10.4486581657848	36.6650959010599	36.0204724641269
74	17.5368876025089	7.80674423618736	26.4076118188843	34.9617184971913	25.4776773497167	1.35938604080298	9.39637918727967	4.49726426363133	8.84171033776835	6.75691477563235	8.66615350360547	19.7440869884507
75	37.2858192253766	29.8548489026983	32.3571469714735	48.4025961308255	63.2089299620931	55.7688698313591	22.2938734255253	30.0779977436317	27.0480294458685	22.6223758510939	36.168996264381	29.8186885886395
76	24.6684265131838	23.5422240277186	7.74065511654377	22.4499898174136	42.5663837465769	13.8124886459100	10.5192328529033	8.94866589734316	18.9683948837973	16.1738235679907	18.7390383110766	10.6740670793803
77	22.3037392492903	29.0145006973022	20.0361031260803	16.0737142748664	61.9191789730287	20.5969927369183	16.7045857929076	16.2825881899146	10.4994792625408	20.5385917576654	24.8855985296666	17.5856324652736
78	23.1082093945814	26.7057166903001	2.38013486914682	2.94243540739116	28.0006307236125	11.1353846992850	24.7729428888136	18.2426983584862	7.28291975285639	15.6075785387023	31.9103980300475	18.0918177147127
79	11.7218377866097	11.1065321373176	7.10901916947296	34.7550940707297	35.7915313167745	18.4409553683291	7.02215266454031	21.6172037553263	0	11.0576273053188	24.061590276236	0
80	22.6448423432465	10.4615013987019	26.5141388309634	21.8403432484119	38.6832085071273	37.7887049335630	9.03880635294583	12.7360138369231	9.5953360318099	4.65557599807526	10.5250753163031	20.1808363870156
81	27.0928280908368	60.6328466406131	26.4205168597961	63.0156909096688	63.6617526416387	40.4906259607803	17.4343184134678	19.0306410275046	18.2186575806371	28.6464627901993	19.2894283792546	11.7258197292766
82	19.8209439008355	21.5218086317186	34.3722308866737	37.7142930491723	56.3190793626241	36.7856620709714	11.8958747284733	31.4516334231315	32.9094452643696	16.1118762936938	22.4727972384823	17.6573912644257
83	12.3639142101162	3.45666167962473	10.4691036962365	29.511530969449	28.4346003846705	10.4194463640137	0	8.1055678657862	4.04501897384018	15.8934981380404	7.96516183818255	2.76418312449951
84	26.5935352379685	27.8678824288823	21.6521109714473	28.2298877190229	73.5761206214443	29.8331541341747	22.0302194560163	5.81534550916724	6.80892037597788	18.8903262644973	32.1021401971785	9.89978950973656
85	13.4725615416144	13.2205932788483	19.1516076882761	23.7150261158349	29.5873680161528	21.1677934016115	15.2272143141939	23.9525304870201	13.6340228591189	15.7523858135098	26.4757160954191	13.5235698827713
86	25.7509917651467	20.8308561039417	16.0364168883677	27.0300884599084	25.4597675533276	36.4361328481267	12.6242197143989	18.7762265855475	9.57649874347011	13.3922102209882	13.4061808806125	21.676540879055
87	4.78821557042051	0	12.3681221325899	0.201166810050770	34.6855739357006	24.0482195308214	5.48574419945908	11.2848599830626	11.9020517736145	7.23257604932823	25.302117190806	23.4545563740825
88	25.61170820514	34.2041956655685	20.235205439044	30.1674240586798	49.8147201754626	34.1664007802868	8.95927023459338	22.7626886610038	15.8436104779362	16.1935555038846	21.0761256648377	12.6050974488531
89	14.6465551961872	26.7944376563495	15.2087480784473	26.4630510083728	42.2837426948058	18.374537498289	15.5731288013475	22.4479872312151	20.4660613239306	4.65019568949011	20.3841849372319	17.3190257205168
90	11.2265029702245	32.8578998403682	26.4084616098137	19.8533457180808	50.0325391273284	54.7253035263122	8.7038940955741	19.6487691410826	20.3368844459989	11.8353206337290	19.2101371848668	19.2451575880470
91	17.5025837714485	25.3064878298291	25.2272853273672	12.9200970914469	28.4910370385862	16.6831205672815	10.8708661106185	21.0817512717968	15.9031176014102	11.7276531950159	12.1168707902263	14.1425195598594
92	35.0028627448912	39.2281234742412	54.1742184183708	38.0712249411988	53.5356914752911	45.0982807926138	13.6848121691434	22.0301203169191	30.7729834725829	30.9167435258865	41.824659272915	17.1381411654347
93	4.07749501597907	34.5660811630642	21.2909507754027	30.4506624105623	40.4687538656088	35.1357077222011	13.7478252964379	10.4546852187576	5.75480911025553	7.59905598038297	11.4015617313804	26.5226732303796
94	15.6710602227270	54.6731737465866	34.3856604847573	32.6811719599604	51.9433314524138	63.0751591226147	7.55193068841423	33.7910144816508	13.2607441116175	12.9113575332638	32.0150612356382	16.8392144037791
95	46.0601467945541	56.1369859009909	44.699601785857	36.9923363280269	60.0120646798023	61.7533441701587	12.3764300069507	35.4117526252572	20.7568751232333	19.6007175420286	41.6730695903431	33.8370155412135
96	19.6607731422028	50.2658768597662	5.66281528667099	27.4048001795400	24.3102816938366	14.2604727116136	23.2557470968397	12.9034058357480	12.1758300159314	25.8742220375965	20.7968603614491	20.6535184237583
97	13.2482897787087	17.1329222991008	28.0045684573505	27.8382947168499	25.6911479532174	39.772701088465	0	7.8657569521747	15.9805424182417	13.4477986621912	19.4132902722022	19.6275464338017
98	24.7139401966900	61.0172016433709	21.9196025192445	44.3524504592276	55.6905029728186	51.1311664148817	24.2442451548748	18.4513604141101	14.4687302131752	29.844999713242	18.0639772806857	19.032975064912
99	33.3201377476193	56.8799019618051	40.5044583252612	41.1423597616467	52.346790490283	39.1474124524486	18.0583930080158	37.6886240485795	37.5690374714746	23.5428125323689	34.0554390908487	34.7914477800924
100	25.7549258103433	38.3383977301292	25.7722618521279	25.8423738945861	45.7307010914004	17.6598115512867	2.5657290979507	8.61711593174585	21.1196665116698	11.7772612685812	25.4394464088233	13.0926845533913
101	30.6993470743665	36.7445779343439	18.1745840921629	32.4490751813368	43.8348714071952	35.9736934623749	15.4432436722096	20.3500539259114	5.60772029931864	29.4884844282702	22.8908895731067	17.5306185927088
102	13.4923596367171	8.5094340225149	37.0933619026873	28.6153140763173	22.9702851107469	0.88491929563974	6.42263265139263	8.66968558552434	18.1748860179854	28.1400763019439	6.27903551172157	22.3614480071744
103	11.9281171299451	41.0470030623284	10.3325336779896	14.7606062302528	35.0195371973614	18.8368103006916	22.5842699290436	25.6665226445422	5.3359110432767	8.67954959847749	24.2768217696742	24.9142129837314
104	40.6083533641978	57.6766053910485	27.2218504738031	30.7725909374437	65.6354571657628	43.3607574430774	26.5526633572016	27.1872653823347	31.1939773552791	20.6097435978133	30.0031694165967	28.5501568272961
105	20.5835884304745	23.0433695844431	24.1642542493851	14.8747254759809	17.1031737388467	14.0310616579115	8.38907641370033	11.0377743984276	7.47217069041959	17.4633521399746	23.5368987783874	17.4266217517794
106	17.1342783006748	30.3701137424463	26.2112433486010	10.7529432154616	19.1582771214417	33.6196249040766	15.2375279065732	21.2347942144699	11.9686430244606	12.7489733457349	19.1243370938224	29.9577928953353
107	19.8095220504586	11.8135728866954	31.8205715212305	21.4000536920783	37.5064690944375	27.6700573967187	5.01129571359475	33.9775979685172	19.6589815639596	21.6261699430096	12.5392374591889	18.2098989763531
108	27.2261499119504	32.5033365027256	24.8029812272471	17.6009222810287	31.1123578103521	37.3478993523451	6.21735007793647	8.63751413984452	8.6443583244909	10.7217374883866	17.8650259447567	6.20885418717630
109	11.7214766205058	25.1944545812598	21.3353203038067	15.8481060193970	25.8649690864741	28.587771153933	9.84050863427926	12.6216974257911	11.0084888981638	11.8843293733169	29.3697999266184	7.40567816213514
110	30.0339623113940	43.2502079463518	22.5463182028639	42.8420174267196	19.5573496366536	28.5267854795392	19.7983191320218	11.5703289925695	19.5762234032946	14.5939631480399	28.2425218229246	14.3270968582330
111	36.8086811623581	4.78830129451566	20.0854419101708	27.8654701473314	15.8567382961314	19.7626642669784	8.26739946834168	17.8098942297042	15.4639486207929	28.0964682300044	12.4757880037742	15.6836959482290
112	25.8340676221669	38.3859114773197	21.7426983520913	22.7589851581198	36.6365094215516	24.7516300013694	17.6353905698290	24.2517867790083	11.2361362516629	26.3534998159967	26.4166407595647	29.2558455418588
113	3.74493087672199	8.98585698758276	15.0004385824544	19.0059866592146	34.7329289660037	48.0734362641393	3.50013638428853	0.0449224996866278	6.7077519709147	0	9.22500908786883	3.20790104372301
114	15.1386267385220	15.8623568069246	13.5444406540018	17.5689170646705	26.7632483543335	37.9502488936584	4.89380145849029	17.4431905933746	5.3038748135298	16.9750502936507	10.5983127909538	12.9185418855065
115	19.5621905790387	9.27562964193297	3.7853252267658	20.6783565828585	19.1728106908282	20.6642701914556	15.5535532640857	15.2757283772865	9.75605371642242	5.99138635665124	13.9190664006189	6.7460283525698
116	0	36.3830640929113	14.8612366544980	12.3519286707829	51.5386510957933	32.3911548230965	8.94737199360744	10.6798158536731	21.3575218653084	19.1869058723256	14.3719395015830	9.64117620745118
117	6.65155692972218	9.14426432451782	0	23.5688022053191	31.5298873372175	0.351542126676314	14.5017167010121	1.63364738204838	0	22.2730491961347	21.679657469323	22.8531106922289
118	29.5420813778358	80.1329361747598	44.0668762896565	51.4116898768682	30.6773245661437	49.8530045426029	18.5867774012866	26.5221783022801	28.4760028035763	24.6936166129262	40.7903912804091	38.7303354728473
119	38.6214963992553	54.3800559776421	25.2614106914875	55.6089255433935	69.7716288159434	39.9376836067088	23.0790276944990	32.7576437822091	17.8144903300898	27.4181889647178	37.6626857157771	14.0494641549801
120	29.5298174706201	20.2856343081008	23.9370038210144	48.1345806654047	63.146550889675	26.3732110759209	19.5395873374901	5.9800867059117	25.9285788071392	14.0915885929364	40.3736699949364	23.8982526984936
121	19.6864196838029	53.9688694960934	14.6241516176827	20.1954938275220	49.7927817336953	31.9646118495266	18.9875071295041	15.5515907932736	23.67043497012	20.4706988040370	31.6137838030982	32.7020890391462
122	16.5706692568307	46.377784296336	35.5253509509063	33.8000234027708	46.0549457696156	33.5238440326958	10.8950129594193	21.6844481920590	14.4313854802507	21.3959103988648	26.9461383018201	29.5235908549805
123	10.9170199699709	28.8299577613352	22.4890681819336	28.4782250773940	32.8003354714743	28.4866414137587	14.1537684759989	27.8971458806553	16.1962166448500	21.4130310246976	33.0038236009042	24.2213883957104
124	20.6505497991543	9.2777687655398	20.2713482819995	36.4451983398815	25.6893490600261	0	10.4923265701205	22.4690149571788	0	4.57668943264351	29.864620122506	5.05464030295985
125	17.9591975292776	21.384318274202	24.7675088839555	25.9814765599548	43.0711587040986	47.8273584276361	10.3082445348214	23.0007853133106	31.9725789752991	3.89842114476508	16.4194054121868	17.1822911542793
126	32.8373555750305	30.4177444740696	14.9835461942840	7.8190145381449	58.2706698274448	54.9858512835241	18.0499289627699	14.7391540401576	22.2073270564227	14.4108220187977	18.0366814258671	14.0467879937411
127	14.7843852977275	30.4156044985138	8.0257507625178	26.0492093543018	23.5462838482758	24.4428654068807	8.550529277337	23.9489912051529	9.1386752422382	15.8846950076254	4.42528910455664	6.8362577261736
128	18.2541282770202	16.2076207244091	18.39864317625	28.9912873964507	35.6255427387683	44.2271164126588	9.64669337343257	29.7829577771911	15.8546495369088	11.4304586814721	21.9049778431306	13.5256098469948
129	23.631725245124	38.7706444067523	0	40.3391003789963	24.7141239369813	28.1576036972036	4.52993146379099	12.0189055387189	10.6412302872678	25.870949657376	17.5446054237942	14.9650713810533
130	30.9492681641483	33.9625671094089	34.7998121556102	30.0068533845367	62.2199151646474	24.3688507126698	9.42750904601654	5.99991561597855	12.8094822322515	17.2067137679464	29.4277039666113	15.0464858816335
131	32.3244356897901	36.5328525003880	19.9164047868761	27.3447205132524	66.9550258841192	37.618161926149	13.5612067342114	23.1748734725264	30.9636783986098	12.4255429611047	19.3530936028940	17.6520692282928
132	38.2739046905278	31.3471036557505	28.9233913984999	27.2732052898642	29.1686187536582	12.9027201814013	9.58757237538954	17.6446170715616	14.5276367906580	1.32205255917021	30.104710589408	36.5646770691678
133	26.1452742956984	17.9601187695567	19.0729434592471	14.1823696552719	31.3223683872329	37.3043288125605	9.62058785563566	22.2463956435795	9.12823830583943	14.2335006729358	27.4816125835476	22.444211021459
134	15.7800092456002	37.4713894805008	15.9518212739137	6.50340457877728	56.5473807087007	44.6129100183126	22.1800018259037	19.3577347958017	2.65681022664948	17.4777803790675	16.2579057221132	0.267894912792691
135	16.3251635292592	39.0155885681623	28.8194141897312	22.6273736263289	41.8526174684376	15.3122786636155	10.5230246335251	15.0583521812571	20.1115416708297	13.9036530813082	14.7425437099984	22.1257950769232
136	16.8689422752974	28.2754804646744	13.2909425872295	36.20761609009	51.7495166799701	36.7765715895824	19.4526602722878	16.5651038332413	19.7013755813385	11.9725097299792	28.9266342408087	21.334099572597
137	26.2631084075376	38.8131191486403	24.3153997029961	30.6962555066718	41.584333362309	23.9856347350358	6.19395679635114	22.5557240410268	23.102676980826	15.8043172507536	26.7889341394145	30.0781784652313
138	14.3519682744762	11.156550552298	13.7216442330406	19.5021818125304	37.8549044488096	15.0423428566171	18.9033255211830	23.0505693913274	12.2788563896095	15.8606165256838	20.2465568493877	10.0231788399519
139	11.1977287681710	31.1229020522927	17.515493977012	38.5432411483757	47.0675216782931	21.4478770641387	12.3893055737932	21.7749024319307	21.1747398399248	22.9963801525901	16.7568102316929	8.78543024082287
140	28.3417742053703	49.5294106351104	28.4151814082795	39.6809063484737	42.4136931567365	50.2580646029055	18.2431430570734	17.9531472035018	16.3699694257820	28.6687809841255	19.4904918926896	31.7222364097829
141	12.1917478608137	25.8909609285156	1.17201415151831	25.5789454109812	43.6776152934448	30.1253584524656	0	8.57870275037154	22.3044182289141	11.9180158342939	17.6117052853344	23.9809112639638
142	30.269092813021	22.8777472219579	43.3655205347186	25.6106573402345	38.4000749881805	37.2438334977837	17.6656897961264	9.79476779950313	33.8415560719817	22.4846746367201	17.2848560120189	19.0781005841211
143	6.72358138343909	9.39925727076857	13.2035454696724	28.8642704330893	13.1175651767533	29.5052671740066	10.9684683082511	19.3148020198087	0	7.41117857211501	14.7312123297334	10.5195102993962
144	10.0931483587944	23.2128495358479	1.73530623237376	10.3621460916217	25.8623582874498	37.9795723019286	17.0296108967110	19.0908530723474	0	13.9122958355746	18.7788888338000	5.9282162952624
145	30.7318543593821	31.2155372228216	29.8118383273531	8.37068650740108	33.0890742480361	61.9517745434168	15.8518424031101	14.8913918767157	21.5294851042565	18.6558355960751	22.0290670946034	28.6146438172673
146	17.0372050163199	30.1273858735664	17.4337836808663	28.8274389715964	31.7810611603013	28.9454016829058	11.1345509514828	26.0423839286339	11.4039342913906	18.26096783598	14.1560141010195	6.71317312913106
147	18.2878597314736	25.0098505439805	18.5038707633546	9.50758725008402	0	13.0159923561876	15.5625778190415	30.0112299792770	23.0089668526669	9.9985082167771	24.3413201874216	12.5502857985148
148	20.6410585728693	45.2500668116792	25.2097933233446	32.6524668813336	40.3382204317141	28.8928231813504	20.7161012922558	26.3087713586165	17.0007504048417	25.467539653117	25.3126327150018	30.6318457576383
149	2.5948990754143	9.27518943158895	18.8371524587287	39.484054608439	34.5562435046146	0	6.20453580611068	7.65380702507202	13.0458648325805	14.8675751906992	19.2216825616217	1.47917407091648
150	18.4941775638581	19.7624566958685	25.4258300356258	0	28.0675758068048	30.8800757695707	13.429038794337	13.2763576223145	10.4967497021546	22.6210183931659	25.3744988433330	21.6813511200367
151	13.8484990682446	14.7658892122591	24.9700531175604	4.62898212385054	36.543833988359	38.8339752626919	12.2763434590464	12.1696959017589	5.90993956410257	17.7791765212325	28.93093672216	15.8744617648464
152	31.4009924465947	29.8944690958072	29.1767311349373	40.2249907319258	48.1255927668012	47.379544038826	11.2977180973723	26.162499116792	21.8678358811156	30.5500913886493	36.7140163961393	23.2832146539350
153	17.8131181935961	24.901442833698	32.1773304223527	33.9604093043223	31.2871444326151	40.2647744368877	8.72761800803746	18.4288200906728	14.2005294663678	20.8770420200320	29.015007848801	31.398947285123
154	43.8624346530318	43.9088786971514	40.9530352857907	42.25895444831	59.7069295960287	46.4357892247618	14.8327010181587	31.8302637514716	24.4960757285716	22.8663577902595	16.3824468624200	11.4215014474931
155	22.0008217466347	0	3.69893732413182	21.4208303825318	28.0978300376329	26.8848529642240	0.221530110809653	16.0567507845652	6.28999544267425	5.90043754115368	32.9348249336863	20.9872602191186
156	11.0706330939009	10.3686799877090	22.3342078867761	24.8947207731321	46.2174533049366	17.5704686235422	14.4590075599078	19.0321751043161	11.151760406957	15.4528322167697	13.7481407278497	20.8871568952043
157	17.7626491880978	30.1912132596296	25.9300330200770	21.3029181846790	39.1145768840638	30.7020276665169	16.5725182942442	27.9729860287757	17.1540677372702	21.0065451314831	9.29432593351594	22.7005495518645
158	18.9422106748250	26.4580419725130	11.6962493721809	28.9110539784171	48.7141135522228	25.8155951243719	13.3907069993351	10.8532392657950	14.0661923065107	20.4712343042383	15.6196571896872	12.2814293700705
159	31.189474230702	39.9588696737204	35.0308369920933	31.7785256297391	30.1288639848029	28.5538465189767	9.81543031303197	16.2045856482649	18.2113158672661	5.25011806873785	19.6131449695706	36.8657580691875
160	15.9857546577784	28.26581262384	8.16000171434593	32.4497032678231	18.647688083541	15.8592924882988	19.8058089639388	9.66489462747088	16.3046754351291	12.174516802201	35.1408480042973	1.46389681084258
161	20.1936868500889	0	21.8470287292015	6.48341893385965	20.3097447989862	52.46812037276	13.0762022960589	17.3211000838787	10.4999916059359	7.1286960334034	20.0576541953901	18.0164154434249
162	29.9317173623688	19.0043751985095	9.00003564545502	39.8012378148597	19.4577166254209	15.7851377923761	16.6189601161803	10.6354082097210	10.8550274463756	0.427896845015791	15.4120636542985	3.42022565952383
163	6.75225497187466	13.6687385251116	8.02994900815215	26.8290179313493	35.0117154173864	0	8.26210806761026	19.794576001631	7.95815329908292	17.5237772560878	23.3779217861994	8.96054907198269
164	30.2452362103825	38.5141302137521	23.1866919826915	18.4115962947313	57.2416892454766	32.9131573610203	9.8537914064092	30.9166286773858	26.1554930096902	19.9717900950030	27.4280228394054	24.8874727322442
165	25.0214411136058	24.2980000755865	59.0219355283485	19.1650515722136	30.8402576398056	58.5905325349618	17.2607377261185	16.2683686547835	31.861075047123	21.3462444842414	24.0944538019408	42.2590647805217
166	9.4508830423662	22.0482366148162	33.2160727396839	15.4691370122464	21.2169067722928	31.8995233969660	4.8780018449754	21.9553266178695	16.2655505533710	13.5683381237959	9.26773219599267	1.22184489863296
167	14.5061842667931	35.3699595248901	14.5992636856475	23.1762712031676	44.9666274725047	41.0214587822083	19.382995303808	16.1982290812067	6.5931908529347	18.8784817689719	31.5249708236069	14.0903528677345
168	11.9696246558741	28.6748207246263	34.3028484726798	17.8220648715655	48.3475298091821	20.9992028363797	21.5883671578099	21.5290593110542	15.6647425983936	28.4320162302419	23.7520367032908	18.4613938145321
169	20.6818847426213	47.5583756046311	15.9385023600676	14.3555791573342	45.0752080229194	54.1094226402818	25.848209221831	15.0691387664847	23.6271909419292	25.2869632587726	26.4051019519593	24.6072368240641
170	32.9161427070356	1.72232310925384	0	0	0	8.15180746869096	0	18.7523018850041	0	17.1796386456535	0.236274721573389	3.74566274381715
171	8.73088648692166	16.4493822680569	37.333234999298	23.1276045264127	51.9690262337293	17.1693109979880	10.1098505895969	20.6713329995188	15.4460648907690	11.1421966237472	15.5996192914865	23.1468917080794
172	15.9080623075130	12.4048731919572	11.7818928463042	21.0906697203729	9.91910452992916	19.8567578322326	3.79685739629522	0.533944912171366	17.1191890751223	25.2736359940525	15.0185943596912	9.14823778413956
173	15.7721916666305	46.6964147592567	33.0391073590608	40.0806916513805	47.6810826953982	49.070896107649	10.6518348342314	39.3193075574545	17.6880095384344	21.1628531477193	36.3829002544601	34.4327764817331
174	27.9527944397893	30.5604302048854	27.5567786540548	19.3947363793871	19.1611521018847	40.6623568837183	5.74209624691208	20.3968242029821	16.0388442711972	8.05041714226105	7.00934329785713	9.79191853095462
175	24.1845041497085	47.5324332637898	27.5403976893941	35.0236786440345	24.232438407787	39.4456970058188	13.2893146290032	18.9633027073391	14.4813098719684	18.3067867096706	28.2976280105919	22.8191845732660
176	31.8852075515074	50.1652079947001	16.2131128477579	38.2480733328413	53.0671943705376	40.9920228218138	13.491682634025	13.6190948379138	21.0606359669705	18.0436635791130	28.2616631483486	19.9764897549791
177	4.89437474845761	32.8396258617262	22.9441959655671	25.6731459592301	0	14.5216703864155	12.2440656288623	24.6469589109241	7.39951754391248	14.8211025986871	18.1502580954972	11.0161594095613
178	4.70637404165896	37.4621412940726	12.9662181082472	25.2139830379623	40.2516881993491	31.1464256495475	16.1683048525476	16.1731681600974	11.0797330302372	11.6967452306477	16.1332634940165	23.4375111944919
179	14.5311870516243	6.05037362644713	21.6673229667458	17.5330800233976	2.67342627024308	8.89856429253955	14.5392562901962	8.67366644574827	7.74873794687236	12.0461114165629	7.66638163012536	1.58658540242699
180	16.0684182054173	22.7967134443186	21.1335321604104	22.5433909581744	34.0681510631598	18.687901383038	16.0972189547414	16.7134412526772	10.4740750782903	26.9552033585450	12.5304850837381	14.4638982839294
181	18.8962932983888	36.5567471124985	14.5351907517738	27.8720610726874	47.1933111806711	11.6942581157791	15.5777575245118	25.9141430782098	15.0501777143733	24.2602551217696	16.2898571614498	9.56337923974752
182	23.9416266116343	43.9223761650543	23.2155296005766	31.916979230536	57.7468064950321	49.6242397257881	15.5860190928217	27.9619674676865	9.72261265293353	18.4779156109422	30.8611880820655	9.4721685657454
183	10.5938868997137	14.9983123906280	16.6193881776348	17.5635375416391	8.89422282728829	16.2137856434368	7.26417457018648	12.2694552156734	17.7613017502757	8.21493299336706	25.2411419073782	2.19049776729641
184	8.4643425024162	40.5922324016914	20.2820761989917	45.4027870857445	51.9268942249154	47.0690351597285	17.3387538230580	23.6223095149092	15.7136545066798	28.4292896349318	35.8961759517043	40.1355567860742
185	13.9028517891319	14.7580211388178	23.5371426154765	15.5853577213361	24.4442578989177	32.4217378039961	21.3905499776022	36.0425693581258	15.3675286910103	4.47698636629402	12.6548566377724	11.5006862225576
186	16.5329620054095	35.7968918538101	13.569243897774	23.6029507502844	54.141091190878	13.0016778257277	9.85089408443117	17.9391293905871	11.6377831818772	28.7267212467377	20.1360089257242	17.8458897602418
187	23.226613923338	22.4338334626210	24.140793013871	29.7192940404759	39.996382466732	26.1861281556826	16.0953024165148	11.5157891632700	18.8817768646067	16.2389243222866	9.39322072590077	18.8330963267887
188	10.5350232875980	0.915184766828144	7.75170710865582	18.9740506059167	38.3110724324234	3.31563876520519	10.7633190098836	0	5.9385440320614	17.3010668912536	6.34682032823242	2.32534320559639
189	12.1619399418963	14.9759111755530	13.0864984182337	25.1787274154059	45.0103139770092	40.0437938801917	14.1458453736971	17.6233637315199	7.06968317380141	11.9324328982160	9.2353181989155	20.0151009405544
190	22.1393312540297	46.7403360601747	21.0367194442496	30.8038951151359	69.8147157721862	25.3308754942999	4.66814064999756	23.7780088551064	15.5806281552	16.1371883213007	39.426327247532	31.0506837817518
191	10.1363244273226	19.7649575611574	11.0789845514541	24.1780708133240	29.3295121809849	32.9092072837944	18.2992892500932	16.7349547015786	15.8246370592543	14.9539157388772	17.5539148276763	20.1874024208983
192	5.96688985461542	15.5966487257346	14.2652316855527	8.08744721317852	31.7150842600302	37.5391420321631	13.9924592504601	6.38561863708003	21.4445228874274	9.19103120899009	15.9122822716936	22.8690891528822
193	43.585869987083	49.5394761374079	21.8614792474744	50.2747689237483	39.9555353073042	14.3043315332086	18.1212640984307	31.5676129095888	16.5895718315692	12.289323325549	22.9998792635801	13.2894101833856
194	18.4649515475067	30.2256194662721	14.0643298410687	23.1049768288113	9.15388344381621	18.2065767315095	5.9241407091035	7.13156552058954	12.7783662366483	6.05967314650065	9.88284276158937	14.8666198057303
195	32.6961009896023	47.4112854011469	30.5860387578136	29.7612617932936	39.5429777001321	37.3795727810553	12.0674662940253	27.3328188242913	20.1730723795552	27.9408961641083	29.8618068442137	21.0770707471582
196	19.8812498923337	32.7635105605449	12.2113533196723	32.0712048576473	13.5402814022439	32.6413623088895	10.0005045011735	33.5542552446334	11.8789827202293	13.9378112825125	29.515541773519	19.7967965841178
197	9.79559636112098	0	0	4.08364099334041	18.4704435483319	11.9281816895036	14.9342452313341	0	2.19787162584275	10.2246321508447	24.0153113325366	0
198	31.8302738947934	36.271001848328	36.5681119559781	22.6460699078583	62.1423225339094	13.0732002832149	8.78148860429674	21.6523051143103	11.7085283963682	20.5072873755464	36.1723115445935	14.7241825546202
199	25.4469169276781	25.4209584382715	28.6198594300299	39.6725371834225	33.2038848171568	25.838175860605	16.9747386959392	38.5090708780601	18.5201431896361	23.4578590106827	36.5211191627704	24.3051967269808
200	20.9829378256967	23.77388210572	18.1827284587321	26.1136217609067	47.6491246497473	38.5345784607712	9.22909812931944	24.9413997685999	32.9863718383538	9.45621997194704	20.0916650528213	18.5712145389232
