# Supplementary material for: Simulated data from a genotype-to-phenotype crop growth model for pepper
Source: Data Brief. 2021 May 11;36:107119. doi: 10.1016/j.dib.2021.107119 (PMC8165395; doi:10.1016/j.dib.2021.107119)
Supplement: Supplementary file 1 [file mmc1.zip › Full 100 GxE datasets/100 -- h2 = 0.3/-864637413 200 0.64 0.48 0.64 0.95 0.8 11 GxEyield.csv]

	NL1-15	NL1-20	NL1-25	NL5-15	NL5-20	NL5-25	SP1-15	SP1-20	SP1-25	SP5-15	SP5-20	SP5-25
1	22.4059049804473	25.4412430853208	28.5187142215675	20.0849768518944	39.4530292177268	37.9541131031645	11.4343539051955	23.7797703551820	20.6551133156093	16.9934861285553	31.2559547943796	5.81702130136788
2	24.6220672533281	42.5521062373818	4.26282563291388	34.4829298713902	51.3721145027075	48.2727185167023	25.4742198278166	15.2932390099792	15.7323926012705	19.9181634719219	31.4320399364326	15.0847598454905
3	13.5806622622345	8.656991641286	19.0875795225957	19.7767434945356	30.1984765422698	16.9300604231632	12.7854911841991	6.25036999868218	16.4466612304487	10.3568309103807	16.5497421957249	19.4031724878596
4	44.6805687801049	48.0812850460251	29.4273037259838	61.0528246184494	70.1854889244221	45.2129708193207	16.8971396878164	17.8620105057254	17.3349733101933	15.8116801961152	35.9076636909617	34.3161477926399
5	11.4517322680727	13.2438076053576	0.4037859092362	20.3944455315768	37.7810260494795	13.6494019860956	9.13333990538503	15.6146558091572	0.628493764732326	9.65720075669899	15.1265473412216	0
6	10.2112483501521	24.5431842905445	42.457727766197	20.5308022237619	65.2083304933655	26.9660152787360	11.3163635755820	21.3284801891856	28.7812346103803	13.0217947888085	12.0575641041589	9.2368880304153
7	19.0466904114508	33.4205846980605	31.4467542696992	32.6988258333879	31.4185637969101	41.7982467740408	24.5320697488403	18.4623692081448	6.07359425171026	12.2326924923506	29.3968406110204	23.1593237565619
8	22.6651504322746	18.0930059487432	6.09683493552847	21.5951623914459	18.2295090434763	2.70395420155006	17.8378111486410	16.3664742984793	10.3258224755809	5.22804667028156	4.66401450493371	3.08373115761095
9	22.9481393336996	22.1685096796154	30.0333380808807	8.86474466166062	31.4590472667497	22.1375537334175	19.3784551441435	9.21143923827983	18.2476886984949	10.8818354422523	11.6184570732450	25.146918492857
10	17.4511131777965	16.3948395056530	11.2012299596524	16.0679449287161	9.36636116132658	34.9392117273855	13.8230296516790	9.29548848434852	3.85800612304605	15.9871735244295	30.3640200814908	15.0836886752214
11	24.2985628528600	48.8148198170377	24.8146184557795	18.421804678433	36.4518554791446	30.0096600475406	20.8911202222190	36.6545947076196	16.7457157099692	22.7198163564083	27.4941011114331	8.47321219400627
12	21.0363515900158	33.5993509001712	18.9453783865483	23.2686570267423	38.2552971992648	35.0143849494594	15.4530383697375	17.3887473425662	10.0931114249119	13.6061477008155	16.5640401034463	14.2071343768471
13	19.6225188921738	27.8573285902402	23.2366173390498	34.6392912144077	29.3260927226872	40.0195173447647	14.1386273730663	15.3403027185618	0	11.0888338247774	13.3516214656828	18.5961839438973
14	31.0526429033374	47.2888773215671	42.9298333692670	36.5422470168699	59.2892714306319	16.4402053867308	22.5735061233174	26.9136165531736	13.5377696619108	15.8887364768451	27.5435579845201	8.14019450083699
15	32.9962584926559	57.8302650266421	22.0467915431109	49.2487277379969	55.158111351705	28.0159800049136	20.0959917551498	16.979843241098	19.2234076945859	24.9489064703451	38.6384926605333	30.3575806626498
16	15.6616421618270	30.0884867530627	36.6908256738662	20.7107805690196	32.7815444323375	48.3846190694876	14.6032899346652	17.1614951792424	24.3206878730948	12.4477137488022	25.7447464807437	23.6534458132355
17	19.3709639705005	23.5241711916599	3.58617057105723	33.7776908442437	35.6768970242994	23.7298665003416	0	1.39423600695338	1.61324298178710	18.1029332936103	20.4100227850362	10.1761214174812
18	12.4580898865504	18.1346168158784	9.29471608149373	19.2683785610202	15.6132132327686	8.95790972252424	7.9763569529505	3.60160529512868	11.4508758153512	9.43558759877448	16.5225271521784	5.19495991838150
19	28.7230901085784	16.9294042206400	29.3017837337091	19.3924567599348	26.5323300931461	3.84171463348491	20.2910615966283	8.25121709946113	16.1106326538054	14.4964654664626	5.34436374184228	3.12401241070629
20	25.5926282328742	59.5829279650943	24.2352679035069	34.4363495127080	41.2809858200619	27.3137122888332	20.5059867838308	35.8508288316776	0.428041917776156	23.3661023426848	20.5089620859717	27.4035638852514
21	40.3578057221528	47.1626313079444	21.4898508272662	28.2985562441349	49.517738572272	43.8330475616617	12.3011124016972	18.8412599620512	26.9941710197699	13.8878337828674	29.7446844251282	21.3701477807919
22	15.8815945217801	14.6372668703137	19.7143554975345	24.2740685785993	21.4090057692503	13.9895700249715	9.69233162692908	32.3713983167370	19.5438859309896	18.8919886875916	33.0638578850697	14.2109893278951
23	15.1332612492258	16.6219761851869	18.9491201413411	13.0997447436115	25.6183841258488	20.4082533127210	5.49963498037493	13.2321638946887	8.75141301316589	12.574301060331	5.68296698319438	16.8345184174629
24	28.6054905071024	51.2035148562052	38.4579400217294	12.7756489925816	20.9911131719731	24.1162481685067	18.0775190145813	10.8352659171525	7.4702873928945	20.9512150867200	26.7055322742068	15.8122104156091
25	18.7024919946406	17.6003820743869	4.90794708156766	23.4037751521994	48.9480248246738	21.2246823507442	8.88828949551587	23.0436235632677	15.0028325777757	14.2444955413749	24.7493238026764	21.3582270074586
26	17.8579197534991	35.0677294794188	23.2717264626183	24.2424880665618	24.1225944194024	37.7241341122805	5.18379682196529	20.0477039244375	4.2559024694719	9.0449422516376	22.9154161157615	1.01310984338597
27	28.2208361373595	6.57487229405551	19.0457678235633	0	10.9583390522238	0	9.75229653393128	1.58691625113037	1.86272054948404	6.63302071075821	16.6020353330918	7.88160088930477
28	20.6809982951316	29.9472704043003	14.3538326608327	31.2309791401615	0	9.96252056306569	14.5413824827766	20.3666287016084	10.9138079612011	11.4260459951672	18.2952052742291	12.6884738435312
29	14.6398749551426	27.6975112719941	12.3846974944277	33.7772076261971	30.9923233579564	22.9132302717343	14.8176154689642	16.1817310372508	10.3285219226898	8.96707284828774	16.1381322137932	21.6598984835858
30	26.5796922388742	35.92213535015	28.1719364892556	32.5892081365203	31.0207043835507	35.1537882860733	15.4029138829315	26.4839545288121	23.3242460055463	12.1604873603384	18.8134861717860	28.9936858726062
31	6.0844456117077	19.4270812387720	25.6310501909565	19.4374443590848	40.3907419521412	21.61397404793	16.3894107714854	16.4621153332782	13.5262879106122	13.4861558286989	14.0755134025481	28.7928766544749
32	13.6105768572630	17.4647171181712	7.91908352703272	27.4025242309197	16.8534092796337	0	14.0848020246671	23.3711434855327	4.73581253552078	15.622735965511	21.1337297019443	4.17080300258754
33	9.26432374894057	12.6796770516533	11.7199918505943	22.5910931116988	36.8224845102205	30.7283662756794	0.978524492546228	17.3988182665865	17.9766842089752	15.8416368188129	8.36086162101977	20.7722005853349
34	14.4307429100206	33.6653032646188	41.8839888068807	42.7066733098066	47.5050491138556	48.6667015955671	9.69326082846025	18.5040436936264	17.3979408460078	17.6038176363556	21.3129652003674	16.2058501095144
35	11.223897233913	5.56508880730474	11.1583436526180	5.37120084231762	36.5751572426569	9.76713112882406	10.2171287155419	13.6001845034300	10.1757269043912	19.0640075067695	11.1149855433211	6.81196648255367
36	11.7355829634934	29.6983710072994	19.2537767745345	24.8370233747284	19.5844045541219	3.73711969951586	12.0889777419522	9.2512683070869	9.91832321455234	12.7399201139294	21.9881832893087	10.6202602519941
37	19.9668829232985	25.9235258758773	22.3423463045409	22.4504331817259	28.7171321163445	29.5880231328123	14.9818100447878	18.629188754037	13.9497849798941	18.9673957987523	16.8060523755816	16.7606831922544
38	24.1567583629927	21.071150351007	1.95204442877793	43.8921428481814	21.0868569718062	21.0085046260059	17.0112743236792	12.0663664093272	7.48525768920703	20.8465070368972	20.4461414224822	4.75589606184054
39	45.1777736304776	51.6025428679764	33.7710425133267	48.7070837634298	34.054272197796	37.2288034626128	26.8544086841549	12.5935583259303	36.3055044330577	27.6863309967557	36.9257350358663	28.0875619683892
40	27.6060072541958	49.8385027281844	38.7312189695036	30.8256184168421	39.8286046850901	32.7128800613874	18.1892557779605	26.5673514226197	20.456911565067	18.0509973384549	47.3580829852792	42.9162061518996
41	18.6415698071792	25.2045898534933	19.3539377887883	30.6014128227083	24.4250391089258	35.6105965544868	7.05865155220377	18.3104380799717	17.4044429912947	15.5788519659764	25.2900527850163	0.32944530714453
42	12.4677093773597	41.636156224667	15.1401865822474	17.1236886221494	50.923500723342	31.4618159964463	23.1204058831566	23.6097630793476	19.5633355920802	16.2478927613344	18.6888143477344	13.1936017352701
43	21.3722753061568	7.43048923265759	10.6542119967903	7.69730152826912	29.5727538392475	24.090551798737	3.06730048122906	3.73686142853889	8.00961006301217	14.1467647663057	11.4561692905428	20.5483067409525
44	10.5876001054948	28.4420518556023	23.2030230897376	42.0204659416998	41.5247049783796	25.2517015345593	11.0679805930853	18.1642431911328	18.4561597897251	13.2045047333428	32.0683713887085	24.7034310039241
45	15.6924366186244	30.8632646431759	27.6613585997815	32.3025550787610	10.6421573446388	7.66319832907125	20.3536324363281	17.3148502862652	19.541744175379	10.7980727361514	20.9808590466035	16.4538287983819
46	19.4293088886361	18.8813954573713	30.5178855005261	16.0258322588099	35.8167402965504	67.7806399867458	19.7726503908654	16.8303142562680	8.09879511723017	10.5835664098623	11.8858425193901	7.95547666594492
47	9.37827016631323	12.3395473738756	0	28.39166631567	7.28088967572143	11.1309164071635	10.1548296472286	14.3117367316323	0	9.3105484797923	28.1710673557513	2.46095163852345
48	19.4206406414288	26.2541474591977	27.0149777889497	26.7473781607543	39.3736940973457	40.8427007201239	18.4753798924467	19.6238193628911	12.0193850634310	11.9550776832961	11.2376115968002	0
49	27.1371531635699	50.3196370012748	23.0881398060911	37.6689918868848	33.2966342159184	36.9158707758804	0	20.0089396244229	27.3124857901287	19.9641086242922	23.8622941000842	23.0968740302109
50	15.7049778134815	10.2114546426473	7.91985767718725	38.5026299426797	11.9870244203306	12.6357429226591	19.0254589547538	17.3336213588497	0	17.3675881945444	16.6154871114683	0
51	16.7294544970563	35.2796477122893	13.4139268957143	22.2361865508738	62.1508586216545	13.0679458047753	11.6114061313764	19.0035792162220	20.9542824511408	7.2996841973398	9.24489306448037	11.1521241906403
52	13.7884141327088	18.5018862552363	6.10153399443952	32.3879333225038	22.3391153012726	16.8679921971422	12.7454679909765	14.3483124822271	7.41235027185346	2.75793213433364	15.6946216859870	20.4501947361425
53	31.5286285921973	31.7775281866102	6.63599640970044	23.5627398090197	26.3101169474762	36.3083903550919	20.3550479040614	28.5082238524116	10.8866929514868	15.2493666490263	25.3958370175634	13.6986084502108
54	19.2166053537882	44.5596085752121	35.5165873108624	48.5558457645894	25.0274371459121	38.470743559265	8.7048584306813	19.4561802421488	11.9390190399854	22.7464719882448	30.2492406884648	25.6982392580472
55	12.7347655337363	33.8645483547234	29.5664458123905	6.99602380537898	33.2175694478520	49.1830323786199	6.64585679930162	7.28455243400952	12.5041995769923	22.9327401728715	20.7264365825305	19.7803196299948
56	36.9882652310771	67.4597456997538	33.1457149703863	32.6933029699055	61.116763568439	43.8206586199048	17.8866495888264	35.0832979441197	30.1729964352096	17.3136762408059	29.0675521566408	24.3854641475022
57	18.6141447079645	0	9.85237278640075	19.4030522271707	1.82237959316857	29.1219390231213	22.8180331753591	0	0	9.34301013552356	6.51990477363268	21.3946706151074
58	29.4490743408314	39.1005543945937	32.1609015971957	17.8025976960405	50.3663705784382	66.3632639744693	22.2562200866678	38.0456362307217	14.0725461026281	22.9799943942034	29.0316697149057	22.7990811260757
59	30.4770558668342	35.439589856486	7.59129398945987	35.5057855760766	54.0948638154319	28.5870505430684	16.1136630251100	17.760666355279	9.20989034428346	13.6388570463273	31.1234124748717	29.2176316896996
60	11.9304671442791	25.4434494494457	28.7714594232138	22.2223465073512	0	22.6144367312397	8.29832940477796	18.3902275883024	13.0879192142294	11.8015541951825	6.76327049501377	12.0532412700537
61	23.1032061313782	32.2818075139631	7.2007866801908	33.6125875924342	27.1057775699828	16.6316746242278	16.8549748952598	25.3882460822316	17.5996838310236	26.4359696327721	44.7503130130485	21.0363576698895
62	19.0757602011184	18.9671550717025	22.3868754840596	12.3643910465701	34.5411367269401	16.5924011179601	8.31520602490748	14.7191791380486	15.8058838361139	12.7180012784622	22.0055918816527	12.8371387087503
63	26.1233048632024	27.7150806808903	20.9494882121269	27.5459656367630	51.4687137869946	3.90453733719113	9.38226838332942	7.49384747030592	23.5064958585232	18.7416881671166	19.6079895720800	12.3552490936633
64	25.6355470107523	36.9021770664133	31.3324311749276	36.7648345664104	39.782846129718	48.3163514303136	11.3825320838022	25.3697379334500	24.6197428001208	25.9717493090926	29.3494438633825	26.5649569001937
65	22.8707093095740	31.3565919784766	14.8070680878718	25.4077059510155	23.4988572151352	32.1953100328580	18.4448325867605	30.0259335632309	18.0202986957976	20.7079875436083	35.2031502968478	16.9380011579620
66	25.8805866260476	22.1005143090046	12.4830727199106	19.5956444801091	32.9820538147559	16.1045217724562	9.47133775467558	17.2547737795806	17.8488149896980	22.5358944163102	39.7056977534344	32.4446853860417
67	16.9538387019174	14.3811944200835	2.37844824188986	44.1059241767305	18.5551545658916	32.6355848508576	14.1276952036545	17.2748026715314	4.50802524786655	13.0840037851237	16.6201645489114	15.0793106310894
68	9.52806892554347	15.8806406154473	15.4462127119921	18.2582050009163	26.0105332576148	24.0458334042191	18.6380035949757	18.7332715217936	2.0145512796325	3.04762358883666	22.3925108752248	12.4205467072403
69	19.7405243788412	27.9896758471519	18.2673236013772	16.2875818045942	19.6516118903164	9.75979904597018	13.4456185127404	20.0184815119903	20.1513423608823	6.8842919892541	34.0456611672537	19.8756964810266
70	31.5393977810561	33.7460437485237	17.4251479943707	34.6823111894725	27.7488701948089	22.9111159268871	9.35386322556023	15.3802530188121	22.2093904786411	21.6853075947163	24.017746382536	21.5738746501907
71	25.6833843205682	51.2645527996302	28.4571979179954	41.5693553036013	32.785076905051	43.0119681611055	16.7722704547096	42.1871817171555	22.3956862712320	12.278105123483	36.6104131212392	35.1867800043474
72	30.6773459731865	35.8821955040228	13.7567372859783	47.3801061602944	41.0781504008863	56.6024828304937	15.2014643880373	25.6120777475943	26.7488400345953	18.739400701046	36.5635569748616	21.6731907130312
73	17.3741372936468	1.77488437040228	9.97382701425395	27.9926622900284	19.2506989103674	17.9471585660417	11.3246502643364	14.8814869748293	11.9759571136084	9.4635739919301	12.2742714920235	16.4409721325459
74	18.7288209190926	30.8738963347297	25.4303941733409	43.9598738147669	37.2693551784066	54.3599346478141	24.1242985623892	26.0027353496464	28.109963618066	12.084125116471	33.2789335145284	23.9864457061759
75	23.5718774586138	20.8485752004185	32.8886701309871	15.7620734739622	26.1097637054263	40.5400362026231	12.5681522908579	10.5819584128241	26.0268461725234	16.9186700146871	22.1781110805664	11.1725424085802
76	17.0649970407582	31.6824834242381	25.8940638700976	29.0168746136471	37.1465546547365	38.4593988795332	25.7344220821509	20.1301960180795	19.1004471170526	27.9303544059624	21.9351345697065	9.45119254738169
77	8.77552010369538	23.5111408959424	30.1142116108362	22.1733255129615	41.2538323043748	36.7745719682650	9.40514722356847	16.6476000158259	14.3534205917925	10.8917052213791	24.3873720245794	27.3269513487608
78	11.9705851987647	42.6254556275073	12.6530553487711	21.1304907037100	48.3147727137362	23.0544605063425	12.4235780975078	18.4359702120962	10.7944665179653	6.53603626518787	16.6293138023274	9.86054700796899
79	9.01903466490126	29.2375721274812	12.4223072418654	15.2359420709332	26.3385095446938	26.8868464308011	9.66094677591854	13.6500629845548	5.68958193400124	13.2881823637113	28.9576824468944	24.2942913372987
80	25.7952729077220	25.9160766634587	19.9059322495661	18.6670924910926	24.2323112200611	28.495810474888	9.08072517736823	17.9559334602539	15.077630698153	18.6351331009555	21.8583998116307	28.3791689820641
81	18.2131666457809	33.8043311763274	47.8689182699462	20.8251185606232	38.394964823006	7.62937552670048	16.2731522923631	23.2904606083360	15.1631135841409	19.5657943644447	21.6497185832879	21.7682780715934
82	28.3663327336957	49.4542641513818	23.9935906267074	43.2762169692629	42.2696690441876	24.7290435399250	22.2137838786577	25.3554124106685	22.0930641409388	29.5021478087084	17.6778361846858	0
83	25.1706942520633	45.3193600826211	7.65421931545514	35.4502949940947	29.6100843143462	51.8759628540665	19.5037068469832	21.9652740604913	22.9539486100616	17.4707643369784	34.1927806595863	7.960015342452
84	15.2331562437713	29.5569836305207	13.5131110738175	17.1890884103307	50.4219022272928	21.5424943592801	16.6706546022625	17.4723334056452	24.0385457347287	15.4057841198459	31.6334880563943	14.5244534555483
85	18.4636346363341	35.6022993540526	42.224890823921	34.5688501435277	0.364068124842788	12.8775987293771	16.7723128949177	4.95827984344739	21.6557058013263	17.1866716452411	24.9518460663279	22.5606396834834
86	18.8883836776957	20.6833299899765	2.6166739939198	21.0672664662849	33.7484237812996	18.2007586445156	9.46094678959185	10.7107795607559	5.36677040385316	17.5154635197931	20.9672891472078	0
87	21.5518348972281	30.1675157852168	23.9677846234632	18.4238817647922	19.4253218777630	29.8166693611912	5.14993136485013	22.6514327290498	12.8077155768488	11.4319938578526	12.5026400827075	1.79536554238208
88	5.92411275830628	0	16.8075634117262	12.4175042895007	0	28.5144813862666	6.47827571620528	2.67268902476716	19.4161522574760	8.47480543643804	0	5.86814510736167
89	13.7907354310627	23.1368310373864	30.4752948558998	34.9813673439563	30.2251426696811	22.6282846163574	18.9882908748241	20.7667086293589	17.8536398871588	19.0273755829261	10.3966963181564	3.39543361232927
90	21.6993079514429	28.7186548996478	26.5630701920238	2.07222491684647	22.2231828400319	16.9268808833381	11.6428102518085	0	11.7695334537819	23.3430874740193	20.013682727115	20.2032315531154
91	26.8736120321211	10.2751043574717	23.5929586304767	34.4642657707734	21.5081375134016	22.0642311426937	13.2968709988011	18.5002071698356	28.5692963239206	9.90379667051305	15.8833517994338	0.990202207693114
92	18.2094403762245	17.0371149848124	18.5926607127583	38.3631893877830	46.8748803090267	38.9704410740706	14.6552833538361	10.9071420489497	27.698174539675	24.2785390012191	27.7465948429033	35.6206467228345
93	25.4611696229760	20.1194792842017	48.9914925535495	19.4263284742387	60.9866994189664	13.5210421094266	22.9706261953253	23.2689131164093	11.0264039255725	15.0230334094865	38.5149933463575	11.4302603009852
94	21.1156967629008	3.4563164931734	32.2242987450259	27.9862979356477	28.7073765720896	30.6361576820496	5.43924222725885	18.3850023927726	5.87888174582614	19.7379243713121	14.1520715399835	3.67566226407596
95	24.7234150485253	18.7706513563414	8.55606738276692	22.8068947940421	39.8423040549737	13.380245790402	14.8590350492099	10.8743500278038	7.37409951455784	12.4429236769270	14.6648369551927	0
96	22.1803389985893	34.9354126084739	8.9039802518231	33.5848716646894	65.3723499798647	48.0477040439242	18.8470987883162	25.6432505433067	17.4382237254565	20.7226884221207	20.6487527749826	12.9060059181681
97	22.8875089022698	20.6835660721526	22.2806536769689	25.5228725352725	31.5681702744935	0	19.9765271658926	1.55126713317256	24.3452073264180	14.9134821243472	36.9327688548742	6.54648255927607
98	23.5390644851022	17.604248095182	19.2079591747005	19.9022190054344	26.8881282893726	23.7155768262986	16.2779680598359	8.15524737011479	14.5887577771076	14.4238772906702	30.6165317399551	17.0796090876735
99	22.15975343119	18.5176828529207	36.9028305565878	21.0715666842622	35.0854494905635	20.3480024311038	5.92382736098896	14.4887445414406	18.2476837178700	0	24.1921290315782	9.96872156167258
100	17.8800431106648	13.1745057552465	15.0205863998751	23.0404175454657	10.0703000259038	46.2389594706651	14.7209420999040	22.7855748420805	8.71212635850969	16.1789609360070	24.3158870767089	17.6005224502185
101	22.0286101044554	26.6982235963519	14.7734281144425	23.9669441954708	70.436731197951	25.3478251898932	7.48563061067077	16.2175925839075	30.6178215807636	22.1256005021462	36.5339098708962	31.6617096719187
102	9.57106206574248	23.4532612524468	14.2999215355359	21.0514218085996	25.0141235373295	17.1816805317885	22.1708304582151	34.4965354256753	26.9251092856233	11.9727501438459	20.1328883339599	14.4591174911226
103	0	30.4657118862669	1.78644716655131	22.5328193642909	30.7533760534666	17.2618363365674	6.08345788238986	19.7768336840881	10.3356402420267	19.0031346204736	21.4625102810229	10.4038694029305
104	25.0481874488956	37.37822128122	32.2031228244882	25.3922522153402	25.4763222845961	33.1032386291669	11.3041629761872	24.1331691795089	26.4350025268970	16.3325493563755	34.8501206135959	24.6827033592891
105	17.4485705698396	2.90849886898913	11.6816974012828	32.4487536476247	45.6790087149407	28.7747655114173	13.8268756964261	13.8368162184486	10.9158419133455	10.2450313760407	12.9424328375643	28.7617189544442
106	28.7814707603394	70.851867414734	41.0850151179411	56.8315966378951	67.4873131329813	60.6250733526184	21.303405120022	42.1979929084114	22.6652347350542	32.4393504415494	44.9715243510942	32.5334508222531
107	36.7705640600813	41.4741858890425	42.6184428300333	20.2627003583411	30.7865053747065	38.7402933060700	16.6590150076273	8.1226255647936	17.4940658774740	26.2765146074571	25.3062508602552	17.2836371508151
108	2.01653801392902	13.1539103349578	19.7625157894196	3.10098864767393	11.0310005532488	8.26494956813863	0	7.38727464934624	4.45160241196383	2.43313534108672	25.22055137021	8.22057485289026
109	24.8016739036743	46.7519474048744	5.88066977080021	25.5742306106617	31.229187091311	23.274266693551	20.0298437745337	23.9027335999679	17.6857090432811	24.4418757635885	36.9237171576219	22.4927145938693
110	31.5736181970161	18.6503990685558	32.9856405918499	16.5428369125206	19.2825867500915	0	21.6607806644370	21.7125311554148	8.66573477835687	8.23443125992448	18.05194440971	20.6678284914226
111	27.4764622919694	8.90584462100801	17.9665914691054	34.0211273142972	40.1243237639931	15.1367679378817	11.9293320004586	12.5063024087929	8.10086682077956	13.0231367035062	24.6371688917805	20.7981050787320
112	26.4508533186544	28.7365732545231	19.6345360144866	36.3168352934202	37.539751405333	30.0777421379384	16.9473757316190	27.7163504998501	11.9862495099962	18.7582248894984	25.2236070816311	11.3862962987791
113	31.6384989578242	33.8436476082953	13.0656422745073	10.3464212804372	40.3783779626379	49.7543655016291	12.0700181409940	19.1036813688585	13.0984211426283	18.5181591272211	4.6647508284626	5.31544620273788
114	34.474845572801	33.1568524885652	27.4967784412591	26.2954587396576	44.1548218985017	49.6940559656553	8.7399421730102	25.6321102744438	17.2230210888667	16.8288338291195	28.9696902618868	31.8079437356863
115	20.8175053059231	12.4499453059221	4.97601600281247	5.40302842661966	27.1575975882934	22.2112365535780	18.248000977345	27.6689488748952	7.03884512992634	14.7324849764020	16.7402382889337	6.31506113240048
116	26.0947782285224	32.8197520787486	14.3614309317789	34.4202742704479	54.9639926211516	55.1223125772463	14.5424717818200	33.4647908304100	18.1373047381555	10.4852030236141	18.9747597856228	13.0765149375861
117	33.7356987541237	29.6341758444322	27.8556891636520	24.5507475222802	29.4135510116562	32.9469358844434	18.7131960938555	24.8144390926485	13.4775441100134	14.4561208549769	24.1878052684841	14.9849334108053
118	5.82766657109529	51.5822445494606	32.858608643699	17.6658044130615	44.4287749523789	16.872721003575	7.76403759404266	40.4347781956824	12.0104060403739	26.1674371272966	6.60131075734394	23.6337033677055
119	14.2460419841833	20.8730316572778	23.5359650751162	38.0659592484797	26.9165047836864	22.6163852372669	9.28175687159667	21.4511735819184	0.513081392535096	17.2464221340596	33.7478722003924	0
120	28.0400478144466	67.0384743912004	41.4788302007772	32.0555733203125	58.7596599416552	58.3324558903163	23.6858414688718	27.3859716559755	25.7986147042288	17.683551913089	39.8582172915158	34.4917013817546
121	28.7931804566030	45.4442544368092	19.2707793162298	37.6893528936995	31.8754205476380	47.8022131082506	18.3673022933991	17.8155754296426	8.72838374835176	23.1183985329224	27.0884174670709	24.4984884570922
122	21.1820921119664	30.2569453193585	45.1870117583254	49.2930163893291	60.1516169626897	29.6551746786494	12.2986482073204	20.4567711665543	13.3294114115810	19.72525349608	23.2523371775061	23.5538296907256
123	27.5810323867407	23.0280928747475	38.1166748890568	30.6048002839701	49.4632619164867	28.1876646582173	23.4669688833396	22.0698287731578	12.9443328789457	19.8771996173886	24.4025072457418	17.7220612981268
124	24.6065887670422	32.7966689717637	31.2470584541823	26.3563267130622	53.4977633083395	52.1885474679414	11.1969726073829	16.7210736116983	16.1289476816783	10.7270572102423	26.4477565489788	23.2232989596692
125	20.7297257043371	28.7636530048555	28.0377318893790	32.9623371901052	19.3245053145217	25.6089204076470	10.9515224932865	16.5453205704944	41.5537812355949	8.66242417657817	26.8541852128364	21.2208736229885
126	20.1813316360671	10.9060158026392	0	8.89217066011887	13.8323423144241	2.01603958092253	9.6800449926735	11.8776151524652	6.85523822528613	1.59913199273987	29.5802826887156	11.6696049538448
127	14.8074550908153	10.6682720193959	3.89723286710826	21.0917033352249	17.0804011598969	35.6942697986211	19.2863516037893	7.84332937825717	3.46077832366672	2.40933096923530	14.7570677840956	5.44406699547073
128	24.3437217320351	40.6652744212327	15.8462694120892	32.4205949294359	60.1894724130434	0.158622716480991	14.9613251744777	22.9710823220838	0	19.3942383142070	24.8165861124812	18.0636547442081
129	24.0927887356656	10.8047090405321	15.5356074007829	16.3338548896366	51.7545435182305	33.2323932524095	16.9720079223509	17.1513515030971	11.8813904635227	11.2029511286329	28.9051827152827	17.0236080537042
130	29.3769073093651	34.1508313193709	24.7424874096886	23.2181398294579	42.3189893330628	1.75375862458070	16.4369205478408	24.5904415009611	15.3234427770568	12.9302681893391	12.8818770800135	11.2545797289239
131	23.1280240151370	5.04993461480321	7.0982072697622	3.68464908379199	35.6695053216705	0.190374363855081	22.0295968137999	8.34675491992553	14.4448107564250	15.6741340377835	24.6576226303651	18.1852993148272
132	21.3752216580813	27.1032120208256	24.2727874785310	26.1223624304401	45.5435163353345	38.6002696134288	12.6765258056616	17.4783189433843	4.79646286012576	21.8300572077055	21.9904489365554	17.0307375937051
133	7.49456147808444	35.4302810095489	29.2880170745905	6.24368671484029	24.8452646241409	20.6288081793933	4.24121171108233	15.9805004774133	20.9950007345864	15.3367851552393	20.5803585310625	27.1760348581654
134	28.237341420399	29.5770517156295	32.0219921484119	29.0163760182651	43.5063199874968	50.1407090605947	9.54626436884426	33.0210214195108	25.8271117083631	12.1809915493995	23.6565573352618	18.3150578941972
135	15.2436610057147	38.6495578460178	38.5462202046573	39.6328159306608	32.4054431903666	20.9763357968874	12.0337276062302	17.9963350395758	35.246694499413	10.7644060163587	35.72920359635	21.0096771524408
136	0	0.273100385216864	17.6963937423323	2.81132196332978	40.6940363416131	5.07450313445198	10.6420120487127	5.24835526190038	9.83050408316067	7.33314691261191	9.89701308133425	9.88522388599725
137	4.278078687477	0.568433265255287	0	19.1427885741366	23.3276527771470	21.4390213164082	1.67966484632797	2.58833090302536	4.82503193892886	18.5812022107283	14.7252802265689	16.4222528368298
138	16.4162535167716	29.4123114290909	28.6874513775298	22.4399377933879	55.4572473342601	34.8087275897018	17.8900410602549	32.6499902298933	24.5291957720162	29.6712814995800	15.8913094180655	25.0262480736977
139	1.29925596311651	8.53814884346106	12.7140448301262	7.3324148414112	26.7083325362852	29.8259691885368	8.2512218125826	12.9725525832049	1.56648017811834	7.22841699716075	0	12.6263978722058
140	17.3983713640405	0	24.7449229013258	28.3200803559106	22.4124994229489	7.33492192688205	8.38779972793825	7.86973401956145	17.4527466187626	14.4765907659488	4.6492209963103	5.37627318151298
141	11.5035198233831	25.9643777241099	42.1777157509246	13.4474611335999	26.7027969529061	20.7928594391472	11.8483822416042	33.3147867392055	28.3591959395894	12.5776127290941	20.6255877843394	33.0794895278357
142	14.298536137774	20.1750055779722	18.5278476628531	17.3184455510117	23.2636719799067	4.47492894512869	11.6844538070812	16.1207789876182	1.31310008006906	19.5760042633365	19.3489207515657	13.5184150903651
143	23.0241367016094	19.4158993555865	16.0304543767737	27.8078152075784	25.4580417335830	21.7846968839108	10.9077064820076	14.8880473881692	30.0640028185875	31.0203275547658	19.2358132049778	20.5934860127345
144	32.2386633748429	46.7857147475611	11.3697092605865	22.6007867375506	21.4401636564532	56.699232872828	21.6531394493638	13.4138051619925	19.4448439805200	10.8297178776117	16.2356107526523	17.4448700932538
145	22.4940329005803	36.4144600236971	17.4202946855463	29.5433556421304	34.6417863785892	16.0490111920190	15.2008473911531	15.6985097607278	19.8677460797933	25.0174417711027	28.9904363724262	13.8570336189416
146	19.7971454540259	37.6139956252285	25.0765984078604	22.8343042537565	64.679325745811	31.9166426950084	20.7028843611292	19.7919057585621	13.4622457579352	10.3975806546993	20.759933033274	24.8652380296464
147	0	13.8067002845196	15.7292531133040	13.4973071318957	26.8082968620529	16.1906337937518	18.3295912207009	10.6836694960525	25.9037628849382	10.6877125431770	34.7745433525198	18.5543526108498
148	12.1241955618963	5.54552828781039	10.6828626275136	20.4202938011586	40.3688234760631	13.3497543343081	9.75993493188838	13.3173033654373	12.6917224389813	11.2678272763057	16.3217714028601	6.426551479126
149	10.3916491397179	22.7161665343183	17.7075365813799	19.7946692913407	17.4232557192563	35.8793378049682	13.5694676489730	20.6852788421041	6.06075132311405	15.9416804392316	25.4944985028970	21.2660132917236
150	15.7946675979926	25.4980026729495	9.16152591183567	20.9390244916960	49.1309445979689	34.8844430321408	10.7937484700932	33.1331703876415	25.2814344686214	20.7370463204690	14.2087311411716	18.9938995904067
151	20.2739864481248	29.4884397365405	29.4962477369931	32.0266695352932	35.1353081652845	5.72159804616671	15.6898663091894	14.9325977665666	0	19.1031971437601	18.8679997937501	21.1499299996677
152	6.64424226318601	19.0097398225017	20.2559132136224	23.8626276843394	42.3293566718258	42.1406483715736	4.79550815808155	21.942061412444	19.9574893738307	22.0411830713263	9.05832396499843	15.0209943018126
153	22.8407207948894	46.1353048081731	20.8834846354217	27.8026412277355	44.7550468159573	38.9243622390991	16.4289941910428	26.3690961493918	24.7146282959485	19.3889526049896	32.0262047654419	28.1852034605124
154	21.3815189670717	13.2325554413240	13.0194271507291	17.764902249471	22.7706481425623	14.045413703244	9.47170686686824	13.9631389441977	0.0207608706368791	10.3995616245081	12.3708582737379	0
155	7.05739604280893	8.54383537734191	20.6808058236895	15.0235517540118	13.6649990527777	29.9389949435709	21.1399521118711	15.6758346366994	7.37465141715358	16.7061733567402	23.1854520936062	13.3166428719161
156	30.6141013345547	43.0079481854555	31.0483366444287	29.3591303137061	40.8154691324046	47.9787633769565	20.6444830940571	41.3253497443757	23.1041309125901	19.7680322500092	36.7628295224119	24.2370497288232
157	25.5685721895452	37.092142428603	26.2991888418639	27.3709093294585	34.7957871166406	32.5953779343368	10.6305980333681	20.0795088951978	24.4763349212828	18.3391952228194	43.3348225150532	27.7406738296879
158	21.6290998264997	27.5363572570831	20.3430820332678	25.0412036421987	22.5260696688822	22.3172470915509	12.5678684864795	12.6391385435993	22.4408248246847	18.8960332986693	34.3540368150916	8.8623941635683
159	16.0037543063642	22.8675094049839	19.1567493481719	29.7212418606138	22.7203017687570	33.0379819875229	11.8533403291047	25.1050934677481	15.6210806073591	11.4959275988004	23.0618748697534	0
160	17.2606784241258	26.6008161211334	16.4046804346892	20.7165037602710	58.0460491440664	14.690586425281	18.0084540055272	36.236111958895	11.3478566314678	13.7017098759036	32.0775038086966	15.2185549300448
161	34.0140931109096	45.492267401566	42.1107796563774	46.0218408723665	41.0852691945092	45.6782142895781	16.0181759662964	20.2075034371885	27.9753782101885	18.7718680098829	24.6509012734675	41.9605243844612
162	27.033946463744	44.671823030027	42.2128448028277	43.3363903271445	63.3360043951348	59.5666449614812	15.9375920108763	16.0250709040342	24.1046362951294	24.9746201624629	28.5203150958473	39.5757168515098
163	30.4367121220717	30.0596371925283	0	19.8288707093665	28.9690804644761	9.72093703615653	16.3544150209345	18.2221388791023	10.5479586078839	15.7884906723373	12.0636001828471	20.4922792913015
164	22.6726260936854	15.7638016430362	29.7904438798026	18.4306920046518	41.9551740138050	20.0639932027942	22.6219799883639	17.5424730023643	22.4663484386678	10.6367883968266	17.8080170871945	13.6980448253374
165	19.4641862170548	0	0.56692398433353	24.7163823383706	16.5895940377459	17.3383637899764	11.9104572154269	20.9551900351821	9.30076081793796	18.8140883553455	0.245845871907905	14.4816832483943
166	9.26551121667634	45.9656358039012	10.1405420021334	21.2415194756954	17.7268983331798	42.7069148269729	10.8280550071236	20.6424966789993	0.477781941618945	14.6682153973952	20.1946508231427	30.3859499478750
167	20.0108902678139	5.42084695083092	0	5.87845583182207	36.9658420841682	6.06695191514728	11.5289832865944	1.22989362388406	4.29983363310788	11.7870807022208	5.44930587024104	0
168	19.5149899745261	25.3669529484886	9.10977988764099	20.8871709635980	34.5730613731569	17.2483624420289	6.8268004457478	24.9622338301272	5.38725356237496	6.09958275716128	13.8848091103939	24.1711255089149
169	23.9493943511251	47.138055271505	40.2436977648519	12.6816074590105	38.6563641431611	32.6303006969138	9.97976712377772	19.4025846102338	22.7715252565811	7.91884233877254	18.6983559819513	30.7209236370452
170	13.8211704242603	37.2141456825257	41.4168161578776	44.0083055929343	47.343201974238	53.226066447861	19.9040669480436	28.5741737758477	20.1450358216738	24.3948945250935	32.8240567940506	25.9873203700909
171	26.4807505570645	44.8865742668493	23.1260706949751	40.5074511576854	29.3860792304135	57.9698535300843	15.0567155281203	18.7039626638908	19.3159284574048	23.4932538793913	27.5104728978586	21.8997734477999
172	12.6082422219573	20.0641991547258	26.0070473591146	15.686259549492	30.5845134337158	15.0459274268876	19.2057227826343	10.8829972953637	14.0614819554121	7.2923410902803	6.51178141653511	19.1262498598338
173	19.7515456374647	37.032483615463	13.8921447510299	0	24.8440020451388	28.5096646198083	19.4431981249829	21.0360928013414	5.27564650703696	11.3263148815483	18.3731740725245	5.99095930273207
174	15.9681208013988	18.1338275276079	18.1369849932687	35.0861068207247	34.0703933816160	39.7432855311123	11.6649280237557	21.1492137079886	14.8157468276487	2.42440922989249	40.4605042218088	22.2771134665965
175	7.56386757638731	0	11.9690951278482	0	34.0683115343699	29.1471897537561	4.24974447638188	0	15.0251095427983	1.74412684186422	7.54825314067504	13.6318650532549
176	28.0985222028746	23.2849995015236	29.3706163236958	26.4007336434918	48.5148508157382	45.2175524002816	9.99524861916216	18.1613594431200	21.0937313640988	19.4476003917095	27.5513034209406	25.8575086288439
177	25.5211148928867	35.5985772697084	23.7631890488361	34.7479810944210	64.6177495691879	28.2570348814750	24.4099093542496	12.7834902281765	18.5456164121145	11.7795936938111	27.7213164122962	2.25284006804575
178	37.4416884340709	26.954367927393	22.6782971128682	28.5226114781756	25.6215798574442	47.4506585704371	18.2571208394212	22.3318534578558	8.73478630637698	10.0767600874691	27.6890171149447	10.6426934922886
179	26.9049013607479	37.1842599231866	21.1089399367314	26.5696677327204	54.7295006356027	15.9854976726164	13.0639337498533	14.9137110905240	9.34665684133692	19.8507505210555	21.7961172275371	11.0035991025097
180	27.3847392433944	26.8224304581648	20.7677641765114	30.4653424082823	29.3574101542456	33.1108030306707	11.0496602121823	30.1873327297733	22.915305745734	10.8255573775200	14.3038552287776	10.9588643349410
181	29.5930983765990	40.0132381170095	0	32.6732344007013	31.8335375934387	28.5512122584295	7.89546721012348	21.5538935262456	17.4421102292753	16.4409032052553	26.5486506556108	4.40829086330611
182	12.4310189795131	35.3927649441352	33.8561520973713	27.1632536121006	26.8791132639433	18.2898226931347	15.8692732083414	16.1468298201845	16.9603637024300	20.2757246417078	24.7977256911718	28.6334526205062
183	11.2652867736264	21.2157491150242	7.93364063871951	19.9483704439642	24.9303570925477	34.9166324421966	13.4599779048762	8.10015936596836	4.77941689645035	15.633416731901	12.3027966967464	0
184	31.8992519402236	28.2787553112457	8.22048804980436	18.0441642329576	18.8502556836013	12.3318388045810	20.3944298285434	10.7112458322892	20.2785633892627	21.5773052954706	28.4363289044418	18.1147344218212
185	11.9007679404401	7.16849819059989	13.5459489469689	26.9585733310297	36.5870366397076	45.2975203480718	6.24605934376963	21.8200797266205	20.0203172648145	24.2989205727199	18.3825958838197	16.4868750115998
186	17.7219559550861	24.9186006821336	17.3822008409530	21.9952598054952	52.7603314059261	37.0303193862568	14.7066889761260	15.3529980910014	11.6439173038342	15.0584174231286	20.1035157696107	19.3992922788081
187	17.4748298782382	32.419495729177	8.76086504390761	30.9068251625382	40.2831756526884	24.2468412397544	11.4005981493460	15.9655771008594	5.30228218195652	8.25784799425551	22.8614441257578	20.8529663228227
188	11.3981646504491	15.8553818641862	14.1651502572670	15.5845915976743	34.9635454834146	3.74143781468315	11.1879953313299	19.6322702675966	21.1520057190692	9.642548305399	4.32154117592445	21.0699804254754
189	27.7140699547305	58.5172797832141	24.5563459919119	34.0129090483577	26.3382348976339	25.1168762367423	7.70297065264164	20.8396185351617	14.0908342025003	22.7903321941011	35.0637131202919	23.4468913795863
190	26.1253451939153	31.0766987439488	9.34204805102112	21.3050252165896	46.1283316590063	23.9421643913516	22.0010491775320	25.0941944518959	20.4365243320623	21.1714166606432	33.9630962282038	19.2032637438093
191	21.4014746501907	18.9754871098061	19.8059526976835	1.35601017275858	31.1140181937977	34.8102295553503	16.9418470497692	14.6019744238790	23.4595530153169	21.4094126542495	41.5710382330059	10.8942728059035
192	0	20.5263528183586	22.6216666165319	19.2147900901276	14.0107889958853	12.7519576817093	0.208298874544523	17.6200848375084	3.19047410355085	27.1595728734649	31.2046282214499	12.4397949140631
193	15.6042618559109	13.2385601552281	23.9648441698994	26.3844346884208	15.4333753420066	3.24470527810887	12.3536143537767	15.8088586972733	6.72230246864447	18.7655023024607	15.6462360927262	0.552344762372156
194	25.4595099527031	0	9.26763566801672	2.83319167106980	37.3902938803698	0	8.17682152685738	5.72095998912407	8.56347391151292	13.3919231156655	18.8640781011936	0
195	26.8879533113351	26.5675268128165	41.3314186704279	39.3489309388075	47.2328407158383	33.9010470428063	8.27038065165351	26.9236941347244	16.6086035071425	24.9145801827673	30.4412219543643	29.2921794963410
196	29.8446763613682	29.4167052342183	2.28992957162183	30.1826975002475	25.5566803330629	38.0501718038748	22.300566444951	7.84224130995609	11.2315684255397	20.1180868677986	34.6688032637488	10.5608885180269
197	32.3989321894956	34.810859121293	26.4199430691509	9.93022139094584	38.8653677979563	25.1610139856226	10.1385707953341	6.98239442163469	1.60126636969895	13.3663093099854	28.4902160612853	18.9931094441375
198	13.9893642260180	20.8808865903802	12.2761110543554	37.4399249543931	9.43846878189666	22.5554972028727	15.8489761440908	20.7502690001183	6.94654356175704	14.5677023092277	16.3135917719709	17.0197895545171
199	28.3456929448215	44.3078096571581	53.7794135867041	30.7426321048163	51.8127665728638	37.8004000745085	6.42660934549769	10.0500966767185	25.9005211424109	22.2270915069814	26.3608472015057	1.71979810376221
200	34.2643558245104	21.2831667412541	28.5063464399314	29.9109441722863	37.6706255448962	49.5927893616022	12.7326054380064	28.6320007497294	16.819224733674	19.7699577466494	33.7557736436028	19.2022961612629
