# Supplementary material for: Simulated data from a genotype-to-phenotype crop growth model for pepper
Source: Data Brief. 2021 May 11;36:107119. doi: 10.1016/j.dib.2021.107119 (PMC8165395; doi:10.1016/j.dib.2021.107119)
Supplement: Supplementary file 1 [file mmc1.zip › Full 100 GxE datasets/100 -- h2 = 0.3/-916523129 200 0.64 0.48 0.64 0.95 0.8 11 GxEyield.csv]

	NL1-15	NL1-20	NL1-25	NL5-15	NL5-20	NL5-25	SP1-15	SP1-20	SP1-25	SP5-15	SP5-20	SP5-25
1	15.6422478272078	47.1773332897575	34.1452665203153	12.0968646444572	50.3311888826593	40.5169681350963	16.1470272668136	10.6308503780687	10.5678636144863	18.2087969702607	24.6143339443414	27.2100518368326
2	27.2553548150556	32.6583540758515	24.6331414859001	27.7832846932527	47.2070966400647	47.8644993792404	17.4126583794474	8.85489845192746	20.371467671773	17.7033226858034	32.7829555627111	19.1526059376367
3	12.8675910883807	20.7750940043012	17.2234121230163	15.6374020682284	42.3708581053675	14.9786235236991	8.35131217973368	27.2603759865727	17.1342485594174	12.2821137923336	19.3675938777369	18.9593092370164
4	40.2085467754041	60.6275505996844	41.363935511261	40.7905796929054	46.9505538056943	49.3310830983947	15.9925308262454	25.1687511155929	27.5296261287194	12.5047561806936	33.027281016472	20.7841900533870
5	23.3151105552754	25.8262591423252	31.6371508448718	21.3892834412362	21.2321462829909	14.5046870036587	12.8871452742445	27.8358115037541	17.7544837164370	18.9816530741138	27.514934385783	5.76993384097335
6	29.8638962777718	31.6478087700756	14.76244543786	20.4455478615559	21.8651327834862	26.4239373181197	17.3782469935737	29.9381878396341	20.2424076008509	16.7328207542531	29.1606904902813	6.11501389122133
7	23.9825088630444	41.636719609246	21.9074130030154	34.2370466503628	55.3562044694756	20.2267823842800	20.5791237684455	30.1694639979793	19.1654288371752	20.5039874376233	23.3130465085315	21.7924719282792
8	17.688963919119	35.8675770540372	42.3624803153168	11.9545277617939	28.7738036996666	44.3881928639815	17.3851823795244	24.1492360739231	25.0861762838368	26.1306378478742	40.9160729323675	23.6409319478832
9	19.82057438898	17.2349308149263	20.9689685476355	19.6988100833088	26.7093384904476	8.49951868317014	16.8229963693373	21.9519381352361	1.19854181998133	4.96656475196593	0	2.90532918152696
10	6.42684490150061	19.1666910091008	12.9565895792019	23.7630652509313	14.6487847917952	32.017677981472	17.6553632130998	19.2475287034336	16.7809953070138	20.6643315328535	19.1507691782046	21.5333684919961
11	7.55883114764426	23.0949657492778	9.8363342322846	28.7753827842021	55.1777207973836	0	13.6674919660969	12.8007824837284	19.7377336944480	21.4594590827878	18.2802070490810	10.3670966137356
12	20.3676736992249	23.0896458391134	17.1659443089707	27.2920396918483	16.8100610288165	8.45535163791591	11.3927686856085	22.8877225009327	15.6757975583914	8.40913414671212	26.0600748162330	27.1498398721993
13	31.1830712712753	50.111953743132	22.9036524481564	46.3797564258389	44.2547187303701	52.9812914120323	20.1616825560183	27.9812399431360	8.64482774621189	25.3920658787645	29.6586155204608	23.3756018315842
14	18.326247904202	16.975639247542	22.6872341380182	29.0506680534514	56.2272761849524	22.5979531077898	22.1105452171928	38.2797418281405	1.03359377351563	13.6497407607697	10.1624495464048	13.8962658611917
15	17.6848601677126	27.3171251344668	45.1094372143853	28.9039141354310	33.169423922098	13.3002970052132	12.8028770342334	21.2696703637765	33.1489502367738	24.7596613405559	28.7432429984749	20.2720341488604
16	20.2338725345829	34.7672083680587	15.3112409404089	15.916551292895	44.4256145396360	28.3899870732384	13.5614657224666	21.8274325083168	8.22864692767014	16.3632003941932	14.3004279491654	16.7515797464875
17	36.7500839594148	48.7100703836176	25.8479574650638	29.2433730559882	55.7174623359309	24.8301368408561	23.1144939839894	28.4735405993458	24.0038308608294	32.7616616981034	34.5344190263145	16.3474151255686
18	24.9119060174124	46.8058519068175	23.1543915134559	30.3297317014382	42.7526747674402	21.5219107698048	17.2837964046511	30.7730711931583	22.1892957874811	7.87651911246087	15.6802488171767	8.67056109068549
19	17.1428034230186	21.2045735624726	6.73186966749094	8.05845412287569	24.6492748288105	19.3769473804909	16.1529627323092	4.86327038546232	3.78944953886272	15.5081195607002	9.91053403932055	4.60919422911361
20	13.7390357737366	27.0063331331623	35.4513952028288	9.55779614768847	25.8788080787805	27.5038176329636	11.0349315779857	26.0987513537202	16.8050228358563	15.8808024213215	17.5363262637632	27.3534481895937
21	26.4660785580751	38.7630252487381	19.6625423336008	29.6495456792750	47.4756489556167	12.8884844654882	12.0243036419501	12.6360472450621	5.51033898518473	21.7266856358252	17.0957600486139	15.9028431956155
22	31.2776299785178	28.2164787592497	30.1936633209087	22.6795467084450	24.9875075943291	35.5828608592087	6.2792479102051	24.6131630428284	18.9988144893990	15.0127599985468	32.1752418903774	17.1106841611484
23	17.7058372009684	35.3329839277768	17.2794807895014	37.4697701229264	40.9464593125519	30.0712045428789	18.7953855455749	14.300542438352	7.65740928870482	18.7009166772758	8.73771857001783	25.4531703010597
24	12.7598802442806	15.9399302970347	29.4677165831846	21.0819210551788	31.6599087918701	2.64780668373704	8.15925159375948	20.0113215926985	9.42553632880637	15.0375001082800	19.9683031313315	22.0161922509741
25	22.4975641362304	24.3855396272307	15.1577494031952	38.7021134383751	23.9875294387698	22.1581886037063	6.4250417380586	20.1238875530063	17.2485641271304	3.9418347493844	23.2982250000252	7.16148896611291
26	17.0629323613843	33.4322869409253	0.245046317362767	25.6938614152386	37.7234676335698	30.4742072729632	15.3855661868001	3.76182978546219	25.6064738102186	15.8254451991185	37.6663152198642	14.8382538240180
27	19.4084456758301	29.6813853791358	13.7651981640588	16.9391849270771	39.4490807549347	18.1646789588938	9.99529103501473	17.573972830058	13.7683458496307	14.7983529993160	8.2070225031977	6.91537416794515
28	24.5038379739636	41.4266637873936	19.6991242561314	29.3352342666153	43.9451145297137	57.9227861709302	11.5883701074129	28.9015862237325	19.3072150275483	11.4733512355722	36.0268665216726	9.9270087460158
29	23.0513602104734	33.0697907504931	27.7008781474963	27.9714443998258	29.3015255670618	48.5343232357557	2.85619939195877	23.2059495319712	29.0222780810158	5.37527987471423	28.9431951982108	12.3494712926439
30	6.43472476219647	26.1807088280298	11.1774280528176	26.1174747918116	40.4290756482279	41.1189385972831	10.2329608813313	4.06374541157359	20.9880432681977	14.4978447105685	9.26470779517096	3.80663877881219
31	17.5826500742435	28.0307053485238	26.5217491473552	4.28480982736523	27.0949349297066	14.0340871733744	11.4777868687893	18.5568874289302	15.0754267109514	15.9568574934217	23.1651659400214	20.359258325632
32	26.1782092621892	21.4054531407317	35.4603776081276	31.11680713138	56.0380156320323	39.3834609181002	15.2329729064351	13.9918327843086	10.1993999044621	14.8209759734503	25.1183788816691	18.0637826715518
33	18.8646966756007	16.6788366335718	17.7733746682301	7.75473728992492	27.354195619386	30.0150484678107	9.79120448582886	16.1474076493778	17.5314507386585	9.93723515725135	18.3553876283408	28.5253137435412
34	24.1906806666100	25.8123606446433	20.7759264387418	12.0628992448909	50.161774929332	27.5790796296915	14.5092182541806	19.7611025112420	21.968192951857	8.52546059512378	22.1404006602157	2.31515697489315
35	18.2669235672236	38.3759964627358	19.8905914599995	26.2484254205544	26.7087465743299	21.2046846799071	15.5868425208616	17.8598370713722	5.83968896058135	19.9309193532279	22.0617327209914	10.9967173919428
36	37.0014772632464	36.6963327537355	23.7456077992407	22.1913899394012	37.6594000694526	19.4625759673927	17.9569665203720	26.308568379347	19.4286605761611	23.3049753547494	38.4836094643732	25.2268144734362
37	34.3844444844012	37.5943464781854	25.2577825223270	34.8741783742111	39.6919243845475	29.3356734417945	19.6729838305355	28.7966236192556	26.5607022368768	8.14370255808184	22.9858596373408	27.8161343214575
38	22.3925104731342	39.8016467797111	28.2159504811617	24.9515525291763	50.209278432936	37.0349126278739	20.2899589382503	16.9926570311482	19.8912800527877	20.5696704698411	15.3968728067860	27.0514775500748
39	13.0924033551955	35.6217871536339	24.6146767740135	43.8434839616232	39.7855718548904	33.6416432957291	9.19312382720402	9.56246760411221	19.5050491821202	17.0687533461036	36.7171772128468	19.5014619980113
40	17.6027840051801	34.0995711437755	23.8200027684079	23.1913725463613	32.8858838719787	18.9971168918601	21.2414760466520	23.7698586141464	17.0567260855899	25.3021439945178	31.2582942245959	18.5923904164280
41	29.1932423779629	22.2913525300438	19.6302312926287	24.0867927110503	26.9899409728888	41.4271686677509	16.8412016698463	16.209776190901	15.5778138518845	13.7668443720613	27.9057080845251	19.1073272655928
42	23.4088573496842	29.0567700292620	33.5474313964760	33.3661017821338	8.89574702630203	30.8030881543561	14.1179522004292	24.6254343892826	5.19557861525972	12.1358191451417	22.3568968740246	9.1538314363132
43	19.2808270140525	25.9386300015332	25.0385731316998	43.3451661071782	45.0744212297918	42.8678301661067	26.3759267703247	19.5213436488829	12.4096557407102	32.3155640563642	19.9484171192206	15.5857741282676
44	32.8506284248915	33.1338814094828	39.4359790552129	31.3749646856114	44.6504364887139	43.8089654131248	23.6868120223487	17.1640313496313	6.40585780261845	13.4971856621824	11.6880497215740	20.9356858483065
45	12.8181703847316	52.490772551261	27.1419392178514	19.5566036528713	51.2672197625825	46.4017422763566	14.1779413575472	26.5957522435403	21.2538530403499	28.2491427752259	42.0445792154728	22.4928233418289
46	25.1380435216722	49.2633759661137	11.5534508815653	23.1140622165069	43.878006245889	45.6889647658414	16.2637934062605	15.7286826404309	5.60284499018774	15.3088385470987	39.4066656621877	7.08823759662844
47	27.1042012094650	34.1823694719205	22.1711072706613	21.7582803785066	44.5193022279397	14.7245900948545	3.36033730535704	2.4482162073094	19.3065665441734	10.3664349175950	22.3759505946342	19.2949222920562
48	24.1276917097137	24.5267412107528	27.8690425997143	23.7913889875821	59.8843315443818	55.0432885376814	16.6895314322567	16.5203938070241	29.3468177239253	20.4715380452911	21.2011448065722	31.7258966397274
49	30.5749499904052	38.5847187004020	22.1093090233464	3.54505201346759	39.5982658042567	37.3174603725827	16.6065315447002	19.9311929884614	17.0072178397875	28.1767193820196	23.5305169393821	25.9085276483951
50	18.9298111328297	38.7941608337239	16.6553679776207	39.4011139493162	38.7882976038539	45.5160428284983	24.9705527460466	10.233365718732	27.0519755706150	17.0223346833296	30.23549488753	29.9156864796706
51	3.55596663491079	0	4.42069522136763	20.2575705315729	26.3659278334005	27.7291449532675	18.2928193627559	10.9546198086725	13.4071840592932	12.7104868162574	32.8929377182981	12.7596002874180
52	17.6470663689724	14.8597052713743	30.5774077244921	17.2537263674343	45.6019429892326	26.6111686041929	14.1082695980678	11.0851330827219	6.34900633784703	13.2425093814859	14.2048045826936	8.01217416964488
53	27.0229154120746	22.5408457949101	18.1729256610285	37.7472440568627	30.9202930972201	24.4878689515954	10.5203218512351	17.4238305396263	2.35184941499392	18.8246251300486	20.3295515135108	8.86318505321051
54	11.8010625381854	7.92481546155647	15.4171327153801	8.71731472257113	27.8290260584889	21.5101789923277	1.61985562017908	1.14334897932736	0	4.82842447547142	8.28563679058719	29.0306077001489
55	11.2147252538751	27.3073261490481	34.8932066832062	26.5647443706867	40.1503837930842	38.3299480800232	15.3623035315631	13.4551648723240	20.0095914047144	22.5063829839876	23.0488258775851	35.6161774783054
56	15.4052165828128	21.0055804419683	2.63412771678756	8.03941460608267	37.7085769627504	15.8853372626368	7.72721958569948	15.4156147153504	12.7125145971645	19.0498422097858	20.0666727868364	0
57	22.2867931229572	41.0739071558903	21.6544229966634	22.4531215540192	41.0697091811336	41.5185309328096	29.1794114463066	30.6147807780762	19.0228105734660	2.44385401664585	22.3704988244257	29.7870243458190
58	6.95562203638025	7.5679955093073	5.73562843891854	38.5134961610475	42.0275354482374	18.3981018988907	10.9374894249508	22.7542414758419	13.7985672124855	17.0728023655637	8.40924623288484	0.80942299495448
59	22.7796869783591	29.4926929207968	13.5174995498892	38.4099198077097	23.5941057415246	22.6638558387926	12.4226407976827	24.4999279907715	5.81594808974342	22.4251744586502	17.3118799649502	16.6334748036432
60	11.3266449356639	0	7.10019293776931	12.1456051175471	11.8824075154985	12.7393505391416	5.5527560333706	22.0940334143821	5.40744810745746	11.9786124542497	10.0897989742110	15.1147314330714
61	8.88700752934733	16.4200655894562	12.0743026641623	23.9715542669711	41.4697786161936	32.2362496905754	5.09148223037077	15.0703004852909	8.38943374091891	6.58065856305306	15.8616601810433	9.011829189466
62	0.372044956128539	19.5429221324396	1.24538997822372	9.21165061004517	31.3143656206851	10.7562166289193	10.9702590677095	1.68567303446498	0	10.0462393450008	22.1201747426653	20.3598717148635
63	18.3843004509344	18.738170361163	17.9456290417653	23.2083974232686	58.4392041551229	40.962871594184	19.6045810143588	17.3517352825448	13.4397478244328	17.9039897818016	15.8528217008941	3.19533913786882
64	29.5274221721696	42.157721455879	22.3213617867880	41.2193373544621	43.6726389384656	46.4650858391095	25.3016503560153	25.9260240093192	12.5679595565048	21.3215175748398	42.1052893824946	24.6358244564863
65	33.9096519775228	23.987389595498	9.36304784842455	36.6247120490543	15.9130711938710	26.6097733131545	13.2138680127537	9.4898184666142	10.5470519181737	18.1816265077591	19.6958545014795	19.4799934282589
66	18.5264027037966	40.8751986126012	8.96650614297029	22.2444633723678	26.4521506958049	30.2388334465705	15.2370501731393	30.4816594388449	12.2141102214917	13.4804166192743	5.8316484561058	17.0895990392099
67	22.5765553954599	25.4139676854767	25.8768545913181	30.4241088747438	39.6676118538264	27.7956036394491	18.6697673437591	24.0470247593743	15.2438591293241	24.9843345779497	25.0900079247053	14.3490404238547
68	8.62836539536008	16.6806301042836	13.3566591955038	19.2481516317588	47.5089099710393	11.9226122965867	12.7436582756948	5.96020842337521	1.34383038106428	6.20622267266072	8.9833915162446	11.6356345784195
69	26.4985826254580	2.16096718063397	9.43354576359333	11.9764250037383	24.5090481427345	28.7835403094591	9.95126722483888	6.03721645247037	9.97804379409871	9.4366399163956	22.3991501519747	1.60239008622054
70	25.8173569515682	28.5217264667905	30.388351696072	20.8197506156545	42.0329739098153	24.3184152414138	15.9650022380173	31.2096829876599	20.2590552176086	12.4438570310736	22.0541095288505	12.1117752228854
71	29.3593155067694	61.7558400349347	12.2095410433872	39.26899109156	50.3926355262634	37.1188011920606	22.5354520623975	22.6825390566803	20.8490623975761	28.4742559222184	40.1865096713214	28.3846981032528
72	32.7836031768099	47.8750561437517	37.3947903681025	23.9733197554567	34.1731610713048	43.0074062766041	20.7434200052219	21.4438479674387	27.0715452030589	12.5506334316792	29.3798969957086	26.2768515749813
73	24.8590578045562	42.1154878492392	35.7562125462811	24.9940369186018	46.0447408990436	23.030766984414	12.5767647964208	29.3590386249022	15.5437077416147	24.482525297535	25.2536903124712	26.9156936585583
74	16.8846719012628	35.1094197012023	20.1546512373175	28.3074325414440	34.5241129498404	25.3812108056089	17.9741793399386	0	14.6971544885386	12.1436940931869	22.9258270176514	12.0468550848285
75	16.9708534709778	27.3071808225195	28.6383939978436	42.4895114075209	35.2485197691185	28.7034478538513	22.5457361466652	22.0424629321155	24.4218587324585	11.6550812472106	20.8185803316807	14.3072190855350
76	15.8484829561982	25.0587294160108	16.4885071116452	17.3419884186044	27.4585524887923	22.0444624664632	19.9734885355793	16.3961654425259	16.1410593806308	20.0473327499159	23.8682386228148	24.3148227819752
77	25.5564106883223	40.5833545221891	24.9341345806612	28.7051801050832	26.5251637774652	38.2172300723398	21.9772332753663	21.8914357058136	26.6098637854387	19.31551111123	12.8614619712581	35.7620141900345
78	18.6198931410122	16.6762131873514	13.4935249105982	26.5181551810672	35.4695731934577	6.61558147227379	15.2480835203092	19.0348981091057	14.6356249463906	14.1157681501905	13.968026648958	3.06083556297532
79	5.39830456741141	8.07307907803918	20.7569444521544	19.8393105134827	28.0632137255074	39.1924508030457	13.6169720825952	10.5756393966460	14.8682654956090	9.4677562298156	18.3301323150815	12.1591188345128
80	11.9360851478918	30.4989052319859	17.8145654427191	14.553024820116	25.0642681558473	52.4640119154715	18.3545679306339	14.3378383924728	13.1765343399555	12.2351775953257	6.46420677800734	16.1258641024334
81	19.1655765075736	28.2229911384015	4.15786092205403	31.2701177723802	37.0970664254335	31.4341974226549	12.2417252425969	26.336522951565	8.42903782033392	6.90888893857759	31.4745744931712	32.7464963391903
82	23.3720358123020	37.7138560293362	25.8748502552387	33.1950347328036	46.5053521678977	16.3970535886996	15.3380274559238	30.8766964113229	15.8757493508596	9.073756038176	37.7406044861850	24.7090541675939
83	23.597357758914	18.2353310157206	12.5965757954771	14.4902335561332	25.2994239579773	9.20200201056265	11.6783866753511	11.9804701891966	5.11154900596753	14.2199923162360	0	9.3442296013123
84	21.9059157612785	26.2736742654034	35.1452704571219	26.6438723429144	7.49670039159567	13.5942311304305	9.11784667448617	18.0237100423706	17.4695012781234	28.2283587857407	23.1080889762849	31.4880727151469
85	12.7037157319716	29.1189252343986	13.6925086402274	17.5348983875460	38.3204111701451	23.2073631356463	5.65946173166191	14.6055139863566	12.1772660203257	25.8426977378781	9.64294059465576	10.2379578034553
86	23.9961165737533	28.3649945726409	38.3883875261266	36.8221453371798	43.1023074158365	6.87804089893947	15.9761847992156	22.2785177810907	16.3404342638191	16.7251278803276	30.8408793668033	2.36677086635969
87	19.9933679185046	43.6515744478964	21.0327725897550	49.4340901484114	38.4575074868117	40.530977835018	16.3477099446065	23.5778100841173	29.5639581139123	23.5076016200706	13.5473864088905	27.1821448694810
88	10.3846748700454	16.1110433282221	30.2247921921919	14.0820927653603	37.2986738041423	14.7332594759736	12.0042640956828	12.5312295339859	6.10562471538605	3.71024013136728	2.30171515299862	13.0348423357724
89	16.1469137902583	27.5448591929383	17.1985025708584	38.4806515636384	26.8161066383157	38.2429885045459	22.1510980406685	26.183450243654	17.1979893740349	19.2267015886833	23.3947801376287	20.9466052423352
90	18.8059464266137	0	8.88207699317346	5.87838268270595	11.690828900602	0.510368956459773	10.8735660532045	9.6566404214913	0	0	4.17265388210665	17.7477984939091
91	32.9248749662831	61.6334117152014	39.6219172098558	49.5341741349154	47.5249151091607	25.3954181315304	17.3705187948975	29.4518138463063	13.5494196729894	28.2279096596046	29.0345871245700	36.0094049262061
92	14.5655271775506	11.9949981148585	12.2072218761776	27.2714316828755	34.8235615059661	33.2003218660104	14.8432834953697	3.04570981801032	16.6487484306393	4.65117478856953	18.7070562560664	18.6477106813811
93	31.7716114150595	20.8789739759446	31.3221326681594	27.8744834174443	43.8688362434723	20.0197885696232	11.7661000231130	21.1298013312805	11.3785744596380	22.1495947093235	29.9320303174079	13.0545805985820
94	21.1134513851621	16.8605705462860	10.1910213290988	24.2780430496314	23.6281847383249	46.012635946414	11.9775901015024	14.6096194786729	23.8046209113087	26.1917328627597	23.3464479098043	15.9296920187724
95	18.6091404248497	19.8956602028209	29.1702118352025	34.3824610803528	40.3590676073842	0.0784799721274787	15.0991210036178	15.4766242848068	12.4034925290763	17.7806839688583	5.84481836518975	10.2300273349052
96	13.7592581700669	19.0526388054824	26.8529138197281	38.9300621251435	36.0198319628463	0	6.33484066643959	5.92242610027662	14.7871308092007	20.9573534566604	29.1926809374439	15.1214681082494
97	26.4897887065348	38.0247183440615	33.04311629283	32.5678544227977	40.3442942912909	40.7817515840504	19.1970822488619	13.3787452103746	25.4746259725896	33.3890128779638	38.6678353795509	20.1171681459562
98	8.84570472507985	11.2840009538288	18.7348441156542	15.5404481033371	9.81094698193608	14.0011915190929	7.26294504832731	8.2664812601626	25.9568764352447	17.2799600399051	21.9439131724627	16.1502364496862
99	12.4899137871459	33.9371725561345	0	25.0758326073486	13.9108989705502	16.1660672831493	5.73527559640457	26.6961032549860	19.7180142658074	15.2314723634519	11.6179299731427	0
100	18.7195760535464	9.8059092031277	23.6015452281070	15.9897852259053	17.1136749709705	12.8626604661397	9.3455086191826	13.5274306207120	9.54288728667293	21.8029355983425	0	15.2265676004450
101	16.7999943122932	21.0408335877959	11.1297076549101	29.4034266315037	55.3111886944272	19.2654472221611	20.8876459140505	24.1709719536722	1.55238494449977	10.6354906642038	5.0171514949211	12.5917119866608
102	10.0311526543663	24.4939051542738	17.3439517438056	10.1183134379876	37.9920606983883	11.1279753740862	16.9900782500224	25.6327350900995	18.6302005979023	8.77649291336548	31.1942695885096	25.8972994166502
103	16.8600818176650	11.7611230857216	31.7837383983405	19.5849930265621	34.3741261820423	0.933651519919696	9.12410866590241	15.9975052501336	17.4137302569491	7.05044438529105	23.7419016866630	7.28650014229687
104	19.3022923957913	54.859689288548	58.5347778519574	32.0434173997201	31.3099858135275	16.4870487333578	22.3811497078399	29.4974384816074	25.3159719658723	31.6908479230129	44.3187728500901	14.9672442465998
105	18.4462993706136	31.7032480342788	19.8256268039553	44.3195760383429	35.1391623782813	31.1818193775614	25.9316619910716	15.2803653985647	17.3095818148558	13.0954596299772	42.6844779780099	26.9843888743366
106	26.9312860743087	33.3498439940475	26.3064453288402	21.044176386048	32.1932138160545	13.6985524502176	14.0842348736459	11.5644274768916	13.400923335468	10.19088412882	21.1434274949852	10.8395927867209
107	18.1294134223595	29.2886995928019	35.0108239426111	13.1187237107257	31.1130811370951	15.6182171258359	17.4079826460745	7.56805893630932	11.4697100319356	10.8103916890419	21.5305157562593	19.0416737048019
108	26.4555061301101	57.824769697018	38.1351633420485	50.1273437296441	38.7098478206163	40.7220326546942	28.4662855460759	44.5194874723158	18.2318367843823	28.2994241623273	34.7481388167982	22.6729811419713
109	12.6028838757627	25.5990150899996	17.5296506024412	20.9965760811568	50.5595936240194	17.0732392520235	16.1774257043891	22.9577892375519	20.1696047447045	12.3886365303857	14.2476094956287	19.2025265717457
110	21.8107196775103	21.0265411431887	27.2083457158944	38.0453754432675	36.4319838581549	41.3154944010533	17.1901857762055	21.1460053136080	15.3093960275932	17.8021452851388	25.4099683160971	13.9568071114549
111	29.4594379243984	26.4911036983404	16.2664549835949	20.5861918895842	36.4650657997676	30.3074712895433	14.7993873662586	9.18020830308869	19.3052964165082	35.3643067306754	23.4876831884851	21.0833380121132
112	20.2947045681463	0	2.71674427259138	7.33769778882007	23.9469120334293	5.91202504236768	14.0337486906598	14.8495240226660	9.87020271365641	12.986150885413	0	13.1108620406016
113	27.9925008439559	26.1613379987411	26.7924443284551	19.4111777742246	37.99421838926	38.5699310098565	15.9355392736741	2.93284931620332	19.6390157316042	19.3178621045522	23.1863398899763	13.0884653607465
114	26.7398200270798	41.9107028311197	18.6528121183901	24.6177294345696	31.7738561135343	29.8109171016296	18.4979732777695	13.0266763121206	11.9479239159567	28.6413314053291	19.4893120479376	19.3602573445994
115	23.0952747935780	29.5149260679496	22.8925399139986	27.3813793174669	29.9490757865645	21.7326702917963	15.6230991798426	15.5446791023396	17.3776760071982	17.0148141937376	19.8997257645997	11.3680274774318
116	14.6638368104073	8.77910937047305	6.17954028682644	22.9922544285807	22.0737867925434	2.40797281310434	13.4819628548349	18.2805756371122	3.16199806411813	6.97145235062718	25.8655022625311	2.59566770998379
117	26.156650175755	45.4820761472927	30.1954139360007	39.6646751113480	45.1995766896311	58.7967825034594	16.0660907869975	32.267874014629	21.6180556473025	25.1921231899405	23.8520999073700	27.4011854044050
118	18.171979926516	46.1951654209134	23.6703477606594	32.2381448154248	27.5798785849790	20.6400740751050	14.9030361754447	28.171561714537	15.7339440050336	17.1918827094247	39.3345789443246	7.86869999181766
119	7.94128038129883	17.2996292106942	9.38612942559562	27.1520866482592	31.7412718510780	19.2295352779219	10.5995918336324	0.203457230817021	13.1027270414051	12.9861167749405	7.08912451992486	7.22040920704731
120	27.5721015598935	0	13.6296647909350	18.9822996259774	28.9799567227611	7.73862309532987	6.42691860150985	22.0638135875049	3.03107221044967	12.7097708990694	7.87413049874967	10.5752876639622
121	12.6548395548379	14.8139739337434	14.7162220051499	6.00169698990133	19.4729484336941	10.1000690332478	11.0751652481037	11.4700190274605	9.92797793060765	16.4102345808070	13.3601992602370	11.7326546345688
122	9.03890984746932	35.9035458969686	21.156236427417	28.0625801751598	35.3371111844103	21.1744705856379	16.2653202343582	18.0923180966955	8.53300677570831	11.8734519952021	15.6478298490629	15.4892552064408
123	13.2420336011025	0.104619992562025	24.9744995933563	22.1457535411166	45.2880789691754	36.1085305498933	4.32714191277362	13.5373235075951	14.5105178353546	3.27951595096657	18.793005140958	26.7294124252191
124	26.7468280901476	33.7791430353774	35.9015754560297	28.2945916684932	26.8693272547094	34.8462511504455	13.0613110357190	19.4012067206708	31.9701312023353	14.5125281060623	26.2959745700373	15.824753799535
125	21.6155877307147	30.9193672693849	26.8188008229192	24.3130983302897	14.7385728922716	37.9043992371108	6.75253438624759	12.2594595867195	9.33728068587871	12.2884971414278	18.9574789875410	19.3460035259751
126	6.47588951790078	12.6682281493786	7.51475451733343	17.0326818397959	20.2220786525294	28.4268526531343	12.5000980024726	7.94898218458629	7.6167592942927	12.8442272914553	17.3640460031090	16.7649894964466
127	20.4538853632850	13.5212777172987	20.1751697560665	32.2579525505369	13.3184543849151	31.9197240969391	24.4871009634363	27.7363111520005	7.74647915601362	23.2265045761322	31.7428362725863	25.9883396558731
128	30.6384896619218	34.3359032214912	24.7822420302151	33.3145160528325	44.814925541232	30.5568598631324	21.8821032436283	26.3100721482102	21.8189112302233	20.1643872386532	23.5188555614572	34.6386450068238
129	15.4698374490710	28.8790181020561	2.01027375718681	30.0151119409885	43.8024493604533	29.8737637131849	14.6160555157149	14.5707788427521	12.6964118687391	10.6886110393638	0	13.0120886428218
130	12.5215920925026	28.4888186607114	33.7644363708775	23.1890328190394	50.8186236599543	36.8232413434859	11.2419077358804	17.0730230370169	8.84790858593282	14.7650154364382	30.6307486722279	20.3856006051289
131	21.4265276683211	25.1406820445168	22.3689222574779	18.9378249641769	20.7264869739596	34.5710523814965	12.7104914504011	19.3815742943609	14.4271727663189	25.1121481627465	8.58597202651388	16.6451397545473
132	17.8729258903733	22.7666858541539	2.97935629603579	23.0429759982322	18.5988410631247	27.5669562780247	10.5741286692388	17.8147370927752	12.0352263188467	3.4449711450392	19.0517838768022	11.8703132564515
133	16.3282001866850	34.3848587635605	11.1942295792373	10.5187427392943	40.7336630727868	12.1438307609754	10.2684017232539	13.4832252640068	8.0497400972716	17.2268436228883	5.18582830453086	19.6797923585272
134	7.29643906164364	12.7408461627530	24.5653697312208	31.0202641927645	26.7839954889409	24.7525956091244	14.1127187741602	6.40617718537381	16.4070712497529	17.3926339980868	24.9143469153801	13.8111270146221
135	8.84205907497181	7.69757972516026	15.4824457567790	0	8.609363174811	6.55375757767413	6.03674261375887	17.729769279986	11.2141713853349	13.0502640140075	12.2703376577635	0
136	36.1107070222165	36.6976840664451	39.3730561774132	28.5842667610207	54.1040636652418	22.0666323054756	8.30038716784755	25.7474154369125	15.4344604050427	20.6995589927166	23.1187860621892	29.8252275039701
137	21.4020868996679	24.4466122667342	9.5410427605661	29.5061144047814	32.736035380151	10.9444797327387	9.2402761909296	12.3700413839309	15.4316582115983	4.12039319609123	23.8895492424168	22.3606573216125
138	27.6132007280811	19.5870691026362	17.8749153616197	25.1995423267398	49.5110809112678	0	9.66155710830098	28.7548517148141	0.215620323940223	10.2938035899475	17.2920994687696	28.3999665574382
139	25.3691211646809	18.3935137158469	19.1354257239219	30.1242587308955	50.0505494626786	26.4310423919631	26.1007107284515	0	28.0764873626466	15.8236351278226	20.3677497839517	5.158416655116
140	8.28105167142205	33.3736545526522	42.4810157555563	34.8704290525428	33.6284246062623	37.6585442131598	9.8567882638164	26.7913277033663	15.5502223701764	8.37350203029586	31.5745465725682	21.3021649443476
141	12.6911580712453	20.4969435596837	13.3666628296906	33.0387220386157	22.9411909700029	18.8530538248374	7.05402856515122	12.5031975727041	15.3405618935728	15.4259825385715	22.6956877507469	16.3002903718453
142	8.32305176327572	28.1429181411844	43.9340244655415	20.2461716640677	33.5076857294303	17.1796468996279	14.6843724964396	32.8462826812125	13.3588445117086	3.57635251804098	7.76308348766993	24.4747589635726
143	30.8077667511089	56.6252252556296	31.7917112285498	58.6677059296853	28.4352957725774	65.4573410773246	15.8791840010879	31.0192705707216	16.7383484411308	24.6647433191785	41.7008001689896	30.1718642945406
144	27.3425667941826	50.2576602049433	27.5617180875837	46.8139621101084	27.0625481253808	35.9602691703631	24.3017512781671	20.3432747650523	19.4374692634040	18.6376780033279	21.2590957023069	26.0877971423205
145	10.5451750557969	2.88128204056074	0.293594418359543	17.1498344739345	15.3506393101808	4.53759417317896	13.0126943863031	17.0292888191403	9.81805761148384	12.5793932539447	3.45289973889514	22.6009015546028
146	12.3031378167755	0	17.2370409698566	16.8639515142059	38.3113536068972	11.4013954879334	6.77218348054322	15.3246052839545	4.93604537244077	8.08316339681576	21.3595217155996	0
147	25.2427807728456	10.8260114096665	22.2283533382611	6.56604327334288	22.6133692084947	32.6011049098719	0	14.9331159175408	9.6514924451413	13.3157875555161	12.1058558976287	22.1691053399872
148	8.87589625182525	19.0311229536655	28.9077756226703	30.5185598678661	33.208798902412	34.3907857604047	12.4171725966477	16.466229318294	16.4226784635744	25.9326869112144	18.2593568722581	23.1866348998089
149	17.9133909784474	36.1976166733431	12.7003264443861	33.9878751144835	23.0966974417806	18.4580990193754	12.5159050353719	24.4544176412682	9.08916518148596	25.4339286078695	14.4486487512593	14.1277290337262
150	20.2017608141367	4.37000752547246	0	31.9590271254835	26.2880142435887	4.29454192560804	3.46560110925833	21.8821817210201	8.88520743106514	14.0513624662238	10.2047723349836	11.2691901891055
151	32.0676566568138	18.1081818544343	8.8267255845223	22.4512225118516	32.7226980662338	35.0499449092276	19.1279035571933	20.2201054788236	15.9995201945416	12.8311984679345	38.7478220241889	1.15321808452847
152	11.7883745963867	40.5233254834761	42.3526014540238	29.6832983851101	26.8894539506027	13.9377547835898	8.56451928617654	2.18014450180366	17.5539212979449	9.8936435988737	26.4278067754881	18.2538204415172
153	33.6870575145028	9.63238442964288	12.9318962640981	37.1001028338044	23.2601480463748	20.4865513121504	14.3054133596599	24.3617400809474	11.0639099671421	16.2351219898057	14.6113452038970	4.86114569106964
154	3.5718647519587	14.0954792057957	21.5581821042632	15.5230113587536	18.4735519715104	5.78439390237212	12.3888498612528	17.8882119954837	0	23.4963297105706	14.4103615739413	2.59364311796323
155	15.4189610768206	23.8136548223909	47.8992469935039	46.9077726495553	38.0275373500489	20.2340755255314	16.1368305848888	13.3808282067763	12.7785998178633	28.0266584955225	12.2969848326079	23.7621197979422
156	11.9447014548348	41.1525730247968	27.3071520659941	36.8583121561686	30.3438320190738	29.4440202106996	19.3779086140266	26.3476472467844	15.3764551518412	24.1604125296913	23.7149922876877	14.1283766027594
157	10.3865452623599	20.4012842628187	10.6330025556866	4.61421836135059	39.0162229762719	24.5246436884590	20.9465764310478	8.95579421620916	1.44042201571917	6.7059048077411	21.8886482430863	6.7733411304086
158	20.1483536376878	33.9254590458789	26.2654803933918	28.1456231810393	19.7415982072134	32.5870185618556	8.19635712698268	27.3528279697659	13.9124819102425	10.8855604506878	21.4337877127266	22.8921197259305
159	31.3754076709306	29.9588232218205	30.5220452495532	29.8248829186164	49.6378047099754	17.8136878626690	12.7737732305219	9.18142516592914	21.8648780179176	17.6598777945062	25.5287855731997	17.4055413227320
160	21.5587095928078	54.6724526562951	29.9737958293815	44.5639476896062	38.5901489689677	46.1911422149788	19.9058195234203	27.9320066938655	35.6069279159251	26.2580849045096	33.2689285469943	29.1090307774498
161	29.0397747985012	16.9656889996158	27.4509117624720	17.3871096492269	30.6047714750061	31.0566946010131	24.2072999794057	5.67792278985095	14.2883772046303	7.56510825729665	31.811058109876	14.3814043564533
162	36.1210781356065	39.3568062796511	17.1481258225506	16.6610638472103	53.1232592913964	19.9596740642022	25.3876049894004	13.7037857542101	11.5572558174632	20.9914600847634	28.2084983068609	9.0909676077474
163	19.9461611996142	37.8989566700096	20.3431886405057	26.4606721913888	21.9746606542174	26.8841456822077	18.3765129369994	20.1642972578012	21.1479859792352	11.6504866222017	24.5579337117226	22.5446350634039
164	6.52768936446282	9.8771437365108	6.37162733947269	33.1929134825171	33.245410184556	37.0471935044622	9.6325173915727	28.5641927335508	0	16.8510385987080	10.8662658671062	11.2361220194919
165	3.80694453144165	13.4728698679056	14.1223778820999	3.96325725256153	35.6298434660238	9.80108986236635	7.91192195920394	19.8328026480617	15.4022921375419	6.31666939226499	8.72107302729652	14.1663329723660
166	29.9940635467362	30.3955467962874	35.5794970926576	19.3887091012299	48.4535502396453	41.6907612232486	15.0274965754815	17.5671899981836	22.7042389065073	22.4358127827808	24.3792086171468	22.6668403617976
167	13.8698952190997	34.136337300798	21.5257061568380	28.2157734765169	58.3821971060349	34.639646464404	12.6955076602703	23.2196225727550	20.2649626866303	18.3485866659975	21.2861403543362	22.2256154037636
168	16.5251015105592	28.3781003987676	11.8622387196780	28.3804167460064	48.9972807790207	35.2169199409989	9.42809940184782	12.2502761993961	16.8581124047389	11.4845647206472	25.4607596581635	19.5760904215816
169	34.5526233852089	34.4213688165096	27.1307893131251	25.9054928157679	47.0657548039934	20.4980846885076	17.8235892595302	16.5343656445868	24.2364579721048	20.7156157072300	26.5859092253580	23.2780430608063
170	13.3513921233404	19.8336295989891	7.63965332672346	27.7993322574431	12.3989049703573	18.0631454313309	19.6657116037297	18.9558609093628	17.4855412448604	14.0587930002338	17.1326173624165	17.0730513999005
171	19.3368689286823	25.4216338549306	10.7044702048336	26.1654037325583	44.8433831042624	15.9630625508825	12.6451198078209	23.1181715288011	4.6419393731763	18.2477861044459	17.7481555865008	15.0242746392783
172	4.87826103749132	12.1984025749575	27.8770086864294	19.1933604589266	29.5211653161308	18.5531194812625	3.5539969017903	8.48501236479028	10.6349816037189	9.64470620652707	24.1077056727030	26.2439126089372
173	6.33408968585952	25.6873970231572	9.5028766048273	31.4062755626512	42.8793100973217	37.3853716717656	9.08909326262248	6.94213098349892	16.4418115834669	7.5402470067633	37.4136726013056	11.4032438906751
174	33.4802287413414	36.2900726668222	17.4358263337544	28.5048320748248	46.2781100720111	27.7213005467759	12.9212657172091	29.5608354481683	10.1995377069641	25.6534050454182	38.546889767229	15.8150291448973
175	32.7908989826463	36.6502183770219	21.0956764841712	28.0328651831218	22.6184015064097	35.2955168776145	14.6412768587288	19.8036492271604	9.63825480886376	6.71223366584953	23.9033785252573	34.651969276521
176	27.6289181438792	16.2182830745695	19.8611029683387	23.9231385277787	40.4398990646609	45.0450467562651	15.8771720762719	17.9712020345233	12.1892248207495	21.2751721731959	26.3912856166902	12.5507833912325
177	20.0799898435717	19.5287887590850	28.3457146591874	20.2422245373266	22.0430883042986	28.845375221573	22.7481129245278	11.6021512968627	12.9987538004563	15.0830406995020	19.5664854617472	22.4506068980956
178	16.5951039355316	24.5728604995836	22.1403646791363	21.0401404267520	46.2169337600594	29.9974615521505	11.0352479184033	13.3775447865979	19.7250402775658	19.0146338993729	32.9969437747981	3.61391823614369
179	15.3451797374402	32.8781732150019	19.8517024606913	35.1885431382380	32.2960158401765	9.9376695486652	17.1028616156375	25.3269937024251	20.5879805445984	13.4565062060342	23.9434151896282	14.2348623546773
180	12.3913800433137	13.2167762621270	10.4067903618812	11.5832004979985	28.0721652704128	28.8137509756151	11.3268739761966	12.6645520180522	8.10547331452572	12.1718578100498	13.7357697621414	8.74688663761948
181	20.5412389034209	10.4610156060741	3.58423926633624	22.1556082115264	23.8821325915265	8.29306364904546	10.7911982697796	15.0781146876229	0	12.1661182206112	6.59086279011073	0
182	24.6481769232394	17.4271567373697	6.01913651219269	24.0996984502447	25.2379347538276	14.4084569017248	12.3016046189499	11.7713196015731	11.5318929536044	14.4674982865933	23.9287950904278	22.5227354388597
183	23.408432773624	13.6436254714381	24.4486536179418	15.0145176841191	36.805634878558	28.1285106210626	13.3964811912069	16.4280918028212	12.4137464259776	21.3228901681293	25.5477399214726	22.4840252477923
184	15.3255791410425	51.8919395863194	27.0031363021935	32.9322051511566	49.1057295923516	29.3813638877706	17.0668849863853	26.2788399860402	24.2889994363801	21.9326575763553	21.5350451585631	25.6880874722662
185	24.587885653125	15.7659763594583	32.1838890652004	31.5018880012934	47.9539040636791	34.6621521659652	3.31951901667651	28.1452869427618	14.712390375572	11.9690759990973	27.4155094151879	15.1427593937525
186	12.0381415395679	8.55465090983913	30.6822089598332	19.299952758203	11.7758446203876	3.28275255900332	12.8077661591450	15.6233099332285	0	2.47563090053357	13.1994102088773	12.7441090799942
187	16.2705349014419	31.5349288023977	16.0109020710457	41.185818049493	47.1535041059916	36.143528410906	12.6607646694156	16.4690854380125	30.3662150873914	11.8580499615537	13.4563938074350	4.73987128452118
188	25.3250487371673	28.4381804091289	18.0529021166814	23.8376270328873	25.0653918887134	34.4354628340483	11.7391299317825	21.9955494210898	18.5966650020269	14.7757075594829	25.6480119413217	15.0225999900232
189	17.0713796835375	27.1675722062756	32.8883357268835	16.3920332122188	29.5204331409945	25.0448493142508	14.5295401057709	16.8147808549427	25.1812791788739	18.7051343257777	12.5646443691103	28.1537417464001
190	26.1744053693258	33.2343731781114	30.2852421327882	40.8464422669836	17.5167383175163	30.8792142713001	17.6954576202907	26.7741063241903	17.5967264072193	19.0050339368407	35.4114985946072	18.7912918567739
191	22.2191863250731	24.0799717221305	21.7906501906917	19.4488302751425	34.3973325053703	33.4658912202358	11.9908976692229	26.2654686574129	21.3657482312667	5.2861212068513	11.3671545196011	28.4054419064716
192	19.3348957477161	34.3390253374952	36.9680680980413	41.0810506149066	66.4956985163932	44.9718079091278	7.45540260153253	12.1155296332955	20.7803746825012	15.9423676652476	20.6423541302911	22.4182593519376
193	25.9423689334183	23.2239195492475	20.4718315586890	26.7276915893537	41.9574286364139	23.4134401009881	12.5562632991177	27.8280014858386	14.429726053817	16.4297778917925	37.8322835129537	24.3014633446973
194	13.4970720835856	40.3468418692512	21.48439029025	25.7356082829895	15.3789547205096	24.7193887567210	6.20052935117276	33.7553836104067	16.6196024281006	18.8179876082900	12.4664221886163	28.1186521944955
195	17.4636843230543	25.9747580891527	14.3835141849855	17.7181858318037	40.9880417879062	28.036023694419	14.9444940604704	25.3825570973961	13.8281715601603	22.5616116398789	23.6984209695259	23.5336186258245
196	26.686346744691	32.1234687916179	0	29.8691729015451	29.9802562012779	27.7899213206448	24.4722379074836	28.1422817731531	4.16187035854207	18.1765507736732	12.6374703993509	2.25913865895877
197	21.3005337138071	3.84632744352231	12.5010736061662	4.71850816480327	0	0	0.689165725930444	1.49702992204787	8.03989585550324	1.72211171158953	12.9048966457927	5.1300179349685
198	25.9106222604582	22.1114643274613	21.0175677553015	31.5117607903326	55.7168578392028	29.8986215872812	19.0884883889547	27.0977473209456	16.9286538391901	6.02483679232767	33.8071105118972	8.4345217795216
199	28.8436556265624	32.078990758665	3.11491811458862	31.7569815358228	17.6396580671784	31.0587236070984	10.9179658246064	12.4967906508142	16.1713690234088	29.3319711284791	12.3590946563193	23.1032047425370
200	17.1102277019693	37.4465919934723	21.3738074723302	31.5411248919536	39.1768747599428	56.9828551134732	13.7882466612821	20.0823478386864	18.7320407540626	14.8824162712967	17.9716784265714	20.2325973801641
