# Supplementary material for: Simulated data from a genotype-to-phenotype crop growth model for pepper
Source: Data Brief. 2021 May 11;36:107119. doi: 10.1016/j.dib.2021.107119 (PMC8165395; doi:10.1016/j.dib.2021.107119)
Supplement: Supplementary file 1 [file mmc1.zip › Full 100 GxE datasets/100 -- h2 = 0.3/-941219815 200 0.64 0.48 0.64 0.95 0.8 11 GxEyield.csv]

	NL1-15	NL1-20	NL1-25	NL5-15	NL5-20	NL5-25	SP1-15	SP1-20	SP1-25	SP5-15	SP5-20	SP5-25
1	25.551655369465	27.6744794989678	35.6753376368193	14.5013798399172	35.0837756769257	27.0193518549535	15.4849693650623	36.1937792459865	24.5092048951343	25.7495464543952	22.0107656134525	22.2241377189964
2	11.191071885836	13.6828890698619	25.8007101592351	28.3736574680163	42.8008019827718	37.5356869635377	15.1833544587328	11.6361056270639	5.93570278626311	15.8338346331992	23.4489986500249	12.7624764836435
3	29.0311656386092	55.2628493401974	40.5930791352399	31.950363169534	36.1508449919392	41.2857698083929	21.0625315246728	40.5702356018819	16.1034761599987	24.7602088263829	40.3830660552249	21.0400630312937
4	20.7588581134474	30.5687102711154	29.9741783530486	20.1785285920095	27.6495694523203	39.3097718828551	20.2997107598960	18.4902372444796	14.2921274878502	23.7114841759628	24.3085942869896	24.0838767475823
5	29.0332722421343	35.7565636552571	11.3086626770183	32.6714340916015	28.1983031964397	14.1393314135178	12.6028453449930	27.3259559047838	6.72777172926752	15.1934302912513	21.272342848547	15.5170562967408
6	15.8005892974370	10.6454594897762	0	10.0686223152346	37.8311217398179	23.7015112169725	17.2049335673234	4.77924943449897	10.9883762597768	6.6751815864257	13.3593880399677	14.3242202053987
7	23.3438166893444	24.7699236666363	23.0892415823817	17.1463394037287	16.3115144775433	33.9753063375774	11.7682624818436	14.6041837534986	4.10897191900393	16.8993461119091	25.2739523371223	0
8	3.15387944440980	33.0450966226605	22.7599160170477	37.0062835034766	35.6178002210716	27.0949846434455	18.4185251142211	14.2036684921068	0	18.8192807923631	11.1497621476264	19.0061128618657
9	3.37504640694969	37.3003758826468	39.8717783259698	26.5204844683317	26.0306875396541	35.0098484785618	4.85660100520896	14.2894497519315	10.4874976169884	15.6769868770796	37.2912881071716	17.0269598154363
10	17.849925210292	22.3573823244082	25.8714480254026	26.6986079109031	29.9198354097294	51.9409060580695	12.6490629702011	17.9071400827589	17.2629262109579	13.3596654301124	26.2083716155197	0.519252338039681
11	14.6067964735446	38.9829516105855	31.1871412651223	35.5357411916939	33.0310769502536	20.8984307959142	13.1572416376332	0	17.4700606540821	17.8708322711907	11.1292832622352	10.8548095654291
12	28.4190995269573	46.3009276644073	23.4392342036263	40.5373288393926	39.8199132173934	39.7615103559977	14.1671311618727	26.6205326242374	33.5209156685737	30.3074900473315	24.1383552299963	23.3355759502051
13	19.7493502630638	18.9299132941627	27.2112906339059	31.2420179756509	43.8063852130402	29.8812158109904	13.5807676612441	21.2775865871266	13.1257956936255	10.4118035544118	2.68465289684602	14.0551013330399
14	24.8373881732843	40.533320494281	28.5037102678763	44.522171964104	38.3975799071887	54.5206252580736	28.0964882779022	20.3040458956395	14.9306227663223	24.3705313717979	27.7489050056939	23.1784070582521
15	19.7363196009981	58.3196033177038	27.7218288189218	58.4822682267725	41.7088230438497	57.4018334455267	24.0057264679359	31.1156293908352	32.43896836188	27.0006780503763	31.9010843988874	37.1682936349611
16	27.8598185499045	10.7600595273226	9.92844334713239	15.6889988445145	37.3538119998528	18.3562799618625	23.2978055340204	12.7687817538768	16.4216594990259	0	21.8505551354648	14.8384728273259
17	16.3110774067386	15.6665829373815	34.1859663513107	21.0547298347450	48.935643535847	27.5919326458244	18.8713560566303	16.1231879977875	17.3552820743894	15.8745822769179	24.0797878295054	24.7442814873405
18	15.7063264104475	29.4993039910879	36.1373935859137	40.0421388506237	45.4032123846341	63.603818374794	13.5684122953991	29.5067130824661	29.7872214636583	12.0328523708219	15.6738516843796	32.3182551393037
19	25.4843582836503	43.2853280502893	10.4813265414008	29.1476214577865	21.3640399988138	17.7676737209463	17.0685988673014	10.8613686230537	17.1519316670242	22.4755213431748	12.4347833552138	10.6933535464739
20	14.7627901387853	13.3529198203205	0	21.7568754018919	42.7847519296112	34.3033374248685	8.91566812614099	18.4660971093787	7.14212953814456	8.12234664496791	3.9640534622022	6.86283047577836
21	12.4357332121074	8.09561893075602	9.15573981786798	29.92745488434	11.9159338007896	0	6.90636149124196	9.3352117474604	1.87948781408808	16.1672170839409	19.5455904043525	8.98256176392862
22	24.6177170262111	36.2492643331532	30.5359236316613	35.3902149394273	65.7324474971363	30.4616927816968	3.17090839241181	24.881494446467	18.0403613435337	11.3092570996226	36.4901033753297	26.8220661654941
23	22.2764763293875	42.5546358717808	30.8961264174282	36.3566292512229	41.6435560054164	56.2162368950066	23.4372721530704	24.327087211394	30.9699206590974	13.6993065936109	28.4137594653260	30.4758948334624
24	19.6168146677088	27.7754742035910	35.2111123146854	29.330831298223	30.6638727711470	22.6299829988545	6.16358295409988	22.2223698987999	19.5755497955897	17.7693646532906	31.3596442990470	31.746176255346
25	11.3276380521377	34.7497183957326	25.8866987186373	34.9254043860571	22.7708789956015	37.9647007295554	22.8114196361969	23.73730396545	16.900308081421	14.9105338956397	22.7073164918972	14.936604345069
26	9.19070859282093	8.38124031357289	26.3445897218646	20.8993130650011	16.5412900532025	44.4181643884257	20.8790550501914	13.0755385344743	18.9395152078864	14.910476835358	12.6399525569079	13.9472356188055
27	11.1003503888060	0	26.400682267025	12.8182485851422	0	0	7.17198638369804	10.8271261180860	10.9859436275749	9.50502033956036	4.25144466107679	23.7133325680388
28	7.93089421603912	8.42833098715688	16.4790959595560	19.0473882282777	15.3049933595678	5.100890855543	4.26054726332312	15.6562549069807	18.5379625395938	5.57393677646465	0	21.0713392427582
29	0	0	19.8001968059729	29.6454166197496	12.2326665076227	11.1702027766168	13.9650051131861	13.3868760805704	14.0569078569112	7.20779095191548	19.7268838979052	0
30	20.7482735684376	16.0919660794238	9.94180361708982	39.6268956400405	19.4424779772747	24.2082930387015	13.9475111119885	23.7921108464454	9.8656596532797	24.7652725459123	18.4646554806248	5.89684466522006
31	21.0734209766511	26.9036772825314	29.5740946810445	35.9203941995249	28.4604289752763	19.2384153143641	9.27794158752497	15.4044720108221	12.7342396014846	23.8329519956132	33.0317493654641	20.1714251710771
32	21.4766890258634	19.3458732567031	20.7573990012944	34.8747290084834	18.1635807983431	38.4665672035806	13.7112249731963	12.6261670736955	8.18437100948695	5.13632091885715	31.2992914571137	3.83079041954885
33	22.1777859172341	14.2542834728372	6.31524622542346	24.1808415504355	0	25.2652983930017	6.63717448856046	9.2508931341576	14.3727573743337	5.49156541929658	9.18424021055199	8.29624562084118
34	20.7433950551395	28.0270124934685	27.8070162176224	18.0149615388869	42.7172257095648	36.9553553892353	11.4203518231674	33.5949029064772	34.7741725177276	16.7715495278306	18.1676353687001	32.2520158871875
35	19.2214044930936	20.6013161726014	23.1809399635013	24.6581682981769	36.2259320546218	16.8744418237975	19.3116512105160	23.5147499990158	8.28843868338499	5.07087131118522	11.647039942162	15.132561370277
36	30.9552601332784	18.1133887972642	15.6983104070813	24.014165145895	26.9854987637841	10.3039529979533	7.25577899970734	18.3849474683268	7.62891630827914	13.5578223653494	23.3096869062194	12.3831428910087
37	35.5047141887803	50.2444818889765	21.6982304801393	42.7648739390242	59.1379938333619	21.5421255805751	18.9234299202868	21.4044711054127	13.0900871405563	40.5147580133758	37.0978305139497	18.3770581001526
38	34.5553105351074	39.9757970394072	27.7339561089724	37.1370911968736	52.6996841992027	46.0916642120329	19.3769226258018	32.6071500711983	20.3544024844560	16.6355082219855	28.3040091566862	17.9406278710497
39	21.4363438355765	33.4333263702164	11.8573901816111	30.6941313809384	27.3502750771924	41.3822914083103	20.2423150539162	9.00565615436545	0.572995281929172	11.3769596748108	15.4077430705926	18.6308116132271
40	4.65426668075179	15.2632105162883	14.2547300809277	10.9971787230082	55.3692154258254	23.7408565653911	7.92622347063727	10.9422438031175	0	14.3431354100503	2.54511857306551	15.2486700202844
41	13.3618646524758	0	21.7765248193754	11.9075357474114	31.5566487754042	15.8488465412801	11.8747529205566	21.5360145135414	10.8203263026143	9.74836706194393	10.1103171261098	0
42	39.8486652288936	40.9563891147026	35.5716095800194	41.7205061046509	19.1944348153409	33.1432693369342	17.3038410132339	27.487709871525	29.4731985074799	30.0387125076248	23.4633366554520	26.7538243052138
43	19.1956585004027	4.46366887658311	17.0590384241856	33.5814700919444	25.4100122542031	17.3433680314981	16.7029658237956	14.3220523250183	0	22.3832757185885	12.9922112892473	0
44	26.0521667975085	38.8892829924255	28.4344844199278	12.6910173898358	24.6032852115123	18.6163141032900	13.8777805232788	17.9943719987934	11.3697958048438	8.90728693190051	18.3999001340454	23.6441682404428
45	10.5998900846855	22.6196343082794	18.0204932344494	11.2600703870953	30.2757465295391	37.4142730084387	7.52812185913078	10.8417320429350	1.99450698789019	15.5560067965402	21.4338589839937	7.32479362586637
46	16.9899107310288	50.035790252647	29.8130401870578	40.9743239843285	41.2171847131807	25.0461976896445	23.4423513539811	30.1991912378381	38.5164373280828	28.2152798228293	30.9807722886272	28.7249087217275
47	13.4900177600888	36.5419605903314	6.777659458375	13.5808869710428	33.5423382820508	33.9354762258968	16.7049602315357	19.6615292033172	4.56711529994284	17.9933961693919	9.15916898649511	17.8380441419258
48	1.43785285249166	0	24.2217833038938	10.1287539558647	0	17.0571402989593	10.6165318391837	15.6414591016575	6.72474459761545	10.0040523059386	19.5316157720173	9.34823462161595
49	8.30282095246033	29.9994247739392	18.8575483945144	18.1652563556838	47.6688377111213	24.8956193905276	13.7492186138655	26.4568286509173	17.649044872533	12.760132515073	22.0239863077055	22.7092089488013
50	20.1326621702118	13.8340284213202	16.6589875577317	36.711969790385	21.7278611236493	10.6401088544934	11.8425832329839	13.9058559636777	18.2489822095971	17.7394153296833	2.85543977643997	22.0114104045440
51	24.0951036701052	28.1524909261552	30.1765764031869	43.9070065073913	33.0137059871802	20.4633248249779	12.9788585493787	1.23426179988302	10.9976590940727	15.1492899806631	20.7090763689177	10.5833652121704
52	25.7079068903297	13.7744020985443	13.1948371294193	14.2390998211981	39.5905308068876	60.2486230278189	10.1131330843947	15.7821799914629	20.5749738624192	11.5707391952137	17.912771373073	7.43469128373343
53	28.2467796372800	29.7490285383521	24.2196523661610	23.8238518367555	33.6082667604497	50.4173179299655	10.2958165457232	26.0620733420197	19.3216117024876	24.349925114926	43.8171136646715	22.6359756507463
54	23.4551950407786	55.165172541278	27.1537684068273	47.7232416551813	32.0704718779328	20.2494450643294	14.5357622494157	21.9143980085387	21.3244073057245	24.947101212282	37.4766919100717	9.67307070791735
55	20.2173369273804	30.9639273379077	22.6487452542728	39.2039205349213	39.6445912894943	12.7366005455127	5.0633061078907	25.1795532895023	32.1843625178613	19.6444903504356	29.7082015509174	19.1142776706843
56	30.7071947212276	47.5120129804533	46.4789135443657	26.2405106383089	51.9961827890511	40.0833319079413	18.2332923877631	14.4785279272844	32.0751165797118	20.3047481961554	41.7753974689008	17.3891671988485
57	22.8025181534015	19.5692112600729	23.4025789178523	32.9154203702663	26.7088649415540	11.7737396803199	28.4806371867176	17.2678285383018	8.77371587369916	23.3004184996752	20.3724268845825	0
58	14.2964269216831	20.2689724703697	18.2671866530678	29.8107996120432	23.4462503645691	40.5034800739491	7.02633579922973	24.4684562448556	17.8984864509323	16.9886540406118	16.3337802559465	19.4541387661923
59	19.2389809627542	41.0068158992002	45.7293429320977	45.5013537080351	64.1444951437277	28.9261224352773	21.4408653170086	26.3925910806070	18.8071126475352	12.9558986765596	25.4331934261669	32.1980012283787
60	31.1321500433007	33.2378062597564	27.5613328870254	30.7244629663004	60.6895395171574	67.0266889488258	20.0076304479265	23.1424433857005	20.4026226897103	20.9516912402494	22.9872493485380	24.9173065796945
61	29.5115238582696	43.2599142364632	28.896895172112	35.8512825311133	46.5943709001885	40.9301554465638	14.5382151956894	18.6248322391424	19.0335489961386	18.6122921768279	19.6187617415119	19.1280419540177
62	22.7615948037718	48.641836664407	8.32586426713817	42.3812396618834	40.4523925919059	20.7478339129322	15.0409324868091	16.4608526635947	10.4034832489366	16.7301497866079	18.1186158444630	25.1468045293860
63	11.0728663371763	28.096756049837	16.4268612882131	25.3523104861027	56.6959026359577	34.4962245488061	10.5551924176214	28.5457979557473	21.0643643622733	15.0953484626360	21.8344447871727	42.4700963550779
64	26.889957785447	41.9238568020084	28.4854011933915	29.6740002334691	45.4080768128721	32.2789973191132	18.9186222276262	32.1994986985679	7.31925484659309	18.7466802867010	21.5668669293572	28.2256367886623
65	27.7860868091418	30.3822681622125	10.3671582208259	32.7520890463998	45.5363345529284	16.3171776646898	19.3185498714619	12.3412048639701	15.3156258524191	16.7074547539296	25.6298130565228	12.0923505504074
66	21.2806119266241	33.7017318770704	27.9777694814825	15.2060213634624	30.0567634849404	45.0524682386127	10.6003841241166	28.6000574940134	6.81970146919345	18.5457043452241	33.6564048013027	18.7613726904597
67	16.4257183503019	32.7919266698744	27.2131802245455	21.1070097718741	20.7557908024617	52.7916198127677	17.7776240256495	21.3330076944497	26.9006905303704	23.4833884734893	30.3334287460912	31.0747044414723
68	23.2820034363509	23.5389245856544	27.4722557276792	18.6831322641851	3.40529362215519	26.6129126989024	9.48301878975164	8.0154026110269	10.2915322465827	23.9610004355370	25.7435917643145	3.86038754106864
69	26.9575617822153	26.7535518841580	35.3991355345289	13.5794357807396	38.8822955093239	20.4991030504102	6.58066571380393	10.1522623142229	0	13.7929989566993	15.331977666055	18.9313280853926
70	31.5868398454855	34.4944167460391	30.2534378688366	21.4739494502410	33.4299224109528	29.7217063388809	14.9892981567686	28.7422521764345	14.4744445069922	20.2704840964153	30.7533443826092	12.4976313019904
71	20.2720989492610	13.3141395080954	30.1509624533811	21.1655737279823	42.7764113102224	16.0995378458808	14.1092875971109	24.5976636017209	7.15799001148718	17.3526137576909	18.9596415056262	12.6432479964603
72	28.6013757052575	28.2289937942201	37.4633698542291	38.6829763628137	19.0947144187391	44.5068014960278	14.8170848765846	34.0895251435273	21.9197548984905	8.71382581150992	21.87983523031	23.0145606894298
73	12.6646434449477	19.4323621798557	24.3785288169976	23.069869895022	28.6582345342467	28.9763690560197	8.80473887240513	16.6891970712460	23.2824351470746	11.6138394568467	17.8679124006114	13.0942398455241
74	17.2699453574053	29.4268357131802	21.5664019668777	16.8513779369533	33.363126482992	55.2306468887251	12.4952755588231	13.9578144999843	14.680009213867	22.1836010925884	9.92068271292474	35.0736513965469
75	18.3625325741212	28.0483018838375	16.5869669994325	28.3609314691928	57.5664350771494	35.3629470910892	17.0368216303281	23.5171417015457	24.7402201586947	14.5416513488100	40.947135608863	15.1768644061255
76	25.2629441221797	36.3247300832352	0	39.365746508229	27.5343270608402	32.2585784721028	9.34929234754383	16.4603628124999	9.62661752085992	14.0891588540318	16.9969001652653	31.2535097340825
77	22.3677320823318	28.0295850814664	43.2672910331674	31.3498161257233	42.1294461050253	52.2532917068196	22.7141570321613	12.9527195033391	20.9318584620534	22.3867319304789	32.2055289545861	28.386899078149
78	13.9704668171033	0	32.8793767993194	15.7251365105097	21.1960901673706	38.4083573087164	17.4115772884455	10.4765979801425	5.21552484682049	5.28043186733	9.6373911905879	0
79	12.5104356901122	0.417193262073582	9.55408131597136	5.65235203821919	46.4405426247517	0	18.0453037179427	9.9542933605932	2.33925727760294	14.0781273970562	12.3276700427410	13.4018675300541
80	25.7998168636234	37.2710888230322	31.5288304457527	46.0983645920526	60.4886429856411	46.0998014254486	16.7168030370760	30.0415814713241	10.7036744705069	18.8755966535692	30.9370017416675	27.6382589414661
81	27.9637302122555	45.0670932752922	24.7689697439409	17.9212635023984	35.1283385638876	30.0752923785028	18.6318721769621	22.9327875086344	26.7699969477614	15.974604222175	20.9326849357024	23.0987817185388
82	17.3813446315626	13.2673882278140	25.6324392343417	22.5180928132759	40.0189031614739	19.1889592110665	15.6908061806244	15.7284456195209	22.8942450888577	17.1367567436861	31.5663478874162	23.8419716281980
83	12.0426044992955	15.5292045577325	21.4455906395397	21.5659139743406	4.17525818110276	18.0947347365345	7.99799343329279	22.7257115342624	5.33251453257548	13.1196941183092	11.8128348217035	21.2411387213605
84	23.0880553349513	20.1708860183272	41.2458970215329	29.1267359577667	37.7444733782233	26.8228196973596	17.5911195899285	18.9467201177406	13.8678909449166	12.8484831600895	23.3042872361234	9.57984349765674
85	17.2046952035132	30.4478776339993	0	11.4732725903596	45.1189481724507	27.5759753854991	13.1041322225563	19.2522186861005	17.2368513539939	18.0174845151326	27.8204308829504	3.40797243813629
86	7.13975593029426	3.4980143261696	16.6113815982793	14.7379539038834	26.3037877115311	21.7015972823853	16.4264116966691	0.352607175127192	19.5804353669905	15.5259170687539	9.61337002455765	12.6862719155477
87	14.8100181959059	28.1460996102535	36.232191337981	13.5338729954469	24.1164512568233	18.8607623191920	21.0547829007057	10.2794287118291	23.7538215569464	18.6561778096033	14.28027392149	22.3763682158397
88	15.6797639621388	37.305686792318	21.9421751903637	21.3272148152948	32.3793468846785	44.3535526059361	14.7605310619628	16.0694774305239	23.8429398395607	22.1813670071404	27.34297815151	9.51469374888276
89	30.9388421034023	52.6671004023921	30.8590122729923	36.0440237760405	58.1850454190510	31.0043932311701	13.9808455403159	25.889955794947	30.3032988952036	26.8000595545582	39.6473124027485	23.0897185946565
90	14.3738977500406	2.80747744967081	14.0330682058963	0.796347518637706	26.6377350147098	14.7202841912223	10.7050612500534	15.6278633105859	14.4582048885560	9.88860008258702	2.28762022490596	12.7001852587895
91	23.6028790348816	20.8117394822157	5.33777234247142	11.2648214720227	20.6042352432348	9.5286233814767	17.2173282051504	9.44547772720183	4.12516196054455	6.07956873086255	3.83850270530982	17.7613083130019
92	26.41601296899	30.2540929532097	31.4914008318134	18.2100328151403	32.3264421900313	46.0660537902376	21.2482775209016	14.0920675823618	19.4928597257713	19.5027235316303	25.2322169148074	19.1703323065891
93	15.843117208694	19.7901698683959	33.2291870413239	29.0565501230045	37.9634935867011	37.8798030093825	4.36185481330736	11.2418177048194	13.2391049808320	9.80396501121607	25.6725916471759	14.395251353593
94	7.0671950544144	27.1873942438926	20.5538553472758	38.1133198283954	38.6993437253564	30.468565291893	19.4117162452741	13.7302113873308	8.18088768707193	9.25120458151676	11.2417249250265	14.6493348457974
95	18.7007584020193	37.6321085382832	18.8278722686938	41.7846182731263	26.0412681309464	39.5967479429602	19.1860410770668	19.8055821676933	18.1668088907026	17.8234695931389	15.3835966228834	16.2622428105847
96	17.8615791221803	0	12.7979298341566	32.74920381583	28.5279200983517	17.7586662179429	14.4739572188816	26.4690752090148	16.5390634225012	6.75981593793918	25.7115451984518	0.032160830955954
97	20.1244064121000	19.8469346897144	11.3040055153433	17.9297894160179	32.9337962947236	0	16.7357819245276	25.0195958643929	4.26657997666669	26.1112051682890	28.3132258093153	15.3607553270083
98	25.789237581592	35.6857150017268	10.0778317842102	49.162895291709	49.5225192869831	25.7080952333124	17.0822562976535	20.6498727161629	24.6927776792013	16.2229578976989	36.6000035813829	26.1658893372063
99	24.2120924944435	23.6402443929654	10.2572332287196	19.8144433060382	32.5000918847389	26.7782787231007	15.3304526235717	15.8498758515013	10.7935987752290	19.3257363024177	33.8775337142654	18.3045285209303
100	7.063211453761	21.7352510630500	5.24747525996603	23.7890365223403	42.944434158842	33.1524115899752	5.3302143396388	27.0239753453522	18.2245672470373	13.3193088913570	21.5008947968157	13.3198209798503
101	24.5093972227729	43.5702793293405	20.0515268849393	33.0004307860030	41.8569330214759	4.30979606995485	19.4091271847615	14.6540489476196	29.5731002469964	26.5024216003209	26.6971761848441	25.8165568667563
102	16.1105448379643	29.5778203757815	36.7244422117531	25.5119069291549	29.8569499853817	19.5674713700833	12.7100025413569	19.1120837485169	19.9365214317743	25.9306706211853	39.9086429990327	15.3177842486248
103	9.67878132768642	34.5134364341528	35.3715576159181	26.6124376793439	46.6152768714207	59.6356232217752	13.8585812087862	21.0554345759528	10.2742241038354	23.1449130343655	20.1371568247592	6.7661701644549
104	24.9698924753611	32.8283189036845	30.1508936203340	28.5500535932638	44.715227612568	25.2546103001465	19.1063533904801	12.2787629031305	22.4486825491667	22.8257971114576	29.451712887578	15.6361656869429
105	29.1467498369180	36.8045572342668	24.4708041785024	35.9558090475833	41.8112012700079	35.5598300005742	4.36283968192225	17.9215246603682	10.6213289802966	20.2417810480481	15.0116412590010	14.1477849470554
106	17.7219231089709	27.7392553513085	27.2357969323064	35.3844606050019	36.2440595451022	70.6601153390997	20.3246306547152	16.493108994732	27.5779360837437	18.7267145508489	23.5872098177671	25.1444293336212
107	31.0225796457804	29.8902728521541	24.5224576352318	34.8485732252757	36.3137544644257	41.2092634756631	14.5279351858057	18.8712947600744	8.18944237204455	26.9569774684601	37.6671488062527	16.6998229394667
108	22.3999230093838	23.6960135634664	17.8103492829490	23.3422416177341	31.6073737224936	8.28154590982153	9.60551257158711	10.1299741693937	20.6329821511587	17.2258432596384	19.8834414259392	26.6025033895136
109	22.7713190869587	26.0946569285244	14.8032110770224	18.7255241853589	33.6889143881306	38.4754320776208	21.8156781273775	23.1254209936638	9.9862853240731	21.7714110222319	18.9882843723328	18.2688012257128
110	16.4398902607023	0	13.6347201656290	17.1201545671441	24.6086625342205	21.1427334864392	13.7707683584707	5.44486943608897	0.433417383950633	17.1390830234976	19.3350924810020	14.2407098690289
111	12.3977822588172	17.7137928332035	10.5437447519712	21.6382343328135	20.4550702269074	9.3430268608644	13.1988109147647	13.7966879121539	16.0385331008104	18.8693288074128	20.3539654758356	20.1275259724469
112	33.9301579037258	34.4381108483435	22.9072113953017	27.5626943382699	32.6014440452716	54.4970302031729	14.4269811335439	22.1091565400341	23.2200763031993	15.2100084118678	24.8791287318558	20.7453560401736
113	23.0800884228844	35.8409195711672	32.2581048152625	28.8339696055599	35.3648417759531	33.4998131163434	14.4152886223331	20.6830529901990	31.3831019743942	21.8064278605911	25.4655403921782	21.7429163782143
114	28.8255023068404	34.3271131022114	34.0335009471004	32.2760338296939	46.0099455847297	31.3646075389251	6.04127165064692	26.7652378057581	17.303459203361	21.0732467669542	24.5245932267843	21.8492432771017
115	34.0488688766584	43.7598722426329	31.5656601065748	25.4556111986343	31.5641201938326	17.8259836906304	25.9096949285266	16.02016590538	7.03403593198411	23.4365733221864	23.2159503641340	10.7937971613695
116	20.6441694905287	14.0171355525267	23.3365575121982	30.730971242459	29.1659292157781	9.12276058191376	13.7758745018134	16.4221221949344	23.2556576997887	22.1995010571212	40.7413760246716	16.5790185123059
117	46.8032534827445	71.6690002959558	33.4587877198093	35.4450682254832	47.1296292947766	42.0736731827278	28.6975993482266	35.3920530532213	27.0118402416187	24.1460641425977	37.6790565706392	20.0989566123997
118	12.3505188898321	27.6270390996443	8.05088366482015	17.7453414536171	28.0179399849039	30.3922816478590	12.5501136396641	19.6155255968213	12.5489722009744	14.3597793289802	12.6826804551387	11.4591609315426
119	18.4574650537997	25.6209093478972	18.5180209472250	16.9347782866174	40.7675657979568	17.4832240089701	17.9587207578407	20.6495951149571	15.8190317876837	11.0481781752848	21.085036086167	14.7227605755232
120	22.3427141294984	27.5285904759494	12.9346010978882	37.6651167929094	42.0735433195251	39.0559873317669	16.1591293385316	35.1359459127885	21.9733246570495	18.4414106261415	34.101140322326	34.2955444319665
121	14.2169663988713	41.1521787135469	13.1588407940212	36.7166741577382	51.8218421476849	32.5093667516806	18.8846443180984	11.947752812942	30.5274100223220	15.7709322143111	17.0840124471547	12.1068563690945
122	24.3694669835246	21.3402847708906	19.3624573813543	21.9501454155428	20.0681677596966	47.78106942745	4.21975836996402	29.9586153739031	15.4890741714031	17.3257688064034	27.0004719804999	15.6985884794859
123	27.5068312084726	28.2787246952705	7.68529303480512	23.9755839399041	38.0967970574993	49.6207752668769	7.95039786106865	26.8311246277386	10.5545084547242	20.9597274118440	34.3003607093091	12.0438222650719
124	29.5637979059981	35.4741911909807	8.2839759373297	31.8251628992353	37.0887421352731	35.4875908777945	15.4635958266871	12.7879978487264	16.3317263820781	15.1631524957971	39.263023891879	12.2025060777026
125	26.7584980221532	4.33789988214284	8.61488176199912	17.6060592215511	24.007508962583	38.5151074976979	7.02835469200996	10.8425688837929	17.6338132821001	6.33349182862375	13.1580431651037	7.01650234374545
126	23.8641421719222	37.1475966518266	6.30702906872338	49.9724080565132	16.0390611562829	14.5545315216951	15.8736707096508	22.5675523330930	7.39629416845785	21.8202242869902	4.59756253449264	16.0765830643893
127	9.19489219392367	27.0386018780768	30.3574694456913	13.6728292971698	35.9465480859932	25.2432549240036	11.1277724511796	18.4293629992381	16.4325197570447	8.16325913372736	23.6933457884900	16.1045283933693
128	24.7881595598233	5.05201235944566	0.6817924934739	14.1975259410130	5.82581610184643	19.2857064293048	5.43970287010309	5.01193948778121	2.09475316546413	9.58344681008	23.9349535686963	0
129	12.2667230204006	16.9809789940161	1.88464855801261	14.4904512245775	33.1667280654144	36.3071305856034	5.9506893705172	26.6558744701034	13.3701376720675	10.2963170117612	19.3182546114748	22.0479191946460
130	22.3695458603154	25.6879293389005	16.7912623031855	25.0164665128961	27.6415560339545	17.0938758881020	11.9442655646066	22.8104444219736	7.71882697349683	13.7689127224058	22.0836354819329	21.6512751632057
131	15.3483418247914	6.03145640389	14.3092095920608	25.6403830330420	32.0026692056902	31.7730800195286	11.1120262077415	17.7992534187784	10.6269309972117	13.4975357094632	16.1386960861843	13.8415199237481
132	15.6931622628068	7.53207730118965	27.0499821507236	29.1229538865836	31.8858554633854	16.6697966997461	11.0735890174266	1.28807412894229	26.0068693446749	11.8395940313206	29.8347186841058	18.0849312624282
133	30.1358631788098	8.26218652795881	4.76498487497011	20.4989723354584	28.8654821600841	12.7247701605360	4.40906335303125	16.0739853632521	18.3886857385076	16.7855498880362	15.7957402056337	16.5696548955705
134	18.7979619238113	0	4.92970510595665	21.5978390569086	17.0606942504567	20.8802240405949	11.7028191586094	6.48359683410606	0	0	13.4917883251104	0
135	20.6742799248797	30.802918332889	17.0428925165727	29.4894043182124	36.6224385038815	26.7257602268553	12.2443795183983	20.5017192094981	14.2841707534419	14.4012698534914	26.7304970795301	7.33155945315792
136	9.46547992873492	31.3116667071646	43.0416456578745	46.3662221914998	38.4731645120749	23.3247793038704	19.5331060109941	7.82613189356783	13.8207145547783	23.0100173750835	21.0795309087862	14.0454030857040
137	39.5023485525778	24.3083289187430	13.9301905285945	34.5925174614734	40.3469843307155	43.2257274150737	13.1300901353273	24.7514426314762	17.2256958607245	9.92176103288232	11.0083052800906	19.9232260020127
138	19.9313687919346	29.0194686539286	41.9774920470204	26.076758918785	48.5920838453728	62.2390723395346	17.8251226476009	43.4118131366133	39.4974385281413	14.1779957676068	31.4432884210647	29.3176387721511
139	12.5914304735609	10.4371816012120	0	30.0503374214246	25.2235790227259	19.4136761880495	10.3117709930917	0.946606315360523	0	11.2484457607851	7.31986008766818	15.1542484318079
140	25.9370961923419	36.9540193489827	20.3110184586404	33.9746479275608	36.4821178629151	26.1648195199169	15.7264915600738	17.3303689134441	7.65396473947458	16.2471037602643	23.3103477468810	18.0944874290784
141	25.4075831539811	40.3073421266357	35.0105956560124	30.672799515648	57.7302222249224	38.3113710650943	10.3055157561599	24.3160588336330	19.4262667257287	18.4625497282875	30.9946551652666	31.691603580166
142	16.4224542391876	48.1744251289549	25.8216419459863	29.6270158371134	40.6256808155062	45.8216576120983	17.5775918130933	24.5199760095852	0.220342690939146	22.0983735156922	19.4068169155119	16.734222743149
143	14.9059433556853	0	20.5741130429805	9.11938005284539	42.6061943880395	10.8968305124241	4.85776727110714	10.2826642510555	14.9948822441742	12.1840847093140	14.8926523714731	0
144	25.8878894605262	36.7498735076592	23.298024297401	38.0355835729445	34.7304712882423	25.6552337239965	14.9890403967407	14.5965701862284	25.6338813363219	11.5957801757556	37.2437017049033	34.5358916934441
145	12.5025889981887	6.27206853213274	33.5529243114269	16.1386830291957	28.8204938600877	19.2398002671889	19.3200016928518	25.1830158070902	10.0022897448826	22.7040236778083	15.672471311379	12.9428347794068
146	27.5917761611356	35.7192039902668	24.2423528144288	26.5736600643830	31.3258549446578	50.8575128546736	18.8344182613562	9.74787973947613	32.4905466487183	17.3102986209253	35.4006626821465	7.59663917705668
147	22.7796611902910	21.5585795661797	17.6835303840783	30.595644658269	45.5129339312211	17.5965683804592	13.8270887284	28.9251628066940	13.7032160229418	19.3582226140104	18.6898949897872	13.9973096911465
148	38.3242864429658	16.5262248407660	8.22598048138141	27.5417647228927	32.4382063553642	35.1116728173142	10.1511135680038	18.4011213673299	12.7016315352211	14.8275948863800	31.3887256183514	0.168729109953931
149	16.1004739125347	20.3338569371433	26.2023104550175	20.3163714264658	33.8613169969584	19.2313392218135	7.35838555228114	19.3079955304399	14.5956553476233	4.29189946048882	13.9550179390629	19.5498743234401
150	12.7916536827505	21.2231328096759	13.5275526135717	23.8187641587175	14.2983834286935	23.5157095589278	10.0605426679862	24.5968268377227	11.4529774438472	8.53759048655123	24.5120552655658	23.7832532921239
151	11.9950793032731	12.1293873775292	0	38.560664513479	25.4357805624418	30.5870609343774	2.17518459834766	17.6270088200762	21.9815912197324	10.2987253792752	13.8926638302245	14.5023005175463
152	18.4648444840554	25.6945914902639	8.20396479917465	8.79841998057885	19.6279303838147	13.2910903739895	14.5585037999080	4.25934582219697	16.5238421568171	20.3136761204431	36.6983356166873	18.5420366043346
153	4.32034996998594	20.2171502308180	24.7684800712354	11.6023846202912	19.0134779917448	21.6723967147982	0	25.3711147904124	13.6019280265114	18.3106790974679	15.2751984896116	16.6232597652039
154	18.1291678611548	13.8718571197616	32.7369418881146	16.1478705436248	27.6553146185562	30.2453689971990	14.7846296794056	16.4985529817029	23.2757805792083	17.3841270604190	0	22.8951302691646
155	48.0468390823656	43.8488352956774	42.6912833554480	51.6804473511733	51.3844077911693	48.0592820779022	18.5484734089958	28.4641914768275	24.159753934370	32.7176399414931	31.9279486613765	23.5112696772776
156	13.7044407352264	10.5455477410498	0.390431067814431	24.0518199273749	40.0595284451504	29.8008495352013	11.0171874920069	0.0148935930653078	5.30671551000184	14.0763431764846	18.6839121719919	21.8734909455502
157	19.7242141158637	40.654735638493	36.9155501735857	16.8836275779255	40.6216071582607	54.9885332586727	22.0018360091656	19.4049560130646	22.8750891704172	20.182750204887	35.1193305127522	28.5432930696163
158	17.8613755215071	20.2325143373394	3.15134981026758	20.8363275233872	13.4417865142307	28.9469544509946	19.9201494985224	13.3429226907148	13.9769114350300	4.84220437745202	29.0165275022112	31.1456613624591
159	29.9991304054961	43.0985969472808	39.8149912183027	29.4197935010149	18.0761377279310	23.1760348208243	18.9153997950772	14.3894631187765	12.9882026516792	15.8495374690883	13.4336024416494	0.847745783029609
160	16.7307451575854	33.4805895193793	2.77074626004341	20.6926497624964	34.2466018635580	24.1373670524212	6.77616140783607	14.1081664827678	7.29708926400622	12.9318661851107	10.1529515814589	24.4605465577248
161	29.7036634840785	13.5344245548572	6.16639015229272	11.9377357108387	31.5552786338457	15.2782547233682	11.3409274230627	9.76437636235227	9.26539391787747	17.9973694842516	24.1985547488326	15.3385509793617
162	22.4374275998252	26.3609821808809	12.5504108047353	22.338879742151	22.3191295391458	37.7722631961373	15.3538977537501	15.9039908989765	18.1727226753798	19.8597393495622	12.8079490116376	21.7142664963091
163	10.9864326574476	17.6247322831926	13.2931005843289	21.525002987618	13.4945605649735	13.5612628324732	18.2576121899438	17.2905679708862	12.3555648804354	14.6589244711574	16.2977818398742	3.71469834488723
164	18.4616068489742	39.4651538445296	36.8074055490432	24.7897633178855	60.0056593318384	39.2686017760398	15.9456700148350	31.2982183887939	31.2229057297056	20.2606210738951	29.6699658696191	27.9045397302292
165	3.66217095593782	18.5460601602463	8.99558641323694	32.2434719983576	11.7637474152581	42.9394811509455	11.9528820567152	24.4630471358571	10.5117315939622	4.23653372654037	18.5628730040115	20.9378345518414
166	13.5563009432058	16.0564847512403	26.1736170951150	12.7810747984695	32.2015912281661	30.1986858827927	7.72242962671508	19.0334788375426	11.6962391995918	13.2080595775144	14.5015428670238	24.2854578996629
167	16.2395518530241	44.717096191512	20.6785963797807	26.2628112529567	43.9809212601097	46.7401536331331	18.3610019737886	29.2435408270315	22.7104700706221	26.4009646059904	22.8056447809427	28.8941496596025
168	22.1059651304182	41.68846647806	47.0627608807687	19.7646756353664	27.0446149066365	51.5565080179025	3.94015267653346	16.7752429497407	24.8250821073031	17.8404122534645	25.6431744647161	44.380048002901
169	14.2578308909322	41.4680147172995	17.2998987990113	42.029216162223	32.2089288550890	26.3122194550829	9.52974788400147	18.8578946316289	28.8853219587609	12.8711907955902	7.35094030423952	13.9243253850233
170	22.4663380802254	54.4322125166218	32.5430739722715	31.2962026467658	55.465689635994	45.3535287237194	25.5342458378289	24.0437751814155	23.9184902019241	16.7054449626188	27.6752572641443	20.3128265497644
171	15.3697831874165	0	8.1157486778568	9.04551627992716	14.1693265415547	33.280181806972	7.53602577505548	5.04736451853051	3.12050694655977	10.7549067253239	17.2172918060448	19.9087682971993
172	15.2320871151759	18.5771392391757	26.3929921701863	21.0259976943636	37.5047364724553	5.02613220058501	11.9484626066604	7.22783624498357	17.6139991815691	16.1870810605785	14.3028108872845	22.9275827711854
173	14.3884825702701	40.2364089633324	25.7384979756604	17.3892227128981	24.7868494526104	10.6883433921105	13.0053151190337	18.5194616013749	18.4471847620291	17.6508894311381	21.8987069281614	6.85436081532241
174	21.2872658426294	26.072409176502	22.7658931579467	13.3964768606138	50.0200398402756	2.60747733938441	9.23155167002753	25.4238615624495	18.1249728778241	10.5709011398828	19.2283848766835	22.3221474559325
175	26.0343201988319	12.7072450424537	19.6380798929345	19.4465267533317	15.2773088763037	44.3825501438089	20.7221927520986	19.4288310081593	17.5247614386784	18.1104212318949	31.1017501755837	4.50391186340488
176	19.6697333253209	33.2941437368674	28.2733616362282	37.2206108727258	20.1310067307741	18.9649411108870	20.5789164930507	17.4722872643476	17.5087509842359	12.0109580318135	25.9841396297306	41.1592431450882
177	39.8246053343323	36.7673372019182	13.2972721536545	41.4377532781039	37.3563942703288	28.3421669115952	15.1396886953658	21.9974379116409	2.40420073914406	14.8459007824521	27.7562003188437	29.1335647609127
178	23.6776408039123	32.4268685196395	8.61022658121291	26.6212728092811	34.9164124102217	37.9907739774912	20.3342801395002	37.1657119097048	19.2459598562118	17.4961011132764	29.0686062349900	15.2073968211577
179	17.6444471389175	19.4657010070167	16.7531855837531	27.9442084761095	34.1502074062787	23.1046771810252	4.89294330419321	18.4156651873689	8.4088257161524	15.1808299652907	22.4300762277998	25.8203421669164
180	27.4080179824389	2.29190693770552	8.96070732729764	21.9568763038358	22.3480339006063	16.0600583021813	11.8160151803472	15.0082842270361	13.6718035179991	12.8758457473703	18.6637938371785	17.9924962006410
181	13.8144607609594	17.1479487354968	10.7638122662854	13.7412232928224	15.1883053255472	10.6000841537791	18.1666832198088	14.0602169114843	0	20.1606822330256	23.6287464588672	11.1115647338507
182	17.9735378729351	31.1066559024162	29.5086649253165	30.8021765216196	47.1531510156393	47.9670668881138	14.9296614407043	12.3479062232723	15.8825246745446	15.4373286378222	23.5817003385774	24.4053661999206
183	10.8303197842069	12.7938213387604	26.6708216666868	12.5727669490464	21.128636178533	19.8867522794658	15.7082503111639	20.1692727893271	13.7794274315729	14.0136044442697	24.3600952743674	32.3718127962075
184	12.4759010260559	25.4663938799172	16.8732492859107	14.7916160835442	50.7322897571232	46.5874102442591	15.3745474910107	14.5763999690261	24.8664654627225	16.8557825958547	27.3263514293484	18.9455989237847
185	14.5550678170786	7.23667930695672	26.8428506702466	21.6400474894396	7.99170742056709	0	18.2097284369263	22.3778839985730	18.1748649023176	12.5603950134501	25.6600042036566	11.0740194468655
186	17.3630391697760	31.9769987025105	31.1142531607378	22.6902051358055	44.3126137178765	24.7428226156754	13.5365014005402	21.1432314950607	17.8862565288697	21.6261518513273	38.6693203338103	17.1825641921137
187	23.8813444069843	31.2520350961188	10.5317584110432	32.8579140050079	47.5668126052346	33.8274857175355	21.3298149435795	25.7886032197054	12.0635689002933	10.8101881845319	31.0485645688735	14.8006013767889
188	13.2059017287039	1.81496807061045	18.8345755266642	13.844274284166	31.0441858286148	29.6874805056852	9.43482619788183	0.0172555860505934	11.8829866278770	13.9964419858046	24.6452090546668	11.1345712539440
189	20.7054060921293	23.5799299108119	28.5395497882753	18.8153116030419	12.7242770422791	39.0916073825972	6.59242228237951	28.3594374928817	17.9398933284677	22.3807965912176	35.6540552907211	22.2061483961745
190	21.2876389205642	23.0830023924889	31.384024033872	26.6840685407733	22.4749343867804	23.3569076419996	15.4691030916816	22.9336863870196	14.9321413421770	13.5258211721369	18.1426560910569	18.6417666068816
191	14.3040428547397	36.2322809469305	37.1417063183025	45.2888487878301	41.2487756122158	25.644988165956	17.0918879739316	10.8553053959265	9.53483893879682	27.5895559261598	21.6474259610764	4.50325756194591
192	41.0722144971073	41.8714809515158	39.1523692442188	45.5074111908108	39.0444816423257	11.8077817846732	24.0820589519451	20.92783965364	20.3575005426093	22.3859587318519	25.4736328884004	16.4864770044323
193	17.915204216958	18.0430001529566	12.7111569662220	17.6911403976233	16.4682712425134	5.45841711562536	10.9220182901051	23.0714324793536	0	13.2027369004733	9.84342831333958	1.01862282832817
194	18.4279253742569	49.6823133646653	45.7439156135147	24.2677423728177	64.7638148499406	23.8981028714790	12.0249457986792	34.0804139855412	27.0960740348039	27.7833631162694	31.8680377127542	21.6792604760574
195	14.2024413196184	8.78198976476143	9.27550196163174	21.8337004062551	15.0658359406223	25.0126770189682	16.2105826874849	28.2722273405579	10.8562839110606	12.8668664965518	20.2433993086904	17.2180833222787
196	23.3523629141786	36.8937464265487	14.2849610002383	21.1061736838902	41.277216505912	29.6664879200704	9.8086840620374	7.16112898867911	12.1105092363853	3.51359557674341	15.1288165949437	17.1330550301964
197	16.5503424971804	20.4849403819253	9.95546582569093	27.3335753616763	34.4478167642349	47.8597443043295	11.587553872746	12.0119675474354	29.1622453459518	12.8540105755431	23.2199465141270	24.7319229583503
198	9.16779769591074	38.0434962521561	33.3346931042781	24.8141558047167	21.0316779096916	31.8763684830098	12.3017714590801	18.3681160710606	17.6019512047802	10.3117540906018	6.70708699747756	18.4312693697196
199	27.9844899325684	35.290767508538	17.1854416894363	41.237664384223	43.0446759532918	7.26754182022019	17.9820646686532	23.3906435237485	10.8500167994235	23.2487375142439	24.0925465740174	13.3913485325002
200	34.3969831952981	34.4472229472404	26.9482862163464	28.0706470487416	36.588615717398	22.2975097767506	17.6553541268570	26.8424203480791	14.9971528551077	22.2477680743405	26.8892692304333	19.2640472368798
