# Supplementary material for: Simulated data from a genotype-to-phenotype crop growth model for pepper
Source: Data Brief. 2021 May 11;36:107119. doi: 10.1016/j.dib.2021.107119 (PMC8165395; doi:10.1016/j.dib.2021.107119)
Supplement: Supplementary file 1 [file mmc1.zip › Full 100 GxE datasets/100 -- h2 = 0.3/-986220188 200 0.64 0.48 0.64 0.95 0.8 11 GxEyield.csv]

	NL1-15	NL1-20	NL1-25	NL5-15	NL5-20	NL5-25	SP1-15	SP1-20	SP1-25	SP5-15	SP5-20	SP5-25
1	22.7802349455776	53.7657808535603	54.1311263211314	36.5344278096961	61.4953836307407	73.5673998333223	22.1021043245655	33.8769184750168	37.3306468291968	28.3608488997299	50.9955748624957	37.0355381607015
2	32.2660606784118	44.6077977193225	18.6683107917300	22.5611845075833	41.4723364258992	60.9179021568296	20.4593854471658	42.10890387195	27.3560371294062	18.4264572146544	26.4602751483033	40.9477434352638
3	18.8631883182736	15.9207758503854	19.2186199645777	21.8191103172182	34.4830685083783	16.6795901332546	14.8962745389364	22.8916034692089	10.1879669163264	24.4003776473937	26.9119396194352	10.1154875678422
4	12.1743783969665	20.5264004076534	34.1923737147642	24.3722893951110	32.6338496504489	32.310612332333	12.8304977704017	12.9256391495301	14.8514014342387	21.9299426083178	30.8217837273447	30.273268586371
5	10.1048030686974	19.0541558205238	14.8787439932953	35.3794994075547	42.6825826411736	16.6411152672885	21.3949554939037	17.2259804332191	21.0806910490924	22.3052635575696	24.7470763273919	18.6360050292086
6	11.5915829375590	36.9394502526002	39.9412434392358	35.7607559929501	49.1884361290425	50.3451509301791	14.4348376588472	22.0935794502743	19.7532850792418	26.8473090298242	33.6570374544051	29.1897084669465
7	18.414727495533	5.21048488254665	33.4702478885073	24.2033836404417	43.278910221613	14.4058767113087	10.3835079139444	16.7237055072047	5.77587550745095	26.7109933806135	21.1384692187037	17.7239637617472
8	23.5426722293246	26.2114516825365	7.69082221886282	21.7432865381501	18.4811905616595	30.4804367073034	7.88144585484748	11.5002521963408	8.50222811021582	19.2317646044919	16.7886869034942	12.9896811230949
9	26.3557043696921	26.1184280152731	18.6638305198220	23.5106178919041	22.3679178997837	39.3669696076222	13.2964279778802	21.1472261442662	25.2517366565862	20.0788942466052	12.6697038146607	21.8814276490126
10	3.99392434366312	8.59974169644239	16.8462327986233	31.956204643068	8.73899576001332	14.9135013842515	0.913314051692176	16.7519808714537	11.9359775151061	10.3321786070299	24.8819950958312	21.454025782373
11	16.8330973140744	14.6062249792737	13.8655800153383	30.6342930546584	0	3.2081489654436	16.6602036167381	23.2560968691826	20.2437945721302	7.3191526036145	7.50728056942872	26.0920756389919
12	22.0508314757023	16.8979278684421	13.8786320017632	11.6048768431678	29.0228948442227	40.8023353573336	15.7122630342688	6.38945642947047	7.13902629783272	12.6992650076138	24.2974822158566	14.8082418892999
13	31.5730916645279	50.0536204151526	21.7457517274045	26.4807890655764	41.9103661703610	27.8845706311052	17.1343507529834	18.9060956085396	22.6744479117246	21.2607575773386	26.2980562064945	9.9014302471649
14	27.7231358927485	22.7215600092395	25.7495471923252	36.9781139147273	45.5070799026351	50.0294718474248	21.1269604553164	18.2480332576741	21.9810984409741	18.1752557949733	22.3832748047418	12.5727262271447
15	4.56699693596375	0	8.60446720770597	25.955040025101	8.123028937044	12.4761076761440	4.55685927187528	19.2368254682016	10.3873060610851	14.8201566658337	10.854154946164	0.357389345930886
16	13.3120033194140	10.7221954892363	11.8247368842968	28.3709565862717	24.9002824627212	5.84025802688095	16.7192477559457	18.6188783957724	17.0342965948914	16.4905668792183	14.3359224715811	13.1685369153305
17	19.1058725008154	4.54950246540283	5.04732934024497	25.1343705646914	28.6766264173381	30.1951434109966	12.4929741993026	13.9074321494679	17.4165783970765	4.51661379124206	7.4272818833113	3.06881530914958
18	22.8341210795627	14.9160650206273	0	23.6334896711845	36.7358487724545	22.2874634409613	6.35791635187776	10.7229214374025	9.22644854915456	22.6235748991246	17.5119670447656	21.8560978908420
19	23.2505021634881	46.3841739185402	29.8427508499486	31.1212309804774	60.0092076759578	66.7294511050719	8.9769464232883	24.5811630692681	12.9872654302195	22.6242588298205	40.6944382193389	35.2992227790415
20	22.3834736620123	49.4116055096938	26.7132350767066	45.4077636198419	53.9569790330124	36.0291051247488	16.1826677838480	32.0365049335496	16.6240171153101	10.4212978618888	9.07912155500016	24.6633892651467
21	23.3358569232513	29.7656829468696	16.7864509363246	23.8204835413077	28.4808297476946	36.473882919688	15.4714436289592	6.0862424390821	11.2058185720914	15.0351297904468	13.3946941920768	16.2557532975191
22	21.7492799749658	27.4452187416122	9.94622274751097	55.2512066951887	25.1363267777625	24.2707945368165	17.2901945285304	20.8265704334217	20.5910005326334	19.8853718106679	28.1066464619624	6.37592643349995
23	27.2635642195602	31.5942186293708	24.2067584341513	16.8746413159408	28.3643491625619	30.383938712522	7.29720367026369	19.4712802710135	19.0727754732152	13.6289762246164	17.0956586307728	0
24	31.3861471720551	56.5009865056444	33.4966007415759	40.924852760515	26.8434144771953	22.4798729926997	19.1301091063324	31.5614759398892	26.4538460253716	20.0148297536612	26.8912133248446	34.6189818194343
25	18.8565367919581	3.53582886858841	22.0723397854111	37.0201301612763	36.0742846233275	48.8700710560464	15.1761600315748	13.0605070310675	17.7867419262025	9.54984543385216	9.50877955442515	27.9286611794093
26	21.0702342852177	28.1640056039276	5.74984876284844	20.8062596292914	39.5898329436548	7.14628021918962	8.9960604034427	23.9242264957103	9.62382288623495	9.93000670552926	16.5142267364836	8.21969988143908
27	12.0681552051129	24.724966415355	19.0134362265029	16.850678188038	28.4670908544997	30.2869653869586	12.7524938122064	29.1484874379771	16.0070427572082	11.6500840724173	9.9287911513808	25.3826310818066
28	15.4349221320859	36.0491014979035	4.02613347586652	30.6730191587310	44.3037086806729	14.7954813139732	14.2680611557552	11.6723043596961	11.9374772108531	9.2909890964141	15.6342482310953	9.6191857485373
29	17.3127333740527	13.1335484845972	22.3455948215757	18.6545846754377	17.2466513397024	21.0761629433414	16.6246049769660	12.5264815048279	14.8624083466794	5.96440458276882	24.426537204117	21.8703323287122
30	19.631796261511	38.8561195387706	26.1190470466733	32.4345582206887	22.2263255827013	15.9329603645964	21.5604341144115	16.0575768091200	2.19886655682859	32.3007476813334	31.2307316645643	17.2277223884561
31	17.3657187372466	22.6567795781751	46.5593492736158	18.7575091270073	53.3999437462341	34.9876898339318	11.0204873747128	33.0036202383475	4.59765025786071	10.6572942480382	29.0741217613724	10.1505393573670
32	27.1980545255717	30.8028469036591	18.2835102498824	35.9706390209588	21.5273086059781	19.2090324651610	13.6276666013840	20.3721946109077	12.5771857112681	13.8440408714012	21.7135426687069	7.84638017959032
33	30.0447758854120	49.8278131747847	25.8775677318899	31.3822694342273	19.6028069732418	27.2224726424914	19.8073377927246	33.1932317128223	22.6146536160219	24.5521618660347	19.7882411788103	14.5860654703312
34	20.7933105094141	43.8402403377468	27.1676426029538	27.3081966339599	59.3320876906892	53.876692621419	24.8879700241916	25.2602680939374	18.2385322240321	11.4882638197661	30.6390996287411	30.2882243251535
35	30.7569488530597	25.5832162522178	55.0458301747528	13.8347106874876	13.3569530890144	52.3585314718117	17.1896326017833	20.4644158148118	17.1467251308759	25.8400294203989	32.7866820964936	29.1864577212362
36	15.9255144636934	12.3620892502221	36.6503576221746	18.0040799387849	18.9609847790205	3.5509408439928	11.2447809765499	20.6360394975832	0	13.0920949562411	20.3984063893717	13.3237697011121
37	17.8971511339657	0	0	25.5294718420871	22.9386202474674	13.989810750222	5.83179599875654	6.8982478612908	14.9802384320601	5.68534351715499	21.4749984550742	2.26603858431467
38	18.2234013642353	36.4839477111736	31.5811405256939	13.4261939376505	56.3161336018415	32.1162068109022	18.7981199712698	24.3783430890473	16.5026219474035	25.1123610698814	14.7117035478996	17.5092436799209
39	10.5197507273059	31.0599332553232	14.6276408454147	13.8761193567868	19.6879573473583	41.4782856966606	9.8557986990328	14.2620526320503	11.1739141426664	11.3623259732917	10.7241222901602	16.5070908902842
40	18.8850279126942	16.1698073293069	25.8828439266114	41.1293339688196	41.097768403548	36.5492051463180	19.3864484703407	22.5654298577466	16.2641223951101	8.8478609613686	39.944608350135	17.8179932556267
41	20.5812104493423	16.8655404240712	12.6360656113045	31.280863998884	5.67548758015465	10.3309382964250	5.12251580895224	15.1307673108969	3.78096752482899	13.7461416670793	17.6966005369029	4.02816925727959
42	15.3970869643475	27.9096015256435	31.5863445517968	23.0905835681451	24.579443838059	28.4190490219471	4.11778876300565	21.1602063987476	10.9522049978743	14.4817485296888	7.96237454444998	14.5945116328607
43	29.1131500468264	17.3159488045369	23.9244913183721	18.8257217476694	50.5885509766242	21.7433740896218	19.5188350699623	21.3246011514625	20.2034509973705	21.1391749129423	23.5684491775973	11.3530089315110
44	20.6761292887124	14.8374494616441	22.5300134403319	21.7148579101747	36.3172556243786	5.90848763540358	15.8648815379746	10.0349032258787	7.23327360130077	18.0037813916299	12.8844977599754	20.785802008184
45	22.4381159174692	11.9389794353572	16.5865612547163	28.5585057238142	44.8843692168715	12.857998537834	15.2710364662085	13.9070149309238	11.2733458182553	15.5122938648462	20.3298003129634	11.0036895904017
46	19.9221061291173	4.95193569094637	18.1876217687642	23.7328825067850	49.9780577047948	19.7411335818013	10.3763450912105	15.7906499033265	16.6660371258625	3.67407472616873	13.9857226629393	6.94436579209781
47	18.0018580731696	38.5236853822710	14.3916040531367	2.63648684265847	11.8315228664638	0	12.6451763386725	10.0906086878700	11.8819029927160	13.7496963684462	0	2.91105800004833
48	26.7674700732016	42.4248380764288	42.0655616180997	26.1639242777478	25.0238626335531	29.3948346657488	10.5342103978964	26.4081096372591	26.3573745317988	21.7198775139753	27.8921193521682	10.7074387900272
49	15.8948099383015	11.2580380048988	17.2914219766255	35.0453285579004	31.5221286894473	39.0613743537683	11.4287544707608	24.5218734254519	27.3819658918501	1.79612725250473	41.0883520050018	21.9405317823057
50	30.6735165422389	35.4706186824944	20.5100684702	10.4426520053346	37.6889493683975	9.55086345781622	16.3088649910985	21.6603877494899	18.5377889912577	11.5551985389126	33.0006217236687	17.0874326643488
51	21.8826334483683	30.1337532859653	19.3174243111664	29.4478549962962	46.5153120974458	49.7035013841647	23.346294684018	19.8190020345713	22.8210873073116	23.5731386196539	47.5629736066869	17.0961292608131
52	43.7799369555547	56.9004746525085	41.4514233345065	40.8182435239522	64.4053204543041	25.8974978382684	13.7458699563434	26.8082849271443	25.4435748028437	24.7406016396021	21.4437230351343	29.8019418128224
53	20.1378888751518	6.55373502952881	21.5799185201222	11.3550069090699	30.7071934341842	26.2674629169718	5.91667278392277	6.07841060615478	11.7054564580909	9.26320302738487	8.31462814852641	13.577197150242
54	5.05698325802074	0	11.0354483077125	28.8476618368329	20.0934002474566	14.6632580427753	0	10.2562131547677	14.8302144269822	8.5784235848873	15.2596980296984	13.0053105850299
55	22.802734087352	16.7177439753475	3.26623368860281	34.8562186497850	31.4955366309159	16.5228638878367	17.2963399384695	22.0291872678275	13.5451278500214	23.7446882672847	28.8272936407749	20.8441264095150
56	22.4714930845118	54.2271179552934	47.764834280302	41.1379958269288	61.5785818514778	49.3175147532072	18.6389877178404	24.4714657834958	33.0513139783689	26.1742104099698	26.4170332504803	32.9109103225074
57	26.9674174498901	24.838911456129	17.5682992756174	41.273502860108	33.0863247365625	19.1433076715727	16.5805172049341	12.363470647655	5.48451966127242	18.4255625007827	9.43045902827682	7.76220538236863
58	28.009283201066	42.9129562464256	17.378252156998	40.2789975136097	62.9937374105682	41.2792714544221	20.1388756793523	19.3259625780432	17.4337567188247	11.7305417004653	25.5117614600486	39.0565936592963
59	21.3836098969476	38.8792297001560	20.251903472552	30.3371350663979	54.3665615230596	33.2573440315496	17.1896521301299	28.4027932632049	11.3188748693631	30.9033529122165	22.6425682522980	8.90417862399302
60	23.811790969299	23.8978714247	16.4702951697849	33.1420071592208	48.2305099779801	36.9021345831363	9.30184495935119	10.5661153219628	18.3431026739469	20.4922294771126	21.5280924262701	6.13518289603372
61	21.0059953376630	25.5298785822331	26.4308447541321	12.3466405134659	21.9710054736466	43.9633292166015	15.7170571730946	16.9168260019627	25.1972806443178	11.3866581518423	25.8361938187285	7.72944793763148
62	38.5061892826715	37.8653690534035	21.3856840204205	27.6688032172568	57.6166244567050	41.2393415045702	17.5584521391556	20.6522298378317	10.9676826142185	18.5863123918949	38.4346142739401	32.0120070530041
63	14.7701703810441	41.8862095483145	20.7680257572064	15.0920233080032	48.1367544877487	22.4213428310222	11.3788756189330	26.4154062498335	14.3952508029942	14.5897781314744	27.7910017246367	23.141714085777
64	20.8431397437945	28.4882041521655	5.67785048415682	28.2582997104717	23.5185491022074	2.58872572575948	23.5776621157217	27.8058013537680	19.3727150834365	29.5977118720750	24.3308629175487	17.8297619197574
65	20.8899303511771	21.5791171413573	16.3361774923504	23.7012060121693	20.3498375799297	24.5373489155372	10.3582646761806	14.9924524110342	14.2583022952413	18.4391714818123	15.2177315493172	16.0445324046321
66	19.5233771542118	33.8585175811447	7.85333069134188	21.0165033127951	21.4803488258165	14.7176374673298	13.6817189338094	24.5298016533939	9.57017613475739	19.6014841071397	25.4155442148305	39.9960758486655
67	12.5338033246367	26.6635985913102	0.483845373211611	20.2212296453747	32.4720264015299	28.5679609904490	15.8320856237971	14.8141599071020	28.6410366072726	18.4612611618145	19.8505103467488	8.75802310552947
68	12.1496554849417	29.4695381942382	18.8012931495380	22.0483300429453	49.7927200215954	40.9747453995880	16.3511184649294	15.4969902336917	23.3529096545152	19.5884467282100	22.9795835536065	18.2998609245381
69	6.32676209202717	22.1492995488926	33.7147267823181	24.8578364220181	17.2782688783673	27.0275774228299	13.4008249561193	13.3773629620591	14.3718756808501	18.7918095036576	13.6507766152440	27.10620503527
70	17.8727033348836	0	24.2230859536097	18.9555083654566	11.0508064163821	9.18192237576794	14.9000069622908	8.06813628478649	4.9903564831773	17.1858896227001	21.9049755641167	6.63261507596927
71	8.17306955402556	17.8619766865037	35.1060900629746	18.2342230497660	22.7568403318166	20.1011674524678	21.5649689542462	23.7406702165847	19.0204737637491	12.9422010472633	10.0189580722478	7.87009477859544
72	27.5953165821731	8.98054407034182	40.0132618211344	9.24947611870058	8.30647139486685	15.777784399803	20.8135427964726	15.4756332941152	9.79526173663064	5.07640274989567	9.82492475123752	27.8444662631927
73	30.6522972872233	24.3817165600492	0	29.1110687513838	17.4066106896901	21.8942500668121	21.1263933555371	28.4981973983236	15.8111669834452	18.7180025295035	29.7931578326573	0
74	14.2521358523539	6.977621280896	19.4455726392534	16.0461935953799	23.8782512766917	25.2434374331143	13.9056570350240	3.05025601792632	15.6975644895994	4.14944113654572	11.5769471578645	11.0912047530811
75	19.3549220052190	41.5891151410799	40.5254396992457	33.8580639724687	51.7712542231358	31.4674564486855	20.0150543541223	35.578966774093	15.4443903515412	12.0001718695346	31.9772150626819	31.3598189042231
76	7.8839014409622	17.0280767564317	26.0375873956442	25.2487602053691	50.2702531992174	14.1781240748304	13.4699470093450	20.8759072307519	15.7675354912148	15.3837046238161	20.3685319730057	4.8969600192468
77	24.8689935092491	25.3856494560071	34.2369638335722	14.1654097879564	41.8831332991491	30.6425207638652	14.9092137598555	24.2096104431225	12.4564481831627	14.4679309957176	11.0115622144848	18.2482372127260
78	17.8009547842499	27.8845108629774	34.4802971509918	40.2480556768845	25.8989171942505	26.9998601139686	10.6500157374740	23.6387233598384	17.4271569253764	23.1330976946652	15.6901808165930	20.8711221954656
79	34.0335796248193	49.009572187582	6.85028587200841	14.0336500916594	50.6890282759177	8.17986285687871	19.5070360670353	20.9639167651844	20.0460310806581	23.7532234021298	33.0648266522668	3.91626080047416
80	10.5639886217959	21.8692860264735	23.9768365369681	26.6097326275428	37.5279776390752	38.4380794104524	16.9667760279479	8.51581968062508	13.0499719103279	18.7343109803318	22.8486090522157	17.7644609138935
81	31.8417240536056	27.8501556636704	11.3657258308245	29.7180187254588	54.0415181449756	14.8662293815331	16.1721720094946	22.9993657565092	9.11360848832624	17.7487738353485	33.8844977086133	6.19208508449399
82	26.5438557882347	24.9380538287399	24.1969300786936	25.134282448329	29.8360403158471	25.8242070209236	14.0910881675112	16.9886349721425	3.95666669610881	10.8534338819721	2.31331286274242	25.7012658882348
83	24.9388513739245	0	12.0965887307201	17.4341848817552	28.147260401096	21.0786287683051	10.4166295358301	10.0956085473179	0	12.1800085479118	12.8412935692791	5.10903963764126
84	21.0135798209321	4.42747184791122	10.2067470503603	24.6812233420414	24.4681101555781	2.54619133783464	10.5166883841099	0	9.5137408396633	8.79724711457625	14.5677801777972	20.1131340650015
85	24.7687726412703	34.9870331759879	9.44383336655651	40.5344396064743	24.8766127628885	15.3503606956545	25.5491875079218	16.3027006604436	19.4760531058632	14.1465461457123	30.0452887928650	23.2860365132233
86	34.9546397312384	49.4830185526473	35.5119893469130	50.9483173893978	48.4062374656837	47.8889547464569	24.2200384492389	22.7300299416833	19.1321170002784	8.84878901550738	44.6435546232677	33.9863572251777
87	3.43676956383621	9.40101743797514	15.3512157634842	2.12653686118179	25.8886198429577	18.9592317727242	6.76347050810398	12.0178577285799	2.98085814449039	9.9255998831592	16.513861978799	14.2823375433231
88	20.5573066064050	24.0648369614559	9.8546442954565	12.2962530938075	40.0757103662373	11.9061005661020	17.2276192149444	32.4435471755019	13.1721157515508	17.3393895900069	30.3723737503848	17.2677894180215
89	37.9181990591472	34.6878790969041	40.1598706904057	27.6067991303834	34.2226954500222	47.4710359293148	22.3419373261268	25.9256144779390	32.4008134815087	22.605229567452	39.2015662763061	37.5207649990016
90	22.5420290728522	45.5969517048188	23.9566848406377	46.0610544034541	30.6555677118915	23.9562701960924	13.2516277283506	10.0803650690000	14.4948957426777	13.2277693750839	10.0820473996670	8.1249992342166
91	35.2003187444250	42.4984167205485	16.1830382672850	33.786029303629	27.2030037906992	76.891753809896	15.754545565468	24.4561052993138	17.6605675281856	18.2116436842705	9.7934968168079	22.0142341630320
92	7.05785589434256	34.6558794689555	19.0411079637812	30.4505650657971	45.0730389755263	44.0526193938863	12.2364827536324	15.5461051981137	14.7010939658650	4.65646877214013	20.9124069229598	21.3930427282498
93	9.23719725608907	29.6090388386345	29.5783072944003	25.4481276324661	53.977933508305	24.0575968378428	18.2417402597381	13.6503718935063	15.2650369628298	17.2964565756321	34.6453762150227	18.7197390230213
94	13.5877469127857	3.19715721338196	9.5000670252745	7.42444167174955	6.20535151123201	4.75550826788128	9.7721993341954	8.30371891130628	8.29038874056972	4.87249803223507	14.6920011916592	12.6310086499729
95	13.7032135192828	15.4025441425624	16.9458347481320	17.0126542330632	9.07453887114022	9.36583694978637	9.40129571406236	6.89964759132304	23.8226601462009	9.10726454958062	13.7684773331727	30.1688326733688
96	25.6737697239809	31.1756039178770	28.2207370041283	18.0703765558173	52.912283512329	16.7323394997784	17.8892456546017	19.9713052990384	11.2362518134820	18.0612779223837	22.2497771401911	14.5582039970395
97	23.1381469081341	25.5490672491728	19.3516584095234	16.6552169768981	48.9067450785158	9.1854998375468	12.1736444858050	35.5464832572795	14.4115863904892	14.7204254934302	19.9512453050143	25.7706353800774
98	20.3454090995215	41.3981026938832	29.9241823726177	23.5052297835177	49.3300008694439	32.4288713123614	16.4007138884922	15.9554284306026	36.4760367211258	12.1657026174897	31.2124394480359	27.0044297311524
99	14.7608355961881	45.098168012982	24.601652350944	29.9960169435126	43.3374412379689	40.7026096897452	22.2520948797444	26.7929810798458	13.9925328399966	17.3302376531043	14.7932639501234	27.0837007320114
100	11.1876712577624	43.9805102288721	37.2227740613534	44.8778789248759	24.5514901189531	18.6263658746450	13.9885492129077	16.3523949578019	14.5678309027021	10.4213979313247	11.1119323799991	15.6250207185254
101	31.8185973478147	32.6662502009654	4.62135380022205	16.0530048554397	47.4051372014117	40.4397042433709	17.9722884150319	35.3862507761882	26.6206979712722	14.6762340562802	38.5255987083468	13.0403169342182
102	15.8229512921798	14.8806555704437	18.7208518238847	27.6889391896549	54.4343713498999	7.85503087066223	15.6010907412852	0.197733048251635	14.487567554531	22.1302389245124	14.2975389822848	13.8893591539079
103	23.4176114678749	46.625959811999	30.7292297626766	20.057681525036	30.7311756765566	53.3547157647727	8.89308300631484	15.3356848015249	25.3638811047653	17.9249112225004	31.7786976900737	3.80293288353136
104	10.8524085653996	7.31810356067476	35.7631113875892	13.2592534152121	34.3922900256158	0	12.9665916935866	13.7051682092832	12.9621106248522	19.1961842065212	31.0901292727118	11.8996005933287
105	19.2667531703708	21.6286635941344	14.7991043582027	22.4497483036197	28.321759850483	36.6336897829953	16.1802190207214	22.1810210875524	3.11603954539958	22.7355187295303	32.1093580798207	12.1838680399830
106	25.3729142568437	26.8852507191560	19.0741271315782	7.41042716294531	42.1272228019349	12.022344305861	8.79168499675194	15.3164476526987	20.3754068249707	16.7718634144064	19.4181890604542	2.41228540589336
107	14.0240951010937	42.0152284062805	48.3135654687523	23.2641193637604	59.7247640841415	36.5741393383106	10.8013433176613	20.7493923970133	18.2738419145936	14.7026404065223	28.8507197374776	31.5643521219638
108	16.455963542896	42.3742705931325	18.4966315953193	33.6496361191314	39.4168257740328	58.6976164303179	12.9862928774143	25.2135324681341	22.6607556278403	17.2889124389665	29.0708307817750	25.9101691915411
109	26.5907797408957	32.1486654784841	35.366645078145	33.0210665520931	46.104169195463	38.2734454613364	13.6937871792728	28.180889405079	16.9086898234010	24.9094947002563	36.2834468884257	16.3903456291782
110	17.7055681764495	45.4253818673383	26.1093656657224	20.7703439591109	43.1493497652883	45.4104719190858	21.0816947360548	12.1139377797722	23.5922269604547	23.7444321387484	27.3828195914283	34.8738898536381
111	21.4355745180976	38.7978616722659	36.0693385801469	31.3927332709002	55.2494227527293	36.6819962783104	21.1364396596234	16.2033781033184	21.7260074140393	14.0116013280458	29.4122323179781	26.0691576256797
112	13.8776508830484	31.1769204401545	22.9346002446171	37.4049124341212	40.0221976339189	26.0097608658705	16.2379657113437	16.0657889270438	7.43824574816311	16.6909169580505	14.9753646255664	13.9612345159363
113	16.1876568570685	20.9343136429024	26.74691344912	17.8544610379248	37.4792615827195	15.0967085979094	22.1749498016628	19.9542988474618	20.5003369954422	14.5436626515736	29.3086893108904	18.8490669630766
114	15.8805853311458	7.42122813033185	2.79764634791897	31.6451482542269	34.3530604212214	14.6568277833912	12.9707177152517	11.8459202969254	21.2936101548633	22.0225799060342	16.5924800911184	14.1015222651824
115	13.5989970369517	30.3833081614217	21.633774248942	18.3336562041867	43.8079503317357	41.1511418353806	16.0664794351151	20.8291221626488	21.1735174944607	11.6579994135872	23.0423245060706	22.7751709057805
116	33.0758246966988	57.2284210348707	26.0168421266121	36.5948175103239	56.4280886183148	46.8699526277066	15.8133634376586	12.0636471226564	20.686255324517	15.7924361084940	20.9116357096099	32.9446286091576
117	37.2399791258226	34.2273915625959	16.3194084867178	34.4029792315518	54.6148172595049	32.9661995044025	27.0092441827631	35.8999384259382	12.8002293860960	18.4643709126965	16.3164913196721	18.3200189083265
118	24.5418551823490	48.8399205493923	24.0077576039101	25.0097749534856	38.9343504896018	36.8939391475634	17.3631188132219	15.1327859412149	20.4902300309146	10.3452898273369	23.1699469587783	39.4528717762402
119	20.3149815584405	24.6590605674793	24.3940319144600	37.3244428445539	12.5008223972634	25.7757599380959	8.63332336123735	18.0706003102598	8.62177104759497	19.2910909771029	8.49665017090637	17.5164957549367
120	28.862198272943	20.457406249774	37.0755346213432	20.3435288767175	32.689019689314	32.7318299614702	1.88150789771265	19.2551728089420	24.6470624889464	7.59148764161384	24.1118986922849	40.8746879567836
121	18.5504800636542	14.2761150047903	8.38413760915132	0	41.8267342865638	6.52085029435183	9.99388633823571	8.88706771746586	19.4114256068897	13.4694303348847	23.1902809867125	10.3214325276091
122	10.6121734707644	22.5521802763489	42.7455104309156	21.7193977012999	32.9985201754608	20.7623738120847	22.9816697539967	11.7457937851131	23.6243199762835	12.6197859743836	20.1879238178322	23.5377416300417
123	22.3425531436692	39.0310981534367	20.5112232995630	33.188015572051	21.4788112759157	23.5193852853267	17.080220553517	23.9033082330367	15.2132888852284	15.0708286119480	4.12655308582566	2.05163058855478
124	15.8849812390015	26.5029153796722	15.7677385811128	23.6044565555358	71.8649968761307	23.6459571260043	14.8785565321222	12.0238301957975	11.2583077278366	4.0663217158692	22.2438299349882	11.5650943828661
125	22.3350415124095	34.6651456043862	14.6870621232198	28.5107495097153	31.4151440178935	34.7490577142544	11.8722962120815	39.5348341394529	22.8002818923963	20.2816762641439	25.6098173488603	17.5811586594901
126	10.9294383001909	28.1288111754512	24.8714548028027	19.5254610360645	19.6593049250108	28.3305302898937	10.0836323335082	18.9764443360111	13.3147524490041	6.81119576210218	24.8501085353207	17.669537844469
127	7.23971626953471	23.4091761878797	19.0751428672715	5.54452335735603	42.6342886868211	13.7482382177256	11.7763821794118	22.5696383708147	12.1903685622658	15.6634412462159	15.1161264096834	14.0647828519013
128	28.1905747856182	26.8622636890608	14.4606653328527	29.1950171964838	32.1669629014767	21.7355254973378	25.3828672090991	12.9953251112912	0	15.2312787507037	31.0090034350627	17.9617010083583
129	30.6231888675379	25.6132051091538	39.1814375101605	23.2761692454704	30.1833304562022	38.4857016968692	11.4178317019452	21.8252310202307	5.18064434064618	4.67582774968147	17.5791186790163	32.8112318105559
130	18.5266479915684	8.03198058047805	12.95918261851	11.4125137123976	30.4646723546997	21.0680314712810	8.5468660262748	0	3.71706214478363	12.2704635279934	11.9440170498970	9.53518569231312
131	15.1296492286148	21.3589299763095	30.5887760866697	24.3948847366803	28.4545193227798	18.3366542249515	10.3067129603004	25.4958647676262	10.1492759909261	18.7695516090096	17.7825983901424	19.5927897897498
132	16.4737531602351	39.811517939136	33.9414769951064	33.6543276571791	51.1867315913821	27.2416474906610	14.0781265024189	30.7305014453955	28.6269927395288	16.1572730749178	34.1564001914777	29.7711340182158
133	25.5556990755538	43.6261963276273	27.0735462147971	27.1073913112444	44.8765590083515	28.5309439794624	16.6727290578677	19.7582531366622	20.253599889042	29.7410582741125	13.4939171551361	6.11857136446532
134	36.1213348301735	24.7018416998519	23.2934064575721	38.9143909986029	48.103991452599	8.36484161683956	14.3983720698857	24.2363769867506	22.3194201598793	18.5918631929909	33.8342101511744	25.0852871205091
135	8.41570011670491	19.5661244107639	20.2394353380577	19.9757917935525	20.7033539915873	12.0993780256622	16.1393308466311	16.2201388114915	5.99689755824198	22.9357680620992	33.3349811644329	0.763035499520685
136	29.8020954384742	27.8190157452482	26.6454994920818	23.3244373314125	25.8523010523725	13.5140930832383	16.7044185429407	25.8859084108970	5.79599805566746	7.66562453471301	3.71750163701463	22.8622098193429
137	28.8860091432018	57.9912880310417	20.4963922869363	32.5194287317704	23.0032623528473	11.4181542608519	17.3235409874584	25.9910240493787	24.4037913525452	31.1160452911314	20.347029578418	20.9711321643629
138	5.16348139536638	10.7120124458619	0	14.5939396040756	9.99709331665597	8.28184775819294	0.612872405907449	19.4193395002849	24.1311818816351	10.6904384043295	18.8667382697320	25.9353034256111
139	16.2488852270805	32.4878588405527	13.4284000991379	36.4547784119672	42.1464301252373	8.50236220897962	10.6811774787483	21.6729687764002	15.0886068714435	22.0270587042223	11.3564847311811	19.8796083426436
140	18.7175984761527	23.7010955070850	27.1345566953615	3.59503970069607	37.5971858019871	15.5910107059409	9.53005390196743	4.32086131658854	18.4293248662321	14.4920808443441	19.1423012545859	21.4559728275898
141	23.3913186850294	36.8662979603091	21.1541815910921	31.5528837153449	17.3235891544592	38.6964347108301	10.4287037730837	23.6802710059550	20.8610998844697	16.9536715786469	24.3466892680973	13.6693299407769
142	15.7831490127866	0	13.9210500980867	5.32529762973166	6.91082565315355	4.7033516638939	5.82291942083473	1.21830413680867	15.9945451962885	9.45031068777545	12.0173501480915	14.4574863947467
143	25.6397747920037	24.5875221724941	30.525386100191	24.8108162071197	37.0231595287599	16.9535783179310	12.4540392926740	15.1489797622919	9.2718500333203	7.99422109998414	23.8759558215623	10.9745987174561
144	25.1921291069031	37.5299941661930	43.5737553412956	21.796735679517	39.9745201184094	56.6265150010983	13.0250266728761	20.7458252633198	20.360353676538	13.5808525946912	25.3184199815686	20.6090783139458
145	20.0182851697477	41.2528018014589	24.2047395111065	24.7242490729233	23.2494838854569	9.2640097329992	10.1273705310721	32.4012295654174	13.8108580587743	26.7257377677940	25.8458791917453	20.9040398014757
146	30.5710679687527	37.7608690156990	49.5204326244494	38.4179029822843	55.9998036859079	40.528405701568	19.8288902161461	29.7720301220633	5.97885883192699	18.0883660827211	2.5209594209023	30.6353057818763
147	10.2160134290324	44.1805817143713	27.9660697114902	29.7666857836418	46.3875175822085	49.6808171824824	22.6863939136336	18.6643249037970	16.4623832605145	13.0723350859313	25.2182744152231	11.6889502406635
148	30.0347527778024	66.0853213567568	54.3771319917789	44.2816327643967	57.6061664614711	59.2343262083439	13.2096189971291	34.6330656284565	26.1963312399834	29.4824554956933	45.0356175907597	32.3869517389493
149	11.8020380383292	13.8177159357469	10.5926153522220	16.2256280051178	17.3875382979394	29.5828778771951	6.15039865798955	13.6255116944192	11.4495752024827	7.26026526827694	18.9141203675755	26.2530638271468
150	20.2231869133655	38.1463630595828	22.0270145752761	21.2309787278982	22.7164370991682	44.1680547951359	20.0544011306216	14.0915444389604	28.0856687218768	22.4539679961383	28.9807797519092	13.8897658034744
151	14.711760757534	8.35202619895992	5.84098323347808	5.8482345215098	36.1128917321431	3.18445378518698	6.2011367540142	8.5677985058078	10.6254126958627	4.68161385478144	19.4009703631539	13.5208621553776
152	33.7232429701295	28.6860290742499	22.6330394487911	29.9035435028054	51.121475219222	56.9081423858954	13.9239185914949	34.3792076435177	24.6499842334758	25.7050046540846	20.67040562362	12.3160853507299
153	17.2087846334151	36.0658288998673	10.8132799215889	26.5477398759569	28.2569487541042	35.8015777894077	21.5874594113116	9.99251431544542	28.9657967770097	20.2325461567447	19.8523545070075	10.0838690401187
154	20.9528306487391	25.8959857271486	17.7936033423748	31.3524261506656	37.5189903113172	52.3478171212023	13.8966030647730	3.5965565508766	18.8793153787560	16.131106172022	36.7493810994065	19.3497941084457
155	7.92863714821952	9.3645780575375	12.6053782159323	0	31.3693320845726	31.0835191340690	12.8404391155183	5.12163992435976	4.70436707162579	3.45957211926362	0.00662737887869014	0
156	22.4723775846554	51.9050622076202	32.2128830107400	37.8577126554487	60.1707441190636	34.9517977799354	26.6458246142232	39.4504165664123	15.4432932621201	26.3514122760504	39.3332290077457	23.4144417127320
157	23.1558076840738	49.4723761713009	23.6498907344187	44.9307247861715	46.7059725364345	36.6492621304707	15.878098920975	31.900488841367	14.8307323842725	18.8239138773110	33.3678178606893	17.7888206841333
158	5.81185261526099	3.78021436739239	21.2872593194170	19.1802848296626	29.8993509075631	33.1312993362744	4.07287997739573	17.1271851376406	8.48117894387441	13.1096311806384	9.15188473962762	18.8578371480337
159	12.2104994478938	32.1671711944618	35.3571332773026	23.6773925419908	21.5614443363156	41.8698205429389	16.9095280657567	16.8560521497354	4.88564449582863	20.3889278145986	26.0506771335186	26.6527632093230
160	16.0286954948114	55.8558576384788	12.6413980769262	44.3445668846606	37.8110376490969	39.2629522851729	26.0192402200087	29.0467515227564	1.70677452851011	16.6539460609800	31.3686814191444	19.5317131676685
161	15.4027285331689	25.3800486706046	10.6450707513189	17.4201156631311	55.0966465629385	0	10.8330155366916	4.13460928483606	9.78919613302112	6.05902855663266	35.0103384668642	14.2962670953572
162	27.4619223751922	22.1564641656829	24.2533613145868	36.1599494129094	35.1090012659245	24.2382684379843	9.18790963568505	16.1823242249516	3.37497341281246	13.9158135677681	15.7902819523169	7.66537442502607
163	44.9741628218174	66.0520524665517	36.809118074498	42.4630725014268	59.9194071668297	29.4599015857604	19.1547818624638	30.5129284770613	38.4909025454143	17.0190619017927	34.4867818892077	34.673072310368
164	12.6454049177994	24.0025497899960	28.178555019378	26.4767597905203	27.4227343607064	21.9633769450029	7.92392173510502	25.6640317002812	8.6445096906792	10.3716586151716	32.6049224429386	3.69634061524398
165	11.6379962028923	7.16412485444292	41.3155096841238	34.9871409001923	63.895799393259	35.7206889171012	6.28254435568059	13.2849465007800	16.1665675693251	16.4647130510660	26.5718945635552	27.8894800240018
166	12.2931406491345	17.7041443421727	17.0121059993017	16.6867211364453	41.9592074488175	23.1890852530099	7.79573681469064	11.7609560330763	0	1.38269513514840	12.1967727253572	0.478316433977561
167	17.1376867955551	17.4734560950132	23.5667224400954	21.5306681421963	0	28.8285692906193	1.25647148750207	6.27675147957803	17.1737321599316	7.08145427387884	6.82123993759931	0
168	22.1358465443551	22.1340946187199	31.9686950817192	31.1739480504434	39.0044679653247	14.1455155539087	19.6325761611447	18.5901252889813	10.4953141391031	15.5072904468506	21.6982117000212	22.2454234357387
169	7.99463620345132	13.3044656290387	27.0502654293551	20.1995974529794	33.06715945149	36.1130744787914	13.5841987711911	14.0909262631565	9.02811227543898	12.0690226614637	21.6017854823878	22.4984300766972
170	7.90294226310556	12.3458793810689	31.8732204255832	10.5836053812884	11.8665954542091	1.76493143956096	16.0115710066479	16.4123036504051	4.47833355157177	11.7641060964526	9.740019714122	2.68540139754504
171	12.7244482144571	4.10929978624402	8.91357251476334	0	21.3134356805351	11.8908199946210	3.87762922740933	0	14.9246727930738	16.24253479775	6.16757538578145	3.96263024298433
172	17.9613022346561	21.8002812887877	12.8537766495585	43.0163199752285	28.8698633032867	29.4692182118736	17.7781757474041	13.6846970062878	5.00694853337193	16.5648583450802	25.2441379351712	12.4576654192581
173	31.0134987504582	27.9899529963083	38.9759822929914	32.6313357899288	28.3718510519181	40.3753467758567	15.625788770827	31.9144996734781	24.0832013137804	28.4094868602533	17.6369409619419	24.9964811398372
174	10.4877283214379	16.4170776186764	22.0342875471176	13.4292077009756	48.722431150100	28.9903848724999	15.9934046561840	14.9853947112073	22.9370344156547	11.079524044262	21.5475861374076	35.6236784166751
175	17.2338496747735	0.728808509294474	20.0879971638578	36.2088575488894	2.06387849091268	39.6927415803842	5.47772665942683	7.69223687880683	5.52795349390316	13.3563878345791	28.8189366954749	16.8589692357407
176	19.4477893957936	63.2483278258248	33.6468928435203	24.3819458542915	56.8553411624996	57.8871309039629	16.7457300012045	26.5741840116354	28.0927318616773	20.5144879879766	25.6638323362498	26.8140857849455
177	23.5180009403432	3.61837195651008	21.8140427835501	27.1949599877483	26.9179387987554	28.6896269061134	17.3864223332226	10.9200644812218	11.8126999416547	13.0830214533241	26.8413039962670	15.9787206951113
178	19.4197376309018	37.0791674333498	40.4549203675159	15.8837942315792	31.1115768809901	52.2463265692602	14.6722794375705	15.4147675627986	22.1215246719086	9.6028666119535	39.0940838007971	19.644612585362
179	16.7679691830996	23.3004268878016	22.8503271565257	31.8426820227316	51.1919604016948	22.5581548367192	14.8705844105805	18.8154631951393	20.8544093986175	14.5449081935575	28.0911081602519	30.6717344736205
180	28.4857314024271	27.4618479327459	4.50355616420084	52.5163800425602	39.9479998055177	24.8074451917551	23.0713414236374	24.8685783397699	18.9622620038063	11.924351376310	27.9210200744125	26.1961878257110
181	25.9039592591915	32.761644006579	16.0856614653908	22.2079732878151	16.4847642988012	33.8125291291541	24.1757942591703	28.1193094856125	11.8823722191038	14.1538830903296	31.8834194400008	3.11067271728857
182	5.81061000062261	18.1875935128354	12.6627829262814	37.2990581956489	27.2597012465169	4.80940811561588	6.57317721019781	2.46392674083106	0	12.0956476323020	18.9587278942100	25.7217018757245
183	21.5772930909059	30.4925591867438	33.3021397132352	17.2900415778733	29.6737830692383	13.2103151132082	7.03642410734906	20.2415679680818	19.9040064723143	17.8105631042748	14.8644998162582	8.52667900233785
184	17.3944387455001	16.5119848004096	23.9403002847145	32.3950361640206	57.4964572569278	27.5691677257488	13.9346388686286	0.415791949427199	11.2253294275514	12.1594237848128	32.8137360292322	18.4988421620562
185	13.9823415986900	15.0062093413158	20.9108493144925	15.7121264538378	22.6533169140582	21.772928415728	12.3516266122963	32.655766560839	15.8647168523467	8.34432007627493	25.3605263964027	26.1406239227151
186	23.4950526714302	0	0.742486909346303	21.3387628847384	2.13419014276426	28.1711861019797	0.904899544491558	0.0106401127016849	22.9619475841995	9.6265149253155	12.8659121851114	5.39996305375265
187	25.0494835157906	27.2985404946763	32.850051987435	31.8605389299643	45.5597878109243	43.4667529570457	15.0037531339707	26.1183896627774	13.2780811531163	10.9545017989341	20.1180655569496	15.9437962440702
188	17.8551089941603	6.62002570165886	2.93583564058128	15.8127681294339	28.6214607696335	12.5609906103266	12.6077719913606	0	18.369070571793	17.4211487052821	12.2224397948211	8.30005203205547
189	36.8893612536565	36.6483174732214	26.4021889713922	26.7020927340172	42.3370332253989	36.4602986545714	18.0172544913919	20.3715421397010	18.1414660214843	9.35134694131603	26.7010127946898	8.93910281787648
190	25.42883462796	39.4102925501997	23.6289092082455	18.0054213781080	24.377357912756	19.4848695197776	22.0874061334599	9.68958015024348	15.4684435991456	19.7917046861960	35.8832264815123	28.6446153135583
191	17.7518666105566	31.5928906902920	9.00313759324092	25.8114651677882	28.0277796625693	38.2310356827792	20.4320883490146	23.7605002630711	15.9027366023728	15.6693486537543	10.0245666761055	15.7701867332958
192	19.7767891547102	13.9753906958482	27.0494583489784	22.5664107138996	18.3747537678428	0	15.8140796112645	22.7838537021033	13.8327358733702	20.0960393612004	25.7391697470865	42.3421060672913
193	26.8132376801089	39.3826163054294	71.1388424192233	45.9876685236676	55.0217793303982	56.2403410532703	18.1372110027674	34.5135636003751	30.0231720876886	17.1472479526842	40.8807011313414	37.5228165406669
194	37.4717197125791	25.6384571251797	23.2922364092008	24.9716302000235	52.136492005528	35.419542224857	7.36022610000089	19.5700998660687	18.6250423756800	13.7631872938755	23.6206753413169	19.2969830431736
195	14.5052922596169	9.6305873145994	26.5170737928053	26.1302383819105	9.5094516019737	2.34325832217954	0	5.55456672661084	15.0840173983714	6.09889588272229	21.4716247367029	13.7155510987527
196	20.6268623370331	30.4232373887314	33.6744580949293	19.8881037599534	68.105656815029	0	8.93066416476432	18.4379684321249	16.9815820235114	11.5552731494713	19.1784720436731	5.12309283018048
197	15.6617997723039	41.1533885979304	8.20720021078562	16.4679376179746	20.7244988284286	29.0385681474978	14.4651370523794	20.1044107308341	9.23653413459047	23.0582919430699	20.8028564598697	16.7287917402240
198	13.2443254986254	19.9510158388884	6.48482844195218	25.7243528636521	0	11.4074502896706	9.57512484758194	17.0540315560746	3.60833567752245	14.885587140298	27.3597494873051	22.4249994602791
199	11.8381130160084	18.6641496058292	18.0411104995163	22.1518249458940	58.5207601241976	32.4789769974117	10.1369185820419	14.2409738170377	21.0166206121802	8.93113787823325	12.2126271992	18.7533175747554
200	5.9782599061936	5.25311508989976	0	0	32.0245868301656	31.4680036428037	11.5474015905371	20.254443827495	8.767806782087	8.68972881924877	1.61893966262821	1.68162497909755
