# Supplementary material for: Simulated data from a genotype-to-phenotype crop growth model for pepper
Source: Data Brief. 2021 May 11;36:107119. doi: 10.1016/j.dib.2021.107119 (PMC8165395; doi:10.1016/j.dib.2021.107119)
Supplement: Supplementary file 1 [file mmc1.zip › Full 100 GxE datasets/100 -- h2 = 0.3/-994167530 200 0.64 0.48 0.64 0.95 0.8 11 GxEyield.csv]

	NL1-15	NL1-20	NL1-25	NL5-15	NL5-20	NL5-25	SP1-15	SP1-20	SP1-25	SP5-15	SP5-20	SP5-25
1	13.8173399638981	30.3801929236313	3.55644427290546	31.3768608805644	26.867563668789	16.6354666834199	10.8645486761296	23.3952068365785	16.4936826938874	21.9741599144689	27.241704163924	28.4378509794675
2	22.7051613774979	0	11.2355978803221	14.7190429181495	40.7975574248435	20.9474757569548	12.9945880833048	18.6547884825974	13.8562134391034	10.2426114728557	15.0811064360859	7.36919519118214
3	27.2992275728829	38.0520517975852	49.8130344839562	36.3394009186667	59.2956651515693	50.981103102798	15.8828399501128	33.6942865703938	13.4108333015495	26.9499425168336	40.5920027740422	42.6436731558236
4	25.7984324538330	18.2003808004126	30.3208176018662	42.0197539508803	56.9120737871802	28.4187154325684	14.3852570777305	14.8236128402541	9.94000431747239	20.1550559867128	15.2893561586272	22.7157006875728
5	23.2459221109997	31.9742040597448	27.5427068995736	35.3560001306128	47.9102771315311	49.0336847885915	11.2340490577067	21.4062896472875	13.8678023133687	24.3567688530366	33.3289888927442	21.5544044634921
6	15.4946788244189	26.0625179784993	30.3616939316457	21.296427087764	28.3588768738003	33.0637100602667	15.7118291809155	12.0759995577036	22.0507037526900	0	18.3427977906717	3.00649537724205
7	11.6610076092349	21.3554916107642	8.0272837465101	32.8515281554608	3.16404178150172	16.6746304070652	10.2724945552931	29.2524660866733	18.8495524526488	22.5973233952464	21.1798174775811	14.2560692080183
8	20.0036311899166	25.7770098627724	18.0793878271448	25.4922643357848	38.8697959167564	33.9456073289378	26.5451368804251	26.0431712981497	12.4379614149231	14.6290600159139	10.2738336129167	21.9366813473339
9	21.9456197641167	2.43709689530690	6.47849330364754	16.2068002348809	32.5016949783219	36.5834102664545	4.52522537803083	6.46570438998553	3.23079710102371	5.03883079494298	6.58073478340912	12.4528800997601
10	31.0580236807449	39.0890136924115	12.7505960610423	29.3586538574329	21.1055386724647	35.4381996134251	20.2897646387518	29.6897907535767	17.2394946556066	22.4651082870256	21.648988488451	21.4604215666948
11	6.18399224477514	11.5350476127984	7.0970577607364	22.3656426899608	46.9790438533455	32.2871511036659	7.5977656854961	3.01842154979699	14.2573031571371	19.9347511754977	13.0470910678486	10.8351522162727
12	20.4439693945455	40.1058334161787	11.9207387918225	27.4707903448067	37.085926464355	30.2477505655605	4.58122208661722	0	1.96296754771242	8.80733010081366	11.6803687895702	5.9261194857776
13	25.2387343466307	50.6792108028789	40.1635208311011	34.0505538074718	52.126562454596	33.8891504911405	14.8673306273293	31.0559624104260	21.4284617261247	17.8827437012638	29.1863357166873	23.3162218258358
14	20.4137723364685	36.0569865444430	19.8489162531300	17.7697714197119	39.4389290244546	30.9370193040512	13.7804185281016	18.3921747539258	16.8360427851111	9.77744353850823	22.6469047920440	34.2862540905153
15	14.4549345519124	0.245224683301091	21.8318978831193	9.5449190329811	31.4222683414329	0	9.27089697663244	12.6031313580806	18.9216287107507	7.31625720073612	8.46838329968197	20.9677251960130
16	24.4159410583213	44.692702096855	40.1840256645485	38.5722148415748	43.2689377693024	38.0655366601471	10.7923191195346	34.6602676486419	18.6131070413757	23.3887557856054	22.7203559801914	13.6205579688414
17	29.5821390894425	25.4570020261754	14.5947676452378	32.8393966045079	31.1764392044932	22.9583443409987	16.2449129730741	7.63770909764497	15.4170569126795	18.8805491094746	9.73485827883605	9.67190844992111
18	11.4121743968122	17.7534070138668	12.7579666635935	22.4589922135534	31.6875828935946	25.6094041560642	12.1948457823034	27.9858653868613	18.7126572336179	16.7384725953656	9.00132194861865	3.24206796366897
19	25.4629031173408	24.2016782082670	5.73325073422732	16.1070746296127	52.2263886607663	7.76589657230223	20.0688111582429	17.5867948936916	0	14.0585169542917	8.27092549761825	12.2876762557823
20	14.0397421246518	12.9253428679752	1.16716184360818	24.6603483289731	17.6727782710527	3.48968571247633	12.9829704881477	16.5538055810856	19.2316982731972	11.2220709995388	9.36462178550934	22.7722143643898
21	22.9820872905203	20.4298233983131	31.1808318962971	11.8115728654038	25.2064256177123	49.6056129786799	8.75737261110096	4.99602037682527	6.35806019253994	10.97179929736	15.7020734538494	26.3563702228427
22	18.0026389581266	35.6542689702231	30.0103374569198	29.7215789909229	26.9754277340740	51.2099530990911	9.06716995792538	19.4616414038874	10.5355520567643	12.7429135891499	23.7302443261213	32.242810642544
23	9.70319317057416	22.2233494173797	16.3583232557627	8.0450488596438	22.4991043356219	35.8997493684869	9.43505546960725	28.5408162677884	13.7859078566160	19.7990596158827	6.98101058511918	14.1646916315035
24	22.1430363568228	10.8638283007965	37.2741125302651	15.6572426823604	12.4472482217180	18.8115261937269	9.86306209348883	9.64300292189814	0	13.4353517435870	28.3422904075928	25.9713497942015
25	25.6880191907851	44.2930618927431	36.3684304773402	32.8245925081242	31.1970352896906	52.8426807676369	18.8149044786813	31.8049167963052	22.8911605320655	22.1459033598261	25.7751881469365	29.1373569037939
26	31.7903936395135	55.5534697492768	36.9947795268637	30.8186534126286	59.8764403246489	25.4258612848643	30.1518201536622	36.5159071779529	9.83762026416944	26.2526268033807	27.3157548850644	8.00112783875058
27	13.5977022671277	1.56494874475738	7.79369112733189	5.95475861070078	9.34181808926563	20.4047341309579	0	8.05651475790637	16.5986727525789	14.8201408441778	21.4483558936205	19.7729088284975
28	11.7041052418657	20.7669532046435	21.6655043903685	23.1182404053563	7.4060355550157	23.8841082179700	12.37250571349	23.0306619159380	20.2824972937241	16.3508868687639	14.3815877234616	23.7978511815386
29	31.4170260771568	23.1597185167714	13.0773303860102	22.5815623175975	27.6692481090899	29.0741992940902	15.0287330489045	18.1358934688042	5.7064757289167	19.7910364452504	17.0432123610608	16.0113935008101
30	6.74436273577163	24.1919751738223	13.9295626209579	13.4364304146659	22.0273285009672	26.794049014355	22.5461589519266	21.2466848668212	7.59232964913406	16.1436471756864	11.2279904092039	19.6788438836597
31	29.3245795505144	36.5829534694595	31.6705681824467	25.7039087681399	45.6824908129744	59.6313360035936	12.8056208590650	21.4591724788998	21.2404275244796	18.4244123561206	30.3023743321172	23.560842708793
32	3.20231617778355	2.50617238662762	16.9891505394836	16.7127530541363	49.2740712737317	19.4903875265637	9.2125651366411	11.0898627309766	3.88345141993037	14.8613703806153	20.8076489483413	32.0141815259943
33	34.808535392195	39.5128796552052	27.9995434334362	28.7434486630448	34.4338966064936	28.6363371649795	15.8575228772865	29.7601015398172	21.9453746228547	14.8434109467064	32.0027725605697	29.7728672163906
34	10.3372744032472	24.2071619454408	16.1173280072097	17.7728777103197	31.0262146262782	16.1797603443844	10.6626175523603	20.8738096796895	11.0027234990658	18.6437667612751	28.8202205740793	22.1680456984123
35	23.2015968180582	23.9672887591802	14.2928459471408	18.7071025910009	49.8608474735481	8.20738409679012	16.8779904305832	14.9256516507363	22.6305675675487	17.1087287089942	15.4495196610656	21.8725106093216
36	16.8224387371485	13.6992025517672	19.6343130295430	35.6051529414137	53.4256726341119	31.23482909106	13.4641482425186	16.098498351957	8.95088990021764	15.1978386583233	21.4291669980796	8.0031554529857
37	12.6892596194353	38.1703220890728	15.0376226192148	27.9420323147722	17.7861768799989	39.962073097871	17.2097497795818	1.81757869787559	0	10.6964916888125	16.0149729723056	15.2364605549036
38	15.9550520361757	12.8616322739344	34.6642025354593	44.7127794115461	32.4180773961851	30.3665662070703	6.52212536566681	22.9813346838338	26.5165284100396	12.8562809403016	23.8899007635044	30.8584359673211
39	10.6340070020521	6.2621175040383	10.8922951533709	22.7607188593515	39.4767883340356	26.2591629204478	0.481911311732965	16.9599238237381	11.9796127319253	8.96194764372647	29.242488353277	13.9286973344207
40	11.3304893967908	47.7650340261876	28.8821930446103	24.6318560229196	30.8157209742033	43.9827905144988	17.2576699350895	23.7553921732668	23.9820340247168	25.6074383229666	42.2714028976567	36.0863586507993
41	19.7725125789611	15.7840377262841	14.3297038885253	29.1915207105364	40.7424218568809	30.9991882518581	12.8942338552105	22.6973997217041	18.0394293685559	8.44043193625268	12.5764017354152	9.38897820526733
42	35.8579807753429	46.2721212325798	21.5216149921405	29.8273004625408	44.4614414358147	20.7724922802536	22.5508819792703	14.6394955419326	25.8532414770543	21.9202043908510	16.2978593922969	18.1238536755968
43	12.7847935830028	18.1602654167279	31.5712991901882	33.2842139410042	41.1060557203365	23.9024104173172	12.6629237336173	18.5375737666134	20.2816389678876	15.9068377343818	16.2167500411476	19.5529176663017
44	36.6559630867165	37.3311778935908	34.7688299790030	19.862634021449	49.1567838574982	56.620904956933	15.9427941455080	18.7136674465575	18.2218754564101	13.3129347893116	32.3298319004973	16.4059101242318
45	30.8818898303872	32.5598506427741	22.9991111281613	25.1397110026152	35.8140939443431	5.4976549064058	15.0332375424963	7.68980389788375	12.1918030830895	19.1241766571301	23.2516265262432	14.2608171299077
46	18.9635170932799	32.2350022799168	9.23975425654202	36.2783669458855	39.300600020015	30.4360553501278	23.3189355559682	15.2680961931801	7.95675612936582	27.814185610091	27.6323821435613	18.8748159074193
47	31.4842604490262	36.5345312654492	26.3047695691083	24.1303922366273	37.1319093661432	34.7487854440013	11.1034823101640	8.38256363807133	10.3878018557068	30.3725521540886	35.8037393528447	10.8104535195069
48	22.6836526811606	23.1179195404131	37.6269178416699	17.0666390139686	68.418597917534	37.7177251917144	13.6038658787787	19.7111261828398	7.62182729050761	7.26098180175297	37.5458522288026	27.5160637058548
49	34.5901305702775	35.7700071754595	19.6530442775876	19.3204511085022	27.7242002002869	0	10.4153874793462	21.2615030574439	6.04859700327424	24.3987771006438	17.8121951557814	13.7820374181849
50	21.1457433968999	59.1309719457233	42.941877147802	42.4410247420081	57.7794654174984	40.9005003449037	30.3035070076121	34.5591958987484	30.5948377244493	26.98074896001	24.3566260606061	17.6602662341928
51	29.8373183310017	23.2142748639396	13.4836215468820	27.3867629933429	41.7432448363577	33.8168499384926	15.6292243095367	24.1205703969645	12.3464711241888	7.21737257202992	28.593440767394	9.47356057711185
52	36.9998720782984	25.9433193605521	10.7542171367655	25.0588653902381	30.1869081622428	25.8391492442223	20.541052157499	20.4237917687380	16.3055613093269	15.9798505505269	21.4691172486054	5.49800110279883
53	43.6860917504677	64.9883635579671	53.0575623562954	40.5097607419543	66.0673701843058	80.9299725747054	28.0053450819042	15.0070565214787	22.4929400055294	27.8947704135443	36.8558578013042	39.1708435695536
54	6.49318276854546	7.47810920143632	28.4496437957524	24.7489498645743	30.1072776276329	0	12.7227499254948	1.16965187160319	9.56708571128113	11.3012067316205	10.9533689853663	11.4268479536138
55	10.8649123369306	0	10.5635264769037	7.63933015756949	8.5716428519825	0	11.1614932738152	9.19350425075077	0	11.0469243777456	24.4045633348903	6.08062512472658
56	22.4746343174295	25.0960796533193	20.0583564813264	31.7484453182601	29.8183199206494	44.6597267003619	8.23248685997692	16.2603365664945	15.3456554259442	19.6502934407927	23.3967419792369	23.0408090975997
57	18.9108067240859	24.5744126779637	36.6608382830511	19.2186585565964	37.0249498904283	40.0215209833781	11.5666397504829	22.8288289530915	14.1521201269094	11.9496150421145	21.9257035887731	33.2948128837027
58	25.4301173905812	33.63795186012	36.1126932216109	33.4342794178517	60.2018528984435	48.9625950833221	19.8144671096164	26.264577529375	17.3859299201432	9.15092351417108	36.9273519660669	32.0564854619486
59	24.4884837621541	34.0478664572590	20.7003552628068	12.1665582248886	32.3757551492498	27.6467528477599	17.6985364612373	17.4502014297348	13.0117154799624	25.0503252072692	10.3351902048265	29.5069810754205
60	24.7110970814161	35.0893289345605	5.85500043543567	41.2579241628663	37.9435034962208	30.5056441908443	2.26690561898912	5.56787209691987	27.87487651775	5.7443035476708	32.6527839213396	17.7243254626730
61	22.2948063445570	29.9727355030351	24.1222123067741	15.8049307745419	15.2779372556840	43.8850275634714	10.2022610355925	21.2821748668030	10.0457211803596	18.3856481159874	28.7349668131616	24.4858469580258
62	21.1749651361939	31.483551274105	14.6950969756534	34.0347672608372	35.7592245481586	23.0679332395236	8.92319587694237	8.89084992303352	1.68159465091248	15.3343710073743	37.7878887535172	6.57220999366236
63	11.4685630882062	15.2437722536735	7.04323487569262	7.85343028381802	39.9359587669165	32.4502423986118	12.5984691788361	17.9746309109590	8.4721811926132	15.6156089315539	2.81314758566708	11.0803944352533
64	10.5522793352436	0	16.4741865077835	7.7883118584972	3.40241856711066	7.62036274820695	1.78378344698237	11.9940196482555	14.1015823486334	3.68058892662252	10.4560714626156	18.3131942651089
65	22.8615082708038	42.7759579736899	45.2545019691887	17.6380217868541	27.9388129771213	28.5457379140013	12.8276526121879	15.3143561089698	24.1000671101198	26.1658064720548	19.5272198492787	7.86419797000577
66	17.6889866144127	8.47025870523132	6.24034857797617	17.6828390939267	29.5376063318315	0	14.7291001365299	12.9072742769229	0.881671454096451	8.40576986700198	20.4116277788637	8.88847487355708
67	14.4505050593896	11.4621466408194	17.5726909293673	17.9445058457549	13.0547512980766	0.327162609010717	9.34758055348718	22.4934580849697	8.55233964746554	7.65327071340973	24.0487828665137	20.4531748083317
68	31.3755023779964	32.175770757392	11.5050144645021	15.6242876524589	59.9579110036479	27.5067374582565	9.56630148180064	10.0274046231822	9.38195013226496	20.7172683439807	28.8238987004228	4.80304764084231
69	14.2640729679621	11.3967306501473	17.7552552263911	0	17.2240099922436	16.6629113576702	12.7588828196038	12.5587489985202	3.49909992259987	15.5860064577753	3.5173583755994	6.94100974044702
70	7.69462898999479	26.3160898603566	25.9436480432620	34.9744279647404	35.4107280879716	22.9029299361952	11.7646071402732	15.5339920741984	16.9107362587815	23.3020164858268	8.9220010607906	26.5959860624225
71	18.5307557034915	33.7095572019577	46.975044083857	16.6261883250157	38.9873174030167	54.3026947466976	17.4242367049863	11.6273297887156	15.1139466819001	20.1358628135913	10.8066541351229	28.2843693768852
72	15.4215059004061	7.20681210046985	13.7569331785403	15.4595738829068	20.1659563936163	22.0800324791910	6.03327301721843	3.53143260253952	0	9.5234906977289	17.1681017233489	3.64845367550894
73	22.2766398039134	30.4714815934141	5.71896747332156	34.3825699019162	30.0988220520982	30.6186751343898	7.22759966161444	19.8168753005737	17.3852642084575	13.1769575337062	25.0126402669286	22.9373571670205
74	32.8891975394332	39.9578461274454	31.802846820718	27.6722067083915	45.9753734645556	34.1616474575358	17.8677461421169	22.4411626275754	10.0306736686827	35.3359957524574	24.6860955338102	9.80940185694314
75	25.1094172514155	21.1338532326197	26.1607012382255	31.7849141076986	33.7392156683469	38.5465954760825	15.2368252663484	13.6368761919087	22.1682113429909	6.95162530903502	12.2552086673880	32.1058367928727
76	14.7632268740467	19.6079103572814	20.9927485800679	0	20.5938811300645	17.7713096047148	8.83327496951144	5.53217373154633	10.3167163951774	2.81417170838861	13.8543358663975	12.7118250434526
77	21.7155084149699	28.5765785661083	16.6635422969045	31.9675664479992	59.0653974391713	15.6355444330878	17.4232080574844	19.8856939717994	17.8171730025306	18.3472120090002	12.5008288426	24.9998746637826
78	27.1876907123509	29.4028400397978	20.5455343596144	22.2135757677898	9.73532757757541	32.5717983109414	17.9301890512616	18.494266744128	20.315730313886	22.7837596970595	27.4021021191966	14.4765540650417
79	0.264466556389966	16.2540370713362	2.33987539607581	0.565081787370158	10.4327305942658	35.7529297648346	3.84104058762007	13.2748932252755	0	17.0425015520076	24.9543869023436	23.0841038219588
80	34.3285275991903	53.6560675989008	24.9485158424938	43.1755488372379	31.9994520284150	47.8462262606783	23.3214824875703	32.2256552600812	27.3148423417278	22.3287311059273	30.8037471822926	29.2807385310895
81	20.7430400645551	34.184548197961	26.1867519171831	29.4490214476223	39.9640292231146	24.4314894516212	18.7668740916533	33.6183338074851	26.0639947319296	18.7956276147779	21.2981597548797	27.7744563745064
82	3.58568196460716	30.5926608118806	16.8672785126514	18.3514904228684	42.0712102490571	16.8305972786254	19.1210852927096	29.1780720228292	34.4509461626599	13.5431716038310	27.7920405536196	26.920727065085
83	36.1803333164794	30.7610979658099	23.6404079273838	39.7822980955528	31.0603580716933	12.9638289229342	26.896562067516	16.9285089965601	17.7737815243265	12.1039862181938	7.00577251243425	21.3357131502350
84	19.7296197775871	39.5364033315118	25.7655015505835	34.5583254791753	55.0301914048214	37.8261356702371	10.4019544990262	27.0831012317969	30.1121059961595	29.1906494081396	39.0436368035829	23.0119632785870
85	12.5499291421428	30.6946719279405	37.9165241323220	23.3671785658773	29.2331836003943	16.9348887734948	20.6974485982317	29.787745364824	19.4210119776059	10.2946793087664	34.2595137820253	15.2726590599770
86	20.7327541755713	16.5126317266930	29.994700409997	15.9690192814357	29.2284411757949	8.58806650445325	14.6699053724451	20.5120996069219	6.77599611679052	13.1139725208270	14.3408073409614	20.9626589031811
87	15.1600831789693	33.3423194071834	18.1996021662397	35.9120827814239	14.8909833113727	15.598561256454	16.1761437320164	27.3023144340187	14.1100657892255	11.9430346461676	26.4898494783633	35.2955442083961
88	19.2144865120553	43.6088649119049	25.5227372929832	27.3866595763536	36.9590459435872	10.8367049178492	19.0746142625177	21.702504447115	6.73651689126497	6.84639946571161	16.3068223180154	2.02030407824481
89	24.0737503566608	27.8944021233179	31.7685012345229	7.54494573441838	61.6555394131688	38.1459368716168	5.24339315440739	24.5434351740963	16.9160865510195	19.4787775061257	23.045701758666	20.2240359198176
90	14.0262355270894	51.6813320529979	13.4316698142436	40.7505676670995	54.4524099742588	25.0418973273692	12.0985571434075	17.1256026867531	0.174555200222049	17.6278409392868	14.1912314294672	15.6974882313851
91	27.933976030047	30.014580122928	20.7762491957681	27.8647933404473	33.1100137790524	37.9258361602403	17.5396764280588	15.0062344935499	25.2585008632513	18.3360424996913	22.1734175974643	9.87577241830324
92	25.2375626873334	18.4738022899919	13.4673936824632	27.5658464991832	46.5460501965281	20.5124568044504	9.17673334236962	11.2336485867380	8.42462402689243	6.13586485829775	10.9745102528632	22.647488491487
93	30.148881010468	3.20938055660149	13.7450070041491	17.3565643664666	35.8599385001363	18.8495333488701	14.4140541859354	20.0102923001031	5.18309216348573	19.8850973303369	28.4956819052918	18.8779953668478
94	16.4268530246921	19.7103081306863	8.5124704159447	34.8102496473447	29.8729804845864	20.9226178451820	11.8815971894850	20.9238765928012	19.0635727969639	27.4122351113092	16.7752103281676	20.8156492328228
95	21.9138945683332	22.5555641332136	19.1710384729224	27.6234598758966	23.2599996635595	44.7127990494769	10.3868669891920	31.0137800861910	28.3831490586482	9.36420601370019	19.1029509399786	19.1913795195351
96	13.9828549255510	38.259142447741	19.8505370489545	34.5125902415865	34.1453902409484	29.7793382176103	18.2671512264983	26.6603991906309	13.1302642499123	25.2335762424797	21.2636646944469	9.83295061977443
97	7.60587564727741	24.582136321727	43.8396614968712	11.8361020037669	37.1608499371712	24.7998365950202	8.1598990055883	12.2914123841335	19.3336824735932	15.5164621656623	9.1294306285	7.28584602571606
98	13.8012523412432	46.7776498433959	19.7336874612222	33.5780436340055	37.138296231002	28.2339021838573	22.2413647062421	36.6249465503529	22.7737412935937	17.9415497838988	22.1838744116841	32.0460198046774
99	24.6614579232151	47.9785166693443	34.8854077044924	32.6337643674144	27.8461463812948	23.7748137003549	16.1266331189911	15.8886102330235	15.0712900226840	19.2571368573315	24.4453010717861	22.4346310204406
100	15.1759597705794	22.1714152573967	23.9729397552401	34.3267890133822	17.5187816976166	2.80497333286368	15.1846662258717	1.9046087763666	20.4449226427735	7.03813509802826	10.4531504679117	16.0501600279446
101	35.5478770144645	24.9040368798015	22.3737449009696	25.1935665828002	37.2755210606082	51.7323115750911	12.1845722357357	23.6949729950467	7.16821781847375	13.8114325465646	0	2.10102298719997
102	19.4555053946259	12.3542944685051	15.2232563037086	8.78141829045129	14.4638638984528	20.3007894120441	18.7899728276629	0.588963689472823	13.0200095126719	5.85978695048226	12.0726760728320	16.6669395980676
103	24.3041622292669	12.8997557118925	6.52912473914853	25.2875987532919	54.8793003225664	23.3627661133878	10.8107527656054	22.4667861744500	18.1613997408982	15.1057794735658	24.7586072691950	2.95952471522958
104	22.5988513410817	28.0282354348727	29.1934439645079	22.4402384806898	44.6432770218718	28.7280396989188	11.8020098000566	19.8601801164652	0	25.3987705606896	30.3145107210132	22.5608067678863
105	2.00296891099533	3.11313703148459	26.0900010867017	27.6900200394727	9.85746397715778	20.5512300694539	9.57145095053352	15.8777608737659	21.8116229982929	20.9078732975275	7.33181968691913	12.2733242017879
106	19.0364039679730	24.8934272753174	10.2139912747592	14.7985753510787	10.6061136630454	26.4056787935366	11.1590856247720	9.96295706575539	11.7049680009491	0.511958240965335	14.7300720418450	0
107	16.0070473111109	31.6659046157505	55.2932056014565	30.0721211615080	51.7520083982043	10.5259482656415	9.85043855640055	21.1026180261592	18.18394513957	15.9141916338223	24.7770025001171	28.7426659102858
108	34.0349318131363	34.1482877882932	32.5039898282109	49.990130462179	74.3626143995075	34.9844101320286	24.1208393400855	13.475271636516	26.3113204486651	18.2932280871657	20.7274008999414	24.8065010151568
109	2.32086731186522	25.037488533796	5.51539651026334	9.36054995351413	21.7859453963488	15.9447010479279	13.8258256685427	13.3820767578114	9.49662487250757	13.0435690219403	22.446789583774	21.7280553215524
110	31.3459739550799	39.4476795508773	7.69331912292097	33.4479316998759	30.8968045785471	9.6087126080165	14.0856188933081	19.7378539875049	13.1839755718607	18.3507470279953	16.6624101427706	16.0658459524185
111	24.6382717514647	42.2475786160617	28.7648667528972	43.966744479678	46.2988987408714	18.1087913061119	14.7809600784856	23.6973905098519	33.677206883269	13.6619234878572	33.2472049170458	19.5865128066461
112	29.2989606522708	21.9497144177264	25.95460718078	30.7972960294717	61.5710845898513	12.5706020125390	7.6299234483792	21.8275737186937	7.96614194916396	10.952265587392	31.4874530717071	13.9386113837280
113	20.4230994628438	25.0893205621467	24.5803165712589	36.8811507318081	10.9311123872661	37.6385170861939	20.7832229903762	25.0875938304593	15.887162752171	21.4501641900834	14.9828637770452	26.3276341288741
114	14.5730669384467	30.0673625055437	16.8521475764301	44.4718998467473	40.4206861343655	20.3757814236694	23.5434613599831	12.1964536887211	15.3125852346484	17.5371281772397	30.4634730497407	9.09144377457521
115	15.2314701144576	26.7727921162133	10.7178038115538	9.09906482154874	31.3995750354465	24.7203590709413	21.1295012464026	18.3323774014067	15.2193175560774	13.1204976364537	20.0998553467117	28.2427101567309
116	23.7154401794155	34.180292440101	23.5497415462492	22.6862432416472	14.9886742719771	30.2019467614672	9.68912195499465	12.6577835987493	19.7108384953488	5.6290023896069	10.3696035567907	11.4562315678525
117	19.9387509328519	54.5170045553098	51.5795665504329	23.8917152478393	54.7703319395171	52.0847126825711	12.3512895623808	20.9958153388663	31.6711850935297	22.7561456935525	28.5582292774659	41.44982016458
118	33.8669995245957	42.7421712254509	21.2007837512865	26.8814553682483	41.9074465602294	33.1054473856865	16.3715069805100	27.0238139674754	9.92568459251666	1.63819027414945	31.765252647563	30.0628006472218
119	19.5059746412082	36.5475707822051	23.306244593402	30.1550029091455	27.6364059358745	43.6699161547097	21.5538376243636	25.8859283574994	13.9347799524705	7.54721150138907	19.4241006445958	23.2608341773165
120	16.1328390314091	29.4745874999018	13.4022976505673	43.1915802366923	47.3518773052166	37.5406870872331	9.26258036943543	22.733810856345	20.9481991525419	18.869436613548	28.4321279900092	25.5603231937819
121	27.0738741456056	50.8468799392403	32.1833417728265	22.3167714447665	39.8309584428058	34.7009797102947	13.1831267005979	22.8683552343010	19.9916657988480	16.4987410630389	33.0487583612385	18.2458698417984
122	23.1864414654847	16.9764470644347	16.6336644670466	14.4728591040012	46.3897787358512	13.8557685783288	14.9822755784273	19.0241628530258	12.2461977000909	16.3727060555316	30.1871027061257	22.6972983853425
123	37.3507646864559	50.852400755162	39.8187257342401	51.1970511460961	58.4884011966800	53.5278178456448	17.0896764459575	32.4190364344656	16.7310942286401	24.2680508462198	38.711370609138	37.9029295456561
124	29.3196738021754	48.8159498572507	24.3918250244710	28.9589409593370	41.2747212480106	28.6062254946473	13.5808907484362	22.9637937462529	11.0576786971490	15.5260036871820	15.8690639533196	16.0944779115606
125	27.2757616504701	51.1617550845313	31.4950079225687	36.6792444099106	66.7283555169562	34.6394146027441	28.365955221812	34.3086879051895	26.5930024721028	24.6340560401238	47.0048331747357	28.3947202223138
126	23.5575091909217	9.56449058916372	1.79489338682684	30.2238485547793	35.7350230554558	9.46216800332006	11.1110861139060	15.8885345285213	5.60056579857844	11.8689353576252	10.2229179110218	26.4177317644162
127	30.8042389889607	39.6488338064571	26.0202319320121	17.6723098121211	64.5511360548567	34.6515707127077	17.5597817305242	28.1024110249581	16.1971171076244	13.3681233872461	38.0792654446771	35.5107247822052
128	27.4092813337052	18.925425431572	22.3876477755993	28.1057873036694	70.3196444513525	26.5346659556465	20.6594486682013	26.3403741551948	29.9799317940583	15.1823136743951	30.8601140293759	18.744050441423
129	15.0385884126326	23.3134166856872	4.15779553304482	24.5845454911132	7.19570129940114	16.4304167118232	14.8178078700269	29.2259723478335	1.22048958701230	13.626443086107	7.8579627030401	35.3431189554575
130	31.8547786216747	32.7724442896871	20.1190627531839	35.8639878886988	59.2034998620025	27.7510664072985	21.1424196446292	24.0133059682927	18.7107051866459	19.2755168308452	29.2676622470842	5.82812122270597
131	8.54050817819599	34.8484746877018	13.7400136644190	9.77881284578815	58.9411666980047	27.6068152218948	13.5397802677065	27.9929329625270	18.2788856661868	18.437506617242	28.0401922491808	23.4508833436179
132	15.5762473550097	13.0699991139847	14.2974139259303	2.92079839098257	10.5712876534761	14.2657112581756	9.0355477563174	18.3616172047505	8.43596217492671	9.02306346083695	24.423200313477	7.00384906697315
133	25.4738957183894	44.0956267256948	19.2770171785356	29.4369376388684	69.7798565273535	45.0362393706833	17.4754931189820	21.8647187018157	15.3565341928815	26.8017772138909	26.9830040064413	22.5445063147806
134	36.0163521103463	24.5309842107064	17.4667527526854	25.2336283567599	48.3342181102282	35.7807122477796	20.5157971855167	15.8501608119580	10.6802763602149	14.3187240396865	27.0234499885846	25.3410551102600
135	23.7996068045584	21.6315263896947	3.37812163449529	44.9549743034729	38.9715926575494	33.3747923037212	16.1646514419691	28.0260144960689	24.5722489997754	20.4782435568899	16.9658670286875	13.8654010111375
136	25.3596207306046	38.1742188150605	21.8030329449615	25.0445399179400	40.0932070423196	44.7484410492010	21.8419135267172	29.7878790013762	15.5575905025188	19.831665423365	24.1160352159545	16.8040709552423
137	7.49804118810943	24.2311667831296	12.7803936089783	20.5424089571480	19.1480581057491	37.4799091481789	9.06844243949782	21.2305961315562	15.3206746266719	8.21222085610615	21.1411148589427	19.3768435633801
138	19.7222228594759	20.6788682771028	42.507247619099	21.2564360158671	12.7336632424341	22.1149464041388	15.5777527577429	38.4818706613287	14.3233929152136	17.3313698411602	5.29400885071241	20.7153901917636
139	20.1339939571073	32.2337186574170	0	31.7852750971688	16.6867291393806	20.3093262609080	19.7383958182390	13.5052600097300	22.9496731584978	13.2072674378986	8.5584707993476	22.2004998069953
140	14.5934960469638	8.92703531005506	13.0171878530081	27.0816607664936	15.3547165131874	1.86077457395478	9.73993618392663	21.4638540048490	9.78160490689963	8.59620517729398	23.8500855529116	16.8218551075439
141	5.9636398666197	32.0490017696944	14.5473838210780	27.6356904215565	49.2693571775578	25.0053377422287	9.56441555894193	4.13823920946875	9.98097375266778	14.7414696999050	28.2537795810847	14.6763325897753
142	12.1132002249866	30.4833780611176	33.9738340263916	15.1385950362683	5.23216923214712	17.571270725755	15.1463873481469	16.4859457279606	20.4605705619959	6.4255728948909	17.2208391412535	24.2063627660533
143	13.8779349547568	16.4491007362206	13.1558867319554	0	11.3913146165542	8.8770636734387	1.10762039006151	15.3393947897034	5.405574571296	14.4753020791502	19.4159271619845	5.18420204826971
144	14.6641941050157	15.8245977218541	9.71085206732687	17.5361869545408	19.0144590686890	35.4136529544623	19.9986522126424	22.0767604565713	11.0330762731191	8.4782202230419	27.7973547460820	19.4262295666502
145	23.4910373038747	4.66767756958553	8.83200072791684	11.9020023872310	45.4985835202694	8.45859879887059	7.22993028582334	23.2882163191420	8.24999276965827	18.7526492450264	18.2894585480906	9.12293697248987
146	28.3958047978625	33.974911864117	22.7718687915468	31.4531579350867	26.4650623451496	20.0564123002823	10.2569935315111	17.1202819685353	14.8584880889202	14.5811183504692	27.6593487163908	14.5618574350162
147	22.3763191309669	37.119934507873	21.9360080933887	49.1930564642257	36.8669386286054	44.9649984112657	15.4015468273357	27.6617038561049	19.3822854737120	22.5963360933621	15.8542861748759	29.8114329290407
148	18.8574940813139	45.9279309599791	22.5144491100054	14.1993433029662	49.7674889109881	47.5163042815156	16.8633150909047	20.3136802513247	19.7839127927203	4.43933179784235	41.6780978434342	23.3477342362109
149	23.6822651748644	5.47535868087805	7.20829137014591	8.7315976757691	21.8929925283296	15.3925281720010	11.2223242938537	20.5205291110935	11.4139673698260	13.8564719823877	12.3574104830719	16.9462275841136
150	21.4226918325378	27.7423600539289	15.1689217759898	22.1809032685586	8.39975861394554	15.9838026265591	21.7086479970006	11.7986362610852	0	16.7904019242403	20.7382412203097	0
151	20.3296755807515	38.2166117955662	19.5109736385859	31.7173670962024	60.2337490216699	34.4547641550252	7.23528592168435	29.5926287801904	12.0648420563480	15.0590258670827	18.8423438798602	5.12159951113333
152	13.9013819457671	24.948832678202	31.9042107628833	22.2073463475679	37.7034085957478	29.6527581979117	12.1504636403941	32.3227233296227	9.93735854308525	7.80803223987323	15.1162516561056	15.2900129536388
153	17.4070579284485	30.9542694379672	19.6101082669748	37.3622864957852	30.3573540105947	24.5877450368557	12.7423821821234	9.70510962269855	7.61172887843694	8.69644900337072	15.0541943250659	12.9004755859502
154	27.6667788775541	19.1934118136933	15.3953585630895	7.16112129144504	22.4050656994473	28.1548918333512	11.2668094392947	16.5594956610445	7.69796030178803	21.1130237764502	11.517346300199	0
155	4.81976445029371	25.8650932428777	16.1502163383868	10.7460833166091	32.8500705876167	25.0396528716625	10.4246296473670	34.0446491736978	0	18.0734135147299	10.1909954728280	7.6326423257538
156	17.4229147217333	12.0748532139594	22.7884921729470	15.8931363627033	42.5997092283895	27.7229165845629	16.2686965419248	3.80695914447078	17.0254601370264	9.0872169572345	18.6721180946845	11.1632865164264
157	21.3558882300218	22.2670009176912	13.3872998397216	4.02298860211607	20.6193038156661	29.2188241865822	7.60965239282275	3.49010955536042	17.3256257332787	14.0272439731512	24.5338058144625	17.2837899587975
158	11.6379357403512	0	0	15.2917252654743	14.9717168740062	8.29436673279353	12.1554763881242	9.4497094624551	5.8302651475623	5.51833277447677	5.54157295309336	0
159	29.0179641851682	51.268743603183	36.5015620088947	31.0536178730656	80.8136363803959	42.3282862274825	30.8930452750098	42.4305066496778	31.4743203444929	24.4773486684612	23.3515432793728	22.0323334103128
160	16.9996568349661	0	28.1279439839919	0.031183843632796	42.7501187776012	24.3467339954178	9.57335064104383	18.6261253004158	12.5347889984398	5.0237131251995	5.33677234970763	10.1100053164993
161	23.1904999770712	21.5475064099355	28.8833758135795	39.7983471437125	15.0851584490195	15.7428574224032	8.69554577035833	32.1695592131417	18.0549947344144	20.6019180829981	15.0237996477274	22.5892606361585
162	12.6272963887214	38.5694132572102	38.6851213123480	29.604132764184	49.8348895786584	26.4456744902347	19.5867744614747	33.3671121396709	23.534589283128	15.4711809516125	24.6007371857277	24.7968086048071
163	12.6692522892163	16.872612744659	8.04805936186886	16.0747233917238	17.4737759195387	28.6592978195284	6.95183242591972	15.7832504640213	0	6.4677402147476	9.9527078881546	4.60448345905697
164	11.4827072989783	12.3129726783713	0	3.82819686588826	14.5067268258065	30.1819996731554	5.28510838034476	10.1342228465565	29.6104844043231	14.7405648157891	15.6306949111999	17.7123893409096
165	27.8173480649913	43.2483059671888	37.7686127769249	28.0940479870522	31.4398446787357	21.4779848010491	13.4157457952944	28.3339812057044	22.341968371995	23.4398626711823	34.4949568310263	19.7130382209049
166	22.2757226634289	32.6398049664009	17.2924762224126	21.9534089078217	35.2022865002816	26.3723423181669	16.7052645082199	29.952341079907	28.1733834285862	12.6720214425546	16.5438932568655	16.7949810304537
167	7.75506253198144	27.9264288004717	14.9965205433560	17.0654951145513	45.3123089650247	36.8824569829805	9.99051978075902	16.4090486656655	21.5855790672418	22.6907594365962	28.7759634583415	19.2009058963083
168	19.6083607444629	32.2121386473424	26.3271450636343	35.3405448265439	47.3916389887562	27.0698453505806	22.3668140140109	18.9917348317843	13.2810373399161	20.4476076279911	31.2008377734932	15.6701122139185
169	10.5625629084641	15.6766517691056	29.1712887082555	27.4366106498677	28.7202098914422	32.9123488092998	13.0396716194539	27.1411726209455	3.24363214139818	13.3091212211273	11.9927584695485	28.9740562020033
170	21.1581157098216	48.4918492019113	33.3387291373616	38.4871500246998	16.4961197182760	20.8675724906016	15.0330966673468	27.235482583933	23.6364298387819	23.9510032441900	16.4976629004024	29.5221612026296
171	22.3716656835443	15.5069519710048	27.1503856059808	17.3817905305612	14.1472128603643	23.0843007514253	15.9069571439016	19.4293467537591	18.438842120125	7.91546987363354	10.2196356899702	15.6524335670281
172	6.30607377865361	5.13833742439819	19.5716395195108	5.08583258798076	3.67023724798777	0	2.22132297138615	9.58842466499924	4.65770241710801	15.8489642549968	1.21175103336634	5.05821697526894
173	25.8161934987735	22.6426715277663	27.4411687440953	10.5651904728897	35.5529549762319	31.7174683545643	15.6077381470661	24.7066177711966	17.335004786831	12.5902287128157	17.7535696607062	15.2535623452777
174	28.3678791233685	39.9595977942904	20.9333743010134	33.024510886706	40.2918729554954	13.1456181781490	27.0225686915831	23.6511760432503	18.1539095470282	21.6695588681256	16.7752303840993	32.1827804996264
175	33.6298929952725	36.7833487590538	31.3672673641445	27.6139929981719	17.1791705842312	22.4686343356486	7.9759745361105	26.3739630132007	15.4020938549629	25.9386891448936	18.8075563624863	24.5866321527648
176	19.5438678517735	29.0190941047659	18.9722302808817	29.0730185905985	55.2794558340046	19.9582715005269	8.28727334777607	26.5138263558119	14.9245739731702	11.7109064634360	24.7492072065889	13.3778478379004
177	27.3518349876764	25.1579416822341	22.0797230975681	26.7461885382496	42.1135748115672	43.673727898036	17.2166031278783	9.79424993454694	16.4734340151394	23.3116426034541	28.9903502521411	19.8078753439647
178	4.79966208608112	18.7564399577245	15.9556813182055	23.0537608019994	17.8566131961546	10.0575927763201	16.0121209833331	7.38789715544044	21.6363935806625	7.63132209295822	28.2457102064644	16.1167641629254
179	6.24226061496975	19.2148732703924	1.87599535622939	27.749488650658	49.5959572939974	10.5535559218768	8.6157349166068	16.4174494588048	21.6261138122031	18.1811434002290	16.5267068573536	25.7283607865619
180	14.645687765972	1.41951504784111	21.9957667742369	6.06339843840411	19.5613604047825	13.0661385780760	6.69097424159685	12.9968191035302	5.58454624769019	10.5877893696354	15.0692857459054	15.6366326268774
181	11.6398827400949	30.5383499205299	21.5243379107763	24.5327327002514	34.1893229108201	20.5262750540183	8.5050795749371	26.8535826690049	19.7261869342354	15.5970647758079	26.6792974956997	23.5160555266919
182	30.5535323805944	41.2255762150969	17.9876013105873	46.7710509537038	51.8766581683998	31.3063634613888	14.6744864226653	27.1531839243475	19.7378781124021	24.8102999104837	39.6279880037796	17.3084682325719
183	17.2796050713340	28.8064389288757	26.3882333089376	13.9737459920476	57.2546506523901	43.7014021085403	8.08903339024724	29.4145889048655	7.15333649272458	18.0844100754255	30.4310569623745	23.0546822879374
184	17.9140578779314	38.9944925347705	32.4144844444143	28.2246383261946	71.5095308665558	61.925797381362	22.3626333559653	23.9593969890326	23.9356860779678	14.3200367781098	34.7403747405626	27.0130687254985
185	18.3264999973261	27.2673941089058	21.3757107060661	27.8798414480112	18.5260876580156	29.5875268161725	6.05254330870724	31.1953115227053	11.5161941064207	13.1801892363481	6.52817475517246	8.75455712879756
186	19.5635541903245	33.7065709797324	18.3692513519867	43.4289346917344	34.5427690974569	2.71815028279134	16.9187545353345	29.4328978515843	7.6196609996952	11.7305091658487	30.1220554127780	23.4553627725997
187	10.7432431069096	19.6649265785000	34.3949549869729	34.7357439535467	34.9017315970797	46.5302526824449	11.9198562562899	22.9746485983701	13.5883918460317	11.4640280817892	25.6695460695203	9.73942684251673
188	31.7227231090918	40.9672881126538	40.5379515080748	47.9844474993303	52.7836318371352	46.0035826241852	19.0235670946713	22.9523305750699	33.1849039705915	27.3498535735610	28.3046901408964	33.8576664199897
189	23.7534399258411	6.80152147833911	17.3857025719040	25.4695721147662	34.9681333753083	25.3557379794859	14.1890621353862	25.6120519881865	9.17231775954232	15.4508376321569	36.1373332525714	4.55871616505859
190	32.93392560383	48.6915791840818	26.3548096284139	29.2152056377797	36.3951882960183	31.283853115614	17.8465212218659	24.1436118961419	13.3404205252450	27.4560557701899	29.2570340597668	7.66175535318322
191	15.5933257076440	16.5772532593874	15.6865804568618	12.2076328920326	63.6598953032686	53.907526316135	12.1271447366232	27.2272624586804	12.727557989176	7.27608233704548	24.6502086617590	13.0941649139446
192	32.53032025635	46.4460502920691	22.3521041413686	29.7741644444567	19.5644612946898	22.2296782964338	19.4549494059713	23.3351671824834	19.0760751684919	24.3937518178091	20.3700777762546	2.76237915574814
193	32.3385230962595	36.0563133806637	29.4880854739939	27.6332817758596	23.3529230896183	46.9183141949412	18.0385359601216	17.40719005857	12.9291590300549	15.7759956495284	28.4428528259115	10.2258459312030
194	32.3427933516993	28.1342990297679	24.7719935741761	43.9128684637321	42.9053589469031	20.8405156633015	16.1963075067098	38.1998742989419	11.3879193662346	17.1046587367742	30.6532037638904	33.6832957252914
195	24.7940968472047	19.4849257253061	31.7664203526122	39.169290998016	17.5111420627261	30.8337477350149	16.4600719997428	4.00258361355383	23.5935161730079	12.0875146519981	20.0979777733999	26.6638462453351
196	19.5794503145132	51.5011532774055	59.454488473298	38.0440563422767	78.1621138164718	25.7599848279805	15.0122910484948	32.3137360882154	19.9994595619331	24.7939478701117	23.2967417143664	21.2329277988006
197	19.8925113259780	11.3793531213097	15.7554560083569	24.0177979346308	32.2056998941706	15.4406002767194	13.7033698494032	18.1260868634567	11.9311782699822	14.4618472566384	22.8192647677090	26.0670013080643
198	15.1483916456315	35.0745226796181	24.9599555833142	31.5110633871591	39.9853828520588	61.0796849157319	23.2170000632065	6.51987660253153	18.8753023402979	9.92863833031373	21.5479640027936	10.8720347983064
199	9.74211010058815	11.9741165309845	19.2430240466122	15.0246089840765	40.279358476163	10.2155271329464	17.4958097250165	13.7344943336425	10.4278148074541	11.1798990063198	26.0432706633003	14.8746401401198
200	26.4664547283185	48.2357308484752	56.2399206349707	24.7023249598799	39.6478087792162	41.2145426013245	13.1510488170890	16.7693983402815	24.0370079937319	22.5352943209670	31.820477896719	29.9271986978855
