# Supplementary material for: Simulated data from a genotype-to-phenotype crop growth model for pepper
Source: Data Brief. 2021 May 11;36:107119. doi: 10.1016/j.dib.2021.107119 (PMC8165395; doi:10.1016/j.dib.2021.107119)
Supplement: Supplementary file 1 [file mmc1.zip › Full 100 GxE datasets/100 -- h2 = 0.3/1086112850 200 0.64 0.48 0.64 0.95 0.8 11 GxEyield.csv]

	NL1-15	NL1-20	NL1-25	NL5-15	NL5-20	NL5-25	SP1-15	SP1-20	SP1-25	SP5-15	SP5-20	SP5-25
1	23.7176914919951	0	19.8064366586319	29.3271007289821	36.3762701635245	25.4119039855553	12.2758416889712	12.5846255716385	9.04001245903439	10.1793246488045	3.56294566066999	26.6743489681883
2	23.7480733917428	49.0327930889691	29.1013360745538	22.9766351822525	42.0496737845958	56.3725184049067	16.371218929836	27.6408752389935	32.9496554978309	27.6583994716290	41.0299127300714	32.7329011970435
3	10.6871286569963	20.7716391552834	27.2866357124692	9.86793186035012	36.4197554259357	16.5286953215523	3.97889612000298	11.3275277389932	0	12.1605798006606	21.8103590291389	6.73183664089099
4	22.0980571368802	33.3624136296187	27.0160770392689	14.5322784189315	35.5613438814698	47.1304377761356	4.8158451614497	12.5898888920366	33.8553194818212	23.5086044621033	18.6458904409685	14.6450458071755
5	7.53109754224813	38.7283408893662	25.8906228385419	29.7761639600861	29.4706285980976	24.0700074132621	9.62169752301449	14.8718069700712	17.0553642052663	25.8062862534969	20.940143902499	26.6329664293936
6	21.9969548316471	12.7182126257495	28.848542719777	22.3782863665320	12.2678956339912	29.8468213085386	5.49064366696018	7.1704703193492	2.41651215781954	14.3688811292138	29.9780328965433	7.50644405790766
7	15.3812448261484	37.6964653428182	8.28006904598684	23.1217785825736	49.5450016244526	31.0955946553149	12.8252124441465	39.0403378747729	31.6450728884159	22.9274211006656	13.4639828676406	26.1182738301533
8	31.807628529985	38.2600640566499	34.1789155345696	33.4750068514795	46.6797057179305	45.0592541387529	13.9365668731105	27.0078671570013	19.4466330122465	22.8639708109181	34.7846779104158	15.7987357950976
9	16.2581437840037	30.4950191747976	17.2074802666944	29.2419638532348	18.8021073550651	46.7060895745726	8.29401780004543	14.9496111850922	13.8890360699807	18.2749715226939	29.7454655333773	14.9798382425869
10	10.3633844334465	29.5061639817929	27.4764653752186	37.5437191651469	54.3829436075703	50.7772813572182	19.2805763866183	23.7969133724064	23.4266625047988	16.2879563422294	33.1391078281328	33.5892033964366
11	24.4909636488383	4.30363049045216	20.8914561381557	24.1224808039849	21.6905848553099	33.5107753568185	8.61242436056473	18.2775821401202	14.3118712204719	8.58817535238394	3.08702131800935	10.0941017875643
12	27.9636215391364	10.1173020753419	30.5855000954092	29.1878610125108	33.686481415305	52.8944132078916	11.0659635103118	12.0206681530459	19.7502589244107	10.9385799571994	17.9782151102825	31.16254818197
13	14.3486412003810	33.8895136789315	15.1558274939218	28.8724607352617	26.2610990992537	9.73593474611888	15.6280449172082	15.4924024965491	13.5889856396921	26.0879360278832	26.209161404517	20.0748716956935
14	24.8873921997462	23.7291556501197	4.59952656327689	21.502032250294	28.5635758761039	17.1543175271584	11.6810785495796	8.04617573188106	22.4930770134329	14.0187349977152	9.79402769213737	15.8713009635051
15	26.4318072866198	38.8744100686516	27.2845813738077	26.1032971911560	45.8601559069677	41.4026735476418	16.4174979933936	30.3580812654474	14.5663633216086	16.9253512624577	30.0261728681198	21.4429759530710
16	0	0	22.0673868503494	7.35111800779829	12.4674106598878	6.87204484759704	12.2983316976497	15.1783823867470	19.4701077405171	0	14.5644054841969	13.2825381050385
17	15.4086019077807	29.9521035610179	10.6591771884534	36.8081177344985	38.3216979314384	39.7629663164602	16.1866590194083	28.2721944036351	12.7084875849375	22.5229834288512	31.5082874064504	19.6556255924071
18	29.6759784166013	33.2294415681937	21.4977634077073	12.7725509236701	36.0387802534895	30.9998916826671	13.5161047161073	11.7884122849255	17.0002167179359	18.4251670123556	34.2079119125646	13.7548817175589
19	24.2067651037106	15.9225213566107	27.7021164229289	41.4603927858979	50.2983648487105	25.4957081998995	19.7207801730201	14.7752671741775	8.12013706328927	17.6980953770829	7.38503016375849	28.8232243392656
20	21.9867482923972	35.9975146939197	26.7706470708144	31.4278221493683	35.8116791553604	31.9154163673051	13.6357807038990	21.4300037141619	14.4877211631272	16.0099809981532	31.6608644281522	13.0622887416096
21	19.0765116805469	39.5331717476658	15.4967322411622	34.1898288765973	41.2349568901681	21.1728724307824	15.3739324821842	26.4375362279477	18.0611116471494	11.5789319635061	26.4168829501022	16.3612805912012
22	26.7873533932194	35.1706268119115	20.2542220798703	29.1708449289971	37.2824232858014	15.7156723931166	16.3090117551213	14.8929131170545	17.6059422877711	16.3121510222309	8.81381469607705	9.41890967038337
23	14.9988157091026	33.8168623167014	32.6833598422093	27.1332689176757	59.2290589846678	47.2795155204012	17.4264808906848	17.0735237855476	13.6899065392547	14.9550843276853	17.1501912523646	21.4098239518659
24	23.3491382671732	51.2544166129455	26.2206791066937	41.9127984121840	66.9446226050223	41.3528696581204	21.3502167981344	45.8619546742798	23.0049453648164	15.4475790231304	24.0447881176393	27.562782367938
25	12.8795006972632	21.1553780298565	14.1328301609029	7.99847911732321	23.3575595260206	19.996262612036	11.4247397059272	1.45559241277279	0	15.0753468046008	30.7212881498071	0
26	24.1848364034629	31.0986937382968	21.7479092631898	10.3322881791380	7.40286415687814	34.0514817470432	18.0190956414719	18.9831176035185	15.3429903707184	22.7983600655945	14.7457039394209	15.1459212245966
27	17.5773009063388	20.5079917318225	32.9185709238662	15.1991702263231	30.6738872767359	17.8868169411823	13.0371961622626	15.3825892197200	9.3788777292488	6.89407956512832	17.6651909663136	19.4973711384311
28	22.6129416115475	39.4395560217754	27.9740897965939	28.3361510780386	32.9035006574406	41.9963551083476	24.0514067693692	28.3525710193608	15.2539622184763	25.5971010247940	29.4819854184284	27.7510541976599
29	12.8515211938191	33.8822973016382	20.6516781372671	35.1539340093324	37.4849353306191	56.7168974855516	17.0678041640483	18.6441584830045	7.39341809197017	17.8712058632495	11.1058837781358	24.3206479678258
30	24.6003136588671	38.2643508495473	26.5489217369671	42.4196408189645	54.5729150723416	30.2654176762213	18.0326099593507	18.6157192940732	11.854861446938	19.6990151641090	28.4673198685996	25.8190675321005
31	16.9902057161189	32.1118489729129	16.4228236102410	35.4276371564937	43.7873110799726	26.7507706722888	13.5600006774583	21.0848419225531	9.58900031704225	10.9348484154602	11.5762621413260	6.54088100597923
32	9.64911435764405	27.9440645641473	33.9673859555444	8.29954158750183	12.3099528005244	27.7795832804722	7.88799910497125	14.2976527032370	11.9013279085210	22.4090101592681	11.756059719819	10.7222311415771
33	13.3779727237882	39.2077445376168	21.4589105711723	30.1336691742357	43.3784965875844	29.0985360736635	22.8607041297545	31.4307574770203	20.9237493389614	22.3181277055581	25.6083977986503	24.0302909097208
34	36.8983318148498	37.9420550700123	43.280195754495	37.6778649724315	66.784113200641	53.3545569181912	23.7328923997219	23.1769701164892	20.0792000914761	17.0143902066893	34.0032121901519	30.1986377934854
35	30.4747223734022	51.5054374661379	32.4181207332284	32.8625382905586	56.0662872135509	52.1460619697567	22.2007470952726	27.7606519154643	16.3819220311384	22.2993638094151	47.0932188227781	29.4946382976644
36	24.8800377187477	36.2700278072372	20.0881778045781	22.5921766064949	30.1845479584084	28.9599685412149	6.65282065241372	15.6936958964707	31.8623384696877	19.4879705537013	13.3457043675267	26.6426872454148
37	23.8701132538580	19.8623880186097	6.87961244232667	20.8810660847465	4.42012528375653	3.64267655577902	10.2712983808921	15.6944803103302	25.7217429728743	12.3235526893636	12.8951407859392	5.65040255386658
38	18.1246950206342	33.9991920797180	26.8107734298165	22.1769722312245	26.3651190006753	43.5943798477822	7.59838144196419	17.4424811892728	13.1276060339909	13.3891408845161	9.46924642073119	20.6990228052672
39	16.0360097999753	19.8257920467113	13.3501553139864	10.5465019825688	23.0679998061946	24.7425228158255	13.8065966362130	7.79010415080197	12.3491020281602	15.6763657129301	29.4960515612856	9.9979540045937
40	24.5392688351926	16.2320503527729	21.8508717419886	26.1433579343573	41.6019632354703	37.0353732080229	12.0374486010989	22.0167917304830	6.74363689828389	18.6815469749370	14.6909772358661	12.7228950345936
41	33.039666274474	21.7636890998297	19.3815114441675	24.1194965297156	19.8545564957349	35.3091569359072	7.64025611308404	21.7323611151296	22.2345621953309	17.9364471674955	22.1241920674499	6.34147426063713
42	21.4262721346111	18.1352198389577	23.9246646719995	9.17993629634933	43.6464246719740	11.4817628798346	9.19227708901881	20.1157633883342	12.8121436324038	12.4486379953254	21.4251658118115	14.0587320781497
43	35.4215579035971	38.3787333735334	36.188231604144	35.5246560460817	41.8530802465499	41.2626929980089	14.7508074408781	36.1075900971342	24.6668884802264	24.5779467781399	36.1673784987147	27.7206206166820
44	23.7675606946519	21.6155704982844	13.3243740877085	39.4698178640691	32.1504311652229	28.192498671748	5.60148674870946	19.6893734232884	6.67413399726318	16.9208212037677	23.8875013653343	12.5347062836560
45	29.0592629483091	40.8725970476168	26.7257366918207	24.7302583931931	26.9928883063372	35.9523422643793	10.7999801537799	13.2630984048746	14.5172309097257	22.2769568568171	37.2024914439966	21.1548609228363
46	33.9567532102993	47.5006754952211	32.1899889515836	35.5562587840070	55.7683197807736	17.7267689867535	15.219396755132	28.9860608299579	24.7066537020989	33.2959807825187	22.6970999571345	25.2781661831095
47	21.0839742097359	15.2651859142269	10.6763000714534	17.2329181850832	34.2727250144688	17.4752450002719	9.10339412459282	5.0330560511274	7.0155261639973	12.1964554603323	17.133893181641	15.8893471330495
48	16.3600303417865	21.5754749671140	24.40049571356	2.78218703001028	5.38950250373226	3.66977771133371	16.444044951168	24.6079518118752	2.26115775029921	20.4256777932067	20.9904190945776	16.4700196044849
49	26.8472394589262	37.4654352120622	36.2234401834981	28.9688604071562	26.8312176538633	54.7599430374001	23.0224843600383	25.6729155772788	14.2761501531730	10.9196214727813	10.8972188057781	19.6898138365835
50	21.0729220469646	25.6870814929594	9.89828734542984	18.544215473889	8.1960309742803	44.3373489627826	2.72763654662374	22.2603466559815	24.3541047954322	24.0155850392015	20.4532852677373	14.6131221469368
51	25.0802605258159	26.1737558212895	17.8873070414831	25.3308196385467	52.3109688299126	24.4506050695521	17.2440602084370	18.7346413800564	17.5655783164460	17.8889032102400	33.8247174967929	11.1134445978589
52	23.2322165652525	41.7781470278182	21.733534091464	41.8262819611356	28.7919857690805	39.1180052528503	20.0151883297713	18.9265350025608	7.89381003069033	21.3131481742567	25.1431221538703	16.0224653609618
53	27.1931736693079	8.5195675541012	20.2558485458958	24.8215337307884	26.9220434961502	52.7442622954245	7.13597783087103	12.3000456038216	16.4617458284833	0.988642089688884	7.52711967335093	8.18223186613059
54	16.8505550145674	17.4786777739989	18.9158063934453	40.9080699790767	25.0038053366267	30.4061040790435	18.6143886176288	17.9527711538627	11.2985129703343	14.6585299260979	11.0357166779462	10.5885529064907
55	20.3954154754078	39.7822296566878	40.6449169831730	32.8171496087699	38.1354031556243	38.3202375978495	24.0442037767681	29.7804830339599	32.0063325754939	22.4715471407553	33.0484509638598	27.770975118252
56	24.2743808473704	38.4857424495538	31.2759860548768	18.907349835818	9.7959235400955	22.0163433022625	14.7172659217422	2.02869198556995	15.2862786258185	14.1480351227416	19.4680048213425	15.9657314773472
57	21.7028973605672	15.3709331512588	0	20.3594183086151	23.7858427827634	37.3979593727465	14.5419615303751	10.7287166179376	18.09431058023	11.0128305178844	24.9685122076696	0
58	25.0637329318536	46.2180333370002	14.3178939939698	32.7007881977614	24.4724456880955	53.2246001940796	18.3850761146172	37.6150874430253	14.3945587477498	20.1752474500829	37.636947357585	18.7288293600498
59	7.09834820573068	2.41171191245048	23.4871511013622	23.0480835867634	40.13416249866	34.90836027478	11.5561035621136	21.6045943118772	20.9919995823218	10.5504595115800	10.6452239001075	24.7112757450371
60	28.9374112507986	33.4501297070386	12.4880688804744	36.0283656058985	54.9712686663937	44.0631050679951	18.2362453076183	18.1596327293612	9.42147606368761	16.0860381188726	42.0699409973663	36.976055302129
61	19.0562345145668	31.1489686435176	13.0606334053554	31.9687752289935	0	43.6913273807254	8.46294538889046	23.5172656833612	20.9419516425359	12.2017295467052	35.420796879912	29.1562644054884
62	36.9389369923529	31.559366410599	19.4231840659374	26.5147744070684	63.1949702626107	35.2034259907791	9.48520746321818	28.5444642612797	25.0991562173348	22.0599806424056	19.9612396389027	32.6794784133915
63	27.3268061545952	25.8016507515991	33.1771625101216	30.9308652810465	33.8119979102217	26.7705231327884	19.2759498881213	14.1329903441751	23.2565784262781	11.0113374937677	30.3848645920487	14.9394822060221
64	15.1829219060878	31.7883212533851	4.28768471248486	33.4676339567421	33.3088244548222	16.6178554649961	14.5509945771887	12.9492584400898	18.9014881919337	16.8895817278482	20.6752537608578	14.1024612123267
65	34.2026904903581	39.9721925056407	15.0587254555083	53.0644177184368	31.875653570715	7.17279524450779	25.0286945262733	27.0312808411173	10.6829012510445	25.5877368735366	31.838792432328	26.3666704034426
66	28.4012985805453	39.4505394679284	34.5088718666172	38.7406513258209	52.815789969227	26.7916292149286	12.0453678505325	23.7784504510448	24.9719583573928	19.3530046706886	39.4479530806552	26.3218703481667
67	32.3801456511493	25.4503071064041	9.50930340219956	34.4519977484377	54.6187225185273	13.8585359128632	16.2307193506951	21.6396282066096	11.1878644706396	17.9378672466590	26.8024037001553	17.0396307463650
68	9.4232959182717	12.8814873586626	6.21411397885033	6.98378492699232	31.1005313463452	0	11.0423771786660	10.2418436354753	7.35650293342107	10.9687650489343	12.0510815107659	0
69	27.6582807636204	46.733227391966	45.6033419563040	25.9429397832080	55.8125743390745	30.0270091954181	15.3318531152387	40.9548222550036	22.7878215095484	27.0857277595649	36.5743777916369	22.6471412444214
70	21.3460701113699	42.5987875173233	48.457057608975	35.3843336470848	29.5610768889595	34.6889341034599	11.4250851317938	23.4788019677955	30.9021516630088	15.1678172324756	19.3006382670126	34.9754358419657
71	24.2467322432779	10.5693189345240	0	23.8633834638318	35.5165191026158	15.8027296152076	16.3796354009711	24.2855994533446	0	13.8604258738178	18.2645000420243	16.5222324823361
72	15.4063913338	22.5928687052417	34.2476604545156	24.4831180581829	27.2523059156515	10.6371450007132	17.7227622488968	23.8620003446943	6.32060269158526	11.7575988378362	21.9880109441198	25.961743273164
73	31.9042955362689	19.8121521544910	5.72313443844843	18.5907342488243	21.9845219664246	2.86747858516092	17.2034998986841	23.3832270711436	11.0147634642285	26.9197884596862	28.0743022771582	17.8718442867196
74	12.7146076797630	0.133615321109403	22.0421641640255	32.9860141110366	16.8327095205122	15.4007663511564	1.66992631050261	13.9312422064207	13.9384687091355	4.27080563014311	23.2505373838902	13.2327205874298
75	24.8219461458688	25.3330501121472	32.1779589765072	19.7288268430035	46.7274093677571	21.7212349634739	15.0540231832975	28.1548268514779	17.6414695884328	20.1601941986438	20.938461394294	18.6898923370025
76	14.8236421118248	26.5507061229105	5.94048716865463	20.6659171713018	0	41.5748616569928	21.7937034022114	9.62499601810082	14.8024585916661	16.2766753149462	16.3624643225647	12.9361197528640
77	16.5712387788629	40.658970266515	23.7783165595365	18.0441480589930	26.4540627607364	18.9619706880725	12.5764971565255	14.3753896062033	16.6795541307775	15.4072280901899	12.0801617036848	1.91900001071411
78	16.0395928180405	40.2395817419919	8.49408491755808	27.9232616555275	33.4222694669203	1.41582480331107	23.1795888838151	14.1574709404214	22.3534902772183	15.9279770000476	27.3552428612402	15.8526825605087
79	22.8872141026018	29.9824859446379	18.7063116650519	10.6022968164970	25.8436241544222	22.5242708899199	3.18539805117312	9.90926246396846	21.3866348762493	22.6726725394317	10.5435927045082	31.3702602799096
80	14.1379090384964	27.7504293962360	15.2700882838420	28.8502774702241	17.4281935748289	23.5492558859131	12.9436368999167	26.7383311466860	18.2436882389817	14.1684625431402	18.6390215151354	23.8618291914273
81	25.3075505215484	44.1767733290585	17.5761062196911	25.6582804800103	71.9273705788692	20.5426382048058	13.1907766410436	19.0597452134674	16.9081027831476	22.0206288339803	23.8255457758432	24.4828367908894
82	5.68287194143821	48.6982757194205	21.1142082229265	21.0736044952078	36.7568658747609	44.7682077110419	9.6386302470786	32.2414474986379	25.9634059196542	14.6661833704924	24.5648715843866	22.885714923162
83	24.6504317215211	17.0348243914962	24.236653398462	34.166839370533	8.16148194420982	28.0178967245264	9.66179456855527	10.9217919703382	8.37086238611817	7.66691351643012	21.7167365242187	2.79368289295020
84	30.1628038500799	44.9120026248004	27.1645791109557	30.0624826605273	32.2917690777396	28.5064422764775	16.2932512630170	23.9035603084533	7.7975375917997	4.43354060643222	25.482020463445	22.2226648955393
85	19.7372358981808	20.9543384640748	17.4556872311124	36.2932299319121	20.6538241598146	16.3739890711022	10.3283477211533	20.0890970425337	18.0687191658474	16.2564176582393	38.3327180203745	2.06070529563292
86	11.6311389508136	10.8380624585209	33.5690382835933	16.4050050541515	42.0232068297361	8.71943287271922	10.096281234635	12.5280010440011	20.6071347505584	0.177319815913258	12.0452551296661	12.1394985377977
87	20.1700454889911	0	14.5741916687635	22.6165760929908	33.3357516178715	2.41194557541471	10.7610852999037	14.2834872617708	5.67245951756514	9.42823599129175	12.1551809360595	5.55442139148213
88	29.3740922885007	34.3415366481148	23.1860832634892	18.3077186863712	27.3825908007007	42.1459084571797	11.5984704619687	29.6965328923797	0	17.8921347943417	23.3602995546944	22.9096159872192
89	14.0722903225544	34.6639363364148	17.1456467317585	18.7483191844639	35.3281141429237	27.1439867539035	14.9178791438866	21.4046371630022	6.03288143027247	20.7563905750344	16.7189321223547	20.2755523186371
90	30.9808954200380	32.3328151516711	4.91545992698709	27.6674336189656	42.9766187866683	28.4967137001070	13.9142698715269	23.1906353267426	18.3430840724853	24.4770080090813	26.2198739595223	10.0820526769875
91	18.0503233913106	15.8251136876781	18.0237704720018	19.4530524412442	29.9859411892821	40.4700980916857	8.84346005666037	28.4205746877568	5.0727796072366	22.3499652305586	16.4559798270641	17.7367142759263
92	9.75648075164268	20.4349313428617	14.8725680688724	19.5361619324593	17.4644306515906	33.0565354859172	7.06338290466129	21.7102128458170	5.94459429015536	30.4074741065572	4.90898543935427	6.85093100348568
93	11.1543296712972	5.47326779198156	7.9622592494101	30.6621591859921	44.4741438591771	31.8018187824564	6.16159175543596	19.3183854461854	16.46106733918	6.12674994396693	21.1135029591353	33.4901708469249
94	19.1578033941356	31.5796273311221	24.3714763537211	32.5048115696747	43.5240984114374	25.7163352524685	9.1506464992782	16.2196356193878	13.2868632777607	17.7404082741163	14.7470728915083	21.2127762065063
95	28.9148057493519	30.7580580147479	16.983525206803	18.9140428399084	32.4808808826625	20.5792025095306	11.9496521362357	20.9413518186608	12.0900784952775	9.34223064049433	11.1135542723536	9.85708938634233
96	1.44136350527890	0	18.7777878073792	24.7755441070182	11.8610349610034	10.6238894563419	6.518224824636	10.5405166420195	19.0785534665852	6.55044175690034	19.7203665153037	19.6663165853324
97	27.2577104775688	41.4121539001903	20.4766174571009	34.9604599397609	62.7052283224287	35.0288382902673	24.0347523907599	29.6471044116565	17.7618739534718	24.9709969093994	33.7743466677138	35.3300953623201
98	24.2667661176487	29.2116800634917	13.6454657498518	19.8645456348984	26.1490367063336	27.0027405851737	14.9214561740536	23.6317790209001	17.1896973024892	17.4936388603840	11.7147666886754	34.5114703428477
99	16.1776994758390	17.8461732598371	20.1057105559081	21.768891337925	35.5655955210562	11.3626202374194	9.38168599463603	20.4815420163973	22.2029369104325	6.90467339755898	23.2843258260388	17.0096204175592
100	3.31508508735370	20.3143935961683	30.4697668453589	7.728380045692	3.00500311177750	38.4646371594944	9.80624919556912	13.8602077251254	9.61494016840125	10.0751369473681	14.1726584885145	21.2534497678521
101	24.2875128227851	34.8928115309633	33.7792759237841	15.4635340203837	29.0585883965122	15.5284288374289	12.4080819266476	21.2226317626753	18.7083787533917	12.4758035217774	28.3695324101536	0
102	0	7.35971151277392	13.3388124169592	21.6323381698575	20.0993142844214	1.86466848272480	7.44501445138471	22.0450617155632	11.4654943674409	1.69013595937776	3.86100720148711	20.3896715451575
103	27.8636132835253	52.4320018245948	32.6173937433403	32.8870105589895	54.5031823865561	18.2927203375261	18.6710892834421	33.0067852261478	32.2492464172971	38.2814826849588	43.9414474572838	35.2127445297171
104	12.1648997279870	25.2329560904045	31.5619951155389	27.6041296979368	45.1677006969976	20.0139928553963	7.13692006478007	10.8542794040411	25.2467176511633	17.9974040636144	17.3549381841237	32.2171898732592
105	24.9812745991241	22.1619615379545	4.95725865742186	37.6296675176542	44.0249837524227	35.0411517598676	14.6398432315001	19.0426783023337	20.6954886930597	18.8048838999994	23.7483322678138	10.4374224092906
106	23.6263057604119	22.9574519179259	9.91778740310276	16.2762970145481	25.8055768873780	5.50526882026197	18.2808493378500	21.6581559221507	12.6090354178717	27.7599367050188	19.9140166076275	14.9243002311618
107	19.9403504364786	10.0259015452195	6.65695530607762	23.3929451760103	29.6611723796675	11.6438282896757	22.2896879641798	18.4819849803415	11.0169321282962	28.6385400036316	34.5608382156275	18.0668257308613
108	6.89658118754692	19.2222394436941	16.0951207373719	16.3784187174775	10.6813278316502	19.3362115012188	0	30.1834079239503	18.1330784621086	16.0539543534551	10.1029584909698	20.9069981002718
109	25.2644557061806	18.2807181772534	14.0595014249241	41.7722062554898	18.6996085168609	14.0270360987059	13.9899106856244	3.05569635347430	5.87113919282764	4.39974011667745	16.3878995398312	25.5026032479830
110	15.8515372856702	22.4766343410882	37.9462270815507	28.6156219834464	15.7815580477433	6.81782023506501	9.52317131772813	6.4353041537187	7.09198592754286	16.5575265794929	11.4190469607536	20.9991695486579
111	14.1443093875022	5.59580808630297	29.4655002129040	17.4627695496329	2.11011357752660	36.5516200210052	15.1522030865007	19.0092956848406	12.9778971257581	18.7150366921781	29.9313718652367	14.7794984117655
112	26.0253183239068	22.1481392877249	28.1841690394034	31.4202746127879	59.9229888431249	35.5382386814303	16.7656796879156	12.6249880248241	21.6024117141181	16.6312330030607	17.4247893291816	28.3339679156080
113	22.1207511219209	23.5807765065108	19.7409643320552	8.12875843289209	9.08769435627934	34.1785674781618	10.1106204597519	2.01281192801944	21.1419825316086	11.1205742987131	21.4689014325607	20.4376377524248
114	16.8558671527389	27.5721108712369	17.6648226981571	12.5193036212097	27.5736679072575	23.3341721896074	7.81755241699099	17.9927430645077	12.1814908961664	12.967270590998	10.8582232210128	19.2785433781687
115	43.2306341168528	50.0357805134433	16.3612790957805	37.3562676772467	61.9935308213009	23.0587428499804	20.4293445890747	24.8215989848704	22.7682740435546	22.4691140064413	21.2350038362474	27.3146161192728
116	10.8526764654207	27.2236000256360	13.6715366873761	21.2253673881274	28.3171228097904	46.9689565452173	19.3138965447323	23.8839369439276	22.9206088557690	16.7838978635705	13.7601554387734	25.5745978165612
117	4.93783230076571	12.9780766749191	15.1739517148967	0	29.489087094954	2.70731858937638	21.4924623040440	6.12568191847096	0	11.4335271183505	8.51929630396956	3.23621744164051
118	12.0879842942981	9.71704315757713	11.2465097407918	4.99847237529407	1.04788684898238	16.0779950768686	6.89939188399813	0	0	15.8633600901063	19.9123337889425	16.8169092697976
119	27.9009889960813	37.1588320986121	14.1999452830294	37.9146389404467	42.8267588374448	43.505288888714	16.3075822563077	23.9894570590069	11.0633746267652	22.9917885681089	27.3650855701697	26.7439196781505
120	17.8822869068721	21.5723692268002	13.3530031646751	25.2593586519386	25.0536293263992	9.91293830720564	12.6991167518871	15.4034489473921	4.98563964496105	13.4407820245219	3.86363075362806	5.04158001889837
121	9.06799888202253	27.1102160651001	8.9464493106944	13.9286304987890	10.7455882506226	42.4130274033909	9.30450086702695	21.1284736618091	4.57761938117381	20.7387553400996	20.2749157807669	23.1497210530721
122	24.0279487801901	5.57698167616913	8.48009129239632	23.6335581857368	20.9659930265594	17.2485446090784	15.8685420303538	16.3839058140848	5.89674792670816	5.26958236943102	27.6169005606091	18.2324825117497
123	24.5301250381364	35.0282823279863	27.5754385118064	29.196481946352	40.2818294222328	40.6579110812991	21.7309070742663	17.1526884321814	13.5811313494265	18.7942368334936	19.9537803949942	15.111440280862
124	23.4655961064487	36.5779960782021	23.6978187543615	17.6384165156574	46.1643520085432	54.5434284669743	20.8502110241152	19.3617923251484	14.9711874162502	6.23082534469416	11.2270390903350	31.1836884033553
125	23.6325649794370	38.7952950026367	30.1435507728771	31.5348685457615	27.0726655203523	7.90437346921829	12.7246910984052	28.9339078480398	13.5064429967645	23.796433598912	10.7278682040673	13.6253166532667
126	20.2109717428358	32.4432569100870	3.56583537425416	13.7581837110175	23.9846332374223	40.8468657880802	5.6631417633262	17.194640789235	13.8695678381583	11.3916289259375	15.2657918993914	28.872870885507
127	15.0209605129148	38.8406422243076	27.4243096954776	33.4775542167264	31.3100572739839	34.2593697531078	17.0344485211138	12.5774482412300	10.2894261430486	12.3984890283998	17.8275617629783	16.3039227786664
128	15.2026073894712	15.1149369235866	39.4877720419378	25.8316432628874	37.402192280651	30.4654796178811	8.5385680053828	7.19630965112558	19.8693400349163	17.8650191392640	22.3724331596361	14.6092183331858
129	27.1032463249229	14.7013601676724	27.9699512650170	39.7511725067344	34.7761577015494	0.836941949337024	13.6304413852960	19.6210427180546	9.72847912771572	19.6583242986984	32.9564460062428	12.1834437157106
130	30.2602079213406	27.4287859724613	15.8520156307099	32.2757579919346	52.2277646039314	45.4792948136187	18.3251901268328	17.3529240353186	13.3774765867570	16.9480695352438	28.9214502460384	21.088980232583
131	0	37.3740061496462	16.0857272797062	15.6396000633740	16.6521190783762	43.5690578753061	0.665576785265534	19.6335068032446	28.1546459931249	24.0116780411569	28.7388934652812	28.8652930628056
132	22.6158140765574	23.3597497328921	41.0185411346242	37.4610224777424	41.9724053608588	52.8532063956073	16.7489539196674	33.0596941355172	26.2822947947325	9.45496661983587	29.9835986993802	14.1170807881259
133	26.2204174754099	53.1687503046093	18.1042640372112	28.669477888182	88.0809917738413	45.1016700499699	16.0042286915730	27.5490162725043	12.6453340163229	25.6793247143624	33.3498185346329	16.9454375509813
134	33.3654087832645	42.925341062026	25.5673154374493	26.0293759875957	39.9282280647614	40.8054013509677	19.534690457069	15.4256270426982	15.0180593397842	19.4111619841386	21.3686663990874	20.8735951421107
135	33.0200575021305	17.2419234070555	36.9473211513412	24.2308573340745	37.2932716688328	16.9279093352917	10.4015349662914	5.98951106447794	15.1240602230440	20.1732005857305	3.85119785762315	15.0586024667015
136	14.2564065950520	11.5825667294013	32.7204125815418	17.3494008386294	13.7672964107556	28.4262269461629	8.50707769318268	9.71062799366507	20.2452732797613	19.5237829765552	16.9550240952604	23.1856082132889
137	11.1778207829404	19.3281335377311	20.1566773201398	21.0170504377343	46.4469574789116	13.5382699416972	12.2976546131312	16.1029192138849	9.95260034356201	16.9304091040918	21.5797604374223	10.7080837406565
138	22.6687163657836	7.72606324324467	29.1546483821030	18.7068032288468	32.7687709001952	32.4281187595359	13.3278887122531	15.0762287054957	21.6045133142562	6.3304042050858	32.2177756088096	28.8762002140554
139	12.4768762836634	22.3270821831408	32.1714261384057	14.6418670961785	31.4290328712859	18.2462499687110	14.6786830323330	11.0937257026814	7.92098653965333	14.5286987038040	21.7909951013788	15.5432838356493
140	21.1691718169629	37.0074452260081	9.81975488950222	44.8896273984582	24.7308886287805	24.8145044055561	12.2894807724995	27.5101750730643	13.5469563137606	7.40983946939317	16.5075136607955	24.586145435765
141	10.4963324930258	5.49474200335566	21.0316687537936	31.7619400612997	0	22.1289688616809	16.9461801003769	20.7283601146956	0	16.5262029701590	11.6440161807315	15.6161930409178
142	20.7239151842781	45.6179910321863	38.6104490964496	12.4512635946922	42.1354330929221	41.0428159631995	12.9308256322490	19.2012170517731	21.8967057891519	19.1635210198880	21.5313648895300	22.2082070829829
143	24.2190346030508	28.5259942419207	24.6875987309181	39.9218439528065	39.2054050979011	0	16.6341847863540	37.5243317579734	15.1414646723221	9.50761958637076	24.5441162256486	24.3998374460745
144	24.8291232447512	26.3002530036436	19.6780864164088	23.4470481545084	38.7973450012332	40.4248717735809	18.0056039470318	12.6161926975283	8.40204020698295	19.3391237774699	23.4332669549590	22.4479312183323
145	14.4891953824917	23.0762193552404	20.4672588620581	33.9488235286952	44.2117978906382	50.7467548363853	13.3469300719921	15.534865395402	19.5277072836614	20.8880124861963	23.2409302617927	27.8308562160848
146	15.8576152180389	48.7091076980238	32.2361312720911	40.8343088303225	54.6253215690203	60.473224187543	20.8255836437147	34.9381040147211	22.0660138599317	25.6161142908876	32.6691627864491	26.7949089672664
147	21.2272460643759	32.6188257991365	46.6455268515786	24.5629839982151	30.5244553587723	33.9060894238934	16.3546174215832	33.7655250505561	37.727600844029	18.8182972172121	34.1341222029602	29.1406479221897
148	11.5608395217607	0	6.54210225375388	31.5733074643377	23.0613049664741	16.0333390903053	5.36991468200846	21.6021496541350	17.4059468943123	1.59802701482672	0	8.99026126542445
149	31.0096126666848	18.5124364816582	22.3451771579064	29.5399433297392	47.572842685211	32.7812247672788	13.8619147701335	20.0907809557280	14.2814311908988	8.00311311996738	26.6491252460105	20.8132809395872
150	20.086265902409	41.8109895558765	9.98990120780972	31.3715924635538	39.2151124445767	23.9100840839386	10.6676232217634	15.0333728762369	18.2211315477524	26.9543317415675	23.0953611156474	16.501467643674
151	31.1922982563676	14.2739894023504	0	40.9004239147898	16.1241001997628	5.34661831510807	7.33052436653616	13.8281060488232	5.11217685445867	20.0454012907777	25.9204179205641	8.44776397942566
152	18.7662630363197	0	0	7.76420329071335	17.5739608498937	25.6098222959799	10.4695607070217	20.2488197912194	9.79278358518927	5.57321897071717	20.2113856032628	10.0116529560659
153	22.4253967527582	35.3650901307808	20.2679207401436	42.6259601011098	21.7874722036926	31.2599865253270	10.5748281064057	28.0016773800084	19.0260609086453	13.2320878935060	25.7719907860289	14.673995982498
154	18.0305524094296	0	14.9499323441838	10.8176413949912	20.0281583612878	14.6800102297795	4.45536164609729	11.2802672360861	0	9.67989074294903	21.5267628218272	1.27689458269379
155	21.7144331095968	22.0462635551464	19.5527578149133	21.8322573097701	47.4021450112124	22.7368215384649	12.8803732259782	18.6442420916532	6.15647970296523	4.92217604236035	23.9372652118231	2.61255606661219
156	15.7302907895630	23.0102900191448	15.9739788730167	23.7956279864447	39.2016575154789	22.1612890989312	15.6546415491004	12.1215879469783	7.2008546713203	15.8190738193591	15.5365592237971	21.8039026380514
157	21.7708779142474	13.7992312508548	26.3203527759727	31.3525033310369	52.7908731992972	4.05516696661477	13.9498845033579	15.9594125648450	17.3756166483171	10.7729614755176	20.1870849684278	22.5224529821322
158	11.9876118831644	7.91266292914008	16.940691141075	11.3677676289154	0.648498563287902	19.7356045258075	3.27599268423899	18.6039895404618	12.0743970344932	7.44955451778554	26.2427399545853	16.2007927775723
159	30.5522416695699	21.0826985817213	15.4722532646922	23.5015601431547	50.6344470858042	32.3587489554629	18.5024265003090	15.9307095934397	4.35471445734816	17.4318598872071	28.8426338324827	14.9149412740790
160	35.1645591592184	41.2326502117824	24.8384597477658	31.3944696966509	36.214194451085	16.7006892326942	21.7641791778143	31.2966213881384	30.2518181005759	24.6978476687295	35.9098223565559	22.4392177256217
161	18.0774505397359	23.8160170556953	21.5818133143080	24.9620753905531	29.7500602140063	27.8820096734911	12.7912574873325	10.1410992711537	3.88648399105893	13.7355710340531	18.2194045706175	17.4216296244567
162	8.67240735678735	12.3197364605067	31.4447727512107	15.5736451622162	22.4635039266601	29.7366559638087	17.3791840313415	8.04252596070776	7.22019706934765	9.29049902714572	26.5451979571900	17.6179874180294
163	15.8653297145594	12.0886029538671	23.6162034026218	23.4265707605429	45.473044245833	12.1155355877545	12.757057570777	13.6739997857529	5.10555455555272	19.0121492134303	27.4552291316568	13.5070725496562
164	27.1196332946994	11.9074782358976	25.0524904647589	6.20800777128247	46.6886428823071	47.5386664290008	22.2796839758736	14.4734982770578	7.10197547593449	10.9652807704949	14.1568571937546	26.1299347905826
165	9.56239267386897	25.4754074278136	19.9979834787094	35.289407901584	39.4778441268487	19.8375377392813	10.5199650239266	14.6608499010559	13.3038071142585	13.8251476665279	21.5890528478548	19.2302908409481
166	22.8174001913796	23.1492436281158	14.3222782474217	39.8543186604511	29.3360023894436	33.2123959457125	20.29779720752	26.2259771949923	19.0538408623719	22.3151316245415	28.9464057742226	4.27222230299352
167	13.2134003367511	44.2849224894775	31.8717626758756	34.7453259871392	29.0165117801742	27.8509827209742	15.9866371787344	21.4583875954147	14.1119268171673	12.7111924761329	17.5034235273611	22.2565811900569
168	20.8773254311961	27.3658325394665	27.2998373356532	37.6151074232472	30.4137691286415	51.629487717879	11.4339011884795	31.0312021161036	15.8050922247466	16.8212093026895	21.6423349219575	26.6134137738342
169	18.3521004179189	24.1749913297762	6.56796251454854	20.9031320279358	20.5111927682377	21.8787796187279	11.8809839350381	9.82502533575297	24.4507415904185	6.90398008276789	29.8992449658652	13.8992913416537
170	16.5081192181610	27.2368514933646	3.06301557585509	25.9519250449039	38.730697065431	24.8993591113880	7.98761680935878	11.0100313376261	9.71950008665658	8.16280408918459	20.8437107110112	11.1521794368033
171	19.6740709267061	45.6199696655753	15.2288058992788	33.3741752692185	30.7475739053246	13.9110244045343	19.2293578502343	25.1044757620011	15.6950224161925	15.3676943695860	23.0267949357349	14.8139091607226
172	15.9933969775053	19.8891538947328	12.1681763838357	27.0853623109653	37.6687805817744	10.0198371173463	10.6864842852664	15.7526379331364	3.58554486239969	25.2109357718011	19.9990567324523	19.3376177273253
173	29.4378749557085	28.8709990669677	30.3950991735968	54.9457802573716	35.0431009424923	43.2775739786951	22.0296753184688	22.4799589433207	9.59661449015482	21.5279357875395	16.7805488980215	22.0742754460244
174	9.67529588747764	22.4846271561915	25.7870774972844	30.5268929107263	30.6256837081580	19.1839360114054	8.85828608955207	22.0116856688493	14.8934535572439	17.5290819001591	20.9804618489469	13.4584254970060
175	17.6145795509160	15.0100158337188	28.9312693385989	20.4824166919116	26.1896952994112	24.8259106562636	10.6674174595844	22.1046556611043	11.3985627826686	13.4324266952990	25.8593149146849	25.3862374249458
176	17.4870695320746	29.023789989746	16.6074363216198	35.6553369498315	35.4699191575420	8.13472381908197	14.9139918691351	19.5626987836148	10.6798946712142	5.23377186821389	25.0101318277592	19.8500999991389
177	8.33038516309379	42.6333992729423	21.2351972984309	23.5557707270803	32.9228539945146	47.1441466918519	15.3307512185145	25.3863522334507	35.2301379621134	10.1267837300996	29.1430433916091	21.5374799111404
178	15.6326120707377	26.252937871606	0	25.8315007639217	41.73591875045	30.3375800922539	15.7841355777932	10.9967146376875	7.13485483926635	18.5624544099970	25.3988325898511	12.9261076030726
179	10.0087577985684	17.4030940266097	12.9130402365079	27.5477321906285	0	25.0483366882337	14.2650484035117	25.6193537444634	13.7799050093651	14.2271139138258	26.2158625284643	13.4125397334314
180	11.8676029981521	19.9137084497015	26.5917505296525	15.5925983711529	22.0839476649523	40.2091020801352	13.6880677132381	19.6678978761638	5.08023641205779	15.8379375870949	21.8012873006925	16.6819182213349
181	7.82869926157118	0	25.6748950277546	0	27.6547519828271	16.6776497380982	11.9621428690499	9.2629340494212	8.80551801609487	7.88076273154713	6.24226524335857	5.33572865574393
182	30.3247478518787	27.2960116282338	18.0048372791361	28.3667077760392	29.9809272810961	36.9150070645932	12.9887440773615	19.4990597429536	10.6986439934798	28.219993299048	37.017693064951	21.619375729976
183	32.2783366465162	26.0098867883784	25.8927654297626	34.4548882024591	32.5671454529665	25.7726756844906	17.6358152363519	19.2823202887294	11.8803825454411	12.5504695286136	25.9938887084096	18.6681718111109
184	19.1215612876513	26.7989619471173	31.9920352019639	28.8041813042296	26.998720293262	8.95091319417064	20.7858213270170	16.4220420704695	12.1058329493165	9.88703490531785	21.2799485005805	14.0487341535128
185	34.9863416247742	40.1361443701463	13.6341853061206	27.4932758568238	38.0521406731362	40.754497437857	17.5965904979036	26.0489246456244	10.3035560408427	24.8510372635762	15.2626938906940	8.51095749570998
186	18.6456154683630	12.0499665797321	0	1.90343007178484	22.627370844821	36.270359386138	1.87397525804539	9.45644517251159	17.5950956537038	0	14.2279317473121	20.8606379819402
187	10.8794065716946	26.4910426870834	5.00316773250353	27.4764994376821	16.5468002971725	56.1214930768721	16.7858224065495	20.9909117870087	12.2607169725757	14.6384696269115	20.2639118280241	15.602027984367
188	31.8313876527156	40.0010216772316	22.2216797931518	33.7493684869310	49.031359834026	4.71584362990269	20.4020273211129	37.1206168723115	14.5525768466479	23.6729879589286	26.6021108319758	3.70589032931151
189	22.0189894653107	26.4533002685745	16.9805735777798	22.7043102376744	17.5138354583741	24.8167426726974	7.93619292213822	10.4714116436599	13.35201492567	14.0563657913061	20.4112878228255	19.3077449616361
190	27.8371229457452	9.11497096883242	9.602082652579	28.7011112448033	31.4449521168888	39.4072268560312	11.4772762348134	14.7568957566164	12.2450800002517	18.0418261778936	14.3059521233557	11.5513724868152
191	24.6757227272024	24.4666862307225	14.3771904590164	16.2748331112965	24.9185397567853	17.7417883668216	3.93347481896922	13.9637673938520	12.2848819645722	5.87541040688524	27.0429632655237	14.6166977569653
192	16.1379471712868	37.9341594206736	21.3473572840911	2.79346751990828	43.0649550334334	38.5142206910405	11.4699532656853	15.3761768514913	21.6571344741156	20.6101484496742	17.3418609419993	15.3700565693566
193	17.3031412050778	24.5977162441428	13.0256167745105	29.8102302384994	17.0939372995446	19.1216933831907	14.9397176650010	15.2828549820960	19.4944292331361	13.7134737851032	15.9110277649826	17.3495531700264
194	16.8755814903887	34.295753965561	12.5015527857350	36.2553658825844	23.8930373541786	38.4986329148996	11.2550003961830	27.8592022590979	7.66273020816735	28.7453295396893	29.7651694647414	22.2833328432212
195	26.9888803198983	22.1738073024464	40.0637307402773	34.7394031161897	44.1263646294017	27.5460514999031	19.5478718904024	29.1812343241221	36.2135638677453	15.4629795872785	23.8158755616039	29.3688832915962
196	11.5380807195091	31.2662006028320	28.5658867215251	26.3389581944137	28.0574690798568	15.9762110723035	14.0176092472151	13.3019639119238	19.7763619062832	22.9061556795110	35.3708550261709	11.8059281229876
197	28.9615558143679	41.9592632336322	42.3312582434819	38.3093651522638	52.2729035061001	17.3354375543886	15.4049985472425	35.8822428028327	17.6962382460373	25.7213479374099	11.8226153536638	18.4219154821322
198	21.9601382382418	34.4505871318615	19.4017285115935	47.193124616971	27.0828293774527	33.6804856138235	20.3011314400165	4.50868902330933	13.6012453567047	26.3194829962366	21.3295382960990	17.3026355558892
199	9.30686731286793	32.2743912240584	23.9097960477349	33.6030918049449	31.254130113263	26.4998983705126	15.1431536246815	4.53804569216888	14.9106245035671	12.6555545713019	4.31419461412983	11.9405591481088
200	33.4273998764348	26.5617072466464	13.0643610508295	24.3242000605578	43.8073240395439	20.0746380709893	14.0077941066892	0	9.0837686445187	12.9336479347104	7.34236207674199	20.983120691033
