# Supplementary material for: Simulated data from a genotype-to-phenotype crop growth model for pepper
Source: Data Brief. 2021 May 11;36:107119. doi: 10.1016/j.dib.2021.107119 (PMC8165395; doi:10.1016/j.dib.2021.107119)
Supplement: Supplementary file 1 [file mmc1.zip › Full 100 GxE datasets/100 -- h2 = 0.3/1091765968 200 0.64 0.48 0.64 0.95 0.8 11 GxEyield.csv]

	NL1-15	NL1-20	NL1-25	NL5-15	NL5-20	NL5-25	SP1-15	SP1-20	SP1-25	SP5-15	SP5-20	SP5-25
1	16.6189382436482	12.4531233119457	23.55282208474	18.9147203203050	55.3586202632184	27.7607269917390	13.3059242436587	24.5404341360218	13.0204684996249	12.5068340024174	20.8908982827149	28.5524975169031
2	28.6519546317951	55.2812105717938	34.909959825233	33.3537667070187	66.5128978492446	49.3155328523456	25.7285521070356	11.6662291553677	19.8555323206462	21.4052455684693	29.713176975478	0
3	14.3904560806467	15.4447334599082	20.3182838327918	23.1198831232699	20.3259784010795	37.5873257129419	8.01346947152701	17.0549424589906	18.8152271614701	18.2269108607429	21.0123747671744	13.0131244003259
4	24.0578434869659	35.3906591464438	16.1392314951719	15.8468023060636	53.0689677037939	35.8335741037732	14.5835499128944	15.6024934648240	11.3665743872123	12.0428810095154	11.6604962616967	29.7044572425137
5	13.8842573737619	12.4002076320168	19.1676369749003	7.38959666781663	55.8508806024924	40.8419299302226	14.4955808536897	15.0608672111639	14.4366122161993	13.0676518231202	12.6541625820227	14.8859295232150
6	22.0090835211813	26.7499295909745	25.5985092516415	29.621550595809	38.9212549142778	59.7616649541629	9.4969675345705	14.0748663050654	18.7901618425141	18.2655134945016	21.3852329457505	7.76741953218935
7	34.7507051323866	58.7341332896525	37.006356858261	23.3524360919719	43.8322687857574	28.3111020495319	17.9811005900159	21.3983210615742	21.8744730624194	21.2912187255551	32.7946020775997	12.7028907736551
8	7.39191185885075	20.5586480718068	6.28794868048375	16.8322988150088	15.4694434995884	25.7242067166599	15.8205512010052	23.3766800887005	12.7075586657159	7.67007140892186	14.4569981625633	24.5491680954149
9	17.9825379115267	17.9743924275823	30.7447787334420	32.9085658619123	23.0985439172953	13.2469982551523	10.8150789647208	13.3306045767268	21.7066316650644	17.6320333253894	20.4014216847359	16.7381023322751
10	13.7613824515433	31.0593737895926	23.3460960653149	28.9917164576849	41.863477100691	13.6764741002176	13.6145372479603	8.82271340641118	4.32319202932091	9.63687666871063	6.60079770137828	20.125701367842
11	15.6443507811274	28.0410520093391	24.4688632735978	0.60183767804277	39.4045235650703	26.9924973514407	9.93457468688808	11.5348440640315	29.3722940164394	15.0051095121755	27.5500279815027	10.6737618457815
12	19.5855617655436	24.9171807717921	27.8422030153170	34.6736567429218	7.44138460221879	49.9740147033961	17.5653481861435	29.9433356118451	16.1657432657072	20.57545516141	20.6721735164511	8.1417184780389
13	18.6042469277161	32.5325591973422	24.9448746234654	36.0690534430764	40.8164858845128	24.2446808185538	23.8459007602456	29.2851866634064	32.4527363869209	26.5759291027101	34.1845790261054	39.8100574959641
14	3.60790135916527	22.3185700128371	27.2591732679776	28.4966728493651	60.3739135543305	27.0351322690299	15.7855240418332	10.0427490772811	19.7083148715621	14.4064562457806	29.8397291601608	20.6826225240855
15	16.6651627163904	35.1109945161037	21.4937074635612	25.8398486950688	24.5966128542681	23.0090236414280	11.8842586734929	21.5238437586528	24.8843579246120	6.35314351314851	23.4030865236425	15.1667586898373
16	26.7716906087354	37.7508671698575	14.8486758020329	15.5892923022828	16.6419727162582	13.1073646736240	16.6276950217592	30.8915423375449	17.4048446170729	21.1642423990484	14.3394955122232	8.4591179648898
17	29.213273539417	27.7443679391313	33.4374425114118	18.0422673821113	51.4660810109635	27.7383496814618	11.4573685129764	16.2510366088673	18.5601884274457	16.1199699167309	30.9669365104475	10.5156340861044
18	15.7316967640177	24.0145597684736	11.6665252523477	23.7233555190242	37.8415086248549	28.5540581405218	11.5389232132756	13.8677074305758	13.7596077706654	20.7544886910297	12.7934523488366	18.5878073252771
19	28.2672110438153	37.9356174796895	24.2149892577294	37.7452771859167	31.7637924930394	36.1512716310413	14.1276347774144	27.7175119234207	21.8461475600947	17.2102637047422	26.3714969453141	17.6407972486698
20	18.1684912073540	27.1564388652898	8.64869749302713	27.245158806577	32.7829048441876	30.4803783065016	21.5435853752916	9.79516793981584	15.6295737931081	23.6219846862767	25.2077582119019	0
21	3.56368890023227	32.5429711929022	25.2203921898175	36.6994136802192	27.8480473119759	31.3839463204674	13.2068545894994	19.1795393552445	16.2769357235426	14.9739551407649	13.1753206959928	22.3893116652559
22	22.5214916610206	23.6668049778816	22.8744320702190	31.2786509362759	32.3842953236302	25.1754505514498	12.7053872100269	10.9682100504453	12.8267153749268	22.0891430337453	27.6811368355	37.1769923806114
23	8.27953249059331	29.2764869787040	28.0221684270842	17.7332620046493	45.5361031609623	30.7146211758269	16.4088944531002	12.4400110170062	15.2997904157003	11.4522091856190	21.426330238104	30.8834476835477
24	44.1658827293624	52.2658096745418	24.9128442281228	31.9848890362627	55.6053775300496	24.1810501198987	23.3014172063567	23.6317994497394	19.3364994615388	20.8175850929659	41.6369647112741	29.4661745949596
25	23.0702082803392	21.6181723138933	42.4868323214633	27.1071200227002	33.3656570116939	14.491693003735	20.1674171393033	18.4003879691246	21.7872986839343	21.8498274098614	32.4466129107379	20.5842521261689
26	18.1973120330719	13.6314254119657	5.54960962176793	5.61462453710453	38.7101819996850	23.7478814952930	16.5003323342900	7.75448984571644	14.6942814844784	26.1495785120248	13.1439181070384	11.1033835558422
27	11.3805362109549	0	11.6968534863015	26.5735202131570	46.6907374869231	12.6641013713589	13.1219991968377	13.7999469306112	0	5.46883722799646	20.8984345756376	17.7565700586032
28	13.2006251555789	8.76944332238343	10.1834569867292	16.4056461410017	24.6880223652947	24.6470962152821	10.2701696687352	19.9419081393670	10.0181104927157	12.1584612151312	18.1391059324338	17.8929866096460
29	45.1453675050952	39.8389075421197	19.8695431675686	24.3363533323575	42.4301198922672	43.2772817917517	19.073562582093	19.4003380012247	15.4731027128373	20.9292962198972	23.2131759116478	24.3864693033879
30	35.6560950582696	47.2677785325389	39.9089647788589	27.9092413089274	51.2495508196343	45.0714818856431	17.5062813242069	40.6982119960348	30.9485052699555	23.7847898867875	35.4700490995992	19.0829797535600
31	20.1921966456136	37.1582691004214	12.2991708198692	50.0890771288653	34.8013572213411	28.9762106867043	16.7451989504011	33.0144318839777	7.97598921939001	24.898466537946	36.685395205905	26.1308667517758
32	15.8078895301382	14.111016945125	17.4642923014743	31.0745873766563	31.2410139654445	5.82059220226174	12.3602767137603	20.6941013420909	7.7741960529068	24.1779068036248	22.5801612310825	12.3225605636794
33	15.5041151669773	0	8.41460205871655	15.6609394310386	16.3360498631266	7.16298344643451	11.2525806786363	8.98897563691886	5.1821743264746	13.3849121637392	13.7286499650061	13.0387297502667
34	4.67474173113985	25.6779791695968	7.77507290009503	38.4056500177184	23.4160431044447	44.1215835409232	16.9958704169544	14.6689864202917	0.865305310385654	15.9192450659887	23.1451147674587	12.7172508351971
35	14.138398994717	38.3623812310888	10.5611830680625	24.4717209347187	42.5089441203513	41.7103830204594	8.24927492537871	15.4169965654889	18.0437841576138	17.7501748805070	21.5259413908007	0.0169555998622961
36	11.4228612975197	0	0	15.6165375216427	13.2126096226390	3.35006213781548	5.96027819209139	9.19654094753343	11.4473124363802	13.7010054063764	0	12.1210767178252
37	27.8086714317555	36.4060318497673	23.463688515879	35.3325007107504	62.7587015188141	33.7892145426069	22.9074533718763	30.6217822563976	5.70712078648937	16.9570622295465	16.6684076690376	16.3663629207397
38	14.7536136736741	17.0969143958946	15.2335807576542	28.1206459347163	28.8622347054375	27.5418784840731	7.7711977690783	15.2368348842929	18.5056240955243	14.222816041217	29.3951285817949	0
39	1.01477769640502	20.2347677628975	27.6419038412788	12.9168199043723	44.8935866767894	10.9773887879575	6.21446209754802	14.3340861225782	25.8846830173731	12.6918932260967	12.4193631476014	9.31640186949293
40	22.7646993982653	27.2554152965531	30.5743570836609	22.4508673623548	35.1886456845783	31.1288854089983	12.1927120269987	31.4567078269899	20.7819555000059	12.1711330450804	22.1280803765657	22.9347114870152
41	24.3344319328492	53.7291686422627	14.4150765536761	28.352423140838	23.4132247847237	18.0781394636847	27.4723454947807	20.7798319992784	3.80451643925211	34.1891455316152	33.724070739135	6.94600969547385
42	5.40630616415767	0	29.0638051241371	18.9157496689002	13.4904989244272	20.7915202560900	1.1014732561109	5.72962079790243	0	15.2800628596333	14.4202630088203	13.0550176475926
43	31.2042438548866	13.1651546276442	18.8945254989293	21.2801431116381	9.72462198395945	11.3819442560048	12.5337572530715	22.6117181508416	11.4678604558634	16.0146937326945	28.0071745018971	23.5455260022768
44	16.421944431646	15.8562348929117	22.5116368777565	21.5802074454453	37.3692009539795	29.8650390884925	12.4119020812968	19.3330742495302	15.3459017080235	17.0701443242701	25.5509762843548	12.3658033737393
45	21.6753376461214	49.2040721571143	44.2851032033412	43.7857272323412	48.4414204418407	44.4762464854987	13.8155804729336	25.4897816056674	13.885448575009	20.1113745955173	23.0487768613484	2.84547928180734
46	12.3258948286237	20.2413310519947	0	16.4030438183124	19.6656775953067	24.2055830957357	14.1762251703183	9.65074157173545	12.0040293467851	19.3743613638700	20.4741548697887	5.02755086368484
47	15.1468665489234	33.0636686502904	35.3869320898151	35.4377307251626	30.8841535079572	46.3132802308783	8.32919092105196	23.5875689969809	14.6033573920657	15.3384355327619	11.784705687088	20.9707877519529
48	35.4037301378554	35.3186886394630	27.8789852149739	22.3613732105372	26.8532614650668	38.5497054270306	9.58771714946067	8.8546111444661	16.9899614821328	9.70652432339278	36.5085081259656	29.7930549779451
49	17.1332969331306	23.3788187652362	17.1660022850098	20.6189860842114	5.05754199219442	5.16784410707779	12.1371409186146	14.5244786012014	13.9890578274881	13.1153747362002	38.0446281049972	7.2502805028799
50	33.5770401747861	27.9328000689282	27.5120317348335	44.8316866421732	27.2481561047969	27.384143023475	13.5790130028252	24.1089870129649	5.82693299616042	15.3016801755348	30.4942646634802	25.282190831159
51	30.6103322564002	44.1687037342768	23.3359926477906	39.2003186404034	38.8716041310575	54.3414313525253	27.2939110512453	28.9893114902273	10.2661739201812	31.5489037138616	34.4252198947129	20.1364906924659
52	25.6409342848664	26.9333467714887	38.3579647963649	31.4709968922095	15.5193368189163	32.9025816584032	17.9323666619925	18.6042903160905	15.8677684853389	15.2413863702295	20.6575991125376	25.9350698649954
53	9.78001823908916	27.0014310472169	10.7884344235661	12.9634694503344	21.1776769397073	7.12924975289647	14.2516707290803	14.2197027783192	7.2360693175555	7.73838506041003	14.0657028410405	23.2747210594866
54	12.5763348128558	15.7519047652534	13.7270185592763	15.0007141244551	6.41381898694306	27.6082768360817	6.79791549489338	5.54095458939548	8.47258794300811	21.6671957370174	14.3350484081222	18.9074894764782
55	22.3967250323407	15.5638229775136	19.0363710231812	16.3916566656345	28.4934843940008	44.8022392885938	13.9363939616428	7.50896941837889	21.2484054597968	17.6834084113794	7.75196284120196	6.91450339343726
56	16.1349581364063	4.05657026766008	2.46468091090008	28.8807301869234	41.7730223757305	0.993112684388045	11.3122558411324	16.7643927599661	11.7984933933498	10.5864034865986	17.0373556141354	15.5311558838028
57	27.1712695352396	52.0477916141447	21.4668392086340	36.7525331011379	26.8387692870783	36.7444974181341	21.0691029332139	35.4011245262342	13.5191195136998	16.1744186302748	28.4223093103041	12.1777456130052
58	19.3467186981616	20.6516602029744	18.9501529216560	26.3176014183589	29.5219687598408	29.3306397852717	12.0337778827275	23.5099908819721	15.4105634628260	15.5557594405035	10.2988268363523	18.238188290709
59	16.8091853539850	16.9518884659054	11.6544061287780	21.1117514762887	22.9547201452787	46.4198080050995	21.569037594425	8.4000420163795	21.3408206206786	14.0003638000331	32.9849132837603	15.9926996558924
60	14.4634995472236	34.5674514760455	32.3213860130828	21.1106886176266	41.0536327761799	12.8342338740044	21.5108823706655	20.4419419399220	18.5039747820021	23.2652591418725	9.19555533786301	28.9717211453926
61	33.1712098399395	23.9585923410323	25.2224719413961	23.0037504819597	58.3323452633502	45.5034941930470	19.1018249688187	16.4634989095827	29.8263980991184	13.3106688054933	12.5778591610512	20.0212145881558
62	20.6985396967764	31.0212341491227	19.7530479575469	23.8808637559857	31.8841856150460	21.56188624784	12.2586829467578	1.99302658616130	30.0789159159295	19.9091006765880	25.3047674250856	16.7152933889884
63	10.3636559114043	41.124221957404	7.63875686694637	43.1846167411029	46.7025886577858	44.088126920453	16.7030443887961	21.6300910296533	27.5475939073566	24.5396297162003	31.9144549562335	27.9277369154401
64	12.1488807437624	32.4244560629763	21.3267395125180	29.4079297144479	47.5134343734405	46.6566815042144	20.7004857358046	26.3873313049492	15.1336413173329	17.8867689731637	29.2322406889655	22.1716984396687
65	13.2144465459491	9.17281975330172	12.1988265456555	34.8619181236259	44.3703127797975	27.8343926066559	1.86667508928196	5.13229525026046	16.1678205685309	1.63335265886355	25.4510978740096	10.8858087556014
66	16.1172600260922	26.2872318275706	18.2597348116032	50.2017613092295	33.0100255078642	34.8732539514704	19.5574388720349	25.3928940033384	29.1271769347747	15.8958373022751	20.1766240774300	20.6468512806092
67	17.4820469948557	17.2353273222340	21.9005268793284	23.2521744609697	31.6249040552385	32.5903159651011	5.36876265197197	11.9609378983497	14.2987609785666	14.2359252772306	25.7597591228659	14.9413866454179
68	33.7533813716985	50.6319186555953	11.7988865763534	47.9248382071226	61.5026039246212	54.6950664069621	27.8797539513856	24.5801614468429	18.2559258567039	30.6986619037818	39.7575942705692	35.0295894027949
69	19.2370442801154	40.8193354245566	37.3473616729811	38.7604047469665	41.6630803893253	49.5379312399149	24.5563983230536	22.8805633290821	13.7015799894585	20.3546729441180	29.9451489699739	19.2003269354351
70	18.6820454249917	28.3242609104412	0	21.4695260249078	39.6056420474465	41.7153600493524	9.09390161890208	13.6492233567089	16.8402472310521	19.1101239096205	23.6241380486134	18.0173018425994
71	12.9021400186482	1.93290356873688	0	29.8116400164833	37.5317764374464	20.2981016061517	5.54860211985303	19.0111696889015	10.8553833681175	16.5153368037280	21.0605652597738	6.46457300804592
72	21.3219392850041	26.397983631988	12.8750581024441	23.9961407374657	13.4492031476509	27.0180734370046	19.8365725897017	28.7976635082400	38.7486685366073	19.6829608560003	22.3598118749837	19.9737499960033
73	24.2277614792028	10.4217561885888	31.7241043125731	13.6796843959275	27.1765100569346	48.3905099952477	7.55643078272723	12.2474113602266	5.28103464680808	6.90538049182518	16.3560810054022	18.3965322690188
74	44.4160284004086	38.2982430599113	35.5750924530152	29.3145816232464	45.0748414287595	46.0671567433296	11.7921645134308	22.8617332993451	30.0016605656331	12.0488059895235	38.4226535881257	30.0576203219200
75	14.9801097385578	18.4123832329345	29.7413074913306	24.7373747345207	31.6016700970532	38.4488416627756	10.1805961116476	19.8106626403875	10.4294922133089	12.0900536066152	23.5201935979613	16.772456666723
76	2.73695549389404	9.02541552609332	26.0593237260613	8.32218318526741	44.4302569769092	48.2537035581961	6.35659728043908	13.3698738435658	8.57301673197965	5.60567131428153	8.4138863289536	8.888993265101
77	18.2627209734112	9.67797213733253	16.2751439063737	13.7490685877597	21.0784830949436	20.8823018342331	9.11981485383178	11.2313939272555	21.3395960921023	11.1529857729853	20.8377653385189	6.89495872878693
78	6.05577264027392	18.3033628944312	12.3995395928645	23.5340972146070	28.4171616993795	27.2852517690032	9.25897523422427	22.9398465514645	14.6880939400544	12.9345343058013	32.9422977713466	30.4130975659804
79	23.5995092959916	43.7196022676064	27.778101379584	27.7909640049192	41.7027603663713	55.2431757245077	13.9146161169654	25.2690158264833	28.9893474073359	18.6202992236287	25.3147665096663	14.1969709477456
80	17.9405204421429	18.5372943502890	17.6679375773883	26.7989053453823	34.0037367178114	35.0583164670015	0	9.69481820989046	12.1143736666835	5.75731895621948	21.7830872755049	21.0679119969608
81	11.8192768789330	10.4599410795199	22.8691003368254	6.90116276625404	11.8462899342546	25.3301017189854	18.1575345479449	27.448607623964	20.0781012474691	18.9104270701672	28.2005933592774	17.4115581449781
82	16.0228021781580	37.0814659295432	18.0993506468999	27.8620338138637	53.6099322040211	35.9997346555892	19.5675479687690	35.674630954299	10.6337106624915	21.8272149955999	14.6556796293393	21.8343802482103
83	11.7801073353759	22.1016268647372	26.0955418758789	28.0216695715987	35.3925023491138	43.5260893427662	12.6776920629101	15.1514833431934	9.68394735694719	10.7700225042318	32.0863815734160	13.1921765525945
84	24.8358416731928	11.7961751998522	0	6.9884470615661	29.2159202038104	32.1747153912637	8.81305561554158	4.93911617725752	1.09416807791540	12.2620027700231	25.487832527671	10.0031373221698
85	19.3108860193726	30.1601019748150	12.7288463542337	15.3648134447308	29.0436909997805	11.9959363727596	7.4906615830481	16.7831643164235	7.02642114972614	16.5976459295621	24.2076872226001	31.649802460162
86	20.470384037029	31.5430865965725	7.49835663247675	30.0991820269539	39.5508421584094	22.8735826978852	11.4950253496979	26.4091578003207	17.0841166977656	16.2048756486712	23.8440616558802	26.5347862379938
87	24.5436245159072	36.6511484954471	31.3699808487467	25.5663898890999	13.1112900263236	24.6126116207750	11.6309912846487	23.8992164066956	5.05181744477817	20.6228507810480	25.1353816994204	2.54833344318983
88	7.77028800855462	25.1924661455863	23.7258683541862	31.3613987785906	0.466636680775309	18.2993008395722	17.1913073939059	18.5855196721296	9.03721485022237	17.5724738660254	16.0506327952808	19.2511998343877
89	34.7078211637305	34.3367432514064	22.5587128466369	21.6794522942015	25.3929304509777	36.4247983938455	20.2793200208696	2.30613175103294	0	14.4532694594681	15.0096578648672	23.1918813446825
90	5.80797658206981	11.4881114625116	13.8562439020454	11.7772949394770	12.2053389109626	7.8390768678509	8.09083902120868	16.1797298991511	10.9528793778242	4.54556200119681	19.4891247687964	7.90195440970762
91	23.7672197917508	7.06838602090356	21.7605392290798	14.055455267483	31.6998754224853	26.696017998876	11.7697294669441	11.9665425538264	15.0427458499419	12.2533852925450	11.8902922703867	19.392033965388
92	18.1400004313421	45.1543905802666	15.1955118905968	41.9478724727921	60.4178844856604	28.1919267171531	15.8465357061872	24.0503633764215	22.0145957839823	8.78332197401778	22.1589708090551	29.2069002868775
93	27.1877067599286	31.4601717768286	28.7827946551251	12.495262694768	49.3874594804194	50.2083741942151	12.2156947781325	10.6074328303730	28.1431842107463	16.7759337607859	38.7223790860498	13.4764105468548
94	18.9972874789595	24.0505660352275	18.2842584954951	10.6959334721771	26.8439116488346	17.0637680195688	17.1768542223167	21.0335905446818	28.9914103044248	16.0943451178542	19.2407148454433	12.9413548375919
95	2.16464925375852	5.30737892952955	11.4846449845927	11.2571372227983	9.35377541445605	35.8456993185912	0.210204384779238	4.8774081670415	15.6955898979781	12.9443835703936	4.71377705433617	9.17914944147553
96	12.8872231306217	24.5421225385109	0.736799459288068	28.0165973758831	34.761894699198	5.50832835086165	14.3168716352476	18.3149572895889	22.525006996132	17.8742088789058	29.4153451395582	5.53106147704503
97	11.7898358481810	13.2079122943234	15.8483142287544	22.7913739616701	31.9664343993505	43.6927421963364	14.2741005148373	21.8152180444899	7.71874863734158	12.1715919916267	22.8245668024051	7.70608975408051
98	9.9886751034096	28.8586799142804	0.0196493174734442	37.0200258299428	24.7078367856121	21.8352920497398	18.4825862919593	0	18.6898060817354	10.2849957629253	9.15991304450595	0
99	29.2103180630417	40.4475298075167	27.3470988755195	27.7202620601859	42.7792312613869	11.3667878584569	22.9357511991818	15.4440634789645	20.9054168446796	28.2148402013564	28.2871883324921	12.8798530614146
100	25.0018789875377	29.457945365331	21.7732334033438	23.3872369119725	39.9804230726053	26.5644959387287	15.7300716490584	3.63512671365259	18.0102638953370	18.6152590302473	18.3456442905641	12.5030668745315
101	10.1549078418344	0.0946327752067937	10.3843354508623	10.0090189236059	34.6601875486879	24.6121328311937	16.2752014714629	23.0253239011788	14.5101418010044	4.89281057842424	5.47390081440141	3.47253634301303
102	35.035994103882	44.6889096962737	35.4388648606464	41.7889315736418	51.2972428891484	37.4128790764593	15.0855068253554	28.1968400267893	13.0855862111757	18.1076101694755	35.0239348675337	31.0390007940468
103	31.09793989519	62.0356333632484	24.8495366914121	36.1708580271140	53.6153729123593	40.8172804072412	21.7637921617110	18.4894175331691	18.9358034944572	13.7337140887069	31.0187602743276	39.9528197690819
104	25.5050294287752	28.1532436012976	21.8309228548808	27.2908539301083	39.9430926883299	36.1181676161107	14.9328650733863	29.2828549442588	16.5358869894634	22.7767296497851	22.6421918209063	28.4890291886204
105	27.5453570393895	18.2903420973413	17.7704782070110	4.46552172680905	23.9105021794375	21.8479281314816	10.8779179109201	28.9562848889623	19.9370789628118	15.0786576981991	14.8965617533292	21.1249798852150
106	22.6031352644587	25.541168298281	19.5912701526491	16.2043570884680	43.0659420572253	0.938250577783691	11.9180378395391	17.3735433769492	18.3881741329073	15.5762078113940	10.2554133408456	9.0128707513936
107	22.4846740060691	34.1657931340166	26.8599024548346	28.1813142953891	38.6794373903509	32.8796212433777	18.4287964510533	22.8138263424739	20.3751201258242	24.2430582818281	27.2952512712643	12.0664233779751
108	11.9762605324923	46.6337847809681	11.0896381007980	43.3140101375296	25.0463393676827	8.78066148843269	23.0710891182814	24.676242460019	9.19302183542306	17.0541735426632	40.9773026402907	7.24420593259567
109	30.8534195549604	19.9966133536856	17.6505116877515	21.013912416655	27.9749580024512	4.66626615573628	11.4694077650225	11.9579998571634	0	18.5410406653690	26.0068499697794	2.6843946522364
110	14.3906411157089	18.1163938757579	20.6344185870400	10.0224912484162	14.1167797966349	24.7360435092742	6.93892363324954	6.84817169367076	20.2967949024990	11.0835863481037	11.5959488027707	9.34543910232723
111	16.7299444974954	22.5025668464337	48.4585987929936	22.8231466225077	51.0697008772647	25.7052976802201	10.5696042802012	28.2221032954091	23.3336117068809	14.5697798321774	41.439979778579	21.635993894927
112	15.1739359218033	16.2874927968576	16.8127416863270	34.1376646013238	42.0064828436984	32.8602829232038	13.9484954151833	19.8443818734096	4.87378093304442	7.01544633944074	23.8322266422505	24.0859269275554
113	31.7691430003952	52.0288573608024	0.342280143660123	42.642192274775	45.2194776116062	39.6247825814774	18.1311640162324	7.8492236287716	26.0536790254070	15.4479755825896	43.4004068100306	11.5941278284424
114	9.56140275373617	14.9759155983138	20.8670450501274	14.6697026538048	0	2.93804449089470	12.5305393596992	22.1223845229929	11.0131916179763	15.7928703134550	13.9026789430572	3.19462301301695
115	33.3593548003939	46.3846035719502	31.6097615798076	30.2591617897960	48.6119986208663	9.32084000516856	18.3044392474165	16.6751941651386	25.0336808570772	26.760674775746	17.3516475314849	15.5689769566740
116	30.2502430853980	0.289150672113095	19.4588826134752	7.33494642123477	44.1672330792169	41.0860814533232	9.4257836213201	4.40340423297383	16.8443748533166	14.6930364241384	6.23903990986132	11.3034518807875
117	22.409506648159	41.0677587060609	31.0589499795588	13.2021090909514	28.2761317231209	32.4208199646364	8.76275355375368	20.4012223204661	6.88513817384364	15.4630333747312	9.06805413048322	28.7569118230301
118	21.9865053507438	48.9931870496411	41.2051279892297	36.400996898626	65.4827133541635	42.7282489310263	25.0463797692377	30.9616506046198	29.3129840730280	20.450156798489	34.1295682722648	33.8932181571673
119	12.2896083536698	37.0569500831559	16.3890277229475	36.5119079960112	47.9619689886600	34.4363333124308	14.8481335245843	29.8414535361665	13.3694604711775	15.2634096718693	21.3423285275852	7.06620864542019
120	24.8841978172943	36.6894322630707	37.9322075592775	27.4403484311944	52.6156632829936	31.8963807225261	15.1761074962316	28.4621172617543	31.3457388728597	18.8670670392381	34.5673651406872	21.6844531291117
121	24.5225610052836	32.747694581281	24.3020491693878	26.7250550094064	14.7662990045393	44.7382344987396	12.7557174204659	22.4832526530528	28.4136034624436	35.2741252222059	25.4603134062839	19.5184247979671
122	8.641849046534	27.1632777837533	10.6732828662971	17.8224491973179	20.3962527022913	27.9892582573174	11.9995660160087	11.0652489767492	28.7772682419143	5.2136771044638	11.9485229845757	14.3988727638330
123	12.6898122769976	0	2.8221643577764	24.5470275986272	24.9492815219266	27.6542130461351	12.0894339469870	8.46841965758872	13.1225165625602	14.4356408847356	26.8541850858124	28.5993949166747
124	13.6930455689544	13.4502741008146	1.56382453560114	19.8653390711080	34.5778423428499	33.5889945383296	4.35412099835867	4.16408801772589	15.1606466522465	16.5279192685354	17.1131215684492	12.8629685178802
125	24.6511907248178	30.2278342810282	20.0386811688981	21.5865129458689	40.9353927509536	41.6902665695467	14.6523871706395	17.8461656640533	25.8656257942932	24.6460149312046	18.6281777268847	24.3639884369801
126	6.27477390672639	0	0	14.4603346250527	28.2488970425170	12.2663383434016	0	4.76508136709299	17.1695223933684	0	16.6047902569081	0
127	13.8646026163629	29.1039203134935	5.46446225994287	32.1996846693411	6.0808896232798	34.5352377052099	7.17784206789564	14.4914174957887	8.17546812083348	11.5305107635058	21.8718353447381	14.5722090135229
128	30.8247011096626	51.2834464554433	23.7582121399097	51.2199817712805	34.9390622442575	44.2027721556788	18.440999327289	26.0645984039005	20.3769149974373	26.0676580160663	30.1521864183230	26.4948958710032
129	12.0105556994201	28.3509696519571	29.6612017908903	12.8550180879406	76.2503769354412	21.8138270149535	5.90868034102116	27.6584647032878	14.1918694763745	16.5157897318179	29.3161212426023	14.616163735905
130	26.0067273699898	29.6993671018879	5.13564264047812	44.2861773761554	18.0608817142614	21.2245033047498	5.66625832929669	25.3486466065822	5.15444488525781	19.0689555672675	17.6276757924271	16.1112368121802
131	28.3840733743003	32.1038258362255	2.91574416894541	23.4454554154807	33.930413556799	32.5503815202791	8.11524918197085	20.5383015528564	11.6943423087876	22.5721318591719	14.3741285554527	5.96564190675139
132	32.4535983772437	44.349106909247	21.5495344436093	46.7222535853842	46.9367390025228	59.3365545009424	24.119753867161	29.4005466115308	12.0248431843796	20.0667017390152	29.7264813704608	22.7928252477158
133	20.4376093603016	42.7042356181116	39.5358697319777	23.2326191545231	44.5999725981355	41.7025451926499	18.4855738728773	28.5807597996838	26.8538964845278	14.9778707064106	34.593387401582	33.8199888345986
134	25.0947866681209	20.5521752086538	21.2571398655167	21.5912346233160	39.8091705225853	20.5154647917050	19.0792938448738	16.5538896397001	13.5710716650556	11.6390420457328	11.7242009688556	13.6250660000754
135	23.9052052675458	14.5255335359358	0	33.5665892438617	4.7140649588376	10.2226738944856	13.0760117472258	20.4481599277748	9.23731330302314	17.1520151693432	26.4715815824938	22.6441379374067
136	16.9935449127079	31.2639856955862	21.9804519071453	26.3357703138858	38.0545937577008	28.7755625314943	25.2011366905852	26.6064823043357	16.6895689609150	22.4926879527063	19.5840890057660	19.9967266396822
137	23.7357750671427	13.5988433820335	11.3445827272088	16.3558288266489	8.87654084763728	28.0769170632859	13.7057852563665	27.2513856774407	11.7955435362224	17.1271044572651	24.3992267772379	3.30519829342887
138	16.5584446602089	33.4547638778723	22.1419084405219	3.79380986908585	26.0717501417513	26.7958717299800	4.04604344948648	16.7107126868189	10.3986624640314	9.08232284964368	9.89438334189784	19.8659426396161
139	6.73544062587824	17.5419899279713	5.08442390452329	10.8672762869671	26.0072942087329	33.7437829171175	5.54052044253186	18.1022045427653	14.3513675393460	8.71101807055683	20.0942025163558	28.2025465546677
140	20.0967964628637	40.9701070799932	39.706958207693	19.2119686983402	22.0859589004097	35.2603793965472	20.7915885176946	26.3814756502192	13.842867879326	17.8204855072306	39.4948975403292	33.7380118887341
141	18.9604886708111	27.2967016121396	15.5045334187049	14.2939094611591	45.4917438865961	45.6627208472709	13.5947488039205	9.57308892772526	9.86859153496766	24.7579895247894	23.2223804437088	25.9373756385537
142	24.9204172238135	36.1156157064119	17.5735994243407	19.4592926648631	58.7320959042117	21.9828239929362	12.6411910158168	32.0041472319549	15.8948242696811	20.8955604403677	30.6224919772038	23.2018360855542
143	28.4116422885531	33.102650656017	21.6319317828342	27.5338124504557	53.1064371971309	42.7535236245682	27.0373377883469	21.5130871426958	25.3918465310865	16.3813216001429	27.3875117212932	23.0343409231167
144	34.6679751081468	38.3287541797248	45.5558122984164	32.208999746652	51.2731401674671	51.9763352318736	22.2221068842615	25.8386955660371	17.0870482860313	25.6326393747278	42.2878471635672	27.1017628332173
145	6.70941687602953	11.4094443873291	25.3090829093799	34.3587770733852	24.1104922825599	15.6583386639403	16.3344362954141	13.3832792825464	28.9476882248678	15.3145613550156	23.0036353946850	4.68632495365011
146	26.0921254065507	24.5354045195770	21.3927302996329	50.2070531784059	34.7119915245703	35.4092395925476	10.8146454794457	16.5166905320557	3.1214594726861	15.5505240439596	36.7548114315353	13.8162876909102
147	32.6706651676345	48.573778753939	25.6950013500967	38.4766553167687	39.2786370656264	12.3657662201412	18.5118987324152	22.4322764890257	21.6997905019175	19.8043058130199	11.9288445167011	16.5927644256763
148	17.5722895013626	25.2540932301841	10.4904037759139	29.8024089517282	28.0368032251043	31.4254390198582	13.5476290610049	32.7153917527835	5.5081726636738	9.26090024207586	9.4365780834653	1.19474463059835
149	25.4131562243359	35.4806555074731	25.2071253783915	27.8353374270140	16.6057660837421	20.9925398581353	24.3028415850588	23.1512258477018	18.6800106648544	18.2566133495948	22.3318262519840	18.5279533522170
150	1.09843345040309	22.5173170722057	15.8009490550581	20.5976293796181	42.0695586324608	53.3762543176656	15.8110887834655	20.8780591236255	16.9396580673896	19.1740686737337	23.4740050908681	23.4506060995464
151	6.41940703815698	17.4036739651914	10.2578702077264	15.4633214188697	37.6400600608086	28.2357165217334	22.065357124244	16.7057924909784	13.8724813347798	15.3576618106882	17.7719712511535	19.8795210327456
152	17.941465212976	31.6022358388066	19.1843258827006	19.9200184965685	30.3494771403006	10.0842545659169	14.7152319741629	31.6641845802605	16.5737175537238	27.3845597801922	27.3785081629560	16.0818848929003
153	30.4918992298690	54.3720697474272	25.4790385000789	39.6074971612515	41.747795861729	54.0670702172063	14.9310738653281	28.7551447277026	27.7731536634771	21.1433235652267	21.9967865546759	19.3528622891033
154	25.4069357859119	31.4599475318482	16.3952517113436	35.2869256401442	38.4992449430475	48.5061284521983	14.7003162105848	32.3209499112483	3.34222517834888	11.8542157602284	21.2005718101183	31.6974880441174
155	13.5981010418448	24.8192624516225	16.9224812418001	26.4468441560596	47.5726852822605	31.8665166766723	11.5029495001055	32.6273605825739	9.76645986655197	15.8272365367426	24.4502700982543	7.38888178490948
156	14.1409060691949	23.3517791142934	27.8604365501518	29.3362192995185	50.7182414368156	14.9143801899104	18.8763726533594	22.6667377832948	15.4305182093005	19.9676618402501	18.5986559462852	11.6386143543605
157	16.2387168842963	19.9715142042200	6.56171663493255	26.8800822000271	61.3371718765732	20.5082776508817	19.4890391021820	10.4722413433625	22.3320864221105	16.7403804734166	22.4776112281836	20.1042042479072
158	14.0574160930654	32.0353938037711	12.8600922786874	18.1831590078809	22.4118489596990	50.1733592322842	16.2390769358847	27.580955241782	11.2433828903959	20.6910198095626	13.2462192767051	30.2499271122142
159	21.8942943068569	17.6246289250043	23.3457242850045	26.1692475799036	41.9901238054419	17.8244370279809	20.9320009571178	17.6777355362442	19.3190963990792	15.1438693920077	28.3188874995338	11.6590113114333
160	9.51666831240055	29.6473633291734	18.0125340492735	19.1075511638803	29.0230822214959	22.0326427391991	13.0131720920108	20.0533280678333	10.3288528020977	16.6313651072027	33.249148829541	2.69315310288549
161	23.8317300174039	39.2726737154685	36.1627535235988	14.2345327477071	48.983820080372	40.8544380355919	20.6720998788950	14.0392116442602	14.8743725065103	11.2280242017865	19.1233607240246	33.3593402560353
162	25.6122749838879	37.8336209574602	6.81587929286148	25.2319844388384	27.7294305986863	24.2765331067565	15.4230948187075	21.5646606174045	6.51736985819146	22.2111254793908	15.8423260169779	13.7639854743188
163	13.8696336734649	22.1141558581253	30.3826441383360	11.7254560972799	1.52392442806992	15.3487891413643	17.5597313501942	11.7138920216063	0	18.6568861358719	28.4058142519233	19.3029565187352
164	27.4970338013601	7.30614339597133	14.8476072506459	27.4983806669727	34.9994584826897	19.9331578971441	13.5801456140985	25.3233654910599	12.0863728870791	7.34193641009635	12.7980070117566	10.4176974385401
165	5.96221914184927	16.0483346911287	21.5440289177856	18.9051088116504	21.0678782687357	31.9774285415066	18.1869754519469	19.6725132170135	10.5912342254572	16.907140702327	29.8525301499749	16.5055022026036
166	2.82936348330994	0	0.759621428486906	0	40.2485575493229	36.1732395341126	9.58444057841468	11.2385660984602	17.4184690091037	2.27135350487394	6.2319530661077	4.7281815047138
167	15.9390332144179	30.4947173757176	24.524382000812	17.7577930593868	51.6951005081074	44.7105550833426	17.2461794243636	29.5476662942396	10.5246044858069	28.0403667747584	9.02965293508478	22.2697110294243
168	16.3672373514926	15.9456148789716	18.8996047508313	13.6529319795525	26.9769970152107	31.798930682402	11.3285782066789	16.0202342831403	8.27647477197993	12.5623302276407	15.3498878160937	2.792769650638
169	22.2120755402559	18.5411908058652	10.284080024351	23.9113929295876	40.6050676058777	40.6677238109975	10.6230147004589	5.66034662368133	18.5340583401091	10.2894621438086	24.6030401557213	10.6464072742708
170	8.27806531154238	5.11799316384697	11.2294264065494	36.4706657348578	27.4835717781543	37.6272392179617	10.6635784298275	11.6815157288739	13.8139220416395	0.738649166419181	0	5.05790711438718
171	29.3429450460482	33.0348030279619	15.1720275161564	30.2664940304056	18.6890424199802	43.7122730885088	1.11669697826501	25.6566760063311	25.1710301426361	12.2464360758613	17.730544878973	28.3841816490953
172	26.0429931335587	13.4185408341204	21.4955023018380	15.1793351248788	31.5628381615632	32.7270859347494	11.2262061172863	18.2053433362223	8.08915910263974	14.9871721835214	12.2604034426403	21.1026208288453
173	26.0189382827634	31.6637148790594	25.3181735025249	28.5548407037054	51.2234657961377	34.8802568082352	23.6770736187001	20.3129392790654	12.8791021553274	15.1017239184025	3.45648063750014	21.0852587441303
174	14.2985678497013	27.400039419814	13.3157062857147	24.0648665630264	15.8808908879125	39.5151687071135	4.96474334933944	27.4504557527282	19.1079160683121	21.1886590605948	27.0140715428153	30.7080683981276
175	13.6167662515292	19.8596623594664	27.1822434300099	26.2313853873859	28.6574707366195	29.7185210706352	8.99347576347043	18.5101663122770	14.5689552573957	21.4521279401206	24.1381236639817	24.0054300177105
176	10.5360707093095	47.4179607366488	27.3926262571363	16.7286514771565	48.2964008092053	30.1801839235023	14.9742419908427	20.618271168239	15.9771240703145	14.1301649388440	14.7253400043395	26.680411124905
177	8.76637014236579	18.4661921765966	25.9349803861218	37.281682507741	29.5910620528311	15.7218327879864	17.2713356945872	28.4876927581339	12.6812951583205	19.8658901717420	26.0354504806030	25.9044797718201
178	29.0642525249711	30.9788034227339	25.3607203641412	25.7828210851125	20.0524360299086	30.887237827825	22.3768121118076	9.97545677087965	14.8694737248472	21.9147526806216	32.8401114821873	2.57433045663591
179	10.4766294831994	1.72207685783491	12.1317815983221	10.2779533248872	11.3104857313376	21.9543293397511	18.4389272718708	8.85824943605325	0	12.1709997303857	12.4930492306573	4.40165183106621
180	3.89310584308133	32.0999443828601	21.5754144965107	22.9653557185306	38.9365244194067	55.2673154773622	18.1893122109218	22.2931736928262	18.6086487873988	18.9789034866247	22.1128983580616	25.5395518882868
181	9.07154475534918	17.4015423882490	4.04683570324422	27.9519893384965	29.8800352070862	2.37327070430653	15.4649803191842	24.4036918620780	5.22344971516814	15.9784355016492	17.3165116701576	0
182	10.6724175883082	15.5802828418743	5.25300627091213	19.7819222091792	1.86986476572096	23.9908336604461	12.4646911694948	15.7448558046671	0	7.88550678860498	7.92348796727786	17.0602140762887
183	28.2684079995180	46.1301935416012	7.12024504724936	43.1459291873972	38.0872355659644	39.265778677435	22.1326982888452	21.1845596396684	26.1800686282533	25.1193618174905	27.1285378219175	29.4077706831764
184	12.0980766499789	13.7728136627221	25.2346938461753	13.4257898949533	32.3704805169313	26.0134483701492	12.8466210889554	18.4347049892549	9.7936234868567	13.5160082407091	28.9738244996899	9.52542800074305
185	20.0757864470954	13.0168752453363	14.2924807341364	28.7210527687668	10.6368654717816	4.29379444165265	7.50501503472105	14.6151157516514	0	11.8648762787866	9.33069160107585	17.1660263101289
186	22.1928149930123	31.9469340213878	19.4695969962572	39.6822161411271	40.0060840315667	38.6572969763434	6.54990261126923	10.8096125640840	11.7209390156811	21.8481099345570	22.8064952063767	25.6115304884889
187	18.8604349725929	27.4798185518581	20.3669043874380	38.8837346581115	56.2561595305378	37.2871911195837	14.9504785141571	25.5246814172599	11.0025260016741	22.6130596526478	42.8303623237581	27.3790583273124
188	20.1997782792157	32.8825407414639	0	28.0850055170135	36.1292521626900	25.9685656465188	20.6360635506519	13.9723621754145	13.4513842586818	16.1684173745636	15.7002037440367	4.45164751881711
189	21.9492177175327	12.5982715379406	40.385622421015	16.3733768759519	28.1649467293468	40.4585106714663	12.1999614817871	22.9468422145889	24.8202689687134	14.1547930906571	8.924818198006	17.4552348260794
190	19.6330478448856	35.9435956603147	5.66546982755062	20.7531714733729	47.1434947269012	12.6120685792701	4.34585978143995	16.0849948607445	22.3548474099102	16.3505005909636	18.0757508311501	4.97337653288207
191	18.0026571112416	36.8053442308035	19.1827546647661	23.8364981786865	36.7794451561937	58.9482926634066	18.3269690046832	19.487306345778	10.0808347335187	6.96472790615012	25.1597459606657	24.958977751436
192	11.9650931662986	30.8415374611173	25.9214094554775	19.7443491486886	28.6177795615019	24.662508517296	4.63008365186107	16.6676203875758	26.0245397443805	20.4521089240719	18.6154927629997	27.9681574834819
193	14.0771566112867	29.9153724997962	41.4652257078718	24.5321004813141	39.3945945771374	27.1032455122803	8.52717665194234	22.6374208449401	5.36627227406398	12.4431881841642	19.0275738818584	18.2263401013822
194	28.3709857654194	33.7712972815054	11.490171803281	27.1696713545840	49.1177863978316	26.6280926953573	12.3415089544707	26.7319818661138	8.2815301583956	12.5712095265635	36.7493124273033	6.74766210764598
195	12.6989350661242	0.0354374777979913	15.7428942728018	11.5617332998444	55.0537519885821	13.1612954540300	6.29395546682856	11.4938399498929	6.55697118849087	13.1107051888717	0	14.4783804734720
196	17.6055131824563	31.0676306157478	22.7265553592492	32.6682646114554	37.530243348892	42.7047718892983	8.6433068636634	28.7070816751856	28.0775953214976	18.2325383618197	29.7459787054796	26.5165030951892
197	22.6628807892864	21.4452989127561	36.7616031538574	42.9070905753855	29.9140177537908	20.9478750955672	17.7040859370207	23.1307976472037	15.0159884001150	20.2487452449950	25.3478290159559	18.8785020686577
198	19.6824394594463	31.7208051761625	47.6699085312537	20.843149115155	42.6596027813089	25.6705639721524	12.4064794061203	17.9421812826427	22.5985793770519	18.2918062572159	23.0100656648268	18.8388969862631
199	15.2952264927178	43.1995603427566	15.7601912948128	42.8708616707855	63.0564236919591	46.2241000901694	22.8371747693581	11.8151191856503	11.6118465643388	21.1942545418155	44.4484981825542	20.8713763378053
200	26.1383988841682	35.2052024443943	30.4539011727601	41.6294410525539	37.8340398358276	39.8637817858081	24.7976145773227	23.9011019770746	6.5052577197866	15.7558645386887	20.1722593110119	22.4222442816495
