# Supplementary material for: Simulated data from a genotype-to-phenotype crop growth model for pepper
Source: Data Brief. 2021 May 11;36:107119. doi: 10.1016/j.dib.2021.107119 (PMC8165395; doi:10.1016/j.dib.2021.107119)
Supplement: Supplementary file 1 [file mmc1.zip › Full 100 GxE datasets/100 -- h2 = 0.3/1108557978 200 0.64 0.48 0.64 0.95 0.8 11 GxEyield.csv]

	NL1-15	NL1-20	NL1-25	NL5-15	NL5-20	NL5-25	SP1-15	SP1-20	SP1-25	SP5-15	SP5-20	SP5-25
1	6.1249600945957	21.8011529642739	35.6680304364362	19.0130285124452	44.8763989753532	23.0562959559539	17.0918631933723	16.7518706288885	21.7674954608141	12.0472353115199	10.9498625496354	23.2412738452378
2	32.4504121660508	23.7554075481297	22.7475073092906	24.3772678241453	23.9787818614725	9.25354720526488	6.12648421525052	30.5783006479473	0	23.2327720693377	20.2478341674987	19.6453011696951
3	23.8160026640804	9.87088955898656	28.0036551079881	30.77639976026	39.7472319201268	28.030954744271	18.0477438560581	26.4782589840037	14.5437775617617	9.61142405166265	23.9919083501894	8.28448471493167
4	20.1072419565249	22.3796122705787	26.8222096687388	22.9753498465293	55.8078253746231	39.2137097591168	11.2642702842675	17.654789811013	30.6161309983628	15.5009623689226	17.9573359456086	1.85596286300133
5	27.9376725620852	37.6019060725770	28.8133699582169	33.6110713176355	41.1421933979255	35.7129980915953	10.9474333381006	13.9888617047511	22.4443230833125	15.1691230484748	23.4219645802084	20.3441817704088
6	0	19.6421548350865	9.82598873041444	11.3582376264661	29.3901197282100	9.67174966537255	3.71325872811865	14.0068400682851	14.2305705245244	11.7974379693704	23.5471495665725	10.9770240897792
7	10.0466709924323	23.5715786839331	15.8666559979737	10.0779547719016	24.2682431948967	12.8353818246745	6.40543543288774	20.7744006531267	4.67908545305139	17.9356165766464	17.0495828919438	14.7057515919760
8	14.0789774785967	31.5947386003786	23.3560724007800	22.6875391002354	35.9327967058843	15.2683722178785	13.5855546488257	12.7201851441614	14.3159925479720	19.6113206257860	26.5448536303462	31.5754955571365
9	27.9294415027786	29.9812224174749	24.7480438534647	34.1258150652575	26.6426189596157	37.9073135060257	17.6982512588833	20.3667858936872	25.8856621154626	20.3223852530385	21.3291622905122	26.1630345336729
10	32.1175002775975	32.1841693190466	10.9098622368236	15.3616551547892	23.9216580123566	27.9333232849919	14.0623655392248	32.048503938825	15.8991327659052	17.1074687634922	21.3928887081072	10.4034768219766
11	31.8418519251866	22.991369417178	18.6186191108086	28.2397849464376	32.6436062570084	18.5101299687157	9.59340883497843	18.2212534373719	18.9089101085502	16.9994444835726	13.4220763217018	14.5198806430372
12	23.6108440778881	34.0531205593042	30.4829161999343	20.7633105528899	38.5908816217189	32.0924722985959	14.1054864201009	14.4856443946356	6.61726843492581	15.6883672099791	34.270718714125	16.4981115136158
13	19.2111204719546	22.6831658933858	12.9746403768984	33.2163495917402	28.4199279405575	29.3375434509968	14.8781485618190	20.2294099876711	19.3378600998775	13.6268971636775	25.2433999724408	34.0009956796549
14	24.1075392963872	27.1242333413512	36.3802561619781	35.2078775197373	23.4316062940990	37.9627530881834	8.96335834413113	19.2714088070286	17.9136639769435	18.4026328373125	8.5195735130582	11.6496248340666
15	22.5936998823911	37.8569374746027	25.2171147357849	48.7436538963683	45.1026363373982	40.7354775799288	16.0111125332567	29.6523060878998	18.9550076043521	23.9080509603124	17.7580177752808	24.4677759071762
16	20.8462746952718	29.1420891279280	27.9416187314953	20.9668575827784	64.463954506911	33.7079589509613	18.6415205790908	22.2974385944489	12.1114440725645	11.5235308625846	15.0046555224888	31.0343681409455
17	32.4187986888016	38.6953965583695	24.4452489129184	40.2765681119442	50.5374368449917	47.3850891672764	18.1756330446480	23.5892471855381	17.4274695383600	39.1362732376455	26.7198156393558	18.6941035719183
18	3.70261586737386	26.7369642450664	11.6067826105371	22.0022104971195	51.5278488444922	22.4349645559238	15.8440146040835	16.497200590792	22.4667146106818	10.6043705402891	22.6102286019572	25.3105871936127
19	36.1972668646217	32.2931812433792	32.2992410448861	42.5425164094286	50.1322362253543	36.1503071910830	21.9173082243547	24.1523327386785	9.59028974915976	18.5719980249282	25.5871187692440	19.7252054403582
20	15.4109886038322	24.578616998659	7.84656017101132	21.184441668926	26.2817225561245	26.5992916624938	7.01753802635578	15.8122288714454	16.7864083178895	9.17936774279848	24.4402245026645	18.8926470462637
21	21.2258704295122	27.110649474564	16.4727180287043	19.9406113893487	47.2207587099117	22.4406205907690	4.21861521261522	24.124752115943	0	7.25082463155539	17.9343553148346	23.1062722298503
22	38.2172480634016	26.5215254259966	19.9454191778007	22.1317010781394	39.1343276112184	43.2555615624775	12.1457592790402	23.6526034723233	21.8936516033530	14.7379647669976	18.1047942096578	17.1820203954098
23	16.1493339377544	13.2568873155084	15.6054926900514	12.3099650236294	19.0105740327998	29.7710449990032	11.8562661793693	17.8400321532242	4.32898645257263	11.5471999554727	0	5.32306840307243
24	12.6729579709067	28.1396352838818	19.9555165077235	18.2940264226024	56.7595403419832	12.6073376455312	16.4413092092194	16.0771982652416	1.21666889986469	19.0009774987341	0	12.2796696950829
25	15.4785259427199	25.0817110705922	31.8223661102528	30.5084356418973	20.0528053538362	29.0467364222769	10.3106724195447	24.71136206028	20.6564629994509	19.1846439946214	17.9567091636883	0
26	38.7596409259269	50.9305713349617	52.0479813547748	47.9388676402485	39.9660358667725	50.1788961943944	25.6542391159814	22.8385461714204	38.8020625009283	21.9693322561321	25.0073738722837	25.7699694557873
27	15.2795438568152	34.5895643404915	28.4857452320958	30.0686541828396	27.8234783289369	16.6690273964048	24.3879533331882	21.3866850162162	12.6217959632563	20.6273971852345	23.0272106922230	34.9162904315475
28	29.9023811954679	30.0937204732737	19.7983143051487	31.5143812890445	47.6018646161424	18.4068833224446	11.0247234357483	32.9948509262878	24.5047744002142	27.6151331287366	35.5628952806070	20.7527532134457
29	20.0160837903998	29.6335168031959	21.3921792947841	27.0075781815305	49.0277641764096	46.3611355612165	6.8244335958021	28.6918619876035	12.3604786000413	10.3673297259391	11.5431610757451	23.8056517046961
30	9.98069895148706	24.3290469737613	9.93400333625345	21.6381214359768	31.0002855409152	5.01556597251875	15.1149050016670	10.5497955644128	5.99805184534479	19.7060409165654	18.7064680917244	9.08572641255683
31	21.6033424321627	3.16228232291936	11.3640362544845	14.3703425384162	37.6999296701749	11.4899573346103	3.71174917588774	22.4750200205006	6.15829275412428	22.2970191278538	30.0937298385932	15.928738590659
32	11.0724995179433	10.1612047301782	14.8055914164039	25.2936038334183	27.0640683564352	39.0096948886449	10.2425334190307	24.7676527415849	7.87650281243061	12.9849817789693	39.1100733757545	11.9828133745042
33	7.22085455431232	14.5893591519766	0	20.2261052681000	17.4561985689598	9.30574734848319	3.79421834309953	6.44825828650076	14.756447971876	11.843035084569	19.1480137022309	5.46860312207363
34	29.9820965727604	50.1314976891809	47.1000698586523	22.983109454759	50.5399138116798	29.9541694020022	19.3155388649172	33.8322790973531	29.5045697919582	13.2774454234378	27.0013078682547	30.4387453632867
35	18.4578130629211	23.7534301527249	28.4134170067714	27.7050382812629	34.0036995451861	1.89865441859928	12.5933688096361	3.87110761856699	2.50244824903203	5.50402141432599	4.56187171240233	5.70842243440176
36	21.7567385672335	6.1098478031127	6.5666116102971	12.3768889938888	31.2286934287853	18.3062920863599	9.10137446023356	16.5194726818489	12.7555437622814	1.74306986822079	1.45613853596419	3.81412501570807
37	19.6685165849558	34.6102286329098	29.5409663509104	26.5229646667725	73.0064211910463	25.2460181690276	23.0304067070754	18.6762081134256	23.6879891564605	27.3775205271391	30.4975151132383	30.8235942164787
38	49.4494684616923	29.6011845476434	38.7375192301942	15.0888446040304	59.5536377723708	51.0817060185793	16.1956040670965	27.8489173246637	17.2222016034260	25.0827511607611	18.2890885000658	27.7354094066328
39	11.2685883119702	6.90073586421755	28.6522192399602	28.2419463873455	50.2775463188734	41.4519262376336	5.13023986983058	17.4280528728794	10.0948446286965	15.5609884823187	11.0285321249109	10.182802983128
40	11.5132869541733	20.56306503684	0	31.6890397385468	30.8518585904599	34.2004933164904	6.65253732882811	14.7077427705887	0	17.0908714465654	24.9547763975676	2.42025094616303
41	16.0133718219098	21.1923806710886	20.6365422519897	24.0420318484405	34.9652023881501	16.3361638484786	6.57246549897243	20.0894956115273	15.8490515590536	17.249232993484	18.9804019369876	20.4973730786683
42	24.0084337344700	29.2744835652563	9.58007918262271	24.3373271536457	39.0394637734631	43.783803790083	17.1538551329393	21.5904855056407	13.8784745405797	20.4674614574136	26.9577378378897	11.8619733246656
43	20.9159974248940	33.4238809590013	16.8876061318139	29.4794784664198	29.3871264183458	8.63034841109926	13.4707614525650	22.7993583493418	9.44743542511531	10.3010737218523	19.7881665392364	8.04431663294936
44	30.7604150352065	34.4974311629882	12.0252276814410	22.1266311412541	44.9246632160408	36.630927441386	15.7398352961564	17.6764799559973	20.6035990441682	13.503599628882	28.4771763447217	35.0216269471987
45	15.8500248630329	0	12.0886957002182	23.1584570078159	28.0686131564320	15.4795441166962	8.10050403075924	13.1967548269908	10.4188422885510	9.15313019526101	17.0116518579495	5.21799083079281
46	11.7644905392775	22.7496789403027	42.1917232563211	7.09275229213145	23.3296790788357	18.7540417860987	7.21755231347065	8.23579990262273	11.3364316189922	16.5374400682186	9.84360409024044	20.9002139976724
47	20.0478697163977	49.663772580011	28.5314005452223	22.9034972441185	23.3500099447769	20.6125349125916	14.2148390606125	28.0128442263173	4.21462578471915	25.5904257511946	22.1831239207847	18.0117228171347
48	34.4588783243138	38.8234930576458	15.0167137230074	22.9036909221858	43.7674399130592	49.4348680813279	8.29196278295007	31.3727624676908	14.1306506069885	21.7176050014827	19.557151267557	21.6814789761795
49	28.1229824115647	13.7034653024236	23.1623151767328	27.5274809912859	29.5950960449772	38.0172528725933	12.5324580485948	7.71933663207697	9.20258148203862	11.2050561594411	12.9925492754079	14.7386646205233
50	25.3425635288372	40.191455179516	28.0050843651086	39.8806094925634	48.7318453651403	39.8988219517328	18.0239165409113	19.6414184362917	35.268405709263	22.3100280124979	37.8590765241215	25.2734536119629
51	30.8725076177857	9.34323410411748	9.57528033656642	17.8233445396614	18.7433828799848	24.5635259049239	5.39492074009766	3.74662559513382	1.47297371501262	12.727950215822	24.0967653486765	15.2108422205523
52	24.5580185841915	48.142343110695	13.5838224986373	36.5088895001809	41.515385921362	41.0029931243438	21.6856591197227	18.1064159061443	18.6276280931502	17.5745851470149	37.3997595148773	22.820412862408
53	21.6270868204097	25.1405892738754	31.8648065110128	35.0156548833438	61.7202400880957	54.574640104136	18.1197296249657	17.2849249848024	0	14.5743553053801	26.9083153858984	18.6931538585305
54	29.2068783781435	50.7939362735873	27.1099788157833	41.7304236156861	51.8660316495714	42.6160594854772	11.6361553984577	26.0825328773266	30.1841972877167	9.96321967128019	24.8735651200354	34.7967508859443
55	25.5744735546374	38.3560036937998	20.0887619310659	43.403455058428	49.6279645705713	46.2753143580695	16.6209822082212	30.6873132189112	19.5534389805396	17.3339306710065	24.8555200757295	12.6458019864024
56	34.9383006398755	53.5158013755586	51.4160874497101	23.1585446036809	32.8528892438699	34.9133242707462	19.9048892902003	24.1815995800927	11.4317266881304	12.3506505613883	17.4564749557408	30.3694444937915
57	29.032802366488	27.6052639327501	35.4797066745522	26.6411749269807	44.8947669730154	48.5568070845112	25.2153179909563	16.9152472904066	13.4655983726639	22.5779902891993	31.4545709216821	33.9570975411076
58	22.1957330079898	18.4085609331172	24.1816624810385	23.2381834014971	53.4762745141011	25.5224315793243	12.3351491931567	25.8921695792475	6.23499415728436	17.6946489325936	7.43714765503363	8.18096979556315
59	24.6083039640659	36.7394562891889	27.1388484025584	15.023334797875	53.924877130056	55.4885127516601	18.5088868829333	30.6737790023185	19.5135898622305	18.9455371610636	31.2479167606077	26.6545208136385
60	41.0388910543736	53.3963238071844	33.5212806737202	28.0481309474791	45.043087333879	47.7319946322465	22.7773122085891	27.6594884219924	18.816540987609	18.2002796864294	24.4443567138792	23.9524634895303
61	18.8762015471892	13.085272469024	21.0703583766017	6.23669177835692	15.6608170532431	19.8990043934732	15.1155136187584	12.1708659169184	7.98624407681795	14.1093470353611	19.2064440456887	21.0760225864051
62	15.8640897727267	29.4098450319128	40.2441073316888	29.9377926414498	29.3545591525906	37.6630163185185	8.21546841188998	8.2317900431064	23.1241895184505	20.6297232664919	23.98086193139	26.6863599957713
63	22.1091515003035	26.7070543751957	15.4403083714337	33.7497904737875	34.9881384317517	38.5442321828256	14.5054668585338	11.9789795868779	15.9679520151593	17.2225386521419	24.7002577166663	13.0961220275846
64	19.9118848323592	0	19.4754509086802	12.0362729633626	24.2170424305229	23.4664267271088	12.2277323488034	0	20.2182961689536	9.57314591542055	21.3307827759509	1.95041958681202
65	8.79524109759993	0	17.6718290953728	5.38566421213725	27.6507625077245	0	6.08094223820769	18.8350907172685	14.5633996781207	7.67210856981444	0.338850580721141	8.69952913880712
66	12.5902659349045	36.2815800561381	26.4445885886040	19.0588566475031	43.4496594458334	25.7764598671755	20.9841445290357	22.113879462833	18.4710169740867	5.88331909336562	14.5028161375443	24.5053342951529
67	12.3413051915513	26.4848140159371	24.2615317229046	16.9243115078552	41.6278862880283	29.736743479479	14.1359620053167	10.5003377351606	14.8899716656479	15.0613820066664	17.9703953006108	12.7069582211929
68	14.5517290041155	35.6615071018943	11.6881042773662	25.3226529350673	36.2859351494154	0	9.56840780654585	3.68157679618372	3.09403223117667	12.0219085262797	16.2816114194518	7.0735756329762
69	9.75366112221037	11.8738110667189	7.66931680068017	0.338336604295765	18.9683888497497	18.0072169070997	24.4323944937780	19.8984088767353	14.8197850401141	12.3156723140348	23.3332442719371	6.31896262076146
70	20.0975273416529	14.2426052419433	19.5314718705932	20.8796523182060	46.9413753991795	31.3878974733449	9.30618533087243	30.3392350337322	19.7874228327168	21.2775285769184	16.1159556626251	28.3909674676072
71	24.8330650041989	23.4190766269026	14.7919722349883	13.663288536269	19.2156521276147	20.2351573324461	12.2601562256800	19.2121167601029	8.24916222843433	2.56276042448992	13.0003957204397	26.5892136960878
72	19.3501651840226	35.4973119492922	25.5570740662167	30.6527859716047	33.0444919318420	11.9701070005108	17.6366170033048	31.0503702512685	8.95409017971952	16.3325287218616	34.8824875426009	28.6675526239569
73	24.3567692404054	44.8235737196593	26.3803344381562	44.0530189346842	44.5417187833521	16.2700069604132	21.1246863784294	19.5417914271333	15.0440904445069	19.7485307263307	29.9047777166444	23.4012853466634
74	13.0735871954709	30.6444870351126	40.9131768952695	5.16678855466784	49.5103630863647	30.3764989401727	4.50415857060484	19.8702809130017	8.15782079925146	18.6333555287091	22.0685072897621	14.3911507950113
75	16.7943699855094	2.57724087696350	25.1857226982093	0	32.6996551374842	15.2893045966123	4.01909606241139	15.3965524061642	20.3275931840822	10.5482303663091	27.9771130203797	12.3779179812762
76	26.4522196417930	33.6719954476978	14.4771833970887	27.3572346138197	32.1171529752828	31.2666566549085	20.8861226126004	22.187999197355	29.0084942542923	11.9721944826843	20.9547525879821	24.6532518659545
77	14.6840555584071	10.4493995248679	2.61554886696755	15.9598086284115	21.6905791777254	28.7182136486871	12.3141291814956	11.1111509699375	19.3582447610945	8.62784369739853	18.1231635315769	2.86619402228273
78	13.3794596090478	27.7423275049352	25.3448033872425	29.2876963512233	23.9132101197528	16.161937103299	16.3088957062144	15.2017586060718	23.4539877508107	4.39461653258226	22.7170983681053	19.5117272336098
79	2.92932186301570	23.715901081964	23.5693575051369	22.4457415612413	30.4681996764779	40.8727659630783	16.2277880477257	4.32735319161361	20.7913889842696	10.5440726041919	12.9213812316285	10.7585965787701
80	27.3214740721014	38.2477701436596	27.1832115510685	27.6063687568305	52.4845929371099	45.3264480477311	11.9802449465701	19.8960779416516	8.95248390113966	15.7633845479215	17.5099891575854	22.6739784139493
81	22.2479166832311	43.8655918356478	26.7388949365556	29.1138917248625	38.9323975926495	24.0830959276797	22.9891387981204	20.2338806842527	9.1293562156325	9.71998306732651	24.8633093530664	27.9517448639222
82	42.3602137031479	62.5102367957719	44.703780417517	36.7072343070747	42.943125150688	57.8005608931056	35.1046640673667	32.0855821503875	25.4211030683462	24.5767764107437	51.5417374365474	29.8033812059486
83	12.2450648183260	14.8071651188048	0	28.8142650146557	12.8058137294276	37.660844469094	22.4675761419600	24.4051657247985	18.5061258714068	18.8723910331827	34.4504107509208	27.6187391280528
84	10.6478329586012	22.1563251810081	16.5477493064173	18.6534836157527	20.7014811488589	13.8466113922823	15.1444188718507	14.1287575730309	10.5651380429077	19.3483101202787	22.8371301054335	10.9752871792138
85	15.3139260378313	20.9221953356552	42.466428009098	5.60393319489513	41.5972848267636	21.8912743324518	16.6624915120545	20.0916831235438	10.3719521253941	14.7679806551295	15.5467678745515	17.2150888070144
86	24.5623322794080	15.4891015248992	20.9752649118155	19.9375012427775	27.0637406070792	17.1302322481367	5.44332789523526	10.7193620857625	21.0211222030754	18.0098038423866	14.2358506437234	24.9156240661529
87	21.823227593847	59.1752527330003	22.3473450615251	19.6703126720198	62.9550543170499	52.862333532249	28.9845733547502	27.0400462592025	21.1718362149386	25.3047278881491	20.8749615922123	17.0590379256593
88	21.3720970341060	28.2396456883778	17.0786540734112	3.59448137862389	29.2840823233346	18.6966613359834	13.0620613802466	13.8339602291500	8.55316617662846	19.9486093937613	18.7278071949618	26.5426682365674
89	42.9671791116794	54.1153775625036	28.8618955174424	42.7411606465232	30.2306363665702	31.4181327121561	27.7541045726408	23.1423913441460	22.2277939099079	15.1867049482098	24.7871927148302	14.8179857721065
90	17.5465620786057	21.1266907992602	28.4661286460906	12.8252765126034	46.9263209484869	18.5885318618367	14.395764703078	23.8168474924746	14.9591128980420	22.1476490624144	34.3116132039082	0.901547650941128
91	15.8948531818068	16.2931557538318	20.5039088924481	18.337583881105	6.63906782010274	13.8121898718711	10.828840564601	3.03912841100883	2.30205890026786	11.8980990456468	28.7707484853881	0
92	24.1968576923192	42.3296605390943	3.87822133389135	21.8216283019973	35.4065059649088	35.6117842816149	20.9999780501167	25.4567867945101	17.141715299592	18.8982356328311	28.5800203495889	29.8288389705182
93	17.8004646543648	21.7208405206968	13.7459680273109	22.1265982988693	30.1409697743738	19.4513203330215	11.4653902298954	12.9522367864228	1.69435711379283	15.0249518341512	11.1620271188492	13.8425675599063
94	30.9930205431199	18.0220926803484	10.0999428864815	14.8454922003447	46.3861049201973	19.7145228387232	16.9366524875279	15.1899810301483	5.72047094874089	13.9277096742205	7.64958063574671	13.6336860331037
95	23.8558276649774	35.9537770505868	9.66530679249488	35.609842949853	34.8853292068029	40.4606744693436	8.12103186869442	30.9418174713421	11.3794021635606	23.9842517972699	21.1077676292033	12.0822192308130
96	16.3190892687154	28.2988467873735	27.8337011924031	23.4030822076507	43.5187629198526	2.43789557082323	12.0289407444399	19.1996730528356	16.7588785453668	18.2552898697689	27.5929925001446	12.1358054535788
97	24.0759101109613	32.8931098143144	35.4274188089526	17.8695894456306	35.6097804757333	29.5266951492974	12.8664785494119	27.2762179759388	13.9719493231153	16.2130580839619	19.2108573150929	18.4737171316396
98	28.1575275070993	10.3043931704510	7.15600636073828	16.3462691268945	9.58838182216122	35.3149416506465	11.0150767145237	26.4514898646787	27.0548683446368	8.82837173519788	19.5614972512295	3.36911266944009
99	18.1856476513382	35.2087087656381	14.2117835802774	24.7797642800370	50.3725039159713	5.53569606368312	19.7905623620832	25.4679312879828	3.88033613237707	16.0946122175986	23.7182711809257	12.3163145052028
100	26.4928384374266	31.8420594767509	8.8175162585283	16.8783750217519	25.1606042588735	37.8570894766767	7.53997625574495	8.61680064550345	16.3478849911678	25.9483635557031	18.3222293985145	17.3752991013674
101	32.1809588142433	39.6666467302214	21.9785327508283	30.7917888656963	42.3350049505615	16.4557871356131	18.1227799587071	11.8089207474107	19.2947205538624	25.1211748477840	27.2847847094845	20.9333431296258
102	22.5210952994564	15.6401019038119	6.25786684493024	21.5864661874744	24.8747289012931	17.0812242699704	12.1829662740793	19.5924139521317	19.1836976343380	12.2249264656621	32.5528229004348	22.6298785317317
103	29.1242721344843	41.6626849350524	14.618062568842	11.3234832358556	26.9411074743001	31.3508141373791	18.1681607421504	23.7682789550139	27.2557756556209	20.6089991692379	29.6556144482275	23.0133295526879
104	11.1175149114514	16.3724023954693	34.542663187962	46.2127535839045	15.3495555137139	24.8919754750284	8.89442955171085	14.9803287526553	9.13300043112957	13.9347662464322	17.6207283065	20.0877138886981
105	27.5492578362639	35.5757381296579	26.4560134272291	43.8408930537229	37.6848456766829	26.2010468338253	13.7102566128388	20.3145399454568	30.4293293696603	9.00872898251015	30.9043289979313	24.0056191242456
106	22.0976890224890	22.8586766628711	34.5952700584026	14.0919748918022	12.4486263736683	2.95318823501277	23.2281235577510	18.5401442251259	0	19.5620826646812	9.84578213494706	22.9849748145731
107	1.37587073379087	0	5.58886888941665	15.9327133997408	25.8459540574748	23.6746113371462	6.18852540739917	9.27998208242921	16.4066771509519	8.55329851312518	0.565404097260135	4.42232029623821
108	15.4508415997901	21.9389543670902	0	17.1620142945197	0.268030660185936	9.59981374460619	17.3180207867235	11.9272461281816	1.52828797538337	6.11596439400213	24.3755324443816	7.30925792182483
109	25.8145415190974	31.4077958165207	30.7845807530122	29.4616898435763	41.8857117610264	22.1876346141848	10.0959114619919	8.23313995157162	7.8694325175994	15.6428047678679	20.3046344372532	4.85070116052487
110	20.8065915798471	35.872201557251	32.7048658685792	30.638266112172	32.3970240705421	24.2731018081343	14.2035132046875	21.4697162026186	19.9856413479593	11.4849367708275	16.3649265854785	7.4847564362054
111	31.4359097225144	0	24.0354833424894	16.2456956243257	21.1806316496974	37.9484018120082	4.08064782987504	25.4936393880446	17.3704187616347	7.6921781621041	24.3914690495593	26.8737421971366
112	30.0839436062174	38.8105403081009	26.6382191441001	40.7824199286294	52.8560268308743	44.8445995592872	8.42582418894144	30.4565483288316	30.039256667444	7.21931530823507	8.33371722835526	25.8625440791668
113	19.9450650636625	37.6212893886999	31.5689554540504	25.8267932907117	28.0931108487862	27.6573695947012	26.619408549821	24.5157488888121	15.5269467937918	20.8370922265127	16.8845362166217	13.0097045232265
114	4.49006911002444	22.4013187479678	22.0227328534439	21.1456915282999	33.062857785429	14.4103611083827	11.4091992432607	9.72825353205463	20.8237518133513	3.7249858008975	16.3101861738743	0
115	11.4912467244010	5.11072512520272	7.09648153722755	8.91803578820114	29.9760720965662	17.5714184704425	8.62861511114661	4.97362800696306	0	13.2282764397137	8.37329739173221	8.89845997989387
116	19.7095484244934	12.6669078204683	14.6930418878768	25.7098467212112	24.7147628877056	8.81372936822028	11.0546517581431	13.8515805999415	2.74785168489043	10.2666825729296	19.0228746251508	14.4629721972396
117	25.1824179777856	20.7005442107981	13.5510743357434	32.2080351315915	5.45361337116488	33.1349490302344	16.5100387280162	17.4780460809599	6.68024662346384	13.9367409469213	24.0050702498346	0
118	24.0348784545973	34.005344176948	32.6444757475965	26.78995978805	55.0707180739046	76.0583272403399	19.7157120928141	27.4550384841651	16.9879630034059	22.2329666524127	14.0567016224647	18.9462287366216
119	2.50246648836825	13.3248400839370	19.5394311707319	17.7086929300435	33.1568921702204	27.4204385916288	10.527230907707	11.3835990040758	5.41826899232954	16.9395410562604	24.9068498139159	24.5852135150927
120	18.5554800234044	30.9087520287865	48.3809534210669	43.0596752425573	41.5068420627481	42.9994631909323	11.3601790443156	12.5385004941316	20.1120440428494	21.7023624705943	27.0905433040876	23.7109825298384
121	15.8948897843307	39.5246962530856	24.7765870611921	31.8913592066889	49.9016378591614	34.9917948155381	20.9054749075029	14.1689606040791	18.1906896500815	15.4861524503958	22.007555768633	30.8895519901101
122	5.52449334344855	32.5339228914322	34.6037076393429	24.6777189353750	20.3186129952647	9.9844744069058	10.0165194978	4.23158696384696	7.18990125058413	9.18229897850566	15.1777823893969	13.0191021353060
123	20.1920828589595	37.1938254219248	25.6782308199000	14.5187208721365	30.4898466702687	24.6396204782882	20.5368801159107	33.5109789768523	20.4091789069212	4.38942992612452	15.1913041906366	6.22677159817077
124	24.4009302035376	14.1750643813755	10.4996796564673	23.3530010853284	31.8690250230286	39.6614307312342	9.77344917529297	15.4570327341368	13.8983188587156	23.03343832319	22.1596959748273	14.8909186820004
125	37.8185944425791	24.2253563620521	43.9230419561626	35.0164651643964	58.1315991589975	26.1541118596227	22.8763644752031	24.9457544319246	21.1906553620249	10.7089874763080	37.3069008535901	17.8492790804552
126	31.4873692307016	35.3660888488289	29.8845267463351	13.6389062690880	27.342449385109	45.6464960971420	13.8266624285577	28.6457875438271	23.6007167071337	15.1291641821250	23.7705226806421	29.9392693930142
127	22.8248671717723	31.4422379103711	11.8643835144541	18.7790794206700	30.9833841885278	35.1080117161536	22.6147741683979	21.0093055038125	8.5817802443681	15.3939101610804	20.7574704132300	15.9906465890422
128	9.51101751060006	0	0	17.7909381336311	29.2399474652178	3.23399461295722	2.64071543985141	7.75467060202034	0.712158668205193	6.41645328103408	0	3.26074072373513
129	27.9954097003928	1.14505779630853	16.9849122980409	22.9127353427720	44.5930431261654	0	5.65312461074465	11.5706751585759	15.0370238695873	11.3169665375843	17.4042863068716	1.93689641060819
130	36.6591368183342	40.3994902349273	47.1033737826587	39.1654718301748	39.1329664928465	54.5630628694515	13.2062512898398	35.2403622767835	23.3883772039443	26.7455804047926	27.1875676079000	13.6116342364870
131	18.2157631711562	24.2438316348554	33.366195159053	17.9825931086170	53.5725230511564	45.8882203098137	17.8266207586923	28.4878798134843	29.8276212296052	15.598392834983	18.3828997994412	15.9381468176756
132	8.69193961837196	11.7044449167581	10.6235034615993	13.8594955987512	9.21099366640792	29.6502472197662	6.87635253494611	11.8389329605367	0	10.3210136612994	3.93422313137553	9.07084152599284
133	35.4598749019502	43.1745391675829	26.3400319614993	28.1858740569989	65.5331262949747	37.6675280574018	13.5953061268382	21.2315839803899	16.0422337246491	15.6785462231079	26.5952186571927	25.0661302734259
134	1.24515265732761	31.5578134094003	24.4078826731753	17.7697707382938	32.2709779018870	18.1602971469357	11.0011019793656	20.363463649019	9.4714908111232	6.31275113636255	18.2522508895878	21.3766599370861
135	12.8819490413617	47.1046798756604	22.0024364500459	31.6424617348868	44.8476847497222	22.9936986285171	24.4175016534660	15.4259656872311	31.5254793218329	21.8256350531695	19.9731256071247	35.5345004741281
136	14.7646494367694	17.2377647393018	16.8117774831000	37.2682622555028	28.2732550676905	32.4435109147961	10.1583638497460	8.1078995744612	8.64412776451175	19.2355909810566	26.3625713036841	9.85547562173282
137	20.0647456778718	22.1102858439398	21.9693652111550	27.442790538809	38.3760053248116	36.7550101846456	15.7477110231412	9.32181238745883	18.1322266693431	15.7000811350068	17.7413174744531	20.2152712679074
138	21.5246165965793	20.7081303823484	47.771787817330	19.8200823487009	47.4600508600085	29.6273419230912	27.5692126079583	27.3253704270515	18.0910488322173	33.4493946830659	31.8987542405388	27.7014724309478
139	8.02921577221532	27.2509113100645	19.3903312139471	12.9911414025872	48.1717732745272	46.0869262132745	5.79207304124476	22.4365055207345	8.08870896671004	9.673260578717	14.0973811253062	21.6021050713051
140	13.7338819941615	25.0223357798494	23.0699675276161	18.9914981307597	24.4228878952288	21.7453188403459	14.2463768828979	19.0004839119154	7.5939940619379	17.5475037320528	3.56969566165107	15.0375658574685
141	20.8481783554915	35.9587663500581	24.1342831424239	32.0285943806815	26.6209671658334	31.9649535313607	10.6055670438926	7.01609133908609	21.2344669471792	22.6739846949587	13.1385702778671	27.2777776086940
142	8.36820172166771	2.63184207652523	7.79632536670173	11.2462294725758	29.9288126520329	13.3324864927810	15.6736669194073	7.46894631770704	9.76852658088074	6.03087127133589	11.2452776504215	27.9051591430050
143	29.0956291229192	30.1448624215461	23.2531722361154	26.8998933375586	38.425733950095	40.5106230688473	9.59252454735828	21.2607625993644	7.42938596639661	13.1748264740090	11.590226880075	8.66764454697201
144	20.2343700378331	23.4305332039184	19.4509271526382	8.01941011736997	18.6285955060475	6.66192602383193	17.6707464796332	27.5265990674412	19.6222465566465	16.5831535926623	14.9938268517948	12.9241672674528
145	18.2233058677596	20.3022434206983	31.7977225264363	34.6212696043444	26.0553262222593	39.1106989837903	17.8679348210825	22.5984935254343	14.9845619167947	12.8632762394173	16.8331491478682	39.0644856946834
146	11.9134069466633	32.1289047024166	28.174046308951	33.84276982026	70.8417952698766	22.7649265046978	11.8689693711953	25.6621478549746	12.6842807022019	12.833115156501	14.8109044707318	35.7505463099791
147	15.8326394669122	0	22.5956899758537	15.5091970278057	46.1859273532583	16.1539719205303	16.545892447891	22.8170575492681	15.6333791017008	10.2663361000123	18.3197742609199	26.5936118969265
148	8.65817167858584	15.5237205405002	1.50827550524270	0	19.3908151341402	11.18396773157	11.5741755445991	13.0237996825350	10.5684687532967	14.8059789789302	12.9362747739579	9.36286933396327
149	21.2083997213087	1.09224643206697	18.9737743838764	11.6962535145647	0	13.9352789016388	9.9340185122292	8.23437652877581	15.0328006931694	15.3028363478149	20.7906643079370	27.9439378255231
150	35.2887591316517	38.8695477948063	23.7653720295445	37.4029070950877	27.1208292371311	28.3706908585801	23.0046118382364	11.6650008821149	16.6581526532816	14.0881511759276	17.9778687225993	22.2982847235811
151	22.8521934527589	38.7935062962696	14.4592310112182	37.1919204756751	22.6292216723935	57.397044768753	19.7488341798777	27.5504042453619	18.7625761785498	20.3454349364518	17.4303983244931	15.9376760401782
152	16.7679118930184	22.2427345785328	7.88601821496519	18.6325391900940	27.3814136427956	22.2992997705268	13.2986567179705	11.0830062095329	12.9057457631795	16.4667223773147	15.4216918533911	13.3692943003938
153	18.6920616788452	42.8175420807544	17.0593000202832	49.4791653713037	48.4124377823454	36.1311586459287	22.8670967574534	28.8161203079244	16.3862410309069	18.6462799472581	35.4680376513176	12.9235084836776
154	14.1651850283074	16.4783669700857	22.7848349812069	22.2745093732202	24.5711150009049	33.6458156592144	13.2550293744748	15.6824436817744	5.29348651471340	9.1355025448575	30.525742223889	19.5085011325905
155	11.6076217453524	32.8680903079864	24.2177913936245	26.0166347773223	44.6361308975617	18.7785502439583	19.6151203454567	11.0121929334407	22.4487118128461	27.6111055684246	5.3137659950386	16.9379141827707
156	16.9307305410298	24.6307353691313	0	25.0939141026524	35.8859666485611	20.6011994447319	6.638040722084	7.91414362325517	11.9941932297365	10.8739434168855	25.1210595826156	5.65947322815622
157	25.7746922615951	16.4062166894284	33.1041420384593	13.6775841184481	31.5004287117457	19.5463002962769	10.0195689188974	17.3082848117465	14.3855117887654	21.8696674199492	25.2536682388291	15.1575237781022
158	19.9843306698213	40.8520983319209	17.2716153911447	35.3114288342487	51.5306324141958	53.3304930349749	14.4479882721721	31.4869220580757	19.1587661278473	29.9234545584806	27.5805355093618	18.0199446099285
159	25.1015064732046	23.8289063167265	22.6655093230736	27.3465868979514	35.4884862424251	24.1034742684915	21.7765609191697	25.3352767279788	18.5228015008524	13.3762626197382	26.878463400126	19.3926496495901
160	37.4844383732485	27.8605432709542	20.4609179350964	1.68248021735197	31.0035356367377	22.2421912540338	10.5140832550607	5.754485605093	19.6407578359827	12.2668100126061	10.4477660944234	26.394081914907
161	32.9356340983884	47.0551063044683	35.6382186906061	66.7084624122653	45.7063740150181	51.6968609328523	25.1223434801459	35.2718795767608	22.1660010914041	33.9597645653609	36.2012820522455	14.1523961934012
162	14.9817611573851	5.24916079107606	15.1259305559249	17.1849606409512	0	20.2010841651565	8.28803546394417	7.79176277936793	12.2926468893967	9.33869127286622	1.40698663306284	9.07548031862039
163	25.2184614132632	25.6548789190614	17.9300475274261	18.592213385383	47.2106819221144	14.8863248064004	10.0950003113897	16.8416244590996	18.1510359268422	19.0406388653869	29.9621683706711	5.61515250112255
164	20.7874541675728	39.6450915784643	51.6515510119971	44.6440892563698	47.9649334218608	42.3646656622183	21.7109549426650	19.2109668723992	14.4270505953837	13.2061696671832	23.1077852800777	22.5513435655227
165	11.2330242734747	21.3724692921440	18.993774614427	25.9766622207936	12.0380759463632	15.3391073983912	15.9262290006512	16.7375673789402	10.8993074604353	15.5614235081052	2.3362815275792	12.0182433563694
166	40.0247780985746	67.4167792209222	46.6040433873969	47.5605951756545	54.4972410966247	63.0035605109242	18.4534108693462	45.780655991877	23.0623768134601	33.4574438702776	58.5018568175472	33.4410348548810
167	20.4072468668269	38.5931240561102	36.3883900023464	39.9878252877113	38.6329631995778	56.1691279890568	21.2520362667849	27.5884093063585	17.5392849474894	23.167152631976	29.8321307791144	20.8193659908256
168	21.1443513163543	38.7967904666787	29.4292549947317	48.3889388874665	59.4864995988152	37.4554954539909	20.272848048455	14.0385915634981	23.6834840226655	15.2216572250344	36.437334886126	38.1896112827681
169	23.0193314351906	15.3287416528988	13.2011413443545	29.3034918935239	8.5002856715569	29.1587333166975	11.3420040348602	13.7554455363484	3.61777136614027	5.31947748973008	19.3759126514137	21.1193662742716
170	9.8030701987077	25.2340994958620	17.8947169402295	16.8879692108503	32.3348683036872	22.4126058222369	7.49335054578471	15.5749044509300	12.8569408719393	13.4778364704927	15.4690108443502	20.6673243206725
171	23.8235761764583	36.4006253941769	29.8037550357337	12.2114306918456	28.0530817890429	17.4830250741452	18.3209808497989	25.5185201722412	23.1587709318802	23.0924634209987	33.9875634320765	26.6480773118587
172	20.2498497317505	33.7423972336446	21.3700587330344	23.0604902106283	25.9624515900597	14.7379152401303	9.39324609817045	6.1861439305378	8.50640515559331	15.5344139690718	7.32020094733262	26.6882404197342
173	15.7349496767267	18.0452296855721	21.213248512693	22.4549856688576	33.6820860429048	28.0678173501615	5.72695026443626	24.3501445278826	21.9986827622648	21.3781892976165	19.2550977428709	11.1769928570237
174	13.0465034916631	2.21385473216273	27.1952644135445	26.5036385936059	31.1715623246917	6.86860475845597	15.3661837571168	21.4897366271906	21.0905985785293	9.0146026641966	25.0344127413743	10.8045338805141
175	29.8608147769507	57.3596114252471	14.1114380111105	22.3712079722743	43.4135363679161	38.5343293279012	14.7366731407942	22.0999540439384	21.7602146627181	30.0942915339732	26.7391265002429	29.0612726986799
176	21.1667233454496	1.42324261829443	9.57192308555448	35.5287577958973	32.7873900851754	25.8570365901898	2.91039847660665	20.3877397056393	0	16.0904613248926	25.0689907105636	9.85191489374917
177	18.0655892031885	29.7783610124922	14.4390187195995	9.17772902262289	40.2859328912349	33.6022858558334	22.3859979900388	18.8572226669849	18.7268548023799	14.5236880004208	26.2851128192188	12.7005665497071
178	15.8050715753683	31.6607347889924	9.51988497796668	8.7687508133398	28.9127253080120	14.4426359559941	7.16776707501974	18.7416860004432	7.97905776419203	20.5726154550975	22.4390281629583	10.8444010717172
179	14.1996687502679	10.7763029807200	26.5356838297029	24.1771270090028	38.5733442316914	4.51730947256412	15.4431987956901	6.57847058007342	12.6390375992133	16.7600470137459	13.3912877111354	1.26566875517044
180	24.4109378619284	44.7632590505236	38.754000002068	35.5384061138854	45.7686322296908	44.7827227806247	22.1530522580291	22.2699222923417	20.3964433238775	10.3647283653642	32.0468888963796	34.0469800148314
181	15.9352771585098	25.4479270575077	13.4936190092068	25.2498356174779	50.6975108830435	31.3323401474011	15.7635684342346	7.95172676626566	11.9780880654365	6.25042234628483	12.7539194759482	29.725082394423
182	23.1330647056118	39.4528350836025	17.4169383618063	31.8447107782512	25.8672259421352	22.5505283472558	17.9586914368568	26.6283196894900	19.6253108490101	15.6956461056942	15.8414802016730	19.7809329904481
183	24.5259552454298	19.6013620610433	22.2993831244221	20.1379145286853	40.6967974054131	22.6666739738848	12.6240577729254	18.3846722917147	13.1931933662947	8.69347535664004	24.4068785349235	12.3495691521434
184	24.7064153704167	37.5876317023380	12.7644394290562	14.0670588494577	74.1400201320267	27.2494576798403	17.3494182181051	21.1591839314894	16.4676433018742	21.5320037504567	17.5385272919216	14.6253898113285
185	16.825528423857	21.741165520191	32.804360259072	27.4265248932994	56.1232432116662	37.1412529849843	11.6057842358942	19.6149340144509	0.740509379896723	9.8459346431085	27.1665039232153	25.2652105940885
186	19.7078704097703	15.2579269836048	30.2885833064935	17.2163985325986	27.5586647273083	26.3821369745152	16.7788744645112	18.7793081575445	27.2950412239900	5.6528741250446	25.89159355234	19.1924193124883
187	29.7563997031003	55.0981604637516	22.5746005783641	25.8422673490425	48.898669137739	38.2316560430489	16.1794531866364	21.9932836312326	18.6159413677310	26.7309428064280	28.2869389007144	32.6318106498748
188	19.3548388300391	22.1956656620161	10.6711949081414	20.7871066599899	24.5627730596334	20.8225677717773	4.66153820654723	22.8932614953381	16.9709246122169	22.5776043331726	28.1518267092383	5.92472407847238
189	20.4241237660831	26.4545713210659	31.8593274113973	29.9760739776691	68.8719945850492	10.8422736943865	12.1339015834020	26.6088491570438	25.2943452317252	18.0850349332849	23.5539450816536	16.1378619885972
190	29.8290366535761	36.3482054940583	9.6579710122069	40.2461704398086	43.6310695959736	60.3438318790263	17.5586264673786	19.5575171735908	24.2703133996573	12.4394339682628	18.9670086047985	30.044857857525
191	9.97222025325826	23.8191952541960	36.1083616776855	25.6695292457062	39.0248560356804	22.9203922970853	9.31937834196274	22.2206182672789	18.0060371605918	11.3194621918620	20.3258184693998	20.0600564150561
192	25.7132003425030	22.5988129772211	28.9547964227639	6.06015566463197	35.2437519946951	27.9521923139162	10.1611540110619	23.5576407566250	27.6751985515619	12.4613963296890	25.9388872050736	21.0295231896974
193	22.5618780052547	23.4385022359788	27.369337817201	23.8030693454029	37.7665668173463	22.8256201366716	11.6849899137393	18.9173569146388	0	20.3292479374858	23.5669884440125	23.8971122684142
194	32.9208971588703	16.9068599341660	11.3934442299727	20.2758119797007	23.1573534465716	41.5161811047349	6.84846580643499	12.4458571086529	22.4181084601720	15.0303047701754	12.7200212339747	13.1018752257079
195	17.2092762236734	0	17.5848817525178	14.3671015034774	22.3172605614547	26.7367234958557	7.33617536334017	7.89161599851913	6.79862278931054	0	14.2460472666614	5.18887228461734
196	37.9014051159671	15.0152157449503	10.3616764902684	18.3234431897564	25.6903682031188	49.3994407529526	11.7970162056881	7.8190676590701	11.2857568489672	6.10188522959054	5.62021202301371	11.6360116483338
197	3.68696934160028	15.5015505673463	22.3500909876795	21.5798932208685	42.9181476862118	22.9670649627179	3.70757658644224	15.4938324086133	16.4483057627959	7.28441489996108	21.2960002992618	18.2087666573628
198	32.1894375401318	44.7144860440948	23.1168124271318	30.4236174117106	29.2788170298465	43.5924722268864	20.0631811741911	17.9359487503024	18.6296148612250	23.8221632126723	18.3374592241357	27.7849917740087
199	10.9187985577010	24.3047224068922	17.3261781897708	24.9997766584147	28.2651630806102	5.61105623722683	11.2659144274425	16.5632205626077	7.45670943489694	16.5073322569066	27.1524881298339	27.8786766808853
200	12.8199334470936	43.0837857075581	16.4222985151144	17.9497480994249	40.1821166375481	50.1107845408763	19.0094030274884	25.3138347624153	12.8503787153357	3.14285015550934	20.6957995588661	18.0712868065307
