# Supplementary material for: Simulated data from a genotype-to-phenotype crop growth model for pepper
Source: Data Brief. 2021 May 11;36:107119. doi: 10.1016/j.dib.2021.107119 (PMC8165395; doi:10.1016/j.dib.2021.107119)
Supplement: Supplementary file 1 [file mmc1.zip › Full 100 GxE datasets/100 -- h2 = 0.3/1123030416 200 0.64 0.48 0.64 0.95 0.8 11 GxEyield.csv]

	NL1-15	NL1-20	NL1-25	NL5-15	NL5-20	NL5-25	SP1-15	SP1-20	SP1-25	SP5-15	SP5-20	SP5-25
1	31.5286035034907	20.2799993940775	28.7003495816040	30.6899414905846	8.2784878480421	6.46114814649903	9.8594492236689	23.4189342463093	7.61947884632884	15.4219854900862	30.961707644546	20.9592848685810
2	28.3894713742625	32.8087458374734	13.1208534191679	19.8762379325109	33.1596056895105	18.9284016192659	18.8991653796488	27.5216764905711	2.51623644963626	18.2719628609971	20.1659915346911	13.9278274846195
3	26.3187470707063	39.0600221400502	27.5597238443049	33.9566332119442	48.0704137459955	42.8358856427423	19.9796390764039	24.5323778496873	17.8162598364514	11.2566123787905	23.7010446053859	21.8486750738925
4	8.07396211441707	12.0911646957324	20.32656404381	23.4623217394445	54.8846708128572	9.54674582146479	12.6528378001027	12.5343114640678	15.2153443142860	16.6346582928847	26.3447595950555	8.29291706527763
5	22.044022423849	23.0197849380697	19.9616811512881	38.230441513595	30.5363559049779	44.8666227505747	15.3758214939447	20.9386399255065	5.31029326672796	17.8221878568479	23.6295270660946	25.0217777174829
6	7.35292606085788	16.3296576114740	7.5986369213868	20.4049691686487	35.9856977214907	32.4301342216728	15.5555757476269	27.3556584295681	8.13334296375956	23.4679057393761	8.66799756710796	29.27326928077
7	16.448770718911	8.99870420201102	9.74976172840238	26.0385183797244	27.6055993905691	20.1461948307459	13.1405907088283	21.7512930269683	0.0747852692377862	11.6873218999985	15.8553611021289	21.4167449957665
8	12.0935336584463	26.5835699906634	13.8868054558322	19.8804055063657	18.723156866056	37.2832206075596	11.5545551871224	23.3797867153448	23.5669552401186	12.8701316907059	0	23.2409243341085
9	26.6208017801857	23.5492062509082	34.767965688362	25.6281459968716	29.1263881205691	14.2987998426295	8.88288264028865	18.1357948627013	10.0124616756912	10.0322771624247	9.6724406185874	20.0919611843984
10	11.365196160703	10.5040202575565	15.8201766668027	19.8612074283984	19.9964935778401	12.0384537164246	12.1300374220096	13.8856141724753	8.16073047597608	8.84874012300567	9.2942572122025	0
11	19.7162096759212	33.7763674653621	40.6297889147984	52.6197906895842	40.8894161615114	60.1148379371879	10.8419412497890	21.4205999751638	20.3190003835592	9.4994072664717	30.8149334207491	27.8938629164792
12	22.4292063505254	27.7878677815208	12.5239513861498	21.6892205824382	22.1855159536268	32.2137202985501	7.01057769320392	17.5068534670079	13.4023413405363	10.6889184636600	12.6324991638494	5.03438540532449
13	23.7508074553273	32.5524577232457	22.3524696339162	33.9547232343261	63.5515940312263	25.7770320017633	19.8539632340579	20.1608244037993	19.2334694013558	18.953270180362	46.5812173167881	17.5763056948373
14	17.1280695482215	26.6156658985822	29.4586914404776	35.7891482611930	17.4531270247165	30.3545853330790	7.11222033248073	16.3320343493690	10.3640722617066	14.7960988614838	6.59370394518549	12.7239599441505
15	9.04014770127027	16.1483873333256	20.3853214932751	35.9207594613148	22.6517973418975	21.1178079770492	11.9101531247847	12.7897716483285	2.52187914492051	16.6479482349393	18.7868947445378	0
16	39.3058951199538	56.319658063821	32.3834561396944	48.2404792611182	51.7882408083808	13.2187656295117	19.0426524226072	15.2694862531993	22.2337596230818	6.44665147094331	44.5824553277180	37.7201184643621
17	22.1165974569258	26.056725622018	12.5664682839052	25.8436489817531	34.9303929714329	14.8765683025996	25.8751008987922	13.3259920409315	20.0882535853785	21.340043933859	8.65597395043017	8.57466663180583
18	3.7541840934275	13.2676016105104	21.7980627901532	13.5841110051752	23.347393129182	12.094474254488	0	17.0742839031656	2.49018307480132	11.7061930010713	10.0287480230591	12.2543868008093
19	40.9529380756072	45.9383487077512	14.2286692482026	43.971027205117	37.0746105989815	31.3293104406628	19.5236467587808	31.6469293339221	21.9891265114716	30.4788022243598	29.3127599402909	26.4299411685968
20	32.8190877305029	10.2632565627808	11.7769024451747	21.216855736371	8.22172984002524	2.31619439086914	17.4619229426040	14.4152151907667	15.7560267094828	15.9187138661495	11.9832244748929	23.2880650998702
21	12.1770967489513	20.1621574352187	30.4306027978698	29.1916539050071	35.0229390853572	21.4666901910499	18.8381149393238	24.7539621531588	23.3588599372635	9.29323850085496	26.8146369641185	17.1278064222795
22	32.8296246380993	47.4299792255299	27.2021117357598	12.3117339310615	26.0391576408199	37.5300992567501	25.3574897544035	39.8091060229357	11.0528009018292	21.0185483308627	19.2780259882186	0
23	18.4718883843998	30.5452612376835	38.6633476177206	17.2334970303917	49.1713497598277	59.804621868041	13.0188295617119	16.2342872071491	12.8762976078775	18.4129773267719	17.9114110925904	18.5988529105463
24	19.2448444456760	29.7274169659921	14.4471364470291	22.3263767702987	38.7031176406203	5.32770150942706	15.5628588069153	17.100478778726	18.5785647793733	22.7640900340208	15.0287284682180	20.2826917239638
25	14.4261846150414	27.6545392185622	28.4501959780122	30.1501104925998	46.2750207648164	39.3623300851849	16.8647650663261	13.0328960318768	8.66136874598213	8.37836798188598	8.16843220350219	21.3819147137298
26	31.5196621516387	26.045207389328	19.3412606646770	35.8095657834551	35.0805996368395	17.8201651786443	14.6420963414504	17.5318547677686	13.587354134152	15.8059306119949	11.3406073091700	32.8155576935761
27	30.4471692116272	24.7915532445625	19.3446055554908	26.9741022653750	57.0527012165169	18.7478940489337	9.46468238467348	21.0990880582236	19.8946701350929	8.37775253542139	29.8329262864656	28.7212302669321
28	22.904078554815	24.1930313084692	1.39226558592264	31.4794126948542	25.5765647871678	19.9904057650532	9.92170534513805	24.3131116086715	13.3499290131230	10.0245553344578	13.2405901663573	16.8282436634549
29	22.8239307576943	41.2458015119692	24.2845061617897	18.9716332577482	36.1475250578763	39.3017484905816	16.3144940589426	18.8478373073623	26.9114549612306	17.3321930639496	35.1807302908447	22.3592981600332
30	22.6136825332241	11.2018152478935	15.2995261316481	13.3771639545005	11.2665341367005	27.0640925920549	7.46013895608105	15.6127241645972	17.1900340789509	8.57807019241666	22.9755830002061	7.78072983287885
31	28.2247685250922	38.4423436496701	22.9839130663183	11.1384810616989	30.1778212469743	6.5447826652125	12.7704509740861	11.4231621533906	27.8721219625123	8.50171601360521	25.1252688856953	20.5012283527877
32	21.1403137552220	31.7733110636739	26.4923858611623	11.9366481930757	45.7332608635163	32.0045875993380	18.5911113825268	18.8607584157611	15.9517644635611	19.8341931914341	19.3918264378976	32.3170786676649
33	9.7750064795616	10.9931277361844	20.1290395125114	24.1126404600288	29.799779676024	16.1034760391154	10.6936159933226	4.77782176869157	0	20.1227815374511	24.6506432636081	0
34	12.6900403782510	41.177666453976	15.7189337493341	26.1031337829381	30.852943090414	12.6830260209669	13.9234498549721	4.44535458601267	12.0797712217347	15.7558373368304	7.90582687127793	23.8301305024784
35	12.4785361449105	23.9465383779716	16.5180193035565	20.9568162529659	29.7919115847654	33.1185733462459	13.3523854269860	12.9979554707425	18.1803867916293	18.2823314949725	31.7301415137298	32.103594239567
36	26.1120148223028	9.1218892691198	13.7171833221104	27.0295739078297	49.8672281531674	11.3368444731962	11.4469918109746	16.9363791805972	7.50063869038648	12.9606286563175	15.3632700266687	18.8798474139774
37	22.4941496597338	31.6910638974874	32.5552152411493	23.4715059238921	38.6202079581676	41.7863192405462	17.9432637811673	18.8346789173388	7.23508942069351	20.9412100532001	21.0437512597024	27.3227842180582
38	16.5037633574558	44.1978031701758	32.5233865340632	29.4508204278662	55.7462054316542	44.0156116512623	25.4150507683479	29.7717214516547	22.8005803217782	22.602203764178	33.9688221878482	24.0793660725238
39	12.6209774271743	12.1250948458843	18.3249586471476	28.0702494729196	20.9755547544337	16.5084831115535	1.59648108281552	12.2423273463056	0.973591869054125	12.8664519116204	14.2565268528916	12.4725911313665
40	19.7100669299904	21.8950961246651	10.2580587040195	19.2459629401575	49.5755570899436	17.3017641348306	17.9209206169072	18.7845237718479	22.1870581373500	12.0194280450374	19.9184875918576	22.4206434324212
41	30.6668257103942	30.4599516627889	5.9254893962068	22.0926905374376	26.2696662545764	33.9867009526219	13.6279086929893	25.9850246038936	23.3562196559069	9.9399907182217	27.2790168704664	21.9990039217702
42	32.4014456326989	44.0465873799285	9.50841253168276	26.0440915565467	35.2884989281852	23.6565060843375	18.7264423521766	16.1190139085089	22.337209706234	12.3438355234362	16.5552158877116	35.3283247278765
43	17.3032517479044	31.1794302234448	41.4584381966765	15.3692977751572	56.2098074570168	35.4543933685416	13.7807073765298	12.6952107877761	22.9542256651823	16.0132160263746	12.8635414886093	29.8924731998239
44	25.8252266302220	52.6083704923858	43.1805695351674	30.5247874863658	54.0119563537786	46.2846620929607	18.4577234671384	31.0101153902237	33.577278522263	25.1423827191277	34.0001098880856	31.6282201265001
45	22.6866798065142	44.957364143308	31.9057300529971	47.5561641110893	34.5804290094751	51.3689646456553	23.5289558262837	26.7062681308642	12.5009115890839	27.2794453599634	35.1243529218361	14.2992227962303
46	24.2349377217777	46.4906208982701	23.6776515889185	15.7248893372688	31.4757162413023	43.6336874485399	18.2144890816988	28.8083988570053	37.1895519268854	13.1683759761778	27.1212392325388	20.5966480898153
47	25.8766774157972	24.0417827670834	27.2789764288916	16.1390692748421	43.7145877031301	34.7468669390436	16.8509452935145	14.4130508115274	0	23.1052180157534	17.3870669586008	19.0896096451779
48	9.73841509294635	18.0140588306689	18.6269570990436	27.5676076097733	21.0071876262151	38.9132744195012	11.6283332718294	15.1430950115010	14.4718690526689	16.8290888211109	22.9428958276525	12.2475270983518
49	27.0563205257865	20.6406447401961	31.3753140514012	39.2591907408503	13.5825642632275	13.0771119778357	10.8962381497245	12.8063088398017	11.5976062519861	18.5009741846273	19.3924882221942	18.3758315696009
50	9.39819278961115	30.5604299785375	20.9489012122032	38.4537304925288	32.110223294954	18.7064353297106	15.5749099079203	26.1339189766217	19.5824672499044	10.5077672251798	24.5246241002095	11.2864389545506
51	18.5494845146941	6.69564267993247	17.2013434372030	21.0064912757643	34.0287815720582	25.3860616932430	14.0368919428530	3.18194760299707	9.60800702638906	6.78650483197048	17.3814971484119	22.8856786897341
52	6.51715659930347	17.7404927495167	32.0055512809221	22.8947053325628	45.5609516898351	36.5524754793159	10.4738826121046	14.8524062470646	18.5893888100931	19.1062366411808	28.3598409212786	21.3079590581197
53	19.0731289860656	25.7653172096634	28.0490579512504	24.7699385128835	39.8096072875776	31.0730086036494	7.94527515061833	18.2904660650017	17.3311099907413	12.1964572133490	22.9429740353724	26.6547597297094
54	22.7540501562749	0	32.9513468939213	13.7396350855793	3.6304412293582	11.666114477875	10.6836280420737	17.1304349421913	5.63480881125155	22.1772713778918	6.72728236478934	14.4382458363492
55	23.9765322657858	59.9508477476865	12.9567845866523	45.076756287117	60.3996877047575	14.0585857135207	18.3263386223202	25.3511148604875	7.00722470370275	25.5109111317645	29.0775127951225	29.9655431076178
56	17.8475854406389	18.4854511282281	16.8164379944400	23.2689764602158	39.120834720822	9.84370531019075	8.95943143910748	14.7816288683872	3.46043562223718	5.46864509142564	22.8679812431485	13.2960995505295
57	16.3383854580216	0.760838961445259	0	18.6321535435101	31.9395914371731	6.81370020443774	11.9569568507120	10.9614353344567	17.0409743940159	19.2387641199954	11.1584435034932	19.1171567598861
58	31.5190971865866	28.2886542666849	16.6551566954455	36.8265719242708	45.3201355659796	42.5621585766345	13.3363980146274	15.9575040990429	15.4817327543603	16.7953895096088	33.2223085470583	5.70774101175548
59	11.2481900982631	41.4256790963733	17.1752792103370	42.9060322011229	43.6151788813847	32.0514299713112	21.3777789288297	36.0626430420285	10.6492272751926	22.1971682479067	11.1561655263657	16.6587173327589
60	26.9286085389885	29.3764872299255	37.1047205685981	37.7993943972341	29.7343190734610	5.21633589325775	14.3301406568419	19.0773331383651	15.6603379718827	17.5667015535393	34.3162896756184	16.6011234151889
61	22.2346866843358	37.6355195731567	19.7170196849460	15.8420287819607	48.7910340336489	17.9066188291287	11.9257315877861	21.7762089944896	31.3305847820837	16.2876394507816	36.6237054656699	24.3005415228329
62	21.1373681233242	8.80668870954738	11.9154487755562	20.579261611446	0.715328727252349	28.415631331525	12.6646922292760	10.7712417429833	0	6.22733025392527	13.1368043623427	27.1066427830526
63	17.5266726296135	4.30548291269871	33.1770715844273	23.5213548279715	14.3384848334856	20.6805625374519	12.4802758244628	17.4893329589155	11.9731103404301	8.25269800557271	19.0907493629498	15.7822585167369
64	13.3711371210327	14.8286852452715	26.147394587394	21.5463657121704	38.8837896481687	4.86124541114332	14.8269303167571	18.0631382998932	10.0048843292163	9.3425127939466	16.5016770495407	15.9174803965699
65	15.3872837381950	20.0134962748463	27.6030503607467	12.0931063193804	25.3970402668674	5.9922057096992	7.71910228431794	18.3781834808947	3.56312828973874	9.31230102251233	13.0144014009111	19.6360174977119
66	17.2474115614869	19.9919779687549	41.0429381693866	26.4234059104321	38.5044496322623	42.8721012172945	22.7928556655766	23.2364662298091	12.3312948755860	21.2157559294811	29.9126050269252	16.9500497177505
67	8.74582324697991	23.6045585943202	11.4790896108611	24.5298226729697	48.997812925994	2.58281381482196	8.348242285461	11.3456498759514	12.6223704286428	18.2911477395868	26.4419741431547	16.2413665236560
68	18.8276653974454	20.3730994524955	21.9105159578743	32.6249296864015	61.2990511682261	22.7409666315446	18.8382935185607	18.5357681508798	5.48726129265287	17.5787500737535	26.9172978205537	27.3806187531136
69	44.3068006171112	55.3095359379241	42.696373885716	54.6276750456545	23.6143251296586	4.8908673486019	15.1471428481292	29.3066370258488	19.9056503406077	17.827718517114	42.7884393358830	24.5058386103657
70	14.3804600278332	45.4335810861081	29.0078257452086	21.7040347007376	44.1619782399922	30.5663351877867	19.6396764346639	23.3411494039868	28.0575088643126	21.9058745949724	34.8266458355503	21.1789916473842
71	7.53118672299916	12.7077345181251	20.0492974977151	22.020809249988	28.3816212755084	17.2623971016213	16.8831887497768	8.31071292947014	10.4322545574729	15.1612876552825	32.9191213253244	17.6749467323048
72	21.0894821636352	12.0190135887482	17.7257752223252	29.3764790915201	18.9939621417915	13.5972493143382	13.5837593346120	16.0937307201304	16.9023215041802	19.0890903489624	41.0330257656226	8.66403118735639
73	27.9218060709570	24.3565257969053	19.9658346085192	0.310823612946109	11.9682678248100	15.9900079383263	17.9574523594427	19.4219439690393	8.84883083163174	13.9874827958900	30.7110633382332	10.0013133498960
74	8.9523711429615	23.3341804544904	18.6059826752560	17.0833646191361	33.646867042062	31.1443757757312	18.432635695134	16.9579727693888	19.5306080868075	14.2344553971607	17.5498147694999	35.4815549725641
75	28.3476224681001	33.9803431940238	31.6716819561719	21.1816211615016	68.3759485488028	35.2298205581309	16.1727466616367	33.2013495821385	22.7087575976675	24.5572354048314	24.1658268048387	27.5567210893970
76	19.0050777039234	0.938057968904953	15.2767065266766	27.189954114653	13.1401556614417	17.7539496784783	7.71732257282216	2.30988145800592	3.3099835213968	12.0151269959768	27.5239856763051	13.2163702260148
77	19.7659939605419	39.8026125532204	21.4589746611588	20.9754191471957	37.016226762136	37.3928270769896	16.7403345153955	34.6676628912531	2.870437308636	14.8257576004451	18.9018554578822	30.5730199327028
78	28.6167147715935	42.7201465009493	18.733045020753	39.5149430468137	49.6694653550821	33.0079084771900	10.7487266369633	25.1740162788446	18.5443650474180	28.9794493906936	30.8983692544269	6.84939992149298
79	28.3233383535978	33.0963797220377	15.8783737481370	17.2659059377674	47.4567528931871	54.5111393842354	18.4228395939904	23.6457948228785	17.4679804577809	16.3996618358866	27.4223924696718	5.9333235908287
80	19.6925296035693	6.16419218573254	29.9821538252965	35.3944601481672	36.8894661741943	22.5769948012754	24.3265214309064	39.2004355204991	19.0536540706119	3.68527493971453	29.0450852752481	1.81309995007500
81	22.4157562146348	25.2103791859094	13.9145035663723	19.1575005966310	46.5775540389008	3.25460683891972	13.1861853312483	30.0778452062893	17.2054888195501	13.0434810301145	18.9884263876977	7.66852642468773
82	6.81354215514755	16.0878899782319	13.4763233930207	16.8776333432097	24.8045964283753	33.2094515881061	11.5825307590917	32.6077484016051	14.5275834127944	19.404185898731	6.20437987261814	4.84364268729281
83	14.1016881507181	7.63619193174606	18.5050089444482	10.0657974863400	29.4350109197676	31.0339569962983	15.9229771071651	27.4875472362287	19.3487455734373	16.6355464682617	20.1614046674853	18.3629097538328
84	23.923967627785	9.19946298927303	17.9194206497918	11.8323275054908	21.4514127179834	25.5918979476632	12.8470599795133	8.4345450980027	1.27136631048281	11.8114285772158	18.0458480593708	14.6386055866316
85	25.8386832310614	14.1450076282584	17.7139801919669	36.1173416563719	24.6365533725302	27.2973110601028	19.3877568369123	26.4747995883186	16.8988816852933	16.7911411737433	24.7700937024731	21.4714684119183
86	27.0488271941425	27.7166695581954	25.0274452016758	38.7580025333698	36.4073179097877	19.5855266538424	15.0985051295452	16.5975312517966	12.4690409149586	17.4351705489193	15.2347250507167	0
87	25.530808294053	32.4249863185587	39.6296964814885	33.7452999493862	37.8190970243026	33.4727851372234	18.0215996463685	24.4776792570443	20.6392072220485	20.7517715652536	27.5896578643566	28.2380891797820
88	15.5521022138171	16.0356385968830	27.4514790268619	33.9764950279968	23.2327998972914	40.5498972793986	12.7721576846800	15.5812449783877	24.5526529342079	14.2679275841082	20.5076638148132	12.2973361022426
89	18.3482904669461	25.6818421453035	25.1239690570324	25.8565779323014	33.9938830202399	1.57107803141307	16.4838915442717	16.4895740608095	20.0624732862179	21.1607396351952	14.0770424773806	10.1198235435432
90	16.4077329677240	32.2193337098405	25.7409771189284	23.4476117896651	24.7248740360780	18.4135807234397	16.9175063699748	25.2888973796621	21.7279118941236	11.7276773884143	14.6740657068208	6.45166751294212
91	36.0033622473718	28.6426049597483	12.0417391273997	31.2990311622567	50.7668162295009	28.8294296401888	19.0854517103913	22.7029720925947	25.1462691759321	21.1906565178399	29.4163596982306	25.1458325743435
92	14.5907788459415	6.90114850189182	33.4125924487384	21.0453859034779	24.8876041747598	21.8298656317299	20.3533952493271	24.7992933412166	21.8156428596069	21.5051536342066	10.7557728157552	11.6034425527695
93	31.3199665598741	46.8117407407056	39.9533264213999	36.0298003585042	22.2036800991256	31.4250806827046	10.4270505919094	22.3316206166195	14.2313524139816	21.2713965765127	28.4461348596460	19.1576131897041
94	18.9917020872365	45.3916962736703	26.6309406996670	36.1464705591764	32.4374505864350	31.3252838869512	25.2720787887603	22.3466056749235	14.0747618807006	14.4557395023138	15.1549267708572	15.9785238387758
95	29.6866150742113	12.8194184695491	24.1353910080331	4.60678456412258	27.140333644745	41.9782067243036	12.4501759568329	10.0841645696938	31.3086690804859	17.5498392931647	38.0907336362743	18.1582955053733
96	8.63068485701679	32.1419660760542	19.3227531518827	38.955130120459	0	40.167928186556	19.571309551918	13.6484775363529	16.8274746230048	21.8350810908487	32.8823654580146	18.5202753618741
97	18.2077870602517	20.3116395044669	0	19.7675901107258	39.2792229957398	30.3419764451220	17.2576271804057	16.6036778356261	21.2158222497889	22.4078903396876	17.4573666599951	6.4008969175126
98	20.0026852431487	48.9195466241311	32.5557913290596	56.6092142099562	44.3780985473112	57.7596890359457	15.3837507139605	30.4198636763566	23.0274573672990	21.3114289068671	36.3737468036281	12.9569642474218
99	20.4860128595957	17.2619329759145	31.2138338384488	14.0368841663643	18.6030960185188	21.8051691150131	15.3227785165858	24.3401691227839	27.7449607612738	12.3242982594324	24.1266330283188	16.8484874326435
100	3.79898779357375	0	18.3919955145907	22.0985655766319	21.9226828427145	42.7562837595264	13.0345892671952	5.82552343432366	19.1169964368785	3.57715983742443	16.7974443479847	4.23961261564495
101	23.7547633281692	32.4765294982146	20.8164125677953	16.2464845135978	22.8854034283441	8.21644130297684	17.0758581568328	27.8311705624474	2.84253231509255	8.04439499550581	16.4666975296823	0.317163062120507
102	14.3322664500922	23.7428046479606	32.1696027539983	6.00610173677901	25.7403406601106	25.6555389268556	9.61469108144504	10.3265342829955	3.15405917734897	5.03888108408296	28.9133594141645	31.8783087432934
103	28.871846880461	19.2207371874243	19.7064747453218	26.427021087933	28.9303917860963	6.90494016718738	19.6545718650581	9.83120248447817	7.50616652292213	9.35759228459278	25.5365883361272	18.5635403476597
104	36.1253907015105	55.9536505387181	44.7895200990125	45.0209879438547	57.8311816435636	17.9217666414974	26.9987019195960	29.3256702810011	23.2729065442949	33.6043797674718	16.1332420860260	36.5018829622638
105	19.3190342784348	26.4005983334558	32.1940633095278	14.2162260766122	47.1891508620481	14.0216634388949	14.0874649643254	7.49278247337532	9.51439160646808	11.3770613433405	13.2856241914306	3.42008470469844
106	15.4527399394784	37.1651531804696	23.6952231405469	15.8567171424950	40.9536688027636	34.9302916282422	13.0757465688260	15.6033159837914	27.6570401389670	19.0019589069305	22.8652945157982	6.44074796527539
107	24.0286861988575	44.0190589249015	34.4199336185449	23.6552628042413	49.1389261358046	32.4194065899453	12.6113743457685	27.3846472626028	21.4191375675408	20.848269774734	31.907470490664	26.6248305997568
108	26.9838225124594	33.6016107009277	20.3920982253821	34.0150079739306	26.9308130446564	0	12.4003149754551	14.3341731756570	16.3629789803289	20.6033834931260	39.8441603909435	18.9982339626142
109	23.0410807897297	26.6899814780845	6.21257316389458	33.1676606950894	33.6519472769287	30.7805686021493	17.9031094904014	4.81491637356061	6.38979705239256	18.9520337432807	15.5267819008607	8.37342592594322
110	13.7884358741781	15.3879742007516	13.4446149276858	23.2606712697401	29.0048373955438	31.3322992072274	13.7765368470151	12.7507721840503	12.7116953945373	11.8453313345766	16.4424417133869	12.3785865044652
111	37.4816280519696	22.9609689228564	22.0145625349786	22.2675210949405	49.3634287042794	32.6258079503617	16.9261662931737	14.0420652417416	17.4744997279377	13.7030408797006	13.0890458004217	9.32308345853904
112	21.1776322321071	17.1247135700706	0	37.5857708998817	21.346525606219	14.8270958470953	13.3717865081423	1.96139642081541	5.95274719074299	22.8202718583965	13.1424819602422	7.08761732109634
113	16.8645578585225	25.1310721590443	21.6279004888074	18.0236005671491	44.4401041429038	27.5488968240002	3.32561173325195	19.1875260537915	0	15.6813826530855	24.6660640850555	7.11163148486228
114	18.2300000414644	32.2358216558522	26.8135773794126	53.9666433647225	56.4038355107502	40.7218880296293	6.12324367874939	19.6201863019599	29.1174320282545	13.5771302373307	34.4548039264745	32.7974483730526
115	18.9311723533814	6.29017325044703	15.4624776379631	11.9798575094447	0	10.2487080314383	4.92722883427823	14.9215175284161	14.3447281547364	19.1712250407557	9.05891726634265	8.56168679377187
116	23.0508106259026	26.0796777665029	6.53575040028516	32.6760104641764	38.5233289261544	32.9607711466645	9.5678547937208	23.2241887542209	19.5801651914436	10.6081646263086	23.7338074000972	13.7709724054149
117	34.1470134342331	33.0016618496194	25.4748335349192	33.2628366025421	48.1080898809677	24.6865737951916	13.8801468791374	27.9951677309499	14.9018403396082	20.8621470320634	12.2501310002315	15.3697684068186
118	18.4446984477389	16.2257332071449	20.9967667553274	17.8226326631005	24.2599441373532	17.3440524804550	10.1670350890809	24.0635036398859	5.42580325333327	3.61619735847492	9.36305391202535	17.9670867295492
119	15.1884291352233	38.1284532477329	49.1187868618181	28.1806282247723	31.8891569736321	27.9392193698541	13.1977219763747	22.6523644131216	8.94187399625544	17.3523462428962	36.6274526824974	27.4809679592478
120	30.7859849623625	26.0253377870539	10.0582929703558	19.8813430837189	43.5151511619107	30.362869402047	6.59393248629499	24.9068782564378	16.4109673594078	27.8716018435977	10.9327919571278	18.7564740988904
121	20.1648737810600	41.0217901178448	28.8790382883496	26.5439151258373	29.5160646795523	15.3045276705619	5.18119800536578	10.6725909573689	15.8976571124968	10.4217363746481	30.2052411450460	21.0993983612459
122	32.253858814986	39.2374572523633	32.5631547537198	28.1745385406418	46.1326034124889	51.8589180238053	20.3163743737961	19.7559940783844	20.5558606891909	20.2187214948186	10.2676742438308	21.3330882373841
123	21.8555901719892	21.2299825498250	9.14156201312615	12.9906816643056	6.29452640951251	12.0755559262436	13.5735003437644	18.365010730267	15.802582759337	11.3107658015569	15.7357696806604	6.79992193809692
124	31.1776298873450	29.0283055579739	24.7171866803623	37.0891610014388	26.9223551683987	3.88011702824650	3.07300450518325	13.8729598118831	3.88916824461384	19.545006373375	30.7323267344857	34.4193910257804
125	10.660204232494	0	18.508625760646	24.6385434824166	13.4430524003286	12.563440912932	10.9987851758574	17.6602127966538	0	10.2036725683458	15.5437331805957	22.8369822652508
126	3.86973688449614	7.7904765422653	21.4569344120347	21.8937993532383	11.6915171839655	23.4947856547770	12.1543950757228	16.8177799526589	3.00640977708797	14.8246331461039	9.93515095037514	5.38307568380329
127	14.5830468641241	1.70777852774672	16.0435312870846	14.9430203381526	20.1358651961833	47.2660033407004	2.93004253206181	11.2030826448601	0.0435479224696884	0.8879109462557	18.1068963989913	5.28359091553134
128	10.3061372461243	7.45456678161834	8.47343523114788	16.4740744723817	13.4613700281875	31.3588759468378	6.7600383479791	9.09559206643686	10.6426573601450	22.2714358351352	10.8697419489972	0
129	21.9937545085018	15.2266982412168	5.52583810010546	10.0898546056258	10.3126356823083	33.6190480638899	14.4776892187579	21.8153722424821	5.02615420178666	6.9344646898645	24.6031223058978	18.3803195069403
130	0.129632344025417	27.9553399299833	7.47421683700273	30.9310764726961	34.1263648619193	16.2070456902255	16.0424982537552	18.3235664671490	19.8287567615894	12.5792569026542	7.78921239504008	20.5372399900557
131	22.9260222425408	25.8399871487334	42.6154254914512	29.5793851687408	42.244153073742	46.1146655668708	16.0201270393137	22.5971234106485	12.7181698022476	8.94878058842592	20.2935604677338	19.2845050975865
132	30.8614728013599	59.6177448734687	40.9930944916675	47.2987519911923	62.3306712893528	51.4234011197392	17.8166334481263	30.7257266786577	19.4496362106257	23.3037134321488	36.062661771523	30.2576692424194
133	24.9326073979174	22.6012189418273	20.4580947823907	30.8465051485021	18.9498324566469	44.4109160739803	11.6481582754779	33.5468251481162	14.6750386750360	21.3416777742697	23.7500776298589	31.3297808176814
134	23.7933504827989	22.2762019558605	27.7893228128681	9.41980494396283	35.3424161999031	30.6644418226170	16.3126812246170	20.5806146376631	21.6251357570463	11.3087628818849	17.0229743310895	26.4675119171402
135	15.0119914361924	25.3807625276954	30.1327656284801	12.2399867327413	30.9391686351294	59.7486280239517	12.7346435545215	27.1486990377386	10.4098250294079	13.6906910169441	16.1209042552877	21.9674788287519
136	25.5361855574824	26.3683071904663	12.5480564935180	17.7189159353725	25.4484393177976	32.3610969531149	11.7000778629405	20.1936364246160	18.5059793598798	15.3850287411773	30.3427458992398	24.8342320501677
137	14.3886499583268	0	20.6501182243247	24.4186889629265	9.28453808918463	0	4.65231236237324	0	11.8378679811846	8.37570926463329	27.0956342036497	6.35675210494253
138	11.0871748334616	26.9760460010506	42.6416912647956	23.9860239376526	28.7012160099191	20.4706071457190	11.5833304722011	12.6366746169194	7.24449726114331	7.58571349113153	8.98612746400685	14.3959482474171
139	28.8463623720902	56.0193711600787	31.8591340938495	40.4485971153252	53.6788044282708	42.3404155915206	21.8116904548773	29.3966210456957	31.9197468213298	20.1898434106124	27.05348750378	20.186410819245
140	30.6347415015115	47.2969262806886	16.5604826145173	25.8767935375992	41.7760373179692	34.2790976090333	15.4367266780766	19.9449000089969	17.0643041691684	14.7946119377912	36.5487900868535	19.8573656971838
141	30.0566422851225	26.3905418916587	43.3712140714265	19.2262918303766	47.9725838146933	30.2180213318727	18.3953944544113	19.4285886133402	28.3759788933184	13.4633248280822	22.6560136819609	21.3296098708596
142	10.2600236410265	10.2232582194032	12.6161266641051	25.5770264296131	33.8588413679584	9.52578155540062	16.3774563107822	12.0184672917467	12.5105344105701	14.9281766446212	14.4126629745831	5.6457544930326
143	32.7860590907322	41.483371454837	35.5372423509767	32.6386850916897	61.1032592426060	34.454741251771	25.0145564537067	14.7542749819796	16.4542027814664	23.7099840727215	16.0950916991075	17.7357081665793
144	27.1227883116989	30.7598140190985	13.6391739131742	24.8127272560754	4.14331770250803	31.7265061154493	10.6367072812304	4.76138823776559	14.0410557393176	16.6358773520702	15.4001646603369	13.5610375277220
145	28.0176852352295	28.0562757008131	0	27.511045430103	13.5355973192128	23.0622024146339	24.2828565700039	21.3905627724577	8.0771289964841	18.575539106809	16.1778819441536	6.84867423370108
146	19.0842688422699	28.9670501847317	14.9860920542784	32.5357042028001	31.3499547498454	13.0598636070258	16.7710670679026	18.9016515655189	17.913874399733	13.8867737128070	24.4727519661774	10.4473380945106
147	22.2744917420449	26.1761696127955	42.71710099633	27.0429296065716	30.8736677133589	58.8431282750458	18.9280159370689	28.4531255199522	10.2735692179784	18.9891370119962	19.6688105820791	10.6976335149758
148	5.48500327154039	10.1571965541287	8.41156802141511	16.5006948535505	43.2088855645182	34.6360255361167	10.0575314464544	12.8957127223233	10.7243920381302	13.8696192132942	14.1621100698347	4.99302595909534
149	1.95843198205592	0	0	19.7856670493690	5.97617355051439	4.51824080201902	7.23961281881574	10.0488398762828	12.6261163143111	13.9606338309583	16.1738938037066	9.96754348218678
150	1.13910287313370	26.74240268011	0	40.2119473194714	21.5547015951898	18.1072585198579	13.8883519248112	17.5478161757129	15.1370317864729	11.1470219678713	25.9964577899041	21.6554488737674
151	19.9163945529069	30.7512456595963	13.6981432547394	37.9931309912585	48.251182693423	45.9509815720979	16.0861825780284	19.4582430047833	7.51282017341879	5.1323599707058	15.3261039746893	8.73607459262459
152	19.7665692589639	39.0999118505817	41.0749525633871	10.6050001716889	33.8834960522956	26.0666093533759	15.1051653477827	18.9298523972066	11.1506955897293	4.8107361022125	27.0121834923528	10.2235543877656
153	14.5615282781561	6.81317637198211	14.3081246828969	24.6818986290766	5.31405035551438	24.7673759705435	5.43319272873499	5.65425318980924	4.54240070481659	11.7999387017398	0	8.55940780027479
154	22.741902396102	28.2004846633580	42.1974611532505	18.1761094603224	18.6822994244341	49.9635575398639	19.9137731872882	10.2433675959861	23.2612041024512	11.7328773577164	29.4064572749222	7.79972311680208
155	33.8630409783902	14.6833428644502	34.0026050622425	44.3506862211984	48.7793364730495	39.2219552993567	16.5496645075572	36.0442902017075	15.4405776534491	21.0536700116608	31.7725012567675	24.2933579616344
156	8.07850026320679	11.2247249592780	21.0032121767618	19.6213014889817	4.71389512233868	38.2892957694326	15.5768568881252	31.2589292454398	15.9164523963829	17.7296897115905	26.0957234674518	14.7693732480409
157	25.8493030226099	26.0100006193409	21.6653342811022	15.7425586338136	32.4273066120626	8.3303923125213	5.8473598266458	20.6265696006416	14.8818925200879	21.8937400567063	23.5439982906602	23.1507663689418
158	20.2546943723512	9.16255406724782	11.1488709523343	33.9396213680738	4.87985857732638	9.86427626349359	23.3248364038475	20.7725967399070	4.41748972013812	3.25899067812158	13.7245586276485	9.89033786758903
159	24.3079346519818	31.0362898652679	21.1315812926284	21.5668425311393	25.847437474048	21.7955997261061	4.29523510808134	18.1824997309923	4.7505812757321	12.6134520207889	17.3770234896854	19.0380405830376
160	27.4952044861902	32.5722555831256	31.4409313922095	39.9374657557511	41.2061225667213	30.8176337850889	16.6758688105909	22.2351052647083	23.1033417390845	25.9284845884705	22.5856725057621	29.7839238457989
161	16.6423182248041	29.7793338033954	23.4204597636247	18.2927815802905	15.7920688368146	12.9437608858478	10.8772150494113	15.0329609728311	16.3464325961261	20.1754994328734	25.9333727126536	18.0756236787061
162	15.4452168502448	17.7097098394412	22.0060960812184	18.0046700674445	29.9449281443719	41.0449602485698	10.0330113589584	17.826835127459	14.8152256578511	9.8935944340899	29.1979908223354	11.8606779087551
163	12.6829103898604	60.7901649853646	28.3663826354137	21.0062354701218	51.1130855058396	46.8788118989205	14.2911980651624	35.6970896727067	26.7806156912564	10.4625751616307	38.3620566124731	44.2622392282322
164	17.0471561541857	43.4712036184846	31.4491645225833	28.0506546729624	43.9222174623655	53.7800868488109	26.1830850087982	33.1293404166608	16.6996066202510	29.4127026291966	40.8873756394675	28.6363711508133
165	18.0373179271261	11.418353768234	0	19.8632606157305	3.55870116818351	38.8792069497982	13.6542292230769	0	8.56945465345857	15.4676907347356	14.5168435900247	12.4599865796068
166	18.6323114648621	18.0760735754819	0	28.4777837815202	20.7281707739922	14.4898268011864	19.6650005920487	18.4755699331867	19.2612015066251	19.6455496003631	14.9750697668180	12.5351075348867
167	33.4509548800049	32.2013396010999	25.2861243756691	31.5049019714611	27.9495268759413	40.0127968495927	23.2950224081285	32.3050347544838	20.4317931558821	14.2745814932320	31.5224923083894	27.4470275333028
168	31.829740096661	22.7152288395091	46.5669512185281	20.2560175712274	65.3615940964456	41.6897102948045	19.9851480671283	26.2890882488430	26.4688624457451	16.6327098890161	28.171458180577	26.6300912358369
169	11.7988002323128	25.8831874644606	17.0237912901368	24.1461952239687	53.4726780913372	30.3997954258117	8.33691793328735	15.1585320037464	12.8285609207258	8.3382031966704	46.0434924783971	2.07110166480565
170	30.8796351992066	40.1651755483457	3.62368936983412	29.4934737518704	39.9258547145162	29.6976373607561	13.5347175524366	25.7418933737826	8.46059595956462	12.4048216031910	24.0246089319063	18.9357158552750
171	11.8372837590293	29.0300698588284	26.5987952804359	28.9517355852752	43.8473271951743	44.3974426455362	14.9880182416412	17.5488029314332	27.2370964891593	16.1279188420081	23.5250359693178	10.4676182265557
172	25.2021165648136	25.4708926350187	19.9083584948367	33.3773169864417	58.6068335864073	26.0367226672454	12.6287543600906	19.0235563524345	24.1320084081953	19.5918939876812	21.9075104387378	24.5809081773074
173	20.9819863240982	12.5999511783053	11.4949432583725	25.7321031733009	31.0320424872268	47.3381956157375	10.7074241106704	16.8907813094376	17.7587152597832	10.4860625098195	20.8837298232142	25.7967380588388
174	32.3695070003111	54.8916842295092	37.2127654128296	54.2375539654642	51.0027134429678	67.8262613343775	23.3515055502834	43.5906393957199	20.0008780061697	30.2458680813543	28.7722122166403	25.8127536287389
175	28.2115438897291	3.3827083896966	9.40737157545034	24.5895940407775	37.7509007695233	27.3315636100570	8.37195063993818	12.3230352819139	1.85956381187945	13.4298365208386	23.3651666534629	6.54224603312667
176	12.2869936744208	29.7319587699502	17.4743602881255	26.4243802679373	39.0408254368658	18.0255400762069	17.9590699358846	15.0283626253211	17.7999884013146	13.0911866541163	10.4411604290296	21.3171216170633
177	24.5470015378968	7.77297136880563	17.3095809448973	29.8523065455281	42.8331937415239	36.7636194572325	15.6286624815815	15.6922083367165	15.6027267301946	24.6313455526893	14.1759060373074	4.85694335044091
178	19.4732837385886	12.6839911084676	27.4357610160024	25.5972860575892	15.3500217893449	22.0637119993892	6.37804699558448	14.7595782345894	13.7123023141461	10.3577172808034	18.9740478912232	0
179	20.7131903399396	25.3386306231272	25.8447812287331	24.3632026484811	24.9201560269135	12.2530883470349	23.628192901252	24.3538806443937	13.9612594219542	17.7694221754161	15.5379865274876	17.4578104982552
180	22.4160458870835	35.4024914256003	34.1652116581296	24.9489407526798	28.1071122125160	34.9741769627425	6.43973179838452	25.6858321655189	22.3848912930030	24.3983972194924	26.9608176831691	24.3342753778899
181	5.99528481983682	22.664776674078	31.3678639031777	19.5488398495546	35.7397358655907	33.475270451079	14.0646874808575	10.0697899751088	10.4022057006427	12.6355495973955	25.4780716681519	22.9420277193675
182	1.60518091162304	0	0	29.1050808122410	14.6593835265376	15.9619950734199	14.3830905429486	18.7933179327734	0	9.82354896077004	15.8569375353715	28.0386927578973
183	18.4332547597848	11.2094994667561	1.18393892737443	30.0892351891592	21.8833535255727	11.3358433010364	20.9143393530220	18.2632404476918	19.7541483235179	13.0496548912657	24.6853520828401	28.8126261194922
184	18.7749747801018	11.6726561141674	17.4026760052768	27.7132255113128	25.243491147573	16.7119450293210	12.1970254099178	30.9122936069120	15.9582946890409	10.5457790333615	11.1615253417544	22.0377820078624
185	12.4720826466577	25.0800417859995	25.0010068601361	26.4935980137351	35.7980411110228	21.3363799160378	7.00810461309143	15.4696655375450	21.0689018908759	16.8815111164286	34.0378850763143	21.9098322035543
186	27.9514930482831	33.9827044411713	19.6914916133336	24.5192581679245	52.2437589058945	23.7609117507524	17.6925433155631	31.6765749927218	11.3837782706889	18.5670192344938	39.7331150690564	9.11893354496468
187	11.4865403888481	33.167947754043	23.2971403879213	28.1441291261501	18.1142047504168	37.3778219838588	11.8379855282146	28.9982088902593	11.5535262796848	11.1115387504439	20.9811502501797	37.7087773287519
188	36.1902914823134	11.8610783134838	22.5700061122405	37.0206388452554	29.3939893602113	10.6484720573110	9.823650396469	27.7542470829463	12.2604442483959	11.2588364623726	10.1933466384969	22.962999065429
189	28.8146982636354	27.8098262192167	17.6554201413584	25.8469966971397	46.5661213236986	43.3421273610029	10.1293120376404	21.4687200937081	6.01456572017083	11.0278822250823	16.8061801760627	5.66640937741849
190	21.8992399785366	46.7570674584549	22.8376306325465	26.9153737386702	50.8433374137883	27.0581634725967	13.7652111260629	18.5990610139333	16.8999384509588	18.3867552324246	37.4004140562096	19.3832050543241
191	25.5973346785739	44.2343274611088	47.133440360557	39.5415139291708	59.116936531245	67.4686390384991	20.1232681577890	24.6803787118607	29.8355357406329	16.4920575980687	32.4008277116275	33.4471372185092
192	26.114872161737	37.3461893567660	14.1522871392603	46.9786422714241	36.9064864437233	32.4335918304856	19.7229044534802	31.6776904207478	22.4498642944744	18.2018670253282	24.5602435508256	30.9224893255838
193	25.2019175110599	23.4370282283967	30.0512519408786	36.5748694178493	37.3712565508894	31.4793527927286	9.85307821677502	11.7097651486963	15.141584489007	12.2970296577467	29.7231260270717	10.9028758335582
194	21.2001088150803	37.8829465768377	34.1776096277919	28.4151051145311	47.2233785774015	41.4677447674512	14.9750360683114	24.4147536232753	10.0923036850596	15.4701071927	29.1674238244984	13.9687388920622
195	21.2149153330269	40.0617657485407	32.5636601267802	46.9062422815394	43.7503438404982	24.030992281604	10.9144920935635	26.4968057569308	14.1497818068132	24.547148915966	34.3742753319697	23.3163176334541
196	17.5715105551006	20.1374185550321	8.16732475324491	30.7588306355592	37.5123356271438	18.8294839236338	9.42073444628365	12.9671618184375	2.63937472520234	12.7507453894699	28.2512940271168	16.6655841159635
197	44.3518911106986	61.1229972537581	22.9479687455525	47.4485498493039	41.6566894069502	19.2209572672882	17.7575141896381	29.5355029132979	8.50104909601301	26.6064561206612	21.5510373939480	10.9362505338622
198	25.7164799972355	27.4819915637208	15.6466231965292	43.3116650410538	23.8758141089713	37.4102879562409	10.9303626614384	15.7593089904315	14.7570253960654	18.8093749146434	27.4235253015089	18.2990946274719
199	17.2430563356313	57.16546008081	40.5633624278205	41.6587885888966	29.8166831093016	31.9081956714345	15.7476030933387	17.4507787526054	18.8811072019191	18.8453838274453	23.8212856863817	29.536543658084
200	16.5458523513064	33.9592799032159	22.3658807317967	33.9568162001199	53.2146943823501	5.92844477085556	19.3557251365343	13.7221987056827	10.4611766962185	11.6448174572876	21.2642005953159	7.79303450525374
