# Supplementary material for: Simulated data from a genotype-to-phenotype crop growth model for pepper
Source: Data Brief. 2021 May 11;36:107119. doi: 10.1016/j.dib.2021.107119 (PMC8165395; doi:10.1016/j.dib.2021.107119)
Supplement: Supplementary file 1 [file mmc1.zip › Full 100 GxE datasets/100 -- h2 = 0.3/1130383387 200 0.64 0.48 0.64 0.95 0.8 11 GxEyield.csv]

	NL1-15	NL1-20	NL1-25	NL5-15	NL5-20	NL5-25	SP1-15	SP1-20	SP1-25	SP5-15	SP5-20	SP5-25
1	10.1825958376224	32.0282559620899	15.7070432625812	30.2489312446387	46.1769178219178	19.3574010470444	13.884000124354	26.3078796397605	7.22656909516418	5.48673615326494	24.2145178872433	17.1730562215821
2	30.1150992612773	45.4863812576196	29.2830188831794	37.1506799064598	54.4096036974366	39.6404302782734	21.4721474197896	40.1650387794925	19.4223588875893	22.4556094276035	28.3491783807959	29.3340536126905
3	25.7918768314833	48.7992556213794	18.8834384892689	21.7880579093150	39.6994519157972	28.3281828052041	16.5206470041646	25.4468091981745	20.7067646541630	16.3270205665630	33.4624165746228	19.9647501173726
4	0.0554566349463457	28.9993337071011	19.3887419820543	26.1033250580362	42.5827158420326	9.4028064378714	10.5818286408614	7.51875744905314	14.9684318297478	8.45910808599482	18.4633596546163	5.44678040920562
5	29.7513972284845	36.1121062534107	16.7014832821569	40.8774385107835	31.7276473459744	34.6735619567052	12.9753840159329	18.7196260405161	7.83232213314238	20.1213045014773	25.4583767411469	11.1846858153850
6	14.8699691612534	17.1141617929556	0	16.344214594614	31.189012127897	15.9005239599267	3.24293381970702	21.6554460768334	21.2346458826534	10.9212361426577	13.7203766949726	6.60151725180614
7	26.4232276917427	19.6479154056054	26.3413069462421	39.823685588755	9.19296530827464	18.3810348278646	15.3130861456750	26.9292899867041	10.7894581011816	13.3102951649429	24.3986187494468	17.032497996948
8	19.0638125536024	35.4915384290183	15.2568378014221	15.3843072057371	49.7005802045743	29.0663103562355	20.2232035288437	21.1763167469159	8.61298999858191	13.2804298820943	42.9939644716412	23.0811710827293
9	19.7517476472139	20.8795658174501	13.5552763649554	15.0780160842503	0	31.7482546569515	25.1999100321545	25.3690141637798	9.5847319461415	12.7249485860706	19.0317956106285	10.7838733698878
10	12.4886033441465	36.1287917567374	34.2277929333983	36.3898674608865	36.9705327462078	33.9614548261726	14.7881465263301	20.9402172051697	14.2826116777033	13.0699170286870	39.8181008355903	14.2086757991661
11	13.7466101169593	30.0209447395743	13.5629786629199	36.1156853486577	10.4126922946271	29.0427687673806	11.6413699182340	14.8772977996766	25.3790748340410	7.8575506367088	28.6981203359308	11.0030024936233
12	8.38990873891172	19.9328822353024	9.68199359109107	30.3474270277439	38.7732455006779	38.2899579497909	19.1304922153417	6.36953801951799	1.85592495348225	12.8086751457224	14.0348839236113	16.9544506937268
13	15.7431718356252	53.8521740257857	24.2316090017923	32.0355298291209	61.4662451097201	38.4541761336591	10.4187722833234	29.5365333317721	15.6115526623285	15.2662135811453	34.4202570899021	23.5001476072821
14	2.78022799089991	24.4378613867734	28.5968702139144	29.2396954606069	6.78295697728772	39.854564219524	10.5090471494069	14.3224534187388	8.50644004649008	19.7743106746185	12.8121005478644	17.0709356568037
15	16.1664410561428	23.0273610636157	29.178613779227	6.63632513249318	22.8863375325968	34.7051733354905	20.4159728716589	20.0671051968636	2.42495124815634	25.1825512292305	11.9169391402915	30.0769084368267
16	22.3706765501183	25.5441734341742	25.4161141243615	12.9585411255464	29.7860962873640	46.1552187377716	14.4780449775813	9.28539402713054	11.231163193775	3.63872300488721	26.4140026229317	22.7552207428196
17	4.23331304814728	0	12.0570484602582	15.5588147636911	6.37237703104854	33.5811707169928	14.9626499318761	8.07623119027435	3.85633652677607	13.1189861236259	7.00684398731697	6.40871982360283
18	18.1013992518534	32.7948485858951	38.0928235547077	23.0624930197517	51.6708296003938	34.2150667774757	19.6013310293072	19.4535202278261	10.7262478083610	15.0947410789049	39.3621629237398	23.8024622815489
19	15.6358157581741	22.9254660814488	14.1006202344860	0	31.6937358215592	40.6984869282282	4.1663958284613	18.8299761940715	10.3237351331029	1.54599559832678	17.9350895359777	27.1042210417231
20	17.4259420500467	18.9146385162755	22.8203408415061	25.4400111173054	37.2515170686802	26.2216512073348	16.9523866171827	14.4926554893400	12.4675867574736	12.7260420489419	27.7364377315212	26.9958315061125
21	15.9665883788388	30.2659013145646	10.9390349704916	28.976757410747	16.5177327374820	19.8633118536497	9.48267232174777	31.0095492053818	21.3506954091946	19.3121736179187	28.7782338751221	4.24281623224775
22	20.7490618372514	22.9089694732481	21.6217051511497	19.8085887098333	16.6336321106682	35.4253279785381	9.31862351204029	13.5946006467612	16.6889036572813	18.8781260015112	17.3487372164917	17.6447470139342
23	8.2282535599652	33.7679921272819	39.2227694820697	28.6063108956745	39.4881737583018	46.9087530349767	11.8712867920283	20.5846827305517	12.0592215296224	8.87988837456368	20.0561168317045	8.1701485335223
24	22.4609085735785	31.2359542574848	18.3735270541719	0.354600199054893	26.6938933372321	34.351061207815	8.87233525979736	30.7949672361083	7.19049644364449	13.3906711300472	12.4679301386667	23.1365877745382
25	25.4427249399608	41.5722362985926	21.2447768148725	36.1500305584147	20.4437771088352	22.4089302482466	17.372180101151	21.6716802341322	14.992747607854	8.96456230755783	22.5039921542184	19.8118158440996
26	18.9328212068744	15.9988360611163	13.2500829701545	9.28582726269264	11.4532628609660	12.3150623404599	14.6335499255464	14.0900992448132	13.4667415179633	0.995352787731992	11.9735474069538	1.33563086150755
27	22.5078224281796	47.5510957858863	21.4095789894809	50.936424555226	33.5790749065575	39.7558623052890	14.5431994429357	14.6884965535343	6.83340565284464	16.6982062131989	12.4873872657965	6.76420037268646
28	18.6485956872784	15.2656524710980	12.9569417844265	29.9368485499099	25.7817515358648	32.0637019814062	15.1572377847369	21.4672322372601	9.12013286589062	2.35505356547733	0	16.9443393306123
29	29.5734848908364	36.5954414229512	17.5510861777861	31.0522214405534	50.8610115707789	19.6589825267954	16.9136728949781	23.0658223137571	19.1090061020341	23.805440332283	23.4507716271205	10.2044569531518
30	35.4663039290066	52.0041372091887	36.2160348597917	32.8854334841739	54.5536966645327	45.4864101219436	21.733139548134	48.2990618490577	21.7679389465924	23.4997224510228	38.295273732703	34.6892968241125
31	18.7834902913259	33.6068033820802	18.7738936619426	33.6940982155554	33.186799138671	41.7765000319814	18.5736819617287	22.7878088190064	18.5154262311130	12.6019141626918	24.3436411483685	10.6304266108298
32	17.9933029814979	45.2824835706797	32.2579357433117	27.3211448615940	37.7498030601854	24.6315764378872	17.8145488833427	16.5777324982013	12.6510182038656	13.5313998230248	18.3181934546388	23.6576889281008
33	7.10341174238767	33.3500448837341	31.6049885341544	29.3927212742039	29.3065873748865	7.65584474374351	13.6172376996933	10.2657704422007	18.7515290647948	14.6361199401222	39.4762175961668	16.6503638700366
34	24.3234761418667	47.9230644036985	32.3757394632768	36.4185572929389	44.7841217515914	45.5365040862833	15.3626457095625	29.0440231182565	20.1069111899013	18.2422616568827	28.1326473876804	22.9296957996923
35	14.5657802940190	38.0118136004438	29.0769922631629	17.683860729609	51.0985401320266	16.0984573420829	22.1131736183948	15.5647190807209	15.1479183004765	21.1426138456216	21.5575412800798	12.3148003593358
36	1.47189545038286	33.2672119464902	20.3845542588983	40.8652200008876	42.9937366417097	27.0102240345895	14.8457193997041	29.7151399003697	26.4135765977428	18.5332443318121	43.1521140040305	7.49561487403307
37	10.6142258751634	5.94521538632591	4.75024327497868	21.0306743968493	22.2464229463238	22.2739576250618	8.42113788459617	9.55074981410469	2.42665503332168	11.6376925662432	14.2007365861902	15.5770221885993
38	7.1421283227847	12.9445452655793	12.3750245095011	25.6078003582471	21.4230213378892	21.6698702916593	15.7967320057183	7.12596041300011	5.46826697980449	23.1310312617085	7.01506997929904	22.6471488655944
39	22.2158713220279	27.1875251882007	17.8614909254589	10.9327856076709	24.5133544169330	17.2120134253221	10.5625105699116	23.4326737278203	21.150848315268	12.6584595877927	31.3672090611463	16.3801959413694
40	10.3656432321719	23.8682405893084	32.8255522581148	6.47082284570255	17.9265719161446	24.085388312868	10.5822793523799	20.5719614482175	14.6918821452842	8.43677545468849	12.7746131037369	7.31034909357386
41	2.92265641506642	6.71984495523792	22.9048713068379	27.4209835603296	24.3826672323135	16.8642120109851	8.04607151904043	28.7486199757648	13.2100995630739	12.5518479618734	10.5637350266886	7.50720103415132
42	20.7865071034991	33.1707396766053	6.2107611626295	19.3577051468761	45.058526683061	27.2440215235915	23.4537454363335	18.3306608828528	21.0657329986246	14.0232014368361	35.6805502450265	21.5503101847701
43	19.7597830944622	8.73853858788413	18.5828684880040	26.4026891937790	36.5323926641811	28.2827748510729	4.04839096916918	9.81498021284535	8.90003752337549	8.97175869833649	29.4993971221636	9.0475819795632
44	16.5707107801477	15.2160947818190	33.6711108821532	55.450292311725	40.5565723366775	8.52544096502603	15.1069232763328	14.7853704894231	14.3598819091691	25.8751545896505	9.95364424634783	6.82888033045141
45	23.2378597408693	30.3015435967412	21.9333490257777	24.0473156188695	40.4147960982263	23.4580435653566	13.2388170694175	22.5462205500055	19.9672436867667	9.93307107916608	37.8427383572634	10.9092628865201
46	27.2201703063353	36.8618937559905	15.6829617783846	12.4269547012220	28.9366064743974	44.1490874381477	10.9108294389631	15.7252013278419	6.83999190654097	22.9932929571548	18.4688302643771	9.21799575758462
47	17.7585029236047	8.16636554384525	6.70330267767286	20.9307254197872	39.6783313482387	29.7454125110355	12.7120113792734	14.7850170840486	6.70392573337241	17.6221862305695	12.2751179457084	4.02833301751838
48	19.8140821547928	25.0499671280883	12.6244674794017	22.9863954164797	26.0673911598261	13.9580720503531	10.5462180563574	18.1807545715209	18.0821273435113	10.1350898457670	12.1838212923210	26.0441947713109
49	12.9475834234274	13.3769330302288	29.2445828426326	19.6330391682546	44.8937633605519	31.9848988230864	16.0503172655484	8.08128725547475	11.7725011408674	10.5717904054065	14.4228539363159	14.4928141453183
50	18.6879457643600	22.5695204820335	38.1761462120823	23.2864832771455	41.1711622149892	40.0016096050097	5.54412226921775	16.8081139557506	16.0151169871788	11.7571695391979	20.9602290501739	16.1053887659309
51	5.85321551250155	0	12.4077980464584	25.6978951655999	27.8317750413963	46.2461527220506	6.35894416887628	19.0983107577520	16.6221926286785	1.84281526352161	9.90377797385277	4.13510708399216
52	19.0254031770973	32.8597600956743	22.9038264151859	22.591951858306	35.304171458254	41.707365813733	19.2772426229018	22.0555115567027	16.0179697579374	13.3244388062185	17.3486350020056	22.9415202569137
53	27.1459005908110	26.8409658498287	35.282807393839	23.2972401381978	32.5920779455536	29.2963299895928	16.2115406848698	20.8373580008421	9.26716398165093	19.9241769136384	10.6533109286901	16.6846296034694
54	10.9457059435588	6.57465491016581	10.3849109847345	6.89876520171581	12.6400814248065	21.5294700579156	6.80549057698958	10.2963370422123	19.1358107568614	10.5867818421394	20.1153616077076	18.8562378563906
55	16.5528179464643	4.00786115393798	4.68932036915933	2.17091765773157	11.5922550289315	32.6913067308226	8.12679442126034	7.45665576201764	13.2147082458848	9.80809482361923	10.0403435479828	12.5347711145389
56	11.4589549778172	30.7506668478443	20.0106315040035	22.9598671365262	28.7812961490202	13.9174018346366	21.144809859648	18.4814450853187	21.3882271037374	11.2275411046282	23.5076050756724	17.9493081820656
57	7.13285953319461	0	9.21757388216829	16.4998571565586	10.7735484749425	19.4232292762751	0	13.0393003351822	11.6790136263574	7.93468128016613	15.4019051662960	6.34475675116958
58	22.4031824898336	33.5017289757214	25.3485618245977	25.7836903916727	58.7519530258913	21.7619237543645	13.8990470916087	18.4946872860997	28.7695444261716	10.1925411513036	21.0811976834118	13.1221090279547
59	38.1936110822774	15.5817212670073	18.5512104528999	21.4189755128976	21.8947636133203	43.5471962984209	17.1504936378608	11.4513107060416	5.6167835885159	18.3708344187104	42.5873612763124	11.1827097629749
60	12.3598204064677	18.9069725217264	24.1872198084383	15.3521226738534	25.4144363676994	0	13.5669139730161	20.5111022155684	22.2275976544922	16.0011871059180	19.4001283374301	0
61	28.30190159125	61.2439661437972	26.8842857977776	35.4762096639501	33.1442891685438	25.2502834700763	20.3704191593274	24.0137228918057	25.1700380304547	23.600747143645	18.2264760062826	7.59939968645491
62	17.2208336734441	19.7395949786540	32.3701468499587	22.4446037639710	44.788269332746	8.60177566846184	14.9895099225243	32.8076584335485	9.0724356288283	13.9298425944462	27.8501181440905	6.33585521145988
63	25.5442701944650	13.4338738332056	28.098488070885	27.4349795636606	34.3660623620006	23.0253683111691	14.3707481086737	10.9347069865884	11.8710007558512	11.8857104336081	0	17.3608637271105
64	44.4483884453041	34.256795564584	35.2424320255574	35.0344569922867	25.3386877896793	38.4073272324243	16.5765811232093	14.7195180872321	25.5865034269717	15.9957228649014	20.9120443627647	30.3380566957320
65	28.139160467096	13.6976846012272	14.2407495561084	27.9967570405511	22.1589496890505	29.4884162775174	12.5854126558923	29.8650700060042	21.9912770191477	19.1219328569674	8.21961088280175	15.4152958352880
66	14.9087128763266	11.7350085092796	12.0119517446788	37.9867211177479	13.9570728743465	12.1372961187215	11.0653395178553	16.1760373786836	0	8.48236925925121	7.68472948046663	23.0689622550055
67	28.6669366576483	54.4653233735349	24.3948349941151	32.8362236897428	61.5785233623173	49.5444777372793	22.0720284596385	23.1464718130303	24.9883263091633	19.6409732561763	34.6635332342472	30.4603606382665
68	33.4030988899134	54.0362344897461	22.9714039650543	41.1226602537247	32.4567917119585	39.0487343141462	21.1908155737763	24.2075302215215	21.2664761082071	22.3977480793404	34.3922579520537	33.6503546385348
69	6.35069439113717	9.95600552782785	12.1303336903009	34.4817522700898	40.5346817553339	24.5600532448854	12.1054172354587	22.2645834323335	3.91260420342426	8.22321935498378	24.5793804041750	19.8453351806782
70	27.6339040928935	34.6519848043235	12.0148700891878	33.557543538788	21.9200206540868	5.38397855525804	7.7201524102012	21.5280560866344	10.3914223404242	18.7467586868403	17.7775746143613	7.80081067041461
71	15.8942368857449	13.0202615015127	14.7380504372479	11.6423135311602	29.2552463009839	9.24225659215726	9.9697990237593	5.4643797798113	22.8727922750331	12.952354154014	8.11933932241916	2.03983682897170
72	26.8523248742991	46.6986350612786	44.0979107859073	29.6017607095209	63.0800917616818	45.546236514945	11.5966821399817	25.4549758491678	37.3850953774217	13.6825197469153	27.7743462926011	24.2072971692323
73	14.0752250682802	37.4891516914186	19.8686823047695	10.1341081785801	46.5269051753682	51.5512216373961	16.9296694147038	24.2980477620393	16.5947507609114	16.7086035713592	20.5024266623096	13.6047898918280
74	30.8440855301684	45.4852435408961	22.1545587741694	36.8220466019261	34.1643610777207	40.7122868531966	15.3225299542058	23.9206914027315	9.31362524153802	21.5592203853265	16.4829618784254	15.6340728348534
75	18.1323537819169	36.4761713893645	42.7295748102227	42.964839467817	49.2807141614397	49.4666582536165	15.6895090126054	27.6122570967775	24.6665263479042	9.48445093453606	31.5888285233175	43.818331792533
76	15.3027021310238	29.8936739153425	6.61326224951279	11.2308410124171	18.6116894806611	27.0820846838509	11.2536098378209	21.5233949853174	4.94330617597083	19.4281536063352	37.2465719172512	12.9923939680728
77	14.6686607478770	19.3382183653	16.0577268000818	13.5776841261565	29.1085063267818	22.942437555732	16.9329302540579	9.16084272417747	6.719263379841	8.47075806136316	19.1531923261535	28.2082558075066
78	26.4348907623622	29.6607534438324	35.2696591190154	33.7739027056500	53.157067993682	41.2443810251875	13.8734388454903	27.8422816692046	20.3102971187993	17.5873228001214	30.5202611811400	22.3950342132433
79	15.9083138603778	17.1297995192022	13.4073117304372	17.9838004768339	50.8980578228439	34.6880391986466	0.549617378145921	15.1349031243052	8.83760448263426	12.8027275784187	14.4826682778088	1.91707282989852
80	31.1393947472596	49.1957060920353	34.4987198122115	48.8596077814235	53.4756803712878	23.4339599011201	20.4446779522106	41.8870434153046	33.975265281522	27.0030967689299	18.4247957527206	25.9560030090761
81	26.9876107846877	36.9741140355859	37.0844932220073	47.5052165731277	42.6276681591631	38.3341304724167	16.3731227820338	21.0853821136568	14.4190042193645	15.5846136582277	21.1612229733893	20.1500384949862
82	22.4577680736251	23.6343556796826	36.6650165831426	25.4301201707825	19.1561323011214	37.9147079893626	8.78986643059046	35.0078567777041	30.6620174696544	12.2836837908991	31.3233583795135	1.09348297367114
83	21.3205515560277	54.6977867411954	10.1707410908910	34.7675107248716	31.7662053495964	18.1782554121035	5.65227318707121	27.3275479187129	17.2233481252236	19.2769386981568	38.7202467348178	12.5731783610813
84	18.5406790309589	38.2350691717573	11.5449093122504	16.6973999708649	37.0970924802584	17.5261769913502	17.2146697114935	23.1062041094984	18.5037369713961	17.7851079572427	2.17636551912804	26.9261858432004
85	20.4521080562698	4.80039476403261	20.5997674846891	30.3186612250834	30.1702137274113	33.7525542953995	4.27175720874479	11.6781027799310	18.293239854522	16.7062766027791	19.6772540930351	15.3470925944379
86	11.4010269958528	30.3792979451851	19.4878517340641	16.8801525559362	35.0323140237381	35.8747447583742	17.5506082596199	15.5181330049221	14.2639715114225	11.4645871271074	6.85740252910464	21.2311383173603
87	21.1424897590277	52.0250858693523	27.1463175833893	38.9062927884033	54.8806795018604	32.4941167963215	8.36843777482308	20.7447835534533	30.3447859195025	11.4054539630872	26.8947823619349	27.8953196382809
88	11.8193823504830	30.8686864241106	6.29600929641227	32.0906489561871	15.6791431844167	27.5006920657177	16.0875266404923	14.2786174170245	19.5049976368398	21.2007624201091	31.4948935848874	16.2539433917521
89	22.8806027067172	26.8448068992946	17.8322265373126	28.7154588133406	34.8268682586902	30.8575152655648	11.5650519644100	25.0925150557148	3.34208668718705	14.5018529070269	34.3711797057411	15.4333256210586
90	19.0477868325803	26.9563814462968	27.3837427256792	19.1381550558967	31.8814272630062	30.9369983242200	9.53309608710927	18.7879572082492	11.9772299712762	11.2823003411292	31.4120630112347	7.70688861460899
91	10.2023981733973	35.8904050225856	38.0523381418628	36.1570880735908	25.8882975650432	44.8825337607824	12.8638052291584	13.7884798657388	23.7414191412569	20.2797732471706	33.3562010016424	24.0943632778529
92	28.8642414230518	18.4306946057538	7.1162044757941	8.30746484670545	36.9315110267579	9.87253656909446	19.67848750984	15.9169580916294	12.6865922479534	32.490807419066	14.5341662175362	2.87354139086175
93	20.0554383130292	20.2939957503559	28.1069148554607	27.5193944019979	20.5052099833406	20.6353399512306	20.1168740624505	15.5243657953876	19.5594216529633	8.87675965895748	21.892278931512	0
94	12.8786714445884	15.290173971658	9.66856133663317	25.7106366081727	47.6346621960377	4.21818588562586	14.3616416828147	19.3233336496524	13.9130919353745	12.0757234993642	20.4828499634088	5.38993637347836
95	8.08150567506126	22.9892661005833	0	26.1749593849419	42.3156763084705	10.2106876509225	13.1895566814721	13.9400110881921	7.89772732877054	15.5724213512230	21.5588912654147	21.9872608291288
96	9.51730204479214	33.5292656615876	23.3615159008205	18.4699816156975	30.8739428420451	24.3989633117575	9.7843695560845	14.8386960322102	9.09219834167911	20.7494611553588	24.9448858942768	26.1193884189466
97	15.6779759336194	4.68548521563799	18.5280258015676	12.3889229275855	10.6989934503121	31.4687762604965	11.5857156757333	20.0423694875462	21.5546561872346	17.1668580415297	1.02420461203439	13.6939526403685
98	35.5010863537693	49.774808291384	43.2761403639317	26.6466143418917	29.0006238096752	35.2739760655858	25.50433074984	35.3462552257172	22.6915138770892	27.3567052711762	27.5096808525421	15.1212054699225
99	15.7388738125190	0	25.1144710849548	10.6550314212591	27.4772624270573	0	0	0.631757539097748	13.5400127798996	0	13.7809328716803	1.6485903769861
100	25.722058224352	57.4324627026275	38.3009739251450	23.0053118088858	43.9187769744227	45.7980553607761	10.4653469251584	22.032199996385	29.6806617905725	13.2296980103301	26.3051650936501	15.9359163405535
101	23.7601537023463	32.0601639706217	14.8739183367379	26.3710327369352	31.3780677779758	52.0096087582698	23.7565441055070	21.919763289661	19.5744702606721	15.8102667111945	25.3991443544056	18.4872428804150
102	28.8977072170266	28.2827072422398	14.5285729616266	33.8915045129079	50.8190999342512	51.4593751827015	11.9497757489094	22.0439230063891	20.8756359750486	19.7470886433860	17.0882889870529	25.2970485371414
103	34.8552754516356	30.9873570620551	19.3991919588520	34.9065273710417	39.0608183783292	52.4590255001386	27.1605452198398	28.8413782405531	16.5951964054339	16.3513741854173	29.6671062451755	6.14026273291452
104	26.6807352123824	27.362867731296	16.3539541745547	36.3142486859389	20.0771159870852	6.59901876368875	8.08863816703335	19.6911000528706	10.9566607310342	13.1227062198336	12.4280057434568	10.2166129388856
105	32.8411426326856	36.5427114907895	28.9927107684906	25.7330974007685	57.9814988019227	35.7879350474918	25.4842328289821	29.6228390580662	19.8618609641945	33.2158685839798	45.5113673712076	21.8857907506707
106	22.5355403110948	32.7643047578967	9.12599736834114	37.5241225531018	20.1194148189933	23.1500800224159	7.54012864323661	20.5143893246253	10.4380444685832	21.6970682493378	26.1735261089767	24.3228174297711
107	26.6675764138046	26.1099944153861	6.66207858825554	27.2172626622398	38.3614452250902	35.8370655166389	16.0111960874498	20.5387563404604	19.0660916978903	13.8389874892553	21.9461388748868	19.4585550464561
108	17.0895794638881	42.7800819096442	31.5992762554592	19.1926755859372	35.1242587031669	47.0637781765437	19.2667206438607	30.6505148500557	24.4422337352368	15.7286082324172	28.3469455847109	20.0728747130267
109	3.55943630918928	6.70179021018536	6.84458508129006	21.4764803044066	13.6317817780693	0	17.4856492900119	0.148115310838177	12.0591204434344	15.7430914144155	2.97704836432605	0
110	33.3170618812683	34.2392215696012	8.591569855002	53.551092779482	32.2858801929399	14.4427432580741	23.2608829242024	22.0008420604964	9.64781177089666	23.5291904276447	26.712408930592	29.8737839948363
111	21.738716598894	28.184130117681	7.98370039201323	29.0125436746144	39.5357123396961	29.1048538234342	13.0571335565421	22.7774152144150	0	18.6289254222234	13.4174595603413	0
112	24.21313052513	8.7581661317133	9.13703898375985	8.27146415937719	6.20660071968313	5.61037828278567	5.04821025417996	6.04002434021224	7.9676082736913	15.8955880983653	17.3635721045403	22.5535989789639
113	1.74074193777276	8.16591950217617	26.9515053601946	27.0439916895049	27.9431516454311	12.9915308321777	3.25347638706122	11.2922610370006	22.6710089449225	3.2255366720069	27.2110858965423	4.29622728396581
114	11.0064870976479	35.5344817440811	14.6389695113623	38.2746087353004	30.8404007978174	33.827490088682	10.3157364331007	24.3139336055949	2.08547440339335	18.0999046357588	14.3336712233747	5.99236287225693
115	33.5414570853783	45.1822311459235	20.4247355136355	30.7594100434050	28.9565807375525	56.4219454685996	20.9437306163052	28.7558072934846	24.1105161847721	20.4729504518084	31.0953095159854	30.7751246880366
116	11.8694044041938	29.2985100881643	4.30819097915134	17.8021494421349	25.4654895190197	14.5361166731066	9.30376864198476	18.9066721751467	12.1660908464786	12.3642770647444	19.2122517444887	14.6139020951402
117	27.3022641436435	48.1175125128023	18.7421782045951	35.9814110844560	35.2777587109299	23.9836745650109	21.8770553560931	11.3311839168676	27.2664587045564	25.2635612354990	6.92478671562331	13.2398592196541
118	16.1582105791253	16.0584858331924	19.6581203272939	21.5918558634116	22.569770642433	21.3830220222595	10.4959572340123	16.0154574341758	11.7032112704931	11.8923529784	23.9598087465259	5.30238381362179
119	32.1304870984857	21.5738087284612	24.0907775165199	7.41579985674856	8.68911184139252	12.7908338366938	10.6580636922433	18.960095987908	21.4588688124319	12.8553951928172	18.03976822478	21.9431357336327
120	12.5523670438952	43.9838988702952	16.2457206084449	37.8818800105787	17.8701095410157	26.5297371330863	7.81293906057594	14.0282479928579	24.5090422691638	20.7538706335165	13.2825629798522	25.2808803848436
121	21.5801457919373	29.0688017087636	41.8517213119672	26.2175127115876	56.8572171447938	41.4725430067013	15.9861357916258	16.9261733062038	26.1134237909217	19.5014595015268	15.1300720313044	27.9677766329352
122	27.8576441029527	39.3549875211537	57.3258202501785	38.44723977424	68.2737138631762	40.4885802680479	15.8141973952434	23.0190688105983	20.5472127566234	19.6643706045667	20.2452852239484	26.5925591487671
123	12.6647804863002	42.7374493620915	44.2166474941109	26.0839432895029	36.2112290630426	35.0021576335434	16.3854570855841	28.5310687004024	9.9008167676183	7.54005740432072	16.3803609913087	13.9978432883658
124	27.505626353358	12.0461879777081	1.71381790629036	16.4232378514498	27.2804170876019	9.93243444370934	10.6936792292752	17.6685512829211	0	13.0692828692783	19.6563762051043	1.53333151914543
125	8.97171516433341	16.9731471420076	8.91463589609514	19.4454272076945	36.0878992584711	30.2624888506769	18.1469343299020	23.2111815609857	9.43178944150598	19.0143982188271	12.7141512484366	3.11411312173314
126	20.6248148823152	31.1793603547929	25.2375992389852	13.5780515348973	31.2300319296099	46.4644663521551	19.4159421323801	13.5766667904916	21.7331830975823	20.3715624399333	39.2364349999197	14.4577989313773
127	19.4030851575365	12.9945320222267	18.4771581164138	36.2703616869161	42.2866536495002	4.20318823249482	19.6098309404365	13.7700156087882	17.0977027626983	14.6412233420922	22.0367061502322	14.4554508223785
128	20.6358991430297	23.6330194756615	6.9562747628967	27.785098913221	31.2240094969310	39.8964235791422	6.01317521229061	16.3044040460446	16.7949599751957	16.4655713724745	24.1994246962092	21.0220039918445
129	29.6397028919219	25.4413920663065	30.8012965092761	28.3519496428559	39.5589280655439	23.3625404105024	8.38816039980768	19.1811024716780	16.8446796799450	21.9141794126416	26.8278528043300	20.7438645535959
130	24.126596840948	35.7820974064582	20.7025605739220	24.3811157143764	31.3127643914157	41.7713772853669	18.5060725776680	25.660197850205	6.68858994303933	12.8706096841106	25.3919912159709	15.9805148003766
131	29.8374724766900	38.5863729117587	48.0869076718666	30.8815030977111	49.9401230583041	60.0936174382809	24.9254376142147	16.6433850737899	28.8713021643571	29.7065606639725	34.2718970952832	34.9480946136174
132	34.5801178176482	42.2132386386727	14.9170878914324	15.1553380175704	59.2847294335539	42.3249366124696	18.8198065004537	29.5880252732739	14.4486841157977	26.9384420680589	35.9479441997809	9.40051646158905
133	27.4355242635337	22.5079193719315	23.5661080329084	29.9062619437846	20.9948001453548	14.9037117303469	15.7847080403459	26.5036406641453	19.1357598938681	8.94518345831226	33.3973879920535	10.7958505773293
134	35.942133933942	31.7499003524474	43.7336008205492	25.1834373883851	44.0054904950718	28.7540791310947	12.7829763423111	21.9622712236528	23.9924618895856	12.5235803262580	21.4009370896327	24.4350200788962
135	5.23297941819762	0	1.04141470744077	5.99452840657253	7.06042813557912	25.0341537458622	6.26869707006717	24.5053579734391	15.4946561205578	10.1369682052955	3.66471477881748	10.3965088650311
136	27.3448047306159	45.1622904396533	26.5748477237222	20.4498673571668	47.5910707529567	51.5139130561657	16.0873919294698	29.1776046394755	13.0048207393153	22.0227517355383	31.9944096070946	19.1630082822575
137	21.1942509239282	5.16954296587128	22.9045805220634	16.7437671951612	24.5366160968281	21.9993927539432	10.1067148662695	12.1463113589262	26.2575379175358	13.9984825052043	23.5236721709279	5.26225691333454
138	13.5860428560421	29.0422284320073	38.6419260041883	23.1738828187726	40.4626922297601	29.5776452256924	13.7509616711709	13.8080975343055	12.8789517986839	23.7125046424647	31.6023437131639	20.3024734919078
139	11.7066537191463	8.20997116313733	0.47665027389875	25.4368465462437	22.8631076116154	0	11.1226461072003	22.2115107020861	4.4886366665433	10.8011923832220	5.9896012121002	4.23591776094985
140	29.3334007867337	42.5671828385981	28.447050671884	21.1647613762301	59.5862454664384	26.4833931527359	9.8021826482533	31.1242909976411	15.3671839440917	18.378170525909	25.4249295727412	26.4892378132516
141	32.7793475649039	36.2736183192857	20.5590511000372	37.976600173732	52.8308033609686	10.5361397000978	25.3027899507211	31.7477784758164	18.6318572682040	29.518161211724	25.8167780979216	21.106908871115
142	31.2937772111526	43.1853942061026	15.5282907856922	5.40744584598671	33.3531727651973	9.25476931770524	14.1730776691818	25.5926805213931	14.4671759676500	3.86350974657905	7.61061090746009	10.6644628808657
143	35.1274492991824	23.5371803930644	22.4035578096063	18.7405673044280	23.8057193065522	28.3199529896675	11.9245157090673	22.7756181319611	10.1907379271048	6.96471121904099	20.4618426275001	2.57463584404886
144	27.7209419826758	27.1504688571185	33.5398408924646	17.3833242732861	39.0692085148517	42.6282580375339	17.8527477336086	23.9519478153270	19.1746480530403	10.8120467933601	11.4081322807147	25.2134605118454
145	13.9985146429039	14.7071497182416	3.4450708497857	8.24562708103625	24.9667034443176	27.0089745534542	16.5524860676606	7.081775449302	26.6108922196288	7.71234934472981	13.6614176810758	2.04055168839059
146	15.5572818047244	7.66078751024492	2.27452922656779	22.9916203778265	51.5119467570376	18.7202174703049	10.5839491371089	25.3860633951061	14.8336064541469	19.0105431883168	25.6469331372964	0
147	24.7614478994772	38.7799863435408	31.8449897828353	37.9519744966019	44.7345104766158	18.8171492049991	13.0775081145504	28.3859600570227	16.287454160661	22.6588936915216	34.0916549644204	21.9139760646464
148	20.1060919785878	14.5770487717125	33.3614002226726	23.5894799397938	45.9982168782233	24.1560442775576	10.4190585323674	2.67820469275413	13.0440537441162	21.6564251516861	1.27161216134508	28.7060628299405
149	19.5444937237559	63.4547992907624	33.3641824999432	31.1954947313242	34.1015343002035	47.0863465605017	20.0449342850494	35.4687686641433	26.0230570631759	24.2544519677223	39.8787862067772	30.6650924617264
150	2.20021854516229	4.5534283945596	12.4492346720545	22.4731457927403	33.0531584605372	0	13.9151978658831	7.26444478123458	11.6946916472839	15.9300688847253	4.31765070128899	21.7721078263920
151	23.4734050989068	15.2370945948954	9.11577372034715	8.55007121260948	14.3421753525962	16.511528394342	16.7450777898503	13.0881872101389	15.3946828756935	15.4833193840568	21.3544844269377	24.514966273
152	25.2854347075209	19.8681231099646	27.6164829845994	26.3457587798597	21.1001486261931	8.19127461926914	11.2801300121284	3.12487448220961	0	10.8430064660755	30.0897691568046	9.30666336797118
153	26.7857479499522	31.8388915606442	30.9293786517674	44.1561328765742	34.2965296929826	13.9304148546085	15.4738321732653	33.2951991399622	14.1279961932343	24.3769595011197	31.0837184623343	28.4355835801221
154	15.410540258601	12.8095043272292	39.8964407695633	28.6447382438184	57.1010153665574	36.6103360945944	22.5518220497326	22.9975794100197	7.59480640856155	15.6659978713149	18.2764379944363	28.4311679714771
155	19.4048364080467	51.9050683027593	41.4851959272766	37.8049704012857	62.3147429490275	41.7746458901871	15.2174325126149	23.0784603082451	14.0987346063537	20.1652456990118	25.2877221405955	12.3671959426350
156	33.7889625818023	12.9705470189719	9.99636084827078	27.8119260516089	46.9049805953608	14.5015046630465	22.5458722822482	19.1623029395117	12.3690554817284	16.6335877588146	26.5305894944389	18.7777730281262
157	16.2983098399717	21.6503316175877	27.5395382705639	25.830864199311	29.0731254422635	25.1286796645901	15.6149088965846	19.2519010185996	27.3349423361559	12.8743736128836	17.4741244912581	33.8005662987595
158	19.4720770859392	30.9896064809255	30.238184887386	41.9568193746295	30.5710621589166	44.7264259431178	15.0246066975031	15.4541300770089	26.8440012218266	20.8150504240563	37.2716460593559	20.768775652417
159	17.6807934672404	41.0759577611752	16.2753003383621	32.3751965775940	34.8232621219754	34.7178739824499	12.0748781883880	19.0326666357949	20.6073720448515	16.0079271396268	22.7537099124739	36.7787762346752
160	2.55659172815365	7.07746855262644	5.1265970600102	20.4551748656525	23.3832320872418	10.7268497230585	11.0986646049515	9.00493037106228	8.48733332221853	11.2623013441790	6.13967580210747	12.2559011139847
161	12.8606100083189	28.9445734864727	0	20.7216406857679	27.0731824880367	20.4823630185579	17.3029778429751	17.7169054116268	22.7971637865791	20.7659222573028	22.4737951197169	17.2916364700797
162	24.0854240955537	12.9148864938168	5.46293994949326	15.3878773067516	18.4934802670835	15.0265080096338	8.92985447426905	16.3410404989623	14.5322137110694	17.1710567099506	15.4994139936831	18.8124907966313
163	11.3718881627900	22.2308129172429	18.8054650964558	16.3588330357554	27.6559406902982	6.44601289447746	15.1767810401462	14.8746721471435	7.17576582260414	13.9611637715328	21.4436849054379	16.3200945362153
164	11.3615088495899	0	1.37786828574697	11.2883078563781	12.6475633602282	0	9.64643080596746	1.11851647716523	9.12929581888491	14.2730660307178	8.64608191294247	8.64448388886212
165	8.96384088481452	16.5549438009530	15.0183915348524	14.0407465223576	22.8661198883189	15.9995113155836	7.09484442675752	12.5075249886485	9.33396046935483	18.9040660336861	22.9276626387739	6.50406669370688
166	13.3338342844368	10.3157623389829	24.4526839461848	4.42689478397734	38.8399862150169	27.6496511631103	5.96306741922546	1.60161077846436	4.66401248070652	15.1273070014507	11.3024732496111	5.24240104950496
167	7.10437174026903	23.4826044676795	26.2209570546439	24.5712160721065	45.2047950396102	18.0916296015957	13.6515635624724	18.2041833617546	18.5694329724475	16.1831848676499	27.6467457233646	29.5498973921567
168	20.9483146794976	22.6898462028515	30.7933231108968	31.0309816444955	26.559626946907	18.7588541881586	10.0153295450358	24.6465230241271	22.0006344806678	8.7680727942185	28.4139867405352	16.7858859504183
169	10.5651691030406	37.5314757080577	34.8162893790877	22.3713720847392	53.7593917730342	48.4194064032208	13.7011673473105	22.5737987528022	24.2013002264561	5.18344168433686	28.6798251527471	26.2110112638369
170	19.1360836824022	20.7994558694580	6.81484396551392	14.4056101941179	36.3887889805754	7.4826532743393	6.17935350398059	22.7104430010426	9.78502954141405	17.264573671597	11.5189869575932	14.6137011618930
171	16.8262633495039	10.4393029980829	11.5697244988305	34.8990464390851	24.6092345019355	39.797799874862	14.1809584531741	20.3715664203707	12.0889277845870	15.3682894206499	21.2249576307041	23.7155746904454
172	14.8304258711837	34.1201788035494	4.80073539342592	32.1243723621208	38.46040136294	35.1944274642581	7.51936426704429	27.2669286127438	8.62067397525894	24.9608154456854	22.3886524851329	7.78819465935499
173	24.4108220008212	42.0876375609532	34.0450222708591	43.2278564483004	43.8380666545956	24.7159013804232	14.4419927584709	21.6388215289901	30.9925323311787	13.9758089275520	30.4133243378034	21.1660079302134
174	23.9336277296131	34.5282920299672	29.0512657524823	22.7532713748890	6.96978833145637	44.9090453227105	16.0869296059683	8.6029440162643	17.3641745834410	7.56342299228432	0	5.10744895828876
175	16.7630795464537	19.1348500195314	32.0376313010373	24.4042460135388	38.9823954103379	31.8908631419056	13.5391877554033	10.9541524333538	14.5386101532081	16.227407099266	13.6277711238766	5.25013004650435
176	34.5628517550574	35.7019935263217	31.0780976951631	42.4861072453963	38.2811824059574	24.9365247055806	18.5805892992249	15.6413360445706	17.7163042766255	19.9632531868271	28.6480111658743	11.7233279030943
177	14.6263114148885	25.8134285495851	28.2480721869857	22.7376251373991	18.3833992589359	12.3097671462109	6.47842378137044	4.65351546975265	17.1380255644010	16.3766744966927	12.2065447092517	9.42113869673652
178	8.7356440533137	22.7915077425509	20.015043877957	29.7067538805702	41.1208778954079	22.4109519372394	6.46180367236137	22.0176157106989	5.88040992595406	20.852090016407	12.5935421177577	19.4396587657745
179	4.06444895505298	28.9972373634208	2.1228249015639	19.2687664612719	43.0484161536558	0	9.8450745867629	8.45205606596607	4.03986894448799	10.2885775010750	17.7687897016135	0
180	18.0629531758262	10.7454878365347	25.7791206934083	8.05108723065219	39.6102279167517	43.8529122352939	16.7551668562409	21.7853920093604	19.3244229596878	13.7819598579267	37.9089906680807	21.4446970642654
181	19.8105233166031	53.2797320611217	27.9460871566733	40.7102306232617	54.4725387948921	19.4625906759737	20.4339349903323	21.9434986883181	18.4812914211870	27.5321984726959	25.0291400145413	30.9354979975483
182	26.1871870728366	60.793581737184	26.2783914888805	34.7677188789218	33.7917152231014	39.4350270556533	18.2793879285982	32.3045813937703	17.5973958321390	24.3560781755803	20.1496438431653	36.6654336212107
183	28.2587215010477	24.1850366410915	15.0270394432257	43.4741145644177	45.0207843112893	20.5313869054606	16.4604292478342	11.7883458934634	20.7525717629842	22.3642060948929	16.4006846590361	21.4575852571693
184	31.8009329088738	38.3990805334729	19.5828519075091	19.8732603873497	33.7067077549942	29.2838265586186	18.2995234351379	23.243372122721	22.2406314703994	30.0654476713263	25.3884271140595	33.0226278335896
185	2.59639160877162	18.1699012530773	9.28869345064827	18.4956288420758	34.7872208450478	20.6212979844906	4.68418301627779	21.4397693138735	9.30415751770554	13.9752352908853	16.3629402608342	14.5077225138101
186	15.0591053862873	39.031118499858	21.3719937613662	26.8323388573366	31.847043021587	38.455518973511	23.6259140443791	36.9704898834012	15.8076160423165	20.1163981895340	27.8516898720794	16.6850275798771
187	22.1537865072052	45.415916811658	17.6050792720823	29.0109231566794	24.7600575650356	23.1419870321811	9.1514218066218	23.2108787229048	10.0476863208701	12.0109158739919	24.2030614029018	23.4996673396935
188	34.3075713177280	38.6354379960036	38.712709849711	43.8964689685598	40.0077547530395	56.2048887695224	27.2359952285353	20.6034348226851	24.3451793331601	22.5710075433972	19.1269769800430	34.9565740317225
189	22.4489598123955	41.9647513399046	22.759434192673	18.0931319985136	45.228921385343	50.6791031653385	14.1539782787326	32.2198464751758	20.6056957150194	16.8646706595155	20.802291410518	15.1743756452590
190	10.5279294413384	40.9269177331145	17.5300155208092	5.19217655149341	29.9515582500822	23.6286509297490	21.4131331883002	9.71699766516884	14.7102654718342	6.45211802604912	24.5780867602708	16.4746256173912
191	25.8062583094086	28.0575342411795	29.6576422140543	15.5646115207362	35.93814631954	19.8371243721460	14.7966480654981	20.5193324326554	10.8561209614775	17.463873416889	9.85954051204943	24.7661286416981
192	23.0410129281013	38.2801140494464	5.57190413967345	22.9550967309221	48.4041858399133	22.6064310457218	10.3216955188552	6.14208625055796	10.4461295010990	6.26809782874749	11.0552300346989	12.6252800615403
193	18.1153059760647	48.8890032681834	40.9576009076264	32.0535090892363	63.7519230623965	50.104586555766	8.80550338191629	30.8799479924722	14.8907722824152	5.29178109814109	34.2722038361929	20.6557545438408
194	4.09975491780296	8.29097105080882	2.86428591427404	9.80872139389017	22.6236182496528	39.3479689169534	7.04603339230886	11.1275779907433	13.7277643306007	16.8144444496388	12.9235550616306	13.5982778915092
195	19.8054076189338	6.27046759617341	0	0	40.1959831147019	15.8866992368078	6.07872600423872	30.863238190209	10.0582190337887	7.54085262203279	5.81839369674563	29.4419845078517
196	24.6319900888875	18.5080488607985	31.1123978677843	39.7856988491807	54.1877969891747	19.822325730476	9.57495522644368	14.426208988371	10.4396951923239	26.8582046557548	22.3211609937347	13.5279620338380
197	20.0064130746643	20.1290605816270	26.1055937494014	28.236392219592	21.2836954319729	31.5653763614888	17.7012280653373	8.8001916290589	10.9779415197091	11.2603356691204	21.5435701132878	17.4322764470328
198	25.0541086992877	16.3586742079702	17.5270208112075	39.3899163937278	59.1152399136863	21.1149110463497	13.9320260181889	24.8930857080442	16.0310717465917	15.8208354385059	30.9149164934437	21.9956466409062
199	7.56425253290262	28.9086658910039	17.0433539789483	17.0935276867621	35.2559817281975	35.6846448021983	15.2759316571795	9.14002030966812	16.4375348073923	14.2225447376284	13.6001550416342	24.7898308265075
200	14.5506426750787	21.0121162097029	26.3518998938971	37.1282859342056	48.8049154511143	16.920638545604	12.1304387253507	23.2745734856326	14.4057618020930	18.4735968413914	14.7476861509230	13.685023375409
