# Supplementary material for: Simulated data from a genotype-to-phenotype crop growth model for pepper
Source: Data Brief. 2021 May 11;36:107119. doi: 10.1016/j.dib.2021.107119 (PMC8165395; doi:10.1016/j.dib.2021.107119)
Supplement: Supplementary file 1 [file mmc1.zip › Full 100 GxE datasets/100 -- h2 = 0.3/1145083767 200 0.64 0.48 0.64 0.95 0.8 11 GxEyield.csv]

	NL1-15	NL1-20	NL1-25	NL5-15	NL5-20	NL5-25	SP1-15	SP1-20	SP1-25	SP5-15	SP5-20	SP5-25
1	11.4636759141092	25.5793576220679	10.7101221269373	33.8038452322113	24.3732472950621	13.0669223147487	12.5713619863183	17.3042404130310	6.04665269944478	15.8798763423284	12.9141783230183	24.1258581945992
2	44.9055135318255	47.7354000900334	43.6590240728519	58.5288729696793	33.2360354925299	70.4885290000618	21.0438229797767	42.2222035716301	23.3123558208813	27.3544102446005	42.6212094234547	28.3418508500456
3	13.2957825005586	12.8720331924794	35.0583436725173	24.5841641476307	20.7943032135806	18.8024492667076	9.76816765099194	17.7537617659498	16.6417295758466	9.71143234408494	10.7710212057378	1.52176595495717
4	39.717312215939	27.7778291410475	24.6927365469007	29.9038745032176	34.4506321389197	33.994087881331	17.3896308563504	17.6788733008212	5.13717907137317	14.5305694362414	23.6679225392832	13.6136625861823
5	36.6011248379333	26.9579386224983	26.9656815033629	30.0668764591695	57.3787180409733	9.53266927040062	26.3007508118196	32.6520910144057	14.2564557598576	18.5017182216266	29.7213286436978	32.6593405666863
6	30.0887058350381	31.1629774929634	28.1988543444883	29.208812484869	10.5745568416481	26.4786504518709	24.5763827112621	18.5600816600283	18.2225914930546	17.0916217490622	13.6610137731212	24.9298818819229
7	6.34337236722557	31.9023635996214	5.16639346751063	13.0808652007800	29.6810777806214	7.58284182444054	14.4021918484701	18.6429319472444	2.44909500252901	16.3484456984357	17.1947275444736	3.43733659250857
8	17.2397062426451	25.6662990818768	19.8190893213590	35.9327489748294	60.2147189508545	38.2834753972386	11.8285037549153	22.0674287007072	12.3477967501164	24.9988836671836	27.1120726881335	27.2253040381480
9	20.5478814268408	23.2626162758255	2.89189436431092	18.1521785389146	18.9414409985869	25.2292777510416	11.4500973039059	12.0754730653095	9.53855868926646	25.4658824469283	28.7736069910154	12.4536639078034
10	19.9888682954846	27.9067379947931	20.8745762265292	37.1636951262621	26.5433296862168	31.9985842205888	10.1561702023320	6.69313357907567	21.8753220264923	7.07476693915003	6.82367901485946	21.381153886625
11	17.5969165691534	41.826718877032	45.6182514925593	32.4374996115851	43.3764861289933	5.28624703691803	22.7221904821425	19.0777355918119	33.5844220604931	28.5633043882637	14.4672851481587	28.9112317575931
12	9.86993722467893	5.22209251001833	16.0585241575592	13.5757708372240	32.6256737857228	18.1579888928969	12.0594059440678	18.3163863456115	18.8815153054529	11.3296997246220	21.3921399692448	3.5040480754754
13	8.63917606435115	9.19324891761577	8.46401673629119	17.731294702118	22.7932476620619	25.6827924918771	17.2943737150765	15.757534060354	5.54287503040588	24.8017068121297	8.53787114500348	20.7459062734703
14	16.0451122602365	30.8072038047571	17.3703531046196	28.716855509586	42.89949299805	28.4208792260579	10.7605407860244	0	11.6623191233156	17.6168548055563	21.0998961836935	22.1311918851555
15	28.8451423819212	55.1068176242701	36.0103002313515	10.2366361415733	43.3946894406894	34.092053988949	17.9995673374567	18.5255631564053	20.0470711112407	18.0700568739815	40.5452380566701	29.7001424686124
16	15.4372028237008	30.8503686024506	16.6542783213477	21.4458371759812	22.5427058402428	11.4824531387884	8.0561073154928	28.2505469769198	15.9920333477572	13.0269917386060	19.4141673488157	12.6358658539839
17	12.3711721208793	28.6895523539707	27.5751423444596	21.9708868888897	40.1434076479981	46.8265027603409	10.1645476640611	9.4943824254781	13.9944507858216	24.5730897355314	22.1651136252103	16.0500279907761
18	16.1326830021382	28.1469697305495	27.8207283377514	15.2977644345983	44.7690098852469	28.6099037331346	20.2920422656429	14.2639428268144	13.8588638967170	20.8635966894942	13.6255758459809	24.8632290732126
19	19.3801065650962	28.2362050572899	17.8540258569830	35.3093774648925	36.0018294153028	19.1518969950284	11.0144562238526	10.4581329843387	17.94656213418	21.3382643652653	32.032172682254	19.4522516297932
20	21.914343514603	22.8275826471326	20.4056511253004	39.8625916017502	44.5610577343082	27.4579099947065	17.7474570457053	21.238915873548	13.6798310894937	13.6581382508604	21.8822959931160	25.0604964444026
21	16.8555102409981	25.6902593126968	32.9004047882894	17.4196724343818	5.35732490138567	33.0932559871361	19.4085452803479	10.3777443908727	21.2309769366772	25.2824392709715	25.3036246728273	21.8445016297788
22	34.6714922197252	53.8892652721605	31.7898924831955	40.517112023713	54.867112612599	16.6523394717287	18.3079449374815	24.3400468875084	18.4970084799357	14.7313167636136	31.2260437788563	19.4833198273310
23	24.6752468993155	30.0960009743340	28.0572597575140	37.3105144979199	40.4502545586083	30.4794821676707	9.68131308717444	20.743036393644	14.4296204814192	16.5745287377257	31.0659696638638	20.2148353539898
24	18.7905794942609	29.6376925440853	21.3502087211858	3.03399859489198	17.4565350596738	38.9827304691371	11.5885528713805	20.6241733018909	10.9140158735433	14.6363364386900	27.1422058229563	11.8323688618175
25	32.852581084254	42.0848284624611	11.8383779291960	12.9233268752675	53.1888392393201	6.22907615816372	24.4189441878337	14.9940805172824	25.4613924570079	14.9220560124993	26.1741614437663	29.0822477688548
26	17.9703370130786	24.6253133784256	29.7742126229491	30.9601333244706	21.7513406870622	29.9135528600351	14.4550353600668	21.1912271251416	8.16191909847536	13.4509606052068	13.3276490714678	12.2481326541993
27	26.1739113752373	40.0567872238476	40.2881906136832	24.3971273354561	45.8562022235634	0.364419351928348	16.8109350556309	24.4637565478287	15.7114447070507	25.1348403147175	31.2878739411658	32.047159211454
28	0	14.5123179327537	31.1801876245516	13.4866809182131	19.3111162914663	2.81525027086117	8.49479919321897	11.4840226845061	0	16.9370489539531	19.7836247732707	12.3567232618496
29	23.4123908353914	24.5975740582991	27.7985388375187	37.8634068800967	47.9294133766836	34.4932539762372	12.0801770441424	19.8891613548060	21.8027665189738	15.9933114494487	25.6372714117825	9.25442347037497
30	25.0043154792721	20.1131266281299	6.09491306061695	36.7078304564617	34.0377530551778	11.8213050316596	20.3251678833976	24.5688570375464	2.16290229592435	11.3986057289468	20.5493865919329	13.1348452361924
31	22.1981123047141	12.0483666362996	3.07943223810914	17.0883250450568	45.8825024011754	1.33917919911996	15.1174634779506	9.48217779503213	6.41928818913833	14.2686692978744	2.41322050425700	6.30489892316024
32	14.2195597919471	19.439295453724	11.0981140875708	13.5087228705704	54.8748582861498	47.3194628919109	10.8438264710081	10.8564450445720	18.8722232037568	12.3803484572060	12.3967463157792	28.5337172171116
33	12.5005349034734	21.1632243371768	23.543723435535	14.5576311216369	30.2447606966487	26.5433049951291	13.1927218711678	18.3088545487704	17.1171748320327	17.6838735814008	24.0694938820563	20.1309819456771
34	26.2279954658654	29.6834658645252	7.1483886930081	10.3676704715568	23.7250001794083	7.00783450552174	20.0833995151005	16.6459942488972	12.5334755062123	20.0692009805169	10.4103205197549	10.674495933221
35	15.0794360999438	31.4960641894107	29.3788893433674	25.4023819729862	49.2422810498147	21.0479623638301	15.8398268732168	27.2368788765812	18.59735006713	10.7245679988804	6.28353510784068	26.1646599143876
36	25.3200878612473	34.3131997305811	12.8984381567414	38.9422097850120	51.8246283512014	16.2867494724042	26.4073469554788	30.2011223790549	6.03373323613319	18.1239718644086	20.1734796425667	13.9908770495057
37	7.27462420008179	37.2335579029917	31.2251674214962	26.0465298116966	40.2306495354434	51.8198523872066	4.51036623190078	24.9060799439987	19.4020570291711	20.4002875032885	26.5790396118623	24.3546574904112
38	22.9244790835336	26.6795445528635	22.3900442531387	32.8000492527856	28.4814992246800	34.9106098290232	17.8720284692801	16.4659384539363	23.0002053595080	14.2663111371382	25.9426172209614	13.1068108559508
39	12.2934658373119	33.5994264398418	4.85321572430972	20.6322237862529	46.0119883652281	47.4419122652406	16.5493069235587	29.8534944781200	13.6355910518853	13.7529873677922	21.9713020755990	5.1905589603414
40	27.3546328545879	37.6640816249355	37.5496495246232	36.6187446364646	62.3635217791808	58.7865308821869	18.2233053073111	26.8842686640302	28.6171255246440	25.7909982164547	15.6443257654465	20.5736235390173
41	18.2029594639826	39.124860982402	15.3920488198781	18.2532487684859	21.0497527778075	2.62420381044673	12.4361706505083	25.9920834484453	13.8461042171318	10.6141099504802	22.3985646147221	19.8950096541931
42	12.9692718823382	28.0177291992951	22.6911817071094	20.918249847483	32.571696481778	22.0561579218532	13.19396919688	15.4979194872092	4.76154164151339	10.5223888054634	28.2783712295474	16.8325744749188
43	26.1623046961278	2.01317364216039	23.3944454487509	21.51689496751	31.3878661897501	17.7076884439256	1.75545186034156	3.73677099227893	10.1630488029943	13.5965739715732	8.41155350788363	17.6006557771091
44	25.9395132006971	26.4914630512922	15.6032367187853	23.8005750916072	32.4539702626037	37.6179348919563	16.9667807294285	10.9974652652589	15.7364231281140	22.1955191058952	19.5020444319421	27.6207431400686
45	1.16053386514939	3.08973224902708	16.2471810882123	35.1367083213857	9.95254561888178	2.88178010785472	5.64144277158025	17.1844189768117	11.9969344837203	0.793860764851885	12.9625893320942	0.275874982736417
46	22.1666091119138	17.7894432896842	0	25.3791309429884	31.9347599456305	10.2444098794555	10.6606273515240	19.7405714737396	10.7665540678772	17.1598314989153	38.08351069637	14.8697144795011
47	28.6728106814513	12.9872054109248	0	31.7996800267294	36.2820964600073	18.5519225380262	10.7873280187707	10.3649496169958	11.4647042827442	20.6468230762820	25.6618181717676	2.6018702858299
48	24.1884329039692	37.8863027171248	34.5903400206182	16.8966497344313	58.4706323653435	26.4247575309594	13.5215046629975	36.8035149973585	22.2343350557659	6.99396919708528	22.3685693539321	27.5465639702756
49	13.8542336475378	30.1167798900178	0.612407331805411	33.2977757495221	41.4089900534348	35.2123451245725	23.4642683390164	10.9508335031563	15.9037193035991	16.5240937972727	33.9934187865896	21.0310713466699
50	25.6285608936476	44.4204719693494	34.2267114263930	26.4273058900241	23.8409251629571	45.0772889324664	13.1373109462379	9.51500947139931	11.2294154700151	16.0636387893437	34.4610631285263	30.6292951162885
51	8.37294611744822	28.2814434171699	39.8167232811498	26.1095126791539	32.6513235953022	50.327941427527	13.9427441604121	26.0446604663733	23.9191974312942	6.6700670567165	16.3493253543023	16.8211892312165
52	12.1986893905562	10.9198768453913	0	7.94507172344902	16.9869105534285	10.2184641664806	2.55252291282353	4.85447229643695	15.2933491237892	13.4649133394517	16.3639716953728	0.419679475559459
53	19.5307632405774	26.3932345549879	13.0438581313861	35.6268946435822	28.9881761930813	24.6505342731523	9.907562393707	16.9609059604480	21.1649294663033	22.7726005677591	11.2467907435003	0.0170403593885862
54	16.2099511745799	40.6016045764678	13.9025079403470	24.1115896115499	25.0569839175674	21.3126867888409	15.2276411957659	19.9197229186287	9.11675661333825	25.2885093548481	31.2565956759729	24.4426065298334
55	8.55771343076138	28.8019534407283	30.9781209774863	13.9653499065287	42.9033012399184	27.9739968439373	18.6401849206851	17.4816829751961	15.9710719552697	18.2218239158524	23.4506708044816	22.959470293293
56	3.97824524190827	6.33238301427226	28.852284780644	19.3128579666793	42.5499437900225	31.5283258219359	9.93398655264361	12.0096253392690	2.18423250208614	14.0106519155660	19.8034019696752	16.8042174941959
57	14.7475996595853	27.6347943821527	24.7109855155780	22.3336396143354	32.9216933856503	20.5451860820404	15.9756973192537	12.5491233463777	21.6927577791024	19.582223578244	7.21794540470465	19.0394402587395
58	23.8787894756831	29.3201416230336	24.6008632333002	36.4742235655395	46.367513476641	45.4781569092806	20.7022453105284	13.3778447315954	10.4739914343567	13.2139559190379	41.2664259158744	27.1211624351423
59	22.4087556524957	28.5337704220883	0	36.3989606106304	18.9459104873497	23.8999921349069	25.6436089926571	24.6611331303223	8.47930572800444	18.8744020428859	14.6744087258718	10.6318736278648
60	14.6904137277265	8.15450261891766	7.8438691991264	24.6800840971363	23.8961716523254	16.4074193624552	17.9303903507552	5.04804856797656	0.716877356939772	9.96540720264803	31.9944716697892	19.4910765062866
61	40.87496726932	36.6280318203443	31.8263383958398	34.1947306945162	37.6186141201695	40.6019090301344	15.7580591591784	32.3918094408973	26.1014976877330	33.8112913792459	34.6737254231663	27.6863257179997
62	20.7091865656782	32.3535685031948	9.241077709799	23.8409162697420	7.59110983510687	35.1115351715693	2.38782042126382	16.7536881815354	10.3983023009222	0.364435280398657	29.4581894327297	18.7171411872365
63	26.5498299262620	5.92197105674201	17.4756089264509	22.5550063519667	16.0115688004203	1.14215596959186	21.1212369297944	17.6766431719271	0	22.6549179152144	10.3875028049203	17.4639435466509
64	12.4586342240756	11.1388174129041	6.13334929124765	36.9891994931848	44.5690557978973	4.89224811560295	14.8960138130650	13.0169462897203	4.1957736671387	0	5.24735241558855	5.02729571677083
65	15.8298474372967	30.7140781859052	23.0675178407395	37.1811630573116	47.6825300100948	31.2895878205419	11.2921959885819	8.43027280592299	22.0163545524757	13.8924309760002	23.9285075661256	0
66	37.2044848450291	67.2163624908696	30.4480466804986	57.0647615916665	59.9389192312859	61.3120735045893	29.1234830548384	39.1624725552488	28.4137758154314	27.3413091757130	50.5573116558196	26.5745201579650
67	0	35.5695844215321	17.8606079518606	31.9024882648568	34.9958075461605	18.0268382023735	13.3610952593186	16.7536587600484	13.6117062517547	11.0346862870147	29.0648031869252	14.3490935262281
68	31.1849457379542	20.6002828466519	19.5486566692546	42.8757198773229	43.1024936572843	20.3559386938748	15.4185213596342	24.8902040470306	14.3565908576223	4.99329099034485	19.3942863634297	8.90614608233996
69	24.7947130368536	22.8936833917073	18.8065083364086	13.9209291486803	34.7404296001642	35.4510991142145	20.6247697927185	16.7796348945958	16.6399183293781	12.5550506977972	14.6506571551066	22.1251398353792
70	5.35542712871513	12.9903892801248	19.6956983409202	34.5116186942892	40.605139246808	29.1674032872925	8.9531858132636	25.1424027782772	15.6370992839127	22.6593257704154	10.7691425407786	21.2875272155084
71	10.4793406939088	15.7181649218921	11.3229654351624	18.8171196887750	28.417934648355	21.122443602386	6.38856135024225	15.8208711779754	10.7815776081259	4.23642287039796	13.0000223041873	4.09129018127859
72	14.4461080402450	38.126976547806	7.86997301272507	28.3666193701608	27.3696169623840	29.0336517000178	12.4460617545155	20.7081776160577	21.3608446792360	13.6138833995292	12.7230512665457	17.0076697253701
73	15.0311681657028	30.1694053732682	30.2807412390165	30.3743730320702	33.7693955312880	38.4229944904291	15.2998733328414	12.4837298070746	23.4568278630703	16.0481508578663	16.9869735299795	3.47072589299708
74	27.0153379568291	25.9568117446202	28.5333800140233	13.3573649983039	32.733514890738	58.7640277279388	20.075858103301	17.2290862604977	22.3096367919666	22.7288120619425	32.3778088750523	34.2268146239952
75	10.5022655868591	18.01921069801	22.9961805202018	34.5163307539414	32.081260316936	42.3361098729426	12.1360094461913	25.2289565568215	13.5649869886099	12.3049748698352	23.1748292958066	8.89647506848313
76	12.3208541244857	6.26112643745159	38.1912302250286	16.3849324464694	37.7049946279531	11.9603860215243	11.9772954857769	13.9300345687138	2.07873595002025	17.5752485851865	4.61295498289139	20.53303388753
77	16.2245022271323	25.361794237925	22.6265877817249	12.3975583103119	12.7974270330834	37.8099758469004	10.7213803161439	23.9269123790522	25.2820187398552	7.57109503086	30.8029315811685	0
78	26.3842284111799	9.32767618839892	19.0698322710675	28.2270318506843	38.6546320303457	32.231285400679	9.85047559225132	13.1302446731632	10.3437137979836	16.0777761291565	31.0247023400115	12.6515572581049
79	27.2659083756441	26.9587483839532	9.32977405764566	13.6507656534043	33.3608424249212	39.1799488236815	17.1551508472040	17.5241900303804	26.0966360734376	14.0915073596944	18.4066208255567	13.1477862547417
80	26.6768644990462	47.2943545832339	16.9677483440814	22.6584021243307	52.4668620165114	23.3602712643586	21.4384736468214	31.3783950658597	7.11776389085272	16.1115209158903	29.6829771349759	13.0539580671776
81	9.39017104214797	26.9147512214623	25.2028273062165	5.8274157246534	23.0337638590868	33.9746924281667	15.6719960522607	21.9820130813575	13.4832050451358	16.7330621294484	2.22375300580362	7.35370605778346
82	26.4026051239209	17.3162789101338	8.18669465759531	33.8745826352843	32.9550332581309	18.8366520284230	24.3704550807186	14.0261769889273	6.05933357459715	15.6406574203412	14.8361456745940	7.39621800521047
83	33.7554503200159	45.3037014932543	20.2591066059862	28.5514560242739	26.8453443552920	24.2644220557331	18.7741455856863	25.3649212712904	12.2530077620126	20.2561609853697	30.4672826690991	33.7857000145875
84	45.6510067645566	45.7939313938059	11.1512839481325	47.9724519833442	31.7861069915932	15.9780712129587	20.4817334720293	23.3596419595835	22.7330441531276	21.1873627188369	31.2354456671003	16.5228404692773
85	16.5315607265353	19.1066371299594	23.7695314972502	6.283722874461	14.2134123811723	13.8729052717630	11.8598712576106	11.2053841331153	0	14.4545403369703	25.4081874520947	15.4756264847735
86	20.5536488663783	15.5453475216094	10.3056887794673	11.1398387693276	36.7007579938437	3.65522683917459	18.2335173959681	13.5868498458807	0.166571637348905	15.9396623596664	25.8381185423237	21.8288826684057
87	30.2311218487061	41.2214146706589	37.8999362940326	53.5293801955374	33.9785365789443	29.4481945596793	13.7675612524953	27.5572589844451	14.3214267836092	25.8474551925950	12.4740288535203	18.9882639602503
88	24.7087778048748	28.8532565373699	19.1251806419146	32.9718077904496	66.4887755101424	52.3443276331928	18.6964356366135	20.1588943048334	26.8395237681839	18.9427153824498	25.6775370736695	40.5541957405383
89	28.7344679459171	45.1922463226376	43.0582677292508	18.3031392658632	51.6500943552392	29.7074614237054	14.6799886874247	24.2647121380544	15.2414678251340	15.5282384328125	32.6973136032941	20.8282241602443
90	19.5007315223729	26.6042702565990	14.9452833974162	8.26261885198944	43.9040279139298	22.5541153628324	17.2979422729423	25.7559537637121	19.1715547993107	18.4066097149542	15.2209088164244	16.0108745325628
91	21.1170452167676	24.803217851136	14.3582175936506	22.0373647700406	26.2118474300763	0	16.9505528627928	7.8973366877366	0	12.293510511024	4.33975206617598	1.17285432163157
92	20.7555593717479	19.0141353891969	7.64616536619374	26.8982066248261	16.9852243425153	18.3343567298885	13.8737289655007	14.6077204470025	5.68677401553827	18.2752582364466	0	10.5074010667668
93	43.9557359089083	52.2779499131771	41.627830054361	62.3536104528604	49.202432637797	33.3161501373166	32.2054313991273	42.5086939841765	18.4683013223483	36.6528306358173	30.6670296647391	20.5284968878054
94	27.8911047484961	31.4597576900597	32.7731929039963	35.5546704339147	25.8732539481664	52.8664569372146	20.7518586478507	17.2798979778762	15.7926889102127	24.3104459288785	34.418170982487	32.9547968406768
95	24.2389870904652	28.2096003420548	17.6774499305479	15.3645213427332	28.0460144615819	41.1345138572122	16.9875086328118	20.5897417180609	19.1235933297253	11.9884871567469	15.2944001413587	30.0352884866717
96	18.0260607722696	32.3230161115651	13.2598197053326	26.4302332058291	36.680936070276	10.1114185333242	4.90147594267413	21.2235029489654	3.00114356596313	14.3846908553552	25.1890066971003	16.6522003907340
97	26.9984875091563	28.5765417945543	14.6893659636260	27.5902771037780	11.7055623966868	23.9096667189781	14.2933674373618	0	17.8475055276438	10.092359753243	27.1286090617404	15.0864958350475
98	22.9919447499308	35.7328899273765	46.0333070840599	29.3640265404036	54.4081673021358	41.7150363358607	32.9499888793705	23.2622230533969	25.1051078173622	20.9765693900980	42.0751697328771	30.1370068395067
99	26.8152383518424	24.0768710636741	9.23217242678669	27.9055297242717	37.5860775914328	8.15981446319785	11.5898953038287	10.6299512343341	17.8568783743576	20.3898675756387	19.3198710563578	24.9806219371898
100	18.7660338490692	32.2677064238218	30.4193084128814	28.6126339381607	35.2345296840716	41.87410448661	4.6831658806322	36.5873153326217	30.8034048100404	23.2301265189497	17.8084702811664	23.0558794958478
101	24.3105253931074	28.8637362386807	22.3214465961951	27.0846574184311	37.9262431308882	35.0814764966829	13.9340853859556	18.3752001138719	13.1151924807351	21.8736152970493	25.8104880140239	29.2910956813604
102	12.8495216379216	8.59056644217554	12.0583827890766	17.5047531852646	8.55253740518735	30.4291667278182	11.3243665465983	19.1837240418604	7.20249964583978	16.0056424995951	3.10673175829747	16.2954896943943
103	10.7920353785196	8.34249947647835	16.7121500833461	12.7938336490209	21.4433874300033	8.70496698332297	14.3931644404039	21.4643796668755	10.1557313350963	12.0640895615086	15.9311424032383	0
104	17.1527445718932	26.8087615170111	15.8015986462961	11.0582552809465	9.48557492707307	13.8583458835512	14.9474125944096	31.5348347116597	21.6374310710992	7.40494017387444	21.2074896677838	17.5040773984302
105	8.17058223523887	30.4317938444915	6.21776855341549	26.4857855853602	44.8454218093372	28.3282528111956	14.3950708668418	30.532591574867	18.7432978041296	17.2647016239221	22.2509162814941	19.5180293646615
106	14.7952661119647	21.8237841643309	6.70306595953762	11.2745968761210	15.2858550195700	16.1357346161693	5.19588930362874	12.1323606398670	8.93000928818003	17.3828919683642	21.6287562246311	5.04429513776159
107	13.8477313880829	32.4925067141756	17.4515562147661	38.7682030954729	35.5216431665278	24.1002448916715	10.9495950918189	23.3661599846601	14.2788447517864	16.1456803010222	24.0098022439259	21.428508221379
108	12.3812953393711	13.9637878118349	18.1441660469094	30.8303179584321	24.6891642952051	15.1161826299608	8.95087215881971	0	6.63753614001493	11.9124376526951	11.6476414733572	22.6884965537237
109	3.23858832718725	20.4660518910868	0.137064282844058	22.6698224579545	32.7687244472934	12.5121049493621	13.3688386975916	20.2573626672191	11.2516043898579	10.9651939918672	13.6871429073012	4.51871211026884
110	29.2680777481218	24.8411113880986	27.4051436364701	28.5929954994913	54.7045753861813	25.9749113193952	7.8486111987986	25.1817055718839	20.5640315255953	21.0002955942041	13.215808489915	20.9499657022527
111	28.6177827797557	45.6376809432959	15.0549879491606	13.2371878352024	62.4617995493764	53.7450725440208	16.8440890993918	17.0514239722993	23.3617168962600	18.7752729938271	19.2870576555311	30.9794188038405
112	13.4666707057017	19.2309800672811	1.9283089371548	24.9732136178370	47.8127178598806	39.6638986130875	14.5687569292398	6.14215481143437	18.5435526174283	2.33025859006761	15.7904764690759	19.6148276855039
113	12.6623062638042	17.9448313404307	19.6845924900608	29.5632473256477	9.5411087567364	32.5211297704938	11.9842381556532	8.79765272033012	9.11997656146191	6.19740124719975	23.581930032742	9.90081743621827
114	12.9555849973183	40.8259679246893	41.4603816995615	48.0937878980732	46.9578934554035	47.1432798603956	21.7225531896175	21.5925419585737	23.1377860750193	8.16390093611307	24.3381111432239	9.86790465630328
115	18.2042878467406	24.4911541025194	11.3320053639834	20.7227881981994	23.9186467978175	26.485929253261	3.66968352742777	15.4278317832386	9.05535397173048	22.197435874306	13.0620232041118	12.4876033993390
116	25.4532654754498	0	11.8808135297040	17.9630238306389	9.32747070248423	0	8.91244912512795	8.2201036275659	15.9211526667674	13.3308137013761	16.8464431394937	0
117	7.83160586789733	0	19.3456350215859	11.9272571897671	16.0908302953230	5.18278310784068	0	4.66219243501332	8.78899066921525	0	1.81553198227361	8.07327749465002
118	12.9417818437868	24.2568463291783	7.17700379564186	27.0066730119264	40.499365332714	16.6762015975537	15.0493568366798	11.4661832987209	12.9973918786572	22.5422925283387	37.5063529832752	23.0547861683164
119	25.0403503346229	44.7750059610618	20.8569727725879	41.7302233201029	41.6401886124242	52.1502125268855	21.2527752931722	19.8270880358761	29.1467914701653	18.6889564777047	24.9174282347347	20.5423573432649
120	15.4248238635946	22.7307106522113	38.1776493065944	38.9275390938516	71.2650649332634	17.1277994477869	12.8533137683837	20.8022545736134	20.9767669421599	15.9734989707173	37.4183164016725	27.2085270741313
121	26.8817567730979	19.268057999366	21.4574554119101	24.0257065946374	39.0377023683429	26.6636997223642	8.56832203105833	22.0325718675374	15.5981146689664	20.5776760030649	33.2819366765905	17.9837556270903
122	28.0878986718539	25.9425830995952	23.0407880345971	18.0371944364296	42.7037136592498	37.2921145826218	14.2275375345859	11.7858021034756	10.4694270232039	15.4775229792617	22.5524700810152	28.4142681343401
123	13.8699085296059	20.617937365211	31.4400400884708	6.18034075841023	43.4995000129658	26.2350735033476	12.4663416095548	25.4033181262777	20.7314212991750	12.0908564896197	18.3003314256597	26.7025147845751
124	14.8965953071455	11.1202627084592	26.6145637133358	32.1102481424280	41.3340380448219	17.1232319694890	16.7041382920294	18.2250537096705	16.6495012933387	11.6602678770686	15.9087376146338	15.1567952434643
125	19.838435425547	28.0848116583152	19.7325465836794	25.087054730839	40.1348803685538	37.8366842489872	10.8893393558517	13.5812687436137	12.5206158763180	12.4035257937376	20.0116908400960	25.7095378719385
126	23.4603315868979	40.4477439041517	24.0760320820705	11.6443185256074	39.0527415085435	49.6018072812341	17.3852442930718	15.2410235706149	15.0508743131752	19.4997393458952	17.5075070209072	11.4586865584507
127	13.6646422676432	6.64221571272012	24.0328314971304	31.3928052183876	37.5387255001418	24.956430043566	17.0411049573531	23.1058626160282	17.7020528634910	16.1085823020889	33.7194139045562	22.5591899232809
128	25.0465273127352	35.1307059149978	8.79901044367324	28.6020265354498	64.4932901682431	42.7230248336088	11.1506488667905	14.9965444047032	19.2729344863218	9.99243093284213	4.33023165441578	12.8540739867072
129	19.3257046171047	11.4184115891918	16.9769434986677	0	19.5661384793533	25.5112378891828	9.20010221837168	2.7932653695928	18.2054029179470	5.33595584923626	2.88918809407187	1.29076127291137
130	38.2079212349212	17.7719023294839	8.57493954714125	16.9833965120063	22.6516042029914	6.89149293570362	11.8615399469882	8.1108636472902	12.4280281686386	10.6642607946058	20.1880414759877	14.5624310217008
131	27.2821408911550	43.9564861713916	36.5100502722674	33.813706166322	41.2675201488197	30.5086774223053	11.4431213753202	24.5775151786127	20.310213600572	24.9957464059494	27.9491438644324	21.0989729056326
132	25.1600688054059	32.3913904281851	38.2995401196771	32.9020839916433	38.8575542472503	22.9150400003354	27.5565820044137	14.7431356018895	22.3624083782752	22.8553323815729	31.5722728564757	20.5156350285989
133	8.7512025004207	32.9533390307568	9.17269914644428	38.5892844790513	28.2840538950538	25.9849363297134	11.1314122735169	23.1447043252177	25.637609741953	16.9013502976477	27.0278231767038	5.85177993845491
134	20.7155600177359	43.3820415465582	18.2819687432530	6.38304880083658	22.6281120149605	16.8566382334333	16.6891000698205	28.0078190423423	0	20.635924878635	15.7578931509853	19.3007005681419
135	7.94823064485321	24.8709602889941	15.4575055108579	15.6590016206203	29.5505700491886	19.8044639571608	8.19631713400289	15.4194320842325	22.0672494395151	10.0423587747576	13.8106029023542	22.6800074421812
136	12.3496651174507	4.22632047815963	17.1129938418612	19.6709445161722	9.99192447750681	6.01623581152869	11.0512830685016	9.0363061157704	15.1719802688131	19.6163168154692	14.9046231651217	9.8774429459246
137	24.1134457618187	33.4386771442754	13.3048719386001	24.0445530051608	37.7953535612999	37.3056297076844	11.3187195390905	21.5790055042056	26.6693609666393	18.2385050961078	33.8774375218616	4.8930746491899
138	28.6203855404734	48.2449115325092	37.1645181859503	52.6516157421439	46.654189979262	40.0277429884109	11.1662837867236	21.5299857074825	19.2283257471208	22.8411329613959	31.6825641356383	32.2682888399379
139	34.7665872810504	36.3562348522066	19.1692589969444	35.5926515947547	25.5477379813444	27.0347811153489	20.3126958840783	24.3103920539938	15.1472125710275	11.8566848115973	27.8720054401299	20.3246579366964
140	22.3838606892618	12.6989815747486	29.0479386618359	16.5451268266538	20.3994331413404	34.326063869539	9.33773016100192	15.4875568781405	20.6029022354152	15.3117495616715	14.6792957218067	11.4263473744082
141	31.746180843598	45.1601525485689	37.2338229910814	28.3921867731703	52.3762659881883	38.031995913209	22.5160603886149	25.3921269620329	28.9029562195172	19.8991824753898	24.5693220729195	29.3322722077229
142	28.6173846155516	37.3076509403518	0.259985367054988	31.1028554386808	18.8710175197124	8.99863657931388	12.7396694727899	20.1664260204040	20.5722011682005	28.9413653951979	28.1335211328728	9.65540383189383
143	11.4945197634297	5.01895941645587	15.6642752248748	19.1266524739575	0.722787303246804	15.5448956045200	8.10728069793586	10.6652000536553	11.7860917642222	9.22977917878758	6.1642770409464	10.5844372393412
144	29.9903878907698	32.5738939591915	26.9016107724267	30.1833587707692	19.5548380821656	22.6456260049738	13.7213739418575	28.9999680689975	26.6961839741776	12.9554621553252	27.2835316282091	35.2941636509621
145	28.419765651791	44.2388392515197	35.3884726625325	20.5722775266168	25.387275335437	46.5585546611251	12.4008179764634	19.842982976234	5.6339969450028	13.1445947697603	14.4358115659305	27.9215558122516
146	29.1301730199294	35.3262000592575	30.0017086682487	34.4882406207172	49.9538231123833	33.5066752359651	14.6601404688635	20.6335111436497	6.91917958533828	20.9376074732939	31.8987735028605	15.6984240244297
147	18.7311301470899	29.9592703821276	33.5194736195402	28.4525336885758	45.784248027442	68.2665093468352	18.6644891569041	9.49608548706407	26.8737502610404	21.4883899737299	25.9270000125004	25.619887025372
148	32.8083093970369	31.7096890243993	20.3697712418105	34.387275311556	23.0651219590736	12.6895543005091	23.5203926237046	24.0250131118611	19.6596552610381	18.8655653195121	30.5794936738416	26.0307338720027
149	23.9433182322304	43.7768139248431	36.2201942474905	29.9137658541325	42.4653761684658	22.9490218426261	10.8139344440132	30.2758647382194	8.97587891520186	10.5937504241662	25.30090746968	16.7139771939405
150	18.1390916695737	11.5332781142943	18.0904598856867	19.5282650865366	12.0413843618675	25.4305483919353	9.7813312593021	18.9171851522258	10.3893681736497	13.9244677183707	24.6554069102722	17.4399651101365
151	25.3141287828676	9.52749113365572	7.52154050073459	12.5659137575656	24.0143387478100	41.1649705563512	10.0014826556128	17.8884307794101	18.0104027012672	18.9689996758354	13.8524502534429	25.4337861346050
152	5.5421824492585	21.1358082569653	21.0285850971935	23.5478077073878	25.8790523021402	4.19233797601715	8.52314590689638	18.1790359268924	1.89426990291498	10.9614208786181	36.9001773186326	16.4097995555435
153	38.5216393084837	36.1469683295478	28.3498603878239	34.7483551627765	54.5259333028479	37.4927471706408	23.5184333186276	31.9463207699907	27.0878216101941	20.6009672719539	26.1906816362813	23.5184763947545
154	12.9892848690249	14.6808122477278	23.3125431649650	25.0834713462660	42.0880519375479	39.0135988255655	11.4943632165328	23.8142084685894	15.6922546125930	15.4444896169651	18.0497708596314	27.3773108424155
155	27.3934562103587	38.3721576967755	26.5710657984324	28.9473532613435	41.9950625292985	46.0117822611813	18.9852663974760	27.9433750519307	0.324818817318588	20.6638569102812	25.7209432975428	18.3172640658111
156	10.3170740991975	0	0	3.13524306443311	24.2320423158784	33.4661273352993	3.83689058220205	5.77470049112019	9.67222346218991	13.5826830778830	18.2761455981352	1.23609553208672
157	36.0877461064542	45.1627595513081	40.6917371803253	23.7633384251568	54.079602266906	34.3958995635691	16.9722777693980	30.2181393990403	23.0047976412144	8.70627793105954	31.1355597297821	8.2711978710159
158	20.4495542593528	8.9765532090282	27.8237875478831	21.9554105058949	23.6903933395854	22.6711906373712	14.9210372042376	5.95887663975877	12.9434236824150	10.3389227926613	24.2660203205232	15.2535221290504
159	26.4226457624700	23.9326535499128	21.8094852425212	33.7526911181594	41.709822909716	24.9522938679777	15.7855488678691	25.9815443968815	11.8583439506128	5.25064692542282	16.6171242273399	4.09907301017553
160	20.1898221535651	35.9359854140511	28.7892667899003	26.5392496774103	37.213198426795	41.8983895764366	10.0590841696598	21.7498015495923	33.1739184392361	17.0171872158862	26.8620488621898	23.831298050168
161	23.6934328255228	39.053026247779	23.1684253325681	23.9218567642777	62.9732043454436	34.7294814028294	17.0671309822617	32.9239474748658	11.8564106953620	15.5170911989777	14.3840945832675	8.55618566885712
162	23.3412766793890	32.8814066244737	34.3688558010142	28.9301456965347	40.3495261637965	36.1891306044599	8.19184850394167	10.4583160745191	20.9096264554381	14.4262433953699	26.9039735900605	26.7067847437207
163	35.7020282987273	32.3697394697808	29.8000109551961	19.5438538151896	39.8354495525579	26.3956095167322	12.5754089437003	27.2851361339656	33.2980648762006	24.5361305884074	27.4337747136973	16.1130554613141
164	25.5282718147254	62.406853328342	19.8543705882998	43.102719547257	36.5342469901291	39.1706801739584	17.9547215017066	10.0144140982722	20.7389190058895	25.2974783880606	33.9787581848560	30.3761590264933
165	14.0852515446353	0	22.2623266377533	20.4029674947992	27.6225453372453	11.3839762590740	10.4736099203617	21.0114124401204	0	8.80063115663119	5.74215967216624	11.0178988445882
166	21.3521245657023	31.9873972010994	20.5178316212098	27.440639671425	54.9896312403436	31.3274862406486	12.5832988897994	21.9740534970237	12.9418834774921	16.6325481059573	31.2270604274692	21.8907618321986
167	15.6671982869656	34.1557597988251	0.865645474812929	15.8188527428815	46.6181327587374	36.5150476266466	14.0092158730571	20.5327549993929	14.3849038792936	13.1190188837810	32.4226584201122	8.00021920018534
168	22.0618217262488	30.2366181195967	28.2403154633884	25.5502349755236	31.7689449346538	29.3648146116533	16.7565976006067	21.5360519872315	10.9074213382268	21.5527875340144	16.6843929952424	16.7687052136116
169	16.4299337900900	28.7718853378944	24.8426940039477	20.834538051976	35.7971746127043	48.4358198743835	20.0380842846976	22.2455498587521	19.0956774184465	20.4813989108477	23.0951036201498	10.3228648906802
170	26.8878148610092	30.1521151288003	36.6942602632016	24.1117896790691	50.4655532602098	36.4778958647625	14.4014060975532	26.4973931184072	26.3201849804458	24.0121910379254	20.9331676463934	27.0626602654716
171	18.2689307868674	23.3248334347736	18.0781715730649	19.5852732209593	37.9505086265921	11.1640531379041	11.3094513254047	11.8585298834555	14.5570932030183	14.2997904273046	13.5690312248633	10.7837221114582
172	19.7784564886580	34.5567526158715	36.2264265214825	23.9067798290365	50.5139464859017	42.0127936270588	16.3244549900737	13.1104445826082	17.5463770157807	14.5642288407304	42.8535247329857	21.2525476661247
173	15.2263908643808	20.7058008567643	14.9227608553035	24.5021345402979	25.1774332551452	17.2718426242947	8.10508513526744	19.8030118309375	6.58035348955922	5.20951239497793	14.1298865631939	0
174	31.8009326698632	32.5098559398293	12.3141762057990	49.402573601716	35.9930942865944	31.6539332241289	26.5132425109078	24.7006701621787	15.4273519164995	20.2575878994352	30.9612406624056	23.8577243073891
175	15.5121472359973	25.9742043291636	21.5293912721686	0.110016597919714	35.9249678396069	25.8415021433285	8.87537419122221	8.80909098435169	16.7100304447233	13.6300039386213	18.8814710461535	21.7443152367241
176	23.3330916504402	21.6260182093451	14.1158943837466	38.5252110197065	41.1155849659903	13.3014805471651	19.4218846628588	27.1800003379971	5.51902249810176	23.2911734769262	25.4197103555824	23.4227552817562
177	20.0911126450816	36.1642215027528	18.3683331768342	39.1207835122765	29.1094981686983	27.9643962960026	13.6294641717638	11.1377510041274	9.20456494614374	18.985297202793	19.2203210658529	26.3163805020579
178	30.1688412914165	41.7818189362536	31.4913844071057	29.9020822376632	50.3415447832326	41.335175774801	8.79812158741783	21.7868331555634	23.5632391174423	14.7264020632445	35.1299153700215	18.6642957553317
179	5.59670590202965	13.5713441339611	10.9336226730868	8.80847912422825	20.0062017859043	27.1255712270549	4.34039327683118	16.64668842265	0	10.5369861993789	9.38592512337297	15.9333408362290
180	15.5035863334481	26.6289408754743	6.74260518058161	18.8957972149690	57.2358882797872	24.3059777450420	8.43373381372961	7.3441341662159	7.90726602111178	15.7419243377629	2.50585357707566	24.1234463113575
181	15.2323751033010	23.5381951875557	17.0441432690901	45.6779925603837	10.0045760784347	21.8505099422408	10.1657476845249	25.3721070351442	11.4181666798665	16.654394545657	11.5972538945169	18.9557232889785
182	21.6713431654169	34.5888236352631	15.6379238017374	35.8376407717874	37.7546472739543	31.1979175979072	15.8615540159930	20.0303589882878	14.3217545410808	28.4281593199991	29.3869493896517	24.1861173574151
183	20.7689690285076	26.7926514441465	24.6750186600761	31.7348471581656	33.1130396984467	32.0919105576001	7.29710950914469	6.61542394820952	0	13.9458183476789	25.9782695863078	37.2307042423819
184	17.6171134732897	15.9186791998748	19.7205935957225	34.728857729032	35.3782490504363	16.7268639841549	9.38741612213613	14.3754574757175	9.79882123823873	11.8698974718861	27.1261711453332	0
185	14.4072421714215	41.5218836541406	52.6745072348576	33.015731066759	48.5786789710648	34.9052547522454	13.8414533799121	26.6401892717697	30.9815581485954	23.3232946861063	33.0591497024173	20.8016522419032
186	25.5381949620546	46.6830410642869	42.1495303378365	13.8268544078489	58.6213407549033	44.1386837643785	23.9474268939063	30.0029811949051	16.9637129235906	20.9988184365836	31.5683561899738	25.972822713612
187	18.8192027057639	28.0418142958165	12.4834038135347	36.0297206400728	9.92864772315427	3.64083892044021	17.6348791830822	11.8075445759012	12.4345359578082	12.2044644514826	14.8984041247644	8.7034762993169
188	23.0895511526309	22.0072409282557	31.7090209999536	27.6665994634148	35.3836286307588	35.6432459827312	15.4954802074861	15.1564441333412	21.9456469742807	32.6517890222349	19.5885566765832	25.1823496279512
189	26.4497977092556	20.0042417700525	15.1614964102111	21.4250227814919	20.4934580329592	13.9128814263891	3.64132440306139	15.5033122269646	18.8078212369452	5.12022372320955	21.7907872625482	13.9391917975629
190	4.86806778104935	10.2574450247951	22.6283646289075	22.2505974436326	20.8578355276582	19.7506433278792	10.6143148903615	11.6042550631994	8.73699756624202	7.91111834968155	25.5468322082047	19.2259116667048
191	0.0528899862293422	9.58210089287494	15.2415677747778	11.3194928450394	36.945278371539	10.319413838305	2.54302555433463	18.1914754085512	20.5782981747068	11.1093013678853	15.5511853453125	10.9697065387709
192	20.6719580771289	20.7293113730447	21.2963069729511	22.5546670840909	41.7803157291664	29.8820831471919	9.86914554606867	32.632227640898	24.9295447882286	16.1715846847674	33.9460134845093	24.5474091492717
193	17.8978457190411	23.2017764273418	21.6255967303860	24.1905104395359	31.8570268697998	39.8103423092379	17.2726803502849	11.4833997385039	7.90693993058047	9.51751384759487	34.4970912364555	26.9175282691638
194	8.76846410525885	25.4156323839024	15.8254004058261	10.4574810012029	26.5078173062207	33.4249429633707	16.4977669094294	19.8092082914324	8.08930790148925	15.4395744956998	10.0392548392425	25.4165230829877
195	14.6626192466363	21.2472233323438	28.5310611674568	23.8017985167473	30.3185175004439	49.1759304628915	8.0185173101386	17.6629035381169	19.0741049932238	20.7495344161466	23.2239637332979	14.4277410637364
196	19.6171656963974	0	7.04263405297892	17.8422280728505	9.20664471514657	11.5773631709426	7.70740248350748	5.99795553125713	0	11.2396294455899	0	5.01528508648914
197	28.4371065573958	21.9090488193493	29.1783799032048	12.9875592001594	39.1734506991515	19.7191608075329	9.30804472589957	5.95710136363935	22.6186834788186	13.0834568196895	15.6287273853324	24.2840754909426
198	20.7815643216492	21.8996408548032	14.1387954817036	26.3787135347405	31.9152390605429	42.6902249477184	14.9678305255203	21.3595391800192	25.5670539845359	6.94429438996108	24.9471552988998	21.7019718691694
199	9.35195206772384	0	0	40.8236676705916	1.8824570639761	19.9944663500433	8.49277024153285	10.9327489862713	0	16.1896728066966	12.6401684579237	16.2501092028767
200	8.08675249603482	20.1983702828740	24.1651073551063	19.4265595956810	20.0339719797148	21.1723255035973	13.3794305252323	17.5307205303746	12.2484041707190	8.02400394486121	20.705454701519	15.3547322308048
