# Supplementary material for: Simulated data from a genotype-to-phenotype crop growth model for pepper
Source: Data Brief. 2021 May 11;36:107119. doi: 10.1016/j.dib.2021.107119 (PMC8165395; doi:10.1016/j.dib.2021.107119)
Supplement: Supplementary file 1 [file mmc1.zip › Full 100 GxE datasets/100 -- h2 = 0.3/1229868070 200 0.64 0.48 0.64 0.95 0.8 11 GxEyield.csv]

	NL1-15	NL1-20	NL1-25	NL5-15	NL5-20	NL5-25	SP1-15	SP1-20	SP1-25	SP5-15	SP5-20	SP5-25
1	27.9396202691461	39.1381535945917	41.3075356866421	27.7969249148503	22.8377435547052	29.4983874188245	20.7164748997124	18.4388579734243	30.1949599086468	16.1432330575819	40.8289915517437	21.5183340183103
2	14.7218426024673	31.9724328027887	27.5346844960972	28.6661776787255	42.3288725417546	37.6812140871897	9.78281593294786	23.8872718225985	33.1294338790222	19.3006703236716	25.6506440830522	7.84858212025794
3	37.0998210456353	25.8958501704632	16.1970351223902	35.5053156450813	26.1001527380515	18.8386974524707	17.8483685003088	27.1234310692677	13.5071161308109	25.2851732061927	7.23604517070516	18.3045203454966
4	18.9584972262563	21.5774830153996	13.6248155209386	34.6444301995628	30.9396471265377	3.68829983011688	9.52296544873032	15.1919850608289	4.8355647118188	8.03520060451674	16.8853032017129	11.4400263378961
5	30.1736681434895	35.9810620098464	19.5466951692134	35.7823604658773	24.8430403993681	27.6863308491523	16.7768338800379	22.330406738791	13.3657751835773	15.8169978642756	22.6119307271529	0
6	6.10215830147533	35.6763301844814	23.0700013691099	27.9392444026841	36.3124374623359	40.9472708097352	26.5866017612987	19.2400511489615	8.5682740025228	19.168220812612	11.7081758751027	10.7833362423334
7	29.960377371395	13.6409344532529	42.3795519851233	39.5274007309868	27.3508546185503	47.7553551519009	18.1734099194633	22.2488005070307	13.7733982429195	20.9220309471589	25.4031518348117	22.4086148801559
8	31.119008991678	8.98103539398053	11.874393032441	16.4825960891329	30.1538512283177	12.6397600759468	17.8167895090687	24.3674010746994	25.8087794154742	11.2298522027762	27.0557182919320	32.9970655778999
9	8.4423920668759	1.79576223395181	11.3923612179562	14.1298561746936	0	0.690749676052654	10.4375200733094	6.40502033241359	17.9661312896279	20.6301842674796	21.725846803227	26.9618974184233
10	6.27159103156549	28.7217059466143	23.0938668294662	12.3881171069364	30.8656434528917	34.7908121195089	12.0433649245047	20.3682745540397	11.7413330296999	6.89581668241583	18.3152051078815	14.2054797997924
11	29.7677351477332	24.4479777333946	20.9733022087119	18.8106548683241	29.5656196238911	25.8381555283278	15.5699881618257	28.701234840921	14.2232842859828	6.65955990042004	18.7888724379092	9.87855151435555
12	14.3005053818218	29.0895419553283	12.5071201466282	27.664823987078	41.1491550430830	11.5467519383816	18.4012573720850	16.9015181564220	16.2451806071850	23.1931993994953	22.7132151912817	13.3982525319283
13	16.3204963174106	18.5598750954802	14.5240398004309	7.09776437043147	4.98427317956724	17.7573912162792	2.97178148531898	20.6685868042304	11.4828741075055	17.1355873775162	2.51712401926254	17.7137718387982
14	8.97276126695059	11.8362375606772	7.70642934941246	12.6269882506603	15.3452552242780	19.5796179293304	4.95002810315634	14.3287789968064	21.5424554444387	12.5075890197638	22.4736950481091	20.6559405609463
15	28.4455885838484	32.5406555822436	15.4443660607995	52.3605299522946	16.3708976092037	22.8643918117547	10.7094559847540	13.4742043782056	24.7205484861975	16.5705222001424	21.1746433893173	17.5928535358973
16	19.0160668885251	32.9604821160559	30.8268938525762	12.6560470371690	50.6662956373604	0	13.1782165091754	23.0132354188388	16.4047051798098	11.2352617389937	34.8885038975204	13.9739716775917
17	17.8418996952976	32.4355695952465	26.7298306200950	31.1253062439518	33.9820244156560	5.86371941335712	14.2651341675935	10.4139388053078	0	12.2523703637752	17.5579734343027	24.2777941543778
18	16.9473264419819	24.5209085942112	32.9894971829944	34.5552682546708	20.2008624142094	25.1731200676091	9.77894641074066	18.5225847142347	1.21959304672315	19.4154612927475	28.5772570419518	5.56667340885322
19	37.1115963527807	40.6793140078298	43.7448196750651	29.8290641830960	51.3371183276057	64.2991888336085	16.5635744765861	19.1416213105206	29.7139036673590	17.4123257171145	18.1234291695409	29.871101585198
20	15.6812177657508	24.0862432188715	29.1493088047861	37.3688006374986	32.904133582639	44.9363081059692	14.3498243987341	19.311525590357	21.9756442739461	23.8464114160698	27.3312823859143	12.1013782261303
21	0	16.4204742093211	5.2513347976553	14.6240481708028	45.8913600910764	34.0645180448228	11.0949355473357	17.9514304356528	18.5219934036558	3.66459994558057	37.3600602473982	4.5149743791641
22	15.5883932145557	38.5228060973306	22.2736508549391	23.0682241291476	18.1426136563613	31.2750938678695	15.1318891785308	19.8249683871577	2.16336082448642	10.3290611674631	21.0386478742910	16.2242916983331
23	30.0317434211988	16.0962705891163	12.4707778826782	16.1728792884135	21.9609467872963	29.2259701353013	12.7210364452692	16.5954598975380	12.2621022216925	13.5032936648973	9.39875744615238	13.1237651015533
24	8.2099861848349	24.9650747007459	13.9998084445825	24.6373662975973	29.1460218223914	27.4649266295324	9.6289181575534	8.96987566272515	3.84776053737271	25.7375706363176	32.1109991796277	0
25	27.4392022466766	16.3372055803443	21.2494314894775	19.0419070541522	37.9845929406348	36.9332748578161	19.8870568163027	12.0212794282768	23.4444818703212	9.12723216541492	16.7260599069119	25.0680399976161
26	28.1822053147561	36.5770888685533	41.1166267498777	22.4545429796105	49.2438993869402	22.6046868297787	19.3654496352909	16.5056196691517	8.5041464994281	10.3787563574533	27.7657114890098	13.5367124854106
27	10.6704369458511	8.35191337286824	2.63099656744408	10.1488915998798	31.0874709851756	37.7052395515939	12.769974858422	6.91486623501894	13.0013460851818	14.3739254675154	8.75752961055688	0.701896369049509
28	27.0315334978666	16.8143755741126	24.5185567427590	27.7368016362899	16.4314780330029	30.0310849412344	7.95399589629314	17.1336264432239	2.34430020305790	24.2441624710538	25.2558256624286	15.1712325490292
29	22.0563764334857	65.9424018506048	33.2590265157352	32.4481169464091	56.8647071365954	35.2852879911437	11.9262037593408	31.1329760971330	17.8783875250901	25.2654641590428	39.8260881787221	37.3177842117739
30	11.5785583753690	10.7207920199157	8.67240833702063	13.5116521402930	12.3002509276288	0	3.91895152091884	20.6810993415480	0.736508033096623	11.8864580854335	12.3098240785048	21.8094655610271
31	36.7361951886911	21.3724461679244	22.7730923249493	17.5444478479000	51.7306553829428	29.7310117762325	23.7890314021632	26.1402248949891	18.8032419371065	15.6878974514966	23.9955271444836	32.8586598047159
32	19.0755320056299	37.1023173326987	30.4906250569782	35.0246562538443	43.2571418933045	55.1273235009246	14.5285851998791	15.1748780674408	3.98274819053496	21.810475996502	9.61124243581038	6.41685171953008
33	28.9820549834045	34.5094213759167	23.4101632881847	29.0850744118558	59.1875664489793	36.8899462696477	7.54774932243432	18.4478304287687	26.0768622892684	19.2657164100153	27.5096225173201	31.3544982742827
34	11.5166498887236	14.7265658459031	1.76890370169560	16.3517752125278	13.0130263190425	26.7036835995541	8.78661523801015	9.0093606193613	19.2449844004343	15.0338811092426	26.3130945126994	17.9918950598635
35	17.6122475973997	29.5557890732943	45.6207204468549	26.7838480903743	56.5016580485398	45.4543699145056	19.8554781375388	16.6158326718965	10.6487105612053	15.627337189373	20.3907371971452	21.9928561233511
36	27.3201362714044	6.04793411925243	3.12588414280666	23.4097761713686	47.9969882927595	29.8776382952236	11.3785877211078	10.2115290476484	11.7899524026048	4.68107725837182	17.0998271659523	9.54273240017108
37	25.3339111297037	49.1417310364806	10.5302420002112	37.6819296476625	35.3516111624593	0	21.4611650861188	18.9476665893588	9.72575746209835	28.9571211226587	31.6881954352001	14.323493042361
38	21.6237568947299	25.2370731077294	6.85492359584364	35.054025248307	47.9755869673125	17.6955442296866	14.8514493218463	1.81596824355149	10.6055311050201	19.1196891750013	25.9969283805108	25.4121944146764
39	17.2774642004460	17.5359343970053	10.6695917225316	30.6528658843445	21.3840674941699	28.2505630820925	15.0685153422798	1.59676497521982	2.82847853397251	18.7167528383549	24.3024456742593	11.4116114656947
40	17.2197885229898	0	9.01374847187856	24.2781411499080	22.0904947766786	26.1250971884439	9.85899866499179	7.44966095891744	14.4443911957171	7.32000160240794	21.4557446414034	8.3643633236467
41	20.5148115795578	29.5170924128379	15.0519568092634	33.9273916128343	26.8644499561485	31.4805273755863	8.59935285749205	7.9944488608017	16.2701968757374	21.8325988367661	24.2631810975535	17.118536566738
42	13.097613718867	22.5946875621954	25.8877276758714	36.803669458627	8.49420011339956	12.7529013204758	10.1745319392568	18.9522774663956	13.1549324583438	16.1232270984803	16.0413353881041	15.3520645764851
43	14.0088973687023	62.9811442290605	46.4664122601121	28.6061700901861	17.3127364718877	39.9392564364072	16.1957221529825	23.6304068160083	20.8665366689097	15.854876859516	21.9436403411501	21.0566989278053
44	14.8642046544063	4.2448415828334	5.37275239833874	16.2172651145903	27.5616343840002	7.68779241238702	3.90433312627052	0.945975852869157	5.89955179941652	10.6208013726860	14.6029553350316	16.7952090926266
45	10.5502535949094	6.24771642688869	16.3541050800128	14.3308720587578	18.8454079690248	18.6793847429845	8.81119893540254	9.7545698122914	12.3338334415695	16.3431265391665	6.0073401356305	0
46	1.38994113151892	9.89366393582552	4.39223918164869	0.499229997935672	14.2615233454485	17.3153954750314	7.69021650931765	12.1596782104951	11.6780965494208	10.5100074460805	23.5589271159777	7.04147509425457
47	5.25627396860323	16.7771578219061	21.5050910517233	29.1764508041725	52.4603563177876	18.8298305851245	3.77548367677627	14.1597160318837	19.9490638086739	14.6589517172979	23.1513560189193	7.08096171520574
48	4.36970953437299	26.6043717909238	7.04153042004393	20.373055983036	55.0318573722971	14.7626531573615	22.0694887532794	17.0738737988116	14.8622933488881	7.0995976602912	27.1283369487795	12.9052346696063
49	17.1693603181650	33.9674892478129	30.6921917357360	19.3432904310002	34.4331813085848	32.7893334384389	19.9591531147275	24.735308937495	11.3367203841063	20.6242104417122	11.9582904494174	23.6065061642594
50	18.8417260665371	18.8715873216999	15.2671025053720	23.5451125500615	36.6841122043816	6.93868639161314	0	12.3422910853709	0	23.9002868244868	16.2807991609188	4.02012307669026
51	10.7661424229312	9.54634028975627	21.1191648344917	33.6332577386901	44.5556435929612	27.9838031081194	6.65265595989204	3.45374875436067	7.24673012193797	16.4061106370704	8.91920521127092	23.4670402355261
52	30.042081192876	47.3432713718672	32.8644623187799	33.8944235718424	34.7541022287556	36.8478800622935	25.1879021270554	29.3686972364893	7.39040042158608	24.8287650755123	41.2286745227248	31.1097035547969
53	26.1301756751405	36.9865370832901	29.0591663282226	49.5343770563436	23.4986676802654	48.6705359574045	15.8079141414310	33.6223467631121	27.1473656271883	25.3748032330469	34.1560658168584	21.996117273627
54	17.5479104631332	32.0576412300163	22.4591983418739	37.1168561261131	32.3347795548525	44.2072560605536	17.4311028907064	16.7625010974416	9.57776026364872	16.9731766662765	9.7754963295498	23.2879502476336
55	16.5325114075119	24.065841719835	28.5564624114035	17.6061701242250	18.9637409286379	19.4765918127605	22.4460089962587	16.2886805523591	11.1122292560032	17.2608851086883	16.2996693073539	24.500145001751
56	27.4499238636603	46.2280723948397	25.1829584194245	29.982699404125	39.0908867098718	12.9287114823138	11.5558632104932	21.1435026854084	15.6180104723978	22.3791189825282	27.9980143366033	24.7760577251187
57	18.2655601725546	28.5302439649743	20.2010852848584	29.0210016745638	41.8803812078173	39.289239192831	14.9018795875686	23.7565108764204	17.1286674690806	23.3853642111467	20.1318003759749	11.3568627478632
58	19.2833512911429	28.9704757522271	30.4116478754965	22.3349868033308	64.3227426649262	42.8753154680559	17.8109823946051	10.4924586210913	35.2360956615871	23.6705625630059	26.7815292255914	19.0714457230420
59	18.7574532117570	43.8947439523894	27.4751517035005	21.6292925129018	34.5827918490234	23.9720729690638	9.8270388428792	18.3035276063209	9.10386981304224	20.1072613478313	29.4596912676847	3.88941898414141
60	40.5035550041952	32.6587508372384	5.25525494205966	24.0686989673557	25.9017261772317	29.7804826850909	18.4011406823616	24.0989250445610	12.0985274930067	24.0937838843369	20.5251648551325	28.2322777413223
61	22.9227235762201	16.1567571512467	14.8300698632667	15.7022156278824	44.2271522032556	13.8580220871423	14.1008646689523	3.38399257792537	13.8992022692270	22.9545787106304	14.9296694389810	30.0924306816526
62	17.6642716088586	46.0624305346654	29.6029660340064	28.6967393551742	46.3905200635643	55.3401267339441	14.5987472031838	25.8867752365253	27.1411111248331	30.1882251725310	23.7982308031182	25.2179909353619
63	24.0469429450414	38.4730583867037	34.3050508825768	28.0941285076583	36.1523338895003	28.1894408136564	11.7939043753903	29.1672904772520	10.9260888711722	19.2666805875479	24.1165018887908	34.9297518646125
64	19.1915391192973	37.7187847303681	28.0497558645765	35.3218926221603	41.5554223118891	6.7629700485134	25.6804088150702	19.2435811926462	23.5217405858891	11.0790991173783	21.3971931995427	7.91671244899185
65	10.2170326925978	14.8893749608991	0	24.6404593924997	48.6024449738865	41.9795935624408	6.38085352712048	13.0903714421671	6.11861927425149	11.6956588306272	24.6105435504004	17.4441455578169
66	25.4211171867077	24.4521626790934	0	26.1485717888014	16.9907633386848	28.7759891070865	4.19278670906973	21.0175971653084	9.93412828300772	11.5587240375095	21.3849212945791	5.44067571108662
67	26.3791281572291	10.7183252868181	34.1266761761956	22.2677321740106	53.9340005090045	24.922376142583	6.75746101020142	9.84571762713914	15.8260016332639	11.5135183493315	15.963814794433	14.5248314935413
68	13.4853473224698	21.1020236974665	31.4632727432541	9.87704218356532	40.0347833882864	5.14339362594661	11.4070904183018	20.3558120145575	24.6229786116579	14.7609682650256	17.7899644750565	15.0701824116653
69	19.3522222880167	45.1792231675629	20.3503625875731	18.5309123172227	51.5451788731294	22.1001661396191	15.3396025687073	21.4832267201746	20.2399747849939	27.3459825533780	30.2509023965373	30.2841334811769
70	19.3147434991947	22.8299043044780	33.5954597981473	21.7153424574778	39.1450217366866	34.7612482943389	11.7498157317253	23.5504776186158	38.1790411570968	6.53523726898187	40.9813049245568	22.45511752073
71	20.0312832268294	23.0723471033253	0	35.0601625956374	20.0587881382074	47.3693685388313	11.6677181316633	11.8486789354109	8.45663471474823	23.4922040239752	29.7516777051633	17.8204114475930
72	13.2743034336192	24.0134666055898	29.9148073938124	6.6327286780587	36.9077851414411	2.40956705564565	16.0201808589085	24.8555344315270	10.530256904294	4.69025932444381	16.6537339093969	17.2250787380632
73	10.4308893119380	26.909397995351	18.1741663838055	21.0183531929526	43.4251628236979	46.0187453356820	10.8606176845606	21.2158410743332	8.33811552788063	5.98473934330411	19.3444064155564	23.9106362674482
74	15.2459555835536	37.180634864283	27.2407333084468	26.931318990355	56.6750985146915	39.1873238805775	18.6592105166052	20.3912083357623	19.9692597477960	13.5659795827889	40.8924515572859	42.570880541947
75	28.9768711016808	44.1050255966852	47.5184169599791	33.0756568584471	39.1961812136249	43.0347144845018	20.535419363351	28.9919230202842	17.4128347527438	12.0391943347119	29.032201316383	28.0020833702557
76	15.4668309148570	2.33172544230797	17.9949655657956	20.6723133065828	29.2373550449565	0	13.3024983768609	16.7223314124103	14.0172865663984	21.8401899502986	19.5900547081370	9.10920221316398
77	17.1531864217825	29.2113750127875	18.0727136267292	17.8285564569104	36.7744721562618	36.483235259005	22.2669476674340	11.0326285570854	32.9257303187477	17.5873701354165	26.9017505060064	11.2887841443835
78	20.0777535693218	41.4077747693766	25.2931611555585	36.3120360041126	47.1625821592298	25.5273390651481	12.7890776065864	27.1300838922072	19.1930770970548	15.9373661424159	24.6247872512591	3.29933978449613
79	26.0126675945152	19.1818494657681	24.6529368241786	12.7891216135317	22.4527930081646	27.8389879517991	14.2292716321197	12.7830275868416	5.47576659967327	16.9745635162044	19.8598220456889	1.17861550107413
80	32.5121615832329	52.7961552663582	19.4692705249277	39.1442447563287	41.8082297796793	15.4581164845803	19.2973838758296	19.0999089487276	7.26184130376541	32.1853855548203	21.9790356753511	2.72756920550788
81	12.3680909506362	30.975971835548	27.1543369890723	26.9914856907120	49.1561489275884	34.8785560664045	13.1834288432080	10.7730284137755	23.2258571261602	14.2656165972425	10.4990189913789	19.9681517144000
82	23.5319235546841	16.3784368617543	25.9520822503136	15.7476963430886	0	10.1896692969896	18.4418200206989	15.7310839088116	12.9672968116307	16.6180454857792	31.3991332423951	1.04134705599716
83	15.3964410934087	26.6506534829121	17.1521752923409	23.4739088830100	23.0052713074158	43.6799475819687	14.8452305300634	24.5363411953484	9.68848288600067	11.8917996334645	29.0747510725907	20.0371524345214
84	24.1646390430602	27.1954243684485	20.1644730897186	21.9398551351369	23.1788550312251	36.7196571879835	15.4335184015971	15.9403851487478	18.7447684842959	13.3933359053802	25.3690881918251	12.2276975720484
85	13.5713738585643	41.8049185832717	8.14684548920091	18.5955513153295	49.3452604075661	19.2992372737630	22.7149444397901	11.6997829215767	20.1399974406623	8.35018969008097	27.6959141391439	18.4541395517834
86	23.0171953270203	0	12.0879946112681	19.2025975017934	26.4585431627978	25.1367661992374	12.2951348264463	9.40284884662883	0.425355847321471	6.65094864746082	18.8934574917357	3.91802960641554
87	17.0293336258893	26.7323880315983	27.3575562261567	21.9132590060849	41.3603937580274	27.9454654743842	13.2217184121507	13.3452433858427	11.4052592962206	21.5477181811058	32.8934356808048	18.6713323686097
88	12.2129270796353	37.5524409727334	26.9690984962197	27.6300810760157	27.6500221649302	4.84546328072965	12.0411580995847	11.4617003655839	15.9918356345558	8.53240598609876	23.4458237654293	9.0646494158783
89	26.6756928937817	25.8034098295546	17.5162994647350	36.4598827670436	37.4207048714792	62.5826830242697	34.1884140960025	21.3783686813843	19.8399112877811	25.2996120795935	24.4223524530463	26.1409850538021
90	31.0930177177699	24.6918266984162	17.0287358200768	33.4246427750201	44.8331429645668	17.2791854578159	10.5893964289389	24.8626815144216	13.4525471606732	14.7497321956942	35.1008835631767	10.1575966140818
91	17.3711348244045	34.7197287772515	22.355048367489	19.4424505513376	28.9159698796235	11.5693748187239	16.2296639083191	23.2322752944690	10.3753580881515	20.6872806835831	32.3310292822807	27.1911998878666
92	36.6921289895379	16.2302378977804	0	39.5442241822594	48.4339068902537	48.7620120487733	17.1608579908031	10.9268237300450	23.3253350167112	25.9269053904196	30.0299451726307	18.6486524873954
93	20.9400315314542	22.3161559607918	13.6552889634026	40.9060132199858	26.5343791151239	27.3569470504222	8.63507310882456	20.7992812174916	14.2388708934299	3.68117447575553	9.25890975483934	17.7686673097997
94	21.1841846268481	32.4443871674024	45.8443210649373	11.9899993568174	39.1560226751292	50.4084121971488	18.3115743121939	15.2851899434414	14.4924126454107	18.9141830219074	22.1338651939685	23.3424496867831
95	22.4943290567287	51.7130612708882	29.0054064990771	29.5567213576268	44.6218276579198	14.0621857647442	16.5429464218829	14.0011066953253	28.2831681974474	24.2484522701078	21.9184857084604	20.0676611386878
96	36.9576926906401	15.6192127752497	9.1828200581315	20.3316500943194	29.4378042484681	22.8418144476114	14.0631792704617	7.80814880624595	5.9855213813052	15.1036066365559	17.0035866707305	25.2557497419396
97	22.7456442857695	15.3361388085489	23.9871223195801	22.2505381823912	11.5395565172530	9.25107469614639	12.9480272650366	11.8270030905798	0	22.1281673443638	29.6559610768171	8.13700162455834
98	28.2148366353186	35.8528324877123	13.4600734474536	27.4015133992332	53.8229964729107	14.5771905245883	20.2359465434434	30.0374163479865	18.4658640383100	16.9255352202344	11.2322201150263	32.0395364694323
99	27.0048837127081	20.6876656244650	27.0420428877546	16.2204478497317	13.5680421428474	22.0638827919322	3.28091226442548	16.2643548324947	3.67430984085213	21.8625136838130	16.4449360112503	16.5073030916211
100	30.4591580418539	47.2902858454024	20.4581693894624	23.0354118194774	53.6738992450321	38.6262083558690	16.0317608879204	32.8164363796222	15.0120013987344	20.5621917262188	17.4656942116083	27.8600925533719
101	23.3878256888015	29.4361178442848	20.0134283715506	7.62114543662705	41.2820255591388	27.9198010164051	11.2464291727573	24.7861233707650	24.1317183322726	17.6464716357109	27.0493040798340	33.6068830180253
102	38.7546855677122	1.98964791340038	0	20.7560191784113	14.1050611491448	27.6125458780858	3.35956246805328	10.6494479494294	17.1546033911762	17.5360890039131	5.99605533530836	5.81269325236975
103	16.4443762960899	25.3907007745144	0	24.7353430598979	19.7038110600380	36.8376365180976	15.3400278632148	9.21610086538436	16.7433273393956	12.1026057675812	13.5929272267313	3.5712705880622
104	20.2759512841447	27.401912411266	33.490518657754	17.0463286219745	14.7416370050770	31.1620973978977	7.03206817841938	26.5168477031596	21.0916894619552	10.2821763325707	23.6979431154248	15.3212871402543
105	21.3854746793955	21.1081413019495	34.9631261220332	0	20.3643728605055	46.0004302241884	7.97946874171093	18.2687564601655	25.0778813014196	12.1251531189504	19.4739575334553	18.4821120607514
106	30.6554374173596	28.5858257362388	31.4132439654869	15.0896432097127	27.4960793675415	23.722418524245	28.3492402691826	21.6229619848522	24.3831141215786	19.8361810526365	36.1286000357411	21.8148860020504
107	21.3115274457192	33.6682869368926	17.3075520768683	37.9535283743281	51.9543883162998	38.138262154245	15.0218097468943	24.990519679671	9.52533325271278	20.738680996595	26.9823703619663	18.4590469848821
108	26.6170806387311	22.644547692317	29.2273661426163	44.0995856355373	28.6319311001276	13.1988599664222	22.0919243972986	21.2172577640016	24.4803038915936	19.2631016956786	20.392949544907	26.4708476812590
109	9.5473056181951	14.2360246894943	11.5740939155515	35.2346233445830	31.3222675298599	41.0935057410488	19.9390596046348	11.4899482396324	25.0156255264062	16.2767153716154	25.7772429446271	2.45382644963967
110	25.7190512714065	32.6316629829375	35.3717679656068	30.0710202998583	32.7243207218254	28.3830749650664	17.8116079623318	14.0432629268328	20.2072672355039	12.5316360784856	23.3095406320321	25.0260235795501
111	22.0731744203586	32.4916438111346	28.4840322847528	40.2055967254841	70.2255480430502	25.0426817070441	8.86577175146445	28.5726921504499	19.6996157674493	24.1456495493714	29.9389019864746	24.2327722034314
112	20.1005722557847	28.0508810614525	9.22427175356778	23.7352943904075	48.3764542983188	37.6053732514414	17.4346054191963	19.7756675485295	8.48247238796818	15.1390177178730	20.2183808138635	11.1185025244794
113	32.3529008104459	36.2856700127196	12.9869404794453	28.3323318819426	42.2522333608539	32.0502167819897	11.6854895701590	17.9876940689761	13.5232532551509	21.1251583678526	20.7183405630282	9.01211195943825
114	18.5256035305799	6.92367123806341	33.0081534164523	17.8561762559956	18.5930175443807	12.2532942227698	0	19.9923630582139	10.2698194962322	19.0120982878414	16.7524490247664	11.3676763163630
115	32.4984468478046	36.6378209157607	64.8303954154539	48.0121441809705	49.4109293477739	32.1419341949263	7.0862526944775	20.4192701433358	18.1732063031376	25.1961935842329	18.9831448273274	20.7161878674978
116	25.550441218194	39.3957106692079	19.5621880140819	29.8592514701681	33.0476613803307	28.8399339834875	19.0510156303196	13.8109198034053	19.2944511047965	15.1089233864719	29.3240331760346	22.6536665159605
117	11.6289739644905	15.1763118040985	15.7116175059470	19.8458993446216	9.73870035364094	15.5884257776410	12.3077425478562	8.74902585715703	8.21559152947528	9.95782645667784	26.0539833995408	17.8740279794319
118	1.36453742621505	32.8205866083818	23.7054290261500	28.9337155548828	26.1218210034731	27.8694138093893	12.2889122708747	18.2260153421320	15.0512243870849	20.5766739007788	27.3053984226712	15.9874973655247
119	17.7458618841123	24.694723145403	10.8614672619999	31.7865855267054	24.8093511012687	31.3113997826052	13.0722518596265	6.58715067116158	8.7106956667086	25.3071853506895	18.9497834507636	22.8829484951389
120	28.2639014133898	18.3156181301256	13.5664025940475	17.4762210511483	32.5378461133681	14.2187731069632	17.0509241283079	13.6178028608664	23.8616908069542	12.2084077556857	19.4212371631004	3.90987890314429
121	29.3814347602945	23.8482946978397	43.1442605492392	28.9300214593515	15.5145392782203	56.1571511033127	21.5086756713038	19.6491429897746	18.6418950728764	23.8448302219952	22.5269594106618	23.6764351089129
122	9.47042858760653	13.1294008452653	2.10084869658415	20.4697833748624	25.6350455098471	0	12.1824914845179	20.4804484719699	18.8947641277926	13.9098358791251	24.7883166298278	24.9874690660182
123	11.1927023412195	0.299969271386768	0	24.1156193033811	25.8746409319590	10.1131813258581	9.90681350689628	18.03460210485	4.32924069520352	8.11040831382815	6.71514646089477	0
124	22.3628541043211	22.5664993398024	31.7868130692194	22.0357206190957	50.4817035960419	34.3223226491904	13.2852261722115	23.8270164187109	34.7771612103343	13.5951496684880	22.7144051349349	14.4209200628905
125	16.5026727459356	26.9591910995042	26.9565639669889	34.4843789589361	43.6110352364404	13.0738280088079	21.8678712594051	0.670614745249448	15.2332701038187	6.28725789993368	26.9538816340632	18.5605102060370
126	11.2854419816688	5.57983510888408	11.8852955240844	28.7221975891234	6.49842107275756	9.04961267293889	9.60213576983128	16.7338058614773	0	0.467027038375836	20.5378714897777	5.68210728618092
127	20.2752342886664	50.6955798847503	37.2697325930288	44.0320771317395	44.4744091228853	44.7471382038747	5.24820645898206	15.9509316249662	19.6696259795468	26.6011554188887	23.2234375863885	22.6887899152170
128	18.6110339290689	40.2495179643916	34.6839773110208	32.132848801257	40.4146683446264	25.6608662244247	9.06714735775051	11.0444738039546	23.1850412913250	18.6984492968471	22.4147506386435	27.7948398721824
129	23.1291219420373	12.0950754423162	21.6046781748868	31.1203144622282	24.2336326364826	48.1090250056259	7.54285376958558	13.5541937064286	17.9360211989123	14.3634940908575	17.9686662391320	24.4964715015914
130	32.5635433524133	48.027294590408	47.8822598452501	37.6057096338605	15.9202202302377	25.3911336582583	23.7869760767898	30.7390897348018	22.5491452115846	17.7161911628634	34.9209634024259	24.8440963209045
131	16.0776962001214	44.911581282157	24.7017360917387	37.8410129009079	44.9106176547146	56.3468850998221	19.6585298287032	28.9065123364388	24.2300424160143	28.1338280576351	23.7389429935886	24.0599822011527
132	22.9842766558731	28.7205623588817	38.3482680451193	25.071061230725	28.6124881813817	16.5965157931048	8.85543570924131	24.1622227706433	14.5318932619746	13.2964482780443	11.0556626678575	33.0751801912463
133	14.2732087795632	29.2592560303230	34.4963931345537	39.2659215261306	26.0830413082221	46.75000858016	22.0861308659939	27.4146599871842	22.9038990518210	21.8598550949688	6.83046976843049	21.5635579364707
134	9.9214973219741	9.16550849913945	26.4951446151448	13.2579850440998	28.7211509421177	22.7051800784532	4.17308196215986	6.40598072078523	12.3113730857914	19.6629034986947	20.6625522164505	19.1523469640615
135	18.0580338439099	22.8375317182313	23.1538134117463	15.0550348250441	44.649865052318	33.3514642243599	9.26790822640396	17.2363026645699	8.41270300773644	17.2034351650069	20.6297664181068	6.5196488361183
136	21.3642923054311	40.4726630036778	46.6979248051743	22.5774530746559	37.7831741837744	63.5052628409008	18.7996244956418	22.5826516059053	29.5678900782429	17.0013687847746	21.5322680731988	11.0661303891371
137	17.6469414824174	0	11.9570571094759	17.8338146938036	24.8830810977922	26.4020186625750	8.99628491506119	0.188462562501023	0	17.4180524796880	20.0650053395675	3.38752087966900
138	23.5996681053729	0	16.5472101580209	32.3272462782786	22.3404510371690	16.3867256971358	13.3881881443713	13.1715347257262	20.2577758036546	27.3875166811469	7.97672726630917	20.6351198827855
139	13.7448727388875	21.6487492746369	7.42015719873336	31.4572400612628	35.7145610744576	27.0487312765874	15.5894305208244	29.8539790190363	14.8672402589662	13.3635117816749	35.2066200346943	10.2628832284538
140	22.8060561411096	44.2322686929683	28.3844402921803	30.4984680108962	37.7135425957606	37.3507408473134	21.9242885999537	17.0220400355084	12.2635394040497	26.9927171506328	25.5372997274900	32.7726908115718
141	23.0109541753749	45.1281584530306	29.1144649112439	19.9866158104718	20.150539091573	11.2744558670814	8.54724591037443	26.5966311791155	14.9874850287434	11.8065242427411	18.3659019797587	21.1469613747902
142	28.6381946696472	28.5439786438954	17.8765481668008	30.9815623261997	54.2217269562972	22.0026410627723	21.2422244463088	13.7474133580998	19.6711676005478	16.8630353980989	8.97400250008747	24.5636265115948
143	24.7058999454815	32.38330626982	26.9969604789882	24.6344828470386	35.4665584231328	28.9184408816538	14.1406296052961	17.3556534524594	9.36034264729618	11.1821767096561	18.4088877694616	12.7025903884084
144	18.3587510976481	16.2303842374408	22.2443157615136	38.6246965213537	30.4651619828742	40.4140469099639	9.20587987305567	10.0172963258355	9.38101673036988	21.0857236228010	19.4462774170547	9.14934157849576
145	31.320256606002	23.4276792337364	33.2812295308934	30.8045337694291	36.9731865795084	8.34691487035678	22.9707635429284	23.8498824112068	8.15710364345448	14.9021427838752	27.8801636785471	26.8998471006507
146	17.8056666637575	21.2326650284621	22.3299819339723	28.8159685752604	6.37160938826982	10.6638000709349	22.7780282810387	28.4074017858477	8.68641215533407	8.04291122079138	4.30393376737028	2.4391237911492
147	33.0856744019113	28.0753123315489	50.4643418806031	28.2140993227069	50.4860493499975	43.6224626839961	8.62823059797843	23.0538527421372	8.6045376197873	20.1985194851714	31.1981607903018	21.5781561532916
148	26.3617006630900	21.5993388620900	29.1988702610662	31.9912929606798	45.9513553352921	45.560926961205	15.6975499615922	14.3532189916112	19.5133060544382	21.4508097335705	12.5266766578431	19.7338952012302
149	6.86439235255475	24.2781826461554	6.85352144319509	26.6526569814512	7.2785879305427	13.2474332789234	5.6697810708895	4.38537800428371	16.9966530273940	10.9369051502919	10.9179833094570	9.45210591262274
150	34.9107937441721	43.3700455312918	49.8595369004454	49.0079453029352	75.683767365903	62.5394514961778	25.1057307784433	34.4539571309997	19.1919872328898	26.8102396028269	36.2152928336598	43.6387855314005
151	18.1785903979065	1.71678791952804	10.0836375625193	18.6456405099687	10.3260614379608	15.3846893858034	7.32746991169201	24.6467115180107	17.128371466751	4.21861153258352	8.43029707092767	12.8663539062276
152	20.3204260294060	17.3632479402500	31.0626555899046	27.6932946719502	50.1889751042124	29.58902150615	18.3327224915012	6.35658101447136	26.2589139002899	15.8669964198240	32.2405625834565	24.1240173648802
153	20.8393582840378	28.4699266911128	24.3422608839268	12.1885340621359	27.7537703096435	49.3014444157291	16.3121154624875	14.6228461756268	22.4784795163417	14.7402151151689	19.9646286817761	2.21909998229820
154	18.4721276918884	34.9405253573936	19.2295378160259	43.179587019189	47.3684997686752	35.7387708520426	12.2035037056737	23.3420080226692	18.7945968854503	22.3535527736898	21.7498442375925	10.3285312272642
155	1.02867975809832	8.3591458027362	29.9119308902823	21.4583602583285	38.6075020468996	8.41142641833522	7.87767540749283	18.6077364871542	2.87096424274629	16.4535823691486	26.4538721178076	12.5549237988408
156	23.2947839655278	39.1506869324010	24.6527955648109	27.2642833036174	35.2001620577187	50.7182384486084	12.1394182165203	16.2143846539891	16.7242101038313	18.7844171380369	18.8032915335578	19.0848922848970
157	22.8632840232999	7.17171278921117	3.17399646137701	9.57401977522538	8.62276214699763	10.6604815341197	9.12275455114158	18.0687015741364	14.8178798278395	12.2851673841367	15.6758843421031	15.5968964510579
158	13.4293525165005	18.8654082194452	16.1561043497057	32.4875544146843	33.2158509910963	11.3750131154023	17.2632508983872	24.3563681427779	28.1161556705978	2.60988340342656	16.5431682617445	8.19380630176973
159	23.6594858405783	18.1019464756265	27.2849781415442	27.7218040458453	31.3890057738709	15.0068454946706	18.5485119232412	32.8273405348692	20.9951499785456	12.6533907602376	33.8505715920664	12.1156059286881
160	23.2698495899999	38.3084052468045	16.825566432062	30.5933210044229	66.7663437606457	15.1792372474851	13.0978650801541	19.6570249108237	20.7886619088920	17.6678480444541	30.4035979921357	25.0048688253106
161	17.9102270602184	32.7168505331532	0	19.4705811738774	21.3572009892172	9.17169295376927	13.4725943373443	20.7658463814575	17.9158024970191	8.6208535034056	24.8709174913034	7.32203364755827
162	18.7797971620238	36.5889257766555	13.9913903828301	22.9708056179869	21.4729426888836	27.9078546303495	13.8588067803417	34.5154213357167	14.0838852003313	12.0792410685358	17.5853553918822	1.32516364343043
163	19.1072629053724	33.1824848044209	20.2049616223399	3.26165329221995	7.60100170454943	15.3590469545921	5.25767704539996	31.9680514879069	6.45385655819381	11.8383216455335	16.8586563294725	24.0849891904732
164	31.1683504652322	35.7514409097364	28.1566478907222	31.2753529603450	39.0000573657237	40.54590664535	18.9440326943770	23.900984716358	16.8700487204026	16.5449926424716	16.7887986880330	30.5807788178449
165	21.5485100175265	11.9083196484809	10.8423302838993	14.6806355988907	15.3676153847573	11.8655282179626	13.2209584899163	11.4930517513352	20.5121570837678	15.4832074484192	22.7863704252721	16.0981781934050
166	23.2208476897827	35.931710722421	25.4640091226577	22.2797366320282	28.2987943162336	15.6072772297158	20.0026893836777	18.7988846957192	16.9667171561513	17.1677211906801	29.6432437899449	24.9720380420066
167	23.9821823964491	18.1808935575774	2.03694238653335	26.5673437610805	28.7364594442387	10.1109427643467	14.8512055022481	18.2219190644645	10.0994521874543	26.8732207406375	18.2929159586071	8.40796402635965
168	29.8181786823834	51.4341688537944	5.96525189341806	24.6967777304453	55.1418451570078	61.535160657942	17.4299222681965	29.1687777310289	10.697561917607	33.3469447004449	25.9581638376782	9.37437356114783
169	19.1958530945967	31.3315237630564	41.398485343416	28.8909004404083	8.99904235128686	25.6518464691555	13.3714674454580	16.5735123529954	18.7909565410378	15.9835528276737	25.7108669328055	31.8654080542156
170	13.4879188843867	12.5190666705063	13.2644798759793	12.5082761357040	12.4775006853081	35.1750274849681	10.4966544437201	6.49285953154572	0	0	6.65521098961277	16.9646967555141
171	20.2352435960084	26.4936527941191	23.0611980053086	38.3243073943257	27.2771488019692	34.9436143365197	13.9603921426298	24.4247624853414	30.0983548405331	7.68374137978021	22.9830550301545	23.4533572751453
172	8.65510166918265	47.8758707382361	34.4203136616945	35.2149335046649	50.0188819015234	29.5573611065178	11.9619832563306	17.9192811358860	21.3172258417313	28.1503876601463	23.7048603791189	19.2389140904217
173	20.9604392080819	32.2108550315524	11.5753628711822	24.3207083878287	27.7941412303487	15.3235789821298	9.95430225877562	18.3267493712445	7.50214281840228	16.7089046098201	15.3051315965291	9.5196297594455
174	16.2644175916938	4.7712565620785	17.1839068604464	0	19.7688227554049	18.8303215415989	10.5477351779077	7.75737687905147	11.1798874574517	8.53547530564887	29.4781022500091	0
175	17.481128052861	7.1261643258738	10.3441615196796	15.9216776434044	23.9925226551880	0.957843675256836	10.1455303684136	0	9.52292407158434	13.1263052525158	24.9473002554939	7.40777791131769
176	23.3965142516213	33.1417715114358	27.867825714997	20.8068723258161	17.7807594722159	52.8225086841707	19.9442374388353	25.4446110429041	13.2372425793629	23.5294089635847	18.8181082150985	17.8784617064758
177	29.9835380915237	48.8830852882743	21.1332036103547	31.4417789182394	35.8384217286682	18.4853670639535	16.2107847306149	21.3497860612692	5.5847854673346	27.0747921528282	22.3017992405960	25.7875607825376
178	11.1085782447168	12.9217922186787	10.0278538318930	31.3358550325164	28.8977378665208	20.1720297517113	4.57179985437991	15.2144042591372	7.76795479524502	17.1871260763989	15.9967769633324	11.4025615350310
179	25.0110866206243	14.0174043907190	24.4867241377184	22.1175544738597	30.8341763666855	44.8646272625259	16.8036805590231	27.9415657712094	23.4868092182031	14.3084238845466	23.6464617805995	28.0912026370265
180	25.5144758990763	18.2579296207098	25.9562433906517	13.7772342434301	47.4381379738243	35.2940926611427	19.1714463258024	19.7445420872280	17.208616436482	16.0929847363988	23.5592001360334	28.6661620638319
181	10.3843126200259	20.9856478818534	29.2953443665074	11.7641565498136	52.2132765345675	48.2581519912171	11.8105217240603	7.73038898804593	7.51950017945524	0	9.72270692005754	2.49453173382619
182	31.2490381327535	55.223294854978	42.2461269763995	25.8613397053539	72.2042679398339	53.5148387470876	10.9279781954909	24.6499470231182	19.8644134889817	25.8722525831333	24.8364865811959	34.6278082109221
183	34.6926552351319	28.1018814878216	16.3559321751534	37.9510640409921	49.6298993856322	11.7250428530308	16.4268405283444	22.3497809582504	27.1705978635186	14.4234969267744	17.6057364706392	21.1556916604808
184	40.9759094868498	67.2249777626858	56.8939679910595	56.6804824193538	59.3409549793588	69.2167489327005	20.9800632051393	54.2111798432911	33.2885343746612	33.1928939942585	34.3706467100529	36.2304820518949
185	11.357462101445	14.4845374518093	14.4970884762940	45.4630193497169	29.3581734506965	21.2615367331287	9.06243514720606	12.7532772769843	7.96001954957549	12.5424931761196	5.74357497585634	16.9753392499166
186	17.7170768763487	17.6593848035373	28.1210864306403	21.3093300949146	34.2927483263063	0	13.8594469665138	12.8899116315308	10.4565082599415	3.4555878688801	10.4800699497155	11.7190047723625
187	26.3055686180439	28.3008362133534	17.3935683934379	42.6909771877702	31.9102513452762	25.1469986394778	14.3505147852612	10.7125647868192	20.2311453237409	12.3157655116974	16.5373969550738	11.9848310404773
188	7.29952558595032	35.4677549089801	23.5718089650219	32.1466740150063	31.1603639789633	22.788384158407	16.6818688519727	19.2827717954688	8.44164315667142	12.2230692476943	19.9497439842881	3.75090487615471
189	22.1012927094086	32.1461132751479	11.4883651951390	39.4134159616104	64.7440326569917	57.6833117282362	12.3504118941818	18.1155892956603	25.8248011208328	18.7903613331412	26.1168277653597	34.8218304159865
190	19.6755992038354	41.5388685276893	24.8493724358099	14.0973784404751	38.6910528983615	21.0903328303576	10.3286532500491	27.6513191405785	5.30803422532888	27.5652684304201	15.5844933365042	10.2804812949281
191	22.6139302525313	46.4801633423147	18.8986461676126	47.1682628769144	31.5871743827713	34.4133783934847	13.6483186691348	15.4684185829894	18.4115871464319	26.0216238680122	25.4857244248132	12.6410228721939
192	19.9806268009291	5.23115083404996	17.5735980842006	10.3716531636209	15.8536783348730	26.7546833743396	14.8776319502451	7.99933952885279	17.0471794718644	11.4094328915395	19.6797876487543	0
193	24.6384183885722	44.1514738623853	32.764338362688	36.3045108992215	31.4113564174512	40.3351572273265	11.2029466286559	23.0317924306415	29.9548182749338	14.0569258183289	17.3820014548078	25.4805922485819
194	19.1284767168646	16.5184403857353	13.2572107823972	26.4336217863598	24.5299808911142	32.2883463563376	14.9641376323348	22.6755248779753	17.0485628063723	15.8204155704582	16.3449501926148	33.0002499031697
195	38.5715524861335	57.488470103469	45.4442535586613	50.1930826715714	60.6734951724425	60.3124556479493	27.9461811537278	20.886121499351	23.331682361828	31.7430794662123	35.8547982412567	46.8497809733009
196	26.2959490443894	29.7494852471945	22.8502186772222	36.5283521362522	58.1420117095577	42.6526848761902	23.9768701051781	24.3348884779968	13.1592516455134	13.4211126848998	28.8571005330318	25.6120523768314
197	37.8188121918581	26.2988874925777	23.9023106054776	32.2657360109552	32.7965056124269	24.4395637915511	9.90833815705428	13.4561416362323	2.58148818265774	15.1278232463685	18.7768064209757	13.1998849784769
198	47.389182761882	45.9617892640146	32.526916312316	52.8917223933134	36.7819954627976	35.9125974181465	27.0593233072624	22.3805240593021	12.1497638461838	24.8488953738115	27.6925794821757	12.7146405548242
199	18.2606466532581	20.6394457253008	0	22.0683887400377	46.8680290182599	21.0571421901352	13.6121930004168	17.2857526654428	3.54194710267377	1.43388221295795	14.4022849686287	14.8715208930591
200	24.568593117715	33.3389194330631	31.1298913217234	25.5968302385811	24.3991230899093	25.8957753335091	12.6781468149837	27.2191462887127	6.84707810256185	6.01915187695417	8.85299320714276	27.5321038322029
