# Supplementary material for: Simulated data from a genotype-to-phenotype crop growth model for pepper
Source: Data Brief. 2021 May 11;36:107119. doi: 10.1016/j.dib.2021.107119 (PMC8165395; doi:10.1016/j.dib.2021.107119)
Supplement: Supplementary file 1 [file mmc1.zip › Full 100 GxE datasets/100 -- h2 = 0.3/1246584929 200 0.64 0.48 0.64 0.95 0.8 11 GxEyield.csv]

	NL1-15	NL1-20	NL1-25	NL5-15	NL5-20	NL5-25	SP1-15	SP1-20	SP1-25	SP5-15	SP5-20	SP5-25
1	25.6507639587813	6.39899348783271	6.5336515214806	29.7194080633379	15.6828041215182	0.907702473790675	14.3845451194122	23.6434485191514	18.5980848056003	17.8206895875501	14.4267097168045	31.2264577651066
2	14.8697835132568	8.37851079609674	20.5943825633320	11.7432171510955	23.9173595458168	0	21.0262127516727	23.5999159435900	20.1417370517184	8.55776925755262	14.0329051533477	14.7550240615681
3	17.832618500184	26.3158078017938	8.2387459104761	10.8884003276025	0	19.2895801354617	17.5061490487402	24.5536769316284	18.5858926220145	20.0213259994206	16.1991191741697	19.1375897868092
4	14.6991906409665	38.1631694740681	9.4995352711519	34.1588608853741	16.7184941937571	0	15.8684779909032	25.5852334553424	22.7695956405907	12.5295896401355	28.2650073784598	0
5	30.1967255143082	23.7341183574938	31.8996999542889	46.323833123324	32.3867875619047	20.942913082547	18.0297916844668	25.0705181442006	16.1700890388857	16.9184154251651	25.1336313550785	0.81093966006473
6	34.0420514073312	27.4967503712833	10.6443190975435	24.1544975360548	56.1768386268861	38.2462455379897	21.999445550748	10.7588563836142	25.7746768075100	17.597399335656	29.8596737053442	17.6946542485778
7	23.5934001139341	14.4325969435242	18.7536599159257	22.5752255942763	13.5452532596646	30.9563350495198	4.62860731855501	11.6701519818484	15.8881372786466	19.5375196435775	15.4897412630402	15.3034956681708
8	21.9555973195418	24.6446043314149	24.2057988805494	29.2910536697104	48.7646573717937	32.0240528498749	19.7178244886299	21.7833092132249	7.50411562297869	13.2129314402424	14.7113560940218	10.2430641528966
9	19.8940012627254	21.4463835257747	31.0611460786559	24.1237158694681	34.2717385940703	30.1709317860051	14.7111346587459	12.6396585806581	11.9688760091126	15.2303707881140	22.1855743792367	29.1994392728576
10	14.1349746349651	36.1814613570709	20.3267654595856	33.7522279050771	54.770756674032	17.6949318732558	26.9578425627138	14.2834345225242	26.4427193927604	20.5222988269963	23.4014022180928	20.5045703273189
11	24.7476953388607	38.8318909383103	21.2635065365689	18.2241836261698	24.1274884166364	29.2584308136466	14.8592655020573	12.4201067990081	15.9228373755608	17.7680672466536	20.3198363288227	17.2540006699290
12	17.7540952991933	18.7973025788753	31.6478880767627	22.2680190377785	32.2856231917829	27.3324285638048	10.8389929160248	1.92488194816875	7.9348008585046	13.2161875573673	16.9802904981903	15.919124424362
13	15.3059924940002	42.1640439010021	41.6636960624225	22.7610015057902	44.4934013365416	61.7462963883167	13.5383326640649	33.5779457911826	16.1677014347917	24.5424243589447	24.227659836354	32.5718528304806
14	29.9078228383374	58.8337171848761	60.3688122038703	34.8804766079329	56.5100678566351	41.7057850479201	12.2400361247181	31.588382221831	33.4218332011036	20.4813008023335	53.7634917380276	35.4233736238233
15	17.8279491988201	12.0732969101352	12.0733312190274	24.3106036998546	15.3336387738552	35.442330506518	12.1548028431952	24.5730461608059	20.3366587609124	7.90817991331792	27.6537617308819	8.88132637112132
16	21.0187590582222	12.7802489469156	15.2462662332785	38.2227547020617	46.371009182022	25.3948361597550	11.74597229396	9.72490597157398	16.9558013055149	15.3811484719088	25.7147222349931	2.10647596512179
17	29.2728596474625	53.1709378154722	27.5712925958378	38.3801650178920	27.1525772448473	22.4768347336542	16.2801037246995	27.2966021060326	20.3714518236653	25.5114632730563	38.24838268061	5.58345814960706
18	22.5568554780249	31.5108805791598	26.1268016148619	26.0000278175059	20.7224666834873	47.331370748663	5.21992456172550	2.3830615178746	14.2656431183797	19.2426755584497	16.0891147725476	41.598105498424
19	17.9775658666093	12.2010321628407	12.6034477782569	20.0767138122814	0	1.32671422463709	10.9445528071658	0	1.82018008944543	10.9875775974833	11.9179778830617	3.60665695348317
20	12.2528228017904	20.2527534512154	12.2529792131297	13.6473800124654	19.5177866223092	27.5903852869438	17.3282102035906	19.8307441549039	21.4125397755141	6.74686346874612	8.75424702001149	16.1076390411878
21	18.5525865197593	38.7790291722605	19.7238457447012	32.3538719624001	34.261478985926	31.6581106694036	23.5449387847394	24.2687150848374	16.2515470288781	20.2339636558137	20.0346910555441	24.1541796934481
22	38.541871413633	32.9048692311967	16.0512999515828	38.0173900642702	55.7889992787579	53.3772248376691	19.5812234001084	8.3531379321171	20.8894935293548	22.2124685928436	17.5640742084622	25.8704571998575
23	12.2701132026493	10.3070580251517	28.4254401838172	14.1488328163260	37.1212152704403	33.8619395038085	14.3822578317642	27.3302865365027	23.9169143191906	18.7870446145366	3.27979509466158	35.7239278287121
24	14.2396236042977	42.8888996851924	31.310311400349	27.8784710328560	44.6106921968454	35.9156751347862	17.8001909788294	0	9.94074627754754	15.2224025713155	19.8443994018754	24.0039259297084
25	29.0050905108601	20.4894658425236	13.9186040859671	17.6381788474403	52.035433248692	24.3181296744558	11.3493043660819	12.6175485689766	13.9232029961846	7.65643174259067	20.9794594987144	11.2288746164681
26	22.4245814507475	21.7142100287231	13.9298301379922	14.7508918100009	13.7124862940353	0	4.06150039083155	2.88450304666063	20.6340076961637	14.1840869549992	23.7679646391743	13.9687920327979
27	7.74979054370366	15.6344914237347	17.525208269557	21.9913876319444	46.0032413172698	35.7828605024256	2.97347434364364	22.986877833781	16.8290239302742	11.4741289700805	10.5159162003264	18.5612436905846
28	27.1486655107571	48.7112974270848	27.5698416240651	18.1362906127823	29.4577276871962	51.1683789095194	13.5072022226699	33.28090682957	25.3257577847129	23.8301418536603	26.2408975089522	26.5636112511423
29	11.2656407476243	18.4338637428000	11.9259229479087	21.1520205886525	7.09905068429234	18.5148113544819	14.2367515067582	14.5964109870247	17.1933341422442	18.5695733059209	13.0644498450563	5.08143328262408
30	23.7662021252295	26.1618026972788	7.72585671601639	23.1709129081382	43.6022225146813	0.615517851624745	16.7217450749354	15.421283488093	25.7850210112508	17.5340291417548	25.6187714966654	14.1608700039640
31	7.84743760450693	15.3162058012433	28.7624027107185	16.784805788819	40.4461283633586	23.0694493359614	11.3811444558097	28.5347783091234	24.1767085672531	9.94606849428862	20.2162961943965	11.7286520402189
32	26.6854179333961	43.0787709787994	0	41.1267789198625	36.4606856605248	9.3574707394438	11.0453562439823	19.2836680217554	4.70440627354036	8.45873945743297	28.1864069460850	23.0463554832000
33	26.1718527957828	24.6126812586301	11.9551276984040	7.48884042365984	24.1713145090977	26.5594231075536	15.4873600637362	26.3177241885771	10.5214190400975	24.4922214888983	19.8688242477781	30.4833537635135
34	30.5072627937379	8.40529927847788	25.5763849941920	20.5342839670296	19.0412504429067	0	8.70663544945236	3.70891034223495	6.54641412013126	5.7138107082185	6.4482892297525	10.3894874813627
35	21.7752368068384	26.1411101723309	31.3552394197288	43.2618445470223	20.1961193852053	29.2250892883486	15.9141862147896	23.0195662625306	16.7522115929518	12.7360250259565	26.1212182883269	12.5174755610809
36	9.77107446983121	36.6814231223197	0	23.3811753531473	33.5927136675543	17.3315453586885	17.3205036808302	32.388458665787	17.1472424314920	13.8485590038875	34.8516259954372	27.6675515793847
37	29.2943115106026	53.9516947517448	32.6807054160451	42.5212784637419	69.6074509215401	29.2779068772231	26.7299483319743	25.4116596686799	17.1215271127192	30.1021035562105	32.0602731384433	26.8677187770523
38	22.5904067792419	27.8928110198201	17.5472959717643	29.0834158907438	37.7065554715774	34.3006806803424	8.47857451539294	25.6907110165525	12.8764733727326	19.8587818168397	8.23633982851474	12.735390766663
39	9.24731332747935	11.9260655915176	23.3679812554889	32.2408906088454	30.6286993567962	18.7545577170744	11.5930255070425	17.6512132185182	8.48721171355568	16.5170001039258	13.6231805654505	0
40	14.8781167665459	24.3962067330086	26.5783897450357	16.0780278123513	43.7684443025976	16.9785609438614	13.3691406633299	14.4035301747135	19.1283971656894	12.3252340428909	8.28264772563277	19.3210589319493
41	16.2447122947382	3.45273933281171	23.2936323587910	28.2796544815197	0	0	6.54808861461382	13.8742317721852	15.0937531329126	2.6735021974157	7.4955529827492	8.34216856526309
42	26.9572996685166	8.64529734795767	23.7021976599644	25.6762557352485	41.0069071752949	16.0288565767487	10.9994726293054	12.7894924300584	11.6742206371098	12.5151884055598	21.2359699974683	12.9001836242556
43	20.1362943137402	39.4824218167274	8.7512447222176	47.7828383718472	59.2307038195485	20.8450941775558	23.8437011518808	24.7722242345095	28.1229898471926	23.092837571779	30.766476881675	31.1330981587547
44	35.6356819885511	52.3742044512538	47.2794805086258	40.4156184223736	57.7675113066654	25.7410577803714	22.1975193554414	24.4528426968647	19.5967984364	20.3844931859283	28.5799425553675	34.0615038199159
45	26.0096924763656	38.3158049364099	2.40534986828958	18.9169419621768	21.9009446342038	22.2915441159447	19.3321858943531	20.0504326252657	24.9555437064324	17.6856605057312	31.5907746297218	24.9554354672777
46	10.5541488143781	23.5767478478754	12.1539519553017	43.0389238072268	45.0278268460803	43.1082044272643	17.0378660087774	10.5598678876867	8.56215755713495	0.731482475855382	24.5670086429935	6.14301668624577
47	15.4525103217887	5.76470457524746	33.5115134298672	3.51083630776259	19.7253443011295	31.4508810404932	11.9665300105931	13.3918076723367	21.3146889688509	17.6047395399866	13.7955285138436	21.3628014764518
48	19.5147832404141	37.0811393354204	19.4812422575782	29.3775148494982	50.9081567169972	20.6428513298824	14.3955004939506	7.05840997441197	24.8825997174824	11.8424925910337	27.2970678205918	19.4803987428464
49	21.6929891948591	33.3775628664314	7.4544853242182	38.5913945235500	26.3150612451261	23.7767764636654	11.2333281072123	14.5299264765524	2.28868927290826	20.3410605533634	32.0999215307154	14.4001630795409
50	9.3941096515465	30.7404164469681	0	23.1278067382405	32.5102298425454	34.4527316571099	8.83279711866816	25.3991234900901	11.1730836063819	9.33331641729089	17.8108646920577	8.568367447516
51	11.1305578702616	24.1588186016331	7.3141630640948	31.5502561046513	22.4792946629352	18.2083305597825	13.7073419887942	1.93521835349934	21.5770297461667	5.16592836148693	32.714206553796	16.4607497665693
52	22.4121002120833	24.4191596654303	27.749135229956	20.2455448574839	34.1153126559988	21.5898973357226	18.7999694481912	15.6671301026315	20.8679002247910	15.7192189756077	27.7462675256636	26.3943295513286
53	14.6668545896394	18.0690714582647	10.3094151339045	12.2726514095417	29.6271475357789	17.0487608394608	12.2033909195924	10.8222461547380	6.95765052085766	9.75841891274115	10.8441603640355	5.4072894131687
54	10.3750581172191	22.0907348709821	21.5950763667807	31.1532219036496	42.7334040242354	13.6945810848284	4.04812772444858	13.4611999599268	21.6264834400388	7.98309088902545	23.6800293561979	31.3127850400302
55	13.6682111103802	15.1456743865159	36.2212420960322	10.0113476720776	6.36069558044894	7.13307107014558	0.63575671894896	16.3878063735454	8.6202353026891	13.2961835289551	10.3732852363447	13.9231554474683
56	25.6019141578545	28.2069970903941	18.1207173213352	20.5294124907292	9.63395977452524	7.8224839932221	18.8735459921429	23.9969203824249	10.9840364571744	15.2917518622950	14.7895427736637	16.8879178825918
57	19.0250927693285	40.3407363234345	13.7738588373517	35.6768059350718	23.0904048202633	27.624445022762	17.9737447551145	14.1552232995475	15.8524680200789	13.1651608468895	17.6478140752977	29.9162773891368
58	20.0671910529749	21.8353741228247	19.7394475492625	21.2396042226233	55.2675821254505	18.2785021987111	8.4500505756301	17.0897812075564	28.6512618368591	16.1460695808495	23.2328646112247	9.50975941368286
59	10.9302207343412	8.1296412652859	20.1880560909765	11.1006664521710	29.2084252513740	8.95144694378534	7.06454438971934	0	5.22676748880964	15.6899743695155	19.8123742304385	22.5506425263001
60	27.8303649070557	37.2479248426441	36.3000972399734	34.5365915801564	38.0362714139673	46.5915617734918	17.2922684675634	22.9186557973769	17.0676703631422	31.4524521701765	24.6858958409165	36.3235501429456
61	22.1938007016912	32.8092439824624	21.8145661125726	23.4570726101031	1.06931878651001	52.1130802143969	11.844683048944	15.3558770782570	13.6715940502019	7.26450162890138	25.7078869694761	16.7329865937216
62	15.4468663502573	26.3252031409699	19.6584004180196	34.5948692517078	34.2364645112119	65.417335254502	13.6316262006478	15.6924734148491	7.92811104599034	9.86290316976119	19.3146447130321	9.64859261323004
63	19.2461007121529	25.2441632543574	18.6384028293161	18.0521571441142	47.4592792458148	17.4217685318682	13.8959299283077	22.7962355117719	21.3807709381093	3.08929918458317	15.9320453372891	11.9289398595894
64	29.3223145399206	58.5837164543732	24.0613802921238	26.5951747128325	57.2641513705115	42.3868329484223	21.4282924942042	31.0106286636018	31.8654335059394	25.8208762272514	39.6493308615377	36.18581765961
65	0	7.309917596449	24.0384248842717	5.74779685435993	19.9969096668466	6.0302099905011	5.2229698298818	13.3800551258641	9.95070073325719	10.2689705145474	7.4938478314575	3.16439686182647
66	9.64946817254821	17.7930151493404	6.31534980095852	7.9636292582221	0	0	5.98800314330536	7.44894256299931	8.55040337574178	0.690127605942584	0	0.456532245127731
67	15.1836040406445	0	6.75428727550545	13.6537778883758	8.10921810815955	23.4002952124604	4.1100146998028	18.4764614293697	19.9844686405707	13.3594671867476	15.4851884587412	16.0564347625891
68	17.4453490756971	0	14.6418231607767	12.4744594879348	17.6579387661061	13.4665801789326	7.8917416574323	6.26740445712347	7.89345859741542	6.59295579362797	14.0849697368810	16.1066501506510
69	19.3437799117871	13.0333086265922	10.9045877539967	16.3757894989048	37.0608210074974	7.01690253372056	11.2216381139029	7.37581925610751	13.8884533800501	5.83200346323367	12.7092794352077	14.9877090616356
70	16.8025576165322	16.4543818345545	27.997370010771	32.8946339296179	14.6454255480459	37.3912206288631	13.3796771872060	9.6517438875478	13.2134011072461	14.7826899960156	20.1582516969993	14.4050616117483
71	25.8770257713163	47.8876368145215	6.87403189615949	39.3410591480197	19.7356957349132	30.2120040031514	11.1864368843546	24.8422976356798	15.4987735523528	19.3359507975450	23.8380688487057	37.7194711764838
72	17.2794791239827	21.2971868222503	14.1802065704244	16.9572294403765	22.8212078558581	24.1988522306644	16.1608734822023	27.2944429774223	11.0042240516421	14.5662420739293	26.8179064911812	0
73	15.0311123965694	36.4358974151687	41.1577542255537	21.2704025435802	25.7377218522336	21.0621619758518	9.20559447192575	14.3975157303954	17.6881616495436	8.68058484145434	9.45013530248853	37.6487331500772
74	33.6055652833862	18.2759675407138	12.5575779746529	36.0272547085611	34.7046625638673	18.2806678826152	15.2211274317069	16.6822251247733	13.7824777046530	18.8308956478515	31.9831444982811	26.127226664369
75	5.79539614736074	16.9254102004922	6.40475395822014	18.8909789250423	23.5530173819939	11.0682574308820	21.2309863639028	19.6804217228322	11.4921661876919	15.9668586057293	14.6877166578517	6.1595580630587
76	15.0831091426873	21.5228694217077	19.1848235730553	20.3475121837528	44.7718127498319	38.8768943219389	12.0897039283035	15.3309357177655	18.8274582714383	6.681540827436	25.0748549557819	21.2901630404059
77	26.6009509880885	34.2107097876017	16.1517122502647	19.9697555832008	46.7881549710014	34.2711754785662	18.2829721514949	26.4703967332327	15.3368225748830	21.8226004299974	27.5915385015404	31.7848452848650
78	17.1212390368521	39.1104895716725	32.5747282406331	40.3795442599997	43.1543386684211	41.0070978191823	18.7120492660514	33.4772752066068	22.2076183024153	16.1616243120309	41.7642064517906	24.7490901500436
79	12.1587181242027	18.7708576028973	15.1387473486181	24.0395612626961	29.0710661138846	20.8567065380146	11.1863804117098	19.6674735601299	1.03085747330683	21.529343059521	14.3276729528959	36.1009322045207
80	9.46063616741258	19.8601122727392	23.6555961254091	14.3635115486620	17.2697717836192	11.9878173430817	8.66315348399081	14.8276431346306	11.9783627013707	11.0156298229123	15.2213116555784	3.04940985051779
81	21.1296968121748	41.4816204610026	21.6888957046975	16.7772169459406	46.7584515693463	42.194472754048	11.6680657590263	19.0883645809365	11.7408187218959	21.2322273339159	24.5869568068935	34.7351765902963
82	33.2856449047625	41.7381391172296	28.7453211205665	33.1942795588334	45.2948405073999	49.872095767332	15.2009119603346	23.9678407481332	14.7325701185653	24.0625078366813	22.1590685510861	12.5936587729147
83	29.9974718776094	51.9735574006159	17.4198424098842	50.1974122684494	54.9740802899774	19.1418166611855	21.0639041950717	28.4878128345266	6.58532575299224	35.0545057615741	43.0617895120835	24.0287689247093
84	9.2802822437419	7.51687759566771	23.8808312531667	18.4832555233732	38.9048437811015	0	16.5322539660347	17.7019117006876	16.9810018507476	12.2386687415796	27.3369003447133	21.3144523952367
85	19.9450222747095	20.1619334941349	29.8959810740277	43.6967821162954	28.4251607762886	34.5585013706795	9.12142216395443	22.449300995881	13.4650623937640	7.35342589570321	16.6005283459998	7.50721296766415
86	16.1252967173592	22.7158329592117	9.35696004436384	31.8103120242176	47.0441357973193	28.8644465131912	18.3350835901565	19.9273982377035	18.2509504334723	24.6795404169438	28.7334055454798	11.8096980723348
87	22.7363729421100	41.5820278201032	30.9815231825343	34.4401546028239	42.5930258116164	22.2160843191849	20.2176769518743	21.5359442691846	19.0486224065203	20.4483524010643	29.6634803180015	14.2102347719313
88	27.1179332425355	16.8746436094943	43.4376872505028	48.0841401473775	27.6389285955378	27.0975947565484	30.4692068928618	31.5714056484271	6.40488652610425	26.3391957692421	8.99531144329204	0
89	21.7938748377207	27.4776199749007	4.13389293680531	34.3651012916074	21.1361809825423	11.0843277943639	6.90682224496415	12.2520651502874	8.87180780253818	19.2683227746363	21.3295036489261	32.3226010671148
90	27.2874243859731	34.5590415607303	44.769122763397	37.1643918979906	69.7161545716468	42.4302172459083	18.7991391185249	27.8984972900124	21.6816251522305	27.5767890212987	27.9501125939003	12.7093953131749
91	0	24.1923728327483	23.6788964848304	37.6501421636062	31.2794242167198	21.5975610939118	8.38160141615818	25.4662852270858	18.8990938366731	12.2413951559550	24.7843377190801	21.8300073769885
92	19.8489289219015	46.3768776488303	14.0102075548319	27.0762605075518	32.0386753533656	67.1175928867656	9.83730234519768	15.8978362153701	23.1610899266505	22.727954480885	29.7199089353302	35.5508140770917
93	20.1257627644465	38.2388709017044	20.8985135217380	30.8143916762397	31.2677207115906	48.136377405201	17.7626454946781	22.1173872941032	10.6397774130271	18.6620180754126	30.7120108159616	20.0119685649671
94	39.4138342779053	32.0689939855227	23.8526262819603	45.9079476351749	35.2645963559039	10.5511746737269	24.0041515907624	15.384292900223	21.8589395607759	15.5599544689325	23.9128100932766	18.3319735359144
95	29.5742663748276	31.6833002280181	7.0611091527752	44.5492425485105	25.3347303343923	21.3324936403229	12.5241088244234	19.6687434660886	4.5055652334253	12.0603254814592	21.14950329376	15.6238288553406
96	15.099864542331	29.3884893815851	8.00047693857364	13.3171253965502	35.5097083430419	2.17159062062108	11.2865556166920	0	24.5011917300198	22.4739437711654	24.4969040734539	0
97	25.0501947483146	43.7382613541668	45.7531331660416	15.1270619548317	53.2217728880804	29.0984942500523	13.2438411455957	15.3176119055008	13.4207215449923	18.3893413145967	14.6863518888753	28.9380795481235
98	22.4792681213109	25.1144045489386	21.8303868607896	20.5772244382040	16.3009897638436	34.9241001060159	2.63328995745107	20.4416478244792	13.0772274944083	14.6379890319131	21.1512374417498	21.2664098399974
99	12.7768426217695	23.459067398774	19.5505635807623	16.6372998317076	26.0968152204773	9.10439735286582	9.17457169200217	12.8815203477438	14.6064352916946	18.2324804951724	22.4367151888596	19.9847534881923
100	16.9984851130721	33.2394084569071	14.8744602409344	22.7532233779590	44.2506900716808	32.0208850083088	12.5187690192503	12.6992787168037	17.8489490519712	12.1582742386649	30.3490919088927	4.88460185884021
101	28.5470486386620	68.6525877337893	46.3689166770507	27.5287615286035	36.2171060710226	35.0136505254251	20.5147497017573	26.6115711018126	12.0624107458802	21.5450529091194	26.1690933221425	29.7289878288041
102	21.1707198355534	26.7985413240924	14.8482775481186	23.3054377649487	31.0654166821179	22.8003591167895	19.3702910490738	24.691461296528	14.7097006694118	10.2897516222764	18.7733364207396	20.6619968666757
103	25.8431338248894	29.9471742110621	27.7157998148602	24.1456993273558	16.5302857039952	33.6953403076538	15.7967826355820	31.4647662846937	24.2674803543291	20.720916182342	33.6161284978364	16.4981708094510
104	11.7969835192690	18.0435694343313	24.0053251726054	12.6393544907152	27.540879967463	36.6192898832587	12.4773199877822	13.7745203864819	7.91281042088753	19.8409871166174	5.58470785432909	27.1697907993274
105	32.3852370357103	49.565057632366	32.7636621479642	45.7606634248171	58.2311150320544	23.0340126325123	16.5377613854056	17.9201966064822	28.5446381728664	15.2017872222431	26.2244282337589	19.7009565635801
106	28.1370466928583	41.0608430161437	42.7836014496732	37.1695738202387	38.6416853224048	42.3511311309792	18.5992431745874	28.6260604122466	20.903909877734	18.5162314128703	28.3200855491464	9.81565235124411
107	27.7656676360812	52.0897612751494	33.424155514395	52.7830345449111	53.4508533304893	43.2684133953204	17.53131687689	20.8422077542446	21.8378942158367	29.4423017866885	27.3712567984719	3.26879288398028
108	16.4608090188343	7.0852791320534	8.96214500526212	24.9615386476572	23.6750688880784	8.14324611487742	11.4936055313112	16.5860321580807	0	11.3934462339666	12.1924640453258	12.2164243221865
109	5.56513290008665	31.6261325091425	16.4851007886149	29.9917497986293	34.3103430483897	45.6876150984491	16.8946891230639	11.1549117081853	25.7931093505546	3.52267911127769	19.351496828659	32.9182664615331
110	2.87432303155898	18.3166217437494	1.94103622335383	39.736903347451	26.6523069416290	7.16598105326724	17.5031126648661	23.9585145171907	22.599991563778	12.8921535986721	17.2396850615164	23.2528663919621
111	18.5504922311026	27.4647486591898	4.7932572660214	26.4554953634289	20.3067052902783	19.5494929486668	18.3797227014924	13.2190532734699	4.19232337722157	18.5988465460223	25.5124302420552	8.23124021062615
112	20.5913617638852	30.4716764497633	6.24800331036981	7.70108088607136	29.7507589472248	11.0419478910930	2.56475871616641	17.2254433218242	0	8.2289741825147	6.53326138351964	21.3449885996810
113	12.6750756482400	27.9464109906666	13.0346386568551	29.6056168811527	29.4118385771009	19.7947955403034	4.46528461578164	11.8021719340921	12.1789533646656	16.8703693546533	4.87672986558036	27.6592487439295
114	22.8692275559956	9.58490946477396	28.3356401753806	15.2580678935223	35.0892572146738	11.8437062961409	7.27739078963077	19.8056715851439	8.34249856079533	6.19385042799513	17.2573122531123	10.9738589151407
115	20.8542358465728	31.9479505806747	19.5423379941425	32.4520641171197	39.7135119596231	47.7191197920209	14.5310177966170	18.1927607022252	24.4794239921737	17.1756881608228	28.4491702988192	23.7454046678846
116	19.7819174274074	39.0718780233779	29.1833413386972	39.8199219037297	48.5025329477637	44.2693828161945	13.6281338906346	22.0633607229784	9.90985590225777	15.0222117461030	41.6873956131119	11.9405811589565
117	16.1524851519139	32.0961830886529	39.0284678380626	33.9235675134378	34.2337318493687	31.3952104293719	12.0090868373582	28.0720891910123	11.2476619173355	21.3607259548268	24.3872110557292	30.1686045352285
118	27.6459472743204	16.8337723721661	17.8251744767285	32.8948307515858	10.6378771396421	39.4770760504738	8.47330865169307	4.6828848014655	9.05350736491245	8.55146136075194	24.2537913363461	21.7448709362117
119	11.3582441982347	25.5939644718192	9.38593282061103	43.8447603419565	39.4498886522086	10.2607861702175	5.14037183119942	19.9357303196189	6.09757901977184	9.79201857180963	7.79204346447959	16.3610042377455
120	25.4025447528397	35.7570016756346	43.3880185373578	47.2285761912348	32.6915015117517	22.130058795414	15.0055372145659	13.2430106918716	25.8277094992352	18.2517826115988	21.0202916726734	39.8751379471464
121	23.8955022017815	26.286747844232	16.7867927451614	27.2777664998761	45.8199123194551	39.0648798676637	4.29424994850343	14.8987141341987	12.7532590148882	20.3015748974007	25.4133597905426	0
122	18.0203404492656	42.1946186972812	42.9466106258631	24.8656663915169	56.857617869732	29.6064136499605	26.1070464910596	22.3051834097386	27.5473484616289	22.3959157247804	5.11399346549479	13.1766077401719
123	14.2411896687618	24.7443049916904	41.3037011123402	22.5548180170555	28.477973630926	26.5845338967654	15.8919806944489	14.8775082309573	26.5230474149609	23.1998119535837	21.1922042377505	26.6489188160439
124	15.8755895614724	36.8209351378301	22.1343979151821	17.7853628905190	9.6111984421888	22.1729567522915	19.8062829965939	28.5119219478297	19.0868787642583	22.0541623440237	24.2295171013141	22.776058330898
125	13.0874745243963	27.8271988191153	42.3185660856527	22.9224946991451	54.3994109705097	0.606329913005567	13.0630047402984	12.3833106182305	12.0297540855854	4.10455435848594	18.617770178135	25.8465821326466
126	20.3410346052130	18.3822174545814	2.65779147844824	17.5793064365177	37.3634956347872	2.67397484756778	15.3191044816358	17.5636083460511	4.61346492988403	5.97921102715114	19.8917147359183	12.848974569938
127	20.6118827635133	34.0811528226624	6.1191946433571	17.9043934268154	32.9652503671479	25.8299580678543	14.1336924607792	13.5609516275383	0	18.4925170522156	9.54211484534072	9.5853306273012
128	17.7455834085538	16.9011203269688	14.6067255257291	30.2385608470896	27.9858279854904	5.99708685866566	6.97665124593937	4.16115531766609	20.1228369195203	16.2693223911451	16.3886700114543	17.9865888334563
129	9.19125725350572	28.7461741357132	33.0718716473513	35.5043344493467	33.3743480093273	46.8095895069959	5.25403161966782	21.1124487359626	22.2646235655405	5.46118939383478	17.9296816431955	12.9087747361790
130	8.73262295587577	11.2769322211731	15.9173542070781	35.2892403368157	50.8712884724746	20.096567855369	5.73872871369628	21.4516801525784	15.4236512601550	25.2752450406835	19.1005837677829	17.6270725921747
131	27.2728524845328	19.5727843014812	6.16662073270928	25.8966526801611	34.9256602048282	31.4124893549799	8.71556647413688	19.0945040900036	23.1206880257843	15.8661888857446	20.5719569470826	11.7898639972758
132	22.5178760775171	26.1145036387351	22.9941943903235	14.7669706165427	47.409481158081	28.6012706258869	8.32814355390965	7.1605982953357	18.3645707947435	14.1362089019733	9.71052416871308	28.4590533932451
133	14.2496606239271	20.6628285790547	21.2091901119875	10.647266896946	48.547754424049	6.24183674227633	9.25764347815152	13.1009250453138	18.7151856083617	13.5056081176825	11.6114774364154	7.01143620395172
134	15.2373902405592	21.9021978215179	36.6482195462200	32.7434340198837	53.3298296899873	25.8710552305815	8.58476485057875	9.24634224419105	15.2952156842640	4.48563750133939	24.8615392875681	2.74514461407214
135	28.6444459816966	46.2844474534409	31.397137775519	16.9905969123770	44.0732208729135	31.9914610794739	22.096065717921	25.8561794407334	7.98369099691927	16.7727622430898	8.2965131444965	5.80661267557335
136	12.6874898308970	0	8.0467691891142	11.0720042477718	16.1377487584670	11.1874780038732	12.5225158640989	14.1313674413185	0	4.51760237685613	20.4982912694231	5.07651011983993
137	11.8597488254256	26.9539540383004	19.3107941847153	18.1147372002120	9.6421954712141	14.4791636663008	2.15624773263837	12.5363186968968	28.5812875528974	8.0457101686572	17.9906334721053	11.0815445697949
138	27.530784686991	26.3047874417248	33.9248415035038	26.1768641209447	65.835336719008	43.3890961573715	17.1012104178634	36.2597607617604	18.7258433180179	17.4861839208366	28.6371717574108	24.4324731119241
139	24.2299552375811	28.5333287088245	11.5295995703409	31.1281953635279	43.1087205706007	35.2038795567037	17.1891369300725	16.5688776944304	13.7465987497132	25.0860755802588	21.4437832306694	0
140	6.92916057848888	0.289334704065542	3.32974350477436	20.9851805535531	19.2216321551520	26.6716287200362	9.57637368158258	24.2613896385328	18.3213879569317	5.99212207202047	12.1269720081168	29.4344686268533
141	19.3681386126712	30.3378744374431	32.6451439176200	36.6876354802571	35.2712751865390	29.9045960417338	22.9247493551220	28.2956078330318	14.6326293146419	23.1394124501089	34.1362907381900	13.6479210949403
142	35.5177304991155	42.6003362913413	22.5530374388407	29.3571247262034	42.3828252913177	37.0117262377042	9.16167622997342	8.34237501002984	15.3994140084870	11.5595755243253	15.8438509664356	18.7880900638863
143	26.9154366418201	62.1639915233299	26.859480411635	33.6924822747444	67.5113775688518	51.4428867133463	18.0304554274166	33.1621553457501	11.5127573164711	11.7499658602941	32.3329698173975	22.1282749217507
144	27.6749285509538	29.7991870913235	14.7987891849207	41.9261677470641	20.7642082802352	0	15.2469017588894	16.049328853165	12.9334137914503	21.5802345697765	23.9944660028561	11.2076483058715
145	24.3036397590050	22.5379855061832	25.156570768022	11.0124820652620	15.9409405464302	26.9632668533164	20.3913597221001	17.7763650431924	19.3455825427720	10.6000326559296	21.0888982784821	9.3627396134618
146	15.9101148349443	27.6056630961316	24.7508390546524	34.5557377048128	47.7241125242116	10.4208666642542	14.7139651553066	15.6387453076452	13.8926524526659	9.79429178076972	34.4302974872050	10.8880720213035
147	10.0557559302503	9.74653135276057	31.6978365474839	5.7526868647983	5.26371132381704	0	6.08450692337284	20.8045472299966	8.35357562931834	14.5089850350417	15.9374376839963	2.84100918577492
148	14.9915506941627	25.2157129249681	4.7001083956305	12.9050452184353	17.4475292174069	29.9642932190282	13.5699608583205	10.8516616628627	16.1967972407532	2.13995230451305	17.3514932129181	0
149	26.6893178856198	21.2009172649553	3.07325609754854	8.45662624684345	37.4276379125878	15.9936000902719	13.4486653751076	20.6668493520061	16.3069747296796	14.5687359038950	21.0308272322449	25.8861469909360
150	31.8082067240397	33.281763282536	23.8956625860659	40.0876208110391	25.8006859395518	31.4397477611022	5.98476465595327	11.5301348823722	20.0837340884191	19.9269850791597	24.0199133172012	21.5754703657198
151	12.2963839860156	31.2826541976758	16.3589968978528	34.3035677481581	73.3674418737776	31.6411704508071	9.8903412963815	17.6139350322747	7.91980622882948	23.6050510536324	26.4781990613474	15.9582702695937
152	30.2082584256937	57.4400351249334	28.9311146454420	46.1926527609549	64.7877972725243	50.8708404423655	26.6239700098422	30.1773425748414	18.1942405868147	28.1277505962571	27.6545933350689	41.2705715937645
153	20.4642016111788	48.892798260256	21.8589808026746	64.2921706987293	48.9644221067461	32.5101256267802	17.4555112999947	12.6755211438735	14.1931358363549	20.7892036979526	36.1230270747249	12.9295380943557
154	15.7849597159430	9.63319877027102	2.84998772989262	25.6318527393946	43.0666199714734	26.8982920538401	8.92015620462046	13.7449863416502	0.852609026679493	27.4934811320022	26.2079544721753	11.7428934803203
155	20.5710853000596	38.5936195415016	24.8813503558184	27.8034972459679	55.8886712041646	22.2584671138203	21.5168857786568	30.0793549257382	7.40015588284583	11.5214462004680	28.5498156994495	16.5672463206117
156	21.2251470308505	36.1078807666389	34.9682475109236	37.0962189207526	29.0209376101048	54.817230274647	9.53820413012004	25.7841911077140	9.70371888837857	8.11721465375793	9.2516703842201	43.2643818932085
157	10.9354638711176	8.62531398956305	19.1482011958328	29.9574243175251	39.3733909175104	51.0153212883645	7.23990770812486	19.2259515444505	26.0700787425783	13.8028661983986	36.1537709374037	18.1420713587761
158	11.4133944075017	19.8799200175927	25.3940932458773	31.7081325152861	37.8452609675912	19.7912165621082	5.00399402924629	17.3284618137072	17.1369184029434	13.6016368649459	18.2502617397365	14.7246978217303
159	18.44557398795	24.5237274078249	24.5551801111863	36.1565137618565	63.3765823298909	36.1956192082177	22.6674137376989	20.9943878520065	14.3812630556207	10.1628993611660	41.0734620052932	18.7082687045198
160	17.2947582830189	20.3177061451913	11.3265519231695	17.0715196427378	30.7682211122288	16.6349014087700	16.7318070612804	5.88462562196878	5.58004821635258	19.2121524176928	16.0341604956769	13.1289021245299
161	18.839220437587	31.7760950076224	27.1360121267674	33.5227656688234	50.3405317479634	19.6179009930514	14.5242185816409	13.4394542282444	4.02353368296944	20.5656281331389	28.142525961295	17.9527828216623
162	4.06098557965605	19.3725474434574	15.6995732979146	21.872304584576	51.7909456971862	19.8242841809058	10.2932226996831	20.5968860740349	30.2438040941108	13.613258692757	20.2607110947973	13.5646448583432
163	9.70171580925158	25.4771251384968	22.0135944843663	24.1643421790188	26.4328356656550	24.8349704728344	12.9000180573725	25.3930259096291	16.4660534270071	12.1285438650747	8.92958454499018	11.9009476039851
164	7.721269631155	49.0856189387707	21.9928920013038	23.6623820956911	41.5123802576493	49.9603892138765	14.4308173870171	21.5331216015319	18.5188048646991	19.1264941424234	13.3996159104455	3.53636597231183
165	27.7515353898040	34.4987095012835	13.0050677409322	21.7724483067091	40.9145329378086	8.18976805941632	22.4110724717262	22.7596113516683	0.451496256679208	13.7664970600368	15.7196932992878	20.0822243721953
166	14.6167467017353	32.8569940849536	21.9776601667785	31.432101112498	19.4429605665343	19.5393321483678	12.9783260192286	25.5365295101704	16.4278199751815	17.2948051663949	28.9384372836446	5.73096683536549
167	20.0441390007037	24.0138153167491	27.8663786148692	16.9735131521391	44.8106086837593	34.4504573112419	4.70704392556036	21.8593027264414	10.0768780614953	10.8851126514936	18.2411826387998	30.4630412303886
168	20.5753793946525	25.0637498125865	20.516183445193	16.5749977706667	15.8319533767743	40.4544420051802	7.86821382668773	13.1530084434792	14.5253050893265	10.5390073754729	22.6541519103849	1.43077496403101
169	35.4494346525357	21.1051812057184	20.1325696531524	36.7319420828795	19.0670706936477	41.3398919605566	8.66838363583588	15.1491470844903	9.78345621719654	20.9547717022270	0.74580910805647	26.9626266843433
170	19.9626825046022	11.2891201841887	14.4808919252195	20.5772447900260	53.8813336501616	17.1838317099815	7.85619758387025	9.63207122546133	3.26302072763481	11.2238935413375	22.2447880943652	16.1353571749469
171	24.0836529812306	11.6683815433818	30.4427887235949	18.1929614827299	36.8519804654537	35.5945782311196	9.11184829840817	20.4426280703322	19.2843398032504	20.7417389757286	20.3178956804274	29.8310685521761
172	11.4227230283249	23.9196174374160	3.31098834662135	25.7846900820891	56.8388098502468	30.9793942174765	12.4913213604811	13.4740116255231	8.32502329878533	8.4582418799902	14.9487412617302	13.4304855433814
173	26.8552571397336	22.2030363866696	4.80679328159005	17.6697210909529	35.5133768046153	0.416249895437087	18.2416995748605	15.2152995977963	15.2377196081410	8.57024961663457	17.5318157182789	9.65133072582161
174	9.27281691992811	42.4692223598228	32.8473154462292	25.9061074593489	46.3118346104542	13.8752671602152	14.0314005143137	18.5698745717711	9.43439641559476	19.6626713193795	11.5569450929041	25.9689586956073
175	25.6798978377580	33.6811128438286	24.0366226870126	26.0717803678281	46.3496099497958	20.5392976339129	18.1121094059230	11.4944977374430	9.32115058198839	16.9051586644595	24.6366175209717	28.2272522820305
176	22.2632937534614	8.39341875131856	32.2784374346269	32.9079747414940	36.1146480700536	21.2075486786372	11.3166623737788	7.76131224093686	9.81480008750192	15.3012848744210	34.218780471774	9.2904432008277
177	8.85033464238221	21.7758977624530	28.0377378831625	34.8598934472826	46.1469332127472	36.6436740227012	16.0101278555091	9.42165742094659	17.9643016306988	9.67858476823981	17.193410531538	28.0936724514194
178	22.3529006516521	47.7570179780595	40.9208387346503	31.6965705276216	46.9717875455318	59.7130881979904	14.8493862906237	23.5309243514928	21.3146510737815	19.3733804798059	21.7794795897352	30.4207055995797
179	19.9253891091864	1.14984986146483	14.5739876102424	17.3416446263257	19.9963780617194	12.0226090192843	17.0178676869695	11.4976674446720	0	4.71288085569418	6.62499440987708	12.9185089972231
180	16.2462401742362	39.187199454516	33.9592499427536	38.2931587119386	57.3104256530764	53.8970408227759	27.3923549999031	11.4599955813666	10.5546526079646	18.7276285720346	34.9367322493049	45.9962479798913
181	19.8521799462904	50.8367454848939	21.2610260751108	30.5943121913177	72.5927170285655	29.3283724263015	10.0683953406170	18.4700302173653	7.45866579998078	19.6560676639643	27.9815503151984	9.80845553839028
182	13.3091495209356	25.9190032394064	0	22.4593275159704	60.6756598775942	7.68912831777658	19.0498336801041	12.432375191918	16.2209891155169	13.1158744783518	23.9235791441421	18.3842560033815
183	12.2258582552661	25.3778355323256	31.4665732598060	19.3560357510113	19.381812805133	11.1062374522488	13.9573706494739	14.6184420427469	6.84692745057113	9.4814156027487	16.1473023100081	29.1199410807927
184	15.9800926247355	13.5714893430883	18.1041950461718	26.1114472414651	40.9396266153927	13.2481965979809	5.03308876134364	25.3440100161754	6.61020453156246	16.4610174639413	23.6129624038615	30.0496107164127
185	26.0750486319967	38.3340145519724	14.2039404406837	23.1781718442853	62.0389029126028	21.5468654411750	8.27101396277133	19.1581597381811	9.13781782122881	29.0059649772334	25.0866480857834	24.1643184059837
186	25.650525249582	60.3098724704403	30.8975824378743	18.3348734512403	25.7668228701665	65.1433211801239	6.03256808840382	29.2582665553767	37.7166010071324	33.1247876108371	29.0647751930988	36.473544118357
187	24.0442385376893	26.3730988472463	7.32729367165231	34.634368554219	57.8791917965695	12.3597525137711	11.3138332645458	14.6910815388801	12.0653103736358	19.5461138012978	25.4255476329260	25.1237090853677
188	17.3557474918096	40.280287488008	20.8375379246713	18.5968272632143	47.5493510814538	43.4012772891572	6.62999083016509	19.9588787887831	23.1268630968506	18.6230704199093	27.578875798503	18.5905766048676
189	24.2445047329746	35.0635757491062	30.7968050518894	25.8777008504829	24.7368761337549	32.3799015711954	20.2979395504908	29.0592862885229	18.3076646823081	13.4933899858754	20.8350336440173	3.93438121256148
190	13.9376841394622	25.1881567493199	22.7936282891079	27.1097738543709	21.3848528846728	18.1803338990389	13.5310891001911	20.6893657537158	17.9417232645329	10.5570512589802	21.7866345116449	18.7986756559549
191	24.5225105609317	36.4794108270738	35.2050786148255	39.6307957439322	44.7253985934524	14.8459747588796	13.2303172259791	18.7104376241360	17.3900666868165	24.9558476545475	22.8114138345813	15.2510510691707
192	6.35171981078628	20.3584548705281	9.76819027225553	18.4349851036116	0.922754760253373	16.0515141469891	3.10554764581345	17.2147506055288	5.65275413531178	22.7549998820473	15.1786117017456	8.78794502547716
193	28.3124987362482	28.1912535408253	41.3500706764258	18.5021950554423	24.4030122527759	32.0647898072877	22.7109578905867	10.8745419192406	5.74960314171843	20.1309316021225	19.7301813466380	23.4217366880423
194	10.2086168928403	6.1462584745221	0	25.3363351117402	38.415362167139	17.3495660362904	9.20021432478874	7.11797758959769	11.2860727399923	10.0403937397314	11.0192418588803	8.5279549867252
195	10.4472090727805	0	2.66238659067377	25.7497787958685	29.3877363845714	19.1425236978504	6.89675213705981	0	0	17.3108014991093	18.6105300350551	6.11463060690522
196	10.1645723293369	30.2859432416111	14.7071526514435	19.4722647392124	32.5020506569786	40.2690157970946	23.1892648641288	17.8875612003247	0	11.0512183121674	14.7992294831297	32.2358151656198
197	26.3106699914886	32.4640988329191	20.1066641238599	23.1012166809934	45.4033107777319	10.2659933690803	26.473933157803	16.9688919578943	31.9158801391391	19.8719389834447	27.8654556117762	23.0597085075948
198	30.1865113332989	61.7440420056321	26.3604592624694	42.4749378616338	46.6126978366209	32.4675139145523	10.4472232107093	23.8488029295983	14.7376290437607	23.4061279650183	29.6500319645731	23.8325966717473
199	32.5532286418299	37.8155100875571	28.2825679597227	13.2066044853677	46.9547520034586	35.1018082828554	20.6899945847251	28.8545580159033	6.46266045016525	25.1085487972313	17.9109848267025	32.2773152910689
200	34.3633179600481	41.3405341704694	13.306809271907	21.051810377544	38.6233819751608	56.2810401308091	14.3753180023459	30.3434389044448	15.8020794357468	17.9900281282571	36.2884922842813	13.8311885316999
