# Supplementary material for: Simulated data from a genotype-to-phenotype crop growth model for pepper
Source: Data Brief. 2021 May 11;36:107119. doi: 10.1016/j.dib.2021.107119 (PMC8165395; doi:10.1016/j.dib.2021.107119)
Supplement: Supplementary file 1 [file mmc1.zip › Full 100 GxE datasets/100 -- h2 = 0.3/1253438987 200 0.64 0.48 0.64 0.95 0.8 11 GxEyield.csv]

	NL1-15	NL1-20	NL1-25	NL5-15	NL5-20	NL5-25	SP1-15	SP1-20	SP1-25	SP5-15	SP5-20	SP5-25
1	27.9141851048205	40.8123334894404	20.1943244515932	23.6521494238382	46.9441290802274	45.8659944233575	17.4321410667494	26.9774218753501	21.5374079186555	13.0013483750572	36.1798398729903	31.8677752768467
2	38.0326345793995	64.7416314330395	32.5232643098447	41.273385024519	75.1254052269955	44.6959754204243	18.7588580703325	30.9811080340878	24.6339353779682	24.4913997703256	18.6356693002807	31.6346606902696
3	3.63429982215037	12.5711291946793	8.0646135586233	29.4716445803804	28.62976553999	9.53359127651775	10.5013420894528	18.0067357228929	9.85476286087066	4.9313595174499	9.58119438684463	23.0454017139373
4	26.7806971067470	41.2662905365044	15.8102490115804	31.3079053245828	35.5584221981586	37.6153415770571	13.4007872722592	0	15.657602488951	10.4194278419744	27.1784084004072	25.2928648582198
5	25.6238159366236	57.3932846828445	36.7168570176802	27.5249679891432	47.0256474596458	37.9241516025244	21.2828923593693	18.6934408921555	15.3013294231755	27.1145584127856	39.2700129633644	18.7508573121699
6	22.1348419245562	31.4043207787569	13.9685889884484	34.3044205177441	64.0395036659204	34.9280512369611	13.6070837164575	24.4542983415311	28.5740140490711	9.26930006731657	34.2360388344953	39.4110949263334
7	24.6459782337686	13.2264615190153	15.8085633478887	28.9490119280563	25.9267688042729	14.3654894156964	2.00377892171103	12.908086604814	18.9543647461574	12.7754081707233	4.80623238767113	21.1344340487214
8	5.90747503762788	12.0831648657351	13.6406894827451	19.1916636366986	19.1658015189002	8.78273300130869	13.1504584156804	6.3391259699024	19.7440986748764	9.05958463316765	12.7587915164525	19.3533125933775
9	19.5598124186463	31.4740241288940	24.8820569408022	23.0587320735892	19.6821341391836	27.1716500271168	13.2438923010069	36.6599004689798	22.2995626262916	5.67696412980476	7.74020184640075	26.0717328340015
10	26.1215993391302	15.0066941300501	19.1557297351009	26.7293524987153	51.2893962281908	16.2387380584248	16.6003193250557	17.8393160106013	19.5994405369704	19.0705098937585	21.4797399722701	25.6561783532350
11	37.8094517753683	43.154538939405	28.0838539732682	43.3230693122235	20.9593575032571	71.9067533230467	22.8702064252559	31.7669190103474	29.1691544878076	26.9193149065440	15.7885819681417	20.7038750443212
12	6.38224642380034	18.9501934121324	21.9145122920847	24.3554530080998	32.1383280638318	27.7291682527738	15.8174145877938	16.1835227146874	1.60046591084868	9.08713388777787	17.6553016599705	17.0515392367808
13	20.1429061846191	27.3692618510866	17.8821763073203	31.4953235136625	57.8005180196494	17.2740154821711	8.1493630915985	34.2720656201804	36.5991597476954	20.2223087306201	11.5639679277120	18.3072096011206
14	12.9103714983139	32.4287087719951	20.3043037416341	29.2386411742192	40.9868629650481	13.2472976982057	14.7402293652171	14.8794781731175	16.9735293248614	17.2563541349830	11.7085663627822	33.4171565433065
15	5.88366010540954	4.04714201187762	19.8910373404949	29.6916993751917	20.9718299869431	31.6754016169444	6.93419000294359	12.2093523807584	10.9088762254147	8.47302373953723	24.3862946741294	16.2570755228381
16	10.3963119668234	10.4468376745927	10.1215651829467	32.5469504264738	23.8100627534336	9.45046781859057	14.9758495293848	13.2511243828913	0.669969139420976	17.3252377612436	17.7842310919950	18.2280886320835
17	20.1138094028814	34.6808410300766	25.5679453084892	35.6126246990592	43.8855531451048	35.3061687095931	10.0501452077136	10.8648371818903	24.4760304052035	9.66555421200776	28.9623570225604	17.0378752864460
18	28.5845196487362	48.0858701567699	44.9459238013125	37.1870586159523	56.2210894791091	42.7923788747649	17.1516979766181	26.2756700126308	7.44576128214651	13.5580171053416	29.7757512877573	27.4559256915895
19	20.380590062239	16.0319615135965	32.7505343724723	4.36699580438128	29.1076224053737	0	9.13105957297765	29.3796661273445	21.0192318863623	16.2042289459660	28.043780691215	7.24602873038243
20	4.43223590002343	5.85658559740607	26.8245187963146	32.682511122122	26.3311969932929	27.4079240844201	6.73068314476425	0	10.1244059751707	16.4967515743829	31.1967234130062	3.31893686995905
21	27.9585455869237	17.8582423906694	21.9520679479208	32.5105740239964	19.8848857652403	21.7000772481088	15.8448822589644	15.1210243476507	19.8211875608371	13.3224511482137	32.5275476283305	25.7341293580063
22	20.7114728340061	31.877460661069	32.2873509934649	32.1415767795005	52.2111081995425	42.6906554485791	11.9036320050095	14.8055705623886	24.4080535538906	20.2055833372793	32.5832512844885	21.8051274039404
23	14.9944105938185	35.3342828969622	17.2013776759761	22.0620866846279	29.8564757315111	20.0760380919045	14.8428395711620	16.8810605470645	16.0447720666938	21.9616956899636	12.1287654796547	13.8982049528191
24	14.1844528991082	9.29732490624484	0	21.4318086590702	28.0575331801328	5.85767333761939	0	9.26131943395182	0	9.46647797678465	23.5318377019138	14.0693304973089
25	18.6814655547291	21.4228263741495	15.9603228839666	23.1758300755236	35.3229522101816	10.3854840750918	19.9443002960343	16.911555849788	22.1202225504985	18.5610762663794	23.0159450466097	24.2176698812994
26	22.5488634617086	38.4150248811423	13.3768549624061	36.4599058107052	48.7105255080057	29.6583548656691	9.33566065036373	18.9897161593488	12.2331468229584	16.7891213055432	23.2442353299345	19.8219454240201
27	13.2200628514381	31.417919363761	29.5159928136463	33.8302857633146	28.5024972564612	27.122224123659	13.7100382937443	29.9027952134274	13.7672025325625	18.3798014020981	27.3357375985954	20.505231844245
28	18.3432617408336	35.4179058208362	12.3212687711583	45.3256226894498	40.3407535504303	4.6984930273958	20.065460543474	22.3706854804092	20.4734296312658	27.3856910519467	23.2793432307935	28.4236561836498
29	15.4552206550147	19.8618901137917	21.8383483448395	35.7925614869002	23.9614377517951	17.6375214743196	7.31346676217733	9.89206377235259	16.4036079733589	16.7650568671742	28.85097247872	20.0581689391448
30	9.47254173609028	41.383423185824	22.4129928108641	27.7819656587405	49.3190623299145	15.1528337327508	9.9969889303223	13.6727308375054	0.542327618839353	16.5106911512999	25.7242746826940	15.9127637655355
31	32.0477195698779	40.1399175404128	35.3897929781264	29.0201064937158	34.1561453790393	48.5706381780446	18.6374918647552	29.4374832147313	13.0483266394491	24.2146449988246	26.0918578079402	5.90533997930137
32	29.848946756657	16.2007931645666	9.9064510960501	26.6382090585307	33.4892390443322	32.6079917574926	10.6238310868455	9.28391362465419	0.390076873798771	10.2716651018178	29.4505255893027	12.4120432943444
33	20.1360033014847	19.0586516187672	22.8800762207026	19.0089938577155	48.5165358854986	23.9952294984881	7.99268514590932	6.23239320384052	14.9183543850973	11.1718117156089	26.8794953981482	15.2962042613142
34	21.4427372914486	37.6615259279964	36.2023823335712	17.5285212789139	53.2106588343277	46.7876353221912	13.3129369667203	17.3730348227269	13.5248106945566	22.8697388233967	18.4181408369064	23.0463444609595
35	21.0354834065098	21.0596558123681	23.6925176618885	33.5562579330714	36.4531663035132	32.6509286981999	8.07370104204144	22.8327949720526	8.23714498223505	0.314986969253052	30.3702233111888	22.7604401586467
36	21.4639844508817	58.2504872089944	21.1246133630274	43.7569125200457	54.3508489003393	53.5421822037145	20.9185403449362	36.1107040685885	15.9091780781858	19.5136680583466	33.4081675988210	21.538470803438
37	20.7549826895499	25.8461077995996	8.4026571095625	19.9267290124110	56.0442470237907	26.1053562058355	14.4780920037101	12.6010302479511	3.41322199375290	13.2523956380910	10.8831383911699	0
38	13.7529035773924	21.7033545378024	29.1416905036452	10.5804682311114	19.6264796140997	34.2056236548215	10.3434007569484	27.8887972793852	3.27685110299346	12.0296741534137	35.096775617234	31.6028525107062
39	14.3164143920153	27.3357331131459	14.9950212324715	13.4068283097779	19.4315050571386	22.8789826929179	15.2562739255397	7.63137331471307	15.5929903205175	6.14637227015665	37.7907110600597	6.10952864611564
40	26.0576099598709	50.3881800317779	26.636360964935	29.1403142593365	14.4194924532313	30.5272271469458	15.1729878646431	19.0839154448135	30.1812254560777	30.6191726073926	21.5204836130862	19.7959803313090
41	16.7779330989152	4.92526042962346	33.3319758451754	21.1005157084563	4.42401009234525	40.0883829806486	14.8903508880436	13.3439959585407	12.5299702575821	11.4168475771610	18.5807802616600	19.5062281416013
42	8.2963847736075	15.4640490621540	0.88626313793717	11.7632250185201	19.1908574995875	12.6797328421591	4.90925783574234	25.2588123188144	13.2228777857584	14.2547047871417	12.8060511531953	3.50562748379764
43	11.6255777335678	15.1471779181281	5.61483782509438	32.1168621847012	15.6269095579073	25.3689594873131	25.8719921765038	19.2588389118382	11.6309454572532	17.6003827404546	9.44567053381652	14.5740347927246
44	4.65422975201559	1.74608020336328	15.3101433248501	16.6667311799650	22.8078197854656	6.31217483662495	2.16835487456187	17.1112553453442	9.41486807786724	7.23085893850264	20.9116551155160	12.6250281859932
45	15.6017553486219	18.2687389218853	27.4565526997397	28.1372706617398	43.7305260906067	23.7096853776683	16.2233814439677	22.7220101073448	7.46638701747108	14.2659523909406	21.6142001277616	10.8666687807452
46	13.1308255950709	15.9217401293366	14.4699053426575	15.2518145095740	11.276725706913	14.9195539187979	10.5817392208669	23.4770370714743	12.6875980511225	9.09146119945788	2.85530261321374	13.6448663884754
47	24.150171773957	33.3477281475546	27.0022586724341	26.3982203682177	36.0143066825552	34.5260420301712	13.6407288522180	11.5801432747513	11.1390282672416	22.1805894717869	23.9685609150761	27.5506635990993
48	29.2329977007972	37.5413784608688	16.5431811099159	25.5538021914048	36.3286169240025	17.8021956210718	13.4348407166696	24.3704486090855	32.1412699472367	23.0637601761637	31.7152600461121	19.8687812084261
49	15.9776920701044	25.4657833873289	6.05290876466012	20.6966942423648	35.7084183079405	55.2429525604095	11.8754238718381	18.1368777154821	2.36064089484918	5.93011673776946	13.3863068439763	13.5005497026119
50	10.7168018484396	29.0642753294681	6.12049133580522	11.4865004361505	50.0364608650175	20.8602234576056	9.69597989537583	12.0571051894237	7.97839561513186	4.74953366568331	14.6944391100325	19.8846630343537
51	15.3330737504538	20.2781967319568	0.406597507755677	5.83421739602207	10.0219272452182	27.6773071478112	8.68375624805632	19.4981424882574	9.31851029073578	11.3622662291039	12.0819429688346	10.3539340485897
52	31.2404065842794	30.0431541802669	34.9699876887065	28.2433025944378	24.3013756223604	25.1554502335574	9.98764574612505	29.002418930574	11.2790563613756	6.74665974661971	17.5205498455835	35.0344241759531
53	17.8305633542092	28.1798311439934	19.5766937665501	17.5157090212196	30.8433619045424	33.2762560421687	4.97556503684466	28.5047010034067	25.4822729913211	17.7767636124752	26.8436132707477	25.9733632331013
54	3.79622448386203	17.8028555390112	28.9417453534028	20.7140902173876	33.1761625598372	11.4306578646169	6.19720860006625	14.7805553377374	6.03794855082755	16.7431421408111	5.93908199910699	12.9594055041288
55	20.3235806211209	20.0823867474084	0	15.3738103993333	22.4239802008249	17.7685726743332	12.2582691473051	12.6805206025941	19.2168404138462	8.97984570094974	21.1941908461697	24.3650391068475
56	9.39556861028244	16.8771653467589	30.4064521302849	0	12.8968384197625	30.8083836725896	15.4938032242296	13.2156829174433	9.6606608440991	10.4757454985472	0	8.8548792404646
57	17.9381302461613	10.7558014402622	12.7035545082556	24.0742610740884	26.7601908948986	28.1738821937529	8.59405533515302	4.61699477846621	7.89567913557761	7.49321658053329	23.9579027973178	3.43489480447432
58	21.0004749514295	19.5429335474592	20.880902817818	20.7407071529626	36.3893052424982	28.2045084531338	6.6410373906306	30.7849050425069	18.1807095469648	15.9447560006915	10.5626558271592	29.8443519994886
59	27.1499427077542	37.8114008190759	10.8289648305074	29.0379048406052	51.0361164164483	33.0293684638276	25.0571879249966	6.70840165443568	14.8452733261167	15.8659863298192	15.9495960474459	26.8455193248644
60	25.7594719541745	52.9275821200917	37.9896129478617	38.0466573123686	56.7694582452034	51.9915385817415	17.8210243454412	25.9403872586351	36.7985573572169	9.62181921383838	27.5355442439807	18.2867690411122
61	23.2677265079551	29.3350553671385	23.4879037789562	27.2610683441746	20.1778938534230	44.0794216158464	17.7152323040883	26.1623590410812	27.4001280418167	26.6037800005133	28.6281055831808	30.3912811735676
62	20.3565877704929	28.521913801324	11.9057894864947	19.0422684474882	29.1482578897175	14.8419619159484	6.57132397673953	18.2666207813717	1.41212047427645	13.5972141484854	23.5820830093223	17.6598296414466
63	27.0734869500536	47.066782819111	22.6089211426240	12.0398311150752	46.9853796295474	34.8279287304488	16.9000689675593	19.6076175775750	27.2039552475328	16.7007480510707	31.1387444232945	26.1384957761825
64	19.5604634781493	34.6072826173503	24.9751594464248	25.4412382167249	47.9257163190905	24.5047487692465	10.6659986514193	6.43901433847105	21.0879540157903	15.6860148085433	40.9507707254572	23.2976692507201
65	21.3292128177031	26.6392875427713	34.7567604702016	2.45079734888465	70.1247863377288	20.2002306869655	13.0622500662060	18.3498730274468	27.8575364503036	22.8066337172853	31.5161139425526	25.5038494154877
66	21.3223875140365	37.2793663542646	17.3373413341948	36.8097812444883	36.7055707787603	15.4591314670907	16.0496841538509	34.2862693798947	10.2228607432126	30.0245849432733	37.782422001166	18.4644158717122
67	12.4623339531035	7.89368628495816	0	2.28147412332047	12.7095164363052	31.7762293055522	12.4565757565398	16.4072306729207	11.9762360622356	9.40776681702512	26.2136651911210	20.7636610675745
68	12.8422780073832	20.3713245818617	3.76863465773145	11.4644757157263	21.353389475573	5.31163346403782	3.25344496906279	9.27830834727886	0	20.3092740667771	12.4153219884099	14.1128358451202
69	23.6388327156654	23.9604559700934	22.8356338681753	5.62559354503975	3.14251497702097	0	17.0818602835454	19.6443431478366	14.2282444069011	7.47228432600922	22.0621543208046	16.9321215672096
70	20.5076138886700	13.5329754311640	9.96795722627176	26.5584002061169	19.6752516129659	40.9166817873944	18.9062056064837	13.1155284106191	8.71976939839234	5.53931733201232	11.8555834583270	12.5873753468961
71	15.8167290237487	30.2058043672516	20.0909364027644	21.0394044965848	38.2924952853978	18.6247457439389	20.4902706702047	23.2482328942948	8.87918549630683	26.3738507210382	24.2316596546461	21.4264051749366
72	12.3686315039763	0	23.8592505925393	14.5203782877280	26.1126795392065	24.6626200665743	6.48077033692985	14.0695459238526	0	10.8845925296362	5.85893806831205	9.19018194147226
73	32.8695876393428	54.4998875827859	34.4261378518057	38.8364919682785	41.118010237223	65.173379917256	34.2374908016933	27.5404105527351	33.6721977016272	16.6095909517098	34.6344052809116	27.4084802144425
74	21.8602677061965	13.2792838650637	11.8218543798703	41.5321880166914	43.3406160717645	8.19020736757634	26.8882469016524	26.4136720365101	20.9802935130894	18.6646052026352	24.9129074956437	23.5522674402987
75	26.7242868237405	35.2807736195168	41.0753037468486	33.2890713177066	50.0855126899815	33.3208173260336	17.1682193992238	32.4426920941243	10.7079533136943	17.4633584068784	38.3637801267941	16.6743776907586
76	23.4791176805817	23.5763162640582	9.45803852008368	35.2003868422963	26.1059129829536	39.0996901594151	12.3566915582457	23.1308809882001	23.0712377451386	24.4918353210656	32.8910996973863	18.5843724375216
77	7.00701233726272	24.5429494549295	11.8236861521001	33.7514127732017	39.0343283228281	30.2989657219768	16.1781388084072	23.0661958801706	11.6841658101988	27.0956387487993	17.1443467683641	17.3629754798148
78	24.4365230349551	16.8004734358724	26.8425611073506	26.4516785240018	36.0655813322752	27.9623956480739	6.8946677137519	23.9315010592423	23.8844150190204	5.03529828292807	25.0218528598032	13.1927442611503
79	14.3250382007594	21.4122006450197	9.23896092206083	17.1612120579216	32.8646752530345	19.3356060163601	7.11554812795931	19.5429027759052	8.00774715467695	2.34491125945568	26.6863712364639	11.0605894504401
80	19.5266197098150	9.22577402408893	7.52435184931422	33.8074279082495	33.4647548463662	44.8271020098246	13.8720691068395	21.4842368585788	5.25425410580139	13.4702416085346	26.7090377321709	17.6683854425396
81	17.6785417333196	14.2797817985014	29.4091403432495	8.88480290261213	49.9865924098428	51.5714467619904	15.9256827125341	32.8845739920093	24.4246946617946	20.8018587829056	19.1808707697682	31.0330432639913
82	13.0213227465297	38.5377440260328	46.9998513000229	35.1246269783654	42.964033270713	44.8044653244604	15.1903607026252	28.7666783668808	27.6394410813464	28.4424782566299	28.7187906527615	5.29879291960677
83	0.587718124160219	2.81005980657782	3.66242801820711	26.0545139525426	9.54739047003368	9.23420936368693	16.3291177309496	1.65065626118006	5.78896342978319	4.31045017055588	15.4765933112375	13.0647598326384
84	18.2121281015769	41.9302471759553	41.1526928441695	35.1105079667252	48.4203006251455	66.1353722280978	26.5691449079661	25.6694299805518	17.0529720055351	18.9893058573132	39.7910798768982	30.4849836359483
85	31.0951136200326	43.4900769117502	8.41596229660364	35.0608535594081	33.1253569254376	33.0449867456592	23.9334026558811	22.7869083709949	3.70085126070760	14.3948940340094	14.8214531660331	1.16379925308178
86	12.5724299089182	15.9972683204072	33.8159993568494	29.5101854056258	52.8536759080133	36.0907268673508	13.4017059129392	16.1023756538064	23.8455486285526	19.5078794209827	16.6132037164234	21.9483494516325
87	16.8355716617047	31.8715180940713	23.0310732137047	33.1392084666268	33.2883823582239	25.7562683711736	18.1982607354313	21.9436440658950	6.42318718530043	11.2864308510477	21.0792763914138	16.2805753271327
88	12.2493127924219	36.7968592279893	22.5933078511455	35.2300687576074	33.0550498929692	19.2402758212324	13.1317181260905	9.00546057014985	16.3274663894887	15.1391275307468	18.2504988779796	8.94831318620415
89	17.2104301991587	7.32027058351943	12.5475804278794	8.73609901596085	6.80688646741201	8.91262577609066	5.00098327073041	20.649734917727	23.6931979584568	16.5289410345801	21.0894505298332	19.6028076072046
90	25.6545537513706	35.198479879121	21.7729896924136	4.37512628248063	66.6176690355084	20.1164815405743	17.0007517253334	12.1423104894183	24.5908363211382	20.3760905961931	17.0295941927048	13.0780528884364
91	15.7521934531095	27.8344090618738	22.4782068467105	20.8611497206315	22.5359432251226	14.1529832771341	13.0326679853914	12.6086318128956	13.9054701184304	6.61416780443185	15.9661139992301	28.1332325889422
92	26.1946176577870	9.733098084267	7.86702613757576	15.4742344296568	39.6695327013527	9.77777039551358	9.5607946630111	18.7582729403375	15.9152086727297	16.1904886218739	31.4073169187569	3.69474519336299
93	14.9362378804906	18.1132274699392	18.7055642371097	16.417206497669	21.7585863057162	10.1523917737852	11.3125530944502	27.1116225694875	13.0779026653359	10.9476550287251	18.8296805844663	0
94	27.3232940782422	24.9729502556129	23.0224509705288	23.2379434074216	33.6939311002628	27.5304854362505	11.5954709886638	12.1719288765877	4.30414571323245	7.81894465682582	26.5244985207491	12.9796653652659
95	32.7665073999748	37.0136655692487	46.9499886062153	28.6167400259179	76.7091306900294	45.4925193193554	20.0167300563194	31.5288062074908	23.190124934289	10.4816806166137	48.4067703464488	29.1545463871471
96	5.91781891941765	8.79270809887735	18.6255569706295	33.8949078235973	22.2624536800668	10.2082352466533	6.86877680814908	20.5469052601252	15.5007113331766	10.2151267403588	14.8263257376396	27.8105949921263
97	24.7282624714400	6.66406957524169	24.6537782251903	7.80137535008632	20.7076064730263	30.3995906239287	15.478143043273	7.47233031649141	17.1488075543609	20.3073532297482	18.7845777906420	6.03037752351164
98	33.5238151193759	13.8851489164522	23.6126978569263	24.9855954538901	57.9163853057857	45.1588237511621	14.2801120303898	14.3835702665051	2.75244326398674	15.120987158015	27.3359458704922	30.0113362837877
99	23.6418340547670	45.8843468488871	25.0313511807076	29.9189379621161	32.4088292217072	38.1412759061784	12.2642115648340	34.2737350869771	18.3348072317259	17.6665438518176	24.4114080673913	25.8189498043177
100	10.9375641713378	0	4.83494603542113	15.7064943835567	43.3320397820274	38.8897356549037	13.4017812311595	8.24091461879718	19.2058340039823	17.0135474398361	11.1251331837995	14.1126557649351
101	14.5629780511449	8.64529465901202	3.95636901088559	16.2099036357605	24.2996230040128	3.31255629760018	9.62201375288583	9.31852494757716	4.01950269114145	10.9530964382423	6.74438172661588	11.3090882056745
102	32.2757961036042	47.4828821341296	34.2977348217417	42.229204252028	49.7959059482798	6.17764509286182	24.9403619442609	28.1190392735801	24.4269597459595	21.5258876213726	20.4945245868593	3.02411318707786
103	6.73549084465403	8.643877120453	21.8489140449664	9.50672470033884	14.8789906084777	7.12250130138131	10.6975459353816	7.52732431107398	10.8098236024607	11.2783622015028	15.6612746595529	15.5029562363421
104	9.09099033300503	12.9027173768091	14.8071787942679	13.0863040997241	28.759692327193	16.0045613007640	13.6407098304540	12.6317812146683	17.1166998226998	24.6939823730976	13.8942267568759	17.3625623709270
105	4.55111104572382	25.7163644873058	20.8528399655851	15.6906966098133	32.5960198591842	29.6779346645663	12.7933783023424	11.0855775713840	12.4666014277138	14.3708204793447	16.3738843557623	13.4017702848215
106	13.7707273308676	10.6118511194982	21.7848333547621	30.4636815283782	24.8778728784399	24.4097658093968	4.48755981510634	10.0933616236478	7.53188052886564	9.4804532550878	12.9096780444433	12.6562831260839
107	13.5453160376180	8.33346693835987	14.9340033806306	21.1819025464467	24.7341176761198	28.4369005937444	9.56136777709092	5.73155174810492	18.0317388445893	13.3212257736615	16.8595932298439	0
108	14.1191707090054	20.2228551511438	26.2074019555441	26.0404732716784	50.3180682699577	34.4727398651299	10.6838760069291	25.6371461590232	11.6391569986127	12.1181357588158	15.4292386557570	21.6446551506590
109	32.2952089995603	5.52913905599986	23.2268100358271	17.7243550594017	42.4031234282531	21.8409234060669	6.42590458760612	22.3995005732957	5.38045929008952	13.3395408859960	15.9362621763887	1.44074160557298
110	30.0107625539786	34.9481325215237	25.6949873574780	29.917180449811	56.8803752604679	49.0157284455941	14.5366812035768	23.3848068889020	19.2379779265217	17.3190922907933	32.0577182089930	8.89605661572842
111	36.4184359374068	34.6562266790712	23.3627418682621	28.2172699760251	46.991883407886	39.9612888220261	9.62115088381717	21.6563899542108	7.70046304204796	13.7708531912954	17.1658009796718	13.046745081423
112	6.63298004486802	45.5525144324055	24.5482479078162	42.1831262726585	40.9470499670202	39.9385765446232	26.9780553495887	29.4597239109183	18.0964818987672	19.5974590551240	5.7033629780273	36.212236167383
113	17.5041549155730	28.0399071440446	3.51068166697418	11.0532936857459	48.6274657964709	28.7329516946948	14.9916815100959	6.22250189481776	2.29852271264646	14.4055958418169	20.8918969470936	6.82537379900113
114	20.9691295356192	38.5858903916364	16.6312797874691	34.8909993394205	23.1419093280067	3.21340054531073	26.670499891348	13.2784874806055	4.25053501023831	21.4453983515474	21.3177622642543	21.6674529782484
115	7.38334186539629	47.5233104158833	12.0262051840615	32.2861468131803	39.7121049249405	12.9789595919647	6.8528031463999	36.0812659723906	10.6353970962434	15.7006146417747	25.382393668566	18.0702269793424
116	8.24909531676783	16.9887608008955	28.87980834756	12.7294887121136	45.0410642597717	14.9192043655716	16.2451628746876	11.1846354375617	13.5605657595314	15.7477094301155	4.09907403933538	9.80793556300125
117	27.6486695094462	18.9434618793055	19.7894583138392	24.9948612863852	26.6403760289593	16.1542729034431	13.6122477717104	13.2919705769008	22.7036071327611	9.5238124558092	20.0275864208465	8.65070920596663
118	13.1594356294263	25.2776425474174	31.6604822281178	15.5069885390386	35.3084857006188	20.4802356074486	8.59104098789077	18.8700935134082	0.333544323361165	14.7352602700213	16.3247115444075	13.5405627646624
119	13.7172623608756	0	17.1590434166923	4.74640148141124	18.6546276492781	0.535159687210159	8.63371774753952	3.3062068543024	14.4117618141906	8.59606544349895	11.3917288988760	5.32291415185691
120	23.8778616813795	17.9089236344969	33.2769990810306	44.1124851895913	34.4847993653898	34.0161827736987	16.7316273943033	23.0369158508944	21.9185494157510	14.3306815588885	30.0888922540439	19.0260097977329
121	22.0748652780115	47.0399585955909	18.6222621723286	41.9186282879427	53.730308404966	38.231239599246	24.0237019069415	14.1204477506438	3.72236702959548	14.9251430037264	26.5705294746797	0.626286167141254
122	25.7019953433408	22.1163760263655	36.2002946745233	23.3337462175601	20.1848131256767	53.9397618685773	15.5795852869275	26.2559995221696	22.8495640214743	17.4732213814179	27.3568611423895	16.6186063830533
123	19.2353169914058	40.4395021810604	6.52405051413545	33.8377552174586	41.7158003525969	28.6321756993179	15.1332446666251	11.9509975704495	26.0766888437396	14.8114013622753	21.5290142772574	24.6495429177481
124	13.4079213369417	10.2030749329200	30.6279137501544	20.7823296658724	20.5638889876923	11.8589257735499	13.3053020206913	21.3272365519305	18.2803449228375	18.8604863478927	20.1280032063111	18.8331179658791
125	23.8974167008104	16.3237014169248	34.1550389073388	35.0887992231593	43.6462803742085	18.9123853459773	19.0284521544004	21.9670431348436	19.2204868665689	22.08410115496	20.7856426024667	24.6373200612584
126	21.7333817517731	8.24294584915048	22.1344581616013	19.0658656567209	45.4028923443477	28.1120685366474	14.3468877191756	10.6784849346928	6.83210451511842	12.9828564636629	8.0622423217569	13.2605763180091
127	22.5534665812312	22.1922669637129	6.69730790002419	0	30.6077444772501	48.3065883456028	15.2519209340165	20.8849601356049	8.86061193285812	17.919898633997	20.9457990304924	24.3697229150495
128	15.3255068581045	20.7640387157095	28.8439112188180	10.5244325615351	45.4907076744604	9.58104219401915	12.9257578056112	19.7453306432083	22.2724165203089	15.9544161453693	24.6944734740574	11.6184305448802
129	29.8529108979479	24.8344107769387	23.4544453592423	22.2160516660911	63.9025666762866	31.8662107516215	5.75570130204323	16.2122896383293	17.8289501286117	11.8927333403621	12.9122326401319	11.4030170155461
130	16.5230040547204	8.6470929357698	0	29.1883196019021	7.92754620422633	5.52603410029607	16.2431876929665	1.13358377675258	0	8.10088074589575	11.4858154174553	0
131	23.2123400677010	42.5319350793377	28.1837775962792	46.525534272665	36.3245032039044	20.8413603028053	8.92547405860822	25.2945777143209	3.60503856833464	12.2362031628775	22.0140853690434	28.4466071630198
132	19.5876288413447	30.1241055874360	42.7011634432782	24.5261464117703	43.0009480383175	23.6394516986015	18.3978477023168	23.1646044009328	0	18.4397581268116	39.4102910948724	11.2428719424311
133	28.3584766782517	40.2722194716834	40.7892716909471	30.8968009284440	47.6394274723307	0	20.8080620736140	25.6606188277881	21.2503896364182	11.7254934482633	13.2274326825492	18.9989703751772
134	26.3869628472736	37.3997667229749	45.0534606256066	28.1525142929373	25.5847539962138	46.4344740717149	6.42892640621686	28.1506204495499	17.5110480343613	14.7083803800450	16.0861155048826	21.9434763989899
135	18.8235593751933	56.6126750483326	53.8311117001133	37.4844059904453	58.5815664601745	69.2275432893118	16.1306908896753	26.3638849240739	30.0052348485145	17.3475990878773	43.295868438483	24.2997703391783
136	21.8724052429332	4.35631812076333	18.9563989034008	37.5756600742777	49.1918696420901	31.0190634217065	11.8132502204081	17.2380579428122	18.6422458357083	15.3883922354296	27.8771987128245	6.92686833679205
137	19.4744720981986	44.5162013725403	34.799096177722	39.8716870759913	51.2633470760709	36.5659699428362	6.40890892447787	29.6723660695356	16.8956226288478	24.4235593397169	15.1215185550941	14.35803660935
138	0.350942742570162	20.2731874899372	0	33.0349835492386	32.99706359169	50.8520358497129	9.15979577348856	19.7261658778907	5.76666181016655	8.60133350535466	24.7505949383496	13.1494577358060
139	23.5600757261065	27.2465177280080	12.0699481659946	12.0678899622060	54.6420891095361	20.8859923640124	19.642564547145	13.4955476210177	13.3684626901674	20.7692038584981	28.1038729393802	19.6685936772037
140	15.9392628411660	39.0081516139605	41.3563357397248	28.5834773363264	42.3639790734983	46.2208230451981	13.5177338824035	23.2663115944086	11.5881562704569	10.7049043698208	12.7518660345852	20.6217262521970
141	11.9468281429325	24.8739795409027	6.37540106624569	25.4942372470742	38.9872390806403	12.7077685025080	15.7257955545155	8.98240736135649	1.46746277306807	17.0705730631124	29.9865212469154	8.89609757587353
142	25.0459610526357	36.8980101480361	8.12488143759596	35.2935110039355	46.878909909184	16.1481758184238	10.8655854541620	28.7379250238321	12.9797297410521	24.4554478001455	36.8960204284284	0
143	20.0696300361133	35.0365696656166	19.3142035460320	14.4834741103185	42.7891851662214	20.7803701900403	23.8779380188114	12.6230355856141	8.89713047657554	9.01776239320896	21.3427630036086	14.9272201833581
144	0	11.9278645408477	23.6655672986783	17.6452072126179	18.7895157330606	26.5233100568004	13.5224179382600	15.0552946813477	12.1342739651790	14.2832793172244	0	14.3629823449333
145	5.05096153084946	28.2775645930545	14.6036327450775	24.4653155423478	52.9357997494029	13.1417914397843	14.335378632862	27.8142344684411	21.1172552910138	15.1568984569028	9.12565616759721	14.4411597294879
146	19.0243333604412	18.6198302575541	9.57002816901275	18.3288379028468	27.2455992803245	14.0094724826469	9.85991371367752	8.25024545000899	22.3907515789718	16.1263043773914	20.0454457071389	4.97752469443859
147	26.1222017612853	33.7963610933293	15.4891541272362	28.280841382625	55.9554848902442	27.9492731646505	24.0889123727716	13.8798362909158	16.6556264681002	14.5237685256883	49.3111685609538	31.7996948914757
148	19.2305699817628	15.8781916930947	12.9700263198023	19.0172048339446	14.1457823626085	23.8897808438832	10.2697681453069	17.3960556969746	13.6568406647436	9.8036595779265	16.7907598451316	15.4040638726608
149	24.3501412514755	40.4537814722555	33.3929873561132	33.7959998250931	55.9691680513159	21.5474006904166	19.4355932188376	25.1004909133820	19.8535571890636	26.1206000725814	27.6533934845823	21.2595640064345
150	22.2043573880684	30.2887432427581	15.1750751858794	37.8723886652595	14.7116565369448	46.3198174522627	11.7066993113667	15.7111937882331	20.7922297728279	14.0275454361633	10.9471895528537	10.9661818540038
151	11.7587179269031	36.4947424442191	16.4500374114734	21.1996569644019	36.9879331840169	23.4004888385526	3.57735599733403	18.6783471765719	4.02532187549166	16.8763305464477	23.2305055320815	16.3246293149800
152	19.3426319482821	31.6355144641945	34.2254988153318	29.1567273236943	42.6670075127502	51.3611511796615	14.0448912842899	11.3684885619398	10.8270767305927	21.5561442035274	15.6620593995210	11.9927784911697
153	15.7897598200534	38.5160410751817	29.5385494105677	14.4561877021984	36.7050384096593	38.7244101139033	15.131569446454	22.2403791972571	12.2666775128964	21.0056058885545	43.7947370189995	32.6991699278923
154	22.8323348643731	27.2842748665591	34.40003981567	40.5076184147621	44.2761817529367	27.1477445815256	14.6821247097532	19.4777985305658	22.5467884275496	17.9170288866252	12.6762582072253	13.9541286592827
155	7.2897057046888	34.9442628215539	9.47087533887977	23.0084156479009	31.5168201742548	28.4839376678727	17.5843362801234	20.6590620517067	18.2675858534930	8.03797268482232	10.4052079826384	34.353514811164
156	13.5641348865365	35.9081132868456	28.9987244569202	21.7734505176600	29.60494696075	11.6410638361338	2.09476119693764	29.8283515258581	14.7745344113630	3.25764357892728	19.0865718522029	10.3387359833901
157	15.8884424548527	35.2314524120059	17.2357928525337	5.48794125143032	43.3886885158741	28.7135437277763	13.3882613779741	18.1557686877338	19.8150502861249	11.0115622004094	7.65665437243152	0
158	34.0411394945500	57.0150156595534	37.7654671083157	20.7773128842516	59.4193013306275	67.6856078455026	16.8374834969314	37.2278239674469	32.6643315524284	28.1541880877751	30.089545060851	23.0188979875977
159	0.8606926681728	13.5334561657769	10.3997677550576	19.2857078702199	39.6312096452708	2.34770701402519	7.98254622121137	11.8805104660660	2.85947564332788	17.8657425683472	19.9212160803825	24.1916505158124
160	9.70037675167376	12.1798858731037	29.6982557995614	43.304876027366	33.4777392022483	22.5873225319899	13.1537975090624	25.3203189197178	25.0952467676596	19.6449614627404	6.13257213581024	13.4982987898945
161	20.1341938580148	34.9388838835778	5.31652905522416	35.8631924659287	45.1346703281363	10.8584770358637	11.9683419077791	22.3121636540940	20.5099575892303	15.5993926958436	30.0366204560355	27.4988018125532
162	24.8668397769979	34.3685500699231	48.9093271713564	30.6605755381926	27.4278748144797	49.4658671758218	13.3102367917643	34.2698066078704	18.5030379317059	22.5920166529163	37.4249124798973	20.2564437493051
163	14.9601746652627	33.1385064307388	21.7374825350022	1.93910858002166	17.6184483725861	31.0888210213480	10.4489203385518	7.77723963574908	9.6254396896757	9.24608667019045	29.3064309717313	21.9133234419691
164	32.5929688565145	33.7449267527052	23.5602918052618	23.0542606201758	39.1607456351201	12.4580807567701	12.8372907966167	19.0589545698530	21.7495447265257	18.4417738991025	29.9717537794592	19.6910457376989
165	1.39210712831614	10.5890546940735	11.6460145199277	22.9706881004638	30.7621898544145	34.4042910053996	9.90845899127763	9.6194997843797	5.92001271027235	13.1055493167643	26.1730382084558	3.30975222663745
166	15.0244417913323	24.0943232137991	20.4062333619476	30.2369689861414	26.2159205082033	24.8655531213505	19.6359084249711	20.0413193022470	13.3515773275037	8.98736723990148	24.4121260622227	1.30247024557596
167	20.6643282952109	38.5692907848423	47.5646911193567	3.88307935623359	37.1354219532843	45.0894924984420	14.2464629587036	28.8028054344065	16.7776666470291	15.6600937630883	24.9277052927305	23.8471683720232
168	28.4261545339877	48.2409296500163	34.8932667528032	39.4277218481836	50.9848294554936	45.086064658266	20.1862580127905	23.2668315846843	37.4282839663085	10.9790753785969	24.3300120668778	35.6340418038325
169	19.3161943886635	12.9495744083593	17.8618360875167	26.742704173288	30.7813662468217	25.7867479313544	12.2298690864467	12.8356648981526	9.50715877317048	9.13888863366221	14.2491135021210	17.7443964402903
170	25.8187888935039	25.1306435213737	18.6116214249458	34.3997618522312	26.0846387681552	54.9024154630545	14.9976232654037	24.7432662048122	12.9092056861520	11.5850412588582	21.9971735108781	21.3065505527450
171	24.6916153323306	29.2244903403439	14.4903192222295	31.2939416429313	31.0719556771732	20.0271263602163	17.1830514350639	18.5506995020685	34.2209324163900	10.2391008721856	14.5567062506143	18.8716926231719
172	12.5252158833811	14.6654328298858	34.1087115420346	29.8035947397619	17.0243263432299	15.020120316092	8.16460244875997	28.8679437857916	9.4793981372811	12.1006972487637	20.1706052118187	8.1955424587623
173	19.8489650137178	37.7895577503798	35.8403567430682	32.3668616519253	44.4145064493667	35.8890696866852	15.4357163931052	20.0954913591529	22.2654211288753	11.8903448131646	20.1506451805247	24.2616849027874
174	21.1072778555557	40.1900795531108	17.9830563643006	34.4498970930916	42.9502523335506	45.3156491864525	14.0815253059325	22.0052105320035	22.263925404681	13.0524126464664	6.2997063679452	26.2843370247439
175	30.6105333776659	40.6304823604986	39.7848532151736	38.1601856059355	70.4604006124718	44.2703215958127	17.0336628673973	26.7584527587229	23.3554578425053	19.9754212088512	28.9235321440446	26.0484772475044
176	24.0154972686300	26.2104815700890	16.038896815594	22.2848441622501	56.6507311173107	16.5732517806283	10.3589055004556	22.9008257531802	17.8479659427398	7.16215238111734	19.1910163624827	21.3665478137755
177	19.2080199214975	10.8251329458252	11.6693849506346	21.566029302748	22.3794413645843	23.6090766816825	10.6440167987015	19.5421327047494	9.01855534001587	11.0897598977247	19.3299859965332	20.8842158367774
178	20.2006870850741	50.5809061174591	29.7318313365722	27.6337093611489	17.0344366102602	40.6865150657654	15.6171326128244	30.2419875338067	13.1302454402467	14.2252009738417	27.5879020432168	27.3059200024147
179	26.6333212243945	23.0502533679386	40.4395404822599	40.3983618519146	19.3900551060014	2.98489370004708	16.7294267440054	24.4137651579508	8.00107664432615	19.2174915359530	26.7940993954744	20.5229026304666
180	18.4727190798017	27.591232865354	7.99421670525284	20.5189798042212	9.26804638866314	17.5763199665744	13.2346732904178	17.8294798956222	24.4219729618828	8.30074560699852	21.2851761423092	14.1794501334209
181	35.1997944820754	53.9274180191354	31.3707159690132	40.925587216048	56.9410951599847	35.9586224416112	23.2144706776836	11.2634991301450	13.551292545596	28.9631871970538	25.1230923582164	29.4510455209430
182	11.4596521130054	23.4917349919621	9.65497696175355	33.7792822017166	0	30.2060667866017	13.9828882912648	16.9784977827315	20.0007051933654	4.41936230168182	14.9590707437966	20.8004583926789
183	36.4815644157146	39.1392149256336	13.6121089213295	46.5636856643448	54.6571900656992	23.1132342959476	25.278558448833	26.2291942492375	25.2929055575629	26.3980755274293	21.9850624532807	21.4365841635264
184	21.7344600937897	31.893582173934	9.4808905300366	18.6307572460130	33.1298733129996	24.9329193585293	13.5609536680866	18.7050951395357	26.5672704150723	15.2089349108072	19.0474116595522	6.61163240500695
185	4.70136495412866	10.4747547699015	33.3845807707221	24.3986196058371	29.0532583740411	59.5838586546377	3.90515880264894	2.80561570155558	5.65386770384144	10.0745726965241	23.332297501108	16.2785032865485
186	22.9097707148013	26.7090275759958	23.1802981667377	14.9984091174916	30.6779825759367	44.9718692991774	21.8314887332131	32.8385591012232	17.3685045325200	25.3246142829047	19.3399102126122	15.4511106881345
187	1.27314494080921	24.7782202510200	6.49790286149876	20.5765433248163	11.0801151145057	3.99794497967244	16.2509433692676	17.6415154356499	14.7840130356913	10.2747272583829	18.6602341412407	5.82650110236703
188	25.1135359522035	27.4177607069321	40.3753343526192	35.1464173992487	17.1904842190001	20.4791147205041	13.9979391561204	12.6026290427981	9.64966701500492	16.6091001497003	9.3354189109151	13.7084910110412
189	30.8586267074967	29.9417561998254	19.95290488041	40.1441173056572	52.2290196969254	51.1233987463351	13.3772962127261	42.9835331449314	19.5281578022394	19.6985006376376	16.5495005097880	20.1170873232207
190	19.2321147787233	14.2530350049235	22.9129428295592	16.5324513895926	33.6853863734954	38.0795807970886	6.89476263340483	13.8350621358147	17.3642247274744	15.1160962505143	9.88726908304588	5.70998776259266
191	22.9219299009349	26.2924388588266	39.5692233290627	33.4971997686060	12.7298196601977	35.7608862631357	12.6918628943175	27.1850204138690	27.1061410990336	15.1311462330814	26.3111027856921	38.99329852194
192	23.2958687708702	33.6986417628874	21.7860191972250	22.7155985697468	47.0685081783019	37.5289858079473	20.6412825487124	28.9547444083486	27.2478559123894	20.7275454150883	29.1653498449975	20.3310481652553
193	20.9975250609354	23.3666300406396	7.37902772084477	22.3483786565364	25.5808949399488	18.2010641261494	8.74535981831944	19.8034841791331	1.65525613321513	19.0844869246496	2.66356580102131	21.9086346429797
194	20.9651677755765	51.8800974504599	24.8254072630327	23.7825731984428	55.9406977286479	37.5968391648792	15.8748412227353	20.6001339235146	30.2853183360256	24.7786706151396	35.5043460615140	12.9751261166851
195	34.6971598358627	30.1198021692668	6.464507479762	25.4778398044481	17.0280629817030	37.074736383997	16.175238872059	21.8541789029830	23.2638304526000	18.8863994519192	37.5385832668907	11.608979297858
196	33.2231298306694	34.8993101254719	12.2282504987585	17.7259625411485	64.4817715284907	18.8162998519898	18.2327010244616	0	18.8636529634951	15.0562050655098	24.0516827222183	2.19269537909019
197	35.7722651858666	43.8156655248131	31.0337854772409	41.1756299942662	40.9692265045611	50.1790266867173	25.1601905512228	31.7318369729028	10.5649019256305	34.1928355186055	48.7959308424343	14.3944979654318
198	20.7767237347640	46.2738068839024	32.6568703916527	34.8728980557193	45.6367638874934	31.5961563501018	15.6445250499512	23.8925188459150	17.5147874203912	19.1796146528125	35.0030057740464	32.545112259909
199	21.9177663213957	32.7117266248426	14.5301744806362	22.9045903751414	32.1094999494437	31.6586515647474	15.4723203464195	27.0381405961252	12.5476287719501	22.1461434715862	25.6930790326258	20.2623143980083
200	9.87432321814298	20.5227231336996	21.2948744120720	13.0894396253693	32.3345218767992	41.1784158051703	12.6000332824917	18.0003996480816	5.08320488176166	1.72085996302298	27.8086484146133	32.2319272640981
