# Supplementary material for: Simulated data from a genotype-to-phenotype crop growth model for pepper
Source: Data Brief. 2021 May 11;36:107119. doi: 10.1016/j.dib.2021.107119 (PMC8165395; doi:10.1016/j.dib.2021.107119)
Supplement: Supplementary file 1 [file mmc1.zip › Full 100 GxE datasets/100 -- h2 = 0.3/1260203346 200 0.64 0.48 0.64 0.95 0.8 11 GxEyield.csv]

	NL1-15	NL1-20	NL1-25	NL5-15	NL5-20	NL5-25	SP1-15	SP1-20	SP1-25	SP5-15	SP5-20	SP5-25
1	22.5111724951716	29.0614168931151	3.9958136747368	9.14920225538387	27.310877036384	18.6046789626201	8.39837637783016	11.522046283152	9.12889731642867	16.6495436596841	18.9674064871963	4.4266215264827
2	11.2140753554864	44.1447335899707	28.6698201469334	25.5905887786553	47.9601162023861	31.2485820974324	7.5708600137083	16.8002245070295	34.4747179260244	9.60235550620048	32.1525521042087	28.3660513859905
3	29.4980664382441	29.7205093286084	18.4356608210221	41.696107842387	31.8046239139811	35.3833199641236	4.02911089268892	20.7710868103870	10.8202465198299	19.8644103654009	19.4350649852805	6.82972591438646
4	18.3690429350732	8.43634896767296	22.5851594016548	26.7154022188846	22.3160918500962	11.3316524954813	5.31597778710704	11.4625678058346	3.78034912151604	2.11339072447232	0	25.4614632518434
5	14.9659019870753	8.98016444291	9.82215186470616	5.36160242141339	0	4.09829835139250	5.61459030870109	4.2572842251853	14.6880183742487	4.289440625852	5.07947856296248	4.0539705180388
6	10.6406542757838	40.7423061343089	18.5617684168964	23.0630083522621	35.3661904472987	52.940627603072	15.3376800486124	6.74502594452713	7.26533086237109	18.1552813611725	7.3380103946977	5.76567620311638
7	17.5087449423937	29.4286064312301	20.3876206969716	44.009362709448	44.6072157805936	11.3990495049290	18.7450407046501	31.3156934968767	10.2831468321398	30.4412765865633	26.4895123558954	17.4301879686552
8	35.0712769461414	32.6964668807037	37.9603948655561	35.1308035791511	34.9418966238623	37.8046234988463	26.808673482931	28.2308230038368	15.4074387416470	15.8689255333586	19.9313278999415	19.1143360125671
9	6.62033063371069	13.8326810084454	31.897814684467	2.44707736504751	37.0784469515233	19.5719262875395	10.5911778832339	12.0391361905315	6.11023814004607	17.4067932984203	12.8076985680555	27.4098353301700
10	26.8738847287515	68.6071343367716	34.0451364848035	19.1226012658244	54.2324223199664	31.549996650409	18.3209767709215	19.5577925397561	7.01448255700533	17.0165706396042	19.2546825046691	29.5832214466298
11	20.4964406129549	23.0423268917155	15.5147926112342	31.9803404617844	24.1254311456832	41.0332689775912	15.9006350598119	15.1880604162372	8.2715600083453	19.7521498606154	22.6003713859798	5.70702838896717
12	17.2280281488417	15.8192444657288	6.81100592618174	9.88406886686122	37.7191578167452	4.79529887915227	10.1783045358056	6.35214005572128	19.3830276115673	11.7332438548172	25.9405633597072	11.7107979429381
13	15.3047093432320	31.5516891524162	13.1054543453760	28.4700690342579	49.6107238124374	46.1322960914664	19.7534992549914	24.5884260865816	15.7372344369723	15.0576924430253	24.9969498392848	20.4152487864137
14	24.4557867072961	41.9203184882339	32.6308722401169	34.5438259678800	30.7325921244181	37.121275142522	15.4489075980671	33.1167072509981	20.9276662350923	20.7556878711427	42.3163647049567	29.5969366099083
15	28.4853870174962	38.0570827761671	27.7516275728662	40.5313724475296	28.8770307942107	35.6579503554689	20.9041662454413	31.0498776493171	24.2019999566653	17.6763974519644	26.8012094308671	8.67509521111878
16	9.3812357178604	8.18582858379036	19.2091986432135	38.0333206625664	34.4108850347006	34.1023669586872	18.6646510608339	27.0532083078109	24.3770466420878	13.4955306165867	29.5774170062333	18.1611645340264
17	27.6427529772592	27.9367026176871	20.0137702882439	24.5463914102238	37.7048019997017	29.8699756565237	10.5171222456418	19.8373631723069	17.6838413812342	21.272649653578	15.8337588894135	24.7472659147530
18	26.2086391948029	15.7564110981317	23.5306228247492	31.6692391719125	22.0518455914232	22.4372518760981	13.6630349818535	16.7018063273650	14.0598111499115	26.7194943695436	27.7429449940452	10.9149310306427
19	16.7339534220997	29.3232398490761	21.2858211653514	20.2482621375457	31.8375279335483	7.68456669423219	9.16387031824782	24.2920891093249	28.2869038659118	11.2878878438858	23.6432568392601	26.3058230317798
20	31.2518461584819	41.4138477216104	46.1346895122577	39.1802815587013	51.4632789621767	57.1047512100991	9.63356087603877	18.3593757290030	38.0973928637419	13.9177816482697	36.4061421099622	41.3594710427251
21	25.232977265189	31.6985912357607	15.1698137182705	28.312771091552	39.0128774645569	22.7363813255311	14.1542148526	22.091943790705	18.0162142612712	11.6124270331789	32.5622174465741	14.3526429681816
22	15.9264791498632	30.3854999972810	15.8077932379801	17.1771013798332	43.2253085496554	18.8426525763335	14.8390670318457	13.4499687893355	22.5873576773546	14.8649145071500	16.6426270947139	10.8495000949142
23	32.3415053676910	46.8701984687521	41.0367642189184	54.6239855933469	31.4420379440134	39.2980796169521	21.7657509474686	23.2213793271191	20.0886720784695	29.1470991170819	29.2602890352847	23.5141824678886
24	17.2042273653211	26.8203983556849	26.1788369224105	25.2964268191385	25.3871893274706	12.0728296870192	14.3108887207643	18.8752737856956	3.57600689907605	16.9800075001644	16.4769718289778	7.51326845432357
25	21.127465018804	33.8963341776254	2.10869043718211	32.9548799262913	28.4782072555814	32.4129342636527	13.2208022045371	15.7179590750444	8.7587638893593	21.7114831034075	19.4585520357409	4.02174828435415
26	23.8691945423972	37.8784306663442	27.4283753818262	36.4544157125977	33.2252552055183	26.7813498955412	11.7881225454709	29.7707201917536	24.2383164117474	18.9101760622935	45.5556812585053	29.4038680884320
27	5.99859514853509	30.1120106530741	27.2541768134341	30.6028456911862	46.6737078146111	31.5275041841197	10.0960354055066	20.6974139622642	15.6369614664971	23.6705379398254	12.8934325811329	10.9422116085699
28	17.1551881240103	31.7468273966548	20.5395957203767	29.473745037933	18.3491517786256	49.1580914595272	11.6377466754909	22.1238257631857	6.44391068432503	14.5386428271802	15.7520092095803	11.0122267827212
29	35.4678374051545	36.0684830242506	33.8120994571428	40.3108703055901	35.1938622734684	46.6961751639555	25.1265430016933	17.4169048548747	16.2919206829232	29.3239173214385	28.7361471694963	15.6971998808039
30	13.7662857554670	11.8014949026240	5.52908043732386	6.44424092862083	17.6422172606030	36.5779327881472	5.57589371110935	12.7497388183739	21.8838852444708	21.8903784047934	9.47985657222807	15.1836757639487
31	15.7973713214929	43.452596132483	38.6056927371413	16.1139361369884	57.2330900645065	51.1628387701234	12.5802677098848	30.1389979989277	18.1470719436332	18.9521697675628	34.4742476551253	21.6610959769035
32	9.18985440461859	20.3559857735569	5.42478345343307	18.5414462950875	19.6610707032823	35.5220676575431	10.7763469038508	9.43656910394983	3.54904696453572	20.1599175736107	11.9097255521034	19.2359690178657
33	14.9896477143221	47.4027296012136	37.5037260287532	45.0426634152852	54.0311859722434	31.5267335568905	21.2707311254959	24.7436755023570	22.3631821178517	30.7380274919930	31.3310997329042	32.124045338512
34	17.0969632152311	40.6821077451175	19.0957401705643	45.7831667442805	44.9227803012987	39.7964815319862	15.5882282413606	29.1128814617777	16.1425290493871	18.6765231957791	25.3442010019567	24.7504056088659
35	18.6217303103750	11.240950135777	12.6654534477897	31.5029764220173	8.0365097170658	33.4164373657129	9.44374420421259	22.3125167306891	3.59182190118137	8.4685628449476	11.1337722489655	4.07872688786719
36	21.1260952363643	34.2868472879364	16.6576407897408	25.7034732658881	39.9238733069127	38.6776958541439	20.5831508938385	27.5477904031871	7.66290713998524	5.65427938226736	12.9302162131846	16.1934688991531
37	21.0260887303218	9.6799543628012	18.8028047995972	19.5484362159631	2.83525608116481	21.2929145925816	19.1344787577398	19.0922693660524	17.5585938338316	16.7895363417832	24.6245865720274	2.62428986969364
38	21.3642696697346	24.5108617335746	38.8024153948192	39.6784058544597	56.1264621327594	45.4775368546478	25.0506148009235	25.7039123869582	27.6279377530163	18.5156733271829	32.8213549372976	30.6776824092117
39	10.0215752917597	42.625390217436	19.8228557457276	29.8515817111594	47.7366952685297	47.3708358930777	13.5380230119139	24.3779419475309	5.28249331947369	7.9467500818904	22.1740627083476	25.4471653463818
40	29.2250426160729	26.1573738690453	33.8891871660111	15.7967188282918	53.4593030070553	24.7329783816097	17.0939873796816	19.8536648538665	8.00061417571724	17.4244643299834	19.5965070332820	16.5358984546118
41	22.1752843455751	1.10776103645566	8.01258263105078	19.2432213570293	42.0578207810172	32.866866213832	20.1147313617086	13.4759754037965	9.87906033954203	15.8528553434768	16.1628943136643	6.22516891236507
42	7.13661909509094	4.06992637475283	20.6465849737321	10.5841643553498	24.0546884778757	1.69061278600821	4.73876064132956	18.6556067215229	15.7464739748776	11.7984298919320	0	24.0978050992944
43	30.4222725744775	33.2747228086867	26.5318186911273	30.3858361416692	36.817561106589	28.0162851537136	17.4676252080848	17.1500540967065	9.64904343434958	11.7556304225724	13.4981738963563	21.9078835649660
44	27.4364857772326	12.9064432656531	19.3426526913041	21.9881534293266	28.6704304110760	2.55727371742628	13.5052235505677	28.9674953034769	11.5506294604844	12.6703445783485	17.0838924338438	0
45	31.3074110056583	32.7571445195021	24.2400979880010	26.3752582014062	43.0964571025142	16.3401039573756	23.0659261435213	14.3257528992347	12.8863833318384	18.1534856780416	24.2916095505235	15.8191016405491
46	17.3721370595685	12.3480635062909	11.7048175261443	16.8980982857783	25.4153620408009	26.9036442307040	18.5962521146641	25.0176874629480	23.8621300349788	7.18586096340547	12.2145106630458	17.6744773449820
47	3.31208346706434	33.6523263992439	25.1980489387974	6.26122730841355	18.4935840290410	16.2975994138435	12.4399227883582	15.0632310309404	8.37844201963514	17.5411416250647	12.9234775083053	12.8195436279307
48	7.09538919051107	18.5890496731142	36.0924061792585	28.2425560055349	32.333313859769	27.3286296425213	14.7939719279705	9.63896405231643	16.8739845119619	22.3285063116788	22.8218441686745	17.3530734201139
49	21.4854616434644	29.7680160529718	31.5497455814236	18.7493751936207	50.0442403177163	34.6949855059841	14.6416551316174	20.8054435493229	25.3746529829487	19.8573433776785	30.7578018275136	24.3264832555731
50	8.46497739035526	9.30937444112461	24.8818565518485	24.3949051901127	51.7411913182514	30.0672514358515	6.63748727858534	12.4882588311119	14.2179921494868	15.4616907247019	14.8209034331786	10.5980626293116
51	21.6693898240212	19.9825098795902	25.9005240876027	42.2841571525152	39.4923694532301	23.3772527558054	11.2750142092042	21.4867261055733	28.6188452881178	18.5048433532504	26.2992679787266	29.7713574451314
52	12.9398642130760	35.7806449538817	15.5242478154496	28.1382330241575	40.5379409588369	33.9230813138108	21.8686098468662	24.296858802511	25.9421153493226	17.6160835018591	49.5514936421942	28.3196302392622
53	23.8008209892366	19.9817262251034	14.9213769660609	18.196134334184	15.8441094485273	36.2407393785079	14.9063616878812	26.9787277171976	20.5113676835483	10.2602609127035	18.2557519019352	21.0327615759883
54	38.5631826980469	47.6794136537733	15.5304769360727	51.392618252259	61.2366630735111	47.7660880513167	23.2654427500495	28.3421799975439	21.471810811859	19.0800585470647	39.3084874884503	21.2900807951386
55	4.22784148958843	39.6185817371532	25.448384051298	27.3394070339862	15.0344134302078	37.3299454952123	13.9511513469941	21.3823099408299	26.1780315591369	17.6325022164991	15.4699070287918	22.4092106366433
56	21.2703011399920	29.9372962609604	29.5653209084785	37.4416787508446	51.3936063830527	3.69347898174679	23.0123941782288	14.8034547276805	18.8002076821239	17.1250798387920	20.8261421073958	8.21441815552757
57	37.7915351584069	48.070174824532	34.9987660847957	28.5130231299649	44.2241084690774	42.6955336513648	18.3094341383582	12.7324506044083	14.7040580355806	16.0765988796402	33.640919587168	22.2732008073853
58	20.6301346724436	9.86878262717812	21.6896935544148	26.9925690027074	18.4739438690047	11.5297540916212	0.611485063895563	19.5621062205779	3.34786362972231	8.6923703818125	2.28400309541180	25.2452698777810
59	22.3669725328879	16.5567541622795	26.6635032167467	35.5247471630373	62.3226583542869	0	16.9249009132872	19.5736975992612	17.2592425270934	13.6661023762200	18.9247608239324	17.7825051179296
60	29.8289678283984	28.1219619809092	18.7695883323389	23.4191647235239	36.8989940401395	32.6833359396973	8.96120707869466	11.7311395800615	7.53257232144329	24.9139817296739	17.3712276796784	26.7779096565645
61	11.7835295335660	21.3003330550208	18.2626334339095	11.7552867171441	41.5321094170805	23.4084773086768	11.1648348434913	16.5592151227641	3.17759692456447	10.1681945613161	15.4405236422810	0
62	8.25664439386752	33.9340061301396	8.3424626167924	13.7200903502051	18.751098854973	21.7790971841817	10.1735713088489	14.9396521940595	18.3016762036912	12.9081140317590	18.3538711144768	18.3830819523770
63	27.9855502242019	59.6730742478317	24.3306480164697	8.65966044828796	63.34553091096	45.0786809000343	16.3662918138853	20.1718872401168	12.7324379497392	22.1314762607718	18.7783969457200	31.0696330140497
64	19.8904730651518	22.2167411108280	25.266057981076	14.4488287334894	26.3697110340003	18.2064791225341	8.05812447768282	12.3029069840848	10.5040486317580	7.19141319435507	17.6578183456937	7.43736191795784
65	3.53701925410221	18.4997933990091	20.6656749043625	31.4947638891092	35.7580809477910	13.8059601795945	15.0508642047770	16.7547715789022	21.2386355783930	11.1864761923112	21.6585212827994	16.8282400440039
66	28.7133230832875	31.4669343849239	26.9926783580729	23.2669143615936	31.5152071728954	0	17.8573077117642	24.1987425892527	8.60809716979614	20.2138414125253	16.5539970784553	19.5490764404166
67	19.7498639518397	33.7110958003785	34.8440670533367	11.4346931490006	31.5221781478209	3.20587409749713	10.6957618514033	6.76760105335853	12.1308613084927	16.0245572869348	18.1307136591038	24.2232772551899
68	14.7956200853019	14.6036040542666	21.5147594055408	37.1136108378977	43.0166955845238	37.7815350457699	15.0484442666868	14.0019722942577	4.23675773960011	25.9353553989815	41.2171276819629	15.8572371343969
69	17.1973192780966	32.76711950427	30.1476607307199	39.006877502486	21.2633975270307	29.4055873762051	18.7732216226352	15.6666837127296	19.2136329818419	0.788844351422643	17.071808176066	28.3989404061291
70	8.86846219213034	0.625288078132847	17.2502937491074	3.84310797711118	51.0541002540106	10.6512630768256	11.2024011199198	6.86639517444653	12.2350561433093	12.8155705396965	12.2618017165819	12.8735718320101
71	15.9656337911125	24.0431057015445	32.8899527917842	18.2059660556476	39.3095832900236	31.2406427257974	13.5685174716751	25.4226454247619	6.70221865731802	5.80996631614687	18.5005233767691	36.730346753456
72	14.4428911436414	29.9855888692022	10.5377712872511	33.1344410843266	35.1448687447606	19.3979532227084	8.48294583786162	7.14319811127073	0	8.44178540315153	14.4099338037993	7.67763478375618
73	30.6196433603004	20.1496107765734	16.3508781748620	31.8634125879476	24.4790704031007	3.90938135044031	17.4724202384317	12.8403755968513	13.1011177272972	17.4478974722837	29.9771426199172	12.7303989865758
74	15.7581260125339	16.4289584727606	12.7150976997235	18.0023452647528	24.4586601747031	32.0544645639045	13.5021966031083	10.0984095463513	0	16.7767588805960	10.6337284883568	22.4176235444236
75	21.4938788356190	35.5061185950691	25.2056982662534	30.4990902819898	46.8113997380177	40.8463500042594	9.63553608462786	13.7316015157097	24.8608600069363	9.36463212633746	24.7065724294699	29.0328058022627
76	27.7669901676124	28.8516386353638	12.7843644165472	13.6243736871909	47.3332565274166	43.7656371898913	19.9253082526057	30.4785007600848	30.6262489820368	8.49110342543118	19.0635781368599	28.2877407579928
77	13.8213766764249	21.3673952885636	7.20513802414337	36.2146893104533	48.2661877558294	14.6825800437488	14.9050161862676	19.7416799336263	7.75750124933684	12.9269426836102	25.4280037661384	23.556088560817
78	33.7474098176576	46.9066010094097	30.0793826360827	43.1336525315842	54.135735819261	46.706621601372	21.2485990021264	24.2654061433497	17.5243740059742	18.6781317898650	41.2961996354729	14.5195824388950
79	16.9692070277534	17.0085408300443	15.1999408555096	14.3836404833206	0	22.2612469273284	12.2923114351868	14.647620246245	18.9102915434965	10.4760255602499	25.6916724574935	12.6607894728763
80	15.7438935174749	16.4672710108726	38.0253841232187	30.7015527529038	27.9912610677852	34.951918467966	7.50842591938976	8.63055655610414	20.4923945117894	18.7258767477110	8.62418019321456	21.1220478659458
81	17.5985603219169	33.9857663304765	39.6706448558098	36.4741003816968	55.2404602637304	51.2250901912414	24.2081712322285	34.6651817610881	12.0567279183650	24.7303447952416	31.6600000683656	8.12887557336925
82	26.2313999059131	40.3948392554441	21.6005534595963	35.9257642194173	51.6480290091101	26.8122545258480	19.8087029568368	9.25457604985662	8.32604648911276	20.1945399654736	22.8107206645977	16.5313005441207
83	21.2049621479437	70.924345132146	57.9965646250516	49.3057870661276	51.9348386375807	46.1113236406649	17.9989792892814	31.6289650602871	37.2667388470161	22.5759580893376	34.2064694715072	30.0133310349571
84	18.3774424319821	33.6284234436098	29.0061778720863	32.9214332449804	28.5747662136032	35.1020142467778	15.2068913070011	23.8710453416164	13.3553554065522	20.2619627939045	15.8849438495232	4.98591831228159
85	30.0120644213377	16.860405367321	33.6442211423306	40.0582424288019	34.2208885268559	46.3578962986994	17.1585002382623	12.7256751735443	27.5660972975093	21.2690199035881	28.82475846825	23.8383565963892
86	18.5981811325854	17.8209377191496	0	21.3185528966722	31.1946273726774	14.5852402421768	7.15708416100848	23.0993714110884	15.5529098791567	0	27.2066679921879	5.41253210939321
87	21.7269078469324	41.9101371482276	36.9064489653215	34.308995175379	33.7892101757595	33.8183710792319	17.9313379267030	26.1315265784982	27.5019602410711	17.2468969143043	28.5271760929984	29.7410255444906
88	35.2758759695036	49.3802644582976	26.1947707982355	35.0377529749005	54.2973448738636	29.2696218193818	20.140791140936	31.0119359728151	22.1189008236172	19.0355971668844	24.2559472301381	37.6603794953122
89	28.9893302648275	37.7195126745923	18.5460899747661	35.5340806251836	24.3482582754019	35.7638528716047	14.4422031952404	20.7061869415095	21.5134714148392	14.8423376244486	8.9931477444751	27.8847775743552
90	31.0472000709413	29.6823810759475	20.0729390521306	42.4888654975341	39.9801653064834	23.5519047831070	28.7807841588640	8.7757475527441	0	7.33695259948665	17.5219489808922	19.1732073874064
91	18.1933556247007	38.5938001466111	0	21.0389937266005	43.4477870808519	17.6769288351920	13.6835182807497	20.1842638013564	4.97249016072765	14.3698359878842	5.92325012991967	22.3021442698694
92	22.7162696226628	30.8602635087391	14.9528539660881	1.29439941837238	47.4431276677997	17.3308302502967	9.62498119322704	14.5760589007610	22.8748568468134	11.5131030959562	26.1648852402715	14.8348009360626
93	25.9636761743389	35.4588281791545	39.6869621928429	19.0266242303585	53.760996871741	40.8809192664212	22.7614225532422	20.6134821981363	15.7726591448412	19.2910763071839	19.2117313959593	15.6410589902700
94	14.0488966531530	46.0167632026178	42.9686627391630	24.8963547166528	64.586493626548	38.0578593939594	20.5904452137498	20.5380123424902	15.7561278776329	14.7923876042426	26.8256823554303	20.6302598254396
95	16.3567376814237	16.8899457031947	15.0539657519376	19.4270406564251	23.8218444465694	33.271886772409	15.394929553223	8.06428945712778	17.0411644527522	12.4168628364673	10.4709830787631	4.61754795369384
96	10.6990996126980	55.4142562134525	22.1854828117731	12.4913361167337	23.1761879372830	17.7160019300375	13.4777762083607	21.2067667454967	26.2077788087224	26.2228667773148	39.472141760445	21.5321343814138
97	13.0892957149314	13.8139338375627	32.4501887510289	31.9466236349158	33.0683145723224	46.8781041732252	11.5665288709769	14.2045235080207	26.059996481678	23.0115678351284	24.2445366133002	22.5905347388185
98	19.6496502527431	35.7265842507969	37.5691712062265	32.7489793024529	38.7750650302331	0.703837337892981	22.1942881131746	8.65982706662214	9.82259938291226	22.8553348515829	18.9646775383943	16.303032473299
99	23.1598905833755	46.5764911264007	38.8272567748389	35.1317049733639	42.3662106809799	55.2666574100963	12.0264613423539	14.6940120798457	19.5503276457596	23.4962414177901	8.08646534560775	24.5229788811053
100	17.8727855660863	23.0957644375184	41.9125776534234	30.2286856039918	61.7194770002276	37.0226159251153	14.9953620220049	14.1275573199745	4.8186033084415	13.8493617001459	27.4697048930355	14.6181722598183
101	26.8656711491587	34.0811518780443	46.2210013534352	32.7566843441652	60.5858424746843	35.5291609751816	12.5431977274058	22.1266757374071	21.7030026518345	23.9831890878843	37.6376672582394	18.1206991419625
102	25.0371641910204	42.3838632401921	28.0010743854313	31.3455839921285	39.5881597236917	19.7418397031344	9.74708834018928	20.9279676691409	24.3756505982283	10.5892634286377	33.0440993209139	24.483091903082
103	21.2260022271045	39.1069203180387	29.3233808300725	17.0598104207318	41.0669625526934	3.74711175815811	21.4381055965406	23.1186361786586	16.9517268957869	13.4781508140216	11.6159000441208	18.6296683918774
104	11.5347884335440	25.7953606977132	7.82379128722631	27.5538663018522	42.6036632855002	26.2298635246876	15.4162176880621	5.01117073902306	10.8028386073253	13.3312256257214	12.1296037420042	5.21270918520218
105	24.8450595647624	31.5423975190326	50.0377292723059	34.4502298118877	38.4654002556658	17.6165104177771	18.2873961058148	10.7564752499861	14.9003361318892	10.4581858090497	25.1557617137113	26.3640680418448
106	11.9817117726433	27.9549110266118	18.5789239908470	29.5172845673385	53.0253259375809	2.14322667334100	9.56381178024805	1.33362062547988	7.27157752826177	20.1078675831096	32.0548864916481	6.32865269962234
107	12.4818542994602	2.71522581272764	15.9882966372528	15.2322772813382	18.2216906181846	21.7734953305285	8.99446642163999	0.574885788124543	10.8153301391148	13.6677922905951	17.0468723308879	21.0964741000533
108	32.9572028915178	57.5757608998215	26.7747771386188	32.9477391743941	24.5391642149731	56.1895766632967	24.194055498994	39.1482355415266	18.4657621470921	31.6591958513243	32.6031782578776	29.1754186861809
109	11.9149046374377	34.2885890512472	28.1410583121027	17.2730800963957	45.7523803660602	45.3942183322956	10.4946509870741	18.9289797912800	21.6991913353204	7.71520070886996	40.0071717142128	28.5535489380809
110	19.5521284976902	47.685987900068	26.4253977728096	31.2305969613956	62.3649565806599	16.7592291513854	13.6381675895392	29.5947869381868	19.2249734590940	25.7212208983933	23.7294451620031	4.34439457447187
111	2.11429516237245	0	13.5731262871512	26.9369668100754	12.2340417497534	26.4517287722994	9.7744795219739	18.6282461301124	5.40626213073886	13.9285108134394	12.1319667932674	18.7180722741286
112	14.9526648259285	31.7043219737517	21.4321313376128	23.210039367682	47.1738582255278	32.0368727450096	14.6751467008244	20.8976437741225	26.2540573278211	15.9593877944824	24.1282199206825	18.1601350183930
113	0.103337110257058	29.7004793282053	19.9068313442096	27.5710812911625	16.5297996259439	26.7104183808429	6.10131533839654	8.04224017537397	13.6112803250317	20.8269873544049	17.8408429473781	11.2500380326877
114	27.880373442826	25.9047863111987	12.1042541764660	1.67043186253751	37.0609095996183	32.5989591013025	14.3756284645939	12.9456196325702	5.13686720596148	2.04266318732016	11.6714769792489	18.6892209950153
115	22.0049112779570	31.4012413656971	23.9366541853928	21.2395229163824	26.2526808543782	38.7233822554447	19.9577342035275	16.8594251772633	16.0641706333276	10.2709059378683	28.3284596116310	14.7998598710400
116	27.1989738980943	23.4605743177867	12.4417336296877	30.2659165383002	21.9642499995262	16.8417961061657	8.13601916034712	19.76124694346	16.9404865132995	6.38592865862212	30.3225532983405	11.7153279715005
117	17.7783414513649	27.0354902547690	28.1719968245078	33.560708124165	21.8690812239567	26.1420706021275	14.2014657225994	15.1145553884420	3.76083796401363	16.4671661375153	7.61440276497604	8.69062832793451
118	26.3182241821101	18.0011484445908	39.9170030088795	35.5124790861649	43.4781016605171	65.641756715262	15.5285283507784	22.6805520417869	14.2451083669575	21.2349060777873	33.0665593838453	22.3156041965747
119	14.6996391220157	15.3134312585040	23.7718865424872	2.84959556271506	0	18.6349315792181	14.9607816878478	16.0691552701236	21.1537975909344	8.86815507711213	18.0450534960812	17.7837327235836
120	31.1613412488614	62.9731945807853	27.7812153900434	34.1031207645954	65.2929983265303	57.7226043820293	21.5775810547073	24.8922261392015	35.6448525352603	28.0432603764350	32.4319878488725	23.5184942264217
121	5.089750654543	13.9142508099257	14.9428969014138	41.942370820901	22.3634076950027	9.34162214248308	7.30277145909485	18.3283449997085	17.8446511101682	15.0208555007598	15.6382009816437	24.5431624125441
122	12.3014096034108	24.9624243580773	14.6724623032056	18.0279599928802	31.6637502984180	33.1816609456755	9.14318665498138	35.4661847350537	2.68980716533447	9.15298154698311	21.8254202288079	20.8488948554206
123	10.5251692983274	7.64167958060042	9.4965945805933	9.71348053042258	35.9529560265056	0	9.7651691628987	8.3817103452236	5.7374746229068	6.70184711598774	25.3200316589604	7.23669944625494
124	21.1927806084113	20.1150106163980	11.8420700280666	12.6521325226269	39.7520740440295	16.5009765357897	10.1250894335693	12.1597246310126	7.74015031333254	11.7885303934656	24.2013164580118	6.23721196094495
125	28.1267994416711	26.5884427666375	26.4864035969821	25.8369216687343	32.3723541320652	29.9908505467683	12.7134659176079	26.6338903595114	12.8892962725585	13.6600087037379	26.1033490726932	9.33150165025657
126	21.1581048776446	57.3600877360843	30.7923224161673	32.6679355890649	31.3547835341679	45.4912898987987	18.7192857480351	20.6892350507406	18.1723706543577	20.017251611609	22.0065890258015	36.5831216661616
127	18.3681071531613	23.4189062080834	8.18849877725826	31.5794586978318	38.2103431237229	22.0912833780101	15.3918797454934	25.5205333591902	13.8755520584256	13.5651804300325	16.7960896211046	27.7467835484927
128	33.3497005367511	40.9879920913697	16.1042301172719	40.5189836899481	31.6802584919768	23.1628038158733	12.5923612902197	16.5942132488976	16.0887924080315	14.7675697108437	29.3277029167765	22.8120271678406
129	19.9485338072475	22.0056036804178	11.3665003457508	19.2894976520114	54.8207301714221	24.4403257286162	9.8622187719958	15.9852000930540	6.35976234093427	4.4452111575798	0	6.70526311346386
130	11.2717925456863	48.5055795758813	47.0599920170602	25.5162636854088	25.7791897866657	17.6340562613212	15.7129267276081	35.9009872577535	15.4300420658689	17.8595982316765	27.949822753029	36.9502589085755
131	14.1606897561978	45.6029252363576	24.8982337433741	33.994571283857	65.4216526238627	49.7992500789588	16.5617686623316	23.0150389803856	20.1376453477665	11.9156368688460	15.0949286603691	42.5809062452190
132	10.0656623624088	17.5509645641896	9.57385900653732	15.9891294153454	20.6975843033985	6.15262466912223	20.3696879047072	16.2019666376821	15.7232864409653	9.07288916617838	17.4371149836428	20.9364834021895
133	15.5914327153394	12.0368435229936	8.19591109977207	23.5180306323595	34.0917334585475	34.9461114738319	19.7167131088573	29.7993274711542	14.0026906875306	17.0161568933298	15.6112995761871	21.7014507238617
134	10.9314611163962	25.9905088778393	25.3920782225317	3.31718356971189	34.6192902935938	30.0756738114548	14.2566180088679	19.5827027674585	18.4284012588828	10.2699099839421	26.8260561548964	26.0817574563755
135	20.8652665314707	42.7710149760826	14.1729369345666	20.0669903390776	32.0893088901940	27.1009908764673	14.0963697019242	8.6458458563821	9.68962079853048	14.1015180080829	21.4169730154894	13.3482282664703
136	10.8729346422997	8.28650038729212	28.8694149957415	21.9890102066531	19.9633980932515	11.3952294972384	0	13.5524731922863	11.6655788135259	1.77433643247279	12.5470665092585	16.5449381900199
137	26.8940200930737	47.0349725911792	32.4211404207906	71.0861178787758	47.6858051799012	31.2741387174135	20.8758587668471	24.6593590855977	20.5250365370266	34.1615268868125	22.4267444332838	11.3639290486374
138	12.1073215124278	16.9494453220436	6.46148445646976	29.4774099173239	10.9783252713653	36.6355220334035	4.28914625149601	5.278083669162	15.8335869578859	16.0835395785943	6.40675732092454	12.4026712703890
139	27.2855373020973	32.6981416242901	34.1313580872209	34.0487903927753	41.1653325616821	39.0088834213492	21.9361539180581	28.9125489751182	15.7926770107196	30.7220225882954	24.1611062774372	10.5633374994785
140	16.1242401719977	0	6.92799806442626	27.646534811099	8.19209191923785	20.8972224476025	12.6418438367139	5.96498405600411	4.63298499125519	9.1269486941457	7.74886667748087	3.21205539066285
141	4.57626846802475	11.5335197650330	0	2.19330403722283	16.2120537292964	9.69094843825513	15.2863662696830	14.3081652226163	10.1772355116404	7.99080536035522	15.1049957942676	26.2579915334946
142	20.8391614444064	13.7083681644266	15.7741317221004	38.716240919891	34.0793264501662	8.34075743946476	9.22589402710363	16.3051589642574	7.05661442903095	23.0209408917301	12.916424007192	4.8435904395696
143	15.8107621474055	26.4398437786767	23.4499877270776	13.4539408955322	31.0723671045076	10.7246333180226	12.4229261915168	19.3924947883546	4.80029113825181	16.8274417156496	10.5385658881233	21.2152914125095
144	12.8351333155391	6.79929590687604	31.8108655259276	17.0245013413593	31.2819705973525	0	9.19266981760458	14.7398844412587	8.30173072317766	7.66344611264594	14.8554183590502	13.3484826811226
145	22.0901661466856	21.2480942033692	27.0756166398436	27.8110003178608	36.9854539871553	30.7003998850922	15.9530186627285	23.1250951057235	23.7458704375483	9.95084861245785	15.5872188568831	15.9961924305033
146	22.9461770513448	16.0264225414616	0	11.3635574900046	38.2049566353549	14.6055417411245	14.3226243403733	18.2768589717031	22.8869129096779	24.6185971696535	23.4471853632657	20.4351630988017
147	26.105539679536	22.5942652174304	23.1652971212844	26.4332150234706	31.6675113845163	14.1962169003477	6.85760844656715	17.1104449540584	7.35749884210194	13.2718879988897	20.6824284122523	7.98672735663883
148	20.4317869537186	33.4303779680945	25.5888388780499	19.8543689209481	43.8040964543503	16.6347071497593	12.2969312980726	22.8319601097026	16.1937524891632	19.6361638900848	21.9844763266460	16.2559804853691
149	20.0708373959964	27.0175175608819	3.75294195562174	18.8127855651944	39.7049642000948	18.4884688456815	2.17124207919719	23.3060328658623	15.4324418317270	12.3833622521833	21.2256049665855	13.8588933568981
150	14.4127832946910	15.1799095477167	11.3383850707017	34.0843609469221	37.8523133478936	19.4365002203139	10.9486095920371	23.7629781137999	9.29141753068541	13.0930668997989	21.6219477420516	26.3178067930233
151	26.0801313187061	21.6794505280546	23.5540314020099	19.0917537613121	37.5551461956141	43.2647242673265	17.40605612646	22.7804858872278	29.8218900276598	5.25279788774032	5.06295276568006	4.17565204675249
152	10.5445609102742	4.41456720952853	9.35547366419943	24.2886766837014	23.7038255022554	4.82932652295809	8.17089106451789	8.65432875284882	24.1570432563484	17.8511057656768	7.86006460655147	18.356804157041
153	7.47409133494277	8.81308711983015	0	21.4446242180232	11.2061815164718	4.76335544836178	0	19.0401907247738	0	2.12469041054447	14.9326184356026	0
154	31.0056947077903	41.6338861596786	30.6576668953415	50.9199076158819	45.1100547380654	10.9428070466218	19.4379776015127	24.5508387087531	12.9684655054849	26.6203819766801	44.7993249106117	12.7303994679785
155	20.8073724934667	26.9555774189984	21.5118852381606	7.37769251886202	28.8681901540503	3.07666742211144	10.4256766753140	25.6903312155326	18.8640080991454	15.0530700808367	17.7094106653449	20.1128741485039
156	23.7803342642318	56.1503066238625	31.6901337497556	39.7854561157491	40.0776716900631	27.5557193015363	10.3123555188345	28.3956947270708	15.2674061017553	23.4117111518075	35.3696636783614	25.0976898720728
157	16.3898874063071	24.9416006894091	18.2094774009846	5.61764191666278	29.0923367874812	24.1858903503548	10.4441239459424	19.6809263913452	11.1026629710232	9.00539495857825	19.1494333163325	7.71670305390094
158	12.9176424957419	20.9081248552739	26.4441995583499	18.1759642393703	16.6873665461218	20.6704679672661	22.9225952007861	22.1438231201372	5.44639512378327	14.3444740878763	25.558159740433	8.15311572888147
159	22.3935500369622	21.2091578538589	13.5283937133028	14.2296921001678	4.34987871115440	22.7452876520245	16.3828416659696	24.7746763164888	11.5775221460744	20.125377350236	9.0710340151936	22.5027038782502
160	16.8569343622232	37.5318284105163	25.3607267693691	23.813052761589	49.2811044075348	3.97686467004393	21.2802334953171	11.2823523682387	13.1713828887038	11.4040817171125	21.2900843548159	13.4839446689390
161	9.37209276600144	13.7443560463963	10.5258355414842	32.7998480401275	10.007220952318	15.8790168563019	12.4469273420210	17.1871612292938	13.8127206924300	1.70162929147448	12.3629352742801	16.6244111405433
162	20.5857716062048	17.6341669264088	11.2895207192841	32.3844739283725	17.9029793648931	30.8025711538491	2.94016680026752	20.8001703347209	10.5743139380847	10.3666393437568	11.8809779273986	15.5656468570446
163	21.3934446126912	36.9331888608615	29.2124123759805	31.6631186944361	79.4995161347807	50.1095362155039	22.5734600390694	17.8533857563002	26.491741240226	16.8873010233537	36.4558860638930	24.1813978981078
164	19.9652016210388	45.948996197316	32.9656269185334	30.7738576318606	53.304586906596	51.5420861874916	19.1849746409369	17.9928599948863	37.7162459147395	15.4650036583318	17.5302215771125	31.9857824861405
165	39.3157070241048	35.3735121483958	34.4468106376492	20.7034068843749	28.9915198200425	25.6752524472109	5.66187881693763	21.7666375361866	13.0916272079525	13.6529218197892	21.0972924659072	24.7611199659099
166	13.7047982153538	23.8650429511697	11.4701290859984	8.73630515656207	18.2175028077157	31.2514320441978	14.2550260253703	9.86885064912307	14.1057087018620	2.83393994916883	22.9558656490738	18.1000491432472
167	24.7057172065924	20.3425592994511	30.4478677183731	27.0983165619353	51.4863065845277	15.9206939099381	14.3934080634605	12.3252713914620	7.33390373666811	7.64746904357125	12.2299846158330	6.05050871024876
168	16.3143565541066	26.2851390323552	24.3438343663311	28.4929854928059	44.3333020474788	17.9207371696154	16.5025672250056	16.7908287162025	10.8841185800052	23.2727159820912	20.5141650556046	5.43959589384306
169	16.7774533139134	13.3997005322485	13.3460575969358	37.8361982257351	47.023291269703	0	3.50984158125381	22.3114116978002	18.9760499375987	11.6552630872781	26.0826774459993	25.711349166363
170	10.4175185670703	26.6660929285049	6.94841409233695	34.0058286518619	2.20538795049255	27.5197525146134	14.5114027639568	16.9886579304544	16.3120309562036	19.6409094151484	22.4264372654009	10.1484428296951
171	12.0004725170377	21.4889955582873	14.3248428363786	23.4947839160299	21.7644188491716	21.8470501915587	12.0804676786568	3.25346508794433	8.28300217645925	10.7156065406437	3.6541473924705	3.98866329935152
172	20.139187822666	18.1315382428473	25.0480729776889	22.0905297833739	24.4882919887643	29.3615680270033	15.1511727255740	0.388572846375759	11.7240050642829	15.1857809786804	9.18111904126087	4.19946348475248
173	13.9520869980250	28.0783643775986	19.0060861882552	17.8065546287913	54.0137229715162	32.927898900551	9.78589573729928	16.1937621575053	19.1153908083401	8.2865556147819	19.8226786199575	12.7506067801048
174	8.75160495152887	49.0545903098991	30.3608905178161	26.258400054083	41.8365160899685	33.8711751988706	20.2037564011498	8.22799026744902	16.9342321818610	13.2415846327044	10.2863585900555	28.9471329239310
175	21.2859059938759	18.0435313141375	30.4230320144599	10.8108607450704	30.6016336382272	23.8413754298792	15.5118834157150	12.2760840167621	16.2574995143638	4.88142786355067	12.9262382590456	17.2190030045412
176	26.1581913266683	39.2698672814511	21.0525875664622	31.3141087622847	11.3374041874727	7.25348944531164	15.3707694657696	19.6732060609365	17.3859970537304	19.6931828454489	14.9869689005146	8.84727413932657
177	22.5963517945829	41.1179785521429	27.6573037021716	29.9118389615881	37.9930639149238	32.0577700504853	14.2601091304069	19.3021339623374	10.3602308513254	17.6324677583001	21.0477049623590	35.9858004579517
178	25.9243972195263	24.3809794117192	34.3813432960360	26.9069759989688	62.5422230741832	38.3669457241425	15.6377187880341	18.7867384937558	27.1194643679911	10.8749834255909	25.5608011200751	11.5751814936258
179	26.4675795465285	51.8065513290875	35.7051051787470	39.838971428502	59.4620817928645	77.4349852486088	10.9634579011452	28.4257060566753	29.1940769316064	11.9397667651815	25.6645689634683	31.2837645951587
180	29.2194144711586	24.9442880856978	26.8439513925108	29.5268913855851	63.696592251109	41.1457394833097	21.0337412556035	16.881465109499	12.1348492180373	16.7898242961083	19.0693394576576	18.4506905658619
181	9.09781359228904	26.5156052727671	16.1697575568272	8.31018087887569	40.6060629306616	0.520140864038524	9.00860110656958	12.9773046232877	11.7785088611623	16.2675207322329	10.1846207155162	27.3056811814186
182	18.2014611322673	32.7066000009666	18.5078617994835	30.3496423348641	41.657250101873	17.4247226622115	18.3804043631834	19.4294260646191	19.6114963139939	1.70447373147917	21.7479676297608	12.8661555990871
183	13.7906303852801	37.2553490789639	43.4222486994032	37.1881266903911	39.2387271880655	51.161438677952	19.8448956874507	11.8372375081137	31.8547172724002	9.43041747381349	41.4510230390368	21.1845128558444
184	23.8466550346353	25.7710862038378	15.5771264952736	4.14078357711779	34.1522235200558	41.4130566881512	2.72057019912511	19.9939294979053	14.3532490017814	6.99898428227529	9.33346789944603	28.0302359721380
185	24.1388310720333	26.8078002779769	12.4597799323972	19.9516757626588	10.4907476476580	20.303243349754	9.69938544210234	22.1733088797249	6.08593147719791	12.3533897052876	31.7220392353473	4.23701101155513
186	29.7984269689353	25.5011896478302	16.6991249743985	36.8513520594063	38.4009376038430	36.5402831274272	9.88800475103758	9.39719502135257	11.5405753520191	16.1600680061941	20.4719621134396	17.3445868266490
187	33.1826078713664	46.2303441630656	20.7578429433447	44.2189502681616	69.7920480938592	29.0205481604014	17.9538343284268	12.6097963867557	18.2730277678286	32.8568335654435	30.5421197810540	12.2464230646609
188	23.7565170626554	32.1564079043985	28.6932706783821	23.2448207223306	37.4116419024491	42.1493259720108	7.28311752592412	20.9567580905760	13.1725227495171	13.7422499759708	26.8513682796207	27.0203879157485
189	28.4589106587555	39.7304216478351	31.3960904811379	17.378774904356	50.7983760776785	41.038263595713	18.2419565811349	27.6464671334397	20.0051531929552	21.5031014369965	26.4996703834116	28.7233034125545
190	9.34356389666192	23.1152662286185	0	18.8809093477289	33.6826443599671	35.6124795729969	13.8027173380863	16.7148620590498	8.81889417613058	15.7500893091862	22.0784000849405	2.97053084638371
191	36.2584410183151	38.2289414529497	18.1095610995686	29.2861593764345	29.9073041522099	31.2186124104665	22.2029671720912	12.7608085047877	0	13.3265269914897	23.9849362671244	15.0902150473898
192	24.5248694175454	27.5156417253403	17.4163660276067	15.2167852169749	35.6802440000919	19.2095817246107	18.7151610893579	22.1708167114617	7.90952578382844	21.5998584716268	34.0066674188191	10.4038262776474
193	33.4858314270674	4.7145319690094	19.0843048953338	23.0292266181093	40.2439916711177	41.0077126220484	24.6650963011049	16.5454852545384	3.44698316454695	15.5804956210814	29.3849723958186	22.7425581874132
194	26.1635304014164	33.6062483278227	35.6857230104199	33.1730700071916	59.639658048571	34.2279123618549	16.7630561824727	26.8866378773432	10.4333467957309	14.0708518611918	20.7959145456256	30.6881558306839
195	35.6055972446333	27.4512404538058	23.7362776419387	8.34474893009203	27.5133988484438	54.8415709911874	4.76429474915404	0	19.3625835327423	6.78269874185149	2.33560357100233	9.50277467834836
196	7.322266505063	3.72929329505886	7.26276647209163	11.5561086536439	46.0025351200638	34.2076798679481	6.23386782858122	23.2937314013480	20.4557399947665	8.9170579711719	20.2448857579946	4.67935998332148
197	28.5505451795953	26.5560449506585	21.9668653027256	38.2003109317086	47.0982001268004	15.6214520650792	9.9692617963923	22.0915492960589	23.2592646910977	20.0926608604728	29.2728795812540	4.92920915483798
198	28.2722509563773	33.7725013332802	31.502168732385	42.652313709987	32.0103597975716	29.4705215932243	12.0175948630046	21.2808114562510	10.0038496321302	19.4944838288373	40.5038569636833	9.71420415990181
199	0	34.7190940538217	19.6412625944813	15.1477305773908	33.7303675034886	40.8469407912639	12.1506442469453	8.83155188763178	25.8762451536952	16.2214132793171	35.2542001016015	6.37750262702584
200	23.6829227774528	21.7121000872659	11.9644302301161	16.3818160788579	30.804000133489	25.0471998988382	17.4543930248451	21.4198053118858	22.5580073486416	18.9633651190662	27.1629951025874	25.2573451688881
