# Supplementary material for: Simulated data from a genotype-to-phenotype crop growth model for pepper
Source: Data Brief. 2021 May 11;36:107119. doi: 10.1016/j.dib.2021.107119 (PMC8165395; doi:10.1016/j.dib.2021.107119)
Supplement: Supplementary file 1 [file mmc1.zip › Full 100 GxE datasets/100 -- h2 = 0.3/1298879704 200 0.64 0.48 0.64 0.95 0.8 11 GxEyield.csv]

	NL1-15	NL1-20	NL1-25	NL5-15	NL5-20	NL5-25	SP1-15	SP1-20	SP1-25	SP5-15	SP5-20	SP5-25
1	9.88642163140163	22.2313415755935	0	43.7834861330157	32.0302342287997	19.5194481847985	3.38870607684008	14.2926007575258	5.52979917854534	28.291677440425	7.92325362715244	9.14213183785966
2	37.6152951918066	39.6913534860192	19.2439517356013	19.9002898616552	34.8224760721082	38.0476416506895	10.3152124948061	17.2197149783315	21.3146689165484	24.6664975056834	25.5424305460261	28.2084371199218
3	6.71988910909264	5.3459008308415	7.86858806863729	13.0155369051815	13.5447586073917	27.5565812059666	19.2616392505859	17.0598034241903	15.7760931227395	12.027900206691	17.7396356083476	5.82921592029202
4	20.8124479065803	22.5781481553456	38.1828097836703	40.5253474713971	45.1495120915751	30.7156763524909	21.3753594870684	12.4697132762327	0	24.5166235132384	20.4317081352134	20.5236199034106
5	23.6430525842916	32.827948621075	28.1746462833817	34.6732914905428	37.2286999098135	37.5279001546571	21.8713642219803	28.4421228256161	33.2231973109902	24.1908421435546	27.9163528515555	9.87766093176127
6	18.8211391903847	58.3930751871353	33.6745462918978	19.6590692356122	64.2083390515191	46.2648602713775	13.8055954022589	35.222238321122	27.1846040193740	20.7889029934758	30.6817950405475	26.5389176456021
7	8.62929049477381	6.94619169029459	5.37871562943961	14.5551643519154	0	20.9324279029807	4.95841193313234	15.2335341168902	15.7195502251414	10.1851458708393	0	13.1966882453686
8	20.3486557975713	0	9.2753216128801	12.3232223555303	19.9345059197690	14.7255688160542	10.9734157573236	9.71165369061607	11.8088851981159	20.9423148466245	15.6149000406247	12.6962294432745
9	26.8683388630482	36.2847131491741	11.3453487456773	25.2065424877833	43.7500099027052	50.6296304440427	12.5293890424976	20.8147725640283	13.7895434538764	11.4660725144276	25.5574592496484	14.4444533622026
10	37.3059686068505	29.5004990269081	18.1240115617728	24.309317157174	48.7899153316228	41.8356577550766	15.186171151456	17.3284561429343	11.7574933298147	18.0478233352657	28.3940140486024	27.2521914379086
11	16.0363588188929	27.3938659030864	10.5295357184459	28.3302635810010	30.4315002749950	9.23294709596466	13.7753472252387	10.1413644587553	12.5815247792203	20.0994108680556	25.5517284757293	21.8556803636916
12	25.9461876436243	42.8506886871036	21.8242119767922	42.7340973575715	35.4800815509942	28.5743946291069	14.7618669716327	27.9111821761643	23.1661526985014	20.3761935867814	14.2936983518402	23.7135633242450
13	32.3820472287941	27.0154197689013	14.4483738746571	20.3736244333585	23.0627778185763	18.6966745039110	16.6103408232450	15.1659737288838	20.9143001871167	16.0621611112669	25.0121937754043	21.3268506205279
14	25.2516075251747	42.1769908259273	27.4055262114617	17.4515703739213	33.1528342450612	37.7333600279441	20.6863119855487	21.0178254996715	27.6724826914749	14.3015806169758	30.6289233534327	18.3283354678895
15	3.62444218025792	0	5.64427228562104	13.7163329826181	21.9538835573014	26.3257827187143	18.6919465929432	13.0117681306999	5.7818491212724	9.9905863914858	29.5138764704915	6.94963290633101
16	15.8603265033728	15.3795827535372	0.528554669108356	14.875098270838	39.4047570409902	2.85622064076263	4.83537568347309	11.5236682018430	12.3196515256569	0	21.4581290153234	8.74827388396407
17	17.1361607486824	24.9981828645708	19.9262085715497	23.1649353634398	21.6321193216587	13.8785058018691	15.1249071189085	5.51087658578308	23.6784506363281	10.0313896606998	11.9561587026548	16.7465060173005
18	29.7435126201147	23.4831012785540	11.8292562404839	15.9799953222412	50.0580356466573	36.7757129670774	20.8500983108545	15.0546466696546	18.8696788430490	21.1318886816074	19.6419773931072	23.9634284298223
19	19.759983560364	18.3426138872502	21.7370270752431	35.4929354297956	32.5741981157729	1.39766391372423	0.0481295003335642	13.8472080525179	2.55443605462461	4.52118250142960	12.7517918313652	11.7572087548683
20	15.7222660913266	33.0624573941611	30.8001200003185	31.6210516713094	55.9872841120193	39.388870558058	14.1842426430437	15.9627666583431	16.0145969338159	22.7390475964551	31.0010298393931	17.463454073165
21	16.0820310122325	16.4557551447739	17.0390886119518	17.6059522992146	34.5504402048632	27.2992961527065	18.5619408985671	7.13744562564986	10.6829664017834	14.2760300096731	11.2558611999297	20.1095773959089
22	34.5293003132804	29.9262736814544	28.34052577104	31.9865740274069	49.824387486332	50.6254708908691	15.5874007026977	19.8525121413425	2.03174089663116	11.6961478423407	22.5434507819284	16.0108968062943
23	9.07168032083236	3.1882995981996	16.1112785421446	31.6637108690640	27.0715683619228	16.0654283315495	8.93011193470067	8.12130258157703	3.40479114043083	12.9711438353685	11.2347047684268	4.65231490593077
24	19.4703190149998	8.39900118520712	3.5433696328285	35.2279473416905	39.0785766409426	12.7810133124155	16.6806436986812	18.6872128951915	17.0499872567489	13.2686141674693	16.4196508535549	20.5889749387877
25	14.5818625506524	23.9916089146745	0	19.9376072834853	32.086911454547	20.0079245120620	13.1163428922840	20.5302679534322	16.2168956845655	17.6119787439677	26.5644310840253	16.8273507585928
26	12.7472676716343	1.05147178449583	14.7580205197390	20.6324444400757	0	8.73954399193518	7.72321182162475	1.16007938083531	9.98293373717267	9.13656906554403	11.5727498012821	4.51545174193149
27	40.9964838025251	39.3546404059349	11.914985126305	31.2066629393003	15.605359514684	15.4841884666374	24.9638534503496	28.4148874369782	15.9765044518026	18.3602809395816	10.294604819412	15.5267422204944
28	19.5616040938641	54.6728902011949	15.5593986454740	45.9972757266517	60.3734071496584	54.6203058849648	24.2132248945037	28.0234783295075	9.4569415774381	22.8421723866161	25.6892865128058	31.1740195425344
29	31.6616399027281	21.3140546821797	11.9482681877603	35.4953803625948	44.2494045323578	23.6191695562122	18.6194838284759	20.8381496648758	0.47344847822024	13.3020147712512	20.6758510620575	12.7558526283201
30	27.8275520170961	43.443627923834	21.8496734702798	35.0055480166843	42.4368966518586	46.0034638583145	11.7842087396860	29.7583535085261	15.0921684259902	19.1279779344926	29.8745648445470	31.3776204260056
31	13.7378338419859	32.5572293478485	34.8034586071998	19.7123347244233	62.1590829314811	39.5951729048685	16.6478047814401	23.1545837170429	6.87297685661453	13.8984393671452	10.1408827081942	17.8175965474276
32	15.8194392591108	9.1251992791166	11.2103130974429	18.9051014736508	8.55301439484042	0	11.3055467494659	20.6670018173004	1.61178693697493	14.393524991576	8.25756435558603	22.0559061224176
33	23.9096560395187	23.3175633425278	19.5870034465890	37.1601597352382	35.2665055072364	4.06960645538765	14.2993647810310	20.2330744554872	14.1018805210452	12.4753458479290	15.5844267254020	0
34	15.5512624574384	38.7845888073264	31.4386566404719	29.313788499372	34.9094949077968	29.4770424749039	8.3889545094166	28.4546574149894	8.46709107448219	14.1179559306498	23.2201027058688	6.11054941704076
35	11.7965001427302	27.5858245527312	21.2933894473711	9.99262948683987	26.1262789731976	36.8633511267594	7.85493813760907	23.3194453136202	20.2469106681796	15.6024384950204	26.148300000389	19.9477381475705
36	0.394194261259148	25.4922614137076	22.3277015874166	41.06347027014	39.3814514914623	19.4551445168816	17.2572236942073	15.3703107331828	23.0959977537408	12.6366396112428	25.9988675685263	18.1583860832788
37	20.8231325421254	34.1155367094964	25.7630805421662	40.0276106447431	38.8537766885963	27.6133034109154	22.8785686151024	33.7078227045145	18.4781370712951	23.5544675987365	18.8146371671561	27.5089248558574
38	16.2855043036141	16.7837599628015	23.8153558030761	4.31568100262212	31.6666902006824	3.89932330858054	11.6643354081324	8.72561085897378	18.1774607200499	21.0614561667078	23.4028250163689	15.1472328106607
39	40.5850603833043	38.148006465658	31.9124435316738	29.0803571114215	41.18298129748	27.9975100193171	17.2534000572371	20.2561082242932	16.4217707803929	31.1940358227279	15.6492600594571	23.1988505040432
40	5.31964246011275	0	10.3717485892019	3.41958380163553	29.5182846738568	0	13.6266857304745	0	6.29165764197783	6.34056050480987	12.9337522738965	30.2628270638466
41	12.3381339335952	32.8766089586552	21.7089500656154	10.9148192725608	35.0185272467638	39.7243776226499	12.5121627265989	24.1957736537096	9.78837318532603	10.4390994352419	22.9463407523137	17.6858684190352
42	26.086432366982	33.9999676689046	30.9385631922105	26.8763172609802	44.4910479975281	36.8874450869589	16.4470059422376	19.0821898263814	15.9201565029394	10.6084145690136	28.3700943192942	35.5074475779851
43	15.5834488634663	14.2145362096740	24.1077396968586	10.2466468133487	29.8221474113427	0	9.5669167122995	16.6738460832873	1.17256531606933	13.6702693381509	21.3303623274000	14.2225614750743
44	16.0201278702244	27.7716660616434	25.1016410613259	27.9804678381435	16.7049585529114	17.8861096421804	12.2817630620833	20.3794876774855	0.769018920559834	3.83902603920580	15.4384851007151	16.4950995701938
45	16.4804735735708	22.1252158472476	6.01948272447232	13.5744090690145	26.2806695920099	45.6031431222299	10.9224329122614	29.1960127261194	25.5121676491897	12.123369443678	17.6908037649881	30.1557060040274
46	21.5793970861695	24.0429675994267	25.3967518735296	34.0948782671385	41.5062136527647	21.4808170991734	13.0384644861499	12.4920666387646	14.3936299869132	13.4166951362672	20.2868763924818	16.5332833287569
47	15.9661534074264	16.9078549204101	28.4801284682948	29.2004272455107	8.94924647855238	16.3760710917331	7.07278770912573	25.6836792408201	17.0794160975897	12.1820297471719	13.3489961648731	30.8946273800616
48	7.68499559580418	2.20815868105145	0	15.8290331990585	20.2653745988020	3.49937695663524	9.2027820068727	7.87369610772162	8.4437056445622	10.3650860625021	23.6381566547506	15.2559073677043
49	22.3223867819772	26.5991963102135	33.5020761423315	27.2040220711483	15.6788889026975	22.5507740363060	13.7309106916190	18.2763273551639	17.8922284246940	17.4745754178985	29.3729241670074	14.0605301192764
50	24.1035701188939	46.0385014755706	41.4852264664176	30.5504014713464	43.5169670038070	33.858053254125	14.6288800752091	26.5563896828258	12.6999343851670	8.6011175124199	15.1283104539202	14.5146376323985
51	10.0689665629332	5.10121864180591	0	17.6472114098953	22.1457879161466	33.7731855085456	9.51204411403883	1.09154417950659	11.2366331558673	11.0761290940767	2.63287190032459	9.51624737705263
52	12.6501811596239	34.0195617171197	33.9772306215075	35.3705644570098	39.5773180592477	27.7254796581291	18.3149521115085	36.8048235819322	26.7882286432762	11.3724898632672	21.4397548182779	31.5849286542092
53	12.4274695776399	21.9909838215942	19.4394894738991	29.5786542910172	32.7168135278171	29.794257098267	12.7044055192353	24.6964244523623	14.1615378021202	14.0784822325502	2.76521691096918	18.7609218720582
54	24.0218180442265	44.554738938076	3.00854151389657	21.0269817345022	51.7495852225742	15.5681816959537	12.9184840899368	22.8832907155555	10.9845386658444	12.9398727462958	16.3899346248052	19.5625308737981
55	25.5554388735864	45.4141039793659	23.6329845997433	26.274057465485	33.328011533825	24.9818592602330	7.69295796258995	7.0511583687588	29.1369620533619	22.6253975110986	17.8897089370248	31.1535270691577
56	20.6680928623822	1.46956330811267	22.2460164827452	26.8439780561216	44.1159040956564	25.6898839323536	9.47798034881214	12.0523914746313	18.7401483302707	26.4523959884008	9.51508574971092	24.5264454550291
57	23.4751844759629	38.0070907451751	39.0102289828423	35.7324604582055	9.9022567069728	11.0166124213080	21.5244594855947	9.88582130423049	20.9057473471538	18.5356889748146	15.371161776468	25.2188441385505
58	22.2241391295916	36.5904282881404	23.6744366347621	22.9047608203478	58.3500011166457	44.2422003183514	12.0791469070836	16.3919105091551	27.1610264377633	19.6008970596936	23.6590011231978	17.2415262333604
59	17.6590029996826	32.2439688036763	25.7373891085327	25.6690512961864	46.865046322671	15.6135279048947	13.4101717544656	34.5474754129476	21.0706523580181	15.2745972432488	48.4605363249732	19.5710628154907
60	33.400430079807	63.2829789570735	32.5929731706204	42.202729586282	18.1999164049028	13.4589203108414	18.2508864945617	22.0567879108034	18.5542690161888	22.5402874404481	28.6117883726877	15.1352142243145
61	20.7031157049208	17.4957447381088	2.6415787095269	22.9217209823908	33.4120341366698	42.8250185568893	9.72803496039002	3.43485407619575	25.8563953620654	12.7236285268567	9.9689536087622	16.5424916064944
62	26.1224717601864	36.1691007784837	32.6113236080699	49.1188816377047	29.9657760854506	4.34703023462818	9.73479514237759	10.274104608018	6.75023585793967	18.0024658036841	21.0616790759181	7.79922707844786
63	25.8036293014513	18.0367337483683	19.9124697402293	29.231479774523	38.9266674539701	19.0695679012674	9.86858001938826	15.7968174959699	10.0137219909901	10.6267127588340	17.286705908938	26.8386648521068
64	33.9809816445975	27.5164714165878	25.5048217970537	7.67899294796295	22.5306897766327	11.9444605251699	19.5414008369786	18.5279037610812	8.62627015848401	13.9629553538809	6.53870198350315	28.8904446038287
65	34.7703774739534	19.8531488710537	27.8780141632919	20.5711206029341	57.7704319955819	27.0437886612344	23.7004722120848	16.2963931907369	18.0445851411419	11.6453271712006	26.2239828064597	13.6430131983197
66	15.7388821367593	14.9773766052419	11.7837835594001	26.6663224527491	32.9167558587987	38.8671519085116	5.33539082397115	21.9031536661304	4.56340944568626	10.5356579841855	4.74633526016975	16.1151830515057
67	10.2179089065202	20.0553542473597	20.1440678599695	19.0549689395828	40.1325715109226	41.2985351789807	3.5978875846966	23.1502748657671	11.1805018008578	2.94149757774941	30.6863040032182	23.5602548010005
68	18.7096663893677	13.3461968640150	28.8722678192933	14.0125965683313	59.721588298287	29.3804560120725	14.7427411260724	16.0041422260761	13.0080411151165	6.61309233697269	5.15199595209931	24.3424420762819
69	1.73592775989837	22.9167454588940	22.5192531981133	30.3387798105779	66.5956540191628	32.5700371902309	13.0233758842894	21.6715670127366	9.81453004380957	4.86616725488068	20.3486783919909	10.1421489459291
70	20.7040257908247	27.6188386913467	19.2643176068986	34.78230474757	35.7492081239419	20.0875822796349	7.58496747135535	22.5870463071732	18.1013801754312	8.96336847610597	3.83429284193162	22.6220039174381
71	9.73979058842677	17.2141212665186	20.8951962058395	28.624567870019	14.1961158150808	42.821868138885	5.45920299059917	39.0992471505152	15.4648672992758	15.0092127272128	15.7338306999645	24.888428904615
72	15.2442980021675	21.0479526513508	23.8080522897541	17.1393151420737	25.8785290623688	0.804751209414178	13.7205601906255	22.7128803610930	7.642538133921	13.6535042517688	19.8000547198927	35.4074547069279
73	19.5365814018983	23.9188466139613	19.5170073331809	24.8419368420202	61.9488787784827	9.72687780221048	19.0764216777651	9.87702932251893	11.2437817164663	24.6293529644471	18.5061714839332	17.9811191062841
74	19.8448028902454	23.6610866222567	32.0419621624937	22.4797428141269	25.7260518458782	11.1350483777378	13.3758326648038	16.7502840548888	14.3572142095198	10.3722876168365	13.5468334987793	17.3481576595939
75	16.9379605751673	19.7181734281633	13.9228075979213	32.9255015529025	15.7109046436952	35.5303416988103	12.4639407760308	9.91763748266733	16.3772810809496	16.7510133481748	23.0469307921709	21.2659047992886
76	21.4503668817022	29.5494016027265	21.1408542985393	17.7093886633154	44.9053481382697	22.9306074733183	13.6569520987369	19.4442867549593	9.38540408381089	15.2149713892294	30.3264632910371	28.3769045780993
77	24.9230105113038	30.3345944154131	19.6585229880895	41.5160896532263	24.6982086893193	34.5779754444065	7.59652433329332	14.8743198472698	19.4835600823277	24.576837923848	24.5430976874228	0.0327310238673633
78	25.9706225531738	45.9016558913603	36.3924375855157	31.549077595772	48.9754705252027	41.8134727195085	16.5509467893589	15.3303559444047	28.6896645206053	20.1063223153933	29.1558666741204	27.9479884052374
79	19.5057223357613	18.2001361339723	12.6737311468918	14.5029127578820	42.6751635350926	25.9701022599232	11.8280858344325	15.3521958577723	18.6285901718019	20.0455539421851	17.4863239053321	25.8793459667937
80	7.04645694231659	25.0078114025071	12.8464063547461	32.3335329305259	36.1901293060588	25.6871487457252	19.3595488677926	28.7325798965790	22.7838003750495	16.2977254277134	32.9492778655227	31.0857833033862
81	8.72560131480293	33.9918329210678	24.3028580286691	22.7509292420243	23.6508850284881	36.3604290949533	12.8119702552335	17.2441582647213	17.9363280048612	3.39398786629469	27.7146123437612	5.0902492127662
82	25.2796963956146	19.7534667518618	18.1197626317889	13.1698779589785	40.9342998273042	19.876541445808	15.4783182809957	19.2155716655534	14.1382517477335	14.9442467723542	18.4813011339309	4.12357263406807
83	16.5500059322665	42.0819702441292	19.3733401106566	29.2750310319004	23.5981415765049	58.6249280938275	14.9461633027111	11.5003154378601	29.3339221483827	11.3796696908355	21.0004074526268	24.9322460645458
84	15.4683110245695	36.0093903005618	11.9891402852412	25.9766153446464	30.2603484093203	26.6283934200595	8.54480983413168	22.0552202155142	10.9253356433049	26.2392787174600	11.0779009878896	12.4985894073814
85	37.5171626502662	45.5561896952991	24.6040454934851	58.5627199908474	66.2140025050167	1.97869941118863	11.1432323452928	17.5939891494579	13.8495719679686	11.8565717640753	33.8098151802285	25.8027147414294
86	26.3986737457931	37.5294382893875	42.2784332764611	31.7477288512068	57.073712286019	48.3604240890931	25.8792609324861	19.3863962908085	20.4187180422308	14.7919432947062	43.0080997226514	25.9066218749857
87	14.3511067256446	36.6854061074766	12.8391388547435	23.7786241979396	71.5051448644777	47.3860154797008	11.4134563476653	21.596289382467	15.4080551417812	14.7133275382567	11.7647544033128	13.1134476763718
88	29.9462982865384	26.6405520074845	18.5065298853456	10.4868926763119	16.1554854262756	31.3359391160072	10.8073113415519	21.6661434221783	19.0022921384533	8.69349571910057	15.5591691612646	11.1816301708587
89	32.8376266656913	25.8591871339880	27.1806944827466	45.8271483217187	24.9635878430354	25.5545854727081	7.95875824963701	21.2637961889531	27.7508019691989	21.7738214658288	17.3335018839827	9.794414852644
90	16.8101166520316	0	0	29.1001461398928	27.2766137292752	15.3589206880169	20.6731081602462	17.7546678650622	0	9.98129386424267	1.65658876201863	8.50597536665761
91	24.436792778205	9.17801130160197	11.2503351732676	21.4887058903517	36.8844841614905	43.0108887142011	17.9474893928773	9.24030892765618	21.796994185993	15.328592937609	14.1009431152227	18.8942196646016
92	19.6336601292756	48.3186476651856	27.0007527036685	36.2221789955392	60.3861323429265	30.8602146242328	14.1496140486037	28.1089139025643	22.3632865349282	16.9083509202107	26.8839357115549	21.9188618497945
93	25.002283247408	37.3770044450737	32.1295190243654	33.3682649503097	48.6087649891463	47.9181454047591	12.4159751284199	16.3808169991406	24.1116823347256	8.61217228627056	32.3795093954241	34.8854895245483
94	35.4917446255494	44.1874674972249	17.8120969763025	46.9550881376994	45.6219112995744	14.7112253354608	29.4461624613261	25.4265897935240	17.7859736917342	2.73232007078769	39.7183707834278	16.5870798948743
95	20.7315314390178	43.3532505768608	34.3149894899086	30.4425821411542	35.1786315959873	58.8268971337462	18.5901263241377	40.6167142243217	23.6102574426364	17.6756437718244	23.4035814028267	24.5607283310146
96	10.007738181987	24.1573948297917	18.9960191865733	3.42150747436913	43.8900730016084	47.4466100595005	11.0923907573209	18.7694944184733	16.8532628341788	7.76271590438777	26.7714806227048	27.4201706488697
97	23.4172980511355	41.8074807422189	29.6806251744601	26.5073405390559	47.3700538009535	8.32800955093201	13.7421543799082	22.0873295876005	18.7767659468069	23.5117104208871	21.1481032370579	17.1356904478241
98	14.1992029068232	12.4420364981151	13.6756690262454	10.6918388950153	28.4636534702318	15.9551487313885	10.6279121240808	14.4718027345147	0	11.4246012656224	3.1749765686514	16.0206536815243
99	16.8828335545693	36.3447123935595	35.0188801499182	43.6294337507645	0	1.34041737319841	5.47179082637468	16.5193991725710	0	14.5239349219448	22.5864840329294	18.1956841317330
100	15.9981879630874	48.1389014739438	36.7650073733983	42.3388723336692	61.6667590645599	35.0120767038315	27.5497498839760	19.1961835127783	18.7168551748019	34.7505239034486	18.9124106911745	28.8339586673241
101	11.8257543006652	31.6791163108404	21.8665138811048	23.2130635327117	17.5543647492701	42.8259608115440	13.5321281635576	10.4476328015941	11.3723986881397	15.0579251054153	20.3244158051761	7.02306875882484
102	6.06895169490821	19.8800897291259	15.0753925806361	24.2848329707077	37.9033550042441	34.3120162656359	13.7883168365589	18.7791498150833	19.1547422965126	21.5690852002618	21.7933963069608	26.6366916079951
103	18.3000017851147	26.4759360789995	12.5635815398786	13.2392918636865	41.5339623570237	57.3924317959625	23.7766460447593	20.6013533710167	20.2977119164572	13.9861266753768	7.84150704282176	10.4588653559693
104	22.5022406865446	26.3010114035909	14.4874355298650	14.5588468075298	12.7120613600534	37.2767883362443	9.52611837864776	13.824438817974	13.3864126319189	12.5449760388856	18.3896467268042	26.8317679589826
105	28.8375869123441	21.0903252100223	16.1598917536442	21.2760162759483	15.1526605033373	3.67849954282849	23.0192984679592	23.4539197689182	7.63147401655595	7.40228570234654	29.9680609505933	13.1540289216894
106	24.1232027462813	42.4949334367040	30.0490120352687	30.4285335330557	48.8693005890894	38.3997263645971	10.4509108624736	15.2918780530547	20.0353225704019	19.7531287541814	26.9946008438084	25.0160606911072
107	8.75288168434435	20.1502582599395	0	19.5375103667053	23.7607519452224	16.9745499226856	0.306359127572327	18.7859917722468	8.78540912987179	5.69596978172341	20.7626595453454	5.4733828336711
108	28.1058503177866	15.8396055833314	11.4596273497885	35.2010711097309	36.9990805622029	26.2854362299240	15.5123760905049	17.278747004583	14.6216140583486	18.0036918947379	11.5291152474185	0
109	18.7630985077190	37.0333493247848	31.7461626375287	24.4709694674681	31.1288604091112	21.6006538525982	8.820113459191	25.4874134264993	32.0323095985241	18.6228116124525	32.0510372532544	23.3009059550583
110	23.6383636261310	23.2103748739712	24.0284160273125	29.3249022091835	48.2105833398965	34.8274991055606	11.5066229561357	20.9830402810722	24.3015828613233	5.53897507799864	17.758723850451	16.8540154276530
111	22.712803561907	18.4230314332857	26.7709608152695	21.6150962995778	32.5681560623098	13.7075190584788	9.65023489125962	20.4378675585100	7.26093752829742	15.4330889341347	12.0022596292075	18.3546370922365
112	28.5864195146038	47.3644099746268	15.1191882289168	29.7708760550678	37.5535031993636	23.7852622124599	21.5854959372266	11.8334531356189	0	21.1739999681615	34.6635790659616	14.9850763402165
113	21.9445818332797	39.6286440937992	41.1359155436266	28.4997734953859	48.4699851213117	26.4738287009328	6.41708243760113	28.8709376995142	10.5249192869120	12.3067609317055	31.6082882764029	27.3822646801830
114	26.5987412318889	39.3685535855474	20.5187134727374	32.6659128422483	20.9328230841696	26.3795447786194	20.6853783788805	18.6419828607437	14.5413182506785	13.5697512310591	27.8599530142133	30.8986468624244
115	19.2194966452760	26.4124836904357	32.8348924317861	35.4718961378308	45.262057003598	36.9711509928585	17.9342681134256	18.2189513859955	17.7066602027985	18.6215656132010	18.5095823587928	25.4275567880921
116	11.5673249085104	26.7058371468110	22.0593335776576	25.6222465731838	37.0156165299079	22.0534772344597	17.4625616025590	11.4464547757954	17.8365881536342	11.0634776403306	13.2148431739798	13.9063382955188
117	21.1202089020133	26.4178790503317	36.6547694183761	21.1691064180925	49.5338331647358	41.7645563362457	13.0684927541685	23.0136816203354	9.642461994709	14.4237620464993	20.9895172284140	11.0134973589181
118	23.8666758960215	32.6340231460021	10.2154477682449	9.3071360583198	38.588276815817	35.1493839291553	15.9068606962706	21.7522896397993	29.2507539497192	7.39529785701461	9.61765472998588	30.9473257889697
119	34.1459988139564	33.9162134047909	46.6025142642327	27.2432945681488	63.2572494831183	36.6343230383962	18.3770408979599	22.1592986431051	28.3912879232589	16.8011067342336	36.4874456268777	29.4699087516043
120	16.2306835311939	13.3699247112106	20.2254904611761	7.23827914170439	29.0536368830039	42.0939597378776	11.0280568446788	12.6714909539613	7.66199726186888	9.60671453182962	19.697188934594	12.7055137794749
121	9.9375709982731	24.5250642324524	23.9890923416878	15.4844857801374	43.8182704413595	22.7933792206094	4.78059759319289	13.2998735593361	10.2228171266294	10.9165971114382	1.51804676381747	22.3108409949402
122	15.2665667396411	9.34964371270565	29.9942086934970	32.7025535415824	32.3847916947632	17.420461759629	14.6913723813654	21.9068194763456	22.0661269786024	21.9180235753975	29.1201605318875	27.2331657447306
123	32.1599646820059	33.2927295617158	17.2779841551997	24.3668276582830	47.9598998117018	12.8346216954175	13.0421316162	27.4635378489459	18.1940404860102	15.9974616187088	21.4806111784948	21.2752693912413
124	17.1256501974229	22.169919960489	25.5201913804479	40.4649064254019	39.8532996206755	5.00984542084648	12.5797777269382	29.5027720971573	11.3818856430621	20.2034355299534	27.4351297031381	25.4314854471004
125	17.6635517513491	14.5942324532174	22.7079141571929	19.3290138442797	35.2424176570629	33.162576067554	17.0890279446671	16.1982405772538	3.09045324433185	10.2905913695694	16.4229239175590	0
126	27.1023755055772	37.4223031428351	20.2913291854567	39.208907613009	35.8599793843101	43.8350427076113	16.3281323797805	25.2157651496658	20.2584166565115	26.7954591836999	37.9154408304042	16.5080083934167
127	7.54563649077212	22.5328437759094	30.6051167828429	22.0478327483818	36.6702310831325	47.7826593756997	13.9265742499535	23.2362495766069	18.3187915472877	8.32453603433052	15.0488650565793	18.4008137495399
128	35.9097865928083	36.2102569262473	24.4643963970499	24.1890139029232	45.2934279186073	34.8052103701429	23.7725695614276	23.0447773149759	14.8921207252959	16.2587924458796	26.8448590256036	23.1985920976676
129	8.9713284597959	0	29.0836155711302	18.2722209838261	33.891905677753	11.6876499317823	9.27287533369661	13.8757861313166	0.234734316460441	11.1152631873569	6.9025747073475	1.65280409523853
130	9.0577218244939	29.5547631613595	11.5353345927610	14.8745647504634	14.1701599871079	7.57103062511679	11.5150894068715	4.46778395223282	20.8779482235582	15.8594944524890	3.00588149900180	20.4203734297900
131	11.8003633540336	34.8787002022020	25.5221196072743	49.9289621541815	47.0289250027818	46.0675970476165	28.0264934132294	16.3640389104181	23.0658067665484	13.8731785003229	15.1306212110556	22.4040464453677
132	15.0693058409772	38.6306282002341	33.1948243905801	14.3722851684987	41.5081450657225	35.2741598830294	21.0937492944839	10.5906413806401	24.024635584886	18.3384045566284	12.5903573171017	20.3425243318859
133	22.8365887600623	23.5918476835314	34.3962391080008	42.3606826010276	41.6040539971306	21.8463058962444	11.7857000584307	22.8690111633348	17.0323501656800	20.2399993375624	18.3329986847312	21.3170709046524
134	5.15198678198458	3.08010002017843	0	23.1653715793629	29.4647083272449	14.9910643716577	6.7246317363535	18.2838396085855	6.04762278742785	9.41194270994468	2.10935494619742	12.5482719642884
135	13.0145779344641	11.8014603991369	14.1028005998659	15.9141056806399	35.9048937912829	46.4209313012501	17.0314186921118	15.6336956272150	9.39371882360242	21.5352970696867	38.4838494242934	22.9191337566807
136	31.2908344057284	50.1601735705769	3.52605407161261	42.2554394420946	44.2145528216348	38.3130935932493	23.2900455620031	26.8665958637111	27.1305115863075	21.4845494144708	37.967862837323	23.5767082208365
137	14.5493937469020	24.9117651479355	16.3664882550481	35.1623439415175	41.5204480375913	21.5655613478937	17.676791894159	18.6946048310942	2.54583809149104	20.988459003321	19.4312503915222	12.1008460485348
138	24.9189346338329	24.1148226410319	15.7893191266859	27.1752635533854	33.7290477231918	33.3097228839053	22.5445484403922	16.5719824359273	9.24766428597615	22.3756057368912	28.5539222887938	19.3326860622746
139	32.9025924033223	51.1636473936535	39.402010438475	25.3478570588525	61.3815824011526	56.8038370330008	13.3605589068944	27.0889222565739	32.3267157633181	23.2631773595536	47.1065259636425	29.1318495518898
140	29.3730244286356	24.7840846482669	52.7231541725897	21.8303779004484	49.4683462774306	41.6819472263898	14.5081386992112	19.9569279049809	21.5829898954551	17.8441515222295	27.1526458715224	36.8946822484603
141	20.7129983733938	39.9846798406373	27.9618095418471	34.5449925846762	24.9799786741033	36.4238483463702	11.0748050476064	11.5906668995354	21.5484731619449	14.1667608606227	20.2191667934382	19.7208570991363
142	19.3598011115695	17.9870385785258	37.4580930328642	42.8307847225418	42.0460414867701	42.3996777489828	6.76503205666199	23.0811058220786	12.0884228462527	3.48826117760251	16.7481996208415	9.73901768785943
143	15.7381908942302	12.5080888777272	22.3966677501227	12.9852437384673	34.5232030375819	5.68611215460166	5.52040510230623	11.7423407714132	14.5548736572809	11.9284840390735	26.221851438843	26.1851009036733
144	15.7164688066504	24.4803119183491	15.7946189453643	34.2833768198155	31.8507233916161	30.8568126340926	20.3529692180452	17.4934246794775	27.8179049659192	17.4917886509795	31.1568777629186	26.2917092123397
145	16.5773244059439	35.6115886951291	13.1781812557706	13.8323596287404	38.7677394638973	33.1628673549368	6.95352478415295	0	24.5370845694877	8.83952319087232	1.20248130212042	12.0843084643432
146	18.0332919663750	4.31407196236427	0	14.3738925121213	19.4362587886134	26.6174035498632	5.03683669780338	6.6162403191674	0	10.4612592393762	3.27153925777501	12.4335795343991
147	20.3538822212709	12.4384368723372	14.6527827805043	36.2617519513274	36.412048078551	29.6497238988543	11.8499034136293	18.9048852840588	15.9924308748940	15.6855266422174	11.2209359331790	1.04802543860767
148	0	22.3385482257809	26.2217053163814	23.5973397132355	22.0719388853958	12.6705918887108	0.78904208724733	11.1530334094198	17.6472078165962	11.2895549322799	7.49283898653915	18.2914433163052
149	20.4120543421604	8.12451078069157	11.2715882769687	18.3193810082313	31.4741195871432	10.1632827507056	11.8698426980802	1.91496869021666	0	0	12.5310868037771	25.4376994452304
150	31.023491377966	13.4601042357842	10.8006327656883	25.9550613164966	33.5345832245275	17.0860727874585	16.7273329890228	16.7399629340741	25.5867261218126	16.6621536350017	14.3388502022354	15.2614635060717
151	24.4198602877656	23.1188096762941	30.4469414022384	19.7537808653083	35.5525289310577	20.8720270148495	13.4051490200714	20.8333178180306	18.7716396559661	13.3452761097159	23.6620217884869	31.5746257971478
152	27.4560443206932	19.4430946174934	5.58318083155750	14.8791854595841	50.7396097559219	51.4935150536637	23.0651377814332	11.2348740649049	11.5882799816221	15.8891836485710	34.8617625830002	11.8961075359008
153	25.2867394852647	56.7913961464595	26.6760008704470	25.5763299822762	36.9468384702179	6.12111861114586	17.5806726857605	19.2923559115325	17.6676982730007	17.2408937323635	26.7527622306907	25.3028200446870
154	20.2172218871935	30.9282993824181	38.8379181458257	35.312979388086	58.649518591417	33.135971408011	14.6427496442472	21.4518955145833	18.4844014894394	21.6178851366504	15.3372387623611	23.9906305608213
155	35.0133036128417	43.1955331738095	35.9869193570416	36.3424485624309	28.7535326553206	37.5781517852927	16.6817534641964	22.0854322624577	14.1856599580772	26.3494194029883	28.7726477220359	25.4070047842091
156	23.2314225404849	15.6503684747596	11.2104048252519	16.8585810416753	26.2792451697788	47.2400056983823	7.68866424129192	22.9045147873617	13.1011787082347	7.88365776691546	13.4330403139547	12.6055384401307
157	36.9552338621608	45.4769168176287	19.6266961264306	40.9049758366079	62.103487281789	59.2420608451286	8.43615291150499	23.2843972996981	15.7075766248108	19.8982087590150	9.62845653572649	22.1188158253599
158	15.5010493847465	15.1161982995979	25.2620555789713	11.7324149288169	25.8428164681903	18.1496392449936	4.61322932733039	17.3796009526326	4.32135246450946	5.09710854250052	21.9193135349474	23.1715418808578
159	11.2304109596546	32.5961679933898	14.4833497630555	39.0498085378871	41.6199061282569	26.2994258502114	12.6164403664893	16.245803902651	13.5195824180344	14.2188353080413	20.3058286193641	16.670749877682
160	9.33141789576902	6.75318356973753	23.7723675224633	14.0660954205216	15.1969603540249	36.7289793725564	11.0001540332309	18.1707705475318	21.9462945700159	13.9973789870732	4.91630293371194	18.8549813349720
161	15.3267599303378	42.4313790800836	26.4746241256406	32.0637572830914	49.4064538431932	39.7239008969614	12.4417930101884	18.0992774760648	18.4106695456247	11.1189863466639	21.6112529369503	17.7391858665435
162	13.1052425134480	29.2487600396420	13.0351704128792	20.8710165548075	51.8599849880232	39.4231561996372	10.9044089759056	21.5158678724926	16.2369708919984	15.4749153432262	19.5272690618251	16.7121989330821
163	17.0168324321531	39.3699284206609	17.4055386539859	27.0968899090005	63.09643102581	45.1343038842691	17.5921908847156	17.9820273563835	21.5111298080296	14.6766416537346	31.9438291441144	24.8282304731368
164	13.169721530889	24.5703667167641	11.7469090722505	27.3676704203676	55.8178948181344	27.4202058941130	23.7746775729788	28.451780400195	7.34179739793864	16.1472087483243	24.9002384744671	32.2066796286846
165	31.7917483835921	48.4570823412444	46.2720605934785	45.655204379835	61.2320454859868	54.8390242049929	16.4251976735827	27.0074000304776	17.6552288166266	23.5623901653986	23.5908479799774	34.1449518990512
166	30.6858612715265	22.6080582240523	20.8664092638183	21.6676278953659	28.8693279568144	22.3366321052206	3.30081040127691	17.4054608772919	6.49240780330787	10.9297100202218	19.4666003948261	28.1329404723345
167	22.4657616449774	27.1093685866940	34.5292603025621	35.1649443591215	25.5415507246534	43.5699482125503	13.4670784269332	19.0070757569361	15.4697094567152	9.31922962042941	25.3635420376008	12.6881777013147
168	14.1821436060287	32.4120928742742	18.5509575784542	33.2011383145528	51.6371827072882	44.0249240584439	16.3789806572774	27.1910840418209	18.7317038198548	12.3805660145236	17.3913248606543	17.3343869547715
169	22.8784536106273	35.9828617938286	12.3046385517545	23.5348774091284	41.3994454806656	0	11.1377727730816	29.4997901995559	23.3125015377938	9.11925012917698	14.7849017136003	23.8365626623456
170	18.9945975296052	40.0328156253812	25.2517021733097	29.4795412039107	39.2411274229995	20.4721128238587	14.3958267482604	23.3754265650442	21.7351452116839	16.2054850228499	30.4424252840166	28.6009435070346
171	10.5068902016577	32.6694525156344	31.8316455226378	13.8659632742534	23.5655904748572	38.3465114423902	18.2662159953767	36.1555164231302	22.9050114362789	9.82748743731465	29.7579954534853	32.5147301431717
172	31.8270410444423	39.8015805888047	9.64943042570304	27.3107037320858	32.4368234870299	36.3502692713112	15.9503628855041	17.8760719141866	12.8662434053981	16.3467158795686	20.5100894692195	10.4300648868796
173	25.7762631375262	41.1255641684553	30.6864120266307	38.1911308545969	43.1103951536283	18.2526014852278	18.4620629396905	26.9226596242455	10.4555484188574	14.2275564566151	23.2719978172917	22.5435957373804
174	20.0537500657406	31.2019360586968	25.2799754430483	16.0459851209374	42.9039677514659	16.8925600838064	9.85156197915068	21.3566971579661	5.00537623497499	5.92746618097954	14.2069012988899	22.5454756029899
175	6.25521531741723	29.1646829414336	30.0769196146406	14.1007377936683	32.5959840109746	27.1888296052038	5.49814309367381	15.5920770423628	20.5825739495262	0	12.1566033954259	11.7067405817189
176	21.2531161735324	21.4031183926458	29.6088920047109	14.4338942409532	31.3583491629627	47.2763076445087	8.03866856502507	20.1862121954063	13.7677248287460	22.1255605529007	29.957447486367	29.8105779967047
177	19.9871751225797	9.99737811142217	18.1580923331139	25.5547408170717	27.1514990739045	29.4191376816763	13.7207077928305	15.2234169827511	0	12.4478601508112	20.6315533928098	16.5883311974738
178	27.8226173619427	16.0445615823284	10.5228703055952	28.9752851937158	32.6694849314471	24.3640582332549	12.1947047849880	19.2628397777652	14.1495115836647	13.4320985729227	20.6095489231419	25.4776860134192
179	23.0025982988193	34.7529719571517	36.4097371973928	34.6296801986346	50.5092787073402	33.1072359005040	19.4293126279769	35.1015525062584	23.1944535337116	28.556452984592	30.5103224032181	20.9474576256789
180	18.3339153677529	44.7155750944212	20.5702964069199	26.9457817526536	42.4169882895055	26.8797237658088	17.5416673617651	19.3061275868085	23.2146064769367	14.7809748350143	29.3244957568285	24.0234846201912
181	24.3112559865090	22.1227808636603	22.4966791111216	18.4900696164757	6.30041709170544	28.3972621517762	13.6303106073227	20.7283755275411	15.1001551749217	27.6085366010326	28.797637309411	15.4696258608153
182	40.8616795966269	32.5137541666541	46.6333551940159	56.1164701036864	56.6274221161466	37.0644976323119	27.9521548306038	29.9175764181268	9.78771760297419	28.9212415756768	45.5446285867733	30.0824099293096
183	24.7057237649894	23.160999938712	7.31879511146668	10.6141069641839	39.8013492518778	35.9219874530874	10.4252476941050	16.1585991408350	5.99019371186567	11.38424528775	16.8221537804074	13.8645648639371
184	23.4128897676194	26.9964447140221	14.4657126922081	32.8853497633913	34.2093406284728	4.25962778421768	13.7659046234864	17.2200018116328	18.5831410926316	19.2272384799316	17.6336079220752	14.2911663899783
185	34.0324721731969	27.7230158278246	19.0216524944823	39.6492080446858	30.8990540088541	17.1898593922743	14.3832946281623	18.7919919481022	7.70631495079125	27.7615491907895	22.2425557387331	30.0618150539445
186	25.0657528283624	17.4006855215344	8.67596488291956	37.1155369360569	17.7764417166765	13.8867573134544	7.58832375755268	10.0687624106654	10.7166085088399	20.6973699027872	31.7746533921393	25.6976558675963
187	23.5804923264045	29.7786997801776	26.7461011153350	37.1280242505468	14.2557133605339	36.8876238315843	8.20401075616634	20.9036831139347	19.2555475842509	20.4485295491764	18.9982321852083	16.799480968213
188	22.6524438098622	21.8330949995998	30.7801281542011	36.687510380112	42.68460463792	30.0281900380599	23.6557034860992	16.1480575931791	18.9477223538810	19.5193259913878	22.4650558764833	2.78153653333471
189	14.5300792390266	15.0433636273706	20.4047391755226	10.1136938946390	14.3581258311175	8.75829571862678	6.64288468955384	15.6788336889667	12.8511928612874	15.0135730333441	0.055947683605714	13.5167684556607
190	19.0247848214139	32.9143976096206	7.61106143537932	24.3406562154440	14.6070102485561	1.94749863926068	8.86484162058565	17.3777989937031	6.54687275820558	14.7643450624596	14.7514152663287	4.61613536952865
191	25.7639169604046	13.8162010786377	13.977114780167	32.0698222118969	0.176668619179495	22.8759893497600	7.2242824163679	15.3878243776908	12.2272456520115	6.45379025713349	25.4141007267756	7.37591740236253
192	16.5324390586166	35.640748913272	12.4380906424146	19.2202019748845	59.6975506176639	31.4312252412734	20.6240803212336	15.6249778913404	22.5373239401832	10.6840059247932	18.1085953013567	34.3909834071777
193	22.0569197408912	46.7754039172371	7.51364478707583	25.4747514129073	58.1575161649151	13.9287285445599	17.9663420926214	18.3886585418549	14.9748275348919	17.1983213093248	40.0022898135250	9.80583018019856
194	22.5121682973620	46.2609290628323	32.0344461037034	44.4559003260964	34.1992881686879	38.0835979729358	14.4738676247608	12.1915052661424	18.1767511240449	24.2182412923249	29.1358247708827	34.2763936382947
195	20.6507603419868	28.0788236236247	5.21540150952232	31.8456213949273	31.5601014261295	47.3292014993755	25.0638499578019	20.4945754130501	16.1032911492693	22.8991944737113	17.7519854775964	20.401673522819
196	15.6436867369174	35.6862198157558	6.66506622490086	28.7316378503241	41.5817316113107	38.4779302792579	20.5303892564856	29.3680900764824	19.1883937488818	18.594032776454	25.4361869573932	18.1725011498190
197	15.7986331320058	22.6454403654643	31.8731796516976	29.0659976529115	18.8613265033610	37.3262587243995	11.1783286079519	24.9956042941337	7.4387131283433	6.65129684566392	24.0741078466982	20.2265374458397
198	25.6195191991437	31.0405968332425	34.6725512297132	25.9469441148629	32.7667920117805	19.0953801658168	14.9971371332229	15.7512601239802	16.4499752760014	15.4034911727442	25.7515055459893	13.3619938964298
199	14.6492214213964	2.09793727582310	0	13.7364876920079	31.495649754739	13.592364640417	0.835900571966142	13.9958287404266	12.7367528781757	11.9415864234906	24.3640449427526	0
200	30.7164024860428	39.0190653245835	33.9582752193051	31.0441465023049	51.1110071912938	49.2050943256709	17.7139405265092	20.7404827465785	18.0726870799597	10.9814777286655	14.3799409598989	10.1235768112147
