# Supplementary material for: Simulated data from a genotype-to-phenotype crop growth model for pepper
Source: Data Brief. 2021 May 11;36:107119. doi: 10.1016/j.dib.2021.107119 (PMC8165395; doi:10.1016/j.dib.2021.107119)
Supplement: Supplementary file 1 [file mmc1.zip › Full 100 GxE datasets/100 -- h2 = 0.3/1328623203 200 0.64 0.48 0.64 0.95 0.8 11 GxEyield.csv]

	NL1-15	NL1-20	NL1-25	NL5-15	NL5-20	NL5-25	SP1-15	SP1-20	SP1-25	SP5-15	SP5-20	SP5-25
1	22.9931858565825	28.1571917988041	32.0494998635708	29.0078948633015	39.8448050474229	25.5233212428887	18.6479736137876	18.2632900206640	13.1764231919877	14.4294259890592	15.7064875524734	30.7788897817165
2	18.2325929381996	39.4152728327597	23.4867388523882	25.2059353052923	43.7414751472039	34.6052532785557	19.8295413632107	24.5246324698496	11.5242405492998	16.2360982072746	29.9661330359278	15.7029690793391
3	37.7682433226867	30.8285441653521	23.4489526161377	26.3490480875281	24.3944903850424	39.4098223315264	14.9885094765106	20.8283848793074	12.3115126879572	20.5425592584509	10.0468515468461	15.7393252569061
4	12.5606256141549	17.3594047407082	20.8607917787089	15.6252592944561	19.0442405497979	41.6438911461487	9.02799021923628	21.8553924179977	17.0505083295605	16.5219206541329	27.6367585973303	17.4950221743361
5	17.6716042261455	12.1731813975439	1.54622404908418	18.2374144185534	56.2993819038583	0	5.35299633297708	28.1556283915606	20.4238196417891	1.50542736505304	7.4912117188697	19.3535673792722
6	25.5479767733110	27.5069839089208	17.4044583646995	25.4577267641970	29.1105433414572	31.7090000248672	13.7238436829878	17.2324936074986	13.2284609558361	17.5222140290603	18.2251097602415	22.6200584244812
7	18.4788445879481	46.5034501965746	15.0188688928566	39.0635174063567	42.1814874725354	29.8935115583383	12.8124022932474	9.34452653642176	12.9219310167210	24.3168379184665	23.359682494389	9.81152844954336
8	22.7289852354256	19.5622051343656	20.6381019259057	15.8399979818572	51.480541338491	10.4152463253491	10.4889060650408	22.9228218711248	12.5996028728002	8.56194205625696	20.1384236263086	11.957200884263
9	39.7989275043334	38.7016704328619	22.07130828436	17.9428099739573	46.5773597052048	33.3322757298193	23.3408000638957	25.0064303436171	20.108826620393	5.24999474131947	22.9375920255962	15.3891251932746
10	22.1749887350001	20.4393808829351	29.891246975667	29.6862000898531	2.1646792000723	36.3240534046176	14.0904149532991	10.0174650075115	0	21.1126477020262	0.095858974692348	17.4831609896431
11	12.3365975614491	35.2429243695884	17.7420953582660	32.9301070934447	34.4122251998842	49.5127827739148	17.8356763071539	14.8461446597157	32.9804491700131	8.16078160601696	30.5647510706739	23.0832548579433
12	37.2929409724748	37.3244447387232	25.3304092550330	43.1016543105158	49.9343119078555	18.6843364180289	23.9143173765548	19.2894840808519	15.8070230193332	17.5767683807146	25.7898967091837	8.89906512115093
13	19.4984924393499	43.3972249049863	35.199905337199	57.6291549998515	41.0995374940072	32.3470301780078	17.0663275217667	25.5050151979689	21.5703207903406	25.7855456264640	28.9923667819633	22.7319880870546
14	21.5202820526349	19.932032732981	37.4914079543371	34.3986361708559	22.0807476608423	31.4195623661872	10.2845260328703	23.8185144834574	6.85901147911489	15.5808742126724	14.6994706379369	17.3548265333923
15	15.2419146330284	12.9957295392642	29.9650022173029	25.6443064977386	33.1185326382704	4.37980292288591	17.8141180827270	15.2257205393736	23.7896671504669	12.8471391579739	20.5896789006649	12.6859612393683
16	30.1249568300080	24.5319557349358	38.4903742205883	28.3371551664722	34.0858901373912	21.1880690517439	15.2920863771783	18.9074939484293	13.6625616709884	19.0546925961721	19.2165038053275	17.0439606058094
17	7.86072015135064	34.4464245156087	38.8112742032133	43.2317603101576	49.0924801867397	43.3714835712681	17.4610194046546	35.3473680773379	14.97305223093	17.7888427827752	17.8300269343998	18.9917273663095
18	25.2346486757166	25.8550447164198	18.5411774698067	21.6942659696357	43.9256526326614	22.6270186462816	24.2853125464719	16.9985020248914	8.59032476139959	10.5297253704128	17.1576038658711	16.7895826296102
19	20.8825181883857	9.86106279275116	33.2492001137496	18.3714964312868	52.8005617833624	41.8948731631830	6.16160482202195	13.9777755671513	2.56366611657573	16.6236336120823	21.9078604318871	22.5827361495980
20	20.9389786378652	0	17.3461684205343	7.7829648764992	5.19433979252858	14.6891304201421	6.92160761322187	15.5910735313922	6.98347562001807	5.97237147699276	29.8288661155958	0
21	22.3886661827045	44.6235657069301	36.9031925291071	48.256024713673	56.4061410956006	53.3721544422709	16.9032105687057	36.5971585363499	11.9195682530259	23.7271156342772	15.0101320397517	31.4406323601276
22	27.0095803056503	38.5584776027961	27.30643069605	35.3183684624593	50.9213826200116	36.8093560730684	22.7162620432292	33.7779872394201	25.2511392222848	11.6740055155122	32.1048612797775	22.6127432067707
23	9.35768515419294	33.9139205039791	16.788192957689	25.4731892497219	22.9174594343357	8.70128585770102	17.6737336233988	16.713202144922	13.5206415286221	17.7160906420987	14.1200672798320	17.1322812313847
24	42.7772129210898	54.6962433091414	38.5658262075003	40.4535080662488	63.9833267377056	45.7412209650912	21.9306404969294	26.7532023576575	28.3294315536668	28.6334439230658	21.7717138674573	33.8038858087769
25	23.8127132244232	46.4564228369039	27.1983696718242	48.2243278123471	81.0482618828415	43.6737735324004	16.0820706599996	31.5372908231577	13.5756244316752	15.0556100232459	38.3544039450118	34.7468139858244
26	5.0756423287239	6.78877103847858	6.23235015203528	17.4063433699105	22.2403441334526	27.2946828248556	10.3179367386507	15.5125935087100	10.0712336283674	12.9544198252601	22.0711024024103	5.53233675918425
27	28.9212336405198	31.8321719935337	18.2269762690316	22.4135911422477	19.134490504012	22.2104721311753	16.4795605960158	33.3491571646038	4.57230766987023	10.3384456071196	19.4673016248921	16.6971044073215
28	18.8643683421595	30.4213756940974	30.3383896154165	15.6837396748631	21.6433315411604	5.10321064095912	10.6060544095949	14.4508828805464	12.9261548804168	20.2112858260953	10.9972428741228	28.8128680269363
29	26.9160455885443	39.9703986501470	28.1112559901343	38.4303934390234	46.2863681266169	18.2275316008275	14.766316680273	23.0712892934306	31.2645284600452	15.7857910272995	32.80260682677	23.7678120223785
30	10.5734726156606	19.5957345850223	10.4229113054348	20.7332505032352	28.3288475474561	15.2030740825556	13.9411103471606	10.8163318172411	18.3414147165313	8.56750501871503	26.9635525464281	9.66468756825262
31	20.0283628896486	21.8002186091034	10.7472062924684	7.98447618711233	22.1374935408694	24.7484469260249	1.99110522119349	23.2643728584106	19.2294977331458	9.28741776180822	21.3880814249117	18.6217499681171
32	16.8558882855937	51.0658553329472	41.6558741862168	34.7948535407158	54.7841739068993	39.1659927888898	16.0477161241703	23.401161185878	19.0777472771680	22.4615963179614	26.088618557152	16.9077542673584
33	11.7332509196223	18.1870091658959	3.62012975883029	16.9151224072616	32.0620783816260	26.6825746796786	13.5512141241315	15.0731317653858	0.872124228598177	16.9490443111919	13.8190229825248	8.57434447209254
34	33.9370603455522	33.4448397328524	18.4525232191313	43.4037575445369	38.8961128219630	31.2822923740674	19.3084662034135	25.791142861687	13.0004919800815	35.6321504341523	26.2523603775191	15.7844255839665
35	19.8250030543278	35.2379692741429	25.410463820151	29.0868531700710	44.5436208979765	17.5689690451727	14.0508089667951	20.5024394071314	10.6547113829700	21.1082390902905	20.4397957511297	20.8317396371111
36	8.744484288719	13.6178814790067	12.9270370625617	0.29676645735654	21.6836604187053	17.1174074157479	13.7813724122997	4.71554047667953	16.9859139584677	14.6811822731295	0.444618078608276	13.3149266146182
37	34.8275017262953	44.0025017108651	36.8125623915543	31.5453495813127	51.1314881582258	9.4565558055065	11.0955152630330	27.665689866145	21.5149895044140	29.0647461310154	31.8735720505817	39.2401831345977
38	17.8504888328190	48.6476240182027	30.2230671129423	41.9456322209474	57.2161126419705	46.1832537662825	22.9358579629381	19.7868248841789	22.83902283763	20.1465923102556	34.891366656711	28.2019680852019
39	9.36868293958902	40.8636174732636	21.5453732455786	27.0903977759861	36.2222451660000	35.3301606724669	9.721234788762	21.6157783206597	17.7686185465517	11.0451599259824	38.1684779890157	15.6417731972904
40	11.6365491853368	14.5031796314266	17.9815942097703	10.9115026605254	19.6730213274492	23.2087858406092	18.3435348112060	20.5911944455368	8.48162529434356	13.2898738506344	9.97196526492528	26.4057460849477
41	29.5761420715016	39.2084294296293	16.5692140000216	20.3566972728147	21.4118626081148	4.82730143909141	18.245093233687	21.9173119992947	16.3632919589437	19.1795019220751	18.0836434071266	20.8711598339531
42	8.82664968847416	23.5494662172213	28.7069858367047	20.9263172588316	34.1719207295389	13.4779906577958	18.5397317872284	13.9116932821208	4.53824447134306	20.5317793465466	23.8984677596049	3.66882548310558
43	6.29218024674431	25.1964974085379	10.4048328106290	16.0324589320899	36.9036822712839	47.3222949684411	11.6279743892595	18.7079333805859	18.6680718021505	18.9308221178114	23.594024079384	14.4271725373859
44	29.2707647894637	29.6657171492922	32.9378095079079	31.373310764001	39.3344768126525	36.4623943589095	20.3490264813042	27.6460769891266	16.4501898414221	19.9262948061546	12.0043657469084	17.5493389515147
45	18.0825057488219	10.6123927756541	29.3296730620490	31.7403013459053	17.7388482061974	51.1270175506046	17.7128970107478	15.1604057130213	18.1020748877267	15.0822497635605	23.9316186531356	10.0433673910798
46	26.6283625174675	37.4382334989615	28.815645871048	27.9035001065883	10.9288704775866	25.5360107147127	12.7036551589063	21.8667543327823	19.8039270283373	17.2794088183830	18.0589452751729	24.8983880028542
47	14.3581003313423	9.7785668255788	26.3484761983065	38.6530161698999	18.3409470904494	26.9436418278115	11.2078501565257	16.2880646033053	14.0294653044357	11.3220511151255	16.0021726545065	9.6534157594043
48	14.7710450198684	35.3872968274536	32.5865831968572	30.4940003235056	34.5353979733562	45.0162329693528	9.35264526860902	24.6580167215976	22.5686846393644	15.9687467989568	30.334515791091	14.0473051925687
49	20.6310496702748	39.0876200320592	51.9239555409014	24.4516908748769	31.247287398523	41.9985310560998	16.5944212490474	20.9944476425367	26.0591732281348	14.4169886564355	18.9140786559344	27.3136435770987
50	4.74549038565593	21.2347828940873	13.3831487264511	16.8868331526524	58.075851138352	9.88770719895114	13.7753172057219	16.4996156657147	16.6341704823191	10.5498900873594	20.7130650188699	17.9050655965719
51	34.4321038189767	27.7915317391628	26.5462576386532	20.8180884328551	51.3849536429142	23.5443280575453	21.2336238152646	27.1630164880699	21.1494688049990	19.6811083964951	28.5956396221311	16.9320891574956
52	27.1862588629269	65.5931235754133	31.2024575175263	36.0560946140232	46.3259572696694	43.8727214953116	32.530559340031	20.0468549044378	20.0558177865307	30.3767056492363	34.2214161781729	26.5262094875511
53	19.0372200133431	33.5014801602977	35.1428888476585	20.4426051244147	39.4382941038078	26.0733142900034	20.4188501615358	30.3183205716167	23.7880631485246	26.2512535636873	30.7463963459881	13.9087536902864
54	26.9377605814385	4.99988758123603	14.0571326162717	0	23.3097470226059	17.6834009144285	8.07908794250004	23.9009300639857	2.42350306655585	4.03793870199541	6.89437625708273	2.65712363539246
55	35.5834202435526	41.1084129817226	47.1188564350661	29.3872553580912	30.4359534538438	36.3101330600972	16.6847381901722	23.0240949639139	12.4211594869237	16.4047107616400	35.2586183755289	15.1771203630865
56	14.7428549840918	28.0419925592493	27.8614503965134	30.6613554515128	0	19.5874419045241	11.2633774914028	13.2527560577484	0.276997384156779	13.7386094463790	9.26156667619879	29.895354570608
57	29.5074659068719	49.3949870585088	43.5234104301324	23.5858620809912	46.5121393565906	56.4760016109034	21.6102924983173	35.8764883135532	27.2553803633261	18.8124804459654	34.8422953569624	32.7831583933637
58	15.4128936621932	27.7615483208905	16.4012338318991	35.1853006521137	40.4663267007812	18.1833650627019	7.94229214100489	26.2145242427286	13.8529083975345	15.1454499418847	16.6707868294005	30.5403951106863
59	32.0087678606534	63.3684346266404	29.2221433141292	35.4795888924737	46.9925470886978	36.2904507684432	20.2393305916517	27.9842185230885	11.7472581115761	21.6163957000620	23.6785422070015	13.5048578337606
60	12.0546972593207	33.6308992024276	34.1221659391856	22.3816942504551	16.3815302073698	30.6663839065344	20.8967531113523	24.3976267222948	22.0681912577334	10.5317566965552	32.444083478839	25.5906046102151
61	21.4824393657039	27.735949052154	12.3416597194666	23.5924423526741	14.0433062213464	27.1530168883139	7.10325601046364	25.0027337082245	7.24433179649933	22.6200370082811	28.1609911905147	7.49032213999873
62	4.42606383788563	0	3.20233345730766	15.4583792815215	0	33.4242802697023	6.49215823179472	12.5569608305610	5.14621823796844	10.2060347193098	8.41690988466213	9.1577956085622
63	21.4968946122061	32.0106744280047	18.4816841323306	13.0064454434481	43.770212427125	10.5217939028663	17.9167315902938	17.8084952566993	13.4873004604655	14.0789688942239	31.6122874906449	17.4664409869291
64	34.8102407737299	23.0158622794696	16.3869074291366	11.8954693962223	25.7904961309580	14.5304187312528	12.5476877041596	12.0637764652459	13.9368313104667	19.0199101200891	8.74084971480471	14.8246842024993
65	15.5180957714036	44.2191716337403	26.0163367984190	13.3617711412081	38.6591952258982	18.6084185178572	12.6812216587924	21.1106217443740	13.2438056514488	25.7841683663321	24.7434181492163	29.9704953967343
66	39.4269567382345	22.3568595334022	43.928447773839	42.5354859444702	36.3309741405905	22.7266725530121	23.7075189689704	21.2809436643814	22.9939816813934	12.155606823161	31.500309125562	20.0218666857743
67	24.9281314240946	21.1615005812891	6.3227445248446	23.9115309219781	22.4207596978579	5.79377678100859	3.72291888857179	19.7190988346173	11.5138258168354	11.3424686544684	3.1516354520373	22.63526554196
68	34.3164425146563	46.6316546292154	24.1333363087654	23.7267064092103	38.960272770635	55.8583024592227	18.6483172225238	32.7316228918716	21.7634498853373	20.1401743500049	34.4416488831971	29.6875055714182
69	11.5132215587808	9.78923318234161	18.5129529289789	21.7691951224307	27.4974776640475	3.30378319562903	15.3941930388294	6.5350027761973	9.57032066891166	7.4450760702155	15.6717770699692	12.2366984725670
70	27.1514985870523	41.5501678452915	26.5614193946216	32.9719209223882	40.0650356315407	58.9664694158855	29.2749541938316	27.5943956107719	19.2865836540443	18.8050429018890	44.2309005354031	30.9970163794809
71	20.9253064671712	29.7914593024979	35.9257621386476	37.2279043255806	45.7644408024546	40.8911363549002	10.8168222015015	21.8255787209647	9.7295533889733	6.13448945948062	29.0720336355802	13.4198052832900
72	0	18.2696557424418	20.2981956146796	19.7458796061882	22.8364825602873	8.16580542737101	15.7059168437659	6.70031903473983	6.11057343884776	19.4445661085706	18.6978140429728	14.1291492674553
73	23.2619772733698	45.3111452712002	37.7438333117270	20.6706908577571	38.0882097100153	38.9272683060151	16.4854530902679	24.5386670039908	25.5996426003195	18.3855542237275	30.2588684429497	33.6864479723743
74	22.4218538809025	19.6129909744399	28.4006577059961	15.7159520030563	6.8742393409121	29.4572299565666	12.7682399240998	10.1322651018282	19.2577420920902	15.5940969776293	2.03620315167148	16.5394114662005
75	25.3940075919090	9.98678463193322	42.6935787614214	28.3144684026087	35.7559805631655	37.1634149642727	15.7584386128205	14.1347971106295	6.35203290350714	0	24.3125297192392	15.1248045596524
76	7.31252693448907	29.4345053912511	17.4287861344048	21.1087426573118	50.1616400183088	25.3892362078363	6.87215873557601	21.8901178399857	14.9543255192086	21.8361687603418	12.6561521165681	32.6620628554135
77	18.8007170268458	13.5864142960118	19.2149392466524	33.401871275823	38.2884596711691	32.4458722099006	9.9239468344122	32.7322938400921	17.2063352591827	14.3367219088771	23.1280218182798	26.4421972129733
78	20.4515045002690	54.6834337178092	33.6515952111797	32.8844325172829	36.2403173369460	56.9747864579536	12.6706342491451	18.1497165474460	15.7872664601749	30.6313393535663	30.059588754564	27.3082111330326
79	17.7561547391170	20.4245618903276	15.1140768387285	18.4500223137621	3.42254173598658	31.4555394938470	8.88830537253575	11.7080890279658	3.76486950180493	14.7396986628492	19.0070432221754	13.9273159583861
80	33.2407601581539	38.0864787359496	33.6877615707329	23.6159007420638	41.4478764282737	32.0274632417525	17.0868127783817	17.9350294668043	21.2269085193497	14.8554742120694	38.4038615105853	30.2282005936935
81	6.85550534793255	20.1204698715821	20.6975867684690	6.60350750557935	26.8206865871098	29.2126687244735	17.9525083927369	14.6914352732957	20.7199728109096	20.2870848920777	16.5360928432406	25.1016960438306
82	12.7619604897673	21.7558635159433	13.2660356226399	32.7182169202761	18.7092502494895	35.8574290867318	9.16176029584816	13.1882146367463	17.1104663465999	21.8536897062606	22.2066832000938	14.6634545727130
83	23.4153863297752	22.1971048623788	42.8072145324869	34.8846796175273	51.3117197446531	27.9407547197191	20.3519206848261	26.9168101654102	11.8259211719032	13.1149752696708	28.7836830719431	11.5595573940940
84	32.7876363808156	28.068814691041	0	39.9452139260009	36.5615820736682	23.6267581671087	22.994429939651	19.7982533910739	10.9668747175403	25.4981454158352	18.4925687002400	12.1237161099250
85	6.09782589551074	22.0531058787791	32.3010293878577	28.9206551969881	0	19.0311135981417	5.99766762451368	3.09016921072469	23.5513251870760	6.1221080917475	20.9180298864701	22.3712085588409
86	12.3605079077427	16.9441849071901	10.3221455438479	22.8988782399192	21.2329935697832	31.9421385948778	16.7699889417064	19.5020477269389	4.67159903520256	10.1155516294518	24.4343632258526	17.8232034567447
87	24.4507455510548	32.6965911996883	37.3788272337904	23.1284840354183	34.3143048818723	45.5037773086744	12.7283213350795	22.9497744156502	20.2887158142059	19.8366566251773	20.1534183844194	19.9981864933676
88	24.1793746420893	34.9479192189686	26.8958497990778	21.3118877278818	29.0140984094494	23.0949493962871	16.6446126435756	7.58135465178392	10.2608885609084	17.8478644389309	28.3443667873406	16.5125481839014
89	13.5358876886375	3.94330201790329	13.8518782380045	19.6410695676932	22.7831835225492	0	14.3432431035023	18.6212752040956	8.00516619681914	9.0626553695182	20.0668857763617	13.6127263614052
90	21.4808712923164	50.7833171584685	25.3051157398772	41.8429298061656	51.229133867534	36.8677147298870	22.2483688975937	20.394700373282	21.6536268926291	20.2732513931764	25.9967766017553	31.8290183597053
91	26.3919614928033	29.0677675115467	13.8805441382114	33.2519037843949	26.2804368288315	40.6883581340705	20.1453816202188	18.0870876484376	11.2264023044273	15.1265719929485	19.6741702899510	8.84801592806448
92	21.1948185266767	12.4035867099784	38.3839004105372	20.8275548966877	40.2955668567152	0	9.07585979137111	20.1071687489033	18.7499785164433	17.9044630303306	32.5623546223035	0
93	25.1159520872489	39.1366298955308	12.7518355768752	28.3631077243076	42.4421782936273	13.714714075939	13.8928638462352	12.7639272706805	15.7509778044988	19.3283307874377	29.2227354756201	19.8740146921991
94	19.9489360516926	51.316529004146	26.6577622641582	33.6480991542413	49.0069291071693	47.0450605032273	24.0788567130594	22.2830093384229	17.3673184908647	26.6867098950155	36.3453924110416	31.7064454491549
95	14.1026026173335	25.5826142745043	13.6237329500789	12.2828245240469	27.9022059034439	24.9070250173728	1.82920592780401	11.0275322431235	8.49962255156242	14.7803196552379	6.04288226085537	10.0955610577821
96	17.8496805564859	49.7687323508786	23.579373942167	17.0513392224965	46.5103854129811	28.7091524265831	10.3179469469827	24.1433142094354	16.7604554871492	16.6947302409117	21.3987152433926	31.2107522000460
97	12.0877894594041	0.0973221355532026	15.7958573425644	32.9481546672725	0	12.3676711209149	6.17550404674626	13.6987795847496	0	3.86666963273657	33.5602222485973	18.5607038668605
98	9.28100774695994	7.4742046375087	9.16246612725044	24.5525362288075	27.487330382506	31.9475604993962	17.7849363682874	18.3934891079550	9.39585721485207	12.3381475736326	16.7092174665449	27.6276430697714
99	17.6832234437151	32.3771275301906	33.5609443188528	25.8705444790443	22.4054251523851	31.9724372639948	18.017159903062	25.7088800286581	10.9237849226093	15.2085047348850	18.4727921787155	3.91423371513067
100	17.4464362409814	43.4636869504058	17.1321321423492	33.3541882085504	12.2519345327618	8.88745081895053	18.3592826579004	14.2347963826051	7.08041177746792	19.6697152480655	23.3216464491384	32.0657574938887
101	24.0265930564659	29.3692574029817	16.7067222954069	25.1452314273792	68.0343057526054	36.955210418676	17.8848484661451	23.9513907543149	21.5952110254349	13.4514226769859	27.0059259514545	21.2278846763073
102	32.580229878834	44.0916739934901	37.7016660815502	20.8165272535446	40.7469686357969	20.5408737352456	14.3757343083508	35.2741710668718	16.396673361926	28.2298717088797	33.7886371194268	25.9027702343747
103	8.66205575358234	40.8989155861791	19.4150379039282	30.9464715667416	36.4110604361285	33.7925113806042	11.4860489997508	11.7169783831346	15.2576159136009	9.00054866269165	9.11838788172369	16.6132600387797
104	1.46036941977126	12.8098200103905	14.2778925356620	20.8945650258433	31.5129145911724	16.5042353288008	19.930936211431	37.0483621450179	10.7682337252378	18.2646831214575	7.7930190357713	15.3843197840643
105	0	43.73700382718	21.9097401631941	18.6305418656340	27.8655968594977	28.7915191006801	6.29407519909603	24.2041561172465	19.6105046182841	18.9581310390590	18.7088578249341	16.1911048722951
106	19.3180131654078	33.5415283481824	34.427528089682	34.9408090120837	53.5501396827139	30.7701654433846	13.2957533732265	15.8674673866977	20.6488962524629	17.0263367750693	17.9069002193113	23.2171167885620
107	21.8835499908104	20.7015733582152	21.3407895067141	26.8403049434756	57.4704265490698	17.3036398314509	16.8600781036403	23.2943766002781	14.8060025239106	16.9234008435481	18.2352681539996	13.8761320705771
108	7.08928131521972	10.5141254521903	13.9758026063600	22.7827691522708	25.0431780703931	24.7159527876434	7.06006736467527	22.4308684801216	17.2253327971877	11.4125969692867	6.78554273891023	13.4889247585951
109	14.1197491295486	10.5506920368204	19.7898847717366	8.2356119969097	17.2829083638892	26.5069800793170	11.1003276628894	9.36209038676146	22.4831591660998	22.6791341701201	0	0
110	25.9199630300828	18.9759574222681	19.0209606211669	20.2225712476210	35.1068149290777	13.7252799282488	13.6666402106474	15.8464012160846	12.6602833718551	21.9867575784086	19.8970522743155	15.1478866340276
111	11.4720618924349	7.61072883487364	29.4075503520582	4.68653975611377	43.870971150429	24.4875226081266	12.3204307937092	9.34357426753263	20.8743751411363	6.78461789758723	19.1966374931364	7.08529216402287
112	26.058859597336	29.1674874854179	7.36794005942376	27.5159847217689	38.2770651526855	26.8840164882803	10.6658821417609	24.0377501536630	16.2863308404773	11.0633762829101	22.3881802497021	23.0122171236047
113	11.243276191424	36.0962310196299	24.3329875599052	44.0670781061977	47.9014529545134	24.9924086521708	28.3284612718167	26.1830258712632	24.6485711634454	23.0396169259807	30.5624426048628	37.552302789127
114	24.9421224088025	36.4893792220799	24.2820715264809	35.3991526574006	40.3489534781337	31.1313696617131	14.9241421945959	23.2839204220735	15.8645068497196	10.7223196327215	31.7005932860022	40.1490384523369
115	23.3626682502914	11.2780110469527	11.8637278532804	24.7498228416255	46.1261865976205	14.5787571635611	18.2917700980777	14.7759373953089	3.26369974524594	16.0446511564082	19.6811422580615	12.043742802455
116	12.5294191090481	14.2475118201658	13.2056532880052	18.8682978262781	27.903416353122	33.1566454336766	7.69250863680856	11.8871505672867	12.3792698342647	12.5167275336581	18.4759780480773	18.5107245436455
117	24.0532611478668	24.0463968277489	17.1941199640611	27.4036026124015	6.01334032784824	34.0112690175026	13.5156468207289	17.0866359000987	4.97917561123909	18.6094468275868	23.3380807324335	8.84790196510804
118	18.7493792122766	27.0279191126858	26.7965622217333	12.7302985638339	42.0159319082805	35.4098909574126	6.53247663421589	22.9671594596991	8.44147146732148	13.9065298367484	20.6743888812193	25.3325654360701
119	28.4740305024909	26.9616565178961	18.2334577710999	23.8133828972382	29.7137615514310	33.0627924684268	16.0190245168092	26.8427265468831	23.0046914342228	8.21896832638622	29.7279150578348	24.3016385721884
120	11.7634484178668	26.4447168823639	7.97753121625079	34.1805173219105	46.7688197045009	33.9335719627067	12.7529617650318	19.2342099773030	27.0400146735862	12.9806735702816	20.1880824628135	12.0342632808891
121	23.461158664179	29.9428737068085	23.8543474585639	18.6505837330046	55.3551349104628	10.4647270758978	15.3704181562748	19.364936466153	11.6556146368410	10.3224947593463	25.7066415917447	13.2269370618883
122	16.2858701318921	19.538542764705	18.6820267860000	25.2547316631540	52.3714430777788	28.0637890952329	9.52417246333702	20.6689973271261	10.1560845204624	9.65806502678708	24.6965770304369	9.41589620050515
123	23.7031414716178	33.6895939660472	0	46.4485769844287	41.7705203121007	11.3913156604307	18.9290933221564	16.0158766240978	8.88701860356219	25.0436477165506	34.4423837519743	23.1025394962795
124	32.6699004523793	37.1092063355761	36.9275476461832	42.8828631177976	52.2189395642152	35.9325574001603	16.4926142574941	32.5947933599266	20.1079843821932	28.7736501517352	25.5450216633717	5.42601513690343
125	22.5271935969664	61.4657411870858	43.6274885264437	45.0440243084809	54.3771702417501	48.8570787361618	26.3301302346263	22.4476351599676	29.6580321470559	24.9003847045529	42.452282056426	32.0855907742845
126	12.1359259857715	18.3611289635535	7.37483195580591	16.9356705210105	23.3406351844375	36.8789263783783	11.7117880137790	16.5081956882615	11.8338146532741	8.25938427085566	7.26526177301978	1.71618587908424
127	10.3934071205281	29.9134411645395	24.720465618232	33.1843463458997	33.8424497750531	24.9988161441801	17.5056627886995	21.9284426952776	16.5386096542409	7.46828275847372	34.8590938246722	29.2194207953657
128	9.11007275119455	16.5217437962311	15.4968134596637	25.3065672029428	47.1880549659596	18.3449186479589	14.8207100816615	22.2802527452761	10.5593788280387	29.1926730641915	12.2652640803809	26.8332028820606
129	28.4632398926527	16.1918679303720	11.9791224108115	22.9904178684654	8.90890672010438	35.6901381010681	14.6322681685204	4.64342528036563	24.9676948750610	12.0174054363347	27.8323038464162	6.61591478342929
130	25.5564077113445	30.2452035331176	19.1655705280388	36.1663417023184	34.2042475700779	28.7331884070523	23.1038757808844	22.1290359148001	10.3476791786423	21.4487782084393	10.1969928151104	31.6989753164005
131	32.0123467815788	30.6632635234897	23.7713401979599	25.5039046874227	27.8828431118199	31.2482981811583	17.2801489189863	17.1690107243244	22.8087004097214	28.4447388667533	28.6529670896893	5.76551607268321
132	23.8507962631802	36.2393596597765	31.3843320198945	39.2287295937761	30.061877029739	24.858832594495	3.13857171829561	10.5598753281143	14.0028787519784	19.2699744796484	27.6193095115237	9.04836384628562
133	18.6031992781591	35.5391800191922	33.5365956449524	28.2588484261241	42.0223815573339	16.218213727505	15.6776772218958	18.6500297877949	16.9452094260117	16.1166294844166	21.4436383096148	20.8742134079847
134	25.6829454333179	29.8103327181932	17.7346468159177	18.1989282618739	40.523748376712	32.0148066005329	9.523037603456	19.8466000265111	5.81617635397766	14.1843728184267	17.2891197376192	35.2827996134177
135	6.61131233482043	13.3901973703501	14.6780304504571	46.244924755453	24.1681124965636	5.17768892621569	2.53179945275404	14.3933481346575	10.6161407432603	14.3711305297867	3.21579660198461	25.686170294573
136	24.7769893012201	27.7092108488119	18.6671212771492	30.0512611382475	24.1795781153185	43.3790308718115	23.1418784470318	27.9734212963367	16.2261221395427	16.4467107430161	25.1272714318679	27.2453734473453
137	19.2817215591961	0	12.3546693708139	0	28.6783749627252	18.3052772045789	9.51712340371267	1.43558577653134	24.3016797623371	7.8664745033241	11.5490421004832	0
138	17.8043270058578	25.687891092093	28.1997973021636	27.7650006210931	34.4043595110309	40.9001158882094	6.57212959402529	23.6288770775597	5.84741326078792	11.9590542018070	10.2280249290850	18.4580134424157
139	25.9704215722087	49.0580970284564	15.3400814006817	35.2918183281916	57.9295124901666	9.5262943666208	12.4947051835106	28.2301982766301	18.0619468963067	9.7010315949676	33.5613138909123	18.1832461393534
140	8.95907058867353	6.8997648225431	19.9858446527218	7.65915556131633	22.9803158650665	30.592213394117	7.50484065515599	14.4333232695472	14.7271142948403	2.78433009966971	9.16960817570291	14.9687837544131
141	32.6771219768896	50.9554533186451	52.9494415431679	35.3585336311209	30.3220033003676	34.001143711119	18.9564043697839	34.2868243014492	17.1351566964783	18.8420223527734	30.2921950782462	19.6774194778614
142	19.4138388528495	24.4663693418062	16.1667410966641	22.0616997442332	28.9705024417311	34.5504196316593	22.1933464376755	2.57950802094317	22.0405233263850	34.9549919594718	10.4985705467708	8.51056209059668
143	17.7456235816566	12.9124122263440	14.7035945759876	13.9050236534619	43.5451355179419	36.4628199671732	15.7474992509936	21.7848245002747	21.4762946137834	7.82594793270107	16.4502364135866	8.58596512997295
144	15.8573071567499	36.2010777909392	14.1749121023186	13.0006662574485	16.4030754049415	36.2669799517327	2.78911616184264	25.0477685430892	21.7590587165400	5.59875484495624	19.6410925795995	27.8262643111019
145	29.6299483325693	26.9282333745015	37.096418324902	30.5254706643946	24.7440586261545	34.0717473074366	23.1099803759623	28.7486778958935	27.0549858306311	9.43753912473676	37.254192059734	21.1715240797724
146	14.0248695010217	9.69845541559626	9.15191256310952	36.6942039689389	40.2939871644622	31.9309253664592	10.4575517646214	11.3142974412147	0	20.6624396705755	29.9097549030822	20.6196083249716
147	2.8531552145392	24.6950452651663	28.4748431671891	0	0	26.0391883596701	11.3905752863319	9.76921010999517	9.15500152776667	15.7487549321107	19.1886492738380	12.9332279387614
148	17.5103011739437	28.3668444673002	24.7387038952095	11.6171001046809	32.1174568721027	38.2731663609558	14.7265717750068	7.43028090246748	19.2509068779411	9.49005380150508	24.6069384641484	13.1307720866955
149	15.2526209755436	24.5966386534764	10.8770536357675	36.8040599186407	40.4800582730646	33.1346051756549	11.2416123304313	15.8807891218682	20.8824944071748	21.3085933151598	28.1126551887255	23.8565868999235
150	15.8652630415390	15.6497897887308	31.7876144766322	23.5931962660414	18.8434437098905	11.1782993488446	11.0504599429025	15.0089868427271	11.9671981936334	7.83379534743153	23.2969052340325	19.7003728764599
151	26.6835885027104	29.6097713142064	19.7696092372153	31.9050116405175	14.0579567995769	12.2116385929271	7.73214934249096	16.6642264246245	9.9208837020521	21.9866513874108	24.3610205705299	2.38398053279775
152	17.5623458946462	21.7931099270062	21.2493562964695	27.5276788308448	41.7714538373606	37.3397973913325	12.5244927460297	25.220205297842	6.28372230782888	14.1791682853826	23.4107971686685	0
153	16.0569000752162	45.7757767235937	24.0517964110759	30.1787449521208	42.2819577399605	37.9681873116704	6.36955046680657	26.0488493115674	26.4114505761875	24.7092376048671	38.9496797892788	23.7054662815881
154	7.29272613095214	5.33796688432795	2.09001258085588	2.09128327742654	33.9849497653444	30.5618145918269	14.6230709857878	22.2280005998608	15.0812363899756	20.3510705356676	15.0554875272539	6.34712405658705
155	21.7538454877011	41.8022438035716	18.9270685845818	35.4106316798156	34.2988669769381	17.4252200426910	11.5940339355516	22.4392902264162	16.6543208539455	10.0671389197618	19.0399044255991	18.7561236819139
156	25.1013960390903	33.5867548761294	27.4753075999040	28.9523098447956	40.8063180002755	20.6006302573299	13.5452926271782	13.7592359179007	1.56151188675101	27.6619466569859	26.9861097132152	10.4788316937647
157	29.5569745198629	28.0339258343241	19.6312776010297	21.5199181519151	16.5976022333421	28.0759930695043	19.45135116516	26.9793959990497	22.0603539135957	11.8661787979671	26.4108027090592	21.5837799812806
158	19.2350866364912	18.7451608201323	22.1628957990981	17.0475346148792	36.4660172185004	25.3821432525251	7.63957560121052	18.5707807320814	10.1884261694305	5.05144657131827	34.5021464858986	11.3060329313181
159	20.4992202454482	11.9249346222857	30.541393634731	24.4908284843140	25.4826587137848	15.5445101931861	17.1694116185941	22.2051969448082	18.0586242328389	20.6665792402737	22.519724291431	35.1519045620568
160	9.50504049648452	28.5652703707083	25.4758217573969	33.3188690091118	42.9530387807209	31.5617564211776	14.2284120904950	21.3430831019514	21.8382149719237	19.5893393908112	34.6384068461690	23.8921042702032
161	10.3041978953024	11.8921703684173	19.7627446975124	20.1122181947289	17.7902927050642	11.1906418934917	12.1706178375522	13.8091435942013	20.926560140948	20.3965132504128	25.2282687704498	0
162	21.2860289311064	40.0228518487789	15.8076742708589	44.8760180285969	31.245619073603	20.3104238053357	17.4273308586366	23.7307215149279	15.6356121362743	21.3937383594329	30.8520556097834	17.1317787388869
163	26.9037149635818	29.3736691260001	26.9377751989855	23.0065422177202	45.5243981960369	38.4111969592177	14.7805258904081	22.5863986628024	17.1124641442503	8.04846979283133	18.5958357302768	28.4498810221263
164	16.7569214039628	17.2739457585610	17.7708680580292	22.8866362829120	15.1525866283670	13.4066269191869	2.26866239525649	15.1009388723258	23.3837512664991	13.1432505791015	22.3691804181118	10.1293829194626
165	9.48706295462724	21.8957107493216	23.38582293884	18.7283900139116	26.7170791723145	30.5100172167058	20.7667638158589	14.1922323971180	12.3799472879265	13.7600013071621	22.2908791071393	15.5809245694015
166	22.2270759872136	23.0527799417276	8.65826138758824	12.9509282847750	21.1324258675456	28.3111306389361	10.5081073609865	8.37443606263421	13.1336803979129	9.37039933712857	13.2242315065682	6.08988303544465
167	4.22892016939342	26.2804831415842	26.1796175472928	29.2215494886666	34.2352487366553	18.6723807863742	20.5053041497228	20.056344973042	1.09002224946870	18.1759663300630	6.72374500490739	10.1987749671435
168	40.1407851085601	50.6234616681616	20.2863670046539	52.7006739276694	52.7476727426033	38.861809498143	27.694341363096	35.6989479714035	22.9436897085968	25.5821112030150	29.0728589582961	12.7581186633041
169	13.8368581650431	9.51502395387994	20.0567214746983	16.5507900328308	39.354373346973	17.6409249022482	2.05970149622106	11.7656309818799	18.2932564482842	13.2038847474433	1.20031664517675	11.9121458801721
170	18.0093415103714	19.8743127722886	0	20.1699051481278	0	0	16.3685027314112	2.44742334654291	3.99159595518899	10.2928095942602	13.7743336055198	18.6297983646158
171	19.2289034040941	27.0965712082517	11.0402705988399	0	25.4059905706238	3.54527493141642	14.1339866413075	19.7448457609455	0.200250685777513	12.2633687527100	23.8399069840221	9.20882909408705
172	14.9296100244783	31.9353392684987	35.29249201123	27.1897104836548	25.5551062276728	37.1079540293251	15.8727132263931	22.7751461973859	13.7699738539099	4.73640068574036	15.3700364957949	8.96127661294307
173	16.5840980427402	36.9146384575156	25.150090537419	29.6046752134671	38.2154630016271	35.7459802042949	20.4693603996169	14.6214530281976	24.1283398506698	23.4666768592209	35.3830736943033	8.31226421357272
174	18.8947896897537	28.2999316880588	10.3343319929028	2.76368730708982	41.5354176778463	11.7336792955017	3.50327330673682	7.45438589940022	5.75616663893337	12.2700359861083	15.2473716612204	21.6372735549915
175	12.1360070763622	27.2888430370395	20.7360351566300	23.2652126279051	30.9376732674081	11.2466608933427	7.77128516910504	9.4808123999707	4.78221691256379	17.0616326922012	23.2532245766575	12.2258899984826
176	17.1681682599886	9.58226819397292	3.86412451744671	26.6599944256105	22.8627458303242	2.83886272979887	16.1928817514633	14.3903296723218	21.0352138200457	11.9642669057335	13.2518408005059	11.4381524481341
177	9.491494399666	15.7288509128246	0	10.1882367395399	3.26532814406235	20.9375659218303	10.5723082818198	16.8555972554416	10.3611356953185	9.1981007364016	6.80655474160364	0.772207888742383
178	16.7550755347908	24.4139584002838	18.7400535412984	30.7927221099721	33.7258706412719	15.3997591827052	5.24357037707694	39.3218234096246	13.3218287583621	11.2444745859265	32.9980607090432	20.4619897478687
179	21.8324501421094	20.6568548126114	16.3505354294528	27.9401734121578	56.0219599295025	30.9000928106112	14.3604944661105	20.5002215311971	17.9798059104751	10.9153962593142	19.8045852223396	16.3900060755015
180	21.6017669070022	43.5449841454031	27.7285463836319	54.6797898178144	21.1242854762628	28.5281572442411	25.4259750043578	22.4160868148521	21.7970863619587	30.5255293665592	33.6805630357463	11.2123733173517
181	30.4069819640004	26.2293576113116	2.34616055225058	40.1613816088058	36.5758355316620	25.3415374425537	4.94293551375292	11.2919264323539	11.8923181084921	7.22865123932969	22.5260144147808	15.9263044605744
182	7.25656362098897	38.940539160468	25.6432140190702	28.3768245319131	45.132783299394	37.584037360454	5.85762824380651	16.2152297238687	14.9286465182800	19.4173490552683	25.2858636945204	10.5757867683575
183	16.2767877762493	16.2722857036576	9.5109251480879	20.4232763010392	0	1.42672352760538	0	16.1322750725415	2.02599037379785	2.41666421334277	14.6448633302044	23.9972896931061
184	26.9955630656832	37.8562947997610	38.1146663539834	29.9685829484704	50.4789106250225	62.8887101829549	20.8658469276566	21.5695962878279	20.8090275891026	11.0943436211898	30.6421948510067	19.1027282279934
185	25.5347682122201	41.2418933767477	31.0506128062886	25.9883994654115	24.4957637051059	30.0615052240055	10.9247559447939	20.4359956067047	16.8009113610099	28.8221450519712	13.5467189190285	16.6449995206997
186	10.6839257270001	0	15.1362402221201	4.51303475115579	0	15.9928646898531	21.2009656970896	14.7115169643848	9.69379107619556	7.88685191950139	4.51968301650318	0
187	14.1141065255350	41.6216061339235	5.72679205117383	10.7502289551674	48.6885976767703	63.6705797938551	12.4289279371075	26.4736129018134	15.9529445593578	3.35997766613382	15.9828597121622	21.3219598376708
188	15.7227551730946	23.8995705385687	22.4307084615303	2.99044518259072	23.9833908808952	29.7035790666939	18.5851843358482	28.2772917700271	10.6028933715783	14.454110951277	28.9118528155621	17.1675554568742
189	26.7056734214528	13.3800257957822	17.4824505236592	21.5887278098053	31.3389947434114	17.1906792491644	14.8225376812653	23.1002227488667	14.7993643262048	8.96033050793702	12.0294551177113	2.97006342282866
190	13.0988591441595	12.9794046422798	4.17008106798406	19.5332295232589	39.3782649107800	41.1395742157228	0.795376135793788	9.24677979779597	7.48137557117231	4.26415002862862	7.3834103518495	4.40661193483652
191	19.5966545051415	43.6311919189117	10.9980413875992	23.1954129841697	33.5338705902908	39.8295714355891	21.2234101404535	12.7636965662312	17.1134286253332	17.2889046194957	30.2590923460975	16.2429675989129
192	8.29040618696939	39.7913624474321	36.7271179030576	22.8380716218074	38.307761106482	40.8672599998485	19.2206324167307	30.9401566513779	9.14647884028452	22.7789179307651	35.0899609844072	33.4241678829495
193	5.41872138537461	40.1677616111253	28.5756027351279	39.6612760022298	46.0330348417411	10.9875601687701	14.0204430936503	17.5403725190191	24.3341006013603	13.7967652424008	16.0642414968703	16.4890093795659
194	5.88655248490599	15.0524515856176	4.49390174052669	34.6864436303859	23.5170152012916	20.2576724178732	2.30128579089774	0	21.3863740173196	3.31030305083497	15.8135902777549	6.21224392896739
195	25.0917922654060	20.7403158471344	13.9760809339623	16.0687885058103	18.1377207700333	37.0314069136778	15.2961646634202	0	14.8912736348161	18.4844622411067	18.0333720877367	15.1838134222614
196	10.5871520816296	34.5052872867212	21.7481426013075	25.1711587106967	52.2939450310625	38.3224468445813	9.70347967096833	16.7049426207598	30.4298524076869	23.4543692756201	14.1319596263228	2.83201479210631
197	20.8423730788535	22.0249624225107	12.7980561729323	19.9518709414177	30.833589974673	21.3282684003059	19.2335861257558	22.3516922833868	5.38972066672133	15.4593853317113	4.22892491535702	15.9491460098143
198	20.4601252755203	24.9776505180979	29.1985043799416	33.690330248693	26.0738729347081	30.0867854003804	9.05799916258198	13.8934268879825	24.2273727893077	16.2903541511627	23.9060835116265	20.4368159254546
199	16.8067397173191	16.9465366214155	15.7041952069014	26.9264773772584	27.6192929962454	53.9081898012648	10.9237508759626	15.0893483961176	21.5226041522873	11.4232377076898	27.1996808158206	17.7174185605374
200	41.8319642317863	29.6556647085187	17.9310615594974	34.5754787851186	54.801601142868	27.8011860646664	16.8885484613846	34.2449363563821	17.6860413425644	28.0113123761891	33.2680747631792	5.68206326406029
