# Supplementary material for: Simulated data from a genotype-to-phenotype crop growth model for pepper
Source: Data Brief. 2021 May 11;36:107119. doi: 10.1016/j.dib.2021.107119 (PMC8165395; doi:10.1016/j.dib.2021.107119)
Supplement: Supplementary file 1 [file mmc1.zip › Full 100 GxE datasets/100 -- h2 = 0.3/1359038854 200 0.64 0.48 0.64 0.95 0.8 11 GxEyield.csv]

	NL1-15	NL1-20	NL1-25	NL5-15	NL5-20	NL5-25	SP1-15	SP1-20	SP1-25	SP5-15	SP5-20	SP5-25
1	42.3328478458394	34.5451873350691	16.4098270794539	38.8182452012783	0	34.5121644100072	22.3478730309532	26.0927303977579	25.1810853777636	10.3537524882446	22.6717421345593	11.1997897420682
2	20.4070060301348	33.435690462685	24.7137150178136	32.2879287881303	50.1987067328805	27.0131670285954	20.5939026424622	23.4803306766761	18.2478688482892	13.0519139339719	18.8496642480154	7.44411865619788
3	19.4787584539	38.8125285091105	27.4310925273569	37.519695669001	21.4860133713875	18.7620465496858	9.24371365736849	29.5214546120412	9.6039193398769	8.00076878777421	12.9842895022737	16.8280271858599
4	16.2797679877894	18.3830047393884	30.0961729538311	7.6249748132665	24.1858153403613	23.4959363566498	20.9851632357667	31.4903862474899	15.1857847047254	14.1957466404963	27.7651448326995	26.9448651448963
5	19.1560902404987	46.1681069066168	23.3664246721143	34.3235152866171	43.0501378861657	30.9336703191790	16.9552264892997	17.4471414884189	22.6053944621352	18.9904056243226	25.1184454193017	14.6860943281033
6	39.4584796003307	27.9774135533472	27.6468261216204	41.6163128095464	18.1487396456632	29.4820275537164	15.9752589280635	27.9658794426273	17.7872828162846	19.1392979550560	18.2286941914913	23.1925150223173
7	9.97301427214814	28.7911007113793	2.21353785421185	9.039502510821	25.1180405328215	27.8726747340615	7.49731164783527	16.1793858945744	9.31371350874317	18.9478625445706	18.1914890390320	31.7670640468528
8	29.5052240641856	56.3825479610301	37.6273601324920	19.0870828376549	34.0866150643621	37.1582782846554	24.9186981236345	19.8254835695745	17.2358847217036	14.7616764936988	23.8725287408349	10.5591313762391
9	22.6193120872596	25.6978481666955	35.1210241256931	21.6880188700946	42.0325182417719	37.1743033271337	14.0584977788124	14.6612361396392	17.5011741485133	19.3610917714697	19.9682690027015	29.2660559455758
10	14.7718311037675	32.6625117465673	27.0190987129885	29.5639629398649	37.2267347832141	50.5771004894314	17.9659130056045	25.4934888210606	29.7412666470886	13.6894138984746	22.5414380413295	36.1995366453649
11	20.5054194595893	26.8155671594888	30.9589642295069	27.2340658851083	29.5616309792548	27.2559691460221	15.5974815315762	18.4751925869632	21.4334723710116	27.8350173879559	17.1164657134982	6.32809207176477
12	39.2645299150411	31.1993510573229	23.2206225501655	24.4235188566436	52.0250686731268	43.3758360160332	16.0246628428343	18.8839291688209	23.3162917746454	19.4633368431289	25.424167804377	19.1351044434302
13	11.2735438761580	31.7504326222562	43.5629006469768	8.88521102517031	55.9405037558468	48.3493997463671	19.340849055976	24.0090777544847	24.3273485967123	18.2207818195092	21.2436900023018	21.2988123835642
14	8.41978703017971	24.4152577775724	33.7278277319755	23.8395070603226	29.7702900098769	8.30741119257992	8.92967139343679	17.672236142526	15.8343899977722	19.6082321203974	14.7627399553658	24.2585181388720
15	31.3121168404333	29.7950256522417	27.6145515375157	38.1182944448272	24.7913243822832	29.1191160761346	23.8813872283274	32.0197697306465	7.93929877199922	11.3922639057467	23.57807871834	13.7307038729090
16	26.5161156772533	21.0749984835392	19.3737763149203	29.2686519373507	48.3273557076135	23.6535408590129	8.63183459877113	22.2078973287539	25.0055020409060	6.43270136763423	35.9190905091046	21.2072378165678
17	28.9239821464131	34.1902194237861	27.9008454580169	39.3454582658609	30.0622972243752	4.03594646968255	15.8952110409231	26.3968301691934	12.2327432168087	16.6174195549513	22.7107309107321	24.4180890130366
18	31.7138511908150	46.4488013768185	24.3899762823339	44.3163414299767	42.9369085955101	36.4685395526283	16.7044847639102	29.5125645494485	21.3766711389046	20.6357880544952	27.3127818135715	22.2868047599359
19	32.8644887764782	37.2110588832609	31.4581247301000	8.75624216214311	34.5375646663477	32.3234495025818	19.6986067119744	27.0161721717022	21.7988799468712	27.955155609606	30.048657812276	15.9874382950117
20	19.0244080357162	26.7161208507744	30.5984865645541	16.5618733525300	40.9766304701305	14.6429676819613	11.6191087642022	15.0757585779951	22.2613338169258	15.0161030243994	14.1706704622382	22.7245620125570
21	25.2131659193551	22.3812502925338	23.9769218749207	37.9649270760026	37.0395480912775	46.2246202574748	19.3860323442756	10.9115031649653	18.1114279993373	5.19740947420341	30.8096263109447	17.3562712503874
22	12.7216938928041	39.4856240632537	15.4915219596372	38.9260811762758	54.6990266739208	48.6806965505994	17.8406924346032	20.7362922485503	15.9807622683129	12.5961747877841	42.9954194146258	10.5814102232599
23	21.7070409694473	50.6653287842377	19.0813195559057	41.6828191677697	44.2446486031974	27.0757596459124	22.6806608423569	22.1411711276924	8.8676084179995	15.4590857127526	17.3030763325276	16.2966949069774
24	27.5460232297478	48.3173240383655	25.5468548362114	36.5464034215646	34.3116954828486	24.5745854836124	17.1212114667902	26.1533443189407	19.952769866782	17.2671145506456	30.2107282881593	36.5290246691484
25	21.1099757793949	22.9146352393906	22.5331635154554	11.2220811693219	27.3746424461989	26.0673386127449	8.26452873436773	18.9101696958666	13.8379049611935	14.7814578313004	31.2219238537267	12.3300925001558
26	9.58470752782053	15.0387278180864	31.6178320517471	29.1504785399683	48.9374816821016	0	5.98446540515131	14.7466277672782	3.90319600394561	5.98311445287479	38.1352412199362	17.1895879779203
27	15.0546453814927	18.2574624575412	38.4349756171239	27.5265359127517	65.8004684937705	24.6121428766468	9.48158798524117	17.8260938969635	16.0787091463	11.2714888386160	20.4870998556014	2.42990519620122
28	8.32651243734237	13.4304211235153	22.4771445227195	25.3897524541243	31.3812488747581	17.3703887919123	20.5318230094829	13.9587220345068	17.4693449394244	15.9987625298071	33.8894808520331	21.712167414104
29	28.9186000252749	53.1594775997704	26.7291891938436	42.3392051221581	51.8376898724705	52.6476039406979	18.6055630884212	33.2825564924726	23.66592570261	29.3514985833857	31.0896512614984	33.035593134177
30	17.4303683143089	6.43557517889096	15.3473284680572	23.3634735006192	37.7976759029859	17.3360302950754	15.1395848702137	15.0517805366417	10.0462039832672	5.50118210752652	6.14668628314683	21.5044729620138
31	29.3492573039743	21.5078499483204	27.2781366448284	14.9757593119656	50.8195586974311	65.5646327397696	17.2781221421927	14.8261170941037	0.744605908589847	11.1729478520128	9.86475930586945	24.8911613758155
32	17.8469265816547	24.1034359044931	25.498710965926	16.2095837116202	30.8133353817197	18.0146106477931	8.64720113552943	19.9299998895174	19.5265780634168	19.1746822201406	39.1171327082895	16.9342716939534
33	3.90712497016984	18.675536679588	24.2876024326470	18.1304012572747	44.0415923973174	14.3699423568274	10.0889111235630	14.3267627181806	3.74423621642636	13.4284872798459	13.4172151946406	21.6262410448933
34	21.9636974183911	12.2994436002001	33.281680450913	23.7302159138595	21.7596320342461	28.3991738653389	12.8011576872455	13.9837639690189	17.4144557221046	8.53766187450432	10.4145342040746	18.8433110151857
35	23.4525934962261	28.7197017223386	24.9460197278715	24.6464875127173	26.8995506518084	30.6948972370452	3.23455204749223	23.3947542961968	5.41329710556631	1.50322705526290	32.7927880787801	25.956418703046
36	11.9266819260152	44.4587573880807	4.80567031897598	29.4610931294456	31.7122681537995	0	19.8930082680894	19.3881204301651	21.3648237148820	9.57626599040384	26.8670037006043	7.31884820524664
37	18.8610082438699	13.2800278423926	12.9960739752854	13.8420292790469	73.6014552110744	23.8525166563887	7.87753123378002	25.0331625963724	6.06972490672336	13.6135887960731	13.7365792487859	10.4814537717314
38	15.9517005602518	51.9062540710565	33.9825214078062	32.1534275968095	33.9859619567404	28.1869206796402	10.5809882602391	23.0753252971087	14.1081949412000	11.4991590287470	23.4419313236718	18.1266865706235
39	22.5727731708745	29.9388756186675	12.0542894638134	29.5328296469106	36.2907207547728	36.1749774087949	17.2424332265551	17.7136225069101	13.6722679007930	4.04747805385983	29.1325905520418	17.0652496577090
40	14.6643270752143	27.3145307124367	28.8365178798894	25.8634523631436	36.0836472238408	17.4844757612305	6.70464105831403	1.63759138372844	4.07186111250506	22.7545281314376	27.5036334852056	21.3626842900160
41	9.58911691924326	5.85268325376891	3.75953354756967	17.608277959462	7.1113333259312	15.8078214264391	10.0554641493458	19.8290655795232	14.6418288470802	9.60158256325036	12.0795799793887	4.95003600481138
42	15.4983044484263	26.1283050173916	14.1308731625445	10.2577614474840	16.3601665336149	15.9389117205881	7.76413393571355	17.9180636751456	0	8.83366737098102	23.0898829350002	13.1114408853823
43	16.065365310119	48.5554697648015	40.7870206421235	36.4088850180839	46.6024855180163	47.8834871392503	16.8686364530796	25.4948543506394	21.8653206254228	13.3810355960039	41.3146251613333	25.6370375608855
44	25.2987700685997	18.8724035134270	24.6221513436896	21.4747285577741	42.8448805903457	2.22694388843	27.0540934307539	27.0967152193861	11.6543123047952	21.0988804822297	11.5068716472612	10.5119080563243
45	10.4414773366405	16.3582330106520	0	17.1515203142578	19.7517069382134	29.5580765685014	12.4442250724598	12.8695169610583	8.350655526872	1.33586991135939	7.22724264934524	17.2064759682783
46	19.5953241061476	27.5126592143628	29.5813623062939	31.0734562280527	40.3550243787348	1.86651311453291	23.9342783091216	21.3606456504587	9.14706198429281	24.426153235881	18.6223377218430	11.6194975513971
47	11.0644803194394	5.35950674817014	19.5477528093358	30.6237366385388	16.8149008048762	11.7637514429300	16.9328258971007	22.1114982671037	19.0711238818299	18.9647137175168	22.8833110216138	0
48	13.9014505525691	22.0074336046126	1.86064633909668	43.5746438012937	33.602350840822	26.7565104096543	12.8304224272659	13.1119410970193	4.18818267854404	7.8828017398029	12.9539909160778	11.0281808977910
49	6.20489037960435	26.4541337553212	23.6373401538386	24.3592009448676	23.3792054059913	27.231562581036	10.1290731893933	21.0734033689845	11.2844674797010	16.6661117568155	27.9027431830087	10.4944534163484
50	15.7554009824817	33.173556917378	28.0406297351249	39.7380936531995	42.4761908867049	49.8117927761659	13.0632755489466	15.514932112106	31.783863964929	22.4604610674697	13.5000341046817	14.8954317645911
51	13.4434678598382	25.3571198036537	24.1498584352808	21.8125074326138	18.1430731644273	34.2424250711847	15.7642749305326	19.5496722068687	12.8086905689052	15.6984107995354	24.9810111941500	12.9982081814539
52	16.0001918666190	26.3588521907197	17.7456437281275	27.3647374206193	27.6796149392422	21.2048434479959	11.6224226340731	19.1096624646877	27.7028543781414	16.8189258591313	35.1238216390171	15.6256968173077
53	29.1381779328579	39.3393248557712	34.5163669893348	49.484415700596	77.6644361347606	68.5272314190824	9.4280116611959	22.3434294929425	22.1319044881249	6.72568355766121	38.43672763575	29.3719146331098
54	10.8025468160230	4.19510313936023	28.2603775419171	5.80074675575814	0	0	12.3113611296029	5.74703335956815	8.25624820034092	7.49991655116693	2.01241312989338	12.1813954321575
55	19.6651209898657	17.648116152689	25.4465978635934	26.9418645614221	43.6069147003729	30.1287241545394	15.9164771530285	6.04421053742622	4.59110494015729	18.3059403943249	25.3191771001284	9.095887683569
56	30.8518465078525	24.8311694132333	2.96583077176556	17.9755702662289	16.7359494037008	37.5673874643189	5.23316570846726	24.3661973073927	8.3761805193544	14.5497481279658	32.0183929566335	11.0594647515953
57	15.7625059524650	6.10823731277453	12.3638432384078	19.8100501638214	8.7053266609497	0	8.2970598529343	15.4623783671481	3.95850258215182	14.2755390884631	6.36902779375102	9.45905780821361
58	9.41214565565077	22.1531242449808	32.3238723324354	19.3956883350277	26.9740121518027	49.4169484837966	9.97087020351952	26.1536459879213	17.7136904072373	3.02259904806251	24.2993080674345	16.0164337155901
59	44.8966462764314	41.4656977703303	13.9317797778069	40.3344552564524	49.7175667818035	22.6502777799272	18.0171723457423	32.1040795463632	12.9600596280876	20.3654848858082	18.3062452791460	26.0371709123011
60	29.7595579636392	16.0333768930066	24.0750709557213	28.6125756398873	16.4011707484901	24.9549561982208	0.904116748608391	14.6223223492801	6.86982611615766	19.8389867224059	24.7977681636693	21.1674670569919
61	30.6135283411771	52.7210854529834	32.1959503147501	35.0511249966449	43.0349157686002	33.1659619817933	14.0881083469823	39.0780712765725	33.4200988274542	16.6900792893639	23.0367873018923	26.0808640315454
62	31.6352708075122	22.4468242121085	18.6267588744271	26.8734765143711	34.7923360634389	20.0278810738632	15.3641021872589	24.6816381563809	12.4038254404821	11.7230317120644	29.4690856710155	25.2095852358206
63	10.5092484700477	30.1789410817182	26.5665626205051	28.0603627066583	35.4505354619953	33.8843529778208	14.4776295325354	25.9261923418656	9.84427179709859	13.9505679632231	17.0558486103467	21.8823574018210
64	14.2924937317344	16.1029901921486	6.5098288565427	2.712338224886	19.3003831078102	11.0712493270197	15.2684087398313	24.9735973130322	3.26293899754398	16.7656238114250	6.40380532286151	16.4559205183819
65	6.2192385525764	33.4794601827814	31.1321791830776	23.4874884058185	9.30751393103468	39.301270429436	13.8623071140288	8.91045121398214	12.4064993508132	20.6888469690095	22.7375126363664	22.9770652994925
66	36.6919757651196	64.1428857362865	32.9334217625276	24.6710119156013	19.5400104687362	40.1535306580996	20.2617981662423	17.7975625412577	27.8635788171205	26.0219783950354	32.9604608324987	19.8867833428517
67	18.3441207021697	24.3647093977885	7.42965241971472	22.3920687950531	34.9020960064084	42.8797286774856	4.737536602767	20.3880493692180	7.93858984283889	17.7523026728140	27.3270908750224	13.2361843444162
68	8.00697790404488	24.2636249626748	17.7702448812771	27.3699434582699	22.1950289246297	39.8687155136748	10.8760561767791	16.7831037306247	8.74710575536925	19.0278065092621	19.7388145894928	19.2631277390508
69	42.9819710818036	59.0395438203581	29.0306378526703	25.9714724368293	25.7339435127472	34.3884234195398	11.3709067147966	16.8000214353328	16.6629875221274	14.2758138700467	26.5135305205217	29.4032192517258
70	15.5996696043113	35.8591998201392	26.0732538183148	34.0105640034997	49.1247938785023	41.6676815881590	17.2807309143550	20.6816741465169	11.6015633198471	12.0198204202775	23.3628786616441	24.1477134064570
71	13.6316255566652	11.2728299390213	14.2822860016708	2.61422422581197	11.5297846096081	20.8735437708924	11.8863493427445	17.1468232500481	15.8675739921532	20.7565419261768	21.4742746113472	0
72	21.2492925966543	26.5108024314103	27.2715754569326	27.4000555381075	38.016853129933	39.3282640006088	22.8697309602318	26.1421118231699	16.7643380266574	24.8446581308228	39.8310682796143	9.04871201938643
73	24.0975459358507	22.3961976544853	9.4205356140127	18.1960349647990	34.6523643413938	7.84991430065441	9.0269699709436	5.63275100518905	18.9351837099032	4.74955500435348	24.2587346517963	10.0633315870872
74	36.0562146221613	56.4868071658264	35.4147955327440	26.9987810350328	29.1534475646038	47.0845067149742	16.3507308205879	16.9731644768742	23.8479948241163	31.1647573853412	34.1728997690261	20.0946043868364
75	25.4338019786526	34.5338258773283	31.1399920833598	27.9141452530910	25.7549216290146	34.9974390220593	11.9056537593227	23.3256930008982	16.0960944086231	21.6265989692272	32.5871705392256	22.2295639818833
76	24.3046406136191	14.5566610897402	25.3375325406979	16.7423388837862	3.69246132426101	17.1086735334707	5.97114435093225	3.7606039841887	24.3925678974057	22.5540380454486	13.3222124095925	23.7337735528942
77	25.0523897483926	29.7163524865749	23.9927213183196	26.5689037821169	36.8418839051868	21.5112872840921	22.3289782743049	11.3939343834328	16.0659106804774	18.9029735896898	40.7231913064794	19.6949880091899
78	2.92977171875283	8.91591277550606	3.24372973481337	26.2738188418749	33.6771787897125	27.9193424079582	17.2754750267842	21.960383144949	6.00188701993862	1.51346836763052	14.0045920987582	14.0553200927714
79	10.7359492590112	38.5175422523128	25.4123822650502	38.4573851066202	14.8733132639413	31.0413805349592	12.4609815963329	18.8955099404254	10.8603032892831	15.1701965434535	27.2342467175593	14.4288083090249
80	15.9720950252215	36.5271084289881	0	35.9890586200705	27.1955102518287	23.6706078324567	17.1541116926006	20.3349149860449	10.5199362749304	16.2270200950735	9.0574948091119	12.6430992759106
81	11.1733255997671	6.0523077887827	10.4385110455358	18.2932404799896	19.2604265150111	8.67512486220625	4.38082937227337	8.78764229002757	11.9153110093567	11.9817669842905	23.9888380630384	7.92278199001592
82	14.5261856662851	24.3392772354999	24.2240867329021	25.3500350351862	31.6721370464526	13.5037008974222	7.7177022560467	12.8283093415385	8.77614305506749	8.76444107352517	21.3811379077467	11.2250944203811
83	20.5536243095653	20.8300422892834	22.7763165403085	21.3272502261752	28.2402613790442	44.9771317257652	13.0791593861973	17.6671366416791	14.8382422501992	9.36888543280213	28.3145105072148	22.616787505821
84	9.05219965979467	20.5954279036318	39.1600634747732	19.7906286062114	39.7358534514317	14.4983474640009	11.1513553858731	15.7178999310681	13.7625253862510	18.5950406179325	34.6519896848478	17.6976009040292
85	22.1109243192719	23.0761434075412	6.32391647667243	30.6483170546983	58.602051284716	19.3279071415954	15.7052557339559	13.8072136487507	8.71004289096997	15.9243694366239	17.9388357255403	14.282041873846
86	28.7361150764304	39.3947035552924	26.3910409983672	34.8953966626827	40.9556814449511	18.4565873381219	19.0156424546455	23.4451112397019	17.2105832699638	13.6377524839840	42.0451234473597	25.6526567509644
87	14.2091073221008	22.1296400071038	23.3367074602874	39.1724327163215	34.8965445321179	25.5762209519026	12.9903864623664	19.1669433030550	12.8849852924504	17.3177259727000	30.0389364605367	26.2668836520346
88	24.1409294387539	40.456255563905	31.5900642039367	29.0477115333678	54.9513817508827	54.6758637758332	23.5275796885929	34.128743203381	37.6673204601527	14.5169087713738	35.2870855176027	28.8122390802369
89	18.8675735700902	12.4084986431914	4.2525228829403	14.9102098772431	26.9560543743588	24.6596590538348	17.2766511947009	17.4039901048901	7.82333510179313	9.35706423515842	13.7122757818745	21.5873734286199
90	8.16197221670618	20.3050082472549	13.0115670760947	11.9411239169346	22.5723060725806	7.73080560286947	5.30530789570495	14.8314230255592	8.9269002195386	20.2885494438525	35.6625058613508	16.2402887900821
91	19.6542752680179	6.76865479738957	0	9.91846264679769	20.8272020238941	6.25935099315559	10.5002552510523	17.1479954387513	3.06324026134381	13.0543393139023	5.96651711894049	0
92	26.3743384111137	24.3008547932436	33.5251997304438	46.1969314676187	31.1004960279563	20.5270592080606	22.8848927089233	20.0757050634387	18.5651033579433	13.2903295161059	23.0447892191109	27.5564490251713
93	12.9659335623712	26.1415649031205	33.1885390943337	21.205395668184	52.3702997764301	36.1431110817282	15.9808859064429	27.0220482529808	24.5256642381723	14.9408328177781	41.5008204459829	25.8313376864324
94	15.0669180207483	39.6452345288322	29.1083894718991	25.067464052467	42.1298948771615	31.0428117199922	23.6046810109458	20.0029819714621	17.0966822081740	27.2595415663486	34.5070413831996	17.7236077091777
95	25.9091241499808	37.9014144956455	30.1695339797983	23.595292154719	52.0515941629613	11.5349249619393	13.7521589463495	15.7121076539989	28.3431781536021	22.9999794176988	19.5106967813007	17.692127199628
96	13.3881843827317	7.60415523963309	12.0348505801939	10.9632549217045	26.6887369243073	9.26448653765465	6.20208465188416	10.1608065968768	6.59073418911672	14.9242208692116	23.8057066808779	20.3542111725395
97	12.2168569310823	18.1417197027973	19.0349310851747	18.6133963456777	26.3783205373534	48.113144131593	12.3559019733347	10.2190481501819	13.6777906461529	18.1332241750329	11.8948047843568	4.92552420291118
98	16.6761675631713	39.3699111838475	2.02978078178214	19.7319531912147	52.3651033819393	22.788473925261	7.6545063195973	3.39381527642751	14.0002527524715	7.19506252089023	11.5616156841958	8.65720120874573
99	19.3892407563145	35.9411253066324	38.8172878661796	45.3606695803973	74.5821585957997	29.3651915720261	19.5098423059623	22.2904775902240	14.4621324085237	6.69589243900061	26.8886145149132	14.0524395908634
100	12.4979881739647	17.1820878349164	29.018764834679	16.9546774110025	13.7284356006376	1.32233973514705	11.7383887637509	10.8273024501834	10.4434256676088	9.41006266411182	15.8838530777733	5.03698494392377
101	20.1344638640835	45.4096402712473	25.316831050065	37.7797347446889	51.228693625461	34.2704940535474	20.3369839878871	26.063295719122	19.8494918716497	24.0255691075093	36.2966245512376	22.4712748231926
102	18.2319753196008	0.936976770361847	20.9192784825689	12.6670833390924	17.8639682875349	17.0822321163432	2.67331507504647	10.6612511014682	1.11833148699260	10.0975732901313	8.36934927780115	13.1275861974291
103	21.5605651600004	23.1607234079027	16.4456583446432	28.8224732861288	61.8789428535276	39.2839703655404	12.1609291269771	15.9579161315467	4.99851721875288	14.8222807562684	36.6803755038297	25.9563551721522
104	15.9442705853306	33.3895201104168	20.6633264211331	11.3120478352162	31.9374406864401	37.4544706244689	12.5526717414543	19.5124294326071	22.9487225143034	14.9996528094321	12.4306986877505	13.5152944257241
105	13.7648370467641	27.0611699636809	21.6502785649076	3.76023423443339	38.9018546961474	24.7290652482079	13.5365780077372	20.1403706131778	19.7752955906369	27.8629339408904	39.3582531236582	3.62188505831646
106	24.032129903252	39.5198271254289	25.3052572306820	34.9675394377642	27.5758135255544	31.8708919493974	22.1952350986459	32.3489041692187	22.0618593319588	10.0165984157466	34.0173562161215	17.079662817199
107	27.4597341691392	5.57093189278295	3.49239334096451	24.8816114871561	28.4990892267499	13.9113390428097	15.3137369945881	19.2041560733308	10.1447838381285	7.47105545465544	18.4476326766614	18.2675512097907
108	24.3188091899069	34.0157482093808	22.6562775248534	33.4802537970182	34.2848230328985	23.4281661780847	10.2619739654827	24.5413293469722	16.9841754832047	23.5388641647200	22.1746774279789	6.435841490023
109	18.2734507097041	0	16.2329279352864	22.982773380085	4.01683238123928	23.9587612130589	0.632547396169247	20.6597366520601	10.3224572047683	9.4283768056924	22.1246681696274	24.0350546061821
110	26.5861504934851	31.2071807185064	18.8702189097275	34.1588309217146	33.8863202446294	14.9312544766430	17.0102228709005	10.4473000607054	13.4962424913483	1.93894706987421	30.9418385175702	18.7382129723930
111	20.3444491289212	34.0032794743706	32.8242083836052	36.1804745721311	22.8098402029276	14.4242005400989	15.4878332355141	23.7634808478434	15.3037068445930	12.3899486957528	17.1597534874515	18.881071567336
112	9.49065261383986	2.90700484365927	10.2714330435255	15.4387382009469	21.1762169933142	28.9924422418388	12.4826258201060	11.8461511986858	4.60840289081415	8.69338819704498	4.97932361107835	9.52256963382017
113	18.3285817828866	17.166173414566	7.76477753287418	25.3923237674564	21.2265852957287	30.4824867814201	14.4444531159618	17.1904079125319	7.74970118735805	1.24925151279493	22.9800519318149	14.9854178870966
114	20.0418755289535	31.1478091221940	0	35.0920393658273	27.9780860070948	23.8330601442089	16.5788384045696	25.8675387448219	9.03693678862587	17.9822880646476	31.6377460758614	0
115	0	15.8157450871447	26.8369381412340	38.0053879199705	15.299515648294	37.6479085822509	15.0909242415025	15.8797626175365	9.7905564345476	20.2740511898358	12.7012315967746	25.7038757319661
116	19.8471706853808	22.6954206621539	26.8825767482437	29.8079779519582	39.7205229801805	2.51435581502371	17.3243781147684	27.7850107026538	17.9164988222676	14.8453120450190	27.7152937620194	29.2487326023849
117	15.4998809629279	4.16858722455808	29.3997804332498	7.56913309673239	3.81000136856616	38.9846823284936	0	0	4.37189173461006	14.6177329540320	5.06276095416746	3.94286479050667
118	12.4597663852762	35.2497904372996	39.6934367147036	29.4500303584214	43.4184557999583	39.3563919311483	13.1934184092189	28.0499946673306	19.9729951625148	18.163860250467	19.8710801431866	23.6264248947923
119	26.5911468876892	14.3731493482499	21.2804580251694	40.8782389997873	30.3559906540784	43.7792444141316	7.58332062546245	26.8216055702005	29.7058396580671	16.1267432710589	10.3860828484768	8.60958255765566
120	23.378581714646	28.4633858528919	21.8549506112218	23.3694632517405	28.3533438668508	21.8749914509937	13.7241737302114	28.0822198498038	22.3227010735696	19.4291787463055	23.1160205971836	3.49577349792521
121	1.35114038410236	16.7330932632280	0	15.1781490885814	11.633370957227	10.2519540264819	10.4142131647686	2.98966084625343	10.4445840929137	10.4004674530332	7.04418106265792	3.45987796538340
122	15.3831362013506	12.3014937449486	21.1004579440154	13.1646559772641	40.1611668584921	23.4236219815511	3.57407112189178	16.2054219442316	22.0353933981561	10.897251362534	8.38397411791306	29.5805314103587
123	13.7913919080451	41.6379616135585	22.373208164514	30.6518266810505	23.0426454399339	10.9852377242566	16.4475638516846	16.9330113114318	9.36091277551429	8.97474565203988	21.258840718713	6.08577887703916
124	16.0012360559263	18.9309109405123	6.45906198463301	28.8585017782178	9.83849321400994	4.76352059892655	3.08505666088444	22.0347666992001	10.8542212276896	14.3847947997137	15.7434267102204	9.07252414383548
125	5.4636302380035	32.8496838856590	31.9168069675955	42.8584440001315	36.1480697682021	22.5808401135952	17.3916808928258	16.1710746946267	9.48425276793415	11.6255363233912	16.3884127563832	26.0923631194644
126	14.5260136959140	19.8203594297751	13.9458004081374	10.7192718989528	14.6802685722787	12.8588006247140	9.97853244366383	17.5406431034096	13.7624787456311	21.7431698412502	18.1476364359140	11.1323467078662
127	26.7126200395213	46.000995695932	31.1745908611767	34.8424180953546	42.4970877282249	23.7741210250564	20.5043739562634	35.9306873879534	17.5112828776848	12.3681968614006	26.7522829143945	27.4043356008169
128	3.15004403175401	12.4481743133737	8.37530814372047	11.5690012512200	14.6067372025200	22.9626690594500	11.3452440782444	7.6982187005052	9.56805695598826	1.55585415657632	22.8976774753344	23.9663998899993
129	23.1039787475581	36.4361040916391	22.9658652927889	36.5348120965394	39.0151372873652	28.2090270205745	15.6752368882249	19.4072278909309	3.68092208060088	16.6398939679957	20.5833807697045	21.7989794059913
130	12.1755132818532	34.8027594310880	30.9740194632739	28.7383304462692	39.2924610678126	33.7864422379941	4.9687065245815	28.2832056568681	12.5539044387503	20.0326168843141	17.9704360809499	0.060128723231081
131	20.4753434747740	43.8517976216499	19.2306470411016	27.6135421484584	40.6454495035181	18.6898557031009	16.4047730469762	16.453180467756	15.8884259915224	31.5279608875552	22.4971024368613	17.7371901108016
132	37.9298395490668	25.6438251511438	15.3594679852062	20.6583006160407	22.3100555876730	27.6376941939397	12.8470812152250	27.446058411315	14.9058655627396	18.4458762589093	20.8880485475441	32.8371554649028
133	19.6636770222799	23.3292603988711	12.0703926570604	23.213606698105	17.9253146280820	16.1786187507313	8.05403791673074	9.89530187730361	14.5316817068842	14.1437019531609	30.8363697505911	13.0335788276691
134	23.3320387226868	31.9968749740895	20.6198679827745	12.9964201536963	24.8192299766976	24.4503178204953	13.0381237880901	11.6727003770579	29.0168971511695	15.7841290982045	29.95060614891	16.9529870066030
135	27.5403598965761	37.1368961123099	46.4116501719	38.2061915677909	37.1083721525194	47.2089038825925	15.369683293807	30.9842891062852	3.93102555262233	26.7362999466696	30.7087708173391	16.4694048068466
136	23.5496287798082	42.2161653472467	19.6356521353152	27.7000218287017	45.1087929226993	39.6699186754147	19.6676531885058	26.3293228676049	28.3652322139307	19.4427783140439	27.5017864211374	28.745682566678
137	31.6340018215858	36.7686356389532	25.4496145057749	37.3929412112726	39.2192172366119	23.6029531034157	17.8348415830133	24.2711354212402	11.0358061558075	20.6916751251408	27.6670906231887	24.5433968111878
138	31.7145829179137	39.0104757933413	33.8049304135182	36.9807351097443	68.392847135492	34.1801171389578	15.8899284967150	23.1619307369949	25.125470123556	19.5157625003471	23.5035604203514	36.0712262296952
139	17.5142123170326	31.7831238623028	17.7335334977949	16.3995316558818	25.9565777257070	38.5747657282275	17.2358928932809	16.9310264317041	11.3471367086345	16.556640962922	16.4403552395969	17.8830861239157
140	41.7963078783848	54.168847335073	36.0099256688857	41.5247128517561	57.0392117438524	20.0758267752232	16.1485709000591	4.24261420116106	23.1626816248781	37.9879852061275	26.7579930139414	31.4542783470878
141	25.7962433805604	40.0938826540521	22.4439786425931	25.1480257587417	46.0372336763301	42.5128409288053	11.8430387460302	26.5326640086751	12.5397114375708	13.4867075626474	0.434435368787479	7.10777892567892
142	34.1561482377252	29.5050556118938	25.6761745024555	30.4213383107336	42.9903361812685	36.0663382918732	17.1403703720913	7.30391112261328	16.4004971219485	21.2386591589146	27.8650056100296	12.2368834877499
143	39.6306494393613	52.7797420932223	27.5447314493132	44.7855389973929	51.9895358132607	62.2020264645432	22.0826197098975	38.8859656388246	16.6189558617734	30.6440181464259	35.7579673809983	38.1059440883673
144	29.7313104418499	23.5518261082373	30.5040302787488	23.4614917650802	27.5003223859842	35.0718586042567	14.4131218658838	26.9099763459909	29.2585663559492	27.9649255323445	25.8228683358498	13.7683082469165
145	13.1226744301608	40.1539589278317	42.4123989989733	20.5402161336208	58.4224099911309	49.2114112273134	15.2539082207053	24.0148866559273	13.1208107101986	24.2547330049504	37.2327512866011	25.8395755859083
146	21.6262386207597	22.7446567544230	25.5892575614269	10.3584723092014	26.5870974831026	39.079786201251	8.89493167588369	0	0.494966615645348	12.1992516935372	23.9806804456974	11.0683011065406
147	25.3296375504051	23.7601787780657	13.4772923864948	35.1536483599315	15.9804381903281	29.0884789333736	15.8647065402233	9.6511271238414	15.4583102555406	17.2612904622481	21.0937724865897	0
148	42.6377444004307	40.8052812643974	46.1142515799006	54.8669320528301	38.2851946859822	26.4875390093250	22.8644471537741	32.0002884358057	27.4468634720304	18.4283736296032	24.1981349325701	25.4600277549124
149	15.6435273453582	32.1436610012499	5.21266439210186	21.6683648230588	0	22.4308729023392	12.2881515520250	17.8237245021953	19.4058938458338	17.6819200281107	14.2421904537223	13.037008558691
150	10.3077509465318	31.5249856162086	18.5402023327113	31.3217590755386	26.693319678524	0	24.1543665371356	23.0665037710009	10.5445589298837	27.4064799724834	23.5808678930979	8.13882689130166
151	24.9397641750691	15.4515025781099	21.4180481198873	26.2717856194344	34.6370360533582	5.89202445431644	15.8016894242349	19.0308026648287	9.85999811840404	8.1428130321209	17.1143404252159	2.76178710618334
152	13.6316264498969	22.8989780596066	14.3572551163364	28.460326967666	18.2805129256546	56.7719648461841	16.3042024070516	24.4343546285281	19.9195064753685	17.0447230704078	30.1560078545019	2.88357984280849
153	19.9051872091247	27.6996769350352	16.3265684868594	11.034592707097	39.1755841582	42.6249957538962	12.5500590427485	10.0360500602104	23.5628711707884	16.5018600698923	25.5655055014458	22.2397173915100
154	10.3243032927035	26.3680896590673	30.4042893132955	10.4391280113387	35.6279758717442	23.952545529112	6.47138056711142	21.1336568616258	23.2390438977155	15.4091876683041	21.9892013016656	10.0917421274305
155	21.4336526964653	0	16.3350813777730	8.68441247655353	0.4514092594363	28.5651336527142	8.2212209622038	5.66680487144466	15.4269012479776	2.48109474335921	25.2442720005704	6.26860867652646
156	18.2151578982747	51.0107124077481	12.5164061286375	28.2854548742594	49.8370071060885	8.99532184970061	15.9149130213781	25.7105767995557	18.3450669042674	27.3168990073432	25.8845391353934	4.37033378688697
157	6.66304105298936	0	7.07841480193449	22.301696141874	31.964738114295	27.4863240393797	0	19.3055940277608	7.0267189693339	10.8098227447607	11.1257981996369	3.47615559282563
158	15.5682547545202	24.8629644222813	16.7732616907913	34.7667969898897	33.2385807304220	52.0532254413929	13.6497982826779	16.1009959416291	22.4164713066777	6.90452740976606	7.76545464616163	19.7239382623340
159	28.3317715315732	17.3037288608390	27.1740711958484	32.0149840041939	22.8073905059346	15.0822304969239	15.5811988699417	15.3647161271129	8.60672616440215	12.685549500582	17.7983019117223	26.4498822470549
160	17.6134622421491	17.5229005424711	0	24.7107160561347	38.8507206888078	27.9790711747555	11.0952398838178	19.8929923469121	8.51990051432531	10.5628207653314	18.5758289144254	35.1081756677861
161	20.6844575025273	24.8543233974117	19.4158578535012	36.8054841605754	24.8986566619106	18.2953412916449	17.2319809098941	16.763895413909	10.2748875408560	15.4896013651647	12.2414101137204	12.3551288676693
162	18.7266116616719	17.9485269545810	0.796786131544438	10.1698146005208	14.5331314674462	25.0528684709182	1.28632469955377	8.81440713051857	0	15.0448154004906	16.3092674878742	24.8205946149587
163	32.1334121680546	54.1131769375612	36.544809787692	37.6080257834659	9.90348460561655	31.8993971236985	14.6963577222739	28.0873443880856	31.6907381283479	26.9440947682793	20.2031285953686	14.2759886479812
164	14.9945406169358	3.13733181843599	12.8235848574014	30.3501853287392	8.34628347800573	6.32042537778418	16.0670344345429	11.7328621089826	13.1519239455205	13.2228287275314	19.4481621180295	2.6072239519779
165	21.0622263464116	22.3442142523067	34.5098317607150	40.1889572585221	45.9461514220885	33.5133430599047	11.5529119648691	26.3942495621936	22.9123271714964	19.3650947537094	26.4134253510221	14.5037191571060
166	29.6568327099626	34.2070881581898	18.6453900455246	26.0882657094887	33.5711754478152	18.3889768596813	17.9953561475398	23.3806115883925	21.5021544850253	21.1343758136911	18.9379791933692	13.1258079908571
167	31.7950208341565	67.428814908329	28.8325149141894	31.8902560682145	49.3125554119764	55.0853353875391	13.3901530592582	23.0279285706216	38.0048936368265	25.2104133581323	41.404524569617	30.8733014777543
168	16.1244967058101	28.8481940918853	18.154723456798	34.5840222789887	32.6974031981869	39.6108504493435	11.0680184088391	25.2260428677368	17.9614667762282	27.0428075427833	20.9930918026191	32.6058957581985
169	26.5129922370417	34.882687844888	26.7580300818982	26.0739493189327	54.1429614417858	13.6936827640368	17.5312305300663	11.0495429162621	25.6169730967285	16.3525472932038	25.9606981559681	13.0886802197585
170	6.27687426838946	26.7258688757388	8.7601629028546	35.0252609178973	35.7634598712632	27.4077780287281	8.63625627924279	19.8875460809335	14.6228963277676	15.8860916401908	4.73906131730138	14.9453117517705
171	24.5140266631413	40.7708692192235	39.9472766342925	20.3502411798376	38.7468653583063	45.627750101815	9.66905376150922	29.8899554912011	19.6360037636265	27.7467129580784	28.9485836501415	26.9482697834299
172	10.8142901333437	28.2893532846854	7.65682612195823	42.4158950161988	18.3433036204312	44.1275593537572	13.1431087655184	13.8198260217584	23.9818505719336	17.1866084761482	6.64404582359211	5.71476042893433
173	27.9234197489319	33.5858898069761	28.1360714105730	26.4670758431439	34.6229263897532	41.6858582174651	14.9375360327831	15.2675069497668	19.9560850485160	43.0695146706985	12.7203553593996	15.9467168681686
174	21.2728536621661	19.4366252653991	7.3253302254803	25.4695424555345	14.3042157495895	33.1222911723624	10.9785885954671	25.2887271885458	23.0576514615881	18.9977368240629	12.1160347325926	7.73621146255452
175	21.8675431909312	26.2350931208913	12.6638135348145	36.1173313572939	36.1078890862331	21.0074896635297	14.1460890464087	22.2774447315431	13.1885856213171	17.2797350355335	24.0640553639311	16.9880010930195
176	0	5.32375191558225	20.7698769067078	7.38504706622421	20.3800786670842	24.0180006816362	5.36409776799977	16.1887963983920	3.01419077616721	7.47301180243486	8.83460980813542	18.5257565180418
177	26.1782546714574	42.4231932217574	37.6509395686092	45.4184889730282	31.9937066553938	42.1665523993986	24.9706504710189	15.4077803074293	22.5137295378702	17.9963230991922	20.6743529563609	35.9464989747483
178	13.6772606481079	18.1020782536196	12.0421903676151	34.8770962931398	39.1109996466473	40.3247211862353	11.4173421003337	15.6406848458322	23.1210104376913	9.63297152766605	24.3143440609762	21.6283154005916
179	14.9706902408075	15.6089217223875	13.3667793301439	13.1385555762627	24.7781397912616	26.3406422940992	19.625470558313	5.83058727627653	0	10.3589002995867	11.7193236477122	5.83886507329731
180	24.4260581996656	27.7038257263644	22.8419096434484	33.9999980579561	30.5792468541391	44.8248768188187	17.0696749703022	17.3411093179064	10.1662584454352	23.6791201639325	19.0517488962895	21.6570085910620
181	21.7311100879442	34.2300325418512	48.5720148752679	20.7412336685250	22.3540047094768	29.3803500975591	8.19894763548507	9.78043524674456	15.5193328931324	13.5034333470329	6.72434003911522	21.9636120156994
182	24.1117651073542	25.5249904576749	8.02395045467444	43.4255412500514	13.8960192740032	9.5862016214923	12.5677368201524	15.2361356892116	3.61565756120432	7.69233080337943	21.9391649727925	11.4940194167162
183	33.1413401665598	54.1793206627379	29.4898868580362	26.585665885355	45.2737486462978	37.1925766769606	13.934404468671	30.7955078369989	28.24347206127	19.2328177910696	40.8880567479265	27.2267997684407
184	24.6459501070306	21.2831443935499	4.20276119588361	7.7020365179328	30.7339669265627	22.9320643818255	14.6259975246045	22.2375250681176	5.93743575514206	6.44429731885866	22.7849711107131	21.5501505560527
185	18.4463174109174	19.8570647016325	32.3163710332822	31.9209181911214	43.3121372880296	32.0059906399961	9.25711708337563	16.2213659770798	6.25238535446198	22.7990436728484	23.2321368706756	8.82912275380438
186	22.5858359829382	35.8925619781151	36.030945128571	34.7981000136674	34.2809949844529	5.28004491123336	20.3026803816074	26.6322184029453	25.509554866865	21.8045258921925	41.0143013085557	24.7844937015133
187	10.4489960673339	37.0532200370603	22.6119362182858	35.7095175276152	51.1428503774813	42.8317309010112	16.7398749693276	20.5247097893999	17.5791500518016	26.9642622467314	20.1234319334741	21.2175011412144
188	20.5155686641503	20.1817092308784	39.1182826234013	39.6774180267725	29.9411749869844	40.5573784343847	15.9358451164727	32.2716564445166	31.9837588860203	21.0524524098675	7.43101701305064	21.8363830435348
189	10.3236764961010	8.92900682659722	23.8805484561988	27.9990016478581	44.6031352442216	6.11340121366574	9.24897573869203	17.4678288416924	20.4829422259382	15.7579286859911	5.55070393342645	20.0705402287743
190	2.70716078641553	14.7164566101696	7.83746405269373	24.0370028259092	33.0418943937542	4.31696538186338	18.6126112317964	5.24212977159985	15.7412490322393	14.9202034257832	15.6491415864851	11.8827916195671
191	19.2745460125085	16.2932134281412	5.06357704321976	9.01901753768475	23.5963782122058	0	4.26234488529678	14.0137682326027	11.5745491160963	7.81418802998223	30.2943622406456	0
192	11.6355375951018	7.82720274108913	9.42742018581458	17.8060335964163	39.2857175743892	35.7451283148907	12.438281283379	16.9434962089482	0	7.68502624194734	12.9264270052581	4.63042600211044
193	23.8352024231563	29.1639528548503	28.1340464522395	24.4278372636395	61.624797040217	8.06651632611753	16.9530147912777	25.9473266682355	28.1938885714417	20.0668420392188	32.3271032100294	8.2954023574382
194	13.8470335639096	10.1976429928636	33.3465826429350	33.8138059631799	28.143309456025	55.3745809972203	12.4662061870953	35.0287708955876	7.91518334372614	19.6961737015124	28.5776833038979	14.1863761544245
195	27.1854961300965	35.2441665019492	31.6048916223533	28.7328587202613	34.1688893143826	35.8713210871895	9.77598730606057	29.5401058110997	20.6125425877243	0	19.2949961748269	12.4636110224922
196	19.585845926067	28.1247284366343	18.8411966338801	34.0488649685344	8.72976696822272	12.479094461371	4.16410313928028	28.2280846378485	20.8916126549758	18.8765342133873	33.6571723907243	5.87634980042981
197	14.2081715245345	29.4031873906214	18.4818981484697	49.9367127219923	52.8380139444139	48.9817505462934	18.5344788146588	12.0069694306441	8.55438094924421	5.91171972900803	12.3934580878826	21.0957918401847
198	23.1185063954477	25.4809746458466	15.6717380372846	59.5472289816766	39.0002313838009	37.5403562972697	16.9570089818027	22.9666095417064	30.4597325184515	18.2884201675450	42.2202464386579	37.1049255398722
199	14.6261201277648	28.001559843046	27.2217675121093	29.7074896218515	48.6411658513435	40.0246622502664	12.1215213397170	25.5930143636771	17.4812900139884	15.9783254190103	28.5268963995401	33.7975824818235
200	17.8292050506821	23.724187559265	33.0228929119541	19.8692560044070	17.2417499181952	26.4424204634817	13.3282922592229	14.9599751486188	16.4806855760519	12.5233823240975	17.6607093691578	16.9498297431937
