# Supplementary material for: Simulated data from a genotype-to-phenotype crop growth model for pepper
Source: Data Brief. 2021 May 11;36:107119. doi: 10.1016/j.dib.2021.107119 (PMC8165395; doi:10.1016/j.dib.2021.107119)
Supplement: Supplementary file 1 [file mmc1.zip › Full 100 GxE datasets/100 -- h2 = 0.3/1430454336 200 0.64 0.48 0.64 0.95 0.8 11 GxEyield.csv]

	NL1-15	NL1-20	NL1-25	NL5-15	NL5-20	NL5-25	SP1-15	SP1-20	SP1-25	SP5-15	SP5-20	SP5-25
1	21.4094912451259	34.3077120410713	29.6520914540993	42.4047001071053	40.0834462518558	34.6789427129371	22.8094378233684	4.98595005427359	12.2427821067566	12.5475700162641	30.8504286598369	28.2194893146636
2	0	29.6300144470365	30.0308392889868	14.9545851744561	39.9710869246504	24.5035005646558	14.0251986279906	20.8585769730866	24.7720989543281	13.0012529559477	25.1265444414980	20.5805377134833
3	17.0040624833814	0	7.11439926243344	5.71154461099466	0	25.5367156075720	1.12079288541027	8.58376523786983	7.78536845611413	19.8495568739326	0	5.089235333421
4	26.7582774582406	50.4746606754313	13.3785478399917	21.8951531899007	13.7442877642629	48.5262204500824	17.2275375603967	30.2046541570895	22.3005541412610	27.3764845963469	23.8634694038217	35.6863252592579
5	28.5603814866543	36.1131901717848	24.7552608859081	31.6127886809718	30.3189250478593	45.1951106084646	28.1537473162343	19.4141753411760	30.3080768912555	24.9852467307756	20.8804091128903	15.4881334237277
6	27.1592574349338	13.9408526808328	38.9384773825006	12.6156392198368	30.4449825519821	12.1185186899416	20.4203117531925	18.5697604645319	28.1846591184374	15.0926901310190	19.6552975564326	12.9736983784027
7	23.9892842856212	37.330571070849	0	23.2261036443103	44.8415746895999	30.726919062667	21.7323786153981	23.8921203981607	6.56764167450978	14.9423327647104	20.6355808499922	14.1491976457719
8	16.9721925474541	32.1630367508705	10.5779522750233	31.6233993015502	16.6233238770751	31.9062192328071	10.0972579835262	3.25334762939429	12.6046065824016	11.5100579394933	29.2886722335837	31.2246128784457
9	15.2059843181341	25.5799223637677	17.6638497166948	25.1451824635099	17.8788987842091	15.9045367966948	20.6964115073828	17.0286374450766	21.7351814186620	11.4240745978642	17.051831174049	21.7290728569083
10	20.5158847802767	52.4972215707878	17.3072095400857	24.5792025845032	43.8503208252673	5.43424115639353	10.8388940974122	7.820877629043	22.9450367279258	6.95905466549918	32.4177776346750	22.275073337976
11	34.8629232219291	40.7818291447724	23.6480094996514	26.1386029790709	49.1657004794126	47.5849517682406	21.1611429275825	12.8985627068651	14.1163069406597	15.4088335663455	19.578316348096	25.0966371923349
12	23.9940948968946	0	4.31212884812564	19.5382396960784	4.67475502414687	0	13.0777305176213	11.5537462622152	7.75033187714403	9.86588210959799	0.514496974295628	4.89264406360962
13	22.5964899580069	29.2202580534320	24.4797803593184	39.4157798949051	29.0782950561974	11.8642557330410	17.1822124116618	27.0195338667832	8.26005739441063	26.2837845213010	20.3913833703397	9.6105324300565
14	26.5552596999937	31.625592910504	15.4484601910430	33.7775979459773	44.8536585226653	20.9446567960076	21.3340364644470	19.2885568817988	17.6048019080912	15.8232213049192	15.7914941627655	1.29622594876551
15	24.0850364808198	21.0426751198612	7.44510410836432	35.2189802235395	16.7780128432034	25.2630813027571	10.9617779369527	10.2527544168272	11.5070898164411	11.4365628806985	21.0767594400902	18.4937495155318
16	15.1929775618654	0	4.17628967584447	28.6302915499309	18.3677409605056	10.6400121526338	8.91796071051868	29.1851854941267	24.7043832933718	9.68652212516312	18.8573310201420	4.40893547628214
17	25.2024977681005	19.2972948364340	7.25884895065469	34.0941520524878	11.0584075182792	37.1460870241536	4.97682709173395	22.6650322631798	15.2146303516058	11.6362389718155	27.7061096477922	24.9167062694843
18	16.4065447484084	21.5853369071279	30.096118995221	29.6560217349300	35.695181522302	41.7076587093284	11.9373149953676	21.2387107231732	13.7714866329140	13.6174496574167	33.7772772561779	16.7603718206457
19	27.3932814054256	34.2341733928553	38.8322375803723	22.9601685816962	43.7565634732874	41.4301088739822	13.0613715822132	24.8456895050468	21.9676131340452	14.1511025778035	24.4895598242384	27.6445542884719
20	20.6180139171884	28.7453828403870	13.6603865041150	50.9668332889829	45.3572055897976	30.214907216954	15.1160691891281	21.2247196141176	20.4192375939281	24.5445414827678	20.4715794875810	20.5466487235581
21	23.0718741668982	43.6957757166581	25.2269203119410	24.1122517604356	54.1307370424656	39.0225312281582	10.7338298851793	25.4608785790193	12.3262690403365	17.9588421436469	18.1444203781853	27.0109427042077
22	34.9293405612272	40.1862755151563	15.6426446498652	24.2836769288357	54.0783700586112	39.2919325330479	18.5334164376274	38.7319237725438	23.2967497786231	20.3261162509016	33.4662678591760	27.8553861158833
23	33.7856386916768	38.2675434563644	11.2048405811083	32.6111458580251	71.3616131271741	45.670699548347	20.9756996060108	32.1527579778975	21.1123089526827	18.6284948069331	38.9913451378817	21.9309341898850
24	23.4248739425928	30.9345304352567	22.6713903291249	21.3724899140966	37.8172606082273	38.3221397879717	9.05294961498713	19.3710496925581	9.62826613348536	11.9954045196986	23.2558139652397	20.6808236618795
25	8.68722371298847	20.5967838996598	9.61842244497013	33.6277484091367	43.5879364173994	13.6298853455330	10.5015739890675	8.09897244422757	6.88847870081296	17.4043774171764	12.6520531680152	14.8593027255663
26	19.3576596474635	29.8060758989362	33.0228221310753	41.0253420411502	38.6067522252828	55.7177883463217	10.1031346407056	29.6895391572531	18.7039180925313	16.4753842426994	31.9839620934785	15.4348093900251
27	26.1674592844009	35.5049960604262	29.4390406454497	45.652569441481	30.9682140698251	21.6546600260918	22.4252493629870	20.2316451989133	25.1055503084467	22.767886592155	31.7362838602071	27.3997896001271
28	16.4448803933137	8.532287914638	7.91730657497504	7.17300375949266	9.76085644972298	46.499696818041	9.7988483480101	20.0744801273853	27.8545242074168	22.1182538780900	20.4419275429371	16.0701817998474
29	36.3755455926301	38.0504451921791	12.6648295453909	18.2835848814884	30.0659395642095	28.3808311171686	13.8687435269117	20.6249628703704	17.6831714116365	10.4845220553256	28.0549344160654	21.1854438228395
30	31.8834813863013	8.31898434986429	33.4759221805579	22.5128845693065	34.9942419841997	13.0173484537165	13.4372385100864	11.7858093616120	2.44442493147499	20.4881013689206	11.4765198357928	5.95100290695196
31	15.4778172911131	38.3742627265471	19.1310705550919	37.3827372713325	51.0150184916938	14.6908924727213	3.68812542275431	26.9540131418141	11.1991337778839	16.5610763841544	19.0053993482207	13.5377668552843
32	10.0138931595156	32.991003413478	39.5988079316602	20.1572610637085	44.3892778449955	27.9910804024304	8.43143532668263	13.5849722163526	28.1248084512399	22.129603781677	30.9492236770978	13.6096475030399
33	26.1251490650738	10.6757577736078	25.8319206485251	29.2654410753327	47.6257442885776	25.0277720079789	10.6180750077980	19.4657273221481	16.7325796247892	9.35283398973766	12.6651007214782	16.6149454828266
34	15.0894218294883	27.0843536558862	34.8925985782039	15.6957284596538	35.720068814014	0	9.23579559794578	13.5689246417824	12.7816980646788	15.1112374670462	20.9956776556583	24.3044552124812
35	11.3836690444216	8.18062937700047	8.52394249717375	28.4886707235002	23.8599669919970	27.5743690354378	14.9087692693681	0.989399720045196	22.9196846552746	13.1841451525884	5.28988522703864	12.6894709628438
36	28.6397123139963	48.2789009447463	31.8219827333898	28.8636938362945	16.9663785414147	68.776911293362	16.4599878348317	23.9219951469852	15.8201295714388	18.0436056817729	33.8249951477664	25.4212400458905
37	18.3234091725894	48.04399202106	42.8461234150547	21.3943587149981	42.5479431386488	50.6489585997738	16.7593357229502	34.0296618793394	20.0756206787616	13.9838181199013	7.7599070232361	29.6870403277550
38	35.0896096961187	33.5595379525042	0	30.5456176988628	17.7903658636419	18.3981966831244	15.4259963958614	10.2076995583547	14.1728849702783	12.2501303060148	17.6073315908593	15.2921954327717
39	21.3617837901634	41.0557009232052	29.5442469415361	39.9727528686937	44.1056717971505	59.7967024470769	11.0971782489218	16.1790895270262	16.419791578018	18.4314263920160	27.6972354919400	19.1464945311005
40	23.1561489548555	37.1741079097727	32.0322679341861	25.4064349164001	43.1753338439944	37.9826948384773	16.5275791021744	24.7458028871207	27.6469624339134	24.438391575213	28.3302992483472	21.7397744657727
41	14.2558979658728	37.29478543163	22.4667172650737	32.3015602232464	53.795278997232	32.2823141072250	19.6548965196753	24.1217801854103	10.566205363406	21.4930600696459	28.4219310913043	28.0355699812995
42	28.7334460914879	35.4476016181523	31.1156532247804	26.2684329609323	35.8159384548482	5.66741723702263	11.9299542025113	14.9898339084170	22.0946043604656	18.8054998040696	13.5625332724713	11.0980056227002
43	4.34066933336396	27.6459997196998	37.3022493838312	31.4453021010475	43.2814670266555	26.6661790581661	19.4374051405	16.9565951636002	23.0107578095027	17.8929045990898	18.7674571077895	22.201130303823
44	18.0470311417299	21.9892832714776	18.3848765179666	30.4589771922354	25.0844692281043	25.8360957503544	20.7841562554265	12.7999174466359	10.9820926642760	16.5944351151281	13.5867359061624	20.7251940581218
45	11.3451201056772	29.4518662539893	33.4254836969496	21.4227807212609	25.8313912449022	42.3483431356557	10.6012343827299	20.4608593733049	16.2631019935018	23.4664203021177	24.5003064435787	14.1630463043862
46	17.7346483012398	20.8311243907407	14.4747433728335	31.0770679408532	56.6755934320623	15.9363126559849	16.8867084332695	12.6102362605205	24.5779571050427	13.2599685758178	22.3111524352624	6.54555027958602
47	23.9257329280405	48.9557768964142	25.4306566746911	38.8965238224349	41.7912043927514	28.5815858186752	13.52800071102	20.9865473601999	14.0350632962011	17.3186287051306	18.3141934275047	5.63277007071196
48	33.8455242636293	28.8860564706947	30.9471587226704	42.5943775091139	22.9615381877797	36.4954819905307	15.6272553944589	17.9888370213203	24.7365391884512	14.9111715453274	8.14388468816667	30.497997840315
49	36.5114940578269	26.1590035965123	7.2124312371357	36.0977413224723	29.5060536509407	12.6923152546069	16.5272372914905	16.2521034797130	10.1773366658404	18.4595420024897	15.2000698994330	19.3348095729889
50	24.1063484145164	37.0680183020176	20.8808266175017	3.54039895634449	41.4907938403985	39.1618522334641	17.5229312734901	19.7653009550094	11.3095094842868	23.9479024436099	18.8537158039802	3.85151188501749
51	24.6785629934027	1.96928084547019	17.3157322378926	43.1987103803392	17.3249630625109	41.4689169885413	11.2104527646467	24.7075929951556	15.2965759091506	19.2440069334404	19.7338897555313	10.4088169725726
52	42.4420941526122	47.4298574666706	28.510917005065	30.6474302380681	41.3985773966035	14.2149423462108	21.9196498549438	23.7497744533603	14.1848191760631	22.7320697239506	34.6383618717242	22.6661323609884
53	8.257239772583	18.8709985628836	5.94814699488972	11.9382619160241	23.8129587123581	34.1013893276795	9.253973559933	17.9663004743832	21.7472631792904	13.9585551146512	27.1524267206483	20.1542260453689
54	12.0066146138087	8.47813305363233	11.9355214337213	27.2261302701817	31.6089368730388	15.8773082280664	8.73180670022464	21.4304111577583	14.9199287108038	5.73722753836127	17.5855523586849	17.2048372040616
55	16.0968616333256	24.2879400488171	31.47080544824	25.618179439475	35.9615495624639	36.2488911345065	20.2590764706613	29.7299192091289	22.3170471670338	29.1473926325029	12.8585704141547	39.7457046920951
56	1.88859225668393	7.91010200949024	0	9.49955585540705	37.5511471345462	0	5.38354878383882	10.6267823080919	5.35373064893051	0	20.1897030124216	6.1517447753271
57	28.2685022310389	41.7094400422942	26.2610518761241	29.5825623961994	33.0018470428577	45.9720897367217	12.1575992192016	34.7933923354377	13.1297415694067	14.190727105811	21.3505699373081	18.1660542229034
58	31.4885292337658	48.0249469065595	40.3156813751496	18.5857196567722	50.5558351567615	29.2008007879836	16.2317730346954	36.3265754132739	22.5285380352885	11.3634373411417	25.3420009756869	30.8174567221552
59	22.8505099428988	0	18.6656794584832	0	10.6194331308940	19.5884903574695	15.6662701705280	12.9412085794581	19.5062677460728	4.32201989960297	13.6834949732027	19.2749910526614
60	18.7358605409526	27.0479645138611	29.9025582508698	20.4295782608009	49.3946126554296	35.6037677024368	16.2253540475489	26.5155393368691	6.68593849203772	23.7603209901947	28.2278190751573	14.7771263789995
61	20.1313158269158	45.2431414044541	23.1282210573755	40.1688565924306	56.8400755094672	51.9413348765049	8.47767455359071	23.0152797565221	13.1583442438554	20.2302022012130	30.5808633023587	7.53925479568435
62	31.9697841508218	42.6942419342181	31.0724879523817	53.4861486049482	24.1506922255163	41.9794919493178	10.3496633594422	31.3412421542994	26.3993393245250	17.8260222611463	31.7980556892205	3.63720721976516
63	15.0827592391497	31.3816403368889	6.77609768744547	18.7211248136547	11.1228380132193	28.6678341471329	12.9871690741919	9.00721659315178	0	4.52008043049303	25.3766119525015	7.5010922530063
64	27.4274338887971	17.9881062892198	12.1364924088955	33.4833179580741	33.5062805722696	16.6239351156032	3.64899440256064	23.5887968994825	19.6526767603744	10.0840438757492	15.9532372537161	20.6618342033997
65	38.1407822753972	48.2630824648139	31.8880401290937	39.6709202478288	16.5217395397965	41.8599312646792	22.4649318712328	21.0096648843586	11.5756877339848	29.6494133541321	28.9949370844103	24.9441397288054
66	10.7525468517919	35.7323394021733	24.9167459146840	28.6556876955828	32.3126032077745	30.0373454933911	18.3786289615230	25.2867903926793	22.0090936703400	20.2843372658026	4.91794015494227	5.32783559899131
67	27.3822849125619	42.8969474755548	33.2294047683152	35.5219018802469	50.5664699388895	39.2656531956398	18.8709866364738	12.9092171327526	19.752544607476	23.150181223026	31.5953979384267	17.4355933076341
68	17.8021013170382	12.5067949890617	24.2576543822681	27.7693626065283	29.3663903658476	24.2601848149687	8.68992733655599	11.0893962866157	23.5805863834621	10.5886114787978	25.8805887290245	16.5005729641300
69	17.7538123572324	10.8423953040296	8.62141037149019	29.9511092025948	22.1316020859160	11.2914082296107	11.5819307272567	1.65920311952142	2.02203154903580	6.86229450141963	15.2637805411369	13.8922201102302
70	17.7276463570376	31.5627829564011	4.52372875421853	32.5455985727183	40.2046504986278	40.440324850402	19.4203391787993	7.67780651988832	28.9282705690182	27.1850044474848	30.0688462904768	42.0725591582232
71	26.0401901505349	36.2308442938407	30.4428999733043	44.4809679427478	47.3998537062268	30.4802914968416	20.4821032182727	20.9828346305891	20.7568196027100	20.8492839509269	23.8980596760997	22.2896669419981
72	27.8448890948046	27.7839478815347	22.7550645257183	6.9289130409368	18.2970807971089	18.6498659693472	13.0582987661667	22.8179206971738	3.10824446835815	21.502416564766	27.0583123466963	30.6636511182244
73	5.33180021513584	19.9417535579597	27.9724385908673	34.5516373169441	24.5056657120894	31.2954562393197	19.2164719203874	13.0999929143486	12.1633523709856	18.8387518860745	10.1388746640821	23.1956770445220
74	15.3900704856811	16.4395893455888	23.3651156501384	11.1858832589434	37.4821607914305	9.46221194741288	15.7796201695791	9.13753485749694	12.4741636164506	10.7298424373571	8.43082234101117	22.9977342315907
75	11.9269815791867	0	2.51877230304919	4.76951544780929	12.9606612356289	14.3577607150189	0	14.1074717637293	14.7964231230501	3.85236985551646	17.6744111264177	0
76	6.50588620799537	0	7.43653820971801	8.64880720587055	49.824982771011	20.6241532286504	12.8040475337175	15.0098250677639	5.63635383708415	15.6566747554507	4.54923738712065	13.6036725321969
77	49.1359158114705	42.9446586644911	45.5835413434107	29.8623292397232	33.8757907989438	36.7591101493902	16.4203189069794	27.0396293332817	31.0343127203143	14.2762667380420	30.5375045548299	33.4695378810464
78	24.703642411679	41.1071017540543	34.0672837704363	12.7845501502688	43.6916869072096	54.9286255992565	6.26667596942533	20.669169539717	11.6428630947012	16.9524282010292	34.9225666523536	8.98528483113166
79	22.2528380727704	30.7383905522979	20.5474929163011	33.5727022562582	26.9589409410864	11.5881829314301	4.96974189888753	3.95320732374366	7.51043939409005	15.7595981341955	17.5538295096649	11.1924638989769
80	22.3321904250680	1.96045883420829	20.8904716967537	13.8056869108509	35.6587941246826	24.6637412017118	11.7225580521821	14.2141063856160	23.5770145158519	8.02416354803566	24.9961952034495	14.8619656397089
81	16.6345113419729	13.1430020840330	3.45017843162382	20.9394342219885	41.4888799795828	25.0623496837499	8.65392109246968	7.97909896743737	0	12.5926423403138	20.6405057589447	0
82	24.2566934081529	42.7652206507632	22.8461184185226	45.364065924054	25.7416348304121	21.8289367194584	10.4373079118579	17.6279656796556	21.4177655713607	11.30137881636	24.9922547108369	20.1220206909327
83	9.45671714268255	28.4787076512736	23.5945781789408	8.253240463847	26.3626888090468	0	6.03825482466254	23.7362557434131	22.1658821205461	5.5661912578747	4.59290923815382	17.3070215712390
84	15.3300351555825	33.6123972198211	15.9033960212381	24.3494179122264	41.1428341912679	27.2161807608458	7.00789105421187	18.6224938895324	9.28155324249884	17.3045999010176	16.5072617440189	0
85	17.1270975825236	25.8263346870706	19.2284654726625	14.0349285720130	35.3221342178546	10.0599862022047	10.8868553764433	18.1180128636596	19.1697191017677	17.8481128670537	35.226310311103	3.49562546696109
86	26.2567202826326	26.8459687147362	27.4466463719582	22.0381731570334	16.720922112227	43.939217941406	13.3459844916479	17.778094593201	0	22.2150245855959	16.9452977443741	19.5255864298501
87	16.1162251437701	37.1755840188965	7.59769529003891	27.6664062289181	7.93252480369546	44.3966101639429	6.93536688978073	26.2998197888350	12.3619130036675	8.26569156383417	47.364130127007	24.1685072167346
88	17.5369959849751	24.0685034553335	22.5135291991187	12.4674741109420	37.5448645074324	32.1478198479209	19.4421301479567	20.4620628295691	14.6918330253547	27.8830585946066	19.4408132141847	32.1512726925215
89	25.050530710839	17.8065204645139	27.8911462582783	46.2892591113439	46.7115183726189	24.8682836426729	20.5697219473649	20.6459684925722	7.35920114796487	17.0431006449767	22.1195917004111	21.2204401257895
90	32.6145035403175	38.6457162994487	40.1772450336621	55.0554145313501	61.8496974823779	35.8629189820836	15.6252645438553	24.6079149551604	10.1485603486334	26.7633000076475	17.9776668613188	35.7958861200978
91	29.6121746091563	46.5662556311099	12.7806328604939	39.6314164953876	28.9985302583892	25.2592149885866	20.5926626612961	27.7434592127030	18.5997589490664	33.5845315532378	36.3829659752193	33.2623546588915
92	19.7838845666584	50.9361851902858	37.2062328741635	47.400972556245	39.3911491467253	39.593227787575	22.1673413918699	25.5966462395968	20.7764131345960	32.2417378629291	32.8876548871598	29.2222375939353
93	26.2126264749683	48.8108412783863	17.6129555333960	42.8356619789980	23.8524156298859	36.9257457698897	17.4514921530819	29.9651828794878	14.9793488533869	25.5804695646603	29.8471178662792	25.0487730536861
94	21.6619828465434	13.6697231775783	6.1547510600011	9.92935047489188	16.789660231055	28.1608801115588	14.0782831043369	6.84077641526699	10.8371862039640	9.94960834051246	14.6795159211933	19.7647887300023
95	31.5750157132424	15.8762393530632	12.7637612891808	19.3798184522087	21.0850054340119	29.3629260264493	7.98987448154988	0.87434315176036	8.71639543209439	3.22202476380843	20.3000941119256	20.520314059391
96	13.8871182832157	27.0951051197927	17.5406961184791	15.1636660473318	18.6133478502727	31.9438014879385	6.7562038559004	17.6881020198357	16.7758927221129	8.98530233298311	16.5948668820121	25.3912843288595
97	20.4107924165399	43.7317964926957	27.1985959729428	34.9419767154820	50.139052726365	66.2606565171852	9.60479628711162	24.5820845815667	34.8341579472150	7.42609396997508	41.7053851412604	31.2233526223295
98	16.1198484260549	30.7626302235798	14.9001671044139	19.3428308848051	23.9845162465362	18.0346752320938	12.9068045549225	10.6102497867308	16.8086926403394	13.8716983697786	26.9783644697322	16.5966081432587
99	13.4768581077255	20.5917091630728	16.1641369215980	21.6827992474071	35.4771400989285	8.44914725113756	12.8777518661449	10.7570384015354	11.3086486487806	11.4509306344396	27.7270384286123	12.7584152572769
100	22.0241188624944	15.0931081396011	24.7601116264435	29.8330649700922	45.8186691361006	34.1424211743154	9.95023422181121	27.5375570699772	1.07346688571006	16.8551075847402	21.138914147362	30.5104207793554
101	22.5356292057521	9.19361759541031	21.6094932057498	27.3830768820701	14.0079201457951	0	13.1730496011512	10.9349424409692	1.10343619167382	24.9579223576186	6.473625978751	6.46495766186561
102	10.0509495947265	31.4029985300936	25.7293050332588	18.1880023516204	45.0968710987140	8.21901222059608	18.4550428149919	26.2160063811872	13.0166196461602	13.1180796359376	33.7900153230322	11.3244418797987
103	23.1202497902097	17.2211390404922	6.65611819360771	18.2768792714727	17.9998168682105	0.173463204113304	4.69764308429412	22.7025453557346	32.2799537405337	21.9145724376653	21.2019870831513	23.8743193369586
104	12.7512086792580	24.7240372409138	25.7593215097297	15.3656353844446	44.6704714419139	22.1495551938414	7.50946886422977	11.3045353526653	12.7997666625864	4.07243744704479	13.9707881600016	22.1892490911702
105	30.7635277217725	33.3270088658331	2.47818483632575	13.8333013027312	36.4313188619483	17.4939016984037	8.91380689875784	21.0124692404635	14.5599441764611	14.6213799756754	23.5795915278101	17.721595980566
106	16.6364912062095	27.4311048802928	20.0864149898317	36.9877957635379	33.4339131300473	22.5637449619823	17.6718095928668	26.6945716643551	22.4442165542833	22.4901202125291	7.71832580263853	17.6306800636966
107	25.3536917582122	24.3875479682121	20.4241669215533	29.4107011088592	17.0731877973459	61.9105034110667	27.2596185063229	18.0431994097297	22.3501919578896	12.3203396395412	26.9077109131097	13.9042389664789
108	19.4657635344931	0	1.12196896035556	11.9572246064426	22.3332286321144	24.5376350656096	0.0817735659901553	0	20.4029118699818	16.4743513826231	8.29135786131624	0
109	12.1784217528256	13.3257568380273	17.6110879666118	34.0081211542031	32.9149717651134	25.8955827314076	7.08075336915	18.4253371222726	24.1769995327099	20.0590250717079	34.0900440589515	27.4807743107477
110	36.7967467921593	35.3832308389832	38.879863274334	29.1029938891064	36.9623609708053	39.1501361422633	23.1577568987275	10.0494547947141	19.3123525856892	23.3424330877714	22.7939324037663	28.0765333037091
111	16.7632764947586	18.0728654398025	20.2934244823346	16.5605274530458	33.0440810059581	40.4851715048897	19.1844998413485	21.4198689321745	26.5820296124829	5.89957684588983	18.9585060262978	15.2835845164700
112	8.72101703155566	19.1508453479928	31.1385716403078	27.0780332425674	25.8357751573232	26.3891869860770	11.8986276603647	25.4874199289607	5.19862170282439	5.15976671515585	18.7321564999511	14.8955531698703
113	22.565783578482	22.0985055704653	40.5791025119182	19.3455861663955	22.3650871277510	32.7120305011031	18.4756665043921	13.7909259623394	0	22.4673889666392	8.29488644545322	18.1067442295782
114	0	0	0	23.2509936464028	0	16.7652544574048	11.1282853484116	5.55206226957693	10.2547541788973	7.04193118070436	22.5824931461073	16.8624706841544
115	18.8782995378344	14.3147373973894	24.2004290227158	27.00181991069	26.9651202417047	5.01226175189193	8.00873224784666	10.0119707986137	12.8466814280638	19.5222368385255	12.3823094437964	9.50565505809807
116	18.2212477797155	0.116795209733176	12.5395676463486	34.5504123560120	48.9410406563251	3.42264570209623	10.4832337672536	8.72382530128134	12.4996980686845	16.7033821481113	6.75307802255456	17.3699392663588
117	0	44.1832755403519	41.0319118254276	35.8188087634472	42.2276612391186	6.50510246290926	11.3634894123957	32.8516115579582	12.9932436319177	7.95667322665613	22.8978544239113	12.1455556623151
118	29.3200018515521	23.0846458814629	10.5164057903426	0	19.8775677494457	22.2022973754964	12.2248091262818	6.08093912107906	12.3515531180256	14.4242964130132	8.6417973156698	26.7629967176098
119	2.73611693040853	27.5267254103880	23.7343775557359	0	43.330839525928	36.8370723066529	8.47865875684221	9.32258194786523	12.3606246649354	18.3639947631121	39.2722727290727	26.1531022319371
120	19.8653545669341	52.5074336417868	30.0187149503855	44.763413347019	48.6145028837339	39.6023272257034	23.6526236396236	17.9465084978813	14.1624211136774	23.8743106659421	24.3728437314175	24.2861917424584
121	18.1188753865828	68.1948335431692	57.743453047778	40.9949542697361	60.7826973541825	43.7364313611275	21.3874919818009	33.5189854289702	40.9004403508941	17.8939632982041	45.4285864607284	25.942653897601
122	26.9027838336999	33.5314365121531	25.1153558852484	25.3879427070438	50.8303716926667	32.801737925755	17.8881595647255	19.3637985827072	25.6995538404847	18.4861052615761	21.9888945489697	33.9311801101084
123	18.7555713211889	5.83885817577528	7.82935213987248	23.8393167776042	25.0214713338303	32.0030519906233	11.0289098964560	13.4548924957558	6.19108795920742	11.1500969218603	14.4373791064191	23.5532997622366
124	21.8323430588886	61.741790593578	27.0447539162967	41.0526259622629	37.4167423771723	49.6862208901484	11.6615216800122	23.8234554052984	26.2962242597114	24.8317325678292	39.9377551243284	25.4439032518158
125	17.9434597084019	32.7643842068356	27.8747928588895	28.6455678028677	63.4480782869071	31.8665997086418	7.20520484321133	32.8948934195008	23.2924394147154	15.2057416862376	27.1186407008992	33.9254199880604
126	20.1128373442785	47.6744232169986	18.0887767065327	1.39167097263953	16.0306885472957	26.8609269031355	10.1082297373803	15.0019498380112	12.7398310949723	23.2303287482235	32.5939912983389	24.0177898430832
127	15.1410231262849	55.2288262672176	29.911947380423	40.6591397584795	67.1511355749702	66.9361721399452	22.2177522971662	10.6061797988727	16.3579285824664	35.9624519288936	48.8707378610611	32.1696003003675
128	18.5079268852262	28.2436036087488	12.913782852792	27.579466750954	45.8935438537411	20.9096756466816	13.1151663243206	4.92982863273134	16.7883529017480	18.8616926621497	23.7971705899049	27.5674801750717
129	22.1765781179639	39.2529852035757	9.26679350103216	40.0770613760124	6.96322154951406	0.186548676248453	21.3809399567007	20.2884854991108	18.3279581925099	23.7393076089071	13.4526909580703	13.2827006971025
130	23.9176717736174	13.2011087146206	25.8095359777522	28.7809371556951	39.2305278901055	26.0691176190604	18.2864344573238	23.3474288685614	15.3787875155676	6.79878271683296	12.8062055536744	6.53918107692806
131	18.7119548643462	29.7097553067783	48.8949932425525	36.2831516507991	27.5155196640699	41.2520812926428	15.1077585418014	20.4753021892016	24.1267547194128	16.9417771626150	28.8078709172815	14.3980653627302
132	23.457302192617	32.7811955054142	0	16.4924079310658	42.9042935860539	28.2443421640434	4.65572501766682	15.3806223509188	0	8.9472490950701	3.63439785996913	16.4468961797798
133	7.74436703113734	27.9191074370481	24.7869123513175	10.5739363490896	33.7297341903063	19.5763856454051	20.6630541384698	15.2028882383111	30.4315240330826	12.1807385436252	21.8933185791763	24.6342044957791
134	23.8077570244243	32.7316102520539	34.2028396519992	28.894606315171	44.8139862202687	25.6054421213824	20.9810237372753	11.2869321292157	15.1528372510721	19.4561396129639	25.2603108990560	27.8757105776724
135	24.6411637226853	22.3180975243842	40.8825026881317	21.7553498018914	44.0995515741932	33.2688750756053	8.97007332757383	28.4475677873248	24.4487464078141	16.6395038010780	18.3923291988329	9.91519213337418
136	16.5010858205277	28.7867207358119	35.0723435721325	25.2417142622269	43.4129881273212	13.2874061586975	18.5717455456275	18.1429116656978	12.8943770560393	28.6362061823573	28.0009861271381	17.5367218429243
137	21.5852647033584	30.4256657785729	16.4740687118591	25.6288936979594	30.6265956203974	27.2503294263178	17.9535526482158	24.4249367385014	14.8514333910017	7.44129909906228	36.2934573619648	6.82466911250392
138	19.8059738364405	23.0318947588581	24.625469201674	31.4217621435961	34.3304142243933	29.7190200100307	16.3604565122845	7.59139246071789	15.7606712583156	10.7270074142465	27.4967561785309	18.3780097684466
139	30.1319238603793	31.2929884346254	16.1437470894520	26.6543179444965	43.7837860386748	9.49037144751013	14.0930965730146	14.3873119569987	20.0838222457541	12.2156432182998	3.16705017606478	7.86430261296612
140	32.3964659705544	43.3834976374495	17.3076083172501	23.4687891071263	61.9203462556692	35.5310257803197	17.4457940628924	17.3980220972569	19.7254502793160	17.9498018823741	21.2070408179096	12.1304783780591
141	21.4402837812691	34.198305700917	0	25.1996755738897	13.2804455177532	0	8.16657582506448	26.7824229471816	7.93002644451048	11.9297654686931	17.8795382605224	0
142	10.1279768119182	29.6657181272791	19.1510300925662	22.7191011699667	30.3193666596073	32.4806145960571	0	24.5627976040129	10.8572148473917	12.0326216159244	13.5261725830215	25.2262017191272
143	20.9227521827859	0	17.9978531229612	9.91233725437658	32.4824869273005	22.9609121407918	12.1788776519778	12.135938059671	3.41728773667382	6.45933905619692	3.14940287271510	20.9311967313415
144	7.67033125138378	18.6421728645745	16.2954730291519	21.9348325633895	39.3790485913428	5.73482807925828	9.9604667961699	11.5746740047603	14.7739443700752	5.1818622830798	10.0849481228382	15.2709991309001
145	15.0452490043088	43.6958611518287	18.038504901286	23.6699805022321	32.486647320624	13.3062428524891	13.6287579465468	33.5374464241183	0	21.4451590058073	31.0032834419538	33.1096883966019
146	9.7946649639958	0	16.2136703810956	0	23.1908060527329	28.7696002568496	11.5725518245128	15.3416212978523	14.8015962495551	14.0488901995350	18.3996526574021	9.58908365386788
147	32.3720786566518	43.9904856180595	22.5318978891638	13.7261745392318	30.183488557709	39.5620869744981	22.3780611875436	30.474009528695	15.1133663263475	22.3873834854660	34.1953293989141	31.3687556089667
148	15.1806279314733	25.4054199674487	23.2483485524936	25.1227865124385	24.2208157209053	0	7.15624139877328	11.1243875697620	11.9571926173755	5.62722955131125	21.7577628675542	12.3908401260213
149	15.6379349717843	46.142705527243	45.9206250836074	30.6955486163116	60.4736208051412	41.3365538628143	13.3143515039512	15.6705587579716	18.7749983289331	21.6050839874111	19.5396352685204	20.3277550368585
150	14.8673528880703	25.7654108436002	33.9279874516463	18.8381835236281	20.2149711634385	11.7945479566099	18.9967130806439	18.1335127085149	11.3210918867196	13.8540735944165	14.2500378437592	19.1250191997092
151	39.8787934250762	37.7902147977402	33.3888359494398	20.0375265149597	39.1233742223038	37.5652664340354	15.5806328918544	19.7864856464739	17.4456922437126	18.2757336206367	23.2791651479621	15.7671487458407
152	11.6349698411960	14.4083126728919	22.4615720105427	29.5206658897868	13.9436359363987	35.7230234024752	11.1959972700464	10.4192407433862	11.0045499406061	10.8989722104603	4.53460367420289	13.986639052506
153	25.3094611882613	39.945707410082	32.9888129700503	29.3266667220801	28.5483807435909	37.1131584799201	15.9158763449150	11.3652553842651	16.5798855812013	21.4239616759717	24.6833144510003	34.5563117572555
154	24.3746323274096	38.8143738808527	9.5984635912255	42.4547932172610	11.9581359055279	0	22.3018721359948	21.8904254755717	22.8531978739466	25.0332046209061	29.6357764760508	16.3240071548842
155	40.3326001084563	45.5965327294317	29.5203146210051	27.5977466753341	41.6426811443865	22.16120611894	26.496817258435	31.8853203658891	15.3729079834458	8.1288725942863	29.4994731446987	12.9841993012315
156	11.9758958997619	23.5654933595071	17.2007599751031	8.4163884405108	35.0234870882453	24.7659738877009	9.27449453403254	15.3436886129837	12.080556142378	7.7147373841003	21.2044447684536	16.7770911662827
157	30.6626710250786	41.3186951819646	31.6413586726592	43.6132463181874	69.4406703213554	71.2131162295498	14.6335989070271	16.0163380856639	9.01730400931807	20.2111053096183	25.880119974379	20.8207887381944
158	20.0514878970809	51.3830537331913	13.6725298390037	26.1309135485636	38.4309203590937	28.1627400279946	7.8882924036694	23.035650082733	32.2069846909801	8.92575256648713	11.4479827268798	8.95358716076626
159	16.2366072687298	35.7173678755754	29.6788768994603	9.19017476260828	45.3718942722814	29.5442659289995	12.8789791981950	30.4768307352353	12.6569380703814	16.0343938479001	11.7218749816216	10.9278978747618
160	9.31719086958777	16.0354177927671	0	18.0266198254126	26.2356749566809	25.4426993425719	15.1792330307010	7.92145576610196	18.4527476128341	24.0601221969658	23.2052426772663	22.9373217818135
161	8.4398215768283	28.2692890052290	18.8230561172913	30.6526581299855	25.4690840924769	17.4888458124312	11.7423035253029	30.4512262447245	9.05400379307659	21.7018073234621	27.7036514079718	20.7085905193286
162	15.3314307370251	15.1500850425679	28.0408144614597	22.4203758110488	53.378916636616	38.7046497527500	19.4296905009738	18.4374006008429	19.2908915852123	20.215276949861	31.3420995622935	25.0220861783814
163	19.9651999805542	33.6230078319489	15.2860488423458	29.1655416438035	39.816673275579	24.3393775981092	19.5806995963201	13.1337290324986	31.4623300954306	14.4281995031863	8.66907605006733	19.2803844047300
164	39.2073114186896	33.7712834106254	48.0928135252397	39.8285244443086	19.2849166901963	45.6624833239881	11.5898126161025	28.0949819531992	33.8259001628579	27.5482995666105	23.8605636508334	27.9835949076301
165	19.636016397957	26.0953146640637	17.4619863140556	6.91255662975378	6.43322693438594	35.1475054257058	12.3051403328455	21.6818293689520	7.46575519356728	8.84089731279158	5.93855563985261	0
166	17.1843554620547	28.3121680228255	31.7697400648728	0	24.5340240341024	22.1520748976868	17.0234906195689	10.45022652653	5.46683922703117	8.21668182741357	12.2810237525547	11.6614066976597
167	19.5315208900108	26.3924684558950	10.2015262031055	41.1294806520300	24.7804330464188	23.7606227038226	11.6994595641741	24.9386181740097	20.9322063799571	11.6950761429714	20.4798678192644	36.5621160818598
168	18.9956889990413	48.7459910608466	29.0652422246387	23.0281255341342	25.9530254237555	30.6069154320032	11.3067788692429	16.7634952827288	14.6209453915478	21.1422543412057	23.9343932268425	13.0400573565540
169	36.3574022732082	41.5338978324144	29.6570857417688	26.4715760257660	39.5569049945093	32.0304708542361	26.431158255832	21.3786366559701	15.7238260581302	10.8870528704932	22.0082284491822	26.7719903014600
170	9.53731058729072	0	0.246396422263517	12.0056488385723	24.4462485556389	22.465859677824	3.45983683656205	10.3141719413333	6.74029339342013	8.55334410738227	3.65066058201996	13.3602565761984
171	26.3738767078609	25.8840175933612	23.9700625218951	36.3843947055008	36.0614338899606	26.9722604226955	13.2604253000838	19.408455607212	10.0426377080952	14.4361294784756	27.6081030017563	5.88003556007209
172	21.5704781776427	46.5624120781616	33.6697728133312	31.8100292545245	49.7943800812901	43.4901824250196	11.4074290583231	24.8588572799272	30.8181768444888	16.5393659650051	37.5509669600899	18.2348128799423
173	25.6021747324146	12.8583339149072	45.3146005858622	36.1429640971722	35.886055295225	27.172604929723	14.2937794804845	17.0321801453975	0	18.6496958060186	29.5819852546401	10.6176372878849
174	25.9035245193161	15.8488126600201	3.466843758928	12.8923968935910	24.2572852584860	37.0930047907095	7.71126657349206	19.4483060472299	18.1977864626371	22.7783760880796	21.4971236778604	27.0023740717619
175	22.5828418615813	32.4100280490379	13.1433565977592	17.7893228313506	20.5928767473005	22.6744100372124	16.9558717312249	9.08051355042141	28.6193173463824	24.6179645154771	15.4878475955770	24.0453208196234
176	30.3959232489761	29.2440344958986	6.40858887457775	23.401345402178	36.4926312884277	23.5262902955762	16.6141390240951	18.4825290494875	10.3071208732135	11.4829425936951	17.0582856346089	12.7114541399622
177	10.4876174236082	11.0043789090401	29.0979935891927	23.3022469779114	22.4701070573485	24.1619632432484	16.8706030058547	23.4468874310325	21.3887226675354	11.7846197398088	18.5065269333379	11.4148625956383
178	34.7560952486962	33.3037309956776	25.3902544383197	18.132451393416	43.0470547880752	21.2679680740316	25.9464547989362	3.23715452758997	18.0488560139422	9.2318681463202	23.5115718570574	7.57613232554023
179	14.8470871549815	21.8483604124331	22.0158125404877	25.1253954750795	49.857274935096	36.4396990547646	5.76910357462017	21.5883442205860	30.6186983582836	13.8582035956014	21.7980514464718	26.0421435498955
180	32.2066970116465	26.0920951255198	28.7743942234450	27.5315795108188	36.679075401501	54.3248176861591	19.313615357235	15.6228298674608	15.9845617278475	10.8189858251554	39.4177179028083	20.4556241377497
181	36.4826426949417	30.6910266189749	33.7580046732417	16.5591529967431	57.2652440904199	50.557203784475	16.5678548298462	10.7821010421221	12.9731233084709	22.3519854067244	16.4423543978354	12.8787492690919
182	20.7369810633306	19.8957493684031	3.11860241995567	14.0952768622738	13.5234633177266	17.5819044411216	22.050216177006	20.1174866160448	4.19942093124424	17.8558664286875	10.9565117641703	18.8871710888898
183	25.2666383983716	29.8345754493723	29.496683068458	38.8418959103048	31.8939961587516	24.4357938206317	14.6701244815639	18.6087600065050	17.4225661872341	22.0830131086709	36.6359667639814	12.6974898983666
184	24.6774777469523	46.3645481624188	19.4331598556796	24.8922709895341	21.0037290124141	21.3609854376077	16.1466893090689	19.5697333707987	11.5163857973347	13.1860963293638	27.0037580313969	3.10243881894035
185	35.6917203281997	40.4401430916948	19.6863182504743	12.4429252113444	38.4113157404532	0	16.4414040785658	11.5051002581405	19.6991844714542	20.7222420203564	25.6991422508263	34.1226088072922
186	20.8235388451400	20.4255920579068	5.46179971945674	32.1130007762919	30.6380331101696	15.6820345493059	15.9172826596347	17.003237769067	12.4825262492517	17.728187207051	12.0031479855037	9.69080519087606
187	31.6592757548247	6.59906159681212	33.1927514266636	25.9059750556015	40.7075468764843	10.7376076347277	6.20651172182876	14.6678415266065	0	8.87705686648794	14.6659633338635	11.4362299860406
188	10.4028005724932	39.9082971604991	22.3612016522331	28.4197833850272	25.4790081307494	25.8214963630523	6.80921953473563	14.1000053884455	1.96569908416597	26.8227196092125	29.2835225244559	25.158639519258
189	4.13538161868661	2.96691272104828	20.2085669331698	10.8222047724460	25.7105909013338	2.49403148508496	5.53403260138546	9.25192071016494	3.26637042247362	18.0671474992559	11.3380095931124	14.2803394003039
190	33.3434050500292	42.35513327426	21.6492813469508	35.568915878879	39.703748951828	20.4728621509519	21.9621084459719	15.0433702389172	11.4372707403258	21.3525149427957	38.822415784059	21.7499069251962
191	18.5488296430009	6.24401522896465	4.38820327229325	0	18.8318113994909	4.88786922561926	11.9687859501473	12.0530578011893	8.89525459507543	12.7459882159242	18.0721620628840	0
192	15.7663264727325	39.4215552298508	24.1497661216231	22.9721878676610	52.3037064029371	18.9830217799555	16.5526799502142	30.2197875673446	26.7412176480709	15.9972270767311	34.4942878918610	30.3151916956409
193	20.3433902162087	19.084476900661	34.1018487322194	33.7936457223663	49.5836232380423	39.4060071131465	12.5332717106662	17.4454187438044	15.7175557276125	21.5861289052597	21.7999921786218	31.7787294029775
194	20.8877214134025	36.7983501580546	7.46156514633599	29.6975807628268	24.0019413364355	20.4271718417523	6.47825145833039	16.3382796914985	25.9888003464248	17.4961281174392	29.6817905355077	16.2298113656994
195	20.9354557672593	0.762771781187908	39.3502355093914	18.4130055322259	30.1544869587874	5.3108301078937	11.5278931507181	1.73567621122175	4.66924493677114	11.4271897851602	24.0512874795537	23.9833113953017
196	0.0151644948517919	14.6310655502665	23.9298494386186	10.9523133611692	13.5673832642640	5.8702064309417	11.1698108208225	10.2479674408446	6.50005730240474	14.6417978561537	25.3703305994993	13.7811460958333
197	18.4733289214482	10.8720273148969	4.79026000382534	26.2036079578013	15.0197890066869	28.6208596427594	5.65413506253871	8.63069607434794	26.8499146342069	16.5049017243809	18.3684160888798	10.3299130112686
198	31.6428357540177	26.5674950575108	7.50168672874008	38.1505751425819	51.278088542071	37.1455524172505	14.1147188057460	27.1838934092143	24.8792961754329	23.2397524809817	11.9431737278753	14.7536668687653
199	15.4658594755253	26.5738859078166	12.0209802683502	34.9757936445144	40.9068041245673	11.4805941959246	7.784363450457	12.2948299437491	5.69814795154045	11.8498152005066	13.7945385344883	2.6250241380872
200	10.9213497913987	48.1692720262621	26.5691327990643	21.0304612699892	33.7114766483341	28.1624508392174	10.2687679971569	23.7988679986254	16.4363690977483	15.1183086949181	29.7188179004188	20.8593645325640
