# Supplementary material for: Simulated data from a genotype-to-phenotype crop growth model for pepper
Source: Data Brief. 2021 May 11;36:107119. doi: 10.1016/j.dib.2021.107119 (PMC8165395; doi:10.1016/j.dib.2021.107119)
Supplement: Supplementary file 1 [file mmc1.zip › Full 100 GxE datasets/100 -- h2 = 0.3/1435183284 200 0.64 0.48 0.64 0.95 0.8 11 GxEyield.csv]

	NL1-15	NL1-20	NL1-25	NL5-15	NL5-20	NL5-25	SP1-15	SP1-20	SP1-25	SP5-15	SP5-20	SP5-25
1	21.1231565255221	44.0217989353409	20.2553949126901	39.5875503620326	65.1688648976112	18.4944004115322	3.82851946352878	11.8274237254912	25.9955976281929	28.04511413515	25.6203092024693	33.1488417823327
2	11.5114046033953	9.02061304218333	13.5497241408268	33.8336693360756	23.1973628693119	37.4728786962475	12.5659299186552	7.32696567902997	19.0221772414331	2.70089221311603	5.53334337956695	2.72300748020217
3	18.1760995830352	43.784648265616	28.6927227591661	31.3917551111609	48.5430812963547	45.7191893363173	18.9006136074372	35.3005152105534	23.5071065252198	20.0305727843438	33.5915328576305	34.008921944785
4	19.4220449611056	11.8436939923145	17.8173804960363	44.7230269197792	48.8938992652027	28.7868354445729	17.3597264032485	13.1974736753095	2.80755274782538	13.8520622984830	21.9801486429248	18.3831604660512
5	11.6389127952297	19.8100280877718	21.2809140888835	23.7524951075118	22.5729657171312	21.7817364191044	9.81776728704076	17.4324345548306	0.935324850040928	26.1313192278537	13.8227720234523	25.6224725204585
6	22.4874561434242	30.0126760368240	15.0780718576219	22.7211391475292	61.859135726129	0	11.8487987530157	15.0102043047799	20.1841642946735	12.785029504854	19.0164559483957	21.0597910464205
7	20.1155635911461	21.9595786800528	25.7255427503462	12.3122763466585	22.7458288103786	14.9469944518100	14.9227834938734	17.9782651010175	13.6198178434142	16.8146194854678	22.8275957269882	22.1420783717828
8	11.8771022916709	25.6708875632028	18.1520847546573	21.6180678637538	17.9530557360586	0.634781533866327	8.7253052180564	14.6214774310538	5.57492816497948	17.3956937204276	31.8697542943860	4.98360443228539
9	21.4035304955806	42.2010374310913	7.09492871470209	25.1193124863768	46.9966335438739	62.9779555495051	18.3395901020400	19.1414383444308	19.7597766012949	22.2847233531311	41.2541246674324	32.8129761988975
10	12.5889623244413	36.3237453638885	27.2403255913364	30.0660250620906	39.1725818194639	36.0903187583521	24.3378952023694	24.5613721234179	16.0295414092506	20.742972696467	20.9688330779603	23.1862373324043
11	16.4424040841830	27.3776614848411	8.73519437074918	26.5406818590674	16.5073723688856	40.7927026598667	10.0901296387557	25.5761223312555	24.5900427137362	27.5894616425494	22.2498497510144	12.7682022889810
12	25.4220912792726	30.8705577349221	9.9260580793603	0.207654800271460	38.5872144806387	16.6954643972981	14.1311561481604	18.3224764064866	9.0151452093354	18.4506186236221	14.5231785947013	16.8252891771951
13	9.72711355180667	9.44852378132303	14.9090103582280	21.7632524047871	36.4852061982637	18.9399809103662	15.9940425169475	18.6865151626293	22.9704273804027	8.10559247113926	15.1591254831534	26.5718581721701
14	27.7949538155643	36.7922107636880	24.9270866159677	42.3673333633020	46.567558312968	42.9689761903265	21.4552051824479	26.7865883890006	12.8617983418123	6.20149077499434	29.4352027568813	25.5061023236361
15	30.5011061868177	29.7028692623912	19.4834274005448	8.66579818269745	23.4475675006757	43.5299046736894	10.3559887200762	25.5529411794138	14.9563968487934	20.8885680864744	13.5330553287799	35.1839870408174
16	4.02162218275897	11.5540163461979	12.9466253702939	19.0722451336609	20.0566644719124	27.3293677880649	14.8029467222868	5.47425277658277	11.833096919365	4.61039185092859	15.6146992343934	5.36900154495655
17	15.4114940939014	23.9607283682468	15.3748631730313	21.6485491946447	54.8289176563393	38.9040374053833	13.7610859924524	19.6855385149659	11.9989120636380	19.7631760186238	21.4270783233581	12.0815554229996
18	18.8660774243162	30.7511097590071	7.64125244489283	29.0509456284629	23.5618097490985	26.3431502081401	8.979037982063	9.73301529720879	28.9914850564491	13.4765241712310	27.8060105421582	17.0147483898967
19	15.3448366241795	23.543787212607	31.0032157188349	44.2218625717321	39.5052210113154	43.0690759578374	9.6567817451575	23.5752443280728	18.405976008827	16.8837091139369	31.2421957964976	32.5298847195961
20	27.0087217884026	22.1194398402246	29.8882152322057	23.1057613246114	46.0663378458291	22.5558216335462	7.24107092110764	14.4098529749142	20.0408746573462	8.44021623793095	26.2334168483981	17.3200388176259
21	25.4803849628065	24.9828998633922	24.1088250791499	39.5188405044496	29.6861514156829	58.759824601622	22.8599810803064	26.8577770702727	21.1087102806854	22.7796901796241	19.8999500101457	15.3162602857164
22	35.2627297263148	33.6528978363542	51.3614493642674	49.5329219322762	67.8958637707326	28.9903310943880	26.2350588739143	19.9322178329509	12.1680714626958	29.5181148843655	37.2260522923492	26.9727628184959
23	9.8467314105064	19.9997323141153	34.9477560491789	45.218008313704	36.3038882710454	14.3475989302444	16.7223227327827	20.3310563734040	14.9305599850594	23.4115263594362	26.5605296142934	0
24	17.4435022477633	12.5845425789863	21.0703731810190	14.4307948109554	35.5955028125742	33.4100781735687	5.77394957231678	15.1874649057789	15.336921524113	0	9.26115219041233	16.9763711521608
25	24.0133595187247	0	15.1270204292622	17.1949272273111	0	25.9063134139598	7.45356217912871	20.6254728048202	2.19807720003154	3.19647275747145	16.2972487948236	18.3524092176022
26	21.6860276622823	17.8549267333681	25.9544907764537	35.3608864914698	48.0257250090337	36.1847347872556	7.48800395821373	30.5913928237217	10.2085246177001	27.3955907466773	15.7367869298146	15.6930113764606
27	40.9338184950084	36.5965648039978	15.2880449410914	32.7811257537913	67.5215440426416	37.0792245705276	10.8323429745419	10.6849762384625	10.4806298618691	15.1174952784169	12.6749750383441	2.95297449982704
28	24.8425932973641	47.4458637500716	23.059398510764	28.0987446432125	53.1426241904178	25.1749956009201	14.5259545116087	22.9942305169209	5.45249797359954	16.659308863545	15.5642638390272	24.92442865178
29	14.0240083155510	20.3089820410061	3.4111994650644	10.5974950077941	0	11.0081941006696	10.1559307154031	3.44735519030613	29.9458862976112	11.7080259122406	13.4592880754559	1.59458552834531
30	5.51881926252345	19.6942935908939	19.2248887675966	14.4631155933416	18.9069923296032	36.6119066686790	20.4455052121114	17.2242035868846	18.0747970711995	14.9778458976538	13.6101487592482	30.0179252448616
31	16.9018113638389	14.3657601124703	14.6368139694407	18.2744974217589	48.4166293390719	44.561334970797	8.81638823869177	8.49754886808704	20.2976333394018	4.12485315683717	13.6508588197968	30.3451550498027
32	27.9311752492478	17.5646807659841	13.0582901633051	13.5729967774138	21.714072904642	26.7995475064805	19.1399664523213	16.1748451514887	16.9534754811058	19.9925045135994	20.9147118830398	12.5006017433170
33	16.6854944280534	38.0064096239604	21.4937772035622	17.7686826159895	57.3895704800025	56.0032715621894	11.6472205340132	11.7121999442374	20.8163650872628	21.2466816678534	30.1592891359820	30.7412789375827
34	20.3628190909237	27.031786028903	16.5792091104701	10.3481829536926	21.1255476099235	36.577207198496	17.1776622677586	14.9694413271894	22.5576628603472	6.35283723741513	11.6284566395029	11.8134625217344
35	30.0772153491835	19.0783487313743	20.5869570587088	31.8882898727486	41.4832796927421	19.6875078418597	24.2575846255735	14.4544410213625	14.2770909129059	13.0184557333075	7.90125787643322	12.0489233783809
36	29.4119190693983	24.6314631965524	29.4235095875266	23.0469691735626	36.8773331452245	10.5757625838370	24.6061646521502	19.1081076539402	14.9987055279267	18.6674219723159	23.3882578507730	14.7794819831553
37	20.3035004867052	34.7283162656202	11.9753476104207	41.4111121857258	26.6278238091419	38.869443918837	10.2822242160347	25.9070446308721	28.0913456648765	16.9262878264222	34.6669386772234	12.8078175106290
38	0	15.6120107945251	0	15.2570168709709	20.7096806070203	21.8825535239048	7.61782874909521	14.7387258891640	17.6537493738638	10.3732931350371	24.8180121814457	21.5621621995355
39	16.8542361308097	23.0037821361159	22.3963508066784	23.2236410930568	56.063619606791	39.4364346709916	16.0271934717457	18.1732635831475	10.6703209824650	16.3905499596033	31.0911420718353	15.6819949113123
40	17.2715503604704	13.7145990824563	29.0413436386672	18.6169058173458	51.8108575565627	36.5994344193387	24.4497437874241	19.5848205105981	20.5454365200263	22.8695360424796	34.7120612775099	31.3589594038176
41	0.335314519414947	0	21.4985348077890	19.5298752781569	14.7298704805652	20.6786935356803	10.5811324576996	8.68946234424108	7.51410162500217	10.6970897103373	4.87173503001879	11.152458713614
42	21.7174413234682	33.7763235282645	17.3422870492231	21.4140699945981	6.68163599465112	36.7652992431885	3.47003512042324	18.3664926395141	13.6598287003698	13.0447845485781	31.7808746756494	8.59042912345239
43	11.7901827053328	23.4278120144333	19.8699007671807	33.4272634193394	31.9597235195213	22.925809163036	10.7594714032268	22.4666369040712	4.14143089076767	16.408027363171	21.5125328857996	21.5502703703426
44	25.8510155655276	12.0179206258734	23.0234863618256	31.4563775149906	21.8132061236585	36.486482310108	17.2363770604505	25.1455326455787	9.37694494729545	22.2677201388693	16.7849478866948	17.8204949917148
45	20.8361899646921	25.1541430117126	20.7680564349800	27.5086534731046	19.0011818199568	26.7244274256805	17.3991734391727	7.26693229751379	8.26267174679307	4.18069731365382	28.3440600317945	15.8112355887528
46	7.08486559074031	10.3175042999528	34.0475484079140	19.389511428308	14.8885736165913	14.1057920600248	7.15246223805084	21.4952640262595	13.4846281437929	14.4144443205024	21.4327238498453	8.43642915108803
47	9.93601334887867	30.5300526905331	33.2610414340713	34.0029502977833	39.281607405512	41.4991563003817	8.99864587731706	29.8870710283424	25.2752820086870	15.8763933803705	22.1152158885515	20.5140772272825
48	10.2910412936578	0	17.2761056261564	18.1846166266657	26.9549706225083	15.5435042112009	8.73663672318137	1.44050405077460	0	1.69398300158935	7.96976982648579	6.09226180421447
49	17.4112274039620	21.8887672618959	43.2547864911079	24.1931835637984	45.4881187730508	32.4606309340826	16.4359717244569	24.1767903048153	25.0050956175393	17.593896158042	29.1559784136348	23.8730514432394
50	16.9456210780555	21.362429627675	15.6371845308877	14.2676203736551	18.0072694499455	12.4888858503698	12.7791413104486	7.88417215113004	7.47684973142978	7.86215919971431	18.0581675610560	10.9972929781394
51	9.49051293780538	3.42093712283492	3.40776662064750	29.1128823778512	23.495986583368	14.1555923539859	10.2992915476694	12.5272937353882	13.789975764502	8.03245013298491	0	2.06227828715083
52	12.1500983801664	28.4729814368685	26.7739869096438	46.7993992906309	34.2006116132639	26.0899750788285	7.09297725101509	17.5707355113632	11.7208153256517	10.3832329906703	26.8831967922156	17.8834098948713
53	21.3351081668924	7.33572862763024	20.1123274688808	16.7788024311563	17.7257710798303	3.86964290932462	13.3092273397436	22.8129058583441	14.8430844038525	9.24779020728238	5.71726937435332	24.5591240390166
54	8.6987796543778	3.69382770341248	28.8316291616142	23.5944617260893	27.6016779198475	22.2218901928667	3.14800913508371	26.8315678241674	10.0722106424891	11.6979558901913	14.456290990085	26.741926860353
55	16.4431544578264	17.5164100068502	36.4588369598136	56.1095031191547	54.4780566557328	16.9683697757233	16.8988815317900	30.8085617927087	20.4878131913776	22.1122802939194	25.9397414440511	24.2554365323009
56	19.0504767940546	28.2520106485419	24.7885710783758	39.4477153318249	37.8696014501242	18.0019505190384	17.2094540245804	35.7020282218028	26.2782208109614	10.2165828844063	19.0551633607492	21.5141404372894
57	29.1327166005259	34.6120958400733	20.8421157191179	28.2432306012101	39.1633416535637	43.6684676801069	21.3301236624909	24.6819689398269	5.70805215714552	21.1644453532723	30.2497800921649	21.1305385257011
58	19.253909292947	23.6060300043568	28.6504461186088	30.3579408495764	28.4230038988342	33.9326197094575	8.06809294071967	14.8533592196431	9.66428638330162	20.3918009462234	39.4408483780285	23.7898112573296
59	17.3331856430756	20.5899830597691	18.6818264225823	26.4129514326555	51.6818107810145	41.5823899295312	12.7725210310677	15.383874278044	21.0086313978467	20.2142561961197	16.2638432834546	19.7738476409742
60	5.9431906291617	22.7905083203074	22.7085369680352	40.9355340809626	36.5648467877525	59.9009285458539	11.5321972756133	22.8537946822134	11.5527173086508	21.4882900747356	27.6746498448743	18.539563522149
61	21.8714463179833	29.9569419891865	31.1126964827576	30.0835820651976	25.5350340052851	53.7154713725241	19.7327431693492	27.6404464298077	17.783677375178	29.5697457830243	18.9543249779531	14.4178318278361
62	27.0265177446146	28.3417113088105	40.3492267833241	15.8937790619592	28.6574904788553	38.0776523313683	8.48869861462827	31.3503688046705	18.9176224115010	18.3093069064073	17.927541344382	25.7498320827882
63	24.3641742600123	28.2343753190726	23.8326078573192	18.7336223911612	36.6793910987447	18.3095893278198	11.8239177087689	29.1250965290473	17.8289428044604	20.7596885932947	23.1321826152909	33.463937871135
64	9.39059012940386	22.9132321515358	0.857806799517675	30.2993848998665	24.7703552874252	20.1328955048363	14.7813272222830	17.6879180212175	1.37079319236346	16.5487354609742	24.5113480004456	20.1060814952872
65	21.4179905886033	17.2285902935952	36.7389155379706	20.0176775210507	0	17.7051746240748	11.5203499693088	8.23682840778523	15.2855856917625	8.08011529888803	7.71211965464329	18.6262367087455
66	16.7811799062457	37.7283305910141	24.7899521523931	8.75454492154474	14.8824115735587	24.3742230356557	15.2887919100886	21.6365621196909	14.2916231326795	22.3516319903986	24.8434491116976	10.0411040280757
67	25.6388664129892	28.7913713476439	18.5106714190934	34.6521149215013	40.0598407115129	38.2928412854905	19.9371648676553	21.4501758253156	10.3348605367529	11.1248117502042	23.4103821080875	23.6311866430213
68	26.3704630634397	4.781894391243	16.1083722455970	7.74792658722354	42.9124661486195	28.6323782790411	5.9322758529097	8.32670121056429	14.8208489151687	11.3563824131952	14.706911116672	24.1013311106397
69	25.049555624689	31.7235557181749	43.4200589184565	48.627113684192	58.0985501783641	37.7219878762186	18.3556030147727	14.4016520145024	12.7440845116781	20.7093388347531	31.3160080670612	24.8419949158027
70	33.1883737954676	28.739152066586	16.8916913531185	26.6926482243226	52.5676107298415	29.4012873041372	21.2812600955485	30.7232688704788	16.8905914852955	18.3310727746386	10.3206910674983	7.05212254264962
71	10.8900908646420	34.5462141513891	40.8440394801307	17.2709143280309	47.1046900028875	6.67278429260938	10.9237842111359	18.6165849641803	16.3426251801627	17.2475731715146	29.6494906100152	6.70150396628065
72	33.3364188342041	30.8372747449104	18.3836875069762	31.5049256189016	21.9976141507366	28.4439885961530	28.1833518889147	29.3782537901265	11.7748309417534	26.9112641003895	30.6802966845739	22.1338530099416
73	31.7118471159531	51.7797926262136	42.4618949493516	52.2258424960323	46.6156401576142	32.6748637758613	18.3188011966734	18.6020185016623	34.8075080852263	13.7663555249184	19.2667697031988	22.7558779335533
74	23.1897843640878	52.358900522225	45.5398871786387	24.8672708326652	60.6080302135638	37.4429565727034	24.5640388246406	20.1750712714388	17.9837914053443	29.2763617365374	33.4285487725868	30.3814365507003
75	6.78553603894649	17.2625878579449	23.6886942407199	14.3771671310627	59.395710519981	21.1155776432579	9.39937048482537	24.9976677998167	12.4701991559567	13.3782342039879	27.0357407988553	25.2591132052296
76	30.9228191660982	28.6719473069083	40.2258289441994	29.8331604667781	41.8355304156695	12.7363905858911	13.3842732678021	10.5655082398957	9.6442162829574	25.1228033274382	30.6426032371041	20.0369338868164
77	6.11453212992487	22.4423192613517	12.8497031875368	17.3999379320814	20.9334842269126	40.3100151524112	10.3492756226504	19.0112033743429	7.26497103076628	15.3098613126089	22.0615090726036	10.5595422689297
78	18.4140029850238	14.9304997886971	30.3502826577114	16.4333860419278	32.8458208877487	17.2543121830859	17.7778606350433	19.1877446731421	10.4843867670652	11.2870052098215	14.5448785549403	19.4422759177169
79	33.0610305915848	38.2425617130357	29.2635380359432	19.6450007856596	49.5904727229768	42.9030127808199	6.21569591600389	17.1107584329098	11.0309112851153	18.9806122670898	36.5149572789556	22.8703335777574
80	20.3819727947667	13.8697484407172	31.0649386084484	11.8351149876379	16.6875133257324	8.64365059722008	7.19273783900623	17.0024232947506	19.5495351408208	10.0842365789832	13.6082563739553	27.0373549306635
81	13.9503272790886	30.182371760254	17.3650011142830	1.36693834728732	27.0837980159928	18.9750116878357	13.8429482368136	6.33827144469554	19.4251618060952	20.144238929081	22.71022035712	29.3328111447026
82	27.7046427795035	32.8995405025186	23.7008633817844	53.4162238398789	28.5547127713983	39.368848099739	20.6748537488818	22.8616106030823	10.8799244179672	9.33149151921801	39.3126284259178	32.6839014475296
83	19.1416129166996	29.0041529099042	22.0648696629035	19.9074269875971	17.1726181670452	22.9437870292254	6.77158730576068	14.518893717551	26.1890293807798	22.5729271615984	27.0497106354397	28.8231206100967
84	27.2142741644511	44.1378443314269	23.9778486077404	30.1621052540128	33.9058667494741	37.6887701716661	22.6360817491985	21.3224848864044	25.5819489134793	29.0504402662797	25.7639168216408	23.9503444194236
85	35.4781027391444	35.2021114156008	9.47411752644052	22.9503283300557	64.6562995361279	23.1912835753731	10.6556723339430	23.4765193431884	30.4541751841473	21.933683506145	28.8851835426528	14.6555139702676
86	30.1503214420350	45.4671876141968	34.8466213368799	43.9217592042284	51.1901951745563	44.5424005584848	13.9722407239930	26.6588444765598	20.6165135676909	20.1408138649569	23.0627066147634	36.5881344280009
87	17.6450391534714	2.90954040414097	16.4297469357748	10.1684986438345	29.5061785865351	15.6503234337958	4.09141149126086	11.3873528945026	16.1520863438994	9.1175472572423	21.6981393390285	19.1045308268153
88	27.2302981448361	23.7029520119421	23.655636449311	15.4794064254809	37.6390511568571	25.3921789789203	8.06793730776422	11.1856719462092	19.678682634657	13.5518574131365	15.7950713491949	23.4322257737437
89	20.6082009816715	21.1118761686159	17.1900720959827	43.6474935895697	30.5232193187791	40.0661005493116	12.6488053533616	28.3034222109288	18.9842944043987	15.4206879020412	20.0608517616403	20.399089914279
90	22.2986173281128	25.5192609372547	6.99080874987815	36.5619612507476	43.7297070101403	33.243449453143	16.8027051325606	7.56485608881	25.1079276348631	17.1342366062472	37.1744048945982	16.5043435659403
91	28.6832312055706	40.4199756487851	22.1121885425032	39.8627554344441	52.0356354535629	7.70169339318183	18.1129011932764	16.6486373146954	5.99801065922181	22.7546047930091	26.2894680578427	18.9252432877750
92	37.7665839107919	47.9182235824245	10.8680073075331	20.4087274356352	28.5286601134895	21.5610896330019	19.3783788248171	17.9322686619031	12.5132562746632	25.4698028348982	14.6474498238810	23.0059892909048
93	19.9597999650963	25.7909532284399	21.7193582194508	11.0630595093945	31.9404609297614	18.0973871381235	8.50666637336651	18.4779827528599	7.64951389266785	16.1539879792497	13.4817968470663	8.00851135250958
94	10.1701463091536	24.9219337002247	21.8407763337863	0.456143176458841	45.6201116768265	26.0104064618633	16.2491955383017	23.1893637206898	16.3377462073999	17.2595305057163	32.2489931231119	26.7152047137865
95	20.5393384686371	27.5921397178403	7.07094009069259	24.7121327612832	23.2070367657511	3.05902248536004	14.6388324659272	16.324750258705	16.0618891985721	11.7101882216711	13.4447411950539	16.6216349199834
96	26.6093932303699	16.6718439029819	39.0153685327306	23.7523118053077	47.7544835914728	52.2561212488902	10.0363326537239	5.44479096514612	16.9612521673184	22.5205730465128	20.8721444021149	22.8259577984419
97	19.6854155236909	9.46832701482526	13.7079988557736	27.7539008566614	27.7090428695941	11.9552227800805	1.03789516876958	17.5555720544928	6.4968160795031	6.48041220379121	0	0
98	22.4771639146896	5.47056573944079	10.3333707837335	29.5202925208747	2.51588292060271	39.6314732273423	10.4800907821302	16.0381441837424	3.75001257079296	14.9794930485379	2.43224170311602	7.73772810834332
99	26.6798539720527	25.4778601304819	7.75721983616295	12.7043311969370	41.0091158863672	28.4469660702069	23.850262972243	20.9811912453855	14.5435630459929	10.3707607504222	23.4090269845234	16.9168330351934
100	39.5800918349161	46.2018331274049	47.5254328466449	52.7073884110902	57.072299825179	67.4907220661997	19.2050623946298	18.5047169471184	9.31412039358736	33.0583615825878	26.2321504069326	17.6060137037129
101	20.5378009973338	21.3262570917200	19.4382283878567	0	18.3053366104272	18.2280038939940	9.2349170468648	10.2784273853414	4.86386037572783	11.5154706831648	5.38093158344734	9.4764499789052
102	1.32113214211689	0	2.93374544450275	5.82825500797623	4.46475118244625	0.782986557353894	11.7262335481290	8.7464981510039	6.90858582406141	0	5.5458987148231	9.04353044063457
103	15.4303221660188	40.2367422273868	30.0582267284731	25.8263843783826	34.9073600161548	29.3595502885468	12.5942738029100	16.4651810011413	10.3423973366852	23.5439087555113	26.2243023329481	29.8962761001285
104	18.0656022988715	27.7567644779081	25.5995404031589	26.945768304398	42.6347928651269	16.7421060136853	13.1771040519935	22.3833337707768	24.4737486807915	13.0394918191661	21.4034421053837	7.86742484825708
105	19.5461550221953	17.7161892675043	9.69117625823244	11.5347439825288	1.84821394280833	3.38349776062153	13.3797346442585	13.0324690856354	15.5668287356685	11.7244394963710	17.1336221012654	2.79885523464124
106	21.9630740061303	39.6171557432722	18.9854265177294	38.9234109932409	45.0293486597352	31.6186450786449	17.6487027508057	31.9155781568847	20.7654137461343	12.5340722949556	42.127774639288	12.5932278007399
107	42.0143232774217	33.8902207180451	28.9717118774437	42.739614160508	80.1741813385865	23.3371974826424	23.3829972043824	27.8591347382684	21.0479627489085	30.8385647785095	28.0424180353938	18.5910849783025
108	30.256424317989	33.5287828829714	12.9607400717558	40.3527181300237	16.5969925020952	53.3537194613353	16.9414351789481	29.2955152207205	11.2373123473436	20.2832284135244	8.13830223719886	27.176168877251
109	16.6349160757076	24.1449490548211	17.47782755083	22.9912894668944	43.6997721276778	23.9112445942618	19.9906286121618	14.8683969347447	15.4835991811362	33.0674021210972	9.43746991868896	15.1004620585727
110	13.6494188516833	6.71546808738097	37.0169703999625	14.5673632607847	14.1129750681128	43.3269535143373	2.31380067396111	15.0657419832185	10.9737630375312	15.7031111718529	0	21.5827458414436
111	32.0133081495045	28.3720080842935	5.83532425135994	25.9422479315209	63.5047673438758	43.2936458931487	17.8095141521452	13.1864976025848	14.9313036853376	9.70051060145944	35.2898882601055	21.7194503121720
112	0	6.50015915755354	7.93402740449149	17.1912228770556	19.5448832759395	42.1223442322515	14.9146880210425	22.7455715204513	5.43732097635307	13.0100495361942	0	9.58486495874545
113	26.9156003872357	24.3947244919645	31.7561869387567	22.4777799063420	9.49717161777988	31.422864614305	13.6057640057072	22.2094400417397	27.8909882659878	8.14486424090436	18.1522675233638	21.9583261529102
114	19.6889822089937	23.5681569209440	12.9512859204243	7.0720018729051	45.798622209757	28.8728238935169	5.22744470690853	18.8754341385102	2.82488425169112	10.2034232503592	10.9542787528475	15.1246514761268
115	10.1089416920728	37.1495636073979	31.5829643707332	31.5929510370173	47.3180923214832	55.4390510890522	10.6198665000100	19.9447884941658	16.8290023750004	14.5243174950785	31.3634350574253	12.7839781883631
116	22.4763907121645	24.9264103254034	9.9551135223159	16.3065478939127	48.4718020488158	37.4813899304513	19.7274776502681	18.0423494018531	4.61149971221496	5.26783032525646	17.6219491470017	17.5877034231332
117	27.0207071711024	43.5919592918422	20.9159814761782	22.5628490755090	23.0543153818992	17.5125167636908	14.8539993688312	23.691459867814	21.1011245198398	5.57010955976719	27.4407533908934	25.3623044665234
118	29.2826747617234	29.9758412984178	29.0271195641973	39.15628539592	39.5662946193133	14.7667905730305	14.2846022381659	28.1112761261239	8.85273275165155	15.2462957024991	11.4036623434748	10.0682020882722
119	9.40249143638245	15.1318139988274	16.0233315016489	5.38956908584765	17.9604500950683	19.3450782037254	12.6940562666766	14.3035753086835	13.8582367332598	10.1925085567530	19.5641491371998	8.43176110792576
120	25.0059719953635	20.4420213559605	11.8498026710854	25.8065246217048	16.0455760451233	17.1141085158383	16.3094886308746	19.2582086190450	11.1733776318271	6.99849771874752	31.5650103994493	15.3315732372505
121	35.9363264633214	51.2677072247725	22.7534319407187	43.5724764836006	59.8312511900414	20.8268290582364	6.51214381786702	15.7482247461385	25.0008458313069	16.1987310545902	21.7041643245669	9.4154874125702
122	3.39415221202393	32.6088982251213	46.369125855516	25.8337513686128	55.4725854103274	45.1310194980565	21.4413032259739	36.5142032592636	30.1378436111024	14.7400389370377	22.1250005457262	26.3170867789028
123	23.6264885012879	39.4374908735641	26.0870845538476	37.3620442549869	36.1938176959222	16.8809750811079	20.0257594032549	21.6570651194901	20.6334860897680	37.6742656139796	28.6596122132024	26.4776293297025
124	9.21890005928353	21.2666907468557	22.5567658783749	29.6018492545429	11.0989193417349	27.6509843355579	8.58553866401657	26.4415043879302	13.3466830599232	7.60961286090737	14.1614065083825	4.19613725063980
125	35.6281892467873	22.9541927537197	24.0179288998524	27.2529854462473	35.9568060005374	40.7976628733511	21.7012966527049	26.1769717838025	21.9999325111953	13.2859880074014	12.6089876109855	25.6819827770715
126	29.8524997377973	46.4036242824441	22.8797178133351	37.3093971851996	48.5540320977904	34.9634270539661	27.8971272565602	20.0933101749325	3.84809755499568	24.6088320358474	20.3892586440838	13.7539651645847
127	14.613137693623	27.1050933680115	5.5735667702659	22.4351135188908	34.1918410128653	16.5598563409654	12.5916845465803	4.82251511887865	14.3168985561871	14.3702038902024	14.1470579329389	24.4494060088889
128	27.9171849910585	22.7973567602976	14.9957805192324	21.9495348064958	21.5658242226186	20.0270407989159	6.09796666489452	14.586137078078	10.6538399080991	18.2541051173257	14.4655367670401	20.8550317045371
129	21.5899265101228	42.6522852145249	25.4594355501066	35.5806229617114	59.1558084691221	28.2686422423918	21.48289727826	19.1131115244735	35.5965927603308	21.2923208515962	34.6632893768084	25.4864138490618
130	11.6349438023692	6.00064395263423	16.9752708141524	26.3273349970054	21.4057352749388	26.5897218926216	5.97175625475694	21.4207022480544	12.2739290561956	3.57929770263238	16.1020488060707	10.5753010978391
131	24.2084944589383	30.9341141403149	22.3166493739617	34.080387156596	57.968198516866	19.3703419046656	14.3902025297443	21.2768961590986	13.5284208464359	16.7360916924757	18.7261967519813	19.3701923558346
132	28.3944804993322	8.8364879778906	1.65657055142206	17.6321107220660	29.5474746235242	5.61726095155632	4.80675357221804	23.3878671777678	12.4999219732691	18.875104677338	17.7386652520554	15.1116135665870
133	12.9171102350104	17.9432379126091	30.4515820888151	26.2326748324297	23.9396609769253	22.3741981645256	19.4363191559587	20.4690467971199	21.5838756446261	5.93409464143211	28.7113169866179	13.5189791751028
134	12.776118480802	25.2098700549244	39.2721951281869	34.884284230932	20.8660503978167	23.9626149001958	19.9907547408107	2.41135931100815	9.48412369602153	14.3212282685551	15.2265303384651	22.5765399093822
135	25.1050595041684	19.0198592314226	5.76144583516934	41.5669621075799	50.6773781996448	17.3528493098368	16.5152310430924	11.8958447648833	13.8386776332029	15.7171007968449	14.8244437943980	16.2556093564051
136	27.2090869399973	32.3828722426910	4.61477877464565	24.7079710852522	42.5282020643333	25.3679114055281	13.9107689041645	39.2826943781556	0.731027718865484	24.739174974711	19.3906384028246	12.8597474075519
137	48.8871702685381	40.7240243711545	39.3008943965639	40.2236983681766	43.2505718326012	49.8972809859239	21.1558823794602	19.0267136428227	24.0168980739543	19.0510906687534	24.9441713061061	39.6897496118749
138	30.2860270946799	44.9041851561416	29.5563613091382	30.9263385202444	42.3623473752052	18.9124316336094	16.0998537112540	26.6579010423182	15.9167356587606	23.1198266705802	15.6583521615674	21.5637055960002
139	5.59903694209412	13.2965041071196	18.6731160889745	31.5348576824806	40.2156604235955	20.8262290663657	6.25134581568857	14.8759523733233	8.04187071029678	14.1979840052161	16.2056683859793	24.2565914549459
140	27.8188150637198	10.7577883663714	5.35808649188203	21.9427569784699	27.4169877979051	15.3050861902431	9.03741556007569	4.09119076814452	0	19.8384889734747	7.6440542920008	7.73128254345761
141	15.2881173397253	14.9840689017149	22.1696054328572	10.0623009352302	33.1967343470939	48.6722568915308	3.60998454620585	17.4990454964755	9.82886228224322	13.4848666756522	16.6029135861061	17.7614048893678
142	17.7145705191466	0	12.6024217850910	33.0781155383436	33.5997817118213	6.83303588960749	2.98932176166139	14.9722404086444	4.60394310995372	14.2357142560009	9.6357221129151	21.7301097938039
143	30.9971650542835	29.3727316483915	36.4959941560537	27.5521536204270	58.2314444826766	35.6318711522399	11.1596921006887	29.2605314074563	24.4170827908031	25.8598023744654	39.9291631743727	15.3908894071123
144	25.2371644536707	49.2060343082167	19.9442253123746	33.606646625481	41.199402848997	34.5514401975017	17.9707142509269	13.3872953575263	25.2520722640289	20.0546917299166	24.3917889102558	7.62395528667552
145	33.7218981923416	35.9886541518674	20.1348382276732	21.5552220603802	19.8238545117566	17.9660733274820	10.7373104074218	17.7531774064495	18.3240288632537	18.9427308592988	29.3062588606292	13.8076921305916
146	18.9575511209095	35.4570524390968	25.8315075920266	18.3844938423166	52.188232114228	35.168974156123	9.16790342844577	14.6272882259688	16.4569445572106	14.4585980727816	26.0063172045946	26.3907297940642
147	25.6221787464821	11.5876905589753	8.21241604628214	10.0617621199724	39.1533002588365	24.4342381086772	1.43127810531623	14.5493867954830	2.74859415252626	21.7468684878086	22.8461185546633	13.0628278342128
148	10.6933219701886	4.8709688271737	32.3590764387057	34.1882168007488	19.2048821948633	2.77123793131429	4.86447970475637	21.0765440989835	15.0517020985714	6.10455062579013	15.0730482465059	28.1397170722841
149	11.1258963005307	2.11769327153439	20.592130596264	21.2492188441380	14.5818032189834	13.5831390589807	9.54151817382576	19.7987078789977	5.28715791716831	13.4240977044120	14.1493192167936	11.3079724499779
150	16.5135279335525	22.7428759297001	10.2259231383656	22.0422702268553	51.3678254222653	28.7633776182066	25.0236051652622	30.1070708619644	24.5184447066238	23.1724279285586	11.1446891263531	18.1005796265940
151	23.9106619851635	22.5087535237306	4.82847868691685	37.5466637431907	30.5332513773030	44.2325054378111	15.1416197293042	22.5679527702396	0	8.14461635775225	19.4182394168332	8.19746924851344
152	28.1234721809214	37.5010450153865	27.3865852051353	23.034976638303	58.1060729810405	47.5026748279718	15.4508461358738	23.1504851054995	15.0851849902902	3.02443791986966	30.2639002710879	20.4160424271774
153	9.0677043786427	16.8664176071418	20.3095032353226	21.9678963926987	0.94882988273314	20.4827160799088	4.95452552860573	19.5397840114111	22.1325416359396	9.09185178473238	9.97967576465915	22.1822462120571
154	18.6731233115437	13.423401435758	0	24.590797423825	41.5552707369811	38.3824984844544	9.1978451299705	25.5945587792597	12.1130114566660	11.6948371112426	36.1476848990153	24.7644504136285
155	20.5880451603824	22.4509808235318	17.6326957555359	36.1912508488456	24.3027688438525	9.03986373633667	15.729132894743	27.8254057784519	15.7556317117405	12.9315203018951	13.5869759194256	14.3442130159584
156	31.9451333794686	12.3902107392005	44.9858509614055	24.5595500327445	34.0111181493103	30.9735665182796	12.4520535196360	37.1871678751865	15.1813216318133	18.8817026720959	10.1935880251795	17.8228486818214
157	36.3587627573278	43.6795491509457	47.8525400773645	15.4604071206283	52.774497410222	52.9549225616021	16.3669110283011	35.9878292921437	14.4915109281285	24.3582176182901	22.2743584235943	27.9247091251338
158	25.9562217813053	32.0076384971183	5.58984829890322	41.1085346047221	43.6857433729354	46.0808001495987	11.5391095188467	18.6956849597241	6.41667172976857	22.8271174520806	29.3201160588933	20.3304762315554
159	18.5036223570333	18.9808525368374	16.6981366984878	26.1078423592786	24.5040971861730	43.6630852434953	18.3058712076411	29.6902183584827	18.5917917717548	14.6755490046720	22.3209881544146	19.0918632280800
160	21.9823618315419	22.0344650073821	32.6810474713615	24.1046573320146	29.1758836577305	51.6904106041889	8.37512534127233	19.187013494463	23.5878980634875	16.7262859913465	16.8416991537038	24.6468572025592
161	15.5219457634344	2.25589917594501	0	8.51250741599873	22.0695283841931	20.6585934427213	0.764830231016535	5.66847522742147	7.97150053543002	19.3865121235981	17.3193335519681	16.3101015103967
162	23.7419812047257	17.1071019268795	15.2328018643764	21.5782947120754	48.9358366572452	16.1028812659835	13.7390750743258	20.7346391050270	14.5165680531870	16.5547061968380	15.3137473934359	12.6368659835762
163	27.4585341153899	55.1221127582403	32.9736499846934	21.4148786940896	72.0290001751313	43.2812965142773	16.2661438879486	24.6870654206389	28.7130500415965	21.5469233285846	27.2602453261353	28.4660125639635
164	18.6847326789367	40.9515122355824	30.2088058197288	20.0357877122037	67.9544437783714	37.2435926098082	18.3178059833060	20.9182547341257	29.5135665175748	19.4020344718425	24.1447953716639	31.9644766652959
165	21.7653249831613	19.0540146544852	20.2846743435855	8.79016771925764	21.5435457716816	25.6941530135274	16.5897706416008	16.9662709131755	25.8371569305215	16.1122858325511	20.084732464918	11.1810150407213
166	14.726767519813	29.2664849305681	30.805969763967	32.4236178047074	51.4942659484325	38.9708442889311	8.30947702661526	19.9879079660631	17.4551667543823	19.7106618673152	21.3816970573059	18.4443598172093
167	16.2070534575017	17.7467449117014	27.9510867254395	37.5158727164348	45.7357617979311	34.3856173272057	8.56744882011654	13.4066547504902	12.1691827391230	8.0941418286606	30.5197200325395	17.3304739415426
168	30.3340110035626	22.0956797542904	38.4256682519364	33.7670077489620	34.8602475861774	28.2122833913063	14.6696064718084	10.6854910487436	11.5257379897674	13.2407250567098	16.6243682585969	13.8615872017853
169	19.3175066781965	34.5265010862457	28.299299230419	29.2708696762359	46.192432957268	32.0865152590238	11.8064978399607	17.6712900399376	17.3354957250676	28.1317623293711	30.2855580226137	20.2563633262285
170	17.2108795150531	11.1843382726836	9.9271323480236	19.1984137578790	29.9570328874168	33.3007599982879	5.09641299315842	19.4908899582832	6.67531580278339	4.47285726292385	16.9632791946768	24.8363848886773
171	17.8495226524647	46.2467001824405	36.8393037184978	33.5663715666193	46.1372084158589	17.4118253716591	11.0292101194708	24.634030836963	36.5175739272236	23.7710656514964	26.9141180012209	25.8601931559056
172	21.9835448560744	18.1835536989349	26.3052132243284	21.0877643777431	26.3614951451284	36.7551788303698	13.1024041550980	16.5742172777898	17.9917965777245	11.5424266528844	36.5538676469005	30.9612641228248
173	3.21383911480311	0	1.98734549402307	12.4664727546505	31.0669808430530	0	3.97227218807234	10.0321397893508	1.07357826950175	8.23035588779608	5.75157767835797	21.1600683044127
174	36.9745982735428	50.0994474525697	28.9602301810638	28.5933702242626	61.4950860301556	48.687896216326	21.4595155936100	33.7207495242362	25.7734026982320	17.3968860710868	21.6984571561531	31.6170862859006
175	7.99596949428146	31.143834719551	27.5711226540353	19.1455442831275	18.7047352918823	18.5665840764060	12.9671181885775	5.42693661143907	12.7435091675039	14.1425707361228	12.5722342688720	9.84436453048151
176	16.3510885329925	31.6442581701547	20.4304271401741	38.4552325748277	47.9860003627427	39.7765342036888	15.7921204780337	35.2829710374755	13.1139773325459	17.0086306668239	23.3987839781231	24.8604256735556
177	18.0406090454039	19.2595364426081	21.9249720428848	6.26828958896499	25.312201901599	32.9886158032750	7.50466305979381	20.7636621470934	16.3930761592419	6.81687832525877	14.5636917989456	9.2449868315922
178	10.7965596890927	11.3760966985089	32.5859248935205	15.2810794644623	34.9569025158898	31.6695833968709	19.2917541656175	17.6328657563470	18.3315940939642	12.2258863616412	22.3362153381434	2.66985020945172
179	17.8035442274412	29.4140427361081	34.1954781332673	33.0607019414702	13.4495814505425	29.6841801659673	16.6116086278989	25.7635452043674	21.3873786624174	27.7174136684652	10.3082379618376	14.7133638195416
180	22.4118911943733	14.0721627955102	11.2772197741447	43.8180315325892	43.6083202323107	30.3180623774937	13.4317925006470	21.6181417578628	7.26201166336597	2.83409211803716	11.3421894088015	23.2454326049553
181	10.5312284948458	27.1808964581982	32.8316597864916	21.8756250452808	36.2271513674286	25.1415801163601	6.3600126324702	14.0957204798163	20.5415103640695	6.75811911781413	31.1825554437817	16.0894066299844
182	18.1323267872972	36.9719535328394	32.9862765498116	13.1274486518546	16.1176996972522	30.2062230536497	12.4188876684835	22.1056390032324	31.9784279486198	21.8812705925288	42.8481877720769	21.2550821523192
183	36.2248966226845	39.5094435961288	19.9441588923035	34.9976711167536	57.3132179841204	58.6048334237641	8.48887434881315	20.0941619479027	29.9066869504469	17.9052660023919	30.9299243638912	16.0262695909851
184	20.348635714974	26.0679033891424	33.8597992990759	13.4138376685867	38.2025731485154	14.7411406339233	25.0245260861498	10.9608223221805	21.4811331136081	18.7895317354527	30.3433629213427	17.4317230129964
185	26.0269951872524	27.6263078892901	34.0945039677266	24.3376474283121	27.8503291126046	24.0641030437303	15.5281117347645	12.6182295650408	15.5978281989299	18.8717884561329	24.8240317191964	27.6422976224895
186	19.5674712115195	17.6305963829040	30.8163600103772	28.3866735303366	28.3416287826669	37.3518173661206	24.3540317361188	8.06538848719949	13.6925828601318	16.5112329170596	19.5385585384918	27.4764813112581
187	22.0531435664079	31.7509716485633	11.0058812638662	28.6960200011558	25.9961881521747	33.7092682391390	21.0410386604732	27.1263382747925	21.6911202090837	15.8417813035616	27.5260873793097	21.6282219369704
188	22.2480760416172	34.9520045910748	22.4214510840171	19.6718757157133	57.479944035039	49.6457514368499	11.1178225196533	24.1967151265882	8.79973958110347	16.8525343135134	9.07430485983698	27.1947949112854
189	27.7801216387958	16.4155974855454	18.1283602244239	13.0900261450067	27.6412895114678	14.7963353178964	0.335359286955962	4.45994246485881	10.9511664137547	9.7677048709798	19.5228264867717	19.5479701788717
190	29.2943255920477	41.1739762221752	24.5295409170810	14.8895119482960	25.6599859787057	30.0902658902633	10.0851499590066	13.7528774742346	12.3383665939039	12.2098661868326	22.1365369857058	10.2939583378393
191	10.3044349318146	11.0114100283602	11.673822651238	18.8863022797164	20.7260360520572	33.3713054474541	7.58813692871581	8.7649356793604	5.71548146559157	7.41195342753005	9.92580393178837	3.47587537591579
192	13.5711933402485	27.4436331088463	32.7526096068666	47.9289790417495	57.4963905340039	17.1152934605536	16.0914288319075	22.3550567370552	23.2877985614201	11.1075445828953	17.1654596316202	22.1302520740677
193	26.1710548178407	12.2767175158299	21.5341162963469	20.6490899887701	41.8494743149256	15.7704568252841	19.4040143081935	6.07040507993248	9.0244623267479	17.4554165740366	22.7293434577568	9.24670082204582
194	24.9857694801131	27.7082252724576	20.6160399481792	27.1575559142958	49.1931013107065	19.3633113416849	3.18784331938203	29.6499239573025	15.1207489607763	14.9519845388204	14.4806788295294	10.0648896012250
195	35.0787461230519	55.3792343196916	22.4586667034976	28.4913364608868	62.9624896852359	76.9279933481392	12.8785497071242	23.5818464698069	27.8963980592815	21.6534474190903	34.9828998996539	20.4501632292014
196	27.6755584192818	39.7352123149489	29.9039103475998	40.4311811692652	29.2651773337822	56.4091117663336	24.3552516275476	34.414799929622	25.2185734803845	33.0369878162355	33.3898205836767	18.7271077151662
197	6.94935023014954	14.2847599010027	2.59970260492808	11.4717618269905	20.8892491935288	26.5155942154102	18.2513275155415	13.9150772745450	16.0181126766505	15.0946552361676	21.0410051810558	17.3542720445341
198	22.4342145823441	14.553471929533	26.9278402364412	25.0302064165534	18.5359927450868	42.2913475207662	3.13859745693833	16.3840219234662	15.5902531893232	11.7571461275505	17.9735893616426	11.1383273715705
199	29.1594851207885	33.0214592371964	36.3559881335562	49.2044003895532	35.9441954667991	26.7699678183645	18.8854530759711	30.324261697336	25.4687550998155	17.4460898445111	22.5429289282154	22.6947729321831
200	21.6071110330138	10.5866430092548	26.7409941703216	27.9703759727901	32.7536491180448	31.3932303656368	13.7663501026973	17.3849600041403	13.2221915173493	13.8056586659340	18.7091148563145	10.8217896342227
