# Supplementary material for: Simulated data from a genotype-to-phenotype crop growth model for pepper
Source: Data Brief. 2021 May 11;36:107119. doi: 10.1016/j.dib.2021.107119 (PMC8165395; doi:10.1016/j.dib.2021.107119)
Supplement: Supplementary file 1 [file mmc1.zip › Full 100 GxE datasets/100 -- h2 = 0.3/1473876452 200 0.64 0.48 0.64 0.95 0.8 11 GxEyield.csv]

	NL1-15	NL1-20	NL1-25	NL5-15	NL5-20	NL5-25	SP1-15	SP1-20	SP1-25	SP5-15	SP5-20	SP5-25
1	23.5718109883724	14.4068513422066	16.2460382720593	19.4634792873121	33.7423436781877	23.6131128477032	11.7953827724656	11.7562321364996	8.51705871271829	20.3057158288594	26.882735818854	4.20031981827023
2	20.2778222019753	22.3322674040523	25.2605150926214	35.6226371780205	28.3281333647426	18.5733548725504	19.6512050025751	12.6984842325654	17.9101639147374	16.4187506759030	33.0358733850325	19.9338349605947
3	14.83626670926	15.6034926166987	15.2759529754535	27.4186627658094	9.45159883322776	22.3575918692787	2.13221748903770	10.3151988989613	20.0755297653502	12.1901402964695	6.26890277331203	7.09077510597982
4	28.8797468392290	20.8090563204434	18.1536026128058	18.517264765735	20.0111814305258	35.0492217826472	12.6120787571002	14.4466192645519	9.7816390102183	2.67542018063877	21.5755839817085	16.4981435573289
5	5.29947902319409	19.1211906667933	29.0280179559605	16.0052776039934	53.4137421707425	47.563556255926	6.91756036721871	13.4576529035008	21.5871410962004	11.2628426077707	4.78217478607834	28.2147379057884
6	16.5668562766439	36.8193758948754	22.9067055452505	25.8326079135582	35.8915466760356	34.7722148970006	13.1498305378265	10.5717161984811	6.29507075266998	11.8605531269349	24.0571265144672	23.9427850206498
7	28.5632025602401	36.8524457167341	13.7828351584666	17.2747781484785	38.1445530412912	52.1659561763041	8.74392073304517	31.0340880848173	20.039743775469	16.2484280001760	20.0864308068256	30.5835770442545
8	27.5663285859058	30.1904799335432	7.02408927672362	7.47649042403016	25.9839664099292	37.44476584575	19.1675268908405	18.1041061926702	12.3570239815802	24.0995903494898	23.4273688408769	15.3925022052791
9	29.05874323527	45.1381313520274	19.1779906072263	27.2477934185804	42.8971612405126	39.7595105471484	19.7052168500068	21.2209740358324	16.6166060361586	6.71971839294985	24.543464956608	34.8713796956764
10	8.38454822099093	25.5315176304668	19.5982058390124	33.1581614583847	35.9477143397846	45.6135440669574	8.7674173191607	16.1458698874406	7.59944376491453	17.3826700199856	18.4897549122017	21.3992635499744
11	19.5959791125857	16.5108053534090	12.4125008105440	14.3353786753382	40.0336375291215	35.9954122126713	3.87067285911037	16.3931417235129	5.08000070713152	14.9970573217088	14.3416583825173	7.00087639262372
12	31.6450887778435	20.31269592497	20.4110594446209	27.9302378889518	11.6720778055614	23.9806091434730	18.1551309251521	16.6498207935255	18.0633433598062	15.7026775539764	22.5939057646291	6.8238107892937
13	32.2348874013754	35.5490680089079	27.8907954514205	19.1694563940665	59.2728296863392	51.4200326293948	10.9707176410633	20.4890553565335	17.0949703333021	19.1580971137696	20.6893390249394	15.9676574717332
14	21.3832669637720	18.8843414614530	30.8546977573939	29.6625402293018	44.6213859671266	35.1254725240670	20.5258969185552	23.7241743140162	23.4213783484666	9.95654389385923	21.4787474515197	16.4364006044568
15	13.9506420490111	27.8030342415567	6.49072789688876	3.19097394196546	5.39814217180025	11.4355209169481	7.83685910521744	16.0121597768011	3.61224592306286	13.2053230608426	18.2563036164622	23.1842244305839
16	19.9512024237958	23.8724229694007	16.6860978414270	22.8744945403032	29.6875072332383	19.7153726906522	17.6236285877539	15.7140863183501	8.46437383199523	13.0851841710875	28.5020931404719	13.2329808864037
17	12.7975437239233	5.19934503844483	3.6379091767071	7.76079791094396	18.9973732314995	27.5629250019346	10.1320334625300	11.7674241220561	13.2534701395918	13.0670355073246	4.05904642957754	9.46635244364804
18	18.2527981364806	14.5365439176397	12.3875341627945	22.4734190568619	24.7745008360812	7.25878946218275	19.4131676981967	11.3929664805755	2.91625567758181	17.8123968514362	41.4215809315845	15.9058145699417
19	11.1721046188819	0	15.5060360528390	18.6571503615070	10.2446144502085	34.5116392653771	10.0160147912532	25.5879532050223	4.07103013602601	15.2257341105632	17.8997222009062	30.0758485884058
20	22.5881410975058	35.0419014856897	3.46172570780089	32.2280786288357	34.9532390607575	15.1755734030339	21.3253025633371	37.8644946594411	14.9123896378239	16.7479428756546	15.6477705971769	19.8863750207705
21	23.8195055683719	38.6920429357139	21.2210399138287	16.1482004080994	30.3357543565137	25.7287241267925	13.0343370804012	22.2728139229176	22.7394688467922	11.3614125969003	24.6991622250936	32.3573687111104
22	31.697264778635	57.041766633087	24.1328085839642	48.5184890628361	53.9901962062042	59.0197203211035	14.6727898159367	32.6021316773469	16.1885782734536	12.2145273620084	21.7426184118645	20.4146162874466
23	26.3452265108821	35.0327703708946	28.2812625096862	22.6966845321608	43.4069436426822	29.5634751563706	11.6452451103886	20.9151434200479	18.4141944838198	14.8449862940314	14.5188359596783	10.9100448124597
24	14.8948863931863	35.1486307684153	31.5695808922213	26.5804471219831	4.73129061918989	17.8676535679552	16.0502043663821	22.0007800900016	10.7540811762328	20.8039995345738	26.0442930993219	14.0565380703384
25	34.3295424442669	50.739944550216	19.0537377277056	27.5665710929298	29.3726413227469	20.8973733508996	14.6782723122968	20.5045948634882	18.6087570086022	18.9439415286715	12.9904120663572	16.6377943323421
26	7.88267740870959	21.7764868317621	8.36818306215547	23.8423478158341	28.8276306437293	24.4549036836937	15.8219787527806	17.7740668109812	13.9769783343076	19.3362266990305	11.8586045060741	1.20310072266590
27	24.6083642169013	52.0019588982829	45.9888452149060	33.5808259794472	39.9793392776216	44.0454636550579	17.9193030701224	30.418612933469	29.4035575654974	19.3722065019607	18.1187909531885	23.9278368368053
28	0	0	2.38390303935780	28.9638252568979	40.0028624498751	18.8871343224885	10.9042946431261	5.1270388674069	3.82494104380685	11.7344531808980	8.22105427016224	0
29	20.7955516014116	33.0424558460057	22.8540742177569	37.748129050646	36.829714651522	22.3008272008042	10.7139854940356	15.3800459451431	14.9857205538027	25.6979324470819	16.4909329282579	22.5921195367045
30	8.58929347602056	29.7907210535304	21.5848681602156	29.5377773512043	40.2031534733645	4.97425168926296	12.3956352040719	18.0495960777296	24.8313376589077	16.9174613508846	25.1029867300816	4.24603633527999
31	22.9404939289186	43.1652636927125	11.5102760247588	0	11.4904310702551	7.03721907194208	8.57742276270478	21.7877684976975	5.10485884455268	13.4443424668877	18.2668689829255	20.5604303243055
32	27.7800709051384	43.3974045731635	33.3710944175644	23.8216513966379	24.7122026204759	22.2842018588944	15.4063204054947	24.5003313793571	24.7897336958913	24.649388555346	23.6332557888147	24.8539569127291
33	23.6254762287128	31.7036172121928	38.8166171354264	18.886259221633	45.9103474964688	23.0550323652959	18.5366120318745	33.147160774035	17.0828825175043	12.7045670892805	31.8110083806246	6.95176454759385
34	24.6605555377386	22.0148528712693	33.4210395144117	44.2803207349669	24.659522710949	40.3999685771805	17.1302094220199	18.6195591298221	23.861267433807	20.3910639789401	31.415873756617	6.12132805996946
35	20.7858630817897	18.2808524508128	36.8473902573615	35.2947017048482	54.6972933931934	43.1676121757658	18.37060330319	20.029669252762	25.4690504843482	13.0226570287059	14.0393924324623	16.0723411830889
36	20.7306373806996	21.9695304131180	13.0677801088776	27.7537782796553	25.8427012858628	26.1440271266452	6.41915785670939	16.6886294692242	18.4664540725329	25.4409579230539	21.3142558782097	3.3604774798276
37	24.2742099099511	26.2071494917368	0	22.8988337495141	29.4568937962618	16.9536812848368	24.7008101437926	28.9893917779647	15.5554019696215	17.0090456745847	23.4266359842344	13.9482972345213
38	22.3397735527083	19.0544820295195	12.9567922022672	38.0155393931826	11.6459480773747	7.43523538971931	3.0975461902255	0.689361784755468	18.7051219956746	8.69863857306163	12.7949745998050	7.97919792424407
39	9.43342908085631	19.1922417070493	19.6424716805724	24.8002593268132	40.2863918897819	27.6924180191114	13.2334222035102	15.4519517523772	16.7002948747950	10.4496757098740	25.4450508360648	19.0770047536209
40	35.9201058627041	35.3615194172471	19.4097315516086	38.5035628557195	34.8301799853860	30.5629391158137	14.8870662989890	24.2949272365713	24.3112537980196	25.727464955832	33.6353818726023	15.9832216020819
41	24.4029386318349	46.1672313927278	14.1804613902798	28.691797005469	43.9150626399991	29.3058265330707	22.0747960089075	31.0742166716992	25.1453059437871	25.8335977962089	28.2595562722206	16.6149867597805
42	28.7624219662504	43.9063592191839	35.0587324857937	28.6572480327373	49.0701972212991	4.36617268348376	19.7303623175581	29.516780703672	26.9745397634750	20.2390202319740	31.4063757714687	29.3537380701843
43	28.0251501091967	24.0450877072892	9.21093946125286	13.0053324404453	30.9848417124444	36.4254759458317	6.47129274153774	26.9105020747950	14.9659958513335	4.15775139946261	8.21904915202306	17.1610702203615
44	12.3677005633230	47.4864330083706	28.1877452425426	36.9603009068275	32.4298450704298	31.0126641670007	17.7793731105533	16.3311826068337	12.1727551334927	26.1065191521755	9.43412594763618	1.83581411899891
45	15.0975566425221	32.9623208457543	24.4511611379524	33.7519994841627	14.0302024059650	12.5517194639508	9.24346781486834	23.5725954271098	13.0142416473347	16.5389832152312	15.6289979799457	20.1672454497279
46	18.1800397175006	14.0917004421601	32.5587535437866	32.6025104181830	26.7010677507585	10.8010695251767	5.58447695881468	15.4784086340273	9.4821204316326	18.0070894284969	19.2142742670579	14.7821197278224
47	7.51215797541423	16.8674587516783	21.3163703862922	19.3696047911891	39.5481713551233	24.2911794451829	12.0185329163585	13.8393355636411	6.17692431538973	15.5659275087312	10.5840278590944	25.4751212009708
48	16.2515267569598	45.033857034478	14.5836472755091	17.9840272636191	28.2763045057469	18.3475464761228	14.7373369752076	22.5046010036362	14.6705995139223	27.3950056321058	24.9930141427156	20.1444652810377
49	20.2573537365667	19.3153114608672	8.00291583907265	14.1624991545464	18.653278517017	30.0764166640965	10.8052288571679	14.7366015179541	10.8230573631649	15.6583303918318	16.0531802943641	22.1060283631009
50	2.89547630385182	39.0893574091476	26.6573800155255	32.2939721192378	34.3895145047692	13.1724820679747	16.0867899861112	16.7237030205202	4.1938493222459	5.06852660810986	16.2922676314812	16.4427107435114
51	10.9580672761720	0	10.3202126540318	37.3276542889662	0	20.1870945002518	20.3352735610392	7.46797856935044	13.1836874991601	7.90551285040014	0.490569146694178	0
52	13.2583897583563	32.5795688283824	20.5070696491133	26.3301603666823	44.5890651044724	49.6155764372178	7.46165429237168	21.8180137771896	25.6871810845804	15.3938554752522	22.1296453283429	23.0669738934267
53	8.22753401585684	30.9507717071155	24.6012631432186	31.7938366161575	26.3940773132116	18.8804292818241	10.2038530687137	11.3392872815917	26.9074448697641	13.4331401860408	33.5028992792915	20.7140276856731
54	10.1561075770083	17.6348388415239	14.9078814569039	12.9744688270182	18.2561714973711	28.1377038021583	11.7832624188142	5.92627261689691	20.6390463241443	15.1812858155784	4.51034878545886	15.6476494998194
55	30.2027343632217	9.22079370408364	45.241574459463	26.0304746058082	40.6225397283599	0	15.0806159264431	19.2415097864749	12.8811924708519	13.2838925470033	14.5261634768539	3.45836049149628
56	14.2405604109135	26.3469551908448	21.1852757297305	23.4348107367268	45.523433691588	36.3657036759474	8.79704014290103	19.647369231588	23.6342181649305	11.0877385286762	28.1758499201269	13.8353324638683
57	25.2278490115165	18.1793660822562	35.6352565820982	30.2462100148843	26.9029072952656	28.5919439136130	3.33606013059013	14.9017238244126	15.7331517625038	11.2107634251534	24.5621823651016	9.5119043954571
58	18.5571184553604	44.6685003095418	45.8043481521049	40.8930932773248	56.7774526673854	39.2299637500667	16.904341743226	33.4134668458318	22.5344600203111	27.2153108811261	28.7236474675268	35.7879017811587
59	15.2378382210848	9.97448731306678	5.14202282308144	20.8050651742697	35.5004708564842	26.109414996897	10.5473049765263	18.2160405353865	19.6157209588547	27.0123574530808	5.9117837645911	7.66505260803457
60	35.2341961776558	50.8299367369517	33.1385486444534	27.6831136064199	54.9989008794036	38.2914370744769	16.3846360615748	30.8996033062189	24.604919156339	23.3386578438257	29.4545344091295	37.3157241679095
61	22.9153899945571	24.1555255905460	33.134504606921	28.1145611980431	51.162635088312	27.7025876531659	10.5818547491150	14.6727060246672	2.18228502152504	17.1663880701408	20.6529517377421	26.6798786907715
62	21.5415712150412	18.897666255708	26.6037743233758	50.3416314792009	67.341224729409	27.7515537984902	19.8900812652255	23.4448406035698	21.7668830142386	19.1057795386428	33.0150608152246	23.0086729551268
63	17.4610386499596	0	10.9476356486780	0	34.7281703990706	9.7123413817143	4.10416603841262	15.183596334883	8.77396546556357	14.9525188861069	22.9264708727801	9.57411776935336
64	9.89083891300807	5.21039576758369	6.28458457483991	28.9877336209521	19.1405413626905	15.7839894494563	0.515063258836141	13.2717870716304	11.6537337164507	4.30907088976249	17.8075282810848	9.90770789358736
65	23.129467800946	57.3120046523816	30.7966531929749	31.459300415087	26.9892740496376	26.9979348226974	10.2874883908024	28.1877874427384	17.584621615638	30.5964160392424	30.2666868895449	8.97875189948515
66	16.9635346521753	36.1275614203475	16.3835643022890	25.8339896894337	22.5844232606296	46.1186176211013	13.3479081689350	15.6721894283571	21.4143421944412	26.2325987564076	23.178722625919	31.0981707863055
67	21.4094966761873	29.8828045549034	25.9861295699968	24.6788469261213	18.3386905182105	28.3628709395114	10.3178203007442	14.6212165876255	0.0404514231620379	24.2046559293798	32.5749613117104	18.7903866485417
68	37.9504852608611	46.3514710662136	29.0109369100137	31.0565576458885	42.9370822422081	46.6632291857114	24.2415184699540	38.9533947068892	27.5102206886302	16.2945852777291	32.432779385661	23.2613468269048
69	26.7708636617606	22.0637029933834	20.5565743485444	24.7638426107281	24.5142743116147	0	7.10308850310511	11.2032229865291	6.7017921525757	25.1153102405431	35.4894193151656	24.4206108174817
70	17.5920443872442	15.2501229727592	1.53311382676090	11.2336986731740	11.0558958005231	11.8220003085075	12.6819412095776	19.7454397850617	3.29652856125935	5.7260115204772	10.8660966368480	27.0059625547108
71	24.4266994122245	21.6204172078254	28.2368981500754	32.5072585261617	24.6291398338933	44.6049668121977	14.4084714463362	5.63630593299727	15.5339326995229	10.1211085021716	12.6563198300189	30.3692878384406
72	13.3473433880759	11.1741446008336	11.7747742933618	24.4322770188915	34.6801758717106	0	15.2794914433735	15.0749535833918	0.306451863043241	11.0531743863097	18.2090717306445	9.5058476319835
73	25.0360597553274	32.6533842867182	29.0136133344334	48.124181565690	50.4968389566357	37.1231852726996	21.9465978898424	19.9259953404307	13.6854016623932	29.8124387060978	34.321039294709	28.8005307513745
74	16.5438263024957	31.3384524615156	23.3518650069738	24.7153266523107	62.4040750832022	36.8150420658878	14.8430256902034	17.9143154877435	14.256278941862	19.0251165478768	10.8082583114351	18.7378672482252
75	16.6789342046857	17.587642336746	30.0248299011177	31.6808741370314	16.5346108644471	26.3083713114930	11.2410684563718	15.0204227788269	16.4339563618277	18.4296566088184	10.1545656804873	13.2010045589201
76	22.9019678786105	45.2929100879753	40.0654118301059	29.7899491902019	34.3125704169458	42.7282548507782	15.9268366119504	20.4592850060833	16.9396937101641	24.7127987721917	19.7815280910897	10.5768977301696
77	26.9132149264004	32.9835243974679	4.48264080503412	36.4571058256491	36.4715484783236	29.3049879991716	15.0830088970733	22.184732376374	8.67310308546803	9.48945882399585	29.0875925619539	6.01423319985768
78	16.9094319845753	37.2066591458295	10.2524943409775	30.9746889922105	30.4008356898341	19.1759775141846	13.2340884247128	17.8379189679907	18.8837409464703	15.5897754097488	19.5003354548804	16.8934484288661
79	29.4584312255395	30.6540271656845	20.9499920542920	32.1890813931898	38.2412767502935	50.5530022523144	26.8156255937725	17.7254687700506	8.8219700652784	10.8328094962496	5.60459780511647	29.4762865304153
80	28.7300714338011	42.0096981006643	36.1718967529949	40.0749229142506	33.0953395685232	49.9401088538476	22.8426045904624	14.4488371264013	19.7197772605647	22.9919016544068	22.5857198456466	40.1696192832194
81	22.0348098285687	18.7064161488272	22.4930951646779	25.5581860700410	27.1453902562555	14.4461226110712	17.1812963231913	3.35949831365187	13.4090786241539	13.098296174999	16.1783072715926	17.0317306092090
82	13.2924952430945	14.1758916504971	19.157357896239	21.2966018341681	13.7382908213265	23.7720463040895	5.54261777520585	32.7516893360365	5.48847331761987	21.2394109009631	27.6328429019988	11.4597199901593
83	31.2869096523980	36.675479999747	18.4985757257956	39.6476863423169	71.4310784680508	39.8280413355637	10.527900779386	34.4123922261306	13.3690194415151	21.8705126862374	31.5169163894827	15.2567095861273
84	7.14480442915237	5.99464703045857	20.7348585031615	25.4148506889208	29.8248394474648	8.02216464658323	20.6267158366434	13.1705803053189	9.93748588231838	7.96398881935537	16.4669975801443	15.5800011380991
85	30.4765427491352	54.3017754700489	23.4557377309698	19.1978754335395	72.1742573169334	50.289893793608	15.9377935797473	23.4149054660901	28.7238319232764	24.8154892131919	25.3693406119830	38.8607308401034
86	26.9637906454821	15.1543069538652	22.5798380991123	21.4748452033069	32.4273413703961	8.91252223717848	15.9536816657211	9.22431857480314	17.8595107062100	13.9527918393853	12.0785517040231	7.04195687706326
87	41.6964196060747	48.5021846395158	50.7490205682991	36.5501945067312	57.7391194482494	38.6142802000163	20.1552960158215	27.1915600265799	26.6926951636963	19.4596277840351	25.5080654326782	11.9340659551901
88	31.0585403343642	16.1843390904186	29.1601210916348	29.8959546520679	25.0654735620923	15.5311378276131	11.2427528430761	16.6584711018661	7.55241640742501	9.54958619528627	34.3893742426054	10.7128091062670
89	29.5955948579144	24.1128545205723	32.3224765088406	35.3869612821567	5.66696941426598	19.8991565625843	10.3707359705387	24.0139423816974	20.4202336284394	9.56047730638773	28.5254028200978	5.54292248556882
90	18.6541664521602	38.6684257857839	31.2262452236022	26.0514255489023	33.6626599423307	36.2088605900159	11.4987722525554	20.4557959916084	21.0946780475999	14.1458172151415	38.0314114684636	20.3746241483872
91	24.3499638135467	29.3517702078100	13.9188622200546	34.5994032520954	42.3010252957574	40.0958954049711	11.8487692197715	11.8175308437925	21.3178139270943	15.8443969787462	18.1121213003799	20.7022215258104
92	22.610624866985	32.0374660296172	16.996807628599	26.3818530269112	51.766215503545	26.5796211378483	6.46467693318052	18.6736028412763	20.3908616467729	9.6984662588312	17.9478177637752	22.3766941121721
93	20.6775849426944	38.2381152537275	8.4506113981308	21.0307264477754	39.2977613274540	18.1104218321463	11.1795540539580	22.232747491091	21.8893348987053	19.2364009798161	14.8693890023965	18.0399346758032
94	37.1296573641531	34.1856240804961	22.8838442602050	31.1890911033481	53.8709837482724	59.1747030253162	12.3704764601080	20.5140441852832	20.0430053953265	21.9432138451288	21.9120933966481	22.6174316426527
95	30.6823790190443	42.0677877853245	39.3352958306815	43.7544335352213	78.6195631063382	58.0343015997126	23.4600062266265	31.2345736489614	35.0678678877964	21.2748909683539	44.3824345576019	31.4910094329514
96	16.7285967272546	30.0120633505676	12.2822988744193	19.2519967734480	28.5281353325242	11.4876286576515	18.9343225961103	4.64078854114926	11.3957664595264	13.4628903086059	18.4336546725097	9.16916374280166
97	17.9817789175315	32.5421625650676	17.1472526236585	31.4196557918381	57.0898763424655	28.0265675938269	15.3781304452065	14.3978785276767	0	11.8103075497857	17.0966736570355	4.03660301212761
98	21.7193231743429	28.0410245026502	20.7771737913234	10.8605648387936	25.0218175386946	14.7774246833063	14.9628116996912	24.0431282148194	18.3655748793138	17.0023118877236	22.6910724864211	12.6846374954611
99	22.7318556794942	32.5023530872778	56.3408641409271	35.5098209034478	44.9607951899409	46.9580434012712	20.9263980898705	18.4023403084660	26.1248971133613	15.4523415906809	45.6522419105055	8.07092299309558
100	16.4845767994179	17.0741902191809	19.5124041146808	21.7242312757177	45.9507518320313	27.7482188248975	22.1419094219738	17.8774464996559	8.50602946761336	16.5714107806735	21.1449190173798	20.7766025085122
101	16.1533308936284	19.9759226592621	0.644154004343134	15.1959321369729	7.19653355155185	31.9877970351188	7.52682178963848	19.5518636839131	18.2868691024642	19.1066177242869	21.8406435977752	17.6865530227816
102	20.3149371010621	22.5398576116699	11.5309575028182	8.15393677390609	31.4152193021429	13.1198745672535	6.67399301401404	7.65328574258012	13.5758947773961	13.0381213402570	10.0908686162917	16.401317974393
103	14.7433761664077	18.3521089541498	15.6438222270201	34.6691495917552	41.8620423953277	0	8.75942465933936	1.94175867871886	10.9578557714787	18.7270418934335	7.04800972934778	22.2892361052540
104	22.4428171145985	6.93517981341207	0	23.8035810679975	31.6912477855377	4.08284161158344	0.533339813817001	13.0054273308115	0.395165859608564	13.1630632215144	9.75686013202257	0.140718524008671
105	29.0938734904318	51.7817527452959	28.2210238434330	32.9083020630992	45.7242815620418	27.0122098126036	21.3694688846418	21.9144222716679	14.9920744069540	23.1391923762571	34.0868196973707	24.9826575859471
106	18.8519745572083	19.4970449761096	21.331501006196	17.279656545448	41.3325915384863	27.7142469308777	5.13405126359324	17.3768648396682	9.15156318326686	19.0137707776303	21.920862344034	24.1961037828997
107	21.5339945956825	34.6676450736433	8.42972110612246	26.1824488767968	12.6662254862779	17.887385515774	25.9130592091317	14.6540370969878	0	23.4689602360771	16.6876362223639	16.0598562415488
108	10.3347530542312	7.06981861638924	2.30560963193491	19.8607758692217	16.2111701597723	24.1107086298198	11.1831762255437	0.187412799479509	0	15.0106551220548	16.6783256073464	0
109	16.1968318650595	43.8891151233689	25.7556326665245	40.6504886988518	37.9888360395551	19.3252909363801	17.3531158948445	27.4503054461939	20.8450482278026	23.3764458497078	22.5890259085867	21.3848768267539
110	27.293004353442	35.6419978882991	23.620479522927	28.6607031083741	38.8938657306085	35.0139780224651	19.7499043346245	17.8307505086858	12.3204043438779	12.4922005916141	27.7126656821545	20.5936326733981
111	7.29029683252422	8.44778100620594	26.1089162422717	25.6495707747149	16.1439236552409	28.5810943975503	2.84157258092853	17.4988539368669	14.7550891084139	12.7256986297138	27.7158690295173	15.1793430907905
112	23.7421344168544	9.13420530037574	12.7909941467765	21.8372280290349	29.2512469007266	27.6405576908821	22.7991180020434	17.1678038548657	3.58493570057045	6.20603143827504	26.6127810298415	17.9582865439693
113	30.2667608186754	51.3645271435502	34.0029915511987	30.1891696884435	43.8562912392949	27.2645444326253	25.9530992031326	23.8282085383014	10.1416250481574	21.0130124415669	16.2224154897667	7.96279675486313
114	30.7220332699248	25.6212313032991	20.1055790224552	21.0773706068401	18.1845485344391	31.748567459693	4.23053865792033	10.6546368178997	17.407243216549	18.5958937408779	21.5483366731145	9.39999323739852
115	15.2292041441412	37.5784919063232	31.0285123613180	38.2651056002489	56.4188843563918	41.7786313351490	18.4780222299817	32.1234056248321	19.3393130069688	19.5327524741514	32.9180308749123	29.2241130394642
116	19.7190266653988	32.378825510769	6.35167548663445	25.4429446089196	16.0839168430139	28.8150030559122	15.9023760225736	23.7402171719479	13.2451517051848	15.6204917301907	18.6273988609178	9.43549941563867
117	24.3642695171744	28.3262877566194	19.9871713545759	29.3526119007219	31.170786215343	32.0543491865568	9.01264241719439	16.1877627121306	16.3397943200714	20.2736161415979	27.6119220550659	17.7173050923333
118	14.201285316365	30.7674177791075	2.10129969758003	28.8186920271927	18.0964996186667	30.343007483595	18.2272089670669	15.1778293165135	11.6583486960936	6.16483208005311	8.92610655078671	22.0905405026175
119	17.8724053124858	34.1664230836207	22.7959483436361	20.0406281869178	65.6654899051123	49.8164871987464	16.049481741155	29.3132732163427	22.8377933132347	18.7112741922604	21.1013986932274	29.364001183045
120	11.5158368272866	18.0525239351236	15.3430376966894	26.0602998706699	17.7910460367563	15.0855467291846	22.6835883643474	15.2096084365307	14.5045072045055	12.3779128472664	36.2966861180431	16.4000001684782
121	5.85165377826511	18.7565812748645	10.0625473027751	22.5610395122808	22.9176302510672	38.0048376911463	8.19788338104024	10.1265412966192	14.8297282888007	16.1494671007518	18.4262235282767	16.5177254499914
122	14.9853012407684	18.1130835711524	32.6961389900331	19.0294088259295	42.6796686289007	35.3110707292321	10.2865997408232	12.7149407824560	12.4202237845455	20.0271495950579	12.8288533922026	13.5125542425973
123	23.2447275080746	26.1732888436083	15.9061219912009	25.1938099409626	39.3961627103618	19.6394220999258	11.0378005598119	18.9961800820623	22.6207565465394	8.66786679486395	25.3703108985521	21.3974456572978
124	9.30047212291134	21.2694933789528	17.3573962579257	21.2594348188250	23.7459594762666	39.7248103274135	16.4370297725392	27.6459601585682	18.1664616555604	18.0365352212891	34.2640472653378	23.2809958081503
125	25.4305829833828	47.623219852075	35.4036871635783	30.8282662893991	45.0249035460444	52.837335509866	17.9808108965477	24.5400012590251	23.0914513437832	19.190859424734	23.289271280677	34.8861704196082
126	8.34005478700886	20.5857676980942	19.2632469422187	18.5806898814013	26.941513167258	29.5936591550346	13.4339756723034	10.9415835014874	12.3097185224480	16.6655214014159	19.7165226059277	9.27633704609674
127	15.6986087306405	18.2873721237512	14.1727164676203	18.1542510306300	27.5264241560459	18.2716833395055	6.57777166597229	16.5045930639498	2.03156863319949	14.1294253291363	20.7676219333927	11.8648107941948
128	11.3975035613612	32.3960428102450	33.9558096771137	22.4267390027581	30.4597395989710	32.7315935072074	15.7699290446156	16.9943960162786	1.27075244726671	15.9037147381834	31.9897975078958	20.9364307230035
129	17.0996692938063	0	11.9456870697992	22.0242139357521	34.9719707845733	9.83721264023203	10.7901091949245	6.47381113272566	13.8975922818411	7.41704580829488	10.8275171276311	9.8322276843866
130	27.2521734524152	51.781751670273	16.2610004841076	41.2036355584106	26.2683339986246	30.0746767040063	19.3600498964657	19.4074410298822	5.51672582340814	14.8667464411377	24.3520726404545	24.736782583901
131	3.04579162182528	39.8677989718659	30.6048758571719	20.2464207010431	26.6742742937128	32.1273767173012	12.9312788399281	16.9933932153094	17.1586448025761	7.03443631002122	26.7994024673683	15.9725503026129
132	21.4573904389328	14.4411848391286	32.3671600783954	23.0519433953601	17.1233495060296	30.4225646521796	13.1020899959402	30.1575545509214	12.1688356748662	25.0371642374469	13.8478380668832	28.3767387033899
133	21.6016111880806	43.8691759401842	26.9643665402442	33.2258941970682	43.3512045766358	42.0074546214911	28.3309366446114	25.8333634883962	36.9455644131992	24.6522870792192	20.4833643900243	24.2321993570786
134	30.1402455767224	22.0738837038279	32.4797411968226	28.3541492449993	53.3018476305099	58.7189396257845	13.9693993076515	30.8762337255277	8.93898541258245	15.6402211306474	38.5065835465198	26.2986410555684
135	21.7929570455550	30.1417617327453	7.17117239965535	21.278765388582	22.3964776202466	15.7943103072951	23.4439143701168	26.2829413792025	9.52970027686757	13.6590284194709	34.3128951538897	18.350780590486
136	23.8704809144700	31.1696783076471	23.4052102266738	34.4464173519187	22.5497571946414	50.5877174230065	3.52881196701879	15.8627541012143	17.4489276618914	17.3694446329348	22.6996699249013	26.0691870845592
137	15.6807597370298	34.2555905871687	9.09757509999416	23.4045054705646	20.3312153916062	22.8315115111109	21.3461107038997	17.5731052094834	15.8227409302185	14.0397581599489	18.7344879713023	30.4967764529226
138	20.9207697348233	22.0940274846210	28.3426133015661	10.2384086717028	39.2402260668679	20.1473542597303	20.6146429355806	22.8627137614310	8.39632931305291	11.3147211438769	20.8876207888405	2.53141002916174
139	19.4723184451498	20.5774587607314	17.5163378134204	13.5198351280030	46.6822829784032	50.4835413990308	22.0659433847138	19.0524101233548	13.3820328976864	8.49161570857538	20.4048287840477	4.52975126650288
140	12.7772118385757	21.9336894866621	37.4722379837731	33.9051707263881	46.2841631728081	29.0136838830643	22.8253160281032	26.3777087810566	17.0064059097453	11.2887205867957	23.4851137966378	33.5476495669732
141	6.42025652721503	0	26.9908666269027	13.7567522084110	27.4064064552655	0	18.2387761767621	27.3422628313795	8.96214795048608	23.8187357908406	8.93068713219327	6.68396281351169
142	25.9154420379801	0	0	10.6928324112712	15.5603540877008	10.6300331656243	4.29424346896042	22.8136003738410	7.59519417042898	10.8802407426200	13.3504827228496	16.8188316575761
143	20.2353674155415	10.4750741900079	40.6236352023178	30.5870814299627	33.3696348649134	23.8986138561721	16.9991261148124	10.7105251206105	9.28615415474747	23.9766718402364	23.5109326631668	12.6270603271388
144	22.5646503134238	19.0913877962543	29.6032899361607	30.0429652340498	36.4610491855385	22.3035675288178	17.4285744245994	17.5298582533747	5.52425364770536	17.5651240895990	23.3994632656807	12.9600912269502
145	30.2641090658068	44.2093421827499	2.18601928189002	20.7447367596909	44.7520777440153	22.1706372690756	20.5922058058280	29.1884373445077	16.3092538143525	16.5767999004398	28.2543828999541	29.7943442249190
146	32.9922464494677	42.6229151495686	21.939125933275	40.1469910393204	29.0988628628902	27.0068582573955	21.4342757681695	24.6843954530109	6.72441040651239	22.0687453788475	16.8344038144305	20.1127113867735
147	24.4844531227533	35.3745109837805	16.7859867966101	35.9172078922024	32.1001595182710	32.5584995235831	19.5103849264222	22.3741556089070	15.560575029474	17.0177458033993	10.8130892502152	23.8619645639724
148	21.5883138545037	32.1979376032048	19.74954703584	20.9084387161947	39.1571127067088	29.956287033902	11.9497746193142	27.2517501023855	12.4236220151199	15.2317218256178	19.2408849997266	24.0965521795863
149	9.61859678291676	29.5516309174037	22.8959095382344	24.7244159558740	38.1863462729990	25.0038366881156	17.2778661352243	20.1883261733733	25.0533505094552	20.3320157909482	12.0809645265067	21.1348658086862
150	15.8264216126132	29.1285466609450	29.9219873573204	23.7158270898267	42.9741170485102	23.9658943215519	10.4188657245551	19.7469770847430	22.4390145433235	22.5963215074420	34.4183692892324	13.6547643197202
151	22.4997510083819	31.8701571215883	20.9328817599509	23.8381652232913	27.8667033905358	0	6.40460916113676	21.8496934133517	8.21750626564806	9.26004093265089	23.788736700196	20.8146761931647
152	21.0642985835763	32.2280530702681	31.4864778670749	39.0290166576741	38.084532931599	60.1502871439425	14.4597282604104	33.1652302043833	21.7174879082000	12.1352219583703	35.7510327331295	20.5296988419165
153	21.5528136828016	10.2207562409953	30.4764851089433	26.6708393471416	20.0396604572814	25.8573310531959	13.1383445224314	10.256756277664	12.6027008640668	16.2945461011011	18.534172620534	10.2119787868274
154	34.7205480492708	27.7649364313259	22.1518951315721	20.6837384266657	35.8586433951217	21.4754750344518	16.9820721944467	13.0558090984365	29.6214179700794	20.2316370773821	15.5992626659439	12.7980789004588
155	25.7423696139455	11.3646555318411	18.0536747428625	0	32.8275206841373	16.8808383944678	2.88144310597852	15.4132872486656	8.41130507860944	0	28.9873983964673	0
156	7.35131820927529	21.9504421391419	0	25.0325814652685	21.9707708613273	32.5254243222431	15.0345482139364	13.7100807963057	3.89939125335029	8.42505449033036	35.7774951355099	15.2190596284235
157	28.4196040552295	48.7129263173911	29.9358292724731	41.8133544705366	68.6070269103872	37.8320588468972	21.1945485101776	16.352249356996	18.9788668660785	22.516456945995	42.2886324461747	24.2009123068568
158	20.2966843875229	26.6822568553968	16.9710245046549	25.5063677253207	13.4470033227906	32.225760191707	7.05693392805869	19.6752595102643	18.4676619290193	10.6549839934090	16.5572789720353	7.83207504075905
159	13.0706020845355	28.1607039045877	25.1613670179715	29.4639046810535	35.5304923080953	23.7698328590787	14.1982997218938	27.2912588040925	24.9268092102213	28.5845735732986	30.5711768651108	34.5889902676247
160	16.2944068922360	34.6128479478776	16.5852687236777	22.9627093829975	26.3870127152552	11.2675492227871	15.4708764619672	30.4626972606749	4.4686796783077	9.59206317588006	14.8144752972364	12.0001676929130
161	11.0944587846905	18.2402387307810	9.4896591051987	5.95252395315892	22.8373947126	11.2089000940053	6.33964379282574	13.3058493725767	5.91052010244327	16.0446614656391	16.4419496504979	22.0271839277683
162	17.0287233429277	18.7904455284357	10.5832231659127	24.0192837921657	44.1969563398495	24.6931855174178	13.6535588347951	23.4394470087461	0	14.4624486620193	19.5123571272940	5.3807927615571
163	13.3087864193252	22.5156420961368	18.0564727383009	32.6824609809439	28.1830818455515	4.87247199922823	11.9069169830385	7.33873025729256	15.0940610970090	21.6159593501259	9.86823271505657	10.1210811684082
164	9.52650877394663	14.0013875535378	15.2131230369009	9.0666762044481	15.7148456693362	21.3549546440554	17.5145739054248	10.5831485171461	8.68626995835951	8.48608551228432	9.1481188969137	7.90258906741282
165	27.2844917265361	41.8688922836735	17.7391899348719	41.6750185843344	40.8318305917604	22.0475350633726	17.0899066055444	19.6928333266834	18.2821669123389	27.1146352287259	43.2364205601272	31.2278460109353
166	15.5924077403466	34.0290483545203	23.3072334914575	28.0517806010925	52.5141493156028	16.5857286081651	14.1985042280802	22.8145306413584	17.8151992050214	7.79054738730341	19.9054776331470	11.1674597492245
167	32.3649058690809	12.5371214786153	19.3449047695191	30.1223721569857	52.3567062049412	31.2841031404545	16.649696516918	20.7051765306427	18.4324415785634	19.9799201216034	19.5755012862998	24.759182227316
168	17.6410371552751	7.74428995077498	9.18449659686935	17.6696250585027	1.84042611032226	6.64749137485407	17.7604381118117	2.47003130977410	0	11.3742124861983	10.8385938928624	10.5762244090119
169	29.8090035574767	36.7779811674559	24.0778870554970	26.6092230811928	54.4910773517331	52.5855888135825	16.8409504174713	19.3304164987515	19.005537436421	18.5676656969080	12.1182896611421	16.6882316108168
170	23.0484650072696	39.1660446905325	29.9897898433229	31.0036654996691	50.8018536698362	43.6719817401388	16.9090268510272	21.7587281070372	21.3472960728417	23.6314406309538	28.1193951874120	17.0635281456027
171	14.9552837434867	21.5166536161876	36.3633088204545	19.6304240967588	45.3310094870752	38.6586684487842	14.1190244387712	16.1955592869926	18.9710481736253	17.2478502161612	34.5455662823258	17.8744882210714
172	29.4326503914740	29.2458704274340	11.3486778461183	17.9875709553397	25.7290622039299	37.7049175589186	17.0355979044068	23.8279598520757	14.9656667023712	18.8483678578466	35.5096825597492	15.2935405045966
173	22.0857466309528	29.3597430393261	15.4620269648637	18.3298354345851	51.3018106454504	33.6066639989768	20.4677610587919	22.8969890527064	17.4308432411766	4.94088236097809	25.3664791344992	19.7701898471365
174	18.2284943435607	10.4195330420671	10.9488479058292	18.6596424152266	31.6090736411045	18.1291351689335	4.25762891817215	17.6313329667642	7.9887609113236	16.3923226964289	9.05950087433212	0.0371657183788834
175	2.97211409921868	14.1556357448943	27.8659925314092	17.4789533583515	25.8230403205801	16.6098262235803	7.02158980881675	9.96342333627397	17.9046727031108	20.2552380819169	22.1665661408673	14.1449321553055
176	37.5710972555937	12.5663573592241	25.0266927351015	37.9199138896821	50.8814793383249	18.2295541110547	21.0987619318393	20.7762981070865	14.9045329813937	14.1649217069258	33.9978265120189	2.55696176161105
177	27.5288295386824	22.66230390252	34.9940847680267	12.9362261889467	34.9655296541898	39.0509464715176	13.3501765734181	18.8366820411259	15.8392084186201	16.0909755980324	15.5867517098204	28.200734952269
178	24.3812395770075	38.1830191561664	35.0597458865031	40.4136353940451	50.7086662187483	40.2042119725847	20.4239629766015	33.9036078674367	14.1779160107037	22.1317796030585	17.0332173580858	32.1038196349712
179	5.17076451184474	32.5279134660172	12.0494391527435	15.0022953162334	30.1626371503484	20.6076844121191	7.76339627066006	15.3320628031102	11.6953690296986	10.2815584017646	30.6644380553276	14.9095633725569
180	21.5777453068586	0.831210987114286	18.2720730331889	15.5406357342214	24.0970648365827	8.72056900058952	16.7964348805096	7.66721534800528	11.7220273635053	1.62489286493262	22.0998194909763	3.94687639240646
181	23.1135633558486	31.9175518117656	31.3882722253805	36.0988326114839	58.6230985580086	45.3726235628564	20.9847879537119	23.0113389967897	31.8014125172449	26.0335341101593	13.3339972989880	23.1067537911244
182	20.0927498242837	30.4132784215876	2.04712687973439	4.51987183096739	33.3621883196764	9.73153042274773	17.9047540212003	8.2485791708883	21.4910843143252	10.6136928890008	18.4064289209500	23.8517071579080
183	20.1922649958091	25.3511775728173	12.9988233234806	30.4071298452080	34.9939723721755	39.2901409917377	19.4708495745616	26.6944062465837	8.0096865489845	9.93403366676328	19.0139244707487	9.36034803361574
184	2.74218845297140	0	11.9092934862666	16.6044253124655	14.4980994298608	0	2.4603199158397	1.62816230220208	15.8113512381814	9.00250031866972	11.0451247128687	16.2635525582694
185	22.8678731890625	26.6132901419013	15.1062377154982	18.4361667406529	14.5291935418567	8.11989480893894	13.8046309946437	23.2456613945999	13.7582845492946	20.5436482063094	10.3822877127715	10.6452751113563
186	29.4837071439243	6.16738500866176	8.1063056450577	18.0328940641062	28.1145443866574	20.8308592123068	9.26837260281457	12.7775261075946	23.4060097916245	13.2630367054517	25.3952467260495	4.69945034432604
187	27.2229871003719	19.0262755359798	16.793935103381	15.7700365533603	36.8660401669362	19.3647155350013	19.6464271874709	9.01329704024935	27.426070418104	24.9543781409059	24.5106214816303	14.4054070352799
188	17.6141063865555	22.9894788774129	16.6345995719942	20.2935722714101	22.8743168185098	0	9.58884929688762	9.65811840981065	4.8043695173965	14.6383876923167	8.12738119602762	2.05983442427758
189	7.01211908832778	12.9748138999905	19.6191138966945	36.0882814892061	46.8238717364833	45.5580197523535	8.53799023845005	19.1634016339348	10.3091852680219	20.8339481027686	18.2458770473187	17.5394032934584
190	23.0974176207832	24.443649798301	21.1149546191754	42.8487778887291	26.6679067076896	8.33135766620988	19.8414089141543	28.4522961023803	5.62284905626387	23.0866259818790	19.3271992375799	19.3048963530353
191	12.5078063276950	44.3502484656204	22.8583389221066	36.4157142768376	51.7403953384955	29.0406548723266	23.6325951921972	15.5554151006475	12.4178793469883	16.0201997851155	14.9258742513852	32.8775482116213
192	32.4323279543041	53.0374314083257	34.1372091629478	55.6925542161616	50.0070876580544	42.1909238473041	29.4275777027124	36.4606910805343	27.7341880641007	21.9683222677004	37.700818448891	19.0946159814816
193	19.2671879679450	21.275749635359	19.8420692645979	11.6890098790981	40.3071556971881	15.9083569140983	13.6251371180071	20.8852609316653	15.1483562726789	3.54550535886924	19.7827713037376	31.678417140624
194	13.9321629398691	31.6464392987346	18.9621828257856	8.0761345665818	23.9314635434554	42.9307681196252	15.6601764601107	14.8721240463952	15.6091216405722	16.3946879158222	25.2691907210967	24.5377339844326
195	21.2526657122652	26.3362760877713	23.5688436421753	32.1571536524659	24.0332528394704	13.8567864775101	22.6299187224241	17.1601303789093	5.87456809521979	19.3078644785488	25.634603758958	11.3765496033240
196	18.6111673409395	15.8582297910274	16.8649870041444	35.1005027241444	22.4746872210839	16.0564104932505	11.1261047136141	9.54321634394428	22.0955922381937	8.82288084497379	26.8939482434368	17.7784446079764
197	41.4265389901902	22.0741049362149	13.6732943902712	37.6406254218825	50.405822886041	32.8872892869563	23.4576825887653	24.6835513477567	19.055484135248	22.696899407198	27.2645859556997	21.7349509004546
198	11.6992454122551	0	12.7369957002159	19.3695223959518	17.0863203841837	14.6378071327859	5.49777119584562	6.57129926181078	5.46533599671486	7.31160273249314	7.9592449059863	6.38101879621094
199	30.5869234314727	48.9218048690703	43.4644793337017	58.5396458190822	54.9401683997689	66.8295764526284	12.2389887174826	22.4882297047755	27.6359339739778	25.4647528379598	32.1793237961167	25.5136032686782
200	26.0643207865194	32.232758170153	5.41361482968721	5.23990018509469	47.60032381346	33.0396938127689	10.2794397962601	12.5215770407453	18.9987951416077	18.5304347457179	23.5729148928261	12.8753584017402
