# Supplementary material for: Simulated data from a genotype-to-phenotype crop growth model for pepper
Source: Data Brief. 2021 May 11;36:107119. doi: 10.1016/j.dib.2021.107119 (PMC8165395; doi:10.1016/j.dib.2021.107119)
Supplement: Supplementary file 1 [file mmc1.zip › Full 100 GxE datasets/100 -- h2 = 0.3/1495924834 200 0.64 0.48 0.64 0.95 0.8 11 GxEyield.csv]

	NL1-15	NL1-20	NL1-25	NL5-15	NL5-20	NL5-25	SP1-15	SP1-20	SP1-25	SP5-15	SP5-20	SP5-25
1	26.3843074435749	37.2609706643181	24.7073274647183	32.3165212840261	53.5475448158139	42.9702364358975	18.3298798365933	27.3711724649210	11.4157464058579	18.9660999088051	33.7340598016672	12.6153780595118
2	0	14.3388310698357	10.8360571242025	15.7279737362255	21.805123076888	20.9316289037154	7.61637034224541	11.4863947859838	6.00910290435724	9.68819033602145	13.3452363727833	10.8923872214647
3	30.0230121589286	64.550764016083	21.3954399802727	48.0001806341053	33.3147704383441	44.6948228849021	19.8365628182045	26.4567300327281	19.0092311518770	12.2884815276732	27.3579054865563	19.0893660837430
4	16.2762648174665	10.0214074766817	8.75568327709681	17.0989774981950	9.24718689663597	26.9121823765674	18.4653990067549	13.3357045107904	22.7878752940443	10.6407351455551	12.0533298696293	23.7234800732053
5	47.8296388434726	32.3558333078283	25.8356672477786	23.7704401090819	24.2915938588991	41.9013265535572	23.0832080580211	24.6078293927805	22.9649143857520	25.5310486028520	23.6508641201816	18.4389873103714
6	7.8971838966984	39.7370996588351	24.3423669582448	30.4529429482899	42.7869138566129	17.5080341623022	21.7129570418870	11.5673961771368	2.57691535648492	19.1007260681885	22.5176327267978	14.704511415258
7	13.8128573086551	46.8364443287462	13.5462918361041	33.2481954838648	26.0060669328495	10.9616287798753	12.9733100920121	19.8106316164804	17.4655809356387	27.8821950058068	26.1719568276142	23.8762431210088
8	25.2187650521190	40.4254724521707	11.8370836335593	17.7230306749523	31.1430900216606	31.7605996626606	27.2254335305791	30.992218552716	15.8656923959135	23.3147714172982	31.4227018661657	27.9249115321245
9	23.6113406600613	37.8232243717745	13.0356422784623	30.6444821120955	8.54384120430552	22.485283787851	19.8868424098033	22.6283206306282	13.7899832653719	15.2559590015556	24.5507682437812	17.9134622565818
10	19.8169350805375	33.5339210653259	36.0004953936760	26.5342403951094	44.475991666772	35.4627598883112	18.5608560814777	19.7102878550043	22.3360692524948	32.1273784552926	43.1181413058851	28.4468485519047
11	22.4281011053019	35.0497806122028	10.4413967447774	33.1116053647993	39.3648575590078	4.61954892438037	12.7456245482883	20.3608898195162	8.1368408070533	14.1700552653293	24.7701505670430	11.4127410031982
12	17.816288063336	20.0866646880695	7.56745005627703	8.70630704885482	45.8273846043998	10.7169397035744	6.87134989135055	16.5017280340911	14.5286810286676	10.0326197455578	28.9531426559359	2.91971620708748
13	10.4577737625315	26.3743014640144	17.4814149106529	27.8700686958562	45.5501747992297	51.3889823435749	9.54533308189684	17.5223558494772	14.5198981251094	14.0201119792416	13.3689421139067	28.8635623981252
14	13.2412922909275	31.8764861082072	24.4013203114718	17.9641025422200	31.1466464898969	18.0483650934826	18.1192270907967	20.8954440130620	26.1915919709027	26.0832531391684	10.5687976371004	8.06178220680446
15	29.5365630263194	24.6827218893404	29.5075945055313	16.2333395095267	45.7352369422885	43.8347158232031	20.1568415156066	22.7120840062044	20.5984426941333	26.1231856241689	29.1174805267208	27.3166634256724
16	24.9482942693362	20.2446582732351	8.0052798586761	27.1553877003058	32.7177524728627	41.7451265448756	22.8467950248003	8.15418170919198	15.2168936754613	20.9450332283239	22.8044003643598	21.361835855409
17	13.8135242283205	16.4954179671615	17.2742185681131	21.0792615950975	15.2212920477157	0	17.453012024182	7.81911529150124	20.4587929305534	11.3075646717618	19.8373811267518	13.3112676207903
18	18.4025591518624	28.773122842701	5.0506185880042	17.3083624817713	41.581066183489	0.549581546702417	11.9254944015628	22.4125431413825	27.5653331492549	14.0550913529449	18.7053918944024	18.2379011127952
19	30.9592561837224	2.79009296925387	34.7890075919223	20.6440193478182	8.96031912005111	24.2539461535182	6.89913218461474	23.5760866304193	4.74811799920183	0	11.0585926207490	0
20	26.049647132944	21.6585328518383	12.4888321755585	21.0753121548549	24.5172506474800	21.2690538171609	15.2316601314665	20.6106038819971	11.7733655516302	21.8253568902573	30.222582173696	17.1100127296980
21	16.0564977739077	7.6859737116119	7.55163520656954	18.3187219866254	43.1389161329828	35.0591945593342	9.6592071063121	29.3594884163669	14.3167276414270	9.7272428877118	25.3356109104228	22.6390781764213
22	20.951087058129	41.3267153907487	8.336044736114	20.3177800876011	25.3702409550516	35.54642505768	15.6952040293003	24.0361889439272	13.8579909681457	0	19.3722596925244	21.0770022211329
23	25.0977672169021	26.3962549365813	11.4624520783109	27.3251861288482	45.0899459299648	23.7081633870954	11.0433308427468	16.7268978022530	7.97959894160748	8.3657312110757	39.0123087866872	15.9316887084237
24	25.9690399505639	27.1055670071200	34.9149452696311	33.0282540985637	42.9725202593574	29.9526801321094	15.1714599468030	13.2237170423104	20.628300911546	10.6543316143710	12.7076056163635	4.03914359354399
25	20.4867813519589	53.0990003532949	46.4695549501164	14.8430491795378	40.7126602581228	18.7687498548460	19.4614112820351	31.3508589313161	11.5329870228204	19.8544205776610	40.2274960151386	20.3841362923419
26	15.5015776922808	18.2023407563568	0	14.0969370126932	30.7476219282874	0	12.8423470543876	0	5.34686694346937	13.9050611621686	10.7793673168165	12.4528557797522
27	16.9204501449077	16.1005255135253	1.25644440081200	16.0127094838912	30.3533490652528	14.1983457940610	15.3515562819552	4.32227877226951	6.06331954693857	9.60528053113415	11.8949508388333	18.1745313735061
28	37.3294130444378	25.6307405689258	25.0922917241277	24.9076413631904	34.7616118013345	4.22978465248415	15.3231725148141	16.493502911109	16.7171948565859	18.9796673571388	28.7091314824929	22.8997975613501
29	11.7944839222608	9.63754678119092	28.1214582015805	14.4544661535858	17.0616490357171	18.2828921331102	15.1940121428787	28.2683752617794	24.6559379903021	9.74537350941248	31.2498322139018	12.3315456287465
30	12.1865302541623	19.2180492713329	19.2079688032370	13.7527219812720	20.0665829355606	5.09928802528169	13.1841734890970	7.73098489572166	0	13.2184790111874	6.9172539828797	13.9567173335457
31	32.0564061012134	42.6273447585109	27.7011953788068	38.7872217354662	44.0949153434173	48.3510038445546	17.5168775665333	18.7003503961063	22.3124546908166	14.9407527163018	42.3007011693154	27.5664559603209
32	10.0041454843743	0	32.6483923538235	18.3530883661858	14.8813945369507	0	0	16.4486351365375	7.82549552024854	5.24613163904501	8.84458259043455	13.7579648633073
33	10.3190270248040	18.7819286099551	18.5102280210335	5.94337430788807	19.1116309268640	33.9221028058967	16.6633703465537	8.35277618679672	18.5167484655988	16.9591493899865	0.0126556129460056	14.4379826319358
34	27.8792083622252	28.9543526311014	12.1059321581571	7.17637790111543	51.8355380194769	44.8527036142088	15.8457579079917	23.9838721638751	14.3156209729990	19.0032156133290	31.2526012554782	18.7062635246771
35	8.96249877153434	32.2185628687226	21.741929750972	12.7331789856849	26.2023359235069	36.8295184404596	10.5892017127529	11.9857755807048	6.89486389422002	20.5406003465825	18.3327379777555	8.07047570089992
36	22.6421696082832	0.574490640152908	0	25.4292895308151	9.89832828978888	37.4413580602819	9.80653714666038	12.9097510058385	0.368258641147903	14.0383904889272	0.50881305099117	6.60355247162486
37	23.3935925173355	35.0668953646006	15.0266010774906	18.9191734969031	31.8927864243253	25.5066079197622	20.6365438839201	7.6826623041885	14.2409869727440	24.1368970799876	30.0480071902502	19.0174908823015
38	9.31906320976753	19.944690568365	27.5244320873619	35.0396350390993	13.6793744538684	27.1225945507021	10.5095852768041	22.7677259416822	15.5361865061345	10.1805987872705	23.9760629345098	13.3214055206323
39	14.1585411417115	37.897094699291	26.9206464979007	17.8342066411807	40.0406361048914	39.7790657159791	13.6016807879008	17.6134396614409	13.7591985613422	17.2375890979016	20.4768333934308	7.83211380887537
40	15.3315852406084	0	13.1306420695693	15.3525746490356	30.2380151415509	22.2852762847958	7.68293261445143	11.7750391804988	19.0114086562298	6.67190522037028	11.1957713916491	4.19616037414036
41	16.3026403607451	17.3015684312181	25.1493255865615	30.7363805665189	23.3391807972137	29.5718167385326	10.9943426288672	9.94426956971916	21.9974692770649	9.73623618313185	20.1178289609624	16.8777613545401
42	22.8351885548739	29.7788834361713	21.2981610510052	34.8753501836008	24.5563220682635	24.6186969036231	17.4818256121411	26.5535193939522	18.056278314899	0	15.2582295651767	4.86434896059781
43	17.0899494232695	31.1852515430622	18.6205330147356	21.1509128296983	45.5803605252513	31.7167334198914	18.5101441603303	18.2269808431346	6.96237044130264	13.5880863109218	14.2233000942452	0
44	19.1243068336189	12.1951412971103	17.7063848577386	34.7702410564936	39.4783247757043	35.2737990732816	11.0351025089972	3.71950221270385	19.797171627664	16.3248503165109	20.7854989269146	11.9766586683149
45	12.0727034998273	16.9474526987150	15.8115879843698	13.3461798860680	31.3252678883582	43.4176166040974	15.5461242737126	23.4875031452846	13.4564409875716	11.3546663357867	7.78014002407155	17.4799952561195
46	35.7694791487085	15.3329254201567	0.621727593326021	33.6674776059159	63.4030248141033	42.132159145413	19.8785602568818	23.2721436888190	16.8098182771732	6.23881462460895	29.8474522728472	19.7821338218717
47	23.8627557210381	23.2229215175661	23.9061399382766	0	28.679738465914	15.0510767073487	6.52918617740547	3.61679148536225	11.1612515012952	21.5007856884769	11.0572507833189	12.5368193252572
48	18.8815307778677	15.8400454109820	5.65446933227278	11.3365513192001	0	19.7328580029294	11.1963956064453	11.2929628465661	5.52633695222176	7.35619580654463	22.5367673984383	16.3208935048641
49	35.931938673437	43.5356371584891	33.8522781909127	23.0469061363567	39.3259180041281	24.4112420097707	15.2742353569190	25.1156236302889	19.5405117978915	14.6481765313212	13.5650923882166	19.3350973252059
50	5.49277820223418	17.2266410637400	20.9213594991591	30.5385732045624	18.3888031600021	17.3797499407529	14.3041762331258	5.28911522409648	9.4320825126101	2.87921854951741	25.4479347248301	23.3463470274563
51	22.3605120906627	20.4612076521651	37.8360604396995	16.9118471481287	38.5297404431831	25.5789112178385	11.3209359184194	16.4228537231960	0	17.5138960434244	33.3723374242637	14.4780535403889
52	24.876513390778	23.2253895261080	14.2624876537792	21.3638020129333	48.4221135547915	23.2533624041836	12.7767214282868	19.2925481970216	6.16709952549878	11.1229039151075	8.18785520785441	29.5955584902379
53	15.4682179685073	22.8630958112683	16.8856152989519	27.5979671647401	15.8784798959997	28.0716149417243	14.9071274198532	10.5770180240787	7.18701462012032	4.52297240096603	29.2307289090968	10.8265857311096
54	22.4845881341547	26.7109115865005	20.4686497442703	17.5048558165009	14.7490592078767	14.0484641110527	9.65361753994498	7.79481239644824	10.5184661353633	2.22725493407337	20.6990702405526	23.0937548060272
55	21.9660258249133	24.9301041565005	8.46250098620129	18.251483799848	28.0310463355580	0	10.7789872807674	7.13260169310937	11.8630628641994	22.8300279365773	19.0567449676465	16.1287556972639
56	34.8605731018647	41.3534301485632	6.53423468250615	36.2774220337318	47.3703857299668	25.7431379483445	18.839432140164	22.1344101137989	20.7160228584330	17.2794506258160	39.7606850197868	20.0082727528105
57	17.4704574530550	38.0335678439392	28.2262563103636	13.7072988350889	18.3609860340520	24.0313380422116	21.3332735460788	7.75701946561119	1.61836351121202	11.7787734490651	24.6107377523260	19.6556882169723
58	20.2459533379542	35.5746582998085	8.93182336232	25.6618326062345	38.1998319558306	12.5853681663524	2.30882014261702	21.7018429818306	8.47000805846129	31.3102162351075	24.0686822534344	28.3450986417094
59	25.0634110188741	23.4948670342675	38.9670571358585	17.9239311692449	44.4424103633403	39.9859809331859	17.5343395604247	23.8097460664294	18.7625092073511	23.9228000574334	10.6304936977978	22.2404124896909
60	21.3386742044662	24.4413478344835	19.4637220487946	19.2868213166956	45.949960295471	25.3846864119004	14.8315455007751	19.6051529958628	13.5703286743260	18.2837178170491	26.7106528929495	9.4174479495307
61	13.5181809677482	16.9513638871106	20.410167383813	22.9607401247223	33.6853334441166	34.9425840744131	4.42830990819758	31.420087208769	17.3471844555977	14.3168032834518	18.5398449486046	16.6660970344858
62	31.0877162116985	47.3708293956886	15.2691872732135	38.9396333442438	52.0697119933183	29.8872570916690	18.3911296025544	36.4438658765324	19.0093079160195	22.6183792348510	26.9480398367448	20.4699190944438
63	10.0203176007483	18.9219721880861	13.3238675995848	21.4393465271244	50.1190034108372	34.8862131068643	3.87600942123967	11.9023832618181	14.5324762181708	1.99426603280536	48.2067959518419	18.6453741308848
64	22.2408629935801	34.1800145191116	10.7862771729365	27.8167343616977	42.4569096764872	30.2202328472216	15.5820896215167	13.7597889750702	21.3885271553928	22.3452741606112	24.6572492044795	27.5054616549011
65	29.2081141229395	37.8812069765865	7.33981857313902	41.5433796347202	48.1953959258635	40.4168079985157	20.4462697470086	24.2996489009289	18.6286758478274	25.1589217473378	33.7941907285893	20.3682426441315
66	22.3715605749689	21.6959722366163	24.4041516957872	39.5355063119191	38.1873732071079	44.9778940269114	16.4960178162893	26.5400279015603	13.7139307332337	7.22475155349744	23.2013042772819	21.0652833141143
67	10.9398230877932	11.9454348462021	33.3912369037676	16.4256367322094	38.7180700517246	12.3887994557890	0	21.9980996629733	12.1175923589116	15.2433506604416	19.0440485633761	17.4214035965831
68	17.0635323920979	5.95336313161661	18.9976884005674	34.4967583336181	0.34677412417237	12.5610257937777	16.0619795496774	9.32748698286362	3.22955643350555	8.29523817356055	0	6.71567430464906
69	3.85061742755490	50.4287517100494	14.4780282589688	14.2489312023794	37.3749032050670	24.6105848984128	13.0832000245520	26.6355468978410	24.9800660956125	3.4274790500034	18.6031151134188	22.4272078476397
70	29.8741152269616	64.4999796729118	15.0204581704722	42.2223608103475	48.4059575010594	42.2681728113591	16.4762638457233	22.6710092737798	16.7462208857138	26.1324652576065	21.5335650436977	13.5716836809311
71	8.49961417044014	38.4141448295964	40.0606073019995	26.5151101578810	36.6546643197801	15.7811990299627	10.9418418102152	23.8009327435753	19.4852162749653	16.6557557572764	29.1033981337431	26.6089724872669
72	31.8684761159115	37.4574307863851	27.2858919687919	12.3621220424143	34.3439957890031	38.9908862791793	13.4588643213399	16.5954894033274	18.4088819735055	15.0390235050195	24.6244786631073	26.7850969178861
73	27.9347325522397	40.7690447670079	41.8187136597973	39.8944939780311	49.7632453645065	30.6287577686668	15.4902678528584	27.9909676914915	15.0653821634798	22.1191380377399	15.789093822988	21.3566630229273
74	19.3247290049851	52.525085587643	36.3479919734607	24.2205601416253	67.2565437471348	40.7821131262398	16.2434425008703	30.01525265129	17.1724660808587	19.9411806885286	34.8866525153624	25.0269341796906
75	19.8335143262744	37.132245206549	16.5410557551737	22.9135157807474	39.6241586879378	6.21322607480927	19.8593988722582	24.1050837908158	6.2834684329998	14.4950784370139	31.6769519163322	23.5455457180452
76	13.5919233831161	26.6421372942875	26.9586379718734	13.6183574231530	25.7416884598017	26.8867719826492	13.4653996033343	17.2103638384275	12.6370549896782	15.6456348911066	18.2410484040766	11.1048378860659
77	17.6337862286439	33.1710919919243	16.1006808018813	29.4239161485444	26.1399813774174	16.1947994888355	19.096006777539	12.2966046623819	6.51416338135549	21.9121904035218	27.5061772809534	13.3081463541853
78	12.4258426950149	16.8488119177279	27.9519253463609	25.9208402003306	25.5111074849986	12.2974013196178	12.7548275866763	20.4376936157516	18.0227427243892	10.2587163416279	16.4876791554955	23.9522623545902
79	13.3593731872857	18.3589860454818	26.5897134258595	0	15.0372240764118	18.4876352768035	12.0082058717555	7.782363839644	10.5003817497582	9.52710483602002	40.6615892901368	12.9794576563590
80	21.0348785160569	11.8431473010481	17.4755175850602	23.5401760599643	26.7196758355835	40.8069802041243	13.2651411908852	5.58186211273747	16.3351756413312	16.4195163315967	32.4697151790539	14.4857026778253
81	12.2699629349220	14.2010971361329	12.1817942982936	21.2922915349927	2.25883545563033	28.9241592780762	8.13999303985844	25.7876932542169	6.73822616075602	15.0876081737714	23.1085804351219	11.2137366758866
82	28.7045004212375	35.0945973479082	28.8176018045602	23.2244837775211	40.510500598311	46.7275003526028	19.3056974338505	14.3355270604279	16.9774633011312	7.28022566218169	20.2315640235861	12.4347921269496
83	35.4384715803172	43.6722800751113	53.7638447771901	21.5802648397754	58.4872334444176	61.0831683333632	13.8679182994917	36.9449506949066	28.8793077666380	22.1683055460416	25.1702164374001	20.2002977764658
84	30.6250698439576	38.5824484933262	34.7479161750479	43.6140993645006	75.1326064929535	42.8749815462042	14.7969047884254	21.0713360708226	18.1961554400175	21.6976542029617	27.0658021666673	23.7677592047424
85	8.82440012156604	21.2757718783529	6.2024479323368	36.3915487003218	30.2113859269738	16.1354912407124	17.4341343486387	8.29727956456293	4.34708420929326	17.8490192203649	20.6289830077686	13.1254849555389
86	19.0797121352191	7.8294647675773	1.64372720589141	22.7141404817918	40.8317469343446	3.96392322589769	10.6865210327659	9.04080440269803	18.1977837795740	20.8957437609391	16.8629394539216	13.1987502374389
87	17.9933984536651	40.1176115873008	22.7530249436110	25.0849465411139	34.3203459549151	42.1334635115301	15.9493139032754	32.1293236938136	13.1124146653526	19.0178072158932	32.3821135392674	11.7468730786537
88	6.64461873711257	11.0217990098613	12.6634811716534	12.0105965775872	7.72543225201969	0	12.8370807967692	18.7879064943851	6.53781955114935	12.4646653284605	6.11229286832409	0
89	30.143081478743	21.0363804048417	16.9013449682599	31.5817643778538	21.9985721582386	44.3846326685873	15.5073909999416	23.6002450377833	16.0888525737584	22.9558499248610	21.1099233446983	15.7168078867810
90	13.4390740075874	17.1395302510182	15.6811823763469	29.1430616639769	35.0058568965426	24.4290700393461	9.35648568388993	15.6263460908152	11.9927558121358	7.46000700940588	21.1667847082793	1.21865849513506
91	20.276173061823	22.5551200717640	25.4972058169054	24.1978422372907	28.1330421747446	37.1558449556077	17.6319965143105	13.7038837166557	15.0930206763526	15.5227238370279	24.8001127281778	15.4514542700252
92	21.2944591341626	26.214740078123	15.5877963682738	26.7169639121138	47.3249539671213	23.4276540194452	9.71859821834667	23.6047423290475	14.5303522532960	16.2704745356648	13.8213052647311	8.15896040065364
93	22.0821947788623	33.0348545818539	17.1592343696674	38.1838996957693	28.2236394054294	22.2610001607149	22.1062828307262	28.3715026731545	17.7777939082565	23.8148684568642	17.4299444894023	26.983933758984
94	47.5834260249503	41.5648527684155	20.8454679266112	25.2453838897902	27.7108601939598	44.2582619575108	17.1359221866187	27.1951985066940	12.0203751548216	17.4137897597941	29.1485946433962	9.28613883326786
95	12.0320693992644	26.0796554271742	34.8001717540475	13.2681405648738	36.9148285692777	16.5953953496701	5.92184894708495	23.3093774910548	20.5278618227019	7.18455150268808	25.7254111188961	15.7448259997090
96	14.8748033004820	10.4874088000126	26.6366151136585	29.7170413306115	29.9884403214062	22.9534964307052	11.1893844732722	13.4131315156585	12.5943960878783	0	15.1066785080433	25.9095734783100
97	23.2401817583703	16.6297294866256	25.1444756584902	25.8476374878291	21.0250075129967	29.7460553900162	14.1737692408671	14.6252515688109	15.1574709702067	27.0249816477558	16.8917737813013	12.7638361546475
98	40.2444742488991	35.0944285445639	37.0270492778518	24.0127713138315	52.6040485068238	28.1401223442799	18.8644627970016	24.5581849966745	15.4698101954855	16.5829041784613	41.685547510605	9.9748834067129
99	25.2693734621068	36.9094561898674	18.0165343614988	29.4630325223018	60.6952569556084	47.7937237104485	16.3039401134359	30.3028879558974	18.1429744484703	11.3876105272033	32.6185213928104	18.9628010431858
100	18.5185548320061	19.5571686222027	23.0336752735766	15.9947863749778	26.1490120232761	29.3376032213706	5.3716784703327	2.60201882155668	26.9986943320932	14.2389585334233	14.4682775882186	16.0227614465773
101	21.7678226180665	36.1556857810711	25.4907961371492	36.7016319712267	36.2547919781686	14.2146610421845	16.8297258967195	14.8834683393223	3.0268732963884	11.8126161352534	36.0222613097076	12.3497287277486
102	31.5208884495595	53.3769423196453	6.08153426468283	50.5070625444195	58.8182271145021	28.2383144055063	26.0890620669234	20.1222956178431	30.2819484266103	36.5531254507620	28.2701718412263	19.888456648585
103	15.8623441401848	3.52134927874609	6.01078421175998	17.7766832490198	28.1507887072061	21.123016290117	2.79128348157584	27.8962611155901	23.5714054493758	7.65406445700158	12.5285885672162	20.3699272671410
104	20.0048210801353	20.4251672062835	17.4818456271710	28.8767976554072	20.7391417657548	34.3457057846891	12.8847540341911	20.8566979823202	12.0692159931768	23.3377296017231	25.7462341426181	12.0782330678667
105	26.660175637159	28.0516358967490	24.9750888624238	25.307810676263	35.2330119149569	8.47557338511269	6.0692033911408	28.3964450350371	23.0656250321488	13.1329970946212	22.3150473304257	28.4014357454283
106	18.9010046555613	35.5161927288838	14.9495356130828	47.2107903501313	15.5146228736316	19.0276694952001	17.1102312261408	7.3630876847674	14.2520395825519	4.90802772626367	8.32686565487291	2.99013702517563
107	17.6732533172256	12.7179294756747	25.006368031572	20.1482170186086	45.6154587618199	40.0910055332307	9.53598115235788	10.4679919936648	20.1122561115870	8.15418690050519	19.4532261589349	12.6018315976970
108	13.2497567800534	0.743994327524462	8.03394368200618	39.9304801245999	19.0337821464139	1.68021483102551	14.7003724105313	13.7462062826425	7.63662461611178	18.3338720695400	13.2745326349129	4.06429108810822
109	21.9485976776468	12.5664384741714	3.86542369660283	13.3654061980728	27.1854294190754	3.28858673955933	21.2158363709524	14.4984559481484	16.8835240849157	16.4287837344301	23.576051438153	18.9678785136606
110	22.0461602326764	25.6015984082106	27.8796462582951	22.7385007286204	21.4667257225038	29.0454853543361	18.5156663740619	19.1005637319411	16.3633389750093	20.1528229158634	15.1881138300226	19.4399116381942
111	5.70544293878354	19.1659859677769	2.848552797508	16.1494719999819	9.5679147271468	32.2006003842557	8.5772892342781	15.9364822548664	0	3.3442724840663	0.489942848532383	22.8651332940715
112	28.6463684779791	33.0085227456315	36.0373227559251	48.7307235255058	50.6839666401765	60.2845318128207	18.5365593060307	21.7270467792022	23.8219673186224	21.4231234088982	16.9924761321455	29.4689363748866
113	14.9364495017005	51.1848166910162	33.0605849207123	18.9731225428385	54.1411951773108	51.177384092088	12.9856749449707	27.1674797802122	38.6114445052063	17.3527672872961	36.8503713946988	20.1257301080844
114	8.85137612812853	37.7465016620608	23.9809664114239	34.6098504186624	37.4314066443245	22.7531558703932	14.6867880284539	26.9577284638068	24.313671176921	27.436136162842	29.5818913462046	5.32791951575248
115	18.2130202536693	32.3061715673872	22.3881913080570	28.2276190731203	41.9016881075953	35.0161870222978	13.6889117095789	20.6736396882998	25.5931771927437	22.8298651602553	13.4094868937703	17.1769403293891
116	17.4948781454093	24.1899570411452	19.8655232488809	25.5117738798608	41.3080219142604	14.3128038346338	13.9138448242168	25.6630837805134	24.4833957262939	23.8715022959081	20.9700269944073	22.9237350232630
117	18.8857898388168	7.5280663141955	32.8184083049319	10.5103001885851	48.6050114436539	24.1828889217088	3.24197557866804	8.65173089217397	23.0692013602081	12.6309375355585	20.3045867393293	28.8468290964676
118	13.4957190289706	25.9420255725181	19.0317558914706	25.0754130152515	32.8370817182507	22.4690770319865	13.6817577485659	23.3501000034925	11.7826410584810	12.6747669802253	18.088128955339	29.3997499085215
119	22.7859183387345	43.9324195488033	29.4799646009279	28.5878779992824	30.0103584893995	14.3000013932781	17.2174283411849	8.85250472085887	19.3921310632773	23.9265337761871	24.4584487064854	22.2104760672093
120	10.9074222606365	3.19967975878437	23.3546945167567	6.4747805211643	0	0	13.5562502321380	18.1635809028459	6.45978688531438	17.1633593114850	3.04278994666723	16.2419383600073
121	17.8277539639985	3.26772940424809	14.2114018686467	1.18049367267843	0	0	15.6278196091919	8.76161428504762	10.8504237303143	15.2358892770335	15.6362502716391	1.69708462401042
122	18.2991264194745	46.3808927596981	39.6699887497793	43.205006358154	52.3353531846021	16.0950296987066	18.4013424887978	27.6469336569863	21.5696184712163	9.57268187997295	15.0390014643369	28.6274065313765
123	22.3197151146781	19.4333755965345	16.5816180485618	35.2056443610919	50.0884639059126	25.0811346380922	19.0010081932589	26.0483736436665	7.97289045674597	9.23144006161259	28.1655040670278	11.7482850141279
124	22.8465845853729	10.9867552933196	1.03900343357134	19.9295534564122	36.3133462338055	24.8659721226776	14.2651155150668	20.9264700781027	17.6904570648906	16.9965375037957	9.26203455780712	16.3682589499085
125	30.4506539574978	43.2228836209728	32.8670978431023	20.0108360279701	30.8542919954797	33.9749338132891	14.3840972201849	23.7166404346405	12.3030281986325	24.5805563346342	8.8834923606991	1.76715926423985
126	7.89857377203112	28.1399409433081	16.4054668311187	26.5992357601931	27.38209007432	45.1085140961852	16.0366512619281	21.9887417254110	15.1463354491509	8.41616660107363	4.84582496683428	17.7240557289609
127	14.8107402117912	36.9025960106572	9.57778495557043	28.9219385903754	53.2297573452884	26.8524442416194	23.1571646657466	22.7886822182787	16.5355698901972	20.1728492496561	24.7772529904525	16.5597597927704
128	34.7878946690201	46.7365183601239	20.3149868072091	35.0010281372881	37.3840184318941	35.4969193465724	17.7359282313227	18.2210020440375	10.8478097821047	21.3910914455957	24.2416720247704	12.9486186805223
129	12.8001661059599	34.1258758729275	34.5242404257098	41.8251611305621	56.8918192102646	37.6541594566171	21.3893553173303	27.8433586597712	14.6226273445831	14.5386649811517	36.233400184562	38.0826614720443
130	0	11.1073150667747	9.80172023501506	6.82078004857926	23.3299164903197	0	17.4448732047354	6.88206586712372	0	10.6070939879451	10.7786127436499	4.82937926298228
131	27.6880970342228	34.6605682612809	39.4153831915522	31.1791646600551	58.1179211484261	47.7146387495445	20.8772712911495	24.3272605984042	15.3993733840681	24.2360089176595	19.7012028183958	28.5142354043116
132	23.3319194537169	26.6401738262387	18.2635643007589	15.9738673024946	13.1000662775013	25.5516790481732	9.86375911900806	4.53447287536651	16.9560821098029	15.5769478356111	27.0078114856383	7.4003273982687
133	8.02105350260687	2.87773409993865	30.15025680551	21.4873479954285	3.32804452020277	33.9387753953185	7.46878521819614	16.9690746179966	0	8.47533784665905	16.5252936793250	14.8072885119909
134	15.7730289172571	7.68969739822417	0	15.6498583385010	15.2066611420103	7.99982597239793	2.50877272205015	9.21873731831337	0	0	1.92608695941843	7.55465776309873
135	27.7250407518531	33.2746646094418	38.5953391275543	25.9104263789485	42.1835888710968	60.119638869526	10.6533502124895	9.1876629089653	24.7347930519575	14.5608902659569	23.8657863467487	14.2254542204000
136	11.5419948787949	0	0	11.4545840585374	28.4413506969376	13.1359684275111	12.4235531631662	13.2093591561855	9.09381328438436	5.44266915721693	17.1064358163546	1.70415629418028
137	19.4490781210608	24.8859400890902	15.5754684658006	46.6228812035706	25.2959177468931	29.3425129669838	17.0898605382048	16.0671324404770	10.9065996504924	18.9031258312018	23.7697022117166	23.5546406863936
138	16.7637101857906	28.4535408051106	26.3137094615480	17.1277868012945	33.3245388285165	23.700838442818	15.4786566910874	22.8791658427511	2.79755519082444	7.60898145100322	30.3102341796165	18.5363689844411
139	14.4960451710153	48.8034964584527	18.3653559766045	20.1955555837043	31.7602282765419	24.3488863185426	20.6514469328614	22.5504111760909	15.5901286390222	27.2799806008672	33.7124092622153	16.4858660328563
140	15.0758859703450	19.6484645543464	16.9402356052458	37.6436045765967	22.0431727148389	31.5775326278916	10.4738781862254	5.24031593796838	11.3750136699825	9.98690178795991	15.2189816747972	22.1344622615938
141	43.6593656594441	59.4638383646424	38.6192626931381	44.2994328731777	79.1096428360166	46.6319506338405	19.0814923579257	27.6704370224178	24.3535118430749	21.6844716105310	22.4396831645530	24.0146272596047
142	12.7270450778493	23.3387795276595	10.3627285706032	27.7692764061619	2.86879428188222	46.0273316692041	15.3468899433288	18.8633772451927	6.11944583921989	6.10757741623389	18.5939877969402	5.47149622472805
143	13.6156356021828	17.5852433701806	17.8331004919854	24.9372087717549	24.3053463327913	20.5453159884911	9.26270046897861	14.7009272244879	7.38836558868304	8.09116496431422	1.67645211960784	5.18275897225565
144	24.7778033804791	27.4631188156886	40.3441190998468	35.1935623691577	74.5810252727318	34.0207815617545	24.2357128485162	18.5373345838918	18.6594976294343	13.2818097956134	43.6418506454262	13.144885444125
145	28.6496416848405	41.6989762406849	16.9858774574246	21.3653279953092	51.5748260732958	25.6536608900340	21.6319283999241	31.9220878869987	13.1392421525078	20.7035546023732	30.1145476818985	8.1279794334325
146	18.4329578590175	24.1531012249523	25.2572215588846	38.2969120931770	35.7643962242247	20.5092656326388	19.8619287809517	6.9328608664979	21.5326810268200	17.4640188884825	29.4550684475336	38.4683673468281
147	14.8129464952761	42.415448858839	27.12023982511	41.352883142579	31.4410382648206	65.2644870136247	14.9806971081498	26.4640475845527	28.8517268780391	16.2925584471974	26.1540524363792	1.59067968768459
148	20.4225830406101	12.880922673316	38.145428268036	21.0528147286725	16.3436945397432	17.4984080848822	10.0659784275444	13.447436757618	7.92948607202804	8.34676332837603	18.6774605510984	28.4806935590801
149	20.0632056262460	30.4780393473676	26.0732992892684	39.0018984040229	47.5258546628657	19.6197248904860	18.6751484013123	15.8502998228965	18.1527112905246	9.38110665140706	24.8887429830756	11.3734856346899
150	22.9531629669310	26.5559846886085	2.50010595596510	33.9999162567869	24.3788046755466	10.0661861236014	13.1369899448890	23.619041322556	17.4446354475345	23.6282884133975	30.5369629303278	19.8830289463412
151	28.6034806353193	43.6979444335341	24.1171110751265	43.7062241856839	33.4346704351401	31.0320743435077	20.5067543328192	13.4980597461236	23.6350068762337	28.3740529430327	25.2772334404405	20.2766919135850
152	8.40217039968909	12.0570383861616	12.5861147114190	18.7667425016745	12.9937289989470	20.2433595402723	12.9966730541640	19.2298232262295	11.7306130684715	16.1724154361252	31.5283719508473	27.7733885392454
153	25.9413246528291	20.8002385277274	23.347944610235	28.6607136344104	25.9931936114244	15.4365304995562	5.894807176479	19.2789923862681	24.7358973252770	10.9125038417339	18.8157915898231	32.9965895220696
154	28.9176596702429	34.2469430383734	34.2068793804559	23.0592976076535	39.9948230438909	21.3072064947593	13.7429623991414	10.5742559759585	21.6823016007963	17.2792475816118	37.9459932770785	27.5798703379487
155	20.2573268448684	13.7317737322562	24.8546796518912	2.66214444466538	18.0400931249838	33.5675064623377	8.80036073274829	0	10.3096750054741	12.0756500050986	14.5433543294872	13.8521892976604
156	20.6723822279897	36.9955061493254	26.1687683991104	31.6188888106826	48.9950890520969	20.6896749009289	1.85158324078646	16.1637050636040	1.21956210669947	18.3081500979152	23.7769200573896	16.2193427629350
157	24.8746426187683	33.6802524179774	29.4183781054351	50.4161109412185	59.1029791720194	3.17440556901473	19.1756379663226	14.8377377539902	22.7031068998492	25.1623023177506	27.7674684024410	17.2099055481295
158	23.9005689538435	42.8833617075064	1.13880838662585	15.5673268928309	10.6770083904836	22.3347647909342	17.4836493792725	14.5556153562617	8.95039169332542	26.5430212227522	12.5932492558540	11.2784067943727
159	13.4540426722711	49.7096296894182	26.5542805050492	35.6615210056487	35.9818231882334	28.9927062852999	19.2617177050442	27.5418416930595	32.4880327086481	17.6701141563475	22.8802858582738	22.5874953947877
160	23.2593763176894	37.271248014025	19.3002539237006	13.4597971330997	34.0072365276937	0.0349364393332436	18.4259088789967	15.1348149779664	15.8294805670507	8.636836175529	23.7933333845523	21.3658550242281
161	13.6015900474303	33.4142236733321	6.61964241384267	26.7857133817222	37.7542190435754	14.3549915271704	16.0615905708234	18.8504020869163	12.8128398804497	14.0855601100981	22.7545783410995	11.5251149714066
162	25.1390740930466	35.3484760403941	27.2820329647222	18.7572577484725	25.5601233941988	9.44168153755547	0.450134321277007	16.1049629641086	3.00147120818544	29.4476188050705	23.8337942833923	25.1500620308529
163	14.7402031430101	34.2641680406915	35.3481444476522	37.6108093424265	48.3106435918368	37.4997177552984	10.7270798094872	20.0451496050434	26.2302075256602	13.5843481573218	28.4026544501352	28.0842224833477
164	31.1847879812217	44.8949269530152	26.5229981013965	24.8607831153713	6.45876844471318	16.995279722015	9.45053229971908	18.6312793519998	12.6104010452031	19.1973130519175	22.6173752085073	16.9732973262040
165	4.01891799191121	0	26.9639798774017	30.7171972956622	15.2455268645277	24.7694765748638	5.14418725730709	9.5469427048130	9.61004524582049	9.54205701653447	14.4490177568568	11.4536569977480
166	30.0193797938452	33.7858626643377	29.9305114343386	49.9764408399244	48.2898870665714	35.0871722412669	22.0355557065505	12.6252794228947	18.2221675893217	14.8124117355177	20.9905666557989	15.1044325605602
167	16.9068787128139	31.3553186081906	13.8503248425244	11.4821068267587	32.4584286900914	39.6927913027038	12.1793514323836	17.2086648623345	5.32523568516874	8.03661403443617	11.2953731594771	19.7879157511631
168	26.2809239937646	33.6683174749047	30.9889345713364	19.0271657110890	50.8889328033094	46.2582117978419	10.9924665601869	19.9968841338405	19.8181661031888	8.97098573108337	16.0745224369367	37.3237480144115
169	17.3388361408754	36.8799563165541	34.6463356072615	24.6446584893378	45.2386117946965	28.9055026920374	16.9068658329282	31.8973626330521	12.7899281230521	28.5044061338158	29.4962967523076	26.2635906500631
170	28.4237317299941	25.0642417360644	24.6571903077687	28.730505346642	31.6853876416311	16.9774567252360	1.90048916684635	18.2589359648428	12.1309794923744	16.5060098150554	15.5808500325056	15.5778068652771
171	23.4567324055755	51.7600267701494	29.5894609184082	50.8071019065051	44.554803073626	30.5563625537628	20.7319356812236	23.7663202570813	21.1246417015362	18.4945429995648	43.1557451716835	25.8500071383791
172	16.9106723430353	10.6013825405536	15.7908571601549	9.97934778356408	35.3655796422155	25.8625014598180	19.9485692138591	21.2925453687993	19.7073790970253	17.0733268239841	19.6868853070957	18.2903992679036
173	21.5954760104076	45.0781073313163	23.2118594562834	34.7578575681976	59.6624533550229	27.3250233524612	25.8273769625265	27.121412339458	21.0373261801605	23.6021083784438	29.6935585595137	19.3378091771425
174	3.99877341952531	14.7473120581493	0	27.4632021778971	31.6070318157614	26.3608343683228	6.32558276550409	0	14.9713051998996	5.4966065073385	15.5960228475497	7.68226330680525
175	15.1125283826183	29.6747110456464	14.9952945351479	37.6648662364337	47.3740170343575	33.6418931178530	15.4871641970144	13.8625044229652	24.2198239734304	17.5080125006140	16.5086305223373	7.68823975242797
176	22.0008648076736	42.338999509547	30.5839640560882	27.8456068338803	52.6752631534644	26.1112926298047	13.0670640374421	21.9794327735447	13.5993966168946	27.7168253185419	29.9518420235544	17.3906516987271
177	23.0509342539328	36.4297888795072	36.3350983324863	27.4295637155747	52.7138879554764	70.5337026440272	18.4314337045776	23.7327044222163	23.0291964452963	19.3819845882773	18.1010604119776	12.2233943462741
178	12.2666709607684	17.8726068965257	0	37.0168621467461	26.6515519181561	10.5256950583640	18.5974595399715	13.8293699964271	9.19883979532125	11.7616849765138	15.783856832696	13.5022034840290
179	17.7172965278211	40.4688029562277	33.6493879460873	28.9820018321391	33.0658923405144	18.1612718028733	19.2869852645887	7.16119621407179	4.49413379259246	16.7702441882114	24.7756197086365	18.0129645232516
180	13.1117457648274	23.8754308684985	21.449622045585	22.8999721081015	29.0571078337433	47.8073173893373	17.4720588893401	11.5895639598810	24.7170194143112	6.27973994672614	18.1560170673388	33.9043692510145
181	15.9644343937063	16.8091663980517	11.3747615326776	26.3611748832984	23.9019858732844	26.6154555464527	11.6638678987960	14.3174443703600	10.3756776386066	14.5517770740386	23.2642749912993	17.6427597365144
182	30.2901967132892	38.1620898760123	30.5742052477084	40.1569614939701	55.722904042614	34.0738044668042	9.36028637183954	24.4292565149560	22.4865862746838	22.8803821695028	30.2106367374667	18.1551858410596
183	22.3303169313901	14.9703268406672	28.0537845408915	24.1780389093824	16.3604259129589	32.7571301385902	16.2437648475425	14.1110225243130	5.69207368067275	17.5133776387843	3.29022034094343	19.4964347299431
184	37.5927500582269	42.8092376881476	25.0002773228511	35.3406788913056	40.6294093077999	33.8510449056428	12.8207081389202	20.9945015992395	18.5617654096965	17.8879998540690	32.0225101743526	16.1380178629715
185	34.5340051006804	28.7859076559172	39.2195635344246	34.7902746920921	41.3530788567334	31.1295595016109	16.8042935355505	37.5404112105024	21.4445355133951	7.12938368925825	24.9569728691524	28.9721040442061
186	25.8130518641502	26.7428929854178	36.2032189830879	27.0974533620013	53.3119357774023	20.2667641253259	21.1063434376288	23.2878991524149	19.9805099593320	20.3678972357277	23.9260391036971	18.9279670828798
187	25.4414792947046	2.44487261285217	14.8839454778619	12.2688838512135	37.3175334097039	5.58174356199985	18.6666748378666	4.81686441221651	11.3009229734328	8.2217158536905	15.2021664417309	25.1293033786072
188	29.5478449197255	15.1127932126702	16.0870958289212	25.6308045285447	34.774543417832	38.4529821036901	13.0998229651036	9.85825659698672	15.5036906161429	12.0481104130073	27.8868858653838	6.97420464873725
189	13.3214605813851	7.50261570590928	42.9331226590944	4.68966294505192	26.1347927360077	8.3107664779693	16.8135242569822	8.29853551260144	0	0	22.7438521593885	5.00340259280973
190	15.1801756333627	11.2199696102400	0	34.1957649264341	35.2081879675994	16.8103219503956	11.2636346811774	4.31401095078299	4.60319210398541	5.13453703687227	8.87045201825929	4.43903526230275
191	5.98410485261096	7.65848643764363	20.2204769753602	26.260029806214	34.9304597935543	12.7907317293037	2.14916282183098	6.75252823412218	5.88345025754368	16.2280484307034	19.0442496058409	18.8619673202
192	22.4248759517621	19.5534401079022	26.2639654076963	23.5578590793016	18.6802818953552	50.5915779054664	18.4417022687365	20.8593474044169	21.4474421050742	19.6255518075515	18.4055661777792	28.7069558033226
193	34.5422078945634	72.2367896473831	42.5728641375092	33.0557617472631	39.0667146826424	36.212876982768	28.5208635995716	27.1450052692733	26.1459556832391	31.0172897818129	38.4186895625343	43.1860098600492
194	40.8221969006844	41.7799398969092	30.9286992441163	21.5579718701122	27.7550546521817	28.8479501681926	18.0447947102619	34.8360569671438	16.6343603285488	23.1169722910786	32.4298889814156	18.0030621818433
195	16.6148551585361	2.18356269764893	22.5455252070508	28.1590359758708	27.2423128281809	29.1295420351635	16.1461195901372	19.7751067084356	30.0473721396066	15.3051184283477	5.62195459526633	20.5589216143721
196	21.7608575329219	29.9397226379900	26.1056989800292	43.7524240649972	39.3334611011681	25.645482841839	17.1246497794223	26.8184569737348	13.8915040957296	16.4519252402182	25.7318045591172	14.4170706641846
197	17.2403413898188	22.4994480231069	8.23343482324155	3.5616768858683	8.92643464788318	34.324651021762	5.18453362390801	19.5516381635067	4.80714452370434	6.68839243202135	20.0823377552068	0
198	17.1369225174003	18.1728026920697	1.22609166888767	11.1287183200361	25.3201132255376	19.1859693258592	7.03459613041399	9.03648339350508	14.4174359175045	22.8196820804104	4.08870885221391	0
199	20.7758834687621	12.9439232070977	23.7131924587365	14.8029574224608	29.9693792549335	32.1846777108225	18.3275589148491	7.19047724323461	16.1896863415031	12.0701497997655	27.3905665011773	27.0850817485229
200	15.0203064788623	41.2424781928481	33.1222287218055	29.1868406423922	46.4646635145699	29.362760611808	10.9029587180944	15.6303239762251	6.97670055535269	16.9620802555766	31.4022254384840	20.0510166512027
