# Supplementary material for: Simulated data from a genotype-to-phenotype crop growth model for pepper
Source: Data Brief. 2021 May 11;36:107119. doi: 10.1016/j.dib.2021.107119 (PMC8165395; doi:10.1016/j.dib.2021.107119)
Supplement: Supplementary file 1 [file mmc1.zip › Full 100 GxE datasets/100 -- h2 = 0.3/1500049907 200 0.64 0.48 0.64 0.95 0.8 11 GxEyield.csv]

	NL1-15	NL1-20	NL1-25	NL5-15	NL5-20	NL5-25	SP1-15	SP1-20	SP1-25	SP5-15	SP5-20	SP5-25
1	19.2695330562184	22.9246049802695	30.3422778072839	27.4350717331493	44.0304257378571	40.3704602934656	13.9956800091655	13.2840796813264	18.0724406015767	6.94578075819087	16.6710490096820	28.3169015309995
2	25.4344878929456	25.4619512510432	14.4840579060986	24.6597010598276	43.6681234681113	33.8636116682686	4.48448591932218	24.2316571179036	13.0113832898214	12.9910969246641	23.0015541318566	11.0167875286437
3	23.1274774197652	18.0781105326982	12.2890588389754	5.65906607527125	21.4894099713271	19.8198797303747	4.8639068913828	19.0135155476715	10.1982339749191	17.9079083320097	9.70085363588386	6.95066225939846
4	12.6144222652838	36.5533720155802	21.5189086794903	21.7767968994997	52.2397064088197	25.4071578478431	10.6321306259570	12.9329846844648	16.0116763818351	12.2611756627060	25.3005245072119	6.96501307453446
5	25.429035536764	28.5982530935791	26.4452482677190	30.5030485931631	34.7862033673365	29.0811789600848	2.18365174965089	20.8920863265622	7.75319635631698	18.1491145874666	10.8540951999021	4.52583197184629
6	16.0421622008164	49.0821196685145	25.3076798497775	25.0577676001427	44.2732217753303	48.0512737217618	26.5930368876897	22.7282800201559	15.2288800582324	17.0846739826895	29.2112129311715	24.7454815535169
7	29.3965919809379	44.6099785812234	40.6760833371842	55.4838989676581	43.4582722751399	47.6823159338253	15.9372460595041	26.3898311096890	14.3979062874979	27.4049270349652	54.1265744378384	28.8691326257211
8	25.2467616927251	24.9743149616333	18.9314801986284	25.3112115971502	34.4956471439939	23.9664765752700	16.0281506849161	13.4273954678516	22.1779326553401	19.5650964868018	5.20190309586269	15.8825291720962
9	2.32033086721991	24.6518948042789	37.1406860639611	22.8430225491733	28.8153352291809	39.3091583992361	13.6411080484311	31.0845589880578	8.23107851200176	17.0329762107269	32.3322518559118	8.35930305854345
10	23.4371910162748	51.036437988059	29.1163103157837	28.9288077839646	45.0712880760869	41.9789245840136	17.6687471743784	19.6034368602836	20.5191763927471	14.6153557349162	24.7597959677814	5.0953614616425
11	13.9334952350670	36.1417596293805	41.127347034769	7.44058622033819	25.4527118421858	21.2751047787000	19.6255084881085	11.9439591093981	16.6655317517137	22.7494763082035	21.4050626707488	16.6342810260535
12	17.5616052128171	16.6759786284732	20.9102382585705	29.7814505741426	23.5274872632249	27.7462570248351	20.8123829206318	15.8500223797831	17.7825808847617	17.1566182979345	22.9692261143520	26.6284208712079
13	33.7179548281961	26.9701503121362	26.5658526506680	49.4307887032592	31.3728682731888	39.7660496413962	14.8265457305970	27.6538300555838	22.1703395554306	24.9880280806110	17.5789303291455	18.581433110507
14	11.9028311325229	15.4148453762568	6.94898933356841	5.91301214082253	28.1624917379010	41.2985252502456	2.18471902521279	18.5101619328089	12.3836819753128	12.1139542756119	23.3722744519842	16.3676384963438
15	2.6132283018563	0.900842191197587	23.5648488066112	19.2260075694696	29.7302512470408	3.30187832643961	7.22800157805298	5.56848636387853	6.64276922782639	1.28002613031881	14.1272837408131	4.89836457827072
16	11.655821921788	1.1948632704896	15.5084631095471	0	34.963636069785	21.1741442243668	13.9626322336968	15.2530381606785	7.53384630202473	6.43913261910927	15.0729254226800	14.3534577082918
17	20.6742925966411	28.8384576604482	27.9532043491646	28.030203455001	47.8173188587674	61.2081983601542	23.3170692408817	19.4849632606251	15.8885562811228	21.5084592413802	34.986611554672	17.4190584623244
18	29.5269066760008	15.2707912565747	16.2682069584770	19.8760945404110	44.8620215462387	13.7114186108695	10.4360070264071	3.79120880880136	16.0880566401059	13.0358269249309	21.4328267987740	3.65387253059745
19	32.0289565337087	30.7944690131272	21.5043446938446	24.7176494228625	31.7066999491997	27.5759543636322	10.4029006977147	25.3897806215568	10.1819789633089	1.75736800000615	28.4944349062914	14.7891821177612
20	10.1436973834012	16.8594363120555	28.1388959765878	21.9998908282446	25.3036599445945	48.7086581644622	7.13689867511924	8.63524978823994	15.1061970702472	8.28619325084335	20.5178068804662	6.32668252639455
21	24.9791324679123	23.7139035363959	10.8473467554450	16.0037349304026	37.3841883080675	20.1225077591483	5.31691931431094	25.2214084046156	8.61542060467011	19.0756985484086	21.9167943437050	13.9888382589578
22	26.2050443155701	44.3199821768266	10.8059294657902	33.0223628094998	56.3870257940771	43.923039990181	14.9758869748139	29.8884813055438	10.8715765943122	12.8533581559981	16.6996255539016	41.1405596724532
23	32.1152988616694	29.3838964733775	16.3059636578473	32.1174223882922	56.1407272931202	34.5872427740796	21.6162280128503	20.5883195952402	13.7016305479861	18.1460946467241	11.1789273391914	15.3615625340155
24	21.4880335292687	29.6774840322715	7.67581797110592	17.276557459428	31.9215817086501	38.5193485230657	13.8574296826027	13.1820683224638	18.6480370022122	15.3531215165535	21.9480495174558	13.0029164666208
25	13.66682975952	9.93777952502207	22.9281498757079	27.4875343290511	24.6069234736209	2.7033219032579	14.9670932828136	20.1793327845252	11.8575909586695	16.1939880884157	28.1719760541751	19.9813325898665
26	22.1552933743414	30.7479982838748	7.15962528489514	40.5886347312193	52.1365156130553	31.1980313330648	21.6770477599406	10.2320893891270	0	19.2855020766785	27.8353956403423	15.9360847509086
27	26.2259624664844	22.9135396777388	62.9330253885063	36.0606960820394	37.0832908963468	15.0114868438617	17.4967687271439	24.4004543096553	22.9148629943304	19.7598999133622	22.8634375268312	19.2275948764160
28	12.0033481516784	33.3747657224289	9.00792689046918	34.8588032110467	54.1905092325816	31.2447231611435	22.1603443666804	19.7496286769063	8.34396809117581	11.1509850465716	25.0119412448066	28.4086551468742
29	22.9030714746509	16.6106335586162	10.8495831593314	10.5769971340809	18.1805177380055	18.8059116961643	15.1177143060768	21.1415396714537	12.7492985301475	18.9363860304326	10.5770569751114	13.1336603906565
30	5.45041278843431	14.9642303187178	20.4648044328646	13.8749617477306	17.4475992485070	31.3789246883621	9.4469946763476	15.9390260138515	17.4155098642111	18.9997465815064	19.5638976917908	5.68644077499023
31	22.2002995945570	13.2849653608948	16.9113611663573	17.9339727422882	13.1972160748159	31.3780622699749	15.8387201156221	24.6054689655148	7.42671852214953	0	27.7672355132749	10.7661003458824
32	21.5767083660399	36.7447268019105	35.5375061952013	35.3116425718639	29.2672508811899	48.7131617379041	22.8879394142606	5.99079531939274	16.3550853006753	23.7090036710482	17.5601956549622	25.6919211060463
33	26.8673129969143	10.6016421010951	7.25283904682846	23.3711064520208	9.98075965954825	28.8333135386813	15.0193688668926	16.8133723919965	1.95331669318171	20.5877375853042	19.3754925196769	15.1002620722549
34	27.0226853691080	6.02713120112747	8.40334160678673	22.7729357437058	28.7614402005133	10.3036804734233	14.5751488381381	8.0325800375205	3.68481917329762	17.4229872490427	20.0544152518874	12.1213487335214
35	19.1395079485282	33.5181909302752	2.11759517253365	16.6334341664933	23.7587381185	19.2849598209466	3.28935731180511	5.0720781658648	7.16760331004373	24.5174292814033	27.9994501454254	6.20195577260827
36	23.1762901424450	30.7505556437424	28.9713139281716	20.3708071078780	35.1293358761152	33.4158345234034	15.4180936978684	23.9002718689691	19.2369156085967	35.7205644094798	37.5446708520264	40.6980273148308
37	26.6246703926113	23.7300399219421	13.8985659002502	9.71091290033738	42.6384116130213	34.565085841344	8.15119998989167	18.0743985166108	16.7008795173007	17.0278041988317	22.7874308776728	24.6143265022735
38	6.05955433973399	52.2056791635038	14.0719682326591	26.5036192513211	63.8263940944838	36.8142663466638	21.3511206136717	28.4611962250010	18.0086587704944	11.8634994868391	25.763134486498	27.2383110216897
39	6.25484643411821	12.3866556474535	16.8745654176203	24.6642511336844	11.7157697967446	6.68852337370257	14.4135937447888	23.8688412724287	23.3508102010316	12.1890336862191	21.627526776755	6.29635441484104
40	21.3350640503364	32.7586012977166	18.5459839743641	45.2274280731043	47.4465175377759	50.8548755039691	27.5835045995416	22.0514191306575	10.9178883133318	23.7203254179753	13.4792254365100	20.2717054799158
41	38.1110538430095	52.428009551752	0	37.2531385583106	17.8202963190562	15.7976478217946	22.9773040114938	14.4264462773216	7.59128993624048	28.8626534610438	21.7670104785365	8.10822405732327
42	25.8520326151348	12.2089818368652	4.13651660851906	41.0075846934261	28.5550193918294	24.7581264136192	13.5291491556105	16.5306532464560	23.2204404213363	7.00053990557287	26.0645811095379	8.67995452847708
43	19.1582381417913	30.5667719502528	18.7380446050344	31.0948171542269	1.62896847411831	13.1018412692998	18.0230103514386	12.9557298787586	7.53181701040256	10.8903815374313	21.1310924291359	10.8350279786217
44	24.3347534803551	45.0037924590539	38.9782179198824	20.8032573183825	26.2207355134007	13.7893450897683	21.4662982408654	12.1739723358667	1.76691490123999	16.9571479198361	19.0592708531666	9.20419253575084
45	13.6894285581813	28.3080756740276	17.1703309736498	23.6623589963037	43.5600643008548	32.3005769185229	8.94764114615048	17.1537881061211	1.46664269537202	12.269739035556	20.8916810572013	9.90637203033046
46	14.0685949455699	35.42841037571	15.8982036136540	48.3246451898744	30.0719832753071	11.4373568643083	11.5394612677541	22.0531450893075	40.3338788063211	9.69994766987	14.8431405764541	9.15837456970816
47	25.4934489509463	39.9172600276284	14.8938266603429	26.5942924077802	46.3642525147669	24.1406746834495	17.8218604252031	24.4726398514088	11.5681252357737	14.6696472361585	41.9131687514928	17.5388719994195
48	19.2081344587136	33.5700962424686	65.44255910454	30.3847214144139	42.9349975403533	64.0777738483876	12.0489822286827	19.6951663250411	18.4256175224997	12.8063738671385	33.2370374128481	39.0059294333088
49	19.3941702192155	32.8110509708728	23.7406461544174	23.8007017096748	51.6046293193916	20.6310646435027	19.1091890044232	13.2681111231548	18.0558306532132	26.244696200338	16.5445914246319	17.1324506545235
50	9.54335652946624	18.6829297532103	35.6014316645981	11.3096301708054	39.0596314928431	23.0140475275506	10.1249594660053	6.28557703497878	21.8307519459104	13.9690116477472	5.08505990874087	15.9440062069508
51	39.0641634415086	41.7787267774134	30.1462048551102	30.7058730790879	45.2806582470766	36.2812643538144	14.2586338038885	37.9410161159966	12.2559465642031	18.1552744837083	40.1076221572318	38.7430153103045
52	23.3457745000423	26.5275490781212	5.71755531578948	31.0730509840873	18.7505631618597	37.1804135642707	14.9254938404805	20.0355234182517	22.4209728403641	15.6714247039629	30.6289882052522	10.5861240273583
53	29.5094456887999	34.0562654360862	41.2075025763733	24.6723994362078	38.6346533438396	27.7487919229949	24.8781550207017	22.5579969728211	14.4254300132440	18.2499719753002	26.3699034357942	30.5467071360742
54	14.0422817069590	4.70911933902357	0	38.518634795929	28.4123088911578	15.8081302077184	3.6000998546791	18.9621096930756	8.77455837725664	17.3419845661659	4.51174169255269	23.7299048345755
55	23.2937955302771	7.31330131871525	29.7093970599244	21.4648988991112	36.0150795583518	31.9041521829479	4.66612626093998	8.89885049799757	0	12.2651761552507	23.6765558803445	5.30523677513533
56	7.24821938216939	11.4454642438956	31.5465365122253	29.9472157728219	14.3296175834343	18.6152605843890	14.5040160235258	9.3153842966077	9.76067593883808	2.67130657402445	8.27171982040744	13.5726040613934
57	21.3369931196514	35.3640467122876	36.5779489921976	29.4544985482804	33.0681428035904	49.9445229752104	12.8335683067272	27.813123591438	21.5587367604856	10.1862676676134	32.2381353766759	26.4299660233769
58	25.0088985186086	32.6953232386131	11.0088877239050	15.0263550693571	41.2982686234594	39.6993871777917	9.61456390963652	26.0702442782530	18.5432439240984	10.6763704979456	13.336282705854	16.1504374784505
59	19.5768876220862	16.6406382285593	0.435695004478742	17.3830012128253	31.5140433949477	28.3173499931590	10.4151832537194	22.6157833404281	7.95421969765494	7.85596617426654	21.6675900593118	14.0948667239833
60	24.2964859954451	41.0256591394466	40.9293079214945	33.210641074613	17.2700557990867	31.1819750643247	22.5475619811409	34.3201407545468	18.2845498986862	22.5448582887866	20.1561882356027	19.0090968544059
61	15.9834027538758	33.3522923422472	14.3004072083448	19.6033555377956	14.0646084956088	30.4269147276805	21.1779895496655	17.0337997289172	28.2443216088725	19.6702935532822	30.4699274539294	10.894348675427
62	15.2267667312619	17.3739944483017	1.09958516028337	9.26481654566733	28.9885501223479	18.0613712408718	11.4090886721530	19.176779450617	24.5248547582065	11.7065429130712	13.5776491164110	19.1703234444496
63	26.7891261515702	48.9791360659717	24.9728006033858	40.7258525621942	49.9126378342602	21.0059096367605	13.4192714425924	22.1363615017511	16.7066698669650	18.9186057785757	35.3121702471039	27.3248836458771
64	18.7604658486749	28.3957877262237	10.8618503262465	46.766687284292	51.2251217636186	39.9359971685554	16.1327375437217	22.9997558688676	30.9084025346632	10.7555273977680	30.7058005472655	36.7778007901457
65	21.8363278829694	9.63245711493339	20.1923459655672	32.8018282179859	22.1419055483332	23.0160259809241	17.8120807681141	9.31722575801727	6.36329956397277	13.7936344380093	31.4339901472417	5.51294950266399
66	15.3789941197968	17.3600477184576	16.9766303931222	4.99192861525532	39.6975974060695	19.8613170614523	14.9658833967093	7.1978834984709	2.70702515468554	8.99519841238523	18.0501104951386	11.9154394945581
67	0.940274740670214	0	26.0017132164538	17.7499112106081	59.341249918958	17.4428470794803	15.5194651810998	13.4680319007602	5.82829447373937	14.0111276586945	9.46643136170713	18.1788171416307
68	25.7868446438546	25.5875593569746	27.2309237942755	37.8085511741681	9.6261741133601	27.1146042469731	14.670068466326	22.9500525352724	8.97547234526807	13.0400774981963	8.56549308915998	11.6389204592547
69	24.7679813140427	17.1423592205147	0	3.32937510158825	41.4233490072066	0	14.1246826838029	21.2866403909765	18.8514176139036	9.5208308214195	2.53668189706360	12.5931908461750
70	17.3013937357671	39.9031505721747	51.1784290665706	34.2511798139193	45.6759870835116	66.6527712778469	15.8311033736984	25.0461925873808	30.3239919270746	21.4349138131494	26.7460465915203	28.1767857330287
71	20.9995420449039	22.3858000216788	16.8129597980247	22.4450240174756	28.5470036570178	57.2539470125461	7.48007742792154	5.2559633188759	8.7265312308293	9.73838606880567	18.4538667563099	11.4564837822809
72	19.3697552469187	15.6261177910475	45.1749557765333	0	22.3011129907744	24.5493066894320	9.6292366762807	11.0024534462622	15.8772340809641	7.604523604316	12.1116005144308	10.0752755797252
73	31.5075081182144	41.0496103006426	36.288043802621	27.0141556146996	32.9279313611985	27.5854880180445	11.6327650982236	24.5809568371186	16.4322245211973	12.3990404900066	7.26225707643105	19.1551022291216
74	32.4031095916353	39.3713122417421	26.7818010935652	18.9246339443218	54.2742592644993	46.981229809451	11.8515270227387	35.5694591562414	29.435211954284	17.6501346520282	36.658188783323	30.92709572942
75	29.7051216769197	23.2188028065799	14.4492077310900	17.0687594595307	27.0070241379776	47.350762444052	10.1211118134372	17.0943143321918	16.6246043999028	9.12726521799527	15.6828597559572	29.1484691551301
76	17.7918108425884	29.7348263589080	42.3534018664035	43.5874369488378	28.3740257804126	24.7198559857528	18.9129447040853	3.29018508987684	10.1464271734539	15.5995291485309	19.6510499163832	22.373055485547
77	16.0701263351606	32.6606825753047	25.7478498373789	23.5100113327802	39.6725433283261	27.0658958888476	9.86499155944594	19.6800094066842	31.2620922975498	16.4016525230870	37.4756108468738	27.2619819087707
78	15.3820720873965	3.50113622288511	0	0	17.5305042278735	3.05017909195772	6.57588465590736	12.9931946057689	21.0045411014458	11.8131499449140	7.99896401404448	22.1126611874561
79	26.605654969291	36.2835267586375	27.0744868702530	36.4131935822706	40.6310230421581	37.6771637263179	19.4254267409405	19.2550530471836	12.1080400397162	15.5429318994319	24.9782918168430	17.2540061939438
80	32.8372045826349	37.5226502700785	44.6662873574353	37.1078141132036	51.4089069322785	35.482269145766	15.9514556068864	12.8857404158884	19.7043891734228	30.181014879367	18.8798008527412	6.19273396437421
81	5.01202238570310	16.1970125549442	8.61412693560795	5.93389664978203	0	5.83363685735933	12.8147953884393	6.59438483643584	5.4599199671005	7.26038985525858	5.76185461127331	2.59596547448212
82	24.5127007215028	11.6974188610237	27.5154857629836	24.1132734653088	50.6114753182373	29.3513591451718	13.8828312063849	17.7171450501388	8.0712834533323	17.1452065196302	19.2454354697864	11.1851594257574
83	27.930769190159	32.7442293802346	15.0339556748915	37.6413123450092	38.9661109541667	34.8729447849402	10.8177246163419	21.4668284694522	19.7213694053842	20.6857155918718	19.7586305531222	29.1987808837988
84	15.6121879575673	12.8264246281872	24.9010923540181	13.0942835690904	35.2281364039242	25.1448196379474	10.0650473035940	14.7750130979329	3.87591709369072	6.20100751538988	14.9162998946041	8.07572028450857
85	25.7097217733226	29.4956966337803	6.32120293546859	28.4172545254437	52.8433077654916	54.1680015946624	26.0261213087624	15.2931179493393	0.280589907355555	16.1884698776952	20.3816147710336	16.5961210899472
86	25.0377193477003	32.2164905459415	27.8441542887431	50.8856685946447	44.3427698755486	45.6624849441105	15.7943022801645	23.8524466544165	29.6317462128247	20.2210421435712	28.6670114866058	23.4450753930819
87	35.7637205150372	36.3455745716291	14.5178790134059	32.3396363404289	27.7458716637292	44.1195728985802	31.2374463625597	23.9909650055205	22.6490922055546	20.7017326221218	27.6720639950062	36.0573640067969
88	23.6360839456022	43.3812711679594	13.9885109299069	28.8580080721772	21.7778912209375	39.7434290307889	11.2867493890802	25.3335397438373	19.4065099735662	8.88122434841797	36.5635044460641	19.7661951395457
89	27.9229982676459	23.8169648473215	20.3421043569336	37.5450341250398	50.5730199809732	27.9901826667179	16.1988162200734	11.0213774724403	8.98685076514112	23.1334548752112	32.7156976676154	8.07940556747191
90	23.1624278365368	33.5200309663955	34.0543412228142	33.6358823599333	34.4266874296531	20.6159112353297	9.30229170870912	13.7552802369047	12.8098333545852	7.87356735516803	12.8270147578760	18.0077916794005
91	17.7583513726450	25.2628203289808	19.7300662010594	29.9637100369662	56.6306067185655	32.3068941656845	13.9477707471642	22.2508093157489	6.57925050321737	21.0021238442105	43.1574882590519	29.3380330259941
92	27.5870863147088	26.613396374248	25.4593075157344	11.7727894741589	14.8682658708012	12.5296085295625	16.4955647649997	3.90786292160148	11.9156897377715	14.2067227288531	26.6506299587148	9.853972936369
93	23.4654281103797	13.1676367909632	27.0462578296753	34.9109958276828	16.6802059967194	36.3878281849418	14.4707094338833	28.1586353504233	0	17.8450457177255	25.2576912775471	18.9371209431692
94	30.1505313899105	30.7964398431911	8.42083303961469	18.0178672065846	22.5935305472801	12.4909756015847	10.8033032662897	32.539815936308	7.26004822135093	12.1241511840673	21.2515668778016	27.8901271648307
95	14.8063651945537	27.3745519714048	32.6629295793909	20.9509988778069	20.1888224750948	57.5216000123529	11.8452609819439	28.999208018852	20.7137778369048	18.2226970462442	21.4435348286778	29.7248378142583
96	13.3189953689172	22.8104457903718	14.5967075954137	31.5537060132484	22.6746303779301	21.8548266779462	8.19177919548777	10.9066289401097	11.1103940537980	11.6934437357148	6.67221313472335	19.5857257961294
97	31.7713155533284	17.0160618159012	27.4512942372984	22.4338089790297	11.5276265435595	14.9570146082357	7.5693417198164	16.1153495690254	19.3229828697110	8.18082544684454	26.6261535383102	13.9954514746184
98	27.7267078946987	23.8017800206536	23.3981240131277	24.0855046351190	50.6347125293387	25.9448329684909	12.5230860224466	12.0259834121362	7.67934617669705	22.1142008824314	7.83483158024058	22.4069765447121
99	27.5970886361087	32.6516437751480	30.2853428814681	34.2481052973222	46.9173476032886	36.4579603932204	15.6568229301255	19.4458094179400	16.0616749758809	28.061326836181	23.6356793642993	12.1084773882753
100	31.2618267884598	39.8134335451100	22.5945790646844	31.7202887713919	60.4461119756261	32.9155603283879	19.2639419740790	12.7388088734202	2.54275286371246	17.5476125268888	30.0036930452182	27.5856440324762
101	16.0309906245774	9.8576248203267	18.321556242799	22.4679715676873	15.7370890704434	0	11.1073399455222	2.66951023205226	2.61413303570096	0.844392369233455	0.460954412367789	1.50863367555953
102	12.5474234047100	26.3720061277196	24.6265593557553	18.373839704279	43.4859218906805	24.4135787278868	2.34459070037918	12.5647194514311	5.06847731044395	6.47097463258424	14.3438302677097	3.36719480752642
103	19.4924284455734	71.6820227653045	32.9294509686067	52.7348697660563	47.7279970100954	46.8095399649201	16.1345147350615	34.8095850158146	29.7455938280250	33.3112435245454	34.6463146870361	33.8772544491804
104	21.237105397524	36.0401596030858	27.0876176045594	14.5145115713931	42.5281034982582	40.4830076070301	9.16953595078036	16.3871253881677	18.4682664388535	12.8537722020347	15.8504936752495	15.7217986052183
105	1.91788037794466	21.4202044296559	24.51320085319	27.0979013317809	12.5696173913037	43.3622503721084	9.05054726872013	20.0618094713186	15.306877110949	22.7197529727703	35.0251677972423	17.3194369525035
106	36.1992315039375	30.738520381974	6.94439997882493	33.3378411412333	40.4479159058354	26.4995394111913	14.0269834777444	14.1748730899118	1.71061956598659	20.7988915101907	30.3930164671579	26.0184076318965
107	18.0856463438830	15.7009387199308	11.0296256685522	26.3054181216946	58.0353581628045	9.91865377571052	16.2053438379646	13.4231972082026	8.92837178400011	0	11.1843077089534	14.5031043547597
108	19.3119782886584	13.6319789529476	24.0333085585038	19.3369851354274	23.3618427803090	25.2715898714392	10.7791075717569	13.2780527316426	4.91319680652787	16.3044339913895	11.2691502230010	29.6849914501849
109	20.9219716439959	14.5648456396464	18.4053620925380	15.7074311717884	29.6579335965827	29.5158307246569	20.3397488873392	19.6242124599029	16.0938540297640	19.0782558362494	26.2282478929223	16.3292380199155
110	13.6821759181906	21.0143402704429	17.5635939783173	32.4821532479733	37.1857556024445	25.6404222296849	8.65898299198674	19.5082945931657	23.0392275044895	6.66507838359292	9.90768520523405	28.4272277491604
111	23.9869752661926	9.72876216212127	20.2160507937649	31.7535299883402	53.5857001739909	21.9762793698848	16.5307888574581	17.7909780243360	25.9023821214973	23.0493426789042	21.6761382578857	15.271091013407
112	8.70941054627003	43.5024936398177	20.3294884688912	23.2257123229062	38.0642496350172	30.7034224598181	16.7630630266653	24.2645722168984	0	4.62281565145388	29.5162973584228	19.8047870678788
113	15.1934876009853	8.54749082346428	8.41106234158292	18.3652436727171	31.2994784202433	41.4182909581475	11.9735827976576	7.64656449061418	7.64231541322325	14.7582101624131	3.43779476063781	14.5968266204117
114	20.8450483183572	17.3367703890902	7.33097559743555	24.6281494230501	36.0134703087363	22.3849909619232	8.82046400351126	16.1670067459566	15.2767912603412	17.4223331808243	16.2730696013806	20.3101172476605
115	28.2592485965162	25.0797762597928	28.275277449368	12.5590039959792	30.2455371930188	11.9385178797681	19.3404923191065	25.3158704882839	21.4496689223306	12.2236843423954	22.3022177579271	20.5179358017208
116	20.4377404622629	9.30559481319996	21.5259639107240	43.2140111083857	46.5900773344411	35.1943746475148	22.2198088610433	16.3691546989077	0	16.5752392666755	29.8442885094887	26.6016269436353
117	16.3253694265218	23.0765745741023	9.56757126555927	32.0862554958127	21.3652008554091	40.1289020596205	9.26096075628908	18.0340404254172	22.3549279097985	10.7965829453883	11.6469604341979	14.3519829189632
118	28.4078369336034	11.1447234665712	24.0648178662288	12.7630606906075	44.7732396132059	18.7805491912247	5.23107780677468	8.06611309456951	0	15.1686969668990	6.22640327468797	2.37485690721772
119	26.2148079753087	10.7288397436069	20.6884002110616	22.9069303570444	11.7057426884375	13.5985334221122	7.31782174904404	11.1938935345277	11.1696307804608	6.02636762426284	12.4412066254305	11.3618126121411
120	13.9729378775989	20.8743756660784	28.6577127409903	27.0598579106951	20.0439347355448	15.1015625308611	15.236198187226	7.04906460701052	15.0047209715343	8.26620554225885	17.6542060368463	12.3755130000305
121	12.3561487652566	31.5687200412884	31.4975892667557	29.5241537112138	35.2274108570807	7.80240230434756	6.61917510804816	16.4130090271021	14.0778599363619	22.5214636085537	19.2839366303891	5.61609144083291
122	19.7335104241201	9.07567116896193	6.62820525975043	25.3217961445197	34.7625199491956	27.1716153116126	10.2232296089975	15.9468704397814	17.1468424606810	12.4731407454713	30.1143230253516	13.2274018897835
123	16.0755093334673	45.4049917587391	46.4538845855699	43.5741457489159	24.9902664599463	41.9013942796273	13.7851851629284	9.61172741808075	27.3582261980837	26.2156617579308	29.0413118925760	29.3328019937473
124	21.1700631591174	36.2249072225971	37.3049072565587	51.2972770179541	39.0296326723966	33.8893910266303	22.3991039101847	24.3833116387254	26.2008368735307	23.3692205310120	33.9420177303705	15.9559316162003
125	13.9623229298819	38.8377642264254	29.9654271442124	42.9136781901418	30.6207780175595	22.2164535005707	23.3470352391522	29.8304759413824	26.0738024256277	17.1627785848991	25.5130912433173	4.95357249809001
126	31.267173764271	16.4066688444592	36.6649765852908	37.9965594836895	21.6095774973591	17.2949027815894	16.4458797724943	6.72718585533831	22.0788819157372	21.1850896683023	28.5954619743923	32.5727184274628
127	0	6.33014172272369	14.9148399908026	18.1603375274012	18.9524649922673	0	5.2597911744806	9.29383328777974	14.3770140887682	0.999020467678503	11.800597876669	0
128	15.8780073347170	29.109607324987	15.8386962322395	19.2961703161974	39.1337680578291	29.1887231071628	12.2318130915833	19.1202443000186	0	13.5404400150769	25.518830949861	11.6040683426265
129	2.18235418983771	17.0108989776757	25.6625540070718	39.2458492799339	23.4698219802824	31.6732489602804	8.14370131971851	7.38205151989752	0	14.8528647872313	24.1121074436816	13.4434287498719
130	15.1282199041156	22.9009424662165	10.1740433505911	29.1985948715179	35.4244243350917	29.6520855505080	11.4386642538218	18.5219116086973	21.8078107732916	10.0150061050835	22.6154039607682	19.5933371195364
131	20.2932410872069	39.2715581516669	5.13789742805113	11.8803109734491	33.9667970116742	11.9963403276229	11.1160804763190	13.6115702953296	10.6048344147539	13.9253574814269	19.6124393175972	22.1305771064622
132	34.5750713278844	52.6417476259087	25.0209341425177	39.9861070880848	43.6814960540901	69.1960878809678	13.7386191940289	15.0268221213555	29.6753906221303	14.013339344812	39.8687113734102	34.0962231854313
133	15.4718667313164	30.5640352997191	21.7414960322949	28.9198799359225	13.7290828950570	10.9979948097595	16.6490721214407	20.6646910507601	10.2555140027587	18.8060949823356	31.0062892655221	14.8294926181202
134	11.6573469565917	34.2424433247402	24.9735286080585	31.5113829738824	42.0308909460773	17.9048789381836	21.3108666838244	20.7513926239562	33.2569812317882	23.1896992956614	24.5374318834632	13.0895844211107
135	13.2795021455739	31.7747577648334	24.7629464249140	15.3447268962105	21.2350592798259	28.6265494378824	16.7136151479679	25.6677301886977	13.0484347695160	11.2201118686754	10.2075897617152	17.0746985653169
136	15.6050242677715	22.2423420637171	34.9014973926454	25.2949199004646	39.9845223654485	53.5193082370741	12.2394472181044	10.8409802178587	6.11874958789194	4.80553028317529	21.6779187102842	1.14303740266230
137	28.36857453792	21.4759201574265	32.0506361255453	29.812703596652	54.7927794181714	16.6621009941266	5.84447982063084	21.5620299642132	13.8188813955834	11.4161065166226	37.6156777729964	7.81865495827526
138	23.5269006933669	30.4001235424394	19.1389716978847	23.9209362588280	33.5097466111150	23.4750257060101	5.38331749748757	33.946986775149	21.321515808996	8.74051500440737	17.1991126898439	20.0431557698493
139	20.4336081543713	2.93264788411366	9.88742289649004	17.7511673391995	39.566284190838	24.184535351676	19.3130370981888	14.6337508158821	16.2500515928923	15.1756015196532	23.3074544679832	24.7178855895067
140	23.1149607078689	13.6663316635242	5.56086622761106	26.7967457475334	29.0799742927258	13.6996160687241	9.96068329763635	17.5815661742261	17.2006488766158	10.8437707561072	37.9635465147059	5.12153603654935
141	29.7521501334577	69.0331988529532	10.0189899819956	44.9815512743701	48.815489118497	39.1483974633371	17.8651922198392	28.8420847649667	23.7414688974373	19.9790031124006	38.9647911955615	22.7015977343291
142	8.67244941522121	28.4365027829985	27.7719014613074	35.3424260418484	22.6472367568982	28.1052541320284	5.75569437979203	13.3792259888441	14.806076682791	9.78434237556406	40.920751624664	25.170029789035
143	26.6855657477831	15.0056793465251	16.6215541526404	6.00417576543591	22.7287921602805	1.3352156244901	2.89259434271982	19.8486909679395	0	0	13.2079435834634	6.22717261309387
144	32.7678841490206	28.0127696603599	17.8073772872179	34.9912393755795	48.5863808487035	21.6330078615071	14.2345319641529	14.2932708984021	12.2012745468124	17.6699082548387	24.7416443148573	18.0165853400436
145	21.6435115550475	9.9613305599002	34.4003451789834	45.0265210816717	13.9028302859998	23.2074212366834	3.75874994824752	21.7612609084701	7.27635171676372	7.69623046722093	10.3284932335585	17.8487663507205
146	14.0177238931799	40.2109173295988	20.0051378918443	25.5120839464693	33.9485314631168	15.4454159942802	16.5957785441746	16.6000126654015	11.7998849488014	13.0296238702920	27.5438711587374	17.6602334537522
147	18.4828761188898	35.7788152533825	29.8954006156846	33.1042720213963	32.2946310835685	69.9431316800193	20.5234831703628	23.8451329176259	29.6675236490468	11.2750281209148	17.3667721610999	30.9341586941643
148	27.5810116779794	17.2202591960571	29.4335172452719	24.7473923224042	25.9919293621775	23.7588147657724	13.7183185339811	21.8378217377185	13.9083476249655	24.0048448971382	24.4291710010234	8.06540394341695
149	21.3628863204923	15.5894682169894	4.8274413569791	19.8301244202179	40.6017410132140	74.5138967371178	11.2173076768099	5.50726706227282	19.5425304970828	16.0681959364793	17.9863861002370	22.2072018804078
150	31.6314560732011	46.492944814048	32.4390709998303	21.9818270252264	71.6985771481998	49.5876281577299	14.9541018614445	20.5421906367036	25.2359744074130	31.5829334048485	30.4791967022094	36.9075360566516
151	7.0526750332636	11.2890485325794	36.0206825116668	22.7686350354963	16.5690105361928	34.5990334846189	10.9408261543174	12.8645247888378	17.2461369030936	19.9032221909095	31.2458526239873	8.42215613016273
152	12.4897359832379	24.4599157003612	14.6882793969996	14.1421350989354	0	22.0696762430130	16.2786656317903	20.9616047111434	21.1153489391436	9.53773365227936	29.7271444681884	18.3463404981787
153	26.0522690058199	51.8466794403843	27.1943611998386	19.4515583975524	30.5586501956112	39.6908850724197	16.3928849177697	12.3029175619711	12.5108037272861	20.6982766946256	37.2565591092045	16.7002159732962
154	0.771658213422018	15.4955409260499	31.5421088246576	24.9296393539251	35.2921959185736	53.5218568933276	16.7405340658860	13.5444126040713	14.2988768111536	12.9241140992962	25.3516782463432	16.9941216687537
155	15.9691542113455	16.7687165471516	33.7254024209792	26.6839188340629	19.0975819540983	33.945147774644	13.4147266599099	18.473573476625	6.39370331877237	10.6919319545628	11.9699163195987	30.5933797035143
156	37.0321509786851	41.4726674458917	15.2191804963114	8.94372790510621	36.8713757166684	22.2117077640793	7.53780288098906	24.8225811978304	4.9832431572673	28.7219425052132	33.2066936013360	23.3372536333488
157	28.7615303103770	29.6542738382187	29.1695333205857	42.045861049434	17.9566742796015	42.4704142993376	11.8812180800507	10.8160121512233	11.3804945379623	15.8395241288384	26.5993502298756	22.5484387442718
158	18.0669036624670	31.7649780118766	13.3337983963664	12.7477282410027	34.3498897748680	24.4248004573492	19.0115956878878	8.55732378287708	16.6895220641798	20.7785965463769	17.8172314993615	13.9786366656284
159	15.9030921788201	31.7074044678332	15.9056079582250	31.7500775686810	28.3143807810341	16.3251305034715	11.7175461970859	22.5354548323914	14.7196823702890	20.0923154590997	16.8352144677299	19.7888036810474
160	28.9447220870603	29.5117982009609	8.01387722360269	26.1123630797170	49.6112369475922	28.5084764940734	9.75079618857867	26.5956629193796	11.8829422475356	13.8338390752474	23.4771359739145	27.6090950118082
161	28.4142303612084	13.0339673620473	22.0768178796685	29.4495043447576	24.0206439973112	13.5813874315501	11.2333499157199	7.40809324366854	0.253029182094293	15.0297151540889	31.1502617824614	5.24833010228021
162	28.1142512720633	61.9661879654937	31.1050967192736	40.028182855722	73.1824233933183	30.4657570782469	19.7110695470352	19.1722329641974	24.2012602212169	19.8672444446262	29.8681690545572	18.2519314175316
163	19.9858628441548	34.1133605495146	26.5408782890240	25.1397089196523	37.8598308172009	38.1935134881639	11.7398392714352	16.7312955765039	22.0885710312104	20.9269026332250	23.8918544204949	18.8237948218190
164	14.3468556630020	42.608253813139	23.4476203524237	28.6910662316098	40.3336295045281	39.2114662986626	11.6804552772012	9.9443361733628	16.4850413364571	22.0530560358130	37.8902713700001	19.9363641913233
165	20.809453839923	35.9160586203775	20.6241297518010	26.8203124075717	69.8050935932227	30.2899253218983	13.2783335994391	13.2180912624183	21.1628133070301	22.7648454127763	26.4629279255438	25.1639241357069
166	17.9416742148253	21.4326343763098	24.1413683067036	15.9987569150687	36.2379898294456	48.3270885416091	18.1724383247754	17.7708523859164	13.9768355170042	12.5636882811816	20.1235163717127	26.5605274265805
167	22.2715941385753	9.6654050792857	0.205550646091016	22.1347703009218	28.2212035658644	1.85303717412366	21.7222039657801	18.8145336654683	5.0443442774673	10.9304727581425	16.8645326645473	19.5704272070551
168	38.8278155557809	63.509098498538	60.8961181321193	34.554687748242	76.5872128034481	71.8950970366691	23.2928077801066	42.8632558340748	32.1957417440848	20.1955360826218	38.1446690191092	56.3243072970179
169	13.5161072882555	46.3059935506334	17.9864925879578	30.1850654024824	28.7573736651180	14.5490243848542	19.556322465252	3.31875010973636	10.2344889271883	24.9892182344292	15.7404886435007	10.6347024710943
170	34.4467713957759	28.9553771439361	38.0661087283166	28.1421752409662	27.7351400749126	41.4341844856942	19.0285376965131	13.5849257103755	18.4364321005541	10.4247975377296	26.7352553058729	12.0829619975326
171	32.4595414249743	24.3305715471404	33.7175734996904	13.0514653617498	31.3316779175931	30.4914431301688	9.50163272209078	21.6273355278954	21.4384740775214	12.4301594711235	23.8539602837645	19.4402635259711
172	20.3503547219862	42.7464499840813	33.6855375110111	27.8429620208482	29.9244194341565	32.3336824376356	10.6204106415928	28.4813665204684	9.07414406526388	26.7178383173646	12.1739097346299	19.4160527567852
173	24.3749829843800	27.4467425376281	16.1067803539102	28.8404238003055	38.1355441561936	32.9753644763013	16.0365037217983	23.8553252094515	15.1848798323165	14.5734141328936	18.3421841883476	12.8038643983383
174	40.9251637292639	35.6278267428368	34.1009211172546	36.3560428872456	35.4539451606910	24.9015340485328	29.3383079765282	17.6736984559060	10.0304528034462	12.3323918373672	46.8102340177274	31.9507515904216
175	19.9490041922566	32.1508328294735	34.5306899167245	20.6611691873699	36.0272285980496	28.1709712651317	20.7059219682965	19.4228114458651	6.92995409086604	9.60241115193122	29.6672555038987	17.6742062915466
176	13.1847334940494	25.5644200303271	21.9314977656467	21.3571188237819	20.7465493891904	32.2530563760778	11.4332927554289	18.4742278052498	14.9132718986951	19.3986235828291	12.2153698706061	13.9816612621748
177	16.3483570325020	0	27.3112927846502	38.5043774402003	33.6942501035131	37.0433433755806	9.34124036967443	16.1770162994989	0	10.7176971217187	17.0498231458847	26.3871497016913
178	18.4824483820058	31.5254398130060	19.3005253961810	29.4937009518252	33.513019317746	29.3795163294869	11.0383733682462	11.1379428233207	11.9208733095334	14.7047737645899	10.4794511765435	7.49771878574254
179	11.8759629447413	8.6575359155529	15.3251747373385	10.8518652258606	11.2015191508775	1.25652740016021	3.07485970242833	6.89207310100539	3.12624400890594	14.2437002144411	8.94192764955302	9.8768103482403
180	20.9436613601803	34.0450383938516	36.2412513159895	29.6295215198977	79.798603257635	54.8367398726834	17.1481252742694	24.0327036458865	31.0564150004392	10.6344424338569	38.3640173677132	32.2405733319946
181	21.9031996714213	30.6071914764727	14.6040175164090	18.6912187717279	49.8232742105223	24.7598730966209	6.41287754342384	19.7079643206953	7.53423912394094	17.7594750744348	13.3247683843624	14.3914884688590
182	25.4705713326385	0	15.5355403071863	14.7363495699183	27.2048898033605	39.1008869474140	7.49324659217963	14.3151680563879	6.51083815961614	14.0249536809173	23.8235332948033	0
183	15.2237009136002	8.61365661079053	36.5768838834913	6.55789198651372	12.3209746757123	34.3321801061878	16.7494304896947	13.8987370178155	6.22132043994116	1.62715476531257	27.602146316942	3.46991736221045
184	36.973453241298	30.7267169672763	40.1722303246677	26.1410210335613	53.6078223189059	47.5394591441273	18.1468930679909	14.6404485451295	26.6634062324620	22.2069666906939	30.6051209225783	35.1806918851287
185	26.9523113644483	20.4076811441670	4.39920313778874	17.7706032853905	42.7632398187682	6.26206808840629	12.7053949027240	24.6677001686564	20.7723838651393	24.3071466096466	4.11547689972648	10.0583506600698
186	17.4796662073052	35.7683858297289	11.7740800241763	12.0742118024257	16.5918898158073	36.6017404115007	10.7462641727810	5.97284033956795	12.5085356783667	29.1389827007696	24.982531804983	15.5625825557594
187	25.3898830157680	22.6625133465657	28.2758979181255	25.4340040281810	21.7239336851795	0	8.72337372793505	20.3363388918542	14.2831684442086	17.1347153311125	23.8734478021236	16.8904463169333
188	16.5736180823780	24.0380252292387	27.3347002583088	27.4659045989149	50.3700358140198	45.6835760432617	7.93409065536434	23.7841419963565	11.0940505567298	17.7718677446010	36.5239503467902	24.6268806348001
189	10.5399126969787	7.52112451165292	10.0375860143946	20.6190648490133	33.8761463230095	0.311442797229091	13.3115057543983	18.8721453443313	0	18.2559864701564	9.9595953193143	20.4187939858608
190	8.83698838907194	7.2347151721549	18.1888551382700	16.8890857996978	33.6403976470734	21.2917756187282	12.9563094165633	23.2280871875746	7.19683276052544	9.87496109874178	10.3524111598272	9.96371738561573
191	39.962212698208	59.1050360955548	26.0576044604945	36.044556996113	34.9738722448705	21.0208582024403	30.0572550016213	31.1935770409779	17.4537965337067	26.0098465958347	21.2673797990999	23.2475433749531
192	13.9150893391302	40.5397728633636	22.6310240902440	31.4000784804903	23.5509535921954	24.3422309901126	18.1623363064168	17.5836310938996	21.8132876303541	18.5719225352154	22.8166056294207	8.59816985995555
193	28.6226365468453	50.7016558858248	37.4375892941095	41.9835197724113	72.506849992236	58.8421822393653	16.2989569165764	30.4717075078388	36.4527686291600	21.4919874901333	30.6155394945759	34.8378016497603
194	9.76934419973836	19.2428706858743	26.3055362047594	37.0539071964932	38.0294684136635	21.3890452425793	19.0675195759341	17.9734176163997	21.4657112187052	8.65398202056547	24.2105114490080	14.3938928588765
195	17.2365296719031	15.1036004167958	9.9739998843729	26.1860240723033	16.3650201995328	0	11.6468399784409	9.90927303185283	9.21199530098385	15.3697317489654	25.4900495593449	13.2794193299464
196	24.6048242253305	38.6594451897618	18.7945518886032	40.9524356361075	52.2499966788734	47.3583350507739	17.8402461768123	22.7148059635330	23.2275766055992	22.5170322556652	34.0670683491473	13.7094815648154
197	16.2112543214436	48.3766079953245	35.1863726811436	52.9915364005296	61.5012450658975	27.2484604991107	19.5333781222844	22.1281487469511	22.7828637996724	28.1352177456243	20.0998788579123	3.865101842399
198	29.7909642004538	33.2808262554563	26.4286043906168	38.0527604324082	42.7138780069171	22.7534899015404	14.0609216303703	13.4367717413155	14.5367122797937	16.8319498101831	35.3949871119232	19.1569022988364
199	23.0040728325484	26.9884378054071	28.2113479226963	26.4509922336070	40.6673609306764	0.510541104233347	20.6865408595510	13.8199514275211	4.37712693809873	20.2230862310610	20.6133875981139	32.0270380010864
200	15.5158132888576	13.3151012638759	13.6235986445952	14.5404781628368	15.9071356296269	16.6778385726939	0.788859602897745	12.7192504314387	11.7972797013769	6.96309483367736	20.2113730542876	13.4537950319410
