# Supplementary material for: Simulated data from a genotype-to-phenotype crop growth model for pepper
Source: Data Brief. 2021 May 11;36:107119. doi: 10.1016/j.dib.2021.107119 (PMC8165395; doi:10.1016/j.dib.2021.107119)
Supplement: Supplementary file 1 [file mmc1.zip › Full 100 GxE datasets/100 -- h2 = 0.3/1509946280 200 0.64 0.48 0.64 0.95 0.8 11 GxEyield.csv]

	NL1-15	NL1-20	NL1-25	NL5-15	NL5-20	NL5-25	SP1-15	SP1-20	SP1-25	SP5-15	SP5-20	SP5-25
1	18.2530038988343	7.28167785515246	8.5540407169591	23.8710828474563	23.9143342452999	5.77415489045518	7.81273484499716	10.0875837474747	18.8375887290479	6.74044484322952	13.6117646126355	14.5514470620711
2	13.3334116665689	30.2771786386303	11.9786639680474	17.7138629459325	3.0163420774389	14.0703137293651	10.4620722976413	17.1391007170335	9.91094768429526	20.3206231668951	9.41674037653602	8.37777386963892
3	0	5.71669394171386	8.56299768592834	13.4865852921293	36.5919680610574	28.9240462517318	10.8568641897887	8.1153849210087	5.67724706666447	14.0822147107286	19.9961427961615	4.49505227706439
4	10.9989623951035	26.7756147088692	19.649822910314	33.607416001644	39.4281758177915	12.7604665043431	10.1571076921214	8.53943930271542	10.5398555013191	20.1156673189875	25.9211013510524	9.0009956726859
5	27.0718039319872	17.265487242835	5.14942114665513	27.395349675416	15.2416069303101	29.8501851995618	10.4758635815447	13.7369628462514	5.46582113185776	16.5473143821883	22.968657868819	9.67923875552388
6	26.9840897921967	22.9130048282502	4.4629748982384	24.1804536469228	27.1347409914033	15.1878082662685	16.0863241706120	23.2986426676011	9.38474558243805	29.7869135185583	7.5541030402289	6.53498890934926
7	15.0494197324651	4.70031589340423	12.3369572211822	19.9929162899889	15.7886854076622	18.6859086623928	7.85136847896153	21.2248122451546	5.26113007517895	8.09291804534536	10.0978763063348	4.7990851289897
8	29.4284320738613	37.5652974476563	28.1254773937306	39.3972623830832	37.8717279719703	18.7876123458960	17.6918118880718	35.1191005478576	22.4495173847611	13.7802763919413	22.6912375489015	22.4075103747792
9	5.20313232320454	8.5276887570452	11.0723772588738	14.2262762448554	30.4269178914507	27.5899619349087	3.28832429774037	21.076954942762	21.5410610884513	14.5842019048183	15.7070691776632	18.0921095020551
10	30.3651535234401	14.1312419532193	14.0541665639207	23.0520959711373	10.5081240174039	31.4731307464376	15.738890956782	15.5392445777474	5.08722893172782	20.2943045520481	16.6979433012255	16.5979744722588
11	18.3128245315769	12.9422141969262	5.63774569247768	0	11.0000988239694	19.6023803571103	17.4223707957629	7.90400283250231	11.8980189865551	13.9240890523226	17.9371649472997	2.23668920379136
12	22.3042497554802	27.3477485383851	27.711070588816	26.1251164293864	28.9275140393033	34.8463112235651	7.30143789998156	22.0036084112975	21.0563251996837	14.3277033783900	29.4715335437776	18.5325321363234
13	14.2464528538378	22.3558610098007	16.7226941000706	19.5694704949492	46.6399765749859	15.957686703885	16.3869362528792	13.1712127670876	21.9433729543309	9.65425904571415	26.1029888326206	14.9349317248800
14	31.2023516801226	23.9474841607229	37.1135492855823	34.4910041624462	62.1339962295323	27.9629276267721	18.0894653538049	11.8511161657718	12.7807254449862	22.4289449076259	29.8198890984417	25.6806191225487
15	15.4166602918750	26.8576334685770	17.2108365303305	16.2136147086367	38.4337206715263	24.2778540532962	14.8646190090038	18.8927020173546	18.5995944395706	18.2696098927432	21.6806311280356	15.6683566208389
16	16.2794955866842	14.9277874123109	24.1721134994805	27.7277073443693	46.8561064610476	24.286120880718	13.7379491189238	19.5972270727542	16.6495395503893	18.3371716978160	19.6932514463796	11.7368507365320
17	18.4207178851461	22.6074891984781	14.1557257734841	21.1872759410534	33.5383287764739	22.0818402029841	11.0873115965606	7.69185834689815	20.2726355977524	15.4166158370532	17.3035929687830	9.57480059524881
18	25.4349372831727	27.0565766381411	21.0828135377014	19.3895583076658	20.3419999855464	62.0430268339835	10.0085348009588	15.2483320775500	3.87631887212457	17.2253025372074	25.1594094798268	28.4743288217169
19	16.4423933202432	37.0927758463087	36.9665865098023	28.6415220200735	42.4505396067061	33.2466690026218	17.2990095359017	23.3342635143536	28.8397677900261	26.7038567419739	15.3090916124869	22.5036579429352
20	30.3154879908339	32.1401372982987	28.9692235270528	30.3325543051651	41.2178480376459	23.5196952508375	20.5905543209124	21.7670649870409	16.9497788049616	22.4877083024634	25.0246935842663	18.4860891284767
21	19.0061932560246	28.6449002028670	39.8516529597229	27.5113989888532	45.1204021338074	24.7449662251163	5.18051940889979	15.8666149386071	21.5439013785348	15.2480528933837	32.4161946881322	15.6418439651627
22	24.1388652740553	28.7889770469754	30.697137259511	37.7107495043926	43.2612757240701	19.4990317025907	13.1530702685840	24.1715114324455	14.2448949851678	27.2852321648486	32.9616462800208	22.4073628311033
23	20.6002744353174	31.2131117012380	14.7114065938284	28.6257031664678	36.8829682531777	30.692836628716	18.4156509728941	8.99231308116832	11.9628555071538	21.850545289211	22.2397126498895	19.8343122798238
24	18.5685238437632	15.8216760437717	14.5244377344439	25.8078668384133	37.3194111963676	13.5810503288688	12.2139691902421	21.4597799497897	1.21523142648011	11.1128191953246	9.20995018249502	7.9246120104997
25	13.1244673969335	26.1586431235399	26.6648323473644	23.6665943866696	61.0146044055552	30.6313948357563	13.8833103466838	22.2504251645607	17.1368723585786	16.2152815756311	21.1097579472633	24.1324882737797
26	0.990077082605119	7.66569202633567	29.6630125210429	20.1010467509766	30.1176746659367	45.4979807676897	9.4459465779233	13.7286891499669	7.30752640926298	5.36734242235617	20.3204957999394	16.954869631385
27	14.4958192762219	6.88772042184577	22.2419531815314	19.5854439462742	31.2838198114708	42.7141747193057	4.76092308490883	15.8391463237883	15.3144611503018	19.1162800565032	6.62716804910497	29.1851849293136
28	22.7557326853951	42.095275721859	40.4324958263274	23.5343500095725	69.3198689205653	34.2999418742167	15.0821238756914	21.5656314923440	24.4591325705605	17.5044154423047	37.9142751453393	7.80058869027284
29	22.9054745825497	47.5691444046239	29.3163040222573	48.6688693619001	31.0977240275332	49.6738294531384	23.8135216753321	26.1126644960147	23.696402566976	24.7715804412727	35.5349108793758	30.0238479517873
30	28.9743530902376	23.2032528298953	40.1222991560238	23.5970608949460	67.6493451661593	30.6393448881771	22.4869896374124	29.8930331561578	28.4456275723759	15.293537746396	24.9912004945464	36.6240396868313
31	26.12241780008	48.6261659348906	38.9986197026868	29.9577965132682	41.2733577427206	43.1510289774031	13.8527472228787	24.1561749513168	20.0886712889753	12.0973709147868	30.9134510667393	20.1442603536676
32	4.20496261201635	14.8501537301891	14.172296381402	13.1620206566542	30.0967603771068	0	10.4562581737043	23.2381674015695	6.58964690020171	9.62780386128803	17.4618823395817	0
33	19.7411905585072	28.4604462460516	19.76068135877	33.2187681161295	44.0010866810974	43.1312353137975	16.5503093039019	9.91397415784563	16.2541658466148	23.5125743240870	12.2111380211368	20.2707656597761
34	16.9405811314442	23.7845302536341	16.7514388336649	24.0311154863305	35.0818425016169	15.3153380390567	10.3210372089897	13.4604318140528	17.3160027567690	12.8947096629355	21.1750435166589	17.6215653928158
35	18.4768700751648	18.4751433130850	11.4939099156112	35.2410827548359	18.5619868756146	8.7580247153595	15.6582042187527	18.9587383604375	5.83608492634253	16.0501669619819	17.1152520853675	15.9016828619080
36	30.3503691883331	49.4666607697665	21.4444164900674	32.9336482041813	45.4973263232348	62.0491057679759	6.44553818653022	25.5277181186023	18.7250013519793	15.8880310259777	17.8995874081826	34.3211027329833
37	18.8003238836998	52.593267962364	22.2769998937476	24.676989682134	49.8776059877636	11.5706045763806	17.5518351388623	20.2293558532706	23.1996643923889	22.1643042321596	22.7476837920929	37.8863031941146
38	9.67241491481802	17.1643480123434	7.6805750148144	16.2091209227484	10.6105016597484	17.9348499182818	7.618059869453	12.3401749059360	13.3740338380203	1.73779167611906	14.700430729103	0
39	25.8103704151234	22.1489045823745	11.5729813917826	20.787651366108	24.0926928603292	39.9072374800644	16.0327248422155	17.118629411283	10.2783367690692	16.1738471431596	14.0614303814428	18.5299704808287
40	20.3768963142922	27.6123423570718	0	32.9588596480459	43.5362297737586	35.2058427460055	13.2627573937659	19.4859907140113	7.28271225595701	18.1466213189051	10.4520322270307	10.1553071163593
41	17.3361293076912	35.180707362848	28.7728753760208	16.9916499391646	54.4486023117221	37.085822301293	17.8812437017168	12.4745883730764	22.5656458617546	13.4769389302566	22.0191812005842	24.8708476342501
42	24.9099083429141	15.4150089543963	15.9316891665700	34.0613496988029	25.1820489715974	46.5529370404884	16.2137153400964	10.4069307886491	8.62130125766588	19.1808023934796	18.2823461263885	18.0658186820345
43	14.6945445364617	38.3829236004103	11.8406066376093	33.9362796767749	48.6164941123598	19.6775818274586	13.4631737136014	23.5667578515397	3.40829623859373	27.0468687651144	16.9187191936330	16.5555322714858
44	25.2604222476374	42.5118718741182	28.8986142390591	47.2527330603794	59.2925087859307	32.6763406851407	19.024917663058	24.7481353896518	24.8921617046153	22.7885659497213	26.585365436812	28.8971504059617
45	13.7701744933063	17.3008114914084	20.9872858019622	21.8599610354251	33.3382021113626	44.8532700698506	12.2530711397489	21.5286695855614	25.2024567764555	9.79010517032658	18.3364047111973	25.6684750649121
46	27.0643567516801	41.9109427691579	12.4563182010833	25.1335469114820	46.6049315735585	50.817652579065	16.0631851118471	13.6731918580208	16.9205992936668	9.73058203408119	32.0237197493371	32.8056837244751
47	32.0728357914049	31.3490531907594	34.4443200025195	45.6999731336977	41.0512335981215	14.9369344961679	9.8994967604273	13.9487507577458	21.847418911862	16.2770505424097	16.3478290760304	25.3457655268445
48	18.8359258105664	27.3059010778678	24.1322925447517	23.8768731859988	8.08708409593366	29.545786127155	23.1942102107782	32.6274827548079	15.4578678449849	18.0797367690391	15.5804813310414	9.37807066617254
49	19.6207349173223	22.114699864143	15.2952171805693	16.1845956105053	32.4554466970925	43.8111272882881	21.0857247897177	16.1525090384484	17.5821859787988	20.8760686840624	20.2295880131158	13.4362443662468
50	29.1659176038739	55.2345631864002	44.4401407638855	45.0001441968459	64.169725962628	29.4684710464143	14.6149494342702	28.0957062522332	29.8454260277895	18.2273221680332	35.8667208113886	32.4708619060363
51	14.0253708479063	24.5381087802633	15.5532405348195	12.4575540463339	29.9750637069266	13.0853735421343	5.74871697563464	20.6055325912591	17.8365354206109	7.89996874573087	10.7508799251650	29.3237186063297
52	5.60294982239045	14.7643920191879	13.9577439633116	33.1087293065587	16.3724594767989	40.5226603848111	16.8404250966782	9.25394113202485	9.77714398740215	6.41001645858957	11.8218253099926	9.91504662376637
53	36.4526055636849	41.4241483792601	25.8289454912891	40.1437996482711	40.2111772464179	34.9192567826109	19.5782483879862	23.0867565865584	17.4293437511291	21.4202839833193	25.5795126416690	17.6156424645101
54	17.4016898478334	38.5991635474718	11.1185893244913	24.1644218150511	15.8588305438926	19.1659745851043	6.77085181704639	8.74304420065112	29.4923605108237	18.3230551305572	14.9345613871507	15.0961613528346
55	17.7741516456936	23.562184523112	15.8759684647630	13.5335765390754	13.5829330715068	31.0334934612074	17.8910728599635	20.8058545210315	17.8946696271747	18.3969180315253	19.2688980833207	18.0161845019829
56	22.0179602874045	25.1148356168991	6.32712286558137	30.6284758604946	8.97319167284107	33.525621092017	21.0530001582087	24.2562788550058	12.4369399196315	12.4142885798878	22.8500438073106	21.6842580959656
57	18.1557127993773	42.0092107244756	30.8208926208899	14.6168631743375	49.3087151064672	19.1100229230646	24.7430244698504	12.6520334973732	19.6795799651838	14.2207283095392	19.8817449450147	25.7330673030463
58	2.64904224879998	4.23705649786033	1.53976850099766	5.75832505357808	35.6090102056100	11.1806303440636	5.78998203101733	17.2955816514226	12.5420106515390	0	8.50548320030799	19.5007570450224
59	25.9500126982347	38.2929622807568	11.069132478405	28.0437307719529	36.2479830751092	42.3644635452042	11.4894403992607	18.2555211849207	16.0469226307329	24.6502328106936	13.8564454041361	19.6139454362106
60	12.2659003212715	34.1952740725320	21.0928646668282	22.5851457942403	29.364343662944	33.8001304683066	13.0535946893794	17.1713204127992	22.1999470993667	19.5192664964903	11.8429119738153	8.61322253880081
61	20.0139958962816	35.6344052936535	37.4590637230562	38.533438198116	38.2511165986484	29.9561419712962	9.00438900878754	24.8345840574219	17.1206170456616	7.88549953549652	35.2964220896956	29.8873079281384
62	19.7151208190271	32.0618217849514	13.6837696840541	15.0616445645799	46.3796736544349	48.2648958368459	17.3277982485894	14.7826262020626	28.1376072735719	13.4078760144289	32.4422899987513	22.9640662788627
63	19.9717957525518	25.0738687775587	14.1316445116961	34.7825216575438	13.2575376987841	12.5490389640934	13.0999077726187	16.9329151076254	11.4778695426014	15.3089106286839	26.6164930631457	19.4819791712619
64	17.8752735475664	19.9899386903811	5.52562923352107	30.4828104381851	12.8753158091163	14.9248327626677	12.4582712934106	17.9092371529995	0	8.77975935222896	8.7594604924843	12.5290840779363
65	34.9655622987586	48.5669111323285	31.2962581258742	42.1498125285933	38.5457185302792	42.0270769335211	19.4506534906707	30.7164952064264	17.9655712217977	26.4868483351660	41.3223778127747	34.484237217079
66	15.5525552900470	21.1156518188015	14.6689232489121	34.836863238037	24.7052999974655	16.5263480577500	7.80899131557203	18.3318385645285	9.88851404476199	14.7517210956739	20.7745794057377	7.39898283681989
67	12.6373532476706	9.95354471753465	7.171006596607	19.7779606868589	26.7064405087942	18.5920477954303	9.82901141825423	9.4915192269472	7.25930823122332	7.09221138101882	26.3386396537080	0.00517974595569726
68	14.2911241288809	15.2521830923207	7.93663814331766	20.4546040034152	39.2935559976707	13.0629235530460	9.00326767383061	12.211695173749	12.0647624345230	10.5263188387571	3.3753103201923	21.8387745148428
69	34.6567643966539	35.3419586766279	17.0658990474976	42.6432717845689	42.8462819413509	35.1581524614280	17.8838803572584	18.3607926462424	18.4799511338809	13.8306694577192	12.4791510673277	25.3700218203456
70	18.3135867016879	37.1625280202724	17.2570051538694	43.0207531106409	36.8554252743818	42.5927221975865	23.7497552059199	31.6431500805357	13.6953431935232	18.6777401442653	24.3056989720239	26.8382543727298
71	11.3912078330547	25.9475255742525	16.9586264774174	31.8631963707204	48.4407717365736	42.9995854325766	12.8722867189729	21.3771405407435	12.3114311140101	14.5554586151369	38.5850969462909	23.8479066261445
72	0	11.9486180349801	3.35423969654061	12.2585179509552	17.4744670844100	7.59526387111085	4.03842077372123	0.404748208232489	16.8638876338654	7.00840360624494	20.1399073557859	25.1439478623133
73	23.0568400900809	11.9397566479478	32.9207615558134	7.26488448776133	16.0372316812381	27.0948089571604	8.35481818047153	10.7116498681925	7.87470926298753	6.46921715630259	0.633238260840224	12.9551407776024
74	18.5240684058632	19.6018304658035	8.93234903280386	33.32390399024	34.0814697396945	30.8707463131896	9.18529926219813	23.3506410478971	0.72220709788577	18.3211712616925	15.811275453128	23.7993217698292
75	30.6770934052963	32.9869318452557	39.5789897396721	26.1194195803722	35.0673316931648	33.4334579891535	20.1336906120135	21.2889456349125	18.1137822405841	13.1460177207606	19.2776633702649	17.7915956839947
76	4.87865132359085	4.27750463254895	18.7802644398268	10.3663293058186	4.08166240450951	8.83489506012488	3.17187496108928	2.66359462860519	19.751804487735	17.4408771787608	15.4434109356901	1.80971328212976
77	17.3690994609483	31.9797764290821	17.0062276388266	16.3787188222294	33.4396660456419	20.7125007752415	20.6312316579682	19.2832560393187	5.93964911594095	5.69966516548635	8.50824493469936	0
78	19.3719592071588	37.5431565737577	17.4756883878244	36.3292522570097	37.9508982070107	11.2455870194163	26.5315031885913	17.4450373880579	12.7171620555607	23.1503960995136	26.6167716514999	21.2856584222290
79	15.2537970022332	9.99765676376017	22.9597490484307	11.5264464126920	24.7119783522753	29.6340443317108	6.03609271677326	5.19147364778296	5.13048028105427	4.85294756858338	17.3603011661255	3.75020663697839
80	9.9843960070047	33.8832635819614	17.8939939257272	21.7908882868646	23.4849296659828	33.6622267845038	5.64150054829581	29.3438571758801	12.5669932432154	24.5314492449720	20.2425247406723	8.35899737080134
81	33.9892365183254	39.0681972156314	16.7844887383412	27.8301934941082	39.4086487112276	16.85444191997	13.7355922076735	21.7962873747799	25.903002345496	17.2832476199795	24.3215426548451	14.2966567342429
82	11.8861714265601	27.4241434927016	22.4707289806940	31.3893126651212	66.5284702029873	33.0570993231937	15.7063724922476	11.5128868254408	20.2396610683357	20.8710577592773	20.0591853360567	14.6059246072797
83	24.6019705680210	29.2586046615983	43.6909112592207	17.1269833199254	31.6168710664514	15.3126347386007	10.9379606645799	14.3987689687185	16.9442013368468	22.6810285750375	21.0249141639037	28.5249969683355
84	13.7560609573765	31.1831260782158	7.68104750644489	28.7545405945296	20.0274343604120	57.5604009282143	14.4765341214224	17.5111672361088	8.01633530632638	11.1246654391995	30.7066947681087	24.5548650710636
85	35.7894136939627	32.7110896266549	33.2964708825199	27.969002706343	54.824168590926	18.456782222776	28.8752983218608	27.0470508714296	28.0806606560484	29.2185164274008	25.5946978479181	38.0423407893194
86	13.3216617256545	8.49427406197933	9.96857578043309	12.1494340620278	45.2119111615597	47.0827101100712	10.5965625084722	14.6974143198355	5.4063198496874	14.0083551233406	13.4974263783428	13.3487143611437
87	25.9613387453660	19.2362528213881	28.8222672851766	28.5857757439749	33.0958419346534	47.3633656851955	4.25542079358394	17.6334677659472	6.81422419205387	16.5205861021620	17.5355340428716	17.3279135537842
88	10.1216191663576	31.454467428679	14.1687486048669	25.4274989445817	39.7888781144504	25.5194133330708	7.02969887471692	10.0475942897240	17.9262436608290	15.9800553224722	26.5274900371139	6.04401168575282
89	34.3873678882745	45.2706184388301	42.4358092002269	30.2100782592859	50.5976467555145	49.8091600097392	20.5778882962974	19.2000675276133	22.6591329842413	22.075242104344	36.0765424643211	36.3990522702043
90	25.8257341951034	48.1578782744106	29.3823984087369	10.9108448791576	45.3570401261413	11.2536988469532	27.2120642787766	20.0570987965448	16.5583834525187	21.0055379005925	8.50512403990494	1.86930855631945
91	32.8284864594218	48.5764655220585	26.7016876958837	34.0229525783801	61.2043504278319	33.3378189741778	13.8672893100750	28.9689808588957	22.6460086798389	22.3773933185656	26.6974442892452	20.2263780575780
92	21.3908763814940	26.0893478392771	18.1830852121287	23.3493053753987	28.6649743998131	40.8654062736154	2.72268115054957	18.9229655452989	19.2964369736914	16.3628092142104	19.6434842289725	19.9443034373642
93	48.0354050397386	48.1521192096373	38.2335458678843	41.0553821517243	72.2615039427295	47.3152268012082	22.2248876561034	29.2746208236702	32.1247775358814	29.4204179982167	27.5506742827205	24.766466325645
94	22.1246424760146	46.3462914769745	27.7911321029708	27.6969119630235	43.5518722460702	35.7195618371769	16.3720143622317	24.1210663537744	24.6795127678975	29.8467386863268	21.0323260421744	35.6865006334792
95	22.1706971931793	34.5341330034118	13.2200668740760	19.180408391342	24.3713665618333	10.951205982385	16.177710335554	19.9433769892553	18.8479331351122	19.6152944537545	30.7865315144652	20.6472537077802
96	26.0727832782714	32.7322735837205	10.1063400818094	29.8509329560720	27.2056687127722	44.1879164062816	14.7723168845162	14.3868528957833	24.9086315457565	16.1748153972356	29.5831544352026	17.5153658953125
97	21.0540070855052	33.4157641941951	18.3440943098745	20.7572190807275	29.8943112590923	32.6312912682712	13.0915292643709	23.0825039280428	4.23390968313331	19.5821870624041	23.4153416474041	16.4735573654566
98	15.1400864577369	0	21.1539684797622	5.82001752681873	9.44017828912505	18.0089290639792	9.5295676013004	10.0006573766350	12.3825011286606	12.4232675545209	3.57083831854559	16.3543274507271
99	20.9204727439187	25.8618356609652	23.6919224998222	33.3586118169525	43.5833264509464	24.9574555537684	24.3545002525481	23.4307420185058	24.5148066653924	14.5098021547991	22.9580328876491	26.8894476033367
100	16.8076366421244	11.5744339637005	0.730352500528394	33.0938617534183	13.7034392615144	8.12990437781735	7.56872049361728	9.35794611974868	14.8785960056559	17.4145894078684	6.46362699364784	8.60980183237871
101	25.8236667238912	27.1994373227627	15.9588121040152	28.3130786760755	33.6152714977103	36.2329193232022	20.1312591961434	20.6325518437958	7.21858101386972	21.9073609306999	18.3036701360483	21.129813302743
102	23.3847764889089	15.5139248290482	20.5616956953137	34.8950854994979	36.8029419559062	9.08445380337937	16.8771007470585	26.217708772594	19.2841980996145	23.9184991042441	18.2922965177283	17.811017081205
103	18.9090956083442	27.7507350731176	31.2076381090748	30.4192242881950	61.5864463509549	27.0097144986992	9.77230557566718	28.7271380592295	25.2175059318134	3.45633615901476	24.4180047252375	15.4697492427168
104	12.9011526672726	27.4605125975597	15.0431890732614	18.5771010777543	34.7154986978180	22.8820383674669	6.05082725205805	10.2750123282314	10.5503040488045	13.0937875338032	18.7259558867472	15.4979425223103
105	18.3227101239913	0	12.3019579758310	19.8896158700939	12.0979766629479	25.1790430309146	3.26754186710695	9.6103358745132	12.8743959008790	11.3534119995562	28.1596789914005	10.6557855524915
106	23.6909341492064	42.9563935811924	29.2118278032599	27.0326009716656	40.8654616111298	54.6197946735555	18.1123139188445	25.6551460623578	26.1240113223143	7.55578639771988	15.3175659535007	27.7713743164696
107	22.6806382550064	46.3267516718908	47.4393595212552	38.8452032763189	51.8202641373674	35.9374907713685	12.5397404568156	44.9272820141196	28.0737318449702	21.0861721558821	36.8138244985890	24.2611868443548
108	19.4214117904782	30.4118159478198	34.3503402493369	13.1778459297529	36.1878392618467	36.629282971374	10.5899352020552	21.1662499688737	21.0644128518594	18.5508216891764	20.1366255807585	15.0043500530280
109	23.4192790896493	41.0630631961074	15.0914426601205	38.7621016584761	54.179308662287	28.1695951464936	26.3882430420094	16.1866877378436	15.8486413653190	24.1288584366596	26.9417925389865	14.7433446070060
110	31.156152187751	36.5480588944431	2.77489097160526	19.5521953148017	50.663757030491	22.8280931332148	13.1124393851572	18.7675858903812	14.3023599656319	9.53699657928447	44.6945423956655	24.5334150217316
111	21.6420694839478	28.5503851060821	27.5943061629156	23.9566684195667	39.5876335907992	34.0020932227714	17.7345442731151	23.53575262557	24.6979026117859	16.8295514667636	39.4119521200715	13.5803571053911
112	20.1580922376565	34.8313059851218	7.42429229850421	36.8326025261203	26.9931133790517	29.3203539553861	10.1849418520324	34.2903648472739	12.1413013833324	25.9677240606594	13.8660099965504	20.5398702029851
113	18.8711263809528	15.9286359589119	20.8829479166035	27.6286755985364	31.6943937365139	38.4281281976857	18.8964446896972	19.5744467329814	10.3625934643779	9.32830429777525	17.0171082017830	14.4130871637327
114	11.9476609899628	12.6477560534843	14.6329147615830	31.1248868028239	25.9806555672449	1.22891084096894	1.77192087646251	13.6832538485564	17.3730073201901	14.2096048684463	7.56833962554135	13.8490490141069
115	18.7413649275508	34.4909778247984	40.6342472383188	27.6105850129275	28.4947803601856	45.3456981594559	11.0405260252298	18.1744558674036	27.8101977541367	20.916012040704	28.1809956266648	24.1071427639713
116	18.4704104242696	25.8791731921402	15.0075763446184	30.7684556712580	32.7645390630161	34.2884753420246	6.306273905204	11.6591960270291	12.0057160291528	15.9704284137365	20.9685219608143	16.0783841774572
117	27.8440592479859	49.7173092277519	24.5983171008467	33.6413613900905	57.2381868166791	31.9128775677851	19.4794653826162	29.0405052089062	9.66674181394003	18.4175375681945	37.1747241057729	13.5020812109982
118	12.0755836173023	42.1914204187061	14.2847573331542	19.0159136242592	45.2255839013269	12.9010335273769	22.8621946580692	22.9662273538398	13.5557369766059	16.7573569361834	26.234878020824	22.5881214313892
119	10.6411095517121	38.0610171175054	21.7895632582601	20.1900003830781	39.5912641152411	37.6771390101443	12.9473319153018	12.4329054238069	13.0615577962189	23.5143498879743	17.4124246075997	30.8969914951165
120	19.1492609937431	35.2652020585681	11.5540286694685	25.0862151111513	36.4239988431989	31.0703373339443	14.8095722099014	21.0504003904436	16.2167240026117	20.7105180495671	29.4300763441821	25.0683022105306
121	17.1004109231654	30.8199774847784	24.8093314525624	29.4706775379249	24.4806124641395	21.6655416309054	12.6717990505918	21.2594273556167	12.2649317110965	9.23292012186304	6.23728525554722	2.48410611520885
122	13.2200391092606	31.9936257947931	33.775255762774	29.4472276196722	23.2077202514451	44.5113665682927	12.9824442741625	26.0315869044699	17.7067743648529	17.7590804838199	25.3457751175874	22.9140846519252
123	20.6635396337425	28.5774418114380	25.0147756728814	15.4492577371790	36.3009274337876	29.5717672407494	16.8806972815882	24.3243289637436	15.7099261654465	21.4486942901826	24.6939531516131	12.7487686508118
124	19.2672090717760	32.3970986284867	20.049973739255	23.0450064025463	49.9506236969863	45.9463788487551	15.1151856845096	12.1739326129428	12.3667055305162	18.5797655133526	24.8789323437708	17.5144915209309
125	31.1092442141799	39.4160691680052	26.3227017477791	33.4861912824628	36.3724712567559	14.9335785465561	14.1286692409317	17.3560606364394	7.40911227905535	21.1931320863497	18.8648376256668	24.7886138483237
126	18.6587904056935	0.968849908230693	4.42557970237428	15.5999603964553	21.0614678574055	32.4071434565546	8.78965700152605	13.0342249356096	8.64815834931082	14.3646565059666	12.8305254555621	4.90769482347511
127	26.2309663947089	21.3869653045654	10.4717132255429	30.0931900119438	32.9478274633489	32.2655847897176	7.03951866206765	12.4196073966248	25.1740100872493	19.3274750298693	16.5437959241387	12.1857488364169
128	39.5498068202308	43.2030750180829	38.2477521895137	38.1136613876321	55.4984817184214	28.9923832054422	11.2245359950332	18.3551921402237	10.2544737116854	10.7280114956967	25.7482393289893	20.9477765141651
129	24.748494080474	26.1380708141470	5.6716732438483	36.8562198422916	47.4987732247445	14.1480994099861	11.4855974831903	17.1486064056084	14.1145916321494	20.5189922057847	20.9270034637243	9.19414775411977
130	19.9404407403633	29.5919582423151	20.5910805532834	20.3241848321693	49.7078668010685	18.3702758466031	10.5520027741503	15.3643711765128	10.5278479305807	11.5581297921937	10.5712850797603	2.01804343739167
131	27.1975059592884	25.9185759936654	42.4748150786774	41.1785259806539	64.9727072610866	42.6040523294218	13.1231558814244	19.4329806611571	28.8676409790753	14.7402030494655	32.9598395051764	11.6764458505887
132	22.0296202659350	23.0480195471656	19.3492419888627	18.277415290691	43.3410383778336	30.2865378438954	12.6356675779995	15.3737094398136	18.3295268875624	15.5580520120871	21.9627960799461	7.48620678929051
133	20.6591435211574	29.3047524489719	7.58747404100454	23.4803022385807	31.2958868196339	13.0505913079671	11.2744766865871	18.3403495680261	14.1682981406904	9.3421889912136	29.0622531746535	8.11950736529645
134	28.2391829291656	37.1841206526915	12.2318253031462	29.7203927220259	52.5131324597963	25.3181386894036	16.2696280896887	24.0928590411013	11.7581409498867	25.0271427408042	28.057568410702	6.91855357054407
135	18.5329957161234	26.7360615082392	17.2799517325097	20.1866898473901	29.8225009025473	11.3584292533374	10.5640587807252	19.8667639676604	20.7148933197654	18.2302790736904	17.6930917016922	34.2681882848779
136	21.3567886274350	16.7024091899061	15.2994053334449	21.7408656953357	27.4900118468691	23.9157844938923	16.1749256880442	10.8052887649259	18.6365195664803	5.80796806225537	19.5543773055066	16.1975588392419
137	13.003659103058	33.3822075198894	16.3443780553582	25.7066205672622	44.8322515016754	27.2928106946745	20.0560890565743	14.8015090479878	17.0216602696548	19.7634813721803	30.3150157711375	17.8964268978232
138	25.8891561894936	44.3984983981934	27.3600198667200	9.4209369710259	49.1988274428686	23.2989954888040	16.1270685715408	28.6067192142687	30.3689275425952	12.6687009306905	26.1651677397472	23.3222984068006
139	20.1795214009375	20.7623518232352	18.9667320582639	35.032311599548	27.7159237747153	28.9093784535665	15.3906326478430	19.9795401525931	21.3876689211361	24.7816524551764	20.0184809064352	18.9888235228158
140	0	9.41959192147448	4.08946653298995	20.1068935950298	23.0016961443046	16.9243469702229	13.8774179062014	14.9077927353835	2.66991110390191	5.29833668756664	0	10.8200809284698
141	27.4276448017849	28.6941697771836	15.8349218886487	12.9207217304493	35.6821075591568	11.2369639958845	9.10843974704871	20.3241370422503	13.3480446235012	14.2640739010351	22.8522176160800	23.4665100001945
142	6.22805343691597	43.7410172144765	22.7136627683188	46.6340309737922	40.4450248035185	9.22906719908156	11.3937743476845	27.1653104924812	12.1237737823167	10.8042484164975	26.6638644388972	8.47419200450667
143	14.7558923710867	29.6324467768044	5.80999997882303	26.1891686875313	36.8441513870235	28.3326460823229	1.34636275016598	25.7996066691636	14.5967568411035	12.0021513022334	24.5644227914111	6.89956121090473
144	11.0814193931439	5.05888655181347	15.3175000962545	12.0294005684308	12.9373075067409	24.6669183071778	18.7598277002793	9.34900168122514	0.8583022004047	7.16640710923944	7.63080872549687	9.45941868707706
145	27.1002823002709	26.6291508521777	0	35.0011577723646	48.0313420108512	11.9608465815239	18.6496837530535	24.2934545982250	9.19069447371011	18.6747861254019	17.5151354181965	11.2988999690041
146	13.783107864087	27.0943140085346	29.3559008409205	24.8983115023706	53.7426904806474	53.4751813893726	11.3900572475699	22.7389768777166	12.8558921781026	27.6464964466037	17.7829899238574	17.7294382306133
147	14.7922672618601	29.9503814699647	24.4273971301570	33.0389226147940	34.5240275378217	28.8079056480085	18.1368319211787	21.450568855484	5.16012867729929	14.5439297232018	28.5963603411842	6.95165343357011
148	8.82115598036015	0	13.2857077118367	11.4828966703966	16.986838971082	21.2050424273089	3.40923735997455	0	4.45858247442704	18.7819936667190	11.1741925771310	11.6107165546947
149	25.8420300150377	18.9471867801154	20.7333797518659	25.2106037397378	32.5451077487251	30.5407606720154	18.3574574189794	18.6873126108760	15.5895671389549	20.0820135611415	29.9422023390086	12.7326085307925
150	14.8572306763613	16.4961054373157	5.44757624980007	11.0485790701158	35.7761459728385	0	12.6597381199285	8.4533529173242	8.98386052230678	12.7463221485639	6.65031555840958	18.183322672146
151	10.2350080731774	18.6831958506284	33.860699025169	21.5233257434327	22.1628046174437	16.5899851401711	11.8312050576273	6.46007558693588	0	4.33472927413444	9.02809703688654	18.8798930279513
152	21.6952220163075	34.1861877229307	41.5363830738253	28.0883301453468	30.4047760158912	29.9133573716723	21.1898734967173	5.36931148297278	17.3656766850862	18.1570858526812	18.8191352360266	10.8913248474248
153	28.4168764407981	37.5708097731041	13.8325540456763	25.6464400530677	27.6468914970925	14.5714180658629	4.64160237857773	25.4804878007207	26.292831323623	24.3188542133963	12.4600250752309	12.483466002254
154	11.1281434426741	39.3539967300002	4.31211490015649	26.7146243467587	49.1982494881364	29.0231615572963	16.5033118631567	28.8534238972131	11.0800971847972	17.9933634725921	22.700967984812	8.67401067975467
155	15.9258726734891	42.2948461017004	2.69874569168936	12.6949284140589	45.8836629405504	22.1141534846327	15.5034505764366	22.4812579154127	5.69771997445935	13.6617749164554	16.9500895991224	11.532946591946
156	36.3823817178504	35.5632297389294	17.867568736121	28.1061962828717	34.5554574902036	20.8072187488673	16.9919584604184	15.7564471036598	28.578195449196	13.6653161667179	28.3470728187826	13.9840852542974
157	34.5722794630367	0.26215719736949	6.72492154541956	32.3433994567525	25.2296209189823	5.87763114220579	12.5442424407263	3.76809303994087	7.65428059313883	6.90658610722632	18.1858375231956	18.0973226772926
158	14.4625299933955	32.5592631988529	17.7022746784301	24.0938508554963	44.2215929901384	38.1829132509873	19.3473570612625	10.2837902414703	24.5299672636820	13.9746123301256	21.7876879512371	10.2641451626138
159	23.8572346125812	32.7259132979304	16.9583786812610	42.1611884070737	38.3361198452484	24.2318118578463	21.8486287427158	13.9807110419014	12.3019123309711	18.8092948495496	29.5227762304362	18.3217473796932
160	31.464409982004	45.2046750994752	27.0712338983894	22.0682595613143	49.9094345510116	22.5340930304522	20.9135152635024	16.7846609313160	19.2103094014303	24.5555046971568	31.1453602107182	26.0343175931634
161	9.45340752647466	8.65770220861287	32.5559420823933	31.3197902391561	28.6947689071898	21.0799877925761	9.05321434881724	14.4828565068317	10.0088189709414	20.4451516186028	14.7215119520511	10.6709811647628
162	22.3051113614073	30.8524027940982	21.9946036971685	40.1647136301027	32.9089698147556	22.3115856137054	15.8682178570166	17.6761353040519	19.4614792805375	15.5207883505822	26.4025745849729	21.6192092806549
163	4.50184954785874	2.11816828926696	21.9729190691310	19.19388676204	19.6381433996223	15.7518128716982	8.32030144930446	5.04858238184895	13.5172798632605	6.32630239568731	1.20386821726252	16.1154953978393
164	36.1018638068566	47.7610528149791	36.1619732590323	27.1917561359417	23.0097501471100	44.0786768717482	22.4656957318946	13.8197480347040	15.6944411533100	22.4725588869618	22.8662137179337	24.6677755094175
165	11.3654841501508	21.7406588606605	29.6620394560724	29.1295231845307	23.2127768274051	16.0948960958161	14.2661809402859	16.4020838368716	13.0236960133221	15.5628452113435	30.5435590846761	22.3561897270105
166	10.6958517196693	21.4105961445268	19.1734509007921	31.0521093316286	25.1175204934784	21.6998648960786	14.0348653220492	15.6691146682292	12.1808471706145	9.43751527758211	13.7988429808263	15.9473462702481
167	23.2539293524780	45.6513612444786	17.9555250856834	28.1845750501075	28.5999552853558	29.7831472331771	19.7459846169053	22.4416887293074	12.0446614683437	13.9880520239321	31.0017314213547	21.1533443924821
168	28.5827309425825	26.1156484815909	12.7327190086634	7.92363136430704	13.9204250296532	19.2528285690598	17.8392829993603	14.9108743431671	2.67414551908236	14.6377676321507	8.74006267486985	22.7693938420314
169	18.4755705494826	35.0987409357026	27.4219611851528	15.7441018523558	34.6296188434987	8.9994671252639	6.43066970086158	22.9978501718615	5.21515348460149	22.1166217955106	11.2666415734610	8.11957383748031
170	12.8061581468619	19.4256923299782	20.8934371163645	13.4200471314385	33.641118422314	28.0643179652152	11.9519526289258	2.96583379963045	14.9293505163066	7.46221301547168	10.6896937788369	12.6480609749534
171	29.7533638729372	47.9472820674008	33.122516010833	23.1386366876713	38.9706926640229	25.663087621429	12.4263849600765	24.4606160286627	23.6449715034637	22.0236402996102	27.7816867388508	14.2050503471530
172	11.7876471735756	26.2531518524508	43.0091497477558	22.8396449047314	50.2779427137437	39.9325716374499	19.9285157364452	21.9973381289039	25.7409048181324	23.2532516061710	25.6455042476739	11.5374797748013
173	14.3307202630401	16.6110356565516	27.2256472641801	42.3042927862049	26.6172622155854	19.0235170466062	20.6394723818160	15.3650147637722	25.9279666938313	13.9108658120831	27.3402640566587	16.9124252134643
174	24.8407473729718	53.9277049462245	31.4857090828967	36.5827302214095	65.5478002962765	51.0123191137583	16.047720118044	30.0985957818052	14.9866824530814	22.6168951551191	35.4409777520044	27.5995645246113
175	8.81587630677865	18.3620427591674	7.66343657292514	18.6969237324675	6.86371255607271	1.37634011491140	13.4979090373075	10.8732856398477	17.9181344433242	13.8554020560003	16.6957596866995	20.8126477849841
176	17.1918342332704	29.6854639171598	29.1791998443149	35.8935353791542	52.7906646283019	42.5392620895565	14.5898008369214	21.946740004505	18.2175732927285	17.3079121084481	23.4797090154456	8.55089699161467
177	19.9106306021596	50.6478134072321	22.7445755402717	17.8154061695913	35.5432430073094	25.5958864488711	10.9579317044656	23.3290143402827	25.2369911967640	24.9115086463790	30.4143949073383	9.02698332361842
178	15.7285876715376	25.9369707387403	15.1413017641832	24.2252860243696	20.7720109083773	13.3226069018855	13.9847089741459	19.7845956361109	15.9700312311659	22.0747174342999	18.9888972299424	4.89303462787069
179	30.2245868442273	31.9037015813516	19.5187154984191	30.8320079254944	50.84073038972	25.0979386251601	15.8427994059337	27.6637668369674	29.4000131340691	20.2210729855391	18.3088129866263	29.5724953563606
180	6.31151913124446	27.9232199110062	17.7233024109996	28.3224209660259	54.6933190112972	20.034467371649	18.3114355149721	6.86359024272787	22.9548331703880	18.3129074132647	23.7085863403032	5.30622002959574
181	9.4152917150013	14.7392539693981	28.6940403416649	8.79565087678076	60.2079421697236	32.3790882688376	11.9042833841407	12.9217680333278	14.6542874341414	14.2138166687091	5.41992687255863	21.5472181570217
182	33.3816092831501	30.3094763255337	28.5667403435885	26.1778121434037	35.4712756443911	37.5796263970675	11.8379121763414	24.3028308619479	23.2893984784618	15.9281758967937	32.7687097553361	16.9266802504589
183	20.2827979414059	54.7743378044727	26.1527835192744	27.1485350564329	40.6855231461338	46.1492285881637	18.7666570143893	25.3154757243859	17.8336456621901	30.2068172085501	26.2987842281227	21.2425367027763
184	26.1964513085670	39.7196729882768	26.2256814933628	39.4004548364532	30.7827259148692	29.1989538021392	26.7844960150000	25.155496903257	10.8949907978848	25.7458918452367	27.3702274085220	22.6880542521454
185	15.4557757290826	15.0947843362993	13.6996320164047	17.8384454672757	23.1832778975513	2.81978130884036	12.6307113364976	13.1553659271450	25.4823669015833	5.11785857752798	14.6115551433830	17.0454014463243
186	24.0661619258421	30.7855200234039	26.1726954941554	15.6494177824991	35.2883018307312	27.3346539644099	16.4044142521179	36.0064753170593	9.98259398583277	4.76960180051555	30.8769784249985	13.9804267693133
187	28.7088631889782	20.4343712995265	25.1227906073336	30.1135251701431	41.6695835997806	6.36856571298828	13.3356281159099	22.5444017278424	14.2502887182408	15.3354307274266	17.3085592621661	26.5655560067796
188	22.756518239656	21.9548670869721	20.8343579857146	19.9625492667067	43.374750307902	29.9940758750367	20.6414780479915	16.3774077578293	12.0755021277682	25.8037571759712	35.1558315481067	16.8087394456405
189	25.0806214696867	9.60674274243517	0	19.1014288738197	27.0676783744568	43.7672613265256	11.7750104894816	14.5914440035366	23.4427056375590	14.6624996084160	10.6238142248400	1.21934963661655
190	25.9132068734488	39.1413348169926	18.3893296060725	36.2142399170927	26.7238597756999	40.6386525778099	19.8295818891204	35.9174851729347	16.9800239292332	16.8746889851580	26.1055407204018	40.2678492773104
191	27.3324458109570	57.563117677136	14.10937564511	45.6399741340043	47.4142398099343	37.0711599956087	14.1744353313004	21.3000438812165	26.0417439593782	24.9686451225616	19.0939311156593	6.98969165438039
192	14.6719925761196	18.9307481951331	8.05904464607358	22.6247341130916	30.3640235012939	7.55567817497053	11.3300809966214	1.17668299772161	9.29944512247644	17.3091543939285	22.6636217469023	22.3628853281274
193	27.4263610925617	24.1453251525287	42.5029846043254	22.0651359339007	49.2842614203648	22.5139833253512	19.3233429881774	36.7416616731779	18.6769072990671	11.0043718536017	17.2096614049778	17.1619097400357
194	10.7206792229265	17.4010184612571	10.515843197281	35.5054682163803	28.2354135414881	14.5533105834549	11.9226854114037	18.1539492095327	14.8766075919856	20.7268752309611	16.7771627964305	17.8815394051432
195	21.5375324582038	30.5044686820526	24.9240436226589	29.5282217526638	23.2551334285678	19.4821587711612	8.74531201138392	10.8902522627861	4.83274596099624	3.68001428396698	13.7369772509197	5.68770796872362
196	14.0570601406601	26.8917050605289	32.2361625093081	35.9527301791231	41.1148599141033	36.7061643317541	14.6710566769482	21.8625178001222	12.6316471803012	11.8901118794537	33.5731950423389	26.8253582300196
197	27.7588406785296	36.7374004237312	22.2746502368736	35.4501875383399	50.7023620861477	16.5083174759434	13.4764773051027	12.2927212430982	19.0225854567441	16.1046609864683	16.9460049316889	2.56319198254135
198	15.5244149239604	35.2541571639574	20.0932226923877	26.6879308173739	25.2305698716081	37.9664470976797	15.7794211269067	10.2990864159173	9.4478139659552	14.4529685198046	22.6200650381295	26.6256218204129
199	22.5763498406332	18.8317870717922	21.4409061961847	24.9096707379638	30.6275433931812	28.0139068983817	16.3170297846447	27.6615470234358	21.4298559396760	3.60158384240578	13.0400162046794	24.2829334184503
200	21.1203520889460	19.3827501444497	13.2492952266506	32.3976686690648	17.8966468049206	35.7839343817338	5.09553649967811	13.0736341383464	0	11.2363003466740	25.9950180598914	10.1871986969148
