# Supplementary material for: Simulated data from a genotype-to-phenotype crop growth model for pepper
Source: Data Brief. 2021 May 11;36:107119. doi: 10.1016/j.dib.2021.107119 (PMC8165395; doi:10.1016/j.dib.2021.107119)
Supplement: Supplementary file 1 [file mmc1.zip › Full 100 GxE datasets/100 -- h2 = 0.3/1668634690 200 0.64 0.48 0.64 0.95 0.8 11 GxEyield.csv]

	NL1-15	NL1-20	NL1-25	NL5-15	NL5-20	NL5-25	SP1-15	SP1-20	SP1-25	SP5-15	SP5-20	SP5-25
1	9.3909564914121	24.9763039744199	13.2443069866456	22.4484278245169	36.8165741317417	13.9000178617959	1.18218242140656	7.06708350026806	19.1950814832160	8.80451395986795	30.1526983687309	14.1699904750020
2	17.1252683586537	21.7564059631621	3.35944607248256	18.5559151856761	31.4690380453239	5.911263524426	11.8087925298827	1.98339687358918	19.342075280216	13.9209056308264	30.1119194638852	0
3	14.4854704438243	6.84864335261083	15.2659668082297	7.32430166667914	25.1679832725724	25.0342549346884	1.26241216469856	10.0167578865729	10.1870986309816	2.98793922185456	12.7875396312038	17.348256774597
4	29.9980860312758	59.8518295611558	32.3784580800805	30.4620297601302	42.9932458856058	65.2170408643696	17.4245416988348	28.5236327708032	20.4901607909858	23.1638442973877	29.3609987110697	20.8954411165803
5	37.213976374137	54.0398441660397	22.7809927969188	35.7790687609423	58.0526962734672	27.1420014085613	14.5477469082778	28.8668917564787	10.8964397096648	14.2510614359859	17.4462943853043	6.76327464850179
6	27.9335418933178	39.0262401256967	26.7402763316411	23.7794631592797	47.3956681775562	31.4929619744494	21.1232431927991	25.2990896516928	27.128813299407	15.0654158006011	28.9246860225780	8.06303524934457
7	16.2098263375138	30.955754793205	27.2308836913967	7.68861962653604	48.3438343517064	45.8385489350273	16.8441164017105	25.6074128311447	34.8444079074316	23.1466420945454	26.8160802544290	27.5664193399711
8	12.4208248320877	28.7749405583271	23.4614383908738	23.2241904531467	25.3260935610573	34.8533446816444	11.7808972848007	24.2656989329452	17.6399479876750	14.8749337517970	39.3461006535337	8.47340933049758
9	14.4539227845469	40.4385430933679	34.4188319605507	10.1006535383283	20.4250928856846	36.4276945201527	12.3486337104977	19.3798211119745	10.2007939790573	16.7590073520902	13.7395514397902	31.2144847020077
10	3.35589191329970	29.8985025416515	16.9931849200142	23.4477117901628	33.8976716225965	32.3938330483657	9.66124125810451	11.4330175403352	2.7080759056986	20.0910852998846	12.0231189805067	6.47762109584691
11	29.6182963186973	14.0053837570729	9.81424555734226	2.59047095098654	40.7674402763944	17.0158903189147	7.93980947093686	13.2884846993907	13.3440416558198	9.32556695796681	20.0734326132388	13.1025007012511
12	24.3235489428084	24.1726886637425	27.2701862989272	27.4221514640749	30.874915755842	35.6948988026388	9.7330980987029	12.5722349908939	14.8873588149881	26.2248227073629	18.4181977490531	18.9525777425893
13	10.3955531404977	19.7016529066608	9.77226039891958	7.28174436834913	21.0052107862773	23.9330420946415	7.83862243499171	9.76647282062829	11.7257804809715	10.7710175051635	6.49287039444079	10.5833797439240
14	28.1150104475994	24.7092609181168	17.7894174903516	28.0042439629852	15.8438401393711	28.5231925369853	8.12445418740183	13.5555693029920	15.3034151592960	18.4576138935318	28.6313211137841	38.1888314033974
15	28.0667144964333	27.2538862613566	27.7515002082903	33.6640509004409	23.6448432312184	6.82139777057374	20.6256702451605	23.3704119294060	22.7106085138047	21.0375495378348	30.1921566347119	22.6360055542359
16	15.3405308561905	27.3735504299196	19.7952019549388	36.5949718107702	35.2270153074328	31.6173673600242	20.9079672634907	28.6271748539244	17.0299374018276	17.332449104413	19.2385560865321	16.922337241724
17	25.5196257649541	33.1505618913328	18.8193919547017	33.8231896801345	39.9829404801505	21.9603666324076	17.0527361335729	9.42084091529601	22.3642223421052	22.1728309546393	17.1265284945075	12.5922503813885
18	20.4399570493614	17.9938624993941	6.44299193278288	25.3578085724051	21.4112075162373	48.8746622920158	9.90735860237175	6.73068024373398	0.51720511771865	0.200174876152845	29.469670139495	40.3317977203133
19	15.8221592686308	34.0168202652323	28.1317798507256	32.4397859527254	15.3815182106345	21.4821135316679	23.2530248406267	29.8066368624278	4.04833337219619	21.0413890772781	13.4333698759557	9.24201442096533
20	27.2801602618497	10.2681499987529	16.8718985034319	13.0853551021029	21.92162632836	6.5814246294462	16.1669683594927	7.39305647182658	12.6152543469741	17.6299532863969	18.0270512529459	0
21	22.4397388920664	37.8675116685730	18.2860557217371	25.8216544135361	48.750671593806	46.5036794711554	15.2460155957472	20.6340735811504	23.5334541355928	16.9175132877346	31.9283733092908	18.1389011847114
22	9.75220122752497	17.6851756611151	1.65162228586502	30.4518865137347	39.6515767245156	4.29358350639891	15.7680862951586	36.3123902279531	0	18.9505432164788	9.71455436160335	5.13505135111779
23	0	0	14.6672092132349	18.5115628662635	4.00015306219267	32.0507450054856	3.89713415297734	10.1949208714943	21.4107845716606	6.6401109403685	12.7105463232967	24.6540717228602
24	12.1377235611675	25.5560399763592	13.4785417881006	18.1145335720311	19.4229192686274	6.57540316521917	12.8143337941405	10.7241730073269	7.8640915993104	12.0363704262686	12.6844970938087	19.3132565552487
25	22.1227989856689	19.7575557193089	30.2426715576215	5.31536484918088	38.5265281881399	41.5400531620414	9.18246958939402	14.1418923636514	12.2900969390622	12.2735597615001	13.0400928104814	20.3246469830448
26	10.8461811780664	3.11526581675518	25.6097795756019	25.1105752739667	12.8088767495069	25.7846636268443	6.59431368839056	2.4517450178205	11.6482769886220	5.38035670632508	12.0320638219359	22.4531569188304
27	17.466853766498	20.7359836682672	21.5751608543228	5.52303140955216	23.5770725137515	25.2230290309921	14.9573987601197	8.65338180162431	6.54949970434934	16.5606968475267	7.01356135265699	6.37096165745953
28	28.8728647534680	37.1574220059005	18.6213798582884	11.4328577250448	24.8432225961360	34.0141248807507	2.97069960067168	14.0509893075410	5.48961191720967	10.5574535395635	19.1818410020322	3.33673211736386
29	7.19826216402974	25.5955263534146	39.2954948417775	13.816389226567	29.7752176703935	26.9070932482939	10.8806837610221	13.6268013770726	17.2294775345608	11.3144851973107	29.1421832815579	19.1823471138908
30	30.6783374652395	41.2424809555828	12.1160760814968	13.4140832607882	52.2544054718657	20.8244269364657	20.7952562557046	16.9921268073349	23.5363401623591	21.1473244768956	20.8240422048179	27.2655479654323
31	14.8697039393513	15.8394459459527	16.9933415806183	9.73288842773129	21.0202292967556	1.31030598461654	6.25246338684516	4.87004330235908	5.6496388995371	12.9785828968487	15.8867932991971	0
32	27.3983910039353	36.2935582521321	19.3236471465426	23.0271883433748	34.2068939539383	36.9106862290401	11.8496304834994	18.7402824208461	17.8363714520777	13.8433831547579	25.6439767644959	12.1028500485623
33	14.6650903784917	20.1968776075842	26.2760974295967	25.9609158489455	15.2139954866767	0	2.67136232180349	14.9188481595579	10.8777250982100	12.9020640506448	19.6374734302585	7.96715692820503
34	11.0949109348544	25.0731175789112	8.18051076215199	21.7183953775598	23.9880723173614	23.7430635297435	8.45785436991319	23.641887749025	9.4602499014136	18.3352996889616	25.3587265055284	19.0112405075329
35	23.8780666960225	18.3527904846933	27.7729145369304	21.8958445931521	25.2009565287729	26.4138884406128	21.2073878167277	12.6293539676240	15.9804112463388	21.8142977069524	11.6536214602494	20.7717692133804
36	20.7343283883028	27.0438176826528	24.1532943214091	17.4696501282817	8.11941782778806	15.9499132565279	9.79592433119967	18.826703341217	14.1698483093044	13.3221117380823	18.2807577226494	22.6454228603791
37	24.9862733979413	36.960562355222	34.4426974169699	21.3994433168878	40.4461701572452	23.327486939649	16.5450273029762	16.0085484620189	6.45881034826424	28.3494015581524	28.9835589808297	16.8010040758932
38	10.5314690591642	32.5399673716513	24.9324045896389	26.5284544884790	40.3174793767546	35.8307920016043	8.1655987335999	21.6902607395116	8.9989849587154	21.5068280364997	25.3230354688786	23.846070368135
39	31.5774663966000	17.7078591339624	21.4684754601766	20.6322327553642	33.2892218103148	40.2523608962682	7.97327526661196	14.9339762579705	14.6236413732211	19.8175666642992	21.1655048850612	16.3862119463725
40	9.5641330972502	18.9527071156766	8.21097936854089	13.7004421840628	47.1664058729029	9.2176220401438	7.63934199907395	5.50727280143012	4.41042552596643	12.5164130697197	0.613913268785884	4.2709358864511
41	23.0386812331698	14.3973676386781	19.8942192974032	30.3038346422146	22.6406404021591	17.8588975046676	11.2651516495715	0.715862930787216	1.12164912099041	14.8143386796657	0	8.3711575590501
42	17.0802910549820	30.9978856981703	22.3718094595047	23.0134854991339	34.2080221885467	45.2839848238039	18.3048758168524	21.6206858322160	17.343986964097	16.515337861227	29.0867484250759	17.4371110056990
43	23.0335672584199	25.9919241247575	28.4512765706456	32.632474933376	40.0467218064514	29.431569491238	17.0973850028465	22.8094521734252	27.2066255658506	22.5116024578077	25.9478058190695	25.5111144910497
44	11.1049845151809	25.0554735512243	12.9324269139409	4.42238530809357	22.3773600943714	21.3906279087022	3.12695751750712	19.6439588417324	16.8866686399273	6.88356383941296	1.99323097286423	23.3102878330078
45	7.77771748509692	21.749826497095	3.03908231236568	23.1576631536434	44.0476920720067	37.7736943863356	13.8285513324913	31.2298690400464	0	14.6115096377967	20.5254930924618	5.12123497780614
46	30.7566599581833	26.9587511750115	19.0833407299957	36.4884502430418	34.6812805972497	19.9679039612703	11.2881363001655	14.6989055867242	19.6601105520758	23.0499629078066	23.8969983659508	25.3538566718667
47	8.37159950953197	21.8557813493132	42.9594152100554	20.13260557271	42.8500414312838	16.0208602965254	5.21070789186986	18.9901281031604	32.3503304147633	5.86012647481656	23.5627420262417	26.7636283806171
48	12.9149451248708	7.90094336140869	1.25332583769927	22.4374995867433	26.0299891619833	41.41336586634	12.4966455615975	11.1489066096298	7.9253421782666	9.3858881445897	4.07877009857118	21.2835152834367
49	27.9364648779948	28.9902379246928	35.5175928823447	29.6947420778100	41.4470672826801	34.2746662990661	30.3194418452189	12.6174578766447	16.9559222519292	21.3728135101203	18.2875779962440	22.8336124021595
50	14.8772806745002	35.657967465668	28.5909177260523	22.4930315027803	46.9224345025395	51.4872385082405	11.714082948983	19.523102503447	12.6771764549351	16.7402618852809	17.5870236742734	28.9844592980566
51	20.5885466633078	41.9721167419191	39.2117851511731	37.1256305115625	59.8388440935133	30.9537363176333	16.3801789456035	36.9701953499658	29.8820599998897	23.2956080769990	44.8804162750012	23.5038912727170
52	18.9952113804776	41.2701443124415	36.8507334569107	19.6055321240332	54.7786639949159	36.5569994467723	21.4924968195847	10.9232409863443	10.9871242556399	25.4933790545811	39.1640947176385	8.56675947541495
53	9.59254856419978	26.7813625651472	13.2414634707675	25.7139411792466	54.8410912037775	34.2235698820397	16.6538103268657	16.6214195259249	17.9627056730872	19.9281735988159	25.1906479709199	12.5889492867248
54	16.6307725476621	43.8955255981975	10.6804519485312	13.6310720808135	31.7994069326242	41.6426913328789	20.3996269033146	26.2109964734961	12.6745802782725	16.7374582328521	18.6595611564449	18.1678067860399
55	27.6979779624939	37.5620831769884	33.1001922878862	8.56465250261691	62.9712950970952	23.2877395850437	15.9431080270643	21.436276142327	27.5039096698853	11.5188887836878	20.5250200165715	0.88862265138653
56	24.5204824536714	35.7174551365345	29.4005728139866	30.6863023101072	33.9707847436078	3.75099574612575	16.7931953697867	13.6754665418137	26.2703811394790	12.8125212543099	26.689638958819	15.4445488461230
57	24.7766723711893	58.170567895958	34.5763051940143	26.1494101605237	53.2768483140095	11.3954904718070	18.5663729558371	31.8511673617951	17.2528047882492	15.0137657742858	23.8229806054876	15.7219848387974
58	13.3577634137953	30.0443238454706	24.4894915539167	28.1033176120728	38.9988279414654	35.5598781259594	14.9907974668575	23.8745584122858	22.2696737335184	11.8191549771050	33.6722254287281	6.94177533461006
59	19.5249718715081	13.0064553358416	31.2286000532717	17.8498698759001	30.8556857048893	16.0793608752291	8.91763343201188	12.1377361088667	15.8532978842461	12.2990911104645	15.9061211903886	9.57939068906201
60	19.1760191544767	16.0439599569310	0	25.0557040377702	29.3369174657589	0.580487147908737	11.4936390014485	13.9734358470473	7.75368739746077	4.68110470086816	20.0183725996620	12.3240650802667
61	20.7522950578994	40.8260819896800	41.8379840617074	32.9278716984283	62.4535497302226	46.8874146015434	11.6951448905771	15.6473816788365	20.5480946690966	21.0025454787236	27.2331016082612	21.2808864734142
62	17.9419903849674	14.1917898700438	10.4380271217238	8.35632150247014	25.3536638941982	19.7497572737968	8.32908965603477	17.4937340800932	14.2385940803513	15.8402307373568	12.5177539579862	22.9228978107007
63	19.2906554657518	55.735607607424	42.1636713680082	28.800219985206	20.9914093264186	50.6376617027448	10.2917925458590	34.5291016603406	20.0604809480268	19.3908767902204	25.5396744612525	16.3422848701198
64	15.2464050391395	11.3985484691502	20.0514903693195	23.3814345352788	11.0715394516128	26.5011615872123	18.0480255882246	9.28823843616458	12.1464101334691	11.1884934946796	14.5798277338641	14.1117847070087
65	35.3476495551794	44.5283722776092	20.1969010772295	39.2547655349946	35.1987939923772	29.2709127991383	24.2710429504887	15.8763419656938	9.60085233797427	31.5501815171185	28.5458406201562	7.09075778202803
66	21.2392960263164	40.2906657988571	44.6320691789926	46.9074868194783	60.9324513845186	44.7159623231223	17.8712613009486	31.5473371942658	24.6992972500952	14.2902067389334	36.4520718344848	20.490807973108
67	19.0658020996712	19.4755881366179	21.4239910171505	18.9289733935843	13.0220281234529	32.0773785393317	17.4720850834398	16.8952226442143	22.4103833561346	12.2380462338388	7.15479660180494	8.039729772006
68	27.596960333197	38.7556004646597	21.412647318014	36.1998846596882	38.7671740721513	26.9889583267344	12.0655368567830	15.0417182874552	18.7982101529529	19.8606566829254	46.3476827537985	11.3150077582395
69	15.4399378108201	12.5323086613432	9.47476180514651	21.8725123976287	12.2906849118674	23.4113804593516	7.9196520547026	12.2714845926332	9.92425441823016	10.4710910122797	13.0233204994750	10.2101156924916
70	19.4342474095840	51.7088988290964	33.7862699347396	37.2937263596153	30.8619242242511	52.9451583670992	14.9869475384878	19.7988722220548	26.3976881751169	15.7617043559105	13.4172459969324	32.1392607913816
71	32.7621969994399	54.4337547652213	20.7357767125413	33.7259674279374	51.3914523636625	32.8410067708602	19.2620992799551	32.8535403084285	33.7154529179201	25.4805447765333	28.3482020012603	23.5251410538406
72	12.2121278795655	19.1029222533630	22.6073836786120	17.8541877907607	19.5462076354377	37.4673369680352	20.0993861440845	16.8777239606323	21.6564028422016	10.1085990378744	6.98892507615984	11.8362816641836
73	7.54177759405678	23.9933547853714	36.6728604233928	17.9724233848445	40.2006640895006	31.5049697831614	25.8619436773295	13.4751724214654	17.2510501019453	12.7910968038322	25.1029863624137	18.2314573431066
74	25.0850686874863	19.9085387211729	25.8434970929829	15.2355466772786	36.2344043052239	25.2944308749787	0.357981899834749	15.3469266257069	14.4519808119573	12.6245814728344	19.5802531165333	24.3391534860419
75	7.11595122156376	20.0049477151033	17.6011905012958	21.4179498661478	45.1061197534775	25.4419557881953	19.1632591162256	9.57493976312397	16.7566883519253	23.3985300483753	10.7566086217324	15.7495659287396
76	24.4177429803562	45.4409024467195	12.9608020972681	19.3126324532296	40.0555445480705	0.237107115014176	12.7267392289546	18.7469961094321	14.1882687256655	20.0827633509024	19.8972191510297	12.2606276137344
77	19.4504994042596	24.3751378180709	5.20220404123634	21.5144831256813	34.6945569162942	31.2110802720497	2.54220585774166	20.5485929887638	25.3853242751568	11.9164753609840	14.1057998469175	21.8224522791351
78	9.92957592275193	13.6523557048349	15.1264589983619	7.47801135710447	5.3663544120437	35.2981487991654	14.0046287329306	6.46088383392266	12.7212464392139	6.4391166548594	13.9249880951250	14.5685340685848
79	18.6969090835898	32.0138902564249	44.8784246991815	39.7711029718462	30.2142679715124	26.9809251687192	12.4187909075341	11.1380038535423	9.71342812881053	16.6731315056741	20.4408173578387	28.4647697300394
80	5.62833030169858	12.0032911327301	7.08449785644042	19.2469692021703	10.7889901413500	12.5507956709356	1.24100139867000	10.3003618366011	16.7955853184323	7.30973693702849	4.03098088861145	17.6602056663241
81	23.5617790565830	34.7012968045305	17.2917032124669	21.8309246272660	34.0298983431459	53.5872893486511	14.4958732407062	22.5172972163898	28.7695833588563	23.0213287194033	21.0588533223299	22.7827071415289
82	16.6399997891453	34.7032508841631	13.3517821440556	31.3364102862487	14.6819189511461	10.4310798999513	10.6548576273486	29.8345005272279	14.4154960605571	16.1006318146128	21.4572705877703	30.3981205038481
83	19.5379231503738	26.9042203751399	15.0182235719238	39.5107093422877	21.9952019071056	34.1119563708349	12.8221074594729	24.1423332206538	15.916412727772	11.6758483864307	20.7958452028128	22.2176738560981
84	20.1866019951297	9.20427255797	25.2252955003843	0	35.9729185781727	27.5432269926202	17.6376419236417	16.5160666588875	13.3908386595073	14.1120520723627	12.5834538901846	26.3687127467787
85	19.612083852739	15.8121302455467	20.6191395023947	27.1346374547789	30.6985357457702	16.5520638631015	11.7615414170387	19.9186591500970	8.09729637254957	9.24112583261251	7.87247189188154	9.7221551711491
86	6.30288600228388	33.3995916088286	17.9875017884258	30.2199271924491	24.2528302087996	0.817260035320189	8.02914063003058	10.1453664559106	14.0693964111624	7.21877794052323	25.8840399086695	18.8588287551934
87	17.0711076005644	23.1713913513731	24.8892974449324	23.0123511563877	33.2932683630909	24.4186481921169	16.0336144451514	12.0238025577472	3.95529999361253	9.25923154704923	22.8988668547608	24.6513830251377
88	36.0757667553915	66.6695797390552	48.1217928072314	23.0868119424717	47.8900774868616	50.4293178955442	9.62339900068464	44.3005480881606	38.0455204409936	23.3889866334606	48.9960453652298	33.8314562720234
89	20.496820207002	21.1884281814938	27.6385435814799	32.4637567075072	9.25360634670614	29.9398790556896	16.7436297107353	12.6972784350563	2.02710055989157	17.4739695978854	19.3986383839461	13.1918654864539
90	12.5591209786705	11.7396951180059	17.5701982459790	15.2562248283652	12.3454925904111	16.0115235073548	10.0319390475064	18.3398849383139	7.91775898861558	7.24688603305006	15.0956380174184	20.3310308011156
91	24.4122978209564	34.1023464094901	33.8301646203433	19.7362392272864	42.0926601662715	18.3830709266399	16.8737373637569	12.9361101799677	15.0639465285116	14.9847300822708	17.2576880974421	15.7748044711223
92	17.7672851370134	15.0557789754475	34.7235106434575	24.7994872533403	0.6949539083014	20.9399815604916	8.37335140491966	6.22840950736622	4.91353742712283	19.957447666276	15.8612834591790	12.1358871389508
93	8.52151939851158	0	20.7186747521399	14.0033162646246	24.1753053302578	31.0422206569645	4.75701933569515	4.43154951353227	14.2694915085829	4.1524863046965	14.9386151860507	9.11808693986134
94	15.9470732062693	37.1009789190963	12.5306182997455	29.6256379562221	39.2008854867226	12.2310566792701	20.2634946284422	18.7753986379321	9.03284506217142	15.1420174959574	22.6908992385095	23.2099152155405
95	11.0363525909987	15.6727080453192	4.48969519415312	25.9258092922555	43.0372958218217	24.4053615907179	7.7869028733917	16.4250438731126	8.85161947221254	15.4727441688066	22.0438499505251	11.3290932304604
96	19.0928993326646	15.4106299008946	17.8275320271248	24.1640967049799	19.1902100480498	25.4482562703859	11.2909854439502	13.3070071923254	15.4373408758025	8.72200892340008	9.04558521984536	2.22663869868691
97	9.07811507514063	23.5856402349199	33.0938599801144	30.4586419635461	52.3283558711987	42.5357949037019	13.2851492101863	26.3776544451658	12.6325859946470	28.1310001908263	8.62222556362433	27.0929726714079
98	0	16.2751750186466	16.2290000544365	30.1810962492229	12.6535491993543	22.8661965651431	17.2697476645615	15.1358243415332	18.8025569778652	14.4016406932599	21.4302481849116	22.3607855783143
99	18.2001084036965	34.9623110384222	13.9668799094427	14.3828503868519	27.7610479911034	24.6970222884235	10.8836862147065	17.4912638253752	22.5433684821967	24.9448398541787	10.2527414616008	17.3939823405477
100	21.0307579386650	24.0750534269064	24.5437552912378	31.9287436503644	21.5508425598786	34.3563698821458	9.36311694550912	20.4930940587857	16.4414917975449	12.3690899416990	15.1037771404731	3.59264599320809
101	31.8200942967716	44.026348620506	35.7925891883093	32.8903220606453	37.7504665755480	64.4129856176066	21.1480065024485	32.2419763720867	33.5093035413524	21.3552300440988	37.1957190611865	23.4261023638686
102	13.6877063607243	29.2475962378949	18.0303587044546	26.9387826086688	25.9546970254279	37.7178674254766	6.59714784991806	19.9421836353577	17.9567417647845	9.1362968545159	28.6220561120582	3.79457344136147
103	46.2925949138214	50.5677654357957	23.3264237817897	30.9062072749260	58.4775320875914	25.8649228315772	18.6341889763439	17.3750454153196	18.6615939069625	21.9805806980982	35.6064375575804	17.8971912077116
104	6.35090445461833	14.9348633909750	13.6758566642798	21.8584290400887	30.5999524522089	10.0876252152391	9.47891694295398	28.385401318805	9.03123317683908	16.6634561514040	11.0661566986155	6.35910031589502
105	24.6068382005263	24.3073065014217	35.7862680562792	24.3428099070910	60.0343302432539	34.9822764998091	17.8815497278002	22.4820075125925	8.08863574749495	16.9198726934104	21.4826483287258	28.6394228653387
106	37.0009023549492	31.2623170144089	25.4511848360679	35.52067567893	55.6202169584424	30.8678528367901	22.7848420653998	27.7743577921195	18.4460541789418	26.9494677670442	25.9284707199366	13.6072493758497
107	25.0357172040379	25.9754292754684	29.2845282060871	31.3335889739717	53.598021396378	22.8215131466580	12.0627382636398	20.6242954226836	14.9623551201046	19.3607334605783	27.7247448560992	11.4861610139146
108	18.8833998635609	27.7077675356246	25.7235393322710	32.1991829956971	38.4050763191071	37.7534748734256	17.3170981058219	12.1925137997852	31.7409202017782	27.0688238847667	29.9489223418242	17.0313651299637
109	17.4165901739388	21.4598613359003	19.5041787655057	17.0859267456683	11.2083788525759	28.2615128672753	7.8640011423062	18.1351136927406	8.76359950018618	15.8708951239993	27.9996236103414	31.0954099444076
110	10.1955115134521	31.0239710705003	36.6013832217763	19.8417506833049	51.4699243289086	23.2960910393608	11.9035334935952	13.9334893004874	23.9117919517108	19.0594426352716	21.6053190692883	25.0579736440241
111	14.3313901160880	31.5347467650734	21.1564566817143	18.5817952948312	39.8488191701798	39.5888992531017	14.3351532665124	21.4656974992554	13.1856832732246	1.10159213338365	15.0966658784271	17.3402041735712
112	23.5584709712435	25.0825215947496	19.1991709813945	21.4644134886114	19.9424179012200	27.588305682716	11.4652910999525	10.5192615369176	9.57525923519994	21.5263018920017	26.4986641441822	19.2180138926477
113	30.0699390229601	39.7582381493147	17.3679459730653	40.9983009513143	42.5265219063615	36.7291812809574	18.1331489587945	29.0869761411414	20.5532864005529	30.5712385120155	31.1350474055137	26.8343227485879
114	29.9509319853043	42.998252284503	10.6280208248842	36.0381366668365	56.9161393555949	4.9047592617755	19.5412907706001	29.5783678063299	9.23101727428194	30.9064983390553	38.9976003690241	14.6697166661338
115	8.62892438621271	48.2222715259564	20.2150377567330	27.7010258256577	57.3597327135838	31.3296161646433	20.9923231619846	9.19854475612021	21.1731562217931	10.5778606348253	27.0408888453127	18.5928630697192
116	16.2978312460762	44.2632648815721	28.3863897982088	36.0070428281815	49.5501949756892	27.8224501555432	22.5104875805857	30.7652401700108	15.9027921054723	24.0226952929755	23.4087846866389	21.9954791182296
117	16.6260080357853	34.5587735621558	17.0469473851471	24.6379199573731	21.0210509567140	29.0522079145002	8.02328795791147	24.7376504622418	17.9072398827179	21.6618734369768	14.8385441350483	21.4885724388916
118	17.1830339503445	33.6691473013913	27.6782885470392	35.9483729774092	30.5281656720410	37.8781378157392	18.8533407131917	16.9734068840347	12.6004451143250	9.67617134549333	16.3599303775982	11.4272618987322
119	27.306740043554	33.1545981933177	23.6765869677944	20.0764839559652	55.483540636428	17.2515673032197	16.2940280688822	45.2446797372265	17.8445370079390	21.7664464528189	18.8513429867695	32.2539928808511
120	19.2474252859939	9.09097925084559	10.6308475461308	25.3481181919937	26.1430541857486	25.6031831275392	13.4873531232925	17.459614746064	16.2129456142594	14.4798575791413	28.5304801806251	11.2359250426807
121	18.9836481085875	40.7851331641883	13.4446843987182	18.1960551229756	24.7749148327510	52.6058854130766	11.7866879806194	18.9034538418193	19.7676351972620	15.1419113242005	17.5490986402118	45.1040989945463
122	17.2171539389509	35.1998761645556	12.8138440912567	26.4503623109522	30.0796391374653	29.3452228697001	11.0579311836993	19.8343476478377	14.8434033398501	11.3743165481362	15.0736255918495	13.8254381989827
123	10.4824252712127	0	31.8901683085827	10.7373708214794	5.88523087866573	29.9532697186010	4.71954848704873	27.1747735108829	16.7989261629992	14.2063390025589	4.21520266845569	2.41893616329829
124	25.0770393033665	35.9471019376981	19.4755655641424	31.2610842288280	62.8168863962213	3.3655236683118	17.9308454439206	16.7751333612882	6.28800408420606	23.9593604420798	29.9429327531846	10.6657558192749
125	15.8724325302681	42.6614035337703	19.6402198180876	32.2755970783371	52.7969540285255	24.8727021059224	22.8481454332077	17.5875227416546	16.1867698975576	28.4028154957518	27.7145449812873	18.7084499350697
126	38.414570493895	28.4213980088051	0.874042630977577	26.6252314871171	52.0670655676987	29.4673156102114	18.3071381648741	29.5019490726095	14.7634513623528	26.109024314288	22.4324436181085	29.1047873452217
127	17.1863539516778	13.1333318734173	5.14929518775376	11.6569661994628	24.6430552976597	19.1073673142487	18.003903692009	24.0847779167979	19.2607240912532	13.6163783233744	21.8718008713962	0.168580397012493
128	15.5912588653132	20.1585867169574	0	15.4052731578297	35.6136720463978	32.0033219329046	8.61130707629913	19.767684741263	15.2973225934264	12.6853482239391	10.1825833940370	21.6267279124195
129	45.1325266570982	36.2342334205319	13.1972572357122	31.3787283509246	47.6784718976307	16.5126012161517	13.7196339003261	29.2136134275399	23.727986190586	17.3085601200841	28.0827708081540	23.0379257460821
130	17.7346203698037	3.43339192417871	5.4778630570632	34.7126392148727	25.5379476760229	21.2449299436248	19.7148630676998	12.9300298793135	1.93229416587518	13.4279936831279	21.7592325255258	8.51606846432801
131	18.4308619818029	12.0179742909866	21.7965114607653	22.2243886284313	45.0331132852755	2.51926937128543	15.4602799724385	4.33349048723004	7.97560535126248	17.4237363643775	24.6042039094868	5.09733995969359
132	16.6385390851316	10.8590457732261	27.1379607997671	24.7648830498788	34.7327239290250	16.6934893900592	5.54366647273015	18.0095990264941	9.21644513589007	15.5980610343128	19.8833690728086	3.61750818156163
133	30.2651919105829	19.7400484189448	26.1236775570865	40.0941177809182	17.9173988684639	28.2277723298914	10.9048772774304	17.4774957858621	14.8990699309831	19.2824210705819	14.6515375862977	8.84562872913962
134	21.7874612607431	46.1115578338602	34.8373125600856	36.2646452983432	30.9783074523866	52.0833139979177	11.6797364374033	21.9483867395028	24.4858080485997	15.4134190663963	24.546656359992	40.6781879180359
135	20.7696194867824	29.3733026553428	15.6859281378291	23.1855854427430	36.9685649850584	44.1608984556138	4.96482799121309	24.8258515682904	14.5202364465902	18.1529063987450	15.9356389499056	11.7967399234176
136	12.061159097998	20.1457451271744	39.5327118421131	33.6498411855754	42.5782031420704	41.8587767732013	21.4958701521193	19.9913162335403	24.2720237142114	16.042997355412	14.5623033058877	17.7539129379157
137	23.1566697929130	18.9226862296571	19.6089710325248	10.3747160804208	34.8950523845882	27.8525098294929	19.1012720315236	12.4660270464153	20.7563080077459	21.6632099013328	13.7622413714466	18.4580401202515
138	15.4492899539195	23.5288235723384	14.4943536446663	16.6475761138429	10.3951647484425	37.4183105827277	4.61823903306390	18.0662503434419	19.6577630682329	11.2143100908678	11.0156645713221	17.4604268625064
139	33.0216548070722	32.1788664279552	29.6956645609703	40.7297381158102	40.6492498217235	24.1938842699745	15.8759957786810	26.1888712779231	22.4358463741348	26.3279079910812	26.4887335551002	30.0118644539288
140	23.6624665347828	40.1805220753254	29.2625053570333	34.3113614365136	65.1896572322731	8.21620043009441	22.5024746909316	14.2039225644868	12.1076098452075	8.82760584322324	32.6195620132605	25.0831368219903
141	25.921480943466	12.1095209880914	0	21.5839382377975	48.0178900619814	27.9435990424274	7.51025452811672	14.5336613489569	1.91248096793721	11.4686792662496	10.7118849557936	22.9382685347936
142	23.8216744003885	25.8879807812205	24.2747937835199	39.8711997287910	40.5764585174131	36.3878190907207	13.9926926362740	8.92541022428064	18.6750813620237	15.2699876134654	25.4364726271026	9.81960252924813
143	28.6081902695422	14.2590549795968	29.8649023956699	14.3611907779696	14.372041639287	34.1446571292586	12.2540194710471	20.8263501032117	6.57442268504517	17.6635874693885	16.2166425977182	8.32695179795406
144	28.9883377766967	19.6420229155159	37.122166708211	18.6106617418521	20.6061792463102	18.2601387433194	12.8707743532718	9.30508505546804	14.708569019289	14.5973758716697	7.78439257509247	10.3687511150677
145	16.7273690014386	9.40072357956608	22.4368121416501	38.341321429262	24.7640001134976	13.3205237053225	10.3683232786192	24.0124463851441	19.1040454445342	12.4819303697853	20.5076914672024	28.5509962227596
146	10.0628100123643	6.92946389337381	11.8053087231669	12.140875914287	10.8733674415123	15.7391925140769	3.03605390948939	7.2780592436556	6.35320553940297	12.4771367842902	8.89327953407277	13.5076194787342
147	25.8323764995301	19.8090020431353	14.3383928569176	20.5003378910754	17.4375047011173	21.3174165312295	7.14183945644976	24.7509843682496	14.6771923830794	15.4923080331197	17.6252193643973	14.7137290850127
148	24.106476226748	47.7892582654601	35.1585163147171	29.0765344881723	44.9308539195207	37.725489925712	19.2722270301067	19.095777575029	9.30108909442577	21.4866988622744	29.6247786288313	32.7382593998591
149	19.2664508063285	36.0630877614211	25.1496217865763	35.0876920434755	36.0592554728568	20.0594368772115	12.3887013349179	26.3955284933382	18.0241329992879	17.1489165661875	23.0388777862085	28.3102797216833
150	19.5473785262055	41.7666838088917	28.5057361063764	44.6649957527002	49.439955585318	19.5228148924971	15.8629024923105	19.2796961535636	6.0478146677677	22.0028403906754	22.1627817467769	25.0513855728575
151	6.27567666889458	7.9415901866318	10.0552294848798	25.1679689281167	8.28005418366068	33.9360907604251	14.7718383796333	15.7136229165114	15.5906707309258	17.2829073090553	11.9750521716420	20.0310509664213
152	31.3465162963768	57.2949988185895	28.2718340059559	48.584918908927	35.6113654032188	41.9987350563305	17.9384667112192	27.555933544891	27.4542096616367	19.9891800771835	32.9819108188707	19.390786549692
153	13.4480714339824	9.95867348346514	13.9281428296136	11.0384116904141	23.2248509312475	34.5396162824401	13.9869992846856	5.21047599004639	14.0707758785574	8.46552152752316	16.0710952193233	14.1725943965456
154	31.8278859593081	36.5404606648059	18.1682220115215	36.0336861048728	31.7450358232688	32.2347700684054	10.0834214069996	14.7067252699945	21.4404671557951	22.2706560605067	21.9162765408841	19.4719666594679
155	19.1045561045804	24.5491790720407	27.8235372045442	25.6024975246897	51.2744893874403	37.9332132562352	15.0485574020033	17.9778243745887	23.9183551387003	16.373994613548	31.3226554885755	19.9574220078448
156	20.1015875461409	25.6446311604604	17.8875856902952	16.5818576848106	32.6447995596484	29.7546053690694	17.6530844113254	19.1929170528275	6.1090973530726	20.9953992752893	28.2099212511229	22.4433716323897
157	14.7945787313107	37.3251610761018	14.6452713432069	25.5751044675115	28.2525628904584	40.250510523501	16.3980291383428	18.6561924722706	18.6006375839225	11.3351808107645	19.395531192218	26.5911587731531
158	30.2364706465554	69.0530642352153	40.1109215341066	46.8442230049272	43.866420513807	37.91691341949	21.9527864780495	20.3721650947281	22.0714605661384	28.8808691832543	33.644890154169	25.5055207826705
159	24.1849759650824	21.8113602451287	33.4238493731536	33.6783658693898	36.3035804793629	26.6289189383357	27.4307955030236	19.1966765172638	17.7374068061113	19.5883809340229	28.0932235618011	18.5334527732650
160	19.3857014240889	8.84493597471426	10.9792098385021	26.2960167467619	41.1537785831575	18.9197273222396	13.9754742302866	26.4785086547327	27.5165606442611	22.5204849607718	24.7311259388331	12.7251065632619
161	9.92029269179756	18.3545599344646	27.5079531802668	34.7091686338558	29.5992297459228	38.4430162711295	17.0591628407498	19.2673564502519	9.00103723866355	19.6576005735441	28.3029629214322	14.8269784540202
162	34.89827730853	48.5930063582006	33.2143744434694	49.6581392977316	51.7276402755353	48.6453370563504	17.0587150740188	19.8322787789723	21.3109273017799	29.6312098610837	37.0240993276375	17.8313127097221
163	22.2102751295377	20.1262721149821	19.7740875568867	12.0538524846192	26.6110949987338	14.9162183292559	17.8727520604719	5.83296594426211	25.2685095488174	13.7691484097384	23.6197540172884	14.2422217428907
164	22.4048293741987	30.0111523545244	10.2871674610758	10.4967325200428	23.0392631228227	45.9568315282838	12.5792913938798	18.7535900494374	20.9264705973987	5.99127556122857	28.9583986382032	6.4606811096007
165	6.49801326165441	16.6876095469954	4.48715908830654	29.6648756608062	12.8955869433673	7.99885709074967	8.69664739723583	22.8763210497275	17.2716813483882	8.87737798515506	17.0262938194599	5.56274394989356
166	21.8914122021943	38.0915097185079	11.1522170816364	29.5448697417725	47.2793133581069	26.2847205960552	13.5812765666155	25.6596579799037	18.5073050666129	22.2241916202722	30.6389091476248	28.2545048926525
167	14.7932963434864	27.4698698977016	23.4904586837890	25.3982304930255	35.3279670179003	15.9664219948206	10.6824177918610	24.8429067755010	15.7322248386303	17.1356956819488	27.2853842743205	7.12184119137713
168	22.5883123663960	23.9603141209498	16.1515361903341	13.8293311535051	14.1225354935412	13.7692433800687	16.9322401352260	18.4317499119479	20.4825129905405	18.1984157101898	15.0005907664203	8.77254575467374
169	7.24290811854281	18.6368097999521	29.5158400959553	23.9825406588533	22.1221463140267	46.8127674122178	20.5460689192943	25.9639338574016	23.3095792681925	21.4985583052375	28.1936139016525	21.9923533077920
170	15.8061145057363	21.2418833224051	20.9967367234427	17.1442040180084	28.2592300453602	44.5110681292622	13.4556655819846	14.5975381299131	21.7124460234568	13.3215811530116	13.0019917729541	13.0511600810825
171	12.4059584229555	33.3840379803012	15.0997324331770	21.9529904366061	54.2235056775109	33.4891997792812	23.1890865186935	23.8673881413668	15.1064423616547	9.29277869523074	27.3416493327113	25.5254990603769
172	15.6979311001584	22.0163049551082	47.8761680598884	28.5651631927608	49.7006539086631	34.0994530901967	6.10161505974162	6.03071482969045	17.6268511709896	15.6075363912296	24.9147182909031	10.4818162043181
173	21.0671542190894	11.1724807402988	21.7229740498016	12.7392568005901	29.0161537810187	30.3167248767032	11.1677080768480	5.00038645597061	11.4337726787922	3.93310216091503	20.3332093042451	15.3480838598508
174	6.0403834533714	20.2216208218651	27.3459090402227	17.3219682885997	18.3270868095269	19.6515496327284	21.0942840477836	9.96860489744398	22.0381358924951	15.5415249611784	16.6814799166989	24.8933362076007
175	32.1663885856696	42.8307258537207	31.6577821840198	35.0805276879215	24.0192737706426	35.1736996490276	7.66495900349075	15.8072157255197	24.5844263657599	15.5509997123095	30.4075940319101	18.883037397827
176	18.2040879580215	32.9410959079709	24.5907957450633	21.8848721999387	53.1846700813415	41.0440096470361	8.11530733994757	25.9394760279072	17.333588621333	16.9640824819359	20.1828615106495	4.77866231064775
177	17.2989123996838	11.5433384784300	37.3072729826059	14.0944947128772	56.8001530745677	13.9671269190954	7.93919382571768	16.8461441976147	20.9265506046481	7.53295125767249	16.3250915919702	20.2620460194120
178	13.9539146935916	29.1057057256094	22.9688963046336	22.6908588745968	37.8844883813884	25.4529405157584	11.3140647081806	0.111898717449847	16.8105345863166	21.3490825937376	14.6071011252372	0
179	13.5220356920987	19.4634956518100	37.0174334524461	3.30062869033144	6.82041060277583	25.0803692910688	5.35869475086625	14.4046149227533	29.2662385790768	16.2886678470847	21.3436304802663	27.9376048710690
180	35.2718185552151	49.0797136815903	21.5240845665383	32.3860063159882	59.964228385678	26.1114260978219	18.0465354370995	29.3167125730108	22.6719374958273	26.7914910680433	27.9506098260669	30.7298781150714
181	25.4524822421301	39.5005131280296	25.2526643766884	28.7248719508221	39.1588384128585	30.7595800595907	12.3770567094276	30.7204877794804	10.3863560486515	15.7228489279973	23.2213227191439	29.4968586319637
182	20.0213040878119	24.4590399273865	2.21488450597506	13.7529920805263	31.8257065302766	11.2919269378662	8.77795615916027	17.3648899022775	3.11682037652548	13.9004930714158	22.0402017445049	27.5585039002491
183	14.4677318360640	32.1667424896735	23.0295951657734	35.9084259011222	28.816541996992	8.84537633462452	9.74012997576758	14.7007147557080	19.9980571929176	21.3383333804125	26.4426800324293	22.7456650401999
184	21.4649258712648	23.1200621766012	25.1011627216523	30.8660631469127	17.7318392918998	9.1698583040383	9.38262825141898	26.8911922792679	11.0109217280263	14.5602490005827	9.7516934429755	14.8547902090999
185	26.8439152411947	15.535785445429	9.04678721652684	12.1353549114326	29.2434483513146	7.66301617911057	9.32903254270758	6.01892877701494	4.81635738072787	5.49347784504371	36.22484006156	13.0687093389938
186	22.7686772017083	3.97529100064171	18.7834075153052	6.35903929340768	19.659437074105	24.7873321024035	4.38243997920678	16.9051068722182	8.183133143387	13.4081734823416	1.33705361308308	17.9619437054958
187	22.0183027863893	20.7312136306518	0	27.2810507125788	38.2707431939942	34.7338503390635	9.62892657821355	17.2919407920028	15.45376396669	6.34560945178135	23.2907508673787	13.5463430843867
188	14.1722005791886	52.9828964029344	26.9359172562955	33.3856441743402	65.3724629803879	22.3484123842402	18.9053407345606	18.6735930739737	23.3490530011968	13.4015535916768	37.9999378607101	33.0740091462825
189	20.0508747315038	16.7904068547724	43.7970631241502	23.5102548583659	58.5725162587349	24.0287876514672	13.0739285573295	12.9845671437193	17.7902685796574	10.6685873226954	24.9752470157199	26.6956865227992
190	19.037594159888	28.9981155089561	28.2118925548752	15.4229024295788	42.8988062695908	13.4320886011596	6.71064090674518	20.9144715661342	28.7865451269099	14.1594745515988	23.6737937130409	22.7330784009302
191	14.5394839933579	20.0699655661523	26.9818361903158	35.1391381755145	60.3324508000233	27.9492642840946	15.3923735931142	25.0926137705919	16.0698071839843	13.4862661823948	21.4357680835019	27.4409920182044
192	13.1292131314197	12.8454715434546	26.5307778161986	29.1581087874458	29.3975270556074	24.7536279593852	13.5553937355213	15.666874208938	2.21373950677604	18.6841261677421	11.9531318955862	4.53847219450718
193	23.3532332650716	16.8315289100993	31.4482646606621	15.0378031923397	38.4442379868384	18.7488852822943	5.74888656415778	23.6697859848065	11.8970136590426	20.7211919494663	29.4578735394654	15.8816535970817
194	19.9992313424541	43.8364242300207	41.3746835402523	14.2380472490577	44.7103115171439	36.3054203139911	8.80605009582465	17.9337391924994	17.9340347148471	5.45778702131322	11.2431825157781	15.3200428328874
195	27.1423241110445	21.5396249800565	26.7729248945183	40.6953613846609	34.1325644773434	31.0203451910497	13.6873953712774	18.4779592652062	13.1915786690309	6.93297754593773	26.0343812360128	16.7394750762951
196	14.2053307656862	15.7758646077491	23.4528913727315	25.6380267947455	44.44209856139	41.0654448282063	16.1656330550314	23.4082650745236	25.2081621486478	20.0285483637200	11.1403334584687	23.5419981678292
197	27.6822450373307	26.9963691565457	14.0096132096332	33.5011402489135	53.6163953257554	33.8287228677243	6.1407304170134	27.3640543859177	16.5096142898901	14.0667072481847	25.7544111307171	23.8768850517736
198	29.8783435670626	35.9736218438269	12.6518256365269	30.9787345175856	38.1253489716207	43.4751188690255	30.2334643157533	28.8113169440194	23.495272623108	28.1794679060592	38.4208508396353	14.6664164903342
199	13.3669660099445	26.8608725960446	19.3356652076756	7.4813619722388	39.2248004283359	18.7669911782759	10.1705230141905	7.64744027554453	2.35058352458264	17.2225652148348	15.1293602791611	18.9076461672207
200	28.0210700271837	33.8466820822633	30.665730711485	22.0338299265787	26.6219285803301	21.5269819784695	11.8471452760783	10.6489396291059	18.993330642057	2.43166988122283	11.5138551797573	17.6195810397150
