# Supplementary material for: Simulated data from a genotype-to-phenotype crop growth model for pepper
Source: Data Brief. 2021 May 11;36:107119. doi: 10.1016/j.dib.2021.107119 (PMC8165395; doi:10.1016/j.dib.2021.107119)
Supplement: Supplementary file 1 [file mmc1.zip › Full 100 GxE datasets/100 -- h2 = 0.3/1687398817 200 0.64 0.48 0.64 0.95 0.8 11 GxEyield.csv]

	NL1-15	NL1-20	NL1-25	NL5-15	NL5-20	NL5-25	SP1-15	SP1-20	SP1-25	SP5-15	SP5-20	SP5-25
1	26.8415565121204	35.1617253544713	18.3633541958544	37.1722382492954	18.7901798154039	29.8156860216154	12.5142291899002	22.4270748578822	16.7991933044400	20.7255398136158	34.3634003831835	21.8376372411297
2	0	30.6331415928316	20.8603451132744	24.8600618132467	40.4507029290996	22.2944875679365	15.9906071205562	28.1512649533091	9.68429789693547	21.0313084810441	27.9527791691682	6.65316228929593
3	19.0004003523449	27.1829504444520	25.2020237094833	14.4461447922431	39.8687035755002	43.5356500274109	9.95618184674156	2.35104187477465	25.9534436477455	18.2350839885259	21.3112699196928	16.5057211060071
4	40.3376307640535	52.1366330496184	37.9564616516153	41.3805741060309	72.7691382756584	52.8743103314925	30.5779516641953	41.5993066366383	18.2931227632926	19.0252938338566	16.0391448405374	27.6265642668443
5	28.0713846257726	38.1535921026123	20.2097180670304	35.6155652713201	58.7147766969566	41.905400648936	15.4502394868776	21.4667293301421	20.4787420496208	11.7109166656083	20.9151940807116	28.6299173259047
6	20.8949439485377	34.6319752247757	35.0387232743691	25.4266258847784	49.1780899038557	42.6900071428894	11.9636001590237	20.4086592015740	23.9862094701061	7.642934788403	21.9660995206649	21.4768265016653
7	5.74030611915444	37.2942262895325	20.9920024946686	27.8206431750056	39.5348407556592	41.0388746939428	16.3150064547862	23.7959555842715	33.9298811856544	11.9591504262912	30.1912164155900	22.2218652757247
8	25.2703531155303	23.1618770563414	7.12762374035068	16.6627822787693	34.1007751366699	20.2698051791200	10.8655136305411	24.5667727300901	7.93307344814033	19.9127888275949	16.4701315109632	19.2663931937705
9	27.8868502280073	46.8896660074218	20.4105997687946	15.8359025491560	60.553498374043	42.0404779515865	17.6401881754123	26.6001538824016	8.47978463047401	25.1779346195285	26.4348444277141	32.3200009348001
10	21.3702832466538	40.0227232801338	12.0062433835443	27.660014292751	31.7945949799633	17.1132975112815	13.1690164939293	19.1737447869699	13.1666038037902	21.1492594669750	17.9778442847615	7.61431290873472
11	16.7567054744817	29.2817501033364	0	22.3362988924408	34.1004736676948	25.9347302904114	6.59278058305126	14.2831223479041	13.2715861820407	16.9812341222173	17.281305207306	17.1974905389439
12	22.8954709787479	29.2731064417928	39.9931603180034	15.4331880734052	32.0520962954311	40.5930936621788	13.4934233641554	15.5631994033580	8.19031816273363	0	27.4927756998724	11.8936957782320
13	17.4028579139067	13.0544081834241	2.04077380887097	24.7029019192933	50.3258599496243	24.2773040297884	15.0185921427295	9.18343592521302	18.6177419785446	3.39422084046725	26.2489965609607	16.3800188513808
14	17.5328210365894	14.0451275892914	8.60051459539687	22.9645643098409	37.8263972655607	36.7770737018562	10.7026347231904	23.0843287168168	8.87107131287477	8.33629846636072	14.8398534269948	15.3584236115839
15	16.5794056753890	8.69649578162259	5.31796495153771	36.4652384357818	46.518947539508	13.6925101048602	17.0214108857502	12.8264699819197	6.53698526721813	21.5793970921239	38.8594264010341	3.40417920525174
16	15.9048286353635	5.62102289750306	7.90414318623307	20.6716342019433	11.7252627024290	0	15.2478579060241	16.3126341569607	0	1.33453056867541	17.7667172116336	7.16306066460572
17	7.78421452131438	35.2040187213756	17.3559245019317	23.0633293731193	32.4430006013071	15.7862223356408	12.9068642246261	23.6895962472303	11.4234454039348	25.7100676058586	23.4611237850859	18.7166575364227
18	14.6191291575511	22.2022314598263	20.2237071203383	21.0228732120344	40.7149214443657	31.0739405098471	5.5233445413111	17.6237478261994	3.73379563585474	15.4665570877281	19.0951863932383	21.2824671510256
19	24.0819666786992	14.9853536419043	25.6213853022691	20.5654782841371	25.1505385067433	32.0959714680855	10.8566512342223	17.6345887831235	24.645015687568	17.6426571257619	11.7650602470687	6.86584871593548
20	10.0186870097091	10.3360146572643	11.3917597440903	10.4939056327058	20.0027739075529	11.4687319490396	13.1582785432368	25.084289947004	19.1796066532678	4.92698274232291	8.69724643685167	3.47287976832763
21	19.0880032365241	6.05727658529981	19.0903090952574	22.298597864337	0	6.7456905324404	5.01750284422283	4.78059348554311	0	6.7610306877289	18.1094832526669	9.98833504604588
22	17.8080804853598	34.7579223841958	5.28186363799047	34.6986467239831	41.6471897954944	35.9946269155451	14.7459050726151	15.4365115904912	17.2906313480489	27.4669700361588	16.4393391960894	27.7861089404610
23	30.1020780366754	24.9212397667803	16.6736732382055	19.2574764690399	29.6374864877182	20.5067886742623	15.8182157486863	20.2205803813363	10.9883650642355	18.0912997599451	23.5540406848676	22.7577925290303
24	12.4101504649196	18.5558126329813	14.5295467129928	40.1794583840911	43.7096514642844	58.2219735706943	22.8557765540791	17.5955375498085	11.0104037528648	11.1181493766517	15.9071802250231	16.8225783502339
25	12.7323171362714	23.6113930087708	15.9215458214724	32.5321062502954	39.0755681867455	0	24.880722557321	16.8596532021598	19.3507924618424	20.2917789488165	18.2031075833021	16.9155717273075
26	38.1036487220539	42.084575690541	37.4814856221870	29.0589173493554	41.2282282462174	49.5800991981876	24.9296902597099	35.4170972477113	15.8585375010008	21.9417617295940	17.1158646889254	10.7616735597575
27	31.1120872666442	41.5689471115794	45.3751643662	39.9350530359506	39.9891312885285	48.9322118960225	21.2638026275803	21.5511092172433	24.7799427564270	14.5349760046025	26.4917906088103	27.0402435674256
28	16.2240985826007	8.43232168832873	19.6388465489056	30.6124502465521	24.2439843640565	14.1495335199687	11.9674070647134	23.7663449806603	0	19.4399132761319	22.8266643059766	21.5939056540087
29	29.8512353047843	58.1633290778336	14.3799610685455	41.1416114168303	46.8918252914827	49.5170700947098	26.2141630087624	13.5941843770470	16.1856240292116	27.8447744673060	33.155273165292	20.3821461197603
30	22.9069935992636	19.2236099803872	12.3870490800158	19.2523573584832	36.4414265717534	32.4785167889688	2.69169819060346	15.6613985193745	8.0520298203206	6.16612528677752	18.9986860645936	27.1212002396327
31	2.49186150700603	34.5806183408363	21.0745251420799	21.7703424834953	30.5048317396580	40.7544832326806	10.1702239952871	12.3467651560786	18.5447690694660	8.88957765926104	19.5032069142459	24.5611472911668
32	23.6988743037978	36.007615909172	39.251016955726	31.9367620120133	52.9532498430544	45.6833255120549	13.2783241301405	28.6056438122567	22.6521761519333	19.9335435791106	31.8673198671602	37.8936291238228
33	29.5358253819914	42.841225072628	0	21.9397170856662	31.4541188593536	48.4753451288548	9.91897228498647	20.017714108982	12.2625655768712	16.9755441816182	48.6194366200033	0
34	22.1907644883697	38.4463974500531	35.298618100404	32.6991404512843	44.6865308784334	32.1362068969914	19.6802559437059	13.3915673002912	22.4397142972098	16.6099508411629	16.3369986619351	34.4807240105971
35	28.5117834819565	14.6018425677371	28.2869949021858	23.9374309928879	43.6286490910697	28.8626351135720	19.8766635866237	12.9048818689007	1.14808439818021	23.0567412071768	15.4232098392606	9.37212386867286
36	25.1292077100561	48.1651741843984	36.7527858090596	31.7806001606791	23.7783183903647	51.1563025241642	8.49259367310492	30.620794181636	29.5745237205199	18.2539825058347	27.8942996567581	35.1933170000282
37	31.6739216405782	40.4362119197790	35.3646413147133	44.7911341256092	31.3306683806046	43.7649807723001	20.7762481908998	38.4731112769478	33.4042247629952	31.9261544847206	42.137980694408	32.4016267354904
38	3.37035068274690	0	0	10.2267668442166	28.0636694386384	22.0290509337973	2.76873858663598	0.457005154004051	0	0	16.3992351399417	0
39	15.3332848933069	24.0549153358041	5.37297261217258	30.7243338453661	7.74915601440127	12.7749228278742	6.82748756767662	3.56268520931132	11.0781474520724	7.68364195655835	14.1357214000397	7.43091299167777
40	18.6330642100866	40.6864970663129	23.1229356320114	41.4239603781465	42.2348338963643	41.6190997828052	15.9247807395886	20.0091766424077	18.4539072150416	21.1277496018838	30.9513291919172	33.7348911716064
41	28.6180554596457	23.0788549539111	28.6240295359178	40.9081803505599	42.1207898911278	54.853627414356	11.9360058211079	26.2599656941308	14.7014106045528	13.5872575974748	30.9706470631133	18.0410598603243
42	15.9676733669458	32.1366967365836	14.0826211222321	27.7109731271578	65.7614252246189	21.247406805184	12.9490806981495	30.2183209897521	20.088811860854	14.28631168866	15.5901259889933	21.1032657153454
43	7.40473926605994	24.0225952592102	18.3350985370224	24.7953942920088	28.6569769266054	22.9166648385117	4.90526577707824	11.6065160245940	11.7319390377677	8.10551282957175	17.3068469915058	10.2036489614892
44	18.1031119695756	17.5936796836739	10.2094064373766	20.8034793982172	30.7990771817064	3.38712495409053	19.7421439672973	15.7327732213386	5.96091258465317	16.3322861823003	16.6956380170978	11.7384948860259
45	13.2304981545753	14.5084497450299	12.2996354267881	38.0112888024973	55.7594344864049	24.3154555190115	6.74288591478992	15.9913716312881	13.5855385221745	11.9529736450287	17.9921854117743	20.4715763362464
46	28.1454272537702	33.5341296713734	38.0193888564222	28.5987837937181	48.5454022817701	45.6555749822312	14.9504545217095	18.2053561853957	29.6892242339017	24.3369227383161	25.3243711277851	16.4060350715725
47	0.0214892463205647	9.4921808384428	4.04018874460544	24.2783170163466	3.794224451116	27.4144896102435	3.73776342425448	10.0533990517328	8.92138981237794	15.6099739412528	18.9564764922789	3.39235527376263
48	26.4619396560099	25.8484971713006	28.0561405313404	14.7136244883973	34.3823657582712	1.88517579568743	21.6026497568476	14.3801021915905	9.16690997115319	23.5069069882577	29.0956383567527	0
49	26.9561539810751	33.6762345463770	23.6678443689089	20.8390003611907	39.4022659396698	46.748352822082	12.4670030063966	23.6378288140737	12.2011156093124	14.6524963241444	15.9253187907369	19.2718363568251
50	17.1379947943194	26.3795479775556	6.01723955492887	11.9071964413883	26.0420477977004	32.3594212971610	8.94143088261595	14.9637460535904	5.59438229725167	25.0017525732056	21.3959564878682	14.8047152174077
51	26.5542422255704	35.5561635439014	5.19054147385103	36.5697338851835	34.2222466521609	18.5382622396298	20.7628048867015	33.7564737595233	13.7089750859062	15.9996007606962	21.5326136538371	20.3468899632976
52	29.8978602386227	48.6442184798519	33.0212929202899	43.983015369727	32.7810234087238	34.0532069725281	3.63369929295322	25.3951366537513	28.4151389713706	11.6096234240967	28.5344567659558	35.1161983975555
53	24.6109432096126	19.3321340035485	19.4613869100878	27.3497706596828	21.1284730810801	21.3397842067496	7.67445728530705	21.3231262232895	13.6940329882758	10.8744907403016	21.9850112094798	5.69055949857776
54	19.8556564727973	31.955005061511	33.6235513199572	32.2862055562781	29.9750965204634	13.8666668626232	17.2613128673747	11.6929742305839	14.5983187355279	19.5534226735244	25.6507338705988	6.63251356458075
55	39.2081799397115	30.0647387486884	18.6254096334515	42.7014866760328	32.0954051516786	21.5228754315456	20.203232177599	25.1683480611802	21.8386277186395	15.7202290027275	21.1634335379084	8.48153438400605
56	29.4936842008013	37.1925534728543	18.1682732446583	23.2815925327149	39.5738169185244	7.88420062681369	21.4947498327413	13.6647324198226	15.0637043580842	19.9292554788452	16.5602829513517	21.3925899177857
57	13.4243611130099	25.1091614124841	13.1626064347823	17.9401956908168	42.6344564344087	26.7858718515266	13.5968059206270	19.0859600180828	8.55899723917634	13.7712826332396	21.7931201401394	9.58523335489268
58	37.5034315219443	54.0808607688508	39.6260413081962	28.6182753062609	37.4952896365717	41.8355528449344	16.8168971047305	31.0034695738288	42.5176663632919	20.9379938807396	23.0842703871693	17.0358755319448
59	14.3244718483808	22.9085224038018	22.9147888981031	23.3537317665895	45.9001979727757	29.5943158503476	8.575177531858	15.9312898615454	3.68343257034546	15.1289092791820	8.4000340123086	9.35448138087279
60	23.6152947261273	22.1184804798743	20.2039942375671	14.2712181403361	37.5309788762262	27.3333666906326	11.0410611973874	24.0824643113395	27.187994049972	12.3647251691126	18.2775484638859	25.5604048677079
61	21.1153581866907	31.5121205667941	25.487914318755	24.9173818303515	37.7059759485186	45.5467304473044	13.6828535660354	21.0824220962299	21.4998447372416	18.3528520339550	15.2650712680103	32.2995747237117
62	32.1675235702106	28.3246150819976	0	36.2161169213399	20.2539304090551	20.8966372759681	11.2452732100975	21.1389586633356	15.6250418085215	23.0472975134445	14.4377198935019	13.6633025306450
63	0	14.3926807623705	0	19.6605080306313	37.1886988117436	49.2205087690465	13.1962005478089	25.3136380804094	0	2.74388366370922	10.8306071247923	14.4367110466398
64	16.5768173175772	25.0710041444219	9.29285386792738	23.5761748006719	23.5446152966867	39.1112089647853	16.4106293888656	16.2658950070130	10.4146970055344	4.31828733690302	13.1070525993739	14.1280070929887
65	17.2869338264279	4.78352295370437	12.4463192675556	5.08800574258924	20.8947747615827	6.44451515303028	2.68374346493634	21.9871445136557	2.17697215800187	2.8486409260115	0	0
66	24.0077509511857	17.2823022275352	17.1656577849066	12.0135042863791	31.8255850548685	15.2095877146633	17.0562440514218	10.3739159560757	2.20742428129439	16.1177022673526	7.30025704544622	0.0287412039593988
67	29.2144141976446	31.1708721870251	34.7404335215427	37.9025723537807	46.1277956570988	27.8208650455406	15.9628208363044	18.3880743955708	14.9510090063132	20.2321512608561	34.3725445732886	22.3298681386237
68	28.1567216155979	21.8188567096892	25.5770713106886	7.63855343970264	36.9470656828799	40.3722833133778	20.3015301422626	11.5992851222992	24.8352877106392	20.4948510176587	25.0452747779476	12.4212329391112
69	13.8285395615963	17.3317796559678	18.8966320902914	22.4288029213629	44.4298407516873	9.87972489433647	15.2552748468345	10.2619540251432	7.19540302424879	4.49800879993988	24.7804571761153	12.9070646958076
70	15.0131663347426	23.7160682846871	0	27.2554418102886	64.4306230490554	33.4525287608876	17.0031474930927	26.4285862142649	6.85955909858514	9.67246730879631	35.8493407596474	32.5795891752645
71	8.5543373165679	4.52604722497351	7.62362628190268	32.9618965819043	29.4548936688842	4.91176391492767	8.89174357732283	22.4026783760387	9.4568677871769	1.31247113809243	15.5775971967164	5.24831952777602
72	21.0452500929379	19.4000347511585	7.02654838812889	14.6643995612051	47.6178034998723	50.9209732490667	5.60154837216308	25.9595568434744	6.24566017627879	22.3315068470714	11.4373205981228	0.653954243408972
73	20.5985664555668	47.334009351456	44.1214085774181	48.6072587364535	38.0839694252202	42.8746139740243	14.7389342433283	30.8629346715052	31.1187050499475	19.9147343126292	37.9109983432388	36.2372199133692
74	22.4674562987324	19.3979045824086	21.4437408862882	16.3863071269440	21.7513747835811	19.2375921111176	3.63646561492688	24.5176598301608	26.6181554263844	18.3190415217309	17.4358769514009	8.15023327045204
75	31.8465717565423	54.2492275945018	33.4819447195369	30.6884916387459	26.7499423770292	38.1609551933103	21.1885862533404	25.3055254975837	15.4604763772519	14.1947274257804	23.8946172947128	10.8977748526696
76	20.1561492075310	0	3.94129285084687	26.5380534513339	29.8112278031188	27.4634396972474	5.62574943474679	24.6550386998477	8.4764919574657	14.2420566980746	27.0939286377952	11.8099082319412
77	9.66387283035652	7.45114663712033	21.5641129058588	31.2837331761643	27.5283976548414	20.2706528036632	20.7225944251732	12.0407454202519	11.5036968303632	3.63405613660561	33.7584225053791	18.2536670469119
78	24.9483130422881	12.4587233404469	0	35.6031270761765	31.7509573644254	27.8950293670196	19.1873045915807	18.6951603668676	21.4504924635349	19.3919748931368	21.7552214744967	6.03581532526358
79	24.2386455357114	5.45953341124773	16.9357307572903	37.2678486695453	13.7398109639040	38.65231367239	12.8138951264331	20.1140296399564	22.1608109862229	6.13310080785045	27.1500864759760	8.73666625612019
80	25.5528233409994	41.0675533740071	23.7527872512714	26.3142368382179	36.1667980535705	21.0424319296938	15.7676198495038	30.5541015997201	24.4422533072203	17.5799707685944	23.5705788311634	18.2156399233786
81	17.7838819565877	0	8.84439541320264	13.2709753086628	44.6875304304981	18.6978474147375	11.2647052848828	29.3755888508501	23.5219225252457	5.6452630007529	10.0955483982455	10.8755089524305
82	22.0157230144174	49.7158365903231	58.8649204182447	45.6638585050446	58.7349366168837	64.5311651021018	18.0964947218200	30.8255785204458	25.9371225092547	27.9704216452619	34.1007141773792	32.5934667961988
83	6.1463362084922	31.5452175344227	0	32.9810409688695	58.1708094326779	21.5162709506482	15.7510600793493	10.3245579460442	0	16.7316288501957	8.99974636068559	28.5879939878809
84	22.3725559001575	12.2691880714351	3.29036532669517	35.129890015894	13.8914827730246	22.1019115721433	9.21114464742652	11.0981064715005	12.1344959245739	12.0867536026504	15.9036434202750	12.1172462526314
85	19.4102006084039	21.3517373366867	18.3711789784949	9.06707849448671	39.7771571456187	22.0812865121863	12.1371862010545	19.8563331108193	15.0239526318466	18.9230328847621	23.8446119664666	22.3097454175339
86	32.1522256000761	43.3474500319109	30.7541471053264	29.9262965109756	50.6779247302109	7.98088149759267	8.90085499763006	17.3614874187892	19.5542484803685	22.4206378211476	27.8446451350116	14.3326606179862
87	21.9611589931058	38.2061144717399	29.2633141887183	30.1112513249508	15.8434439897641	32.6889482518171	9.82907233527038	18.2333461042379	15.7239668506853	11.6222035194624	25.4460519096108	27.482780843468
88	23.0452555178418	10.7557763136555	5.7018103844146	11.5435897956670	25.281843876355	42.6760961687188	9.436426210905	15.1039410828211	10.5718069974452	16.0274740084023	1.35513648492492	18.9061625537907
89	20.1330263299955	27.4956165030403	21.0345734388399	37.1813498496902	32.4998503048937	44.9997233904757	18.6798278954273	34.2699397802019	15.3418587424003	15.1295137467208	27.8354113176501	22.1353489973663
90	23.4235729603304	33.1471789571848	34.1599509446519	27.5767795123140	51.2137938153983	58.7209969411023	13.3175925422448	20.6361573579722	9.9220791831109	19.6281619891677	36.6214946828480	26.3724275833091
91	20.5871872634455	18.5674176628173	11.5012635285453	16.4945395069608	22.6957548513929	13.5142520215362	0	16.2993276228870	12.4704541288850	11.9599521327814	27.1969848553956	24.8996017609587
92	18.3360204365052	22.0866860924996	33.9671837010481	49.4244633301443	21.3892074673647	15.6622295144698	7.64487575484688	19.0779604874485	21.6810195742590	8.10890511835692	4.00254816608478	16.2743300320499
93	9.79950281749492	23.5191983895898	26.2164875156206	27.6284587714248	40.4730979914169	18.1150548846598	7.82193896566464	19.7760957279672	6.05821164604444	19.4678874939134	20.6715909004181	16.248770353258
94	8.61064684368712	20.5188428971590	1.37052556903765	6.68232370555432	30.7835812851531	25.9458469869459	9.90728334088083	19.3533302942464	3.59728321245801	14.8232144235846	18.8149024037364	8.11496490945493
95	23.9448940300088	9.32651372201787	1.86288831636411	6.95810486716916	24.5068652125954	15.6643929730477	11.1237326808756	21.3396219090303	11.3993321253841	12.0057472733576	20.5812720711385	22.7202162281166
96	18.2651549002097	17.4756738339619	3.81490123724363	39.2221052424276	39.1967399449926	41.3228366275951	15.631709398073	7.66329392889748	23.5747751744940	18.7847724716018	26.0680464435770	24.2347838714806
97	31.6495776473839	19.5140443580537	32.7374419107833	29.7222322806172	58.537262577156	13.2364612842652	14.2790118593294	12.6488352998190	17.9162134132309	16.3284935397588	16.8173317311056	6.4414076209986
98	27.2117049540019	40.9333966056742	34.453298225223	42.5247133070408	42.0086869110976	28.0194887336188	18.7020304445903	23.4175728020231	12.7848762023845	24.6519616923551	15.3500673259058	27.4893470504476
99	25.5185568041170	35.2148334580602	30.4472066275238	23.861793022069	38.8167393692243	56.3263818355378	15.7123212857428	18.4378463522498	18.4407097032637	15.8426979051708	21.0844060140393	6.76103350543407
100	29.1749656536006	28.384974244378	25.6165379131104	29.4399573255628	17.5354978295469	28.0591400137804	14.3101179042661	18.9737922996792	19.8582183733136	4.71431264194697	21.5422905904419	30.2111515898832
101	11.6907526036713	14.7915356022107	26.7436834740296	20.7820589073411	17.1650803099459	41.8097082267432	13.8842309201054	10.8729400151012	9.57402772007996	15.7630582235396	28.1607990976827	15.886004466149
102	23.4809143232268	22.6083154604729	20.5483480000937	26.5458195770193	40.309309920736	20.2471160385831	13.4777805950039	18.2650976052522	26.0041951665525	21.2894881649255	25.3620906055230	24.0832622670716
103	4.95005385167491	20.0945257455806	0	8.41431768650498	23.2637462701270	28.7259818083462	20.8971956174445	18.5055829276809	16.4402806406522	8.39584525889474	18.1841694892654	10.9206327431062
104	27.7352563147584	33.6448643668132	17.8743237464444	32.2923243959758	30.3846806743025	17.3206022950798	10.7189006134757	18.1488546620894	5.12193168995913	14.0122449268880	20.7529604289066	8.23536043055061
105	38.3562817859581	46.4433076260414	35.7985462233475	62.4199997441985	27.4434030400838	17.4054916041138	25.6468577645486	24.1209319081880	19.1418887517728	19.2363238921332	26.9827511724739	45.7679653183678
106	8.3576696759444	22.4021372228157	29.3857270555290	43.3944812990956	27.0890748802240	29.0205772390613	19.2023733084462	10.8464493477236	13.8159950168409	19.7661532197205	24.5427708540383	13.7021105103517
107	17.492679678977	0.424728242698066	18.5249324375955	25.2902702289174	15.1330749690920	19.2440543611470	11.1783160819087	8.02854557241272	0	18.8050578860501	3.03694739589193	0.0918459702021543
108	32.9591664926468	30.5396968897773	28.8360061256949	42.7110846998884	43.8544186113682	30.7738196895568	15.4864292149979	13.4998094078989	15.4330557637017	14.6042036709443	18.4550166025940	13.5640336862936
109	25.2893276710825	47.4083677268881	42.4233426386017	28.0032752077123	33.4459450400038	55.7750330576047	19.212001539408	20.7247485588035	12.6940740428768	26.1236008107656	39.0103690174239	30.1384899397096
110	10.2373446286332	0	20.5018035702605	14.1144815819130	9.28333096787974	27.4400479790905	4.38587525501673	4.46494570796390	13.6184328409947	15.7826791593418	16.8327224023529	0
111	0	22.1927497261980	20.4575457474893	34.0280183831786	48.5404073912144	21.6418170355493	8.67073068247096	9.46637684656194	23.8039636032358	10.1033743725895	33.3801734729446	35.7017888019164
112	15.263972429917	11.6384384323878	9.85837850858563	25.5921930126972	17.5197217706719	23.8234089205410	15.8772699373468	18.738381646483	3.72950286591672	9.27248793828152	16.6830758321063	15.4154628601586
113	18.0089434239746	31.2049585737634	35.1846221663674	28.6843628359844	37.1674635348839	26.6123762652262	20.0922695122566	23.994761108627	15.7416243698046	24.2946702102967	21.3845878379916	21.9155737406255
114	8.38127690845434	34.6659711247561	19.7917872380752	31.8108276410369	43.4852294609934	28.4673132637267	20.5655310063058	22.7272547748472	18.4776924676236	14.9135296509260	24.1332959790545	12.1371661986109
115	22.0089309044152	23.8709787567677	23.8633825807073	30.9533707195026	49.4829049530565	27.9988337282109	15.8600687562955	19.1931615847099	20.6563033334679	19.8862298421212	35.0996079140139	37.0543067313059
116	29.9172927713822	34.7527180210668	25.7694339934199	49.9030215915566	37.7949467149857	58.7676910056899	18.8701830427029	6.11776529087405	16.5613403888638	16.0714124525851	11.9026311353961	21.1860621974939
117	12.6750760720543	3.50479813847593	30.5448437626529	14.3474331989176	17.7312923766915	31.5855113477589	17.1207022675431	14.3083542043632	18.6396870647254	3.32185813942808	16.6967297335141	18.9822149116564
118	14.6456020867161	32.1445956156037	8.30141980146526	40.1124883730299	57.3009383852204	50.0611939046181	22.1908702226339	17.0622340200367	17.4022867128867	32.2816280246747	25.4574078841961	17.9707102826565
119	13.3772452950752	4.78608795854419	3.15894119584056	0.427514772215485	12.6354347853569	43.8227522959427	7.31795245068523	0.717513119076026	11.4269199998492	8.55652124179897	5.92491913384436	22.3212258416185
120	14.3288357352531	12.6648055467014	28.7639315416258	23.8127921489656	47.3351579087874	10.8348863887206	6.2896260298656	27.1564414419354	20.8775038851203	16.8800650675053	19.9879421042804	10.4005962532939
121	14.3777420961088	14.6847155017760	12.4563654508310	0.978903247054106	46.2040151784131	29.3956663047098	8.95483092953491	12.6347727260392	27.4462200363561	22.1393567511604	19.0121608619892	19.0039834572234
122	37.954143986575	58.0090486327917	44.94432022346	35.3667231758997	52.6567614383918	42.916427269228	21.1305138519692	31.9394424187932	25.5176407406665	19.3070523349652	20.355011155528	31.3081688422278
123	29.5910471494189	14.2700755607532	18.1569658168461	32.959597587416	33.8600044865741	9.30280119635502	19.6131735023860	21.1603274222368	9.62096324470141	12.7284392271741	32.2140182521191	3.700081483444
124	31.6596132804627	42.2432226962901	41.3000079400115	33.2901343804689	44.8133458028233	49.448828676551	16.0350941958482	29.3713853524994	25.3967854648059	28.0962150927446	19.1684603974159	33.2274059109567
125	18.9790698246673	8.82077136326169	0	15.7566834314460	26.6300587036093	31.4152490407809	11.8330413763686	0	0	12.8895073068391	24.4623804031163	16.6504404124848
126	9.21210081595466	38.5055077828601	18.8273357576644	21.1581154984828	46.8798459584796	33.6861856667886	9.1762663362247	23.5736786191889	15.3049967470827	14.2713823197050	23.4314006269968	20.1241444114880
127	21.8344210845425	52.3901076975502	53.4313878474731	38.6575882266813	57.8516936804345	62.5275017413171	14.7938979517763	24.9036002317673	17.4044346100915	21.5546508199698	19.1490439997734	33.7050924160907
128	19.8433255654028	23.3400248950755	31.7688653046965	12.3895977936858	40.0005483652235	23.7401559452202	5.80138347956922	23.2988077957243	25.9038113458717	7.57427947634869	24.6190516425229	15.8136175902422
129	28.9433663092373	29.1525835573382	20.1882155250601	44.8409073299692	32.5063236462799	39.6302525984775	12.4824001381780	13.3843297558809	14.582719723674	21.8042182236748	24.4911929356425	14.1377764796952
130	20.5755334094788	15.9807633151960	43.5638449725699	26.4084140377676	43.9945303804919	49.7520096819187	14.4934460827369	11.1071864597562	11.5195235964956	16.2377192052287	27.7375291863106	25.9730048449198
131	17.900159611508	21.7886515643654	8.41017306102905	21.6200148708933	33.8193765815318	24.9369788683786	8.59445748866872	14.7789673684938	18.0126800983461	14.1761055267959	30.9445483958994	19.9085653936233
132	34.4261042005104	58.5334789484268	19.8108054421702	22.7796192616067	62.5067408623364	46.7428708760434	20.5327699978849	30.5528505463443	19.7958522646517	28.2446788856682	23.8499934514177	31.5611417830133
133	19.9845666595818	29.5414889876623	15.8373897618034	37.4389313587379	51.3482086049003	45.7545166175641	18.2560966984534	16.6278381837354	17.4709689421730	14.9582429242943	15.8634117212163	22.6030189273688
134	30.5260980593778	30.2847589897101	30.3765097132101	26.3813778753962	76.8558671913378	24.8283621509688	6.42024561579797	25.0407496035091	17.7069795531127	19.4443556303703	22.42098380377	28.5214416902364
135	19.7500988595189	0.874781577321627	0.922189595152593	21.8291837923261	7.77611435737122	8.61532459554859	10.0944843846731	16.6747170370407	3.51672470361618	17.2247050255929	22.8619125236954	4.44260677669948
136	18.4764347385373	32.7401035151675	21.4450560112599	38.8038497462189	26.7850767773067	51.5956313847176	13.8425429584481	12.6087394042008	23.7932370086776	14.8643550605464	10.0735624142149	32.6491395106946
137	16.5017616729783	28.5460827356856	21.78154680363	24.7341292680441	41.51744420126	28.2125466383148	12.2500750020659	21.2998547654656	15.8812113492480	11.5510798029914	15.7057105786703	14.83611477866
138	17.3582643190585	12.9780700887969	41.0933952917141	40.3840743365899	55.4655454016565	14.9053271597963	16.2637278056773	21.4377462194902	14.1693255680277	12.3886576209052	21.5405512583899	16.5601381897144
139	23.6359544823883	29.1531425597937	9.65517635931196	31.0514540005278	37.3703263609107	41.4700740619448	12.7299039414708	18.6383656387615	28.9845985685725	14.5223781686843	26.6231691674965	21.8639606324034
140	18.3642449497663	32.9615219274620	2.71581710132646	27.5516709382582	34.6530319004006	0	13.4199322707501	20.3559018932800	9.57657521584849	18.3813491455211	27.4166569753223	14.73617132512
141	15.5320784499746	38.6451415683625	17.0726947741892	36.6818032759311	39.9357565812914	18.3703868158566	11.8745124609526	15.814044291427	10.572993234589	15.6432182987015	40.8006089038962	19.1634406055327
142	27.1401055561728	41.8222629876997	28.9463954608943	34.1938873938221	36.3672418912501	42.780672334452	16.6950494597029	15.9466858627075	26.0904135951498	27.4421640974676	29.0593250969611	18.0252603862064
143	17.5206720928568	40.0665307372498	26.5901054056533	31.8098374174339	45.0096763352127	18.9054936752675	11.3558587091273	33.4783470429708	26.6827994461000	14.9351844398142	15.3118721541537	16.2369618074589
144	14.8560280636467	8.87099927439844	5.36629252067810	18.1219387872585	32.6709996957677	30.0495350627577	13.3324976069849	24.6807856394023	13.9572206729537	10.6073787841622	16.2338935676760	34.1687506089340
145	24.0871350167478	20.5260114966682	17.6378153505567	28.2879630036327	54.3547623977378	13.3067305845004	23.7893005886222	20.6368720901115	9.26013645829416	16.2690141850849	29.7645479657867	6.6742524430923
146	14.6583912968240	30.6560840393837	0	22.7078937188204	40.5342674687092	25.6905436302742	9.10817537232507	15.0816722058607	5.06636697976472	14.3133999662014	13.4706807292970	9.91583213759744
147	18.5925604256052	28.3894744316604	36.378461979142	31.5533958781992	41.0533045742806	44.0688101896493	5.30527295059303	8.84672323620721	11.7167977649443	18.2679522803158	13.5500669570731	16.4762256018672
148	10.3136715228514	15.9067401876221	12.2958820671191	7.71236789855113	17.1369823183971	9.93798902336864	5.74490071393042	27.0792067091564	3.53687306903428	12.6810893229638	21.855895484998	1.77863512339892
149	15.6759751764618	10.9768610107750	18.9865175914146	24.9490799715572	45.8672154823731	34.6041150583556	8.73075437668668	15.6592702848115	8.4694167712219	6.80258331627575	11.7827968810471	3.48784041173669
150	17.7682671228533	0	1.30163619679695	22.0319763939735	5.89443196094597	2.11800926270890	7.24923024126894	25.7463549725747	19.5501034932484	10.4168758353260	18.0245726346898	20.3595604356512
151	0	32.4079237248461	28.8539770161686	24.1091730982619	27.652198384861	23.7449190119847	16.3146764930858	6.53355542326249	13.6409557141101	19.7739464859174	12.7696792526457	10.0216786149662
152	17.3262841971565	7.25846083427983	17.2193619241353	4.40786776624932	19.0255490198971	19.2052098666027	10.3977196436450	8.359075393794	1.54859172235756	8.52923272580795	33.7248633319932	22.5267401796089
153	29.2519718137022	58.3814625113427	34.7237941625946	36.1794321427198	44.5653373122642	55.6461267955187	12.054407774657	35.5939022905806	23.1162960519186	18.3196381366768	34.0220092363260	19.6494558477604
154	22.3258925795109	22.2577782256700	19.2764357331179	18.6548741700748	7.62375925947413	17.6045214081396	17.0374181277053	25.6306268225762	18.7079986940588	10.0065907414575	14.5582005749275	30.0861895389205
155	22.5300693828409	11.4257867844133	11.8269426429459	15.6252192777133	36.3213586157433	34.1875696778841	8.89452139236404	8.1535919957722	17.1884913041938	9.11215063628224	6.69779696675023	17.4502899880758
156	22.1941016952436	23.9931461184981	23.7371009033369	30.3957656462135	50.6225054243561	23.8589393623139	16.5844051459912	33.8714465173558	6.13796845706205	0.825911806318988	25.1367591670247	23.9236325504087
157	13.529685935552	21.5608141228921	31.779418590375	33.8665977339417	22.7617499006528	37.2912427700285	14.4572413479328	11.4472183906855	14.3180129167970	21.4394674713492	19.8965567972147	23.4555045938119
158	34.8819795513663	36.6803568212914	23.9653830626970	47.5758866495396	48.9593554531421	22.31767172106	24.1228582172253	34.3209850064402	23.1513502234525	29.1540343592180	38.5518672330027	26.7647197308982
159	40.6126726701337	31.7826407872345	30.9975642889255	43.8469544623462	37.8093236237318	38.3266133193757	17.3717470299904	18.8440077164067	29.3220038402395	30.6458272204837	11.9400175851873	39.2077424607722
160	9.98195405420832	0	11.3965393803008	7.65672396791551	18.9343316522117	29.5881233706892	14.1150750680654	18.122089575359	11.6028294842674	11.6920076066561	9.14207675714925	13.5574341975368
161	28.7839158573264	18.8780774115499	16.1128614606195	9.46059923227775	26.876631622938	18.7731755546067	8.28062464845452	22.4400887032486	16.4196530099377	19.3509861962855	15.7246613364281	15.4152202594964
162	29.874029043959	15.7158063597490	1.99259559518320	24.7510537191090	42.9383602294034	15.4570276480616	8.15770123604863	12.3303960743161	10.9186581612157	19.8127468098853	15.0915695831504	0
163	35.7009971903416	16.8410728056203	2.2053266302454	16.8875053824204	41.9790244742592	0	16.9149652224289	26.4827795650318	18.9562890089257	17.8820319194398	5.77956948846734	24.9651031420976
164	0	23.8205153578001	27.5189559113926	29.5977730830668	22.7285709559621	0	4.05491019805308	22.5614263144283	15.4802577892494	10.8807366969938	22.4868746799388	5.10186276322744
165	12.475996039488	1.63846401653582	14.7104128787936	8.78789721763007	24.0716461605126	0	6.78954480743714	19.1177806066806	11.5810752601792	7.25917767947667	13.0701419635501	0
166	15.8969545195963	31.7379538939285	13.8853883988651	14.708644199452	28.1621803849445	20.282492676694	6.67042084871109	15.6457214275792	18.4806652808162	18.2197376634439	6.00848252913021	10.4882557531795
167	24.9213862510222	49.7926500582984	12.3045613325923	36.447576106316	50.6295218870693	13.6554620943199	10.5981739973141	14.8146165028666	26.7678682187794	20.5323715435177	30.3248993894178	30.7267832620924
168	23.9146729776042	17.6098305887930	33.1840845286947	30.4301752185808	78.152073966144	36.8397809073078	17.7385120741760	32.3614786559895	17.0785155809194	14.4458439742497	27.4702587026232	24.7401550995282
169	15.0183893856250	39.0068513001554	31.9692576790902	28.4494299130086	32.2118540110292	36.1483688429995	14.0910698571786	19.0482571410592	19.0321410555604	11.4857231023146	28.2107476146849	31.0824382614378
170	19.1354597160382	2.0511412106014	39.1045747022318	41.5113036300581	69.7424140188169	0	7.85302172706681	20.7428335135851	21.7867912107094	19.660558949398	26.6021300049491	16.4283102719538
171	33.4430795750702	19.7030049568438	28.9500973136418	20.0712440544402	33.2565471555118	39.0841685833605	13.8403850448177	7.2479204447465	16.6705626667188	6.42948239635599	26.4572869001335	22.3919827654117
172	6.86923546297229	18.0943179067647	21.4004742757763	29.4242438850858	63.4334782953846	25.6498651590008	15.2391653149745	8.27734150415745	15.4564210547025	19.6622213057024	14.9582899199011	28.6374071539565
173	14.0200820415090	20.1147112470471	13.3343887557583	8.57771735546553	46.1381551149239	42.3294373349654	11.7557853116447	11.5327207053272	21.0443961162782	5.29577876593967	30.2312347494963	24.2812091088966
174	28.181971473961	29.9444240223117	1.00371224120489	29.0467502964688	24.6642297146063	6.63027625839385	29.8822291639765	20.9097767384899	3.36442052929374	10.1307219552803	27.1008299319710	13.9715746974189
175	25.3887476724911	39.7210847469945	12.6428408910848	24.905458488577	49.033815538857	57.9608863865841	17.9231438741766	16.6438649503634	17.3026848691064	17.5840044345652	20.6425999241122	21.6537260253329
176	30.0803063112555	25.2612232142368	8.98863003017736	17.8082407317029	39.9924237517572	16.8282404019429	12.5163994919412	18.8639990293507	9.9300781315756	11.1897837807717	19.6766305333095	29.5963592762671
177	25.2836321237850	23.3454929286084	20.8353281827676	26.3532000465639	28.4667889317796	35.3836097304541	7.99874195118603	22.4961014968736	14.3666443361429	20.0955788126162	18.0895070526030	8.22303734323863
178	22.8084954585265	21.4154529970570	32.0414911102546	41.2491539949365	33.4626943367968	53.1128420735927	6.56117595693476	31.3802123815912	4.379141711949	17.1754367067273	18.0722390381453	28.4363438751732
179	28.2124220028362	40.2883813960523	49.1548425858041	40.2331172475786	56.5582897222858	61.2202105528749	27.022621277803	28.3855338193603	11.1127012655075	20.9095386743560	30.1332538110409	45.3001094969838
180	12.6902087167583	42.0541101906178	0	31.0254284810725	30.7776656750729	38.6089010946715	3.70892469221388	30.0196233393515	8.99418356815518	18.5269190791234	20.4254976252064	24.9124357686153
181	13.7535215481541	8.65515725368605	30.2637225013231	31.049079043181	42.1897300476967	44.8458332706236	17.2428154207386	16.1984543595800	18.1049607384775	10.5782018616648	24.8133819038833	7.33583564228763
182	21.6461976972154	28.2197052885883	14.1996293013092	16.3971689171429	37.3091008111354	47.3350972410044	10.4059313226061	12.422655389922	15.8958114237952	4.5585654166315	15.9849408778912	13.2249493319579
183	23.8229723774291	72.750164250428	42.0373268101645	30.6197806785466	16.9341979747123	32.2667710447050	29.2150591553164	36.1559269824871	10.9480497788128	10.3480049931972	32.5289611994003	14.8999835248683
184	20.9334053117472	30.9473018877649	45.591255968857	22.1447007473873	35.6775279081954	71.3701398167754	14.3457857288991	18.8672489973858	8.01912108796704	12.0488208241360	15.6110580427550	29.3050840908851
185	11.8483516936236	14.8509246993608	34.0027990989951	27.1677710827922	36.7684393878544	28.2494410623204	12.6233985583337	23.3147403081330	14.4899022540325	11.0643699066789	13.6725468951092	5.05027391036715
186	15.7015480281497	29.1881271768404	19.6653819816587	31.7072701448281	29.6735358818733	26.0733578128502	17.4973264263942	22.4057484899663	9.59237693499297	16.0229309567429	22.5630391109476	33.0708182426883
187	15.2335393205607	10.7494005502313	17.5672112260327	26.2865756214566	33.2062405235725	18.5378873848562	8.16984257052398	17.6405103492137	8.86900918924839	7.00983164003244	19.2887647779979	13.0158373434815
188	18.8234963780737	38.8524508562359	25.1863676100537	18.7587618965967	52.7819775086516	20.7388006898719	9.31372795916702	15.1181841883113	21.0436586973595	18.1099371262958	29.4114459997982	21.6943696164714
189	36.5087369584881	52.1045386693758	43.9354597790883	51.9526606818108	31.8673095327485	42.1167578145313	18.0040891247947	28.5453026066763	8.3280997366589	21.4642232783436	19.2896566423980	18.5082005180573
190	33.2832003109584	41.390841147957	24.9754460464638	12.4304295270263	37.0226152847567	44.064202663639	26.0448609909431	25.3027229301914	11.6772758621333	15.8215963933171	17.9597195962336	4.33725293617751
191	23.8227985662268	4.76490972018178	25.6729438397275	39.2199114221475	18.8232935957919	29.2344561086784	18.8202438913010	25.9774919990464	13.1231250939055	20.1443670101361	18.4705225032136	18.3089755485227
192	37.6368065376748	15.7058988903516	16.7826210850918	19.4255996996321	38.4240124445830	28.0240169692654	20.8133815531092	22.0578975483582	15.2374530134779	14.9592462586838	19.1849074522390	16.5287263605559
193	25.7980227891749	37.0908143729265	28.9097665487937	23.9102201183453	57.3173410872748	38.740222675779	10.2606611906871	16.5216846897278	27.7441875092817	15.7375149889750	17.4666004426079	24.2111033796966
194	16.3887010421360	28.3142512221240	21.1550430184048	37.0536933566423	62.884120900972	36.9705615886165	14.5778692095326	18.9329095259223	1.00384091310460	9.66217953932003	31.8287997181166	19.6602152412221
195	10.2190789220217	30.8645233682648	7.64846655784416	30.8224823470719	42.3222005315315	39.8480417890483	5.96840141646415	8.16836727222137	30.2233909050544	19.7649523692294	13.4045945561136	17.6642936381846
196	29.8179621664319	28.779918241826	18.4748587824875	25.2616041407339	50.4527159935917	13.4850131448970	14.0746578581700	20.4642017829018	8.34922774444244	19.1577825681383	22.2609431006556	27.1768690745863
197	17.3992039586035	15.5078928560951	3.33343396152334	31.5482364148539	30.7817041239460	4.92414387306296	17.0311003585345	24.4935795959115	15.0398827465425	14.6332339196087	5.04924052371877	8.86283939166023
198	20.6138827935902	31.1216795920743	31.3529131690507	28.4003066380496	36.3814502456565	50.0102359558643	20.6174263256421	26.8430573382911	13.1868544856289	14.8341237410968	10.3754344080097	29.0203718160206
199	13.1575117468478	36.9470934539755	39.3208357812054	21.5404722086515	19.8139257748417	56.6718010878383	23.3295512275661	23.5769101241281	17.2618965949663	23.9106803039265	23.0102630223617	40.8527129073026
200	18.3071059790936	33.4452362202657	14.9270363257672	35.2460522484916	36.0021638798157	24.9134162654531	18.2985885070716	23.7109649222074	12.2326827452116	27.5305682283397	18.5089542906618	21.1730537462104
