# Supplementary material for: Simulated data from a genotype-to-phenotype crop growth model for pepper
Source: Data Brief. 2021 May 11;36:107119. doi: 10.1016/j.dib.2021.107119 (PMC8165395; doi:10.1016/j.dib.2021.107119)
Supplement: Supplementary file 1 [file mmc1.zip › Full 100 GxE datasets/100 -- h2 = 0.3/1701586999 200 0.64 0.48 0.64 0.95 0.8 11 GxEyield.csv]

	NL1-15	NL1-20	NL1-25	NL5-15	NL5-20	NL5-25	SP1-15	SP1-20	SP1-25	SP5-15	SP5-20	SP5-25
1	12.529819935836	27.2797082356372	2.95145228186265	20.2824552171746	42.9146966264007	26.7667115152998	22.1619600044903	14.5100063123567	15.6253916924713	8.91137950202488	27.3080163087666	23.3488060794195
2	15.9733357262282	25.6413783477664	34.2046061486615	26.8002211280929	30.2934175056071	41.078417616346	16.5815724757568	24.6311162053076	26.1182082157820	22.3754608251121	34.5410418765723	20.0763428005013
3	27.7834721668382	6.68223934247113	24.992246879756	27.4350131813371	21.9400400037542	20.0305711122893	13.3243974577667	11.8772801241806	15.2082018115471	18.0741864169649	10.8215504513075	13.5314305724434
4	23.5098368156961	8.83809856489558	15.5464632778137	29.8483502201588	35.5545938083566	9.32939242960173	12.7717351019814	8.96266874438959	9.7560565249529	23.4730060540459	23.2124813884161	5.50186578464754
5	6.73776724661148	0	6.3978840868193	15.9623189579028	20.9663173088032	0	2.71104724511164	0	16.9682546168657	3.39636340577837	11.0650055642377	8.53290239892126
6	21.8176837494506	18.9497900720685	3.42084194418327	17.9730711164288	19.4487300631273	15.2184135474959	10.3141663947428	17.1136432522598	10.6453099617047	21.2773040997700	9.86132592041612	12.2483995045707
7	10.0779303546407	28.4452401269696	19.6217879065123	12.7461145979757	20.3644147646952	28.8287191951436	17.0861918782269	26.5565490654862	20.4318811536670	19.0325259590644	23.040252613615	15.5705746855461
8	15.8268943126972	53.55578223181	29.4759361339977	36.9605923005192	43.7431760658246	17.7290194526255	13.8349031758113	18.2016047076375	28.6521444569421	6.25893336754554	28.4088728830198	27.9450126139907
9	26.9511684183820	25.1710503809585	22.2533447243031	25.8545859212466	61.9383060492246	0	14.3666208758603	10.1850532779786	21.3732612913947	19.2544601821184	11.3101145709504	30.4846978024818
10	34.0009247455062	57.0987549150038	31.8418657329073	40.0331690583994	63.4237254608852	57.4826451255081	31.9491912597059	27.7132354296877	21.1158465577142	21.8340252196873	28.6871952931881	30.5492979615433
11	3.93959007370132	11.0270236537965	0	21.7326777961577	13.0316183974864	17.3301685667899	3.32996130253516	10.7406747793208	13.2886802229367	5.3165258267748	25.0407071673829	17.2713518613755
12	34.1561070256971	29.1168748816512	19.0210376421571	34.0348347864668	52.5643229325777	29.6791061604153	17.5766965881328	10.9622799512338	11.1005659725371	25.2968730035958	18.0422119143845	22.3913722523916
13	7.92057669652089	16.0590151730825	17.3870932508821	18.8244599824241	32.512861608835	3.20659811640239	8.10286798339286	14.4574193036728	14.0114877736615	15.9971327255709	5.34828011753067	0.714394876123212
14	14.8780645070443	27.3100959661468	42.6866210619692	4.90837317826956	34.8659722009212	30.4764757305674	19.5830087299325	20.2270174464008	25.993572570116	19.8819394189533	27.9455001466910	22.3386816531232
15	0	0	23.8969886250478	9.41104489219815	17.1121101772505	9.81322963732807	5.97942812074674	10.9524954963485	0	4.57914771153349	14.12272245464	0
16	26.1232614732827	57.0226276988976	30.3095223734221	42.1006267556366	53.9491301960923	56.5545323808862	15.6820572183231	22.1593659037454	28.5308625758376	22.1321981836861	26.3056502681388	20.2022857118737
17	0	19.8983330628243	33.4510549477035	11.4841710463030	21.1056242186751	17.8494916094885	15.6093967064962	5.40018692236169	5.92779536712211	0	24.0222427721100	0
18	18.5535698699743	34.6215649657142	29.1118550103553	21.9124921873437	31.9591430567087	36.9943217386242	11.6688635698975	22.6466791871996	13.2158137741536	20.4916989638304	18.4630475511884	7.22738041089314
19	22.8786251440039	33.8243822275487	6.0285531257033	47.358772355012	38.6560378566146	17.5008521140278	9.41054974589582	11.0312159903290	11.4876246733056	17.4872039621416	25.9010857536112	13.7909545593476
20	19.1713412872682	40.3344853368059	28.4162181223711	32.260436579379	25.5147150426978	33.5549732318776	16.0681707302620	7.39631012861303	6.47209412304713	13.7455581376029	34.4754188658701	26.8543929122518
21	19.7189443988546	43.4694086027731	36.0059330233905	26.7923841935314	19.8621072841356	48.0493208031631	16.8189461919968	27.5150919409973	24.9578004647851	19.5008176611662	30.5736392740956	32.2711906028265
22	13.6742883672744	9.57630229216463	24.3602302521405	17.3901340728367	48.5809547868107	22.5743460288892	16.8057048759897	22.6566834001157	11.8075803368410	17.1003941629418	20.3660175297412	20.9426281600750
23	18.1839800373813	23.5030303638589	19.9600690036304	15.7734592968548	35.989095722396	35.0511176778512	13.5981828407422	26.3012652430988	27.9426628688994	22.211280627195	23.7543914024088	24.3837038266678
24	10.5743005794514	2.93903091216714	13.8016682971922	19.2143657356997	25.1509224385011	26.0252809083965	11.8666313914048	15.2439169038049	11.5554411449287	27.6612901506438	21.4061169750900	0
25	34.6985105499138	21.8851583648274	18.2528220022265	19.1931455887740	42.0678250825517	41.4235075545912	16.4422382172124	17.6769851744468	22.4095466265183	17.6664426681242	16.4070925940207	8.43711955907045
26	16.312159595305	27.249645852775	26.7783214799376	28.9263750274892	28.2553739312417	11.8301103919905	12.4856796639964	12.9660401015603	0	17.6958167833429	31.6059930443815	23.0646518343168
27	24.404896740685	44.6567887467648	32.4707034879159	39.419344841911	44.2650275314777	37.1324740233171	22.4509232071809	20.4598586101911	21.7011457234544	18.9215163823246	19.563905364843	12.5884670029246
28	23.2534725237255	26.716929209899	22.8638312413303	23.5544914982673	8.31134568352177	32.2974825673097	8.43107064360307	24.4427444050597	7.56444718848796	19.2331474741215	9.63821773174741	24.9302321559469
29	21.0823281150874	27.4921658074132	8.7577845642603	26.0018902805267	31.9604411191830	37.019106985395	14.8854338746019	8.55013518666628	17.0559924631588	4.2101546773537	33.6543890219546	7.62635220286287
30	14.8784990840223	31.4303583786143	17.1183480827161	23.3589866627233	53.5619293479202	21.7754732201393	0	12.5545332203897	15.0960083832329	17.1779618924193	18.8218339178276	2.88404425133809
31	26.9992340732382	38.1807150931875	35.8039582869236	13.7048444059662	43.3757999335993	21.7901997597446	21.2531654972676	18.3364205179711	2.74347032045893	17.2822775406195	22.3486389829334	14.8698123581621
32	22.9484649199362	18.4827266950866	14.0684572701498	18.5325144114903	27.2049902593091	36.0200422275776	14.8518862316872	18.2714137567997	16.3440924888477	21.0219095724650	3.62065842662442	5.39423266804742
33	29.2144140487756	30.7707522752648	17.7869141778639	30.6907865987916	54.6186284991639	44.1378530401356	15.2570613113214	7.85490201610811	17.4657260248238	23.2433217982301	33.1126629667492	5.86930447676752
34	11.0704065492772	21.1587640378054	6.95915013610494	17.6484433439338	35.8622797087552	5.18193658014368	9.46808714014294	11.4878109186830	25.8174404183838	17.7305714432477	13.9186529288865	0
35	16.4095547639294	13.2482985693506	15.7416105582174	39.7992592739794	60.1276904312348	40.3757343186907	12.7445050660897	11.1600049747210	18.1475548856069	16.9263158548343	8.97142555889329	5.79445901591827
36	12.6652518059462	28.0403335373567	0	31.2535068344264	27.8260151258022	26.2997201845124	5.58901068732326	16.9581822002765	22.2056545086109	14.3828186458992	21.7445565892173	24.3746584561677
37	29.6407489941996	51.7716590134099	34.7942007529103	45.246887430101	47.5927661240635	17.5999287381177	14.0633958331023	13.4848979285110	18.5633445092596	16.1833758795925	20.0125864607809	22.3220417388374
38	23.9605145648564	30.6406943569622	26.9422797106833	27.3321789990414	26.005150565671	34.0346355603157	2.8891449948313	15.3446240034810	17.6065239746328	16.3943324247012	37.8549764311636	39.4698367103617
39	10.4535634131042	0	12.9873327192527	11.3168834673152	11.6028151552300	4.34372579923381	12.57105369517	16.1753719071957	14.4659712258916	1.75038448257577	22.3414601302832	0
40	17.5256607530571	26.0395991487902	34.8464062916825	35.0497939606359	43.0933384805747	15.6486391309235	22.9840313426521	20.0337107047879	18.9501700592327	17.5275000059267	23.5560378438105	24.7250322171983
41	32.2493583234572	24.6412341035585	13.0481765774265	19.9902020119796	49.2367460544277	28.6754561397154	9.25423000283732	15.5340555119426	17.5185838000175	19.7139509533228	15.3322433228064	3.20651316954418
42	18.3666118216272	28.5421106523069	22.8080163587957	22.2519533045366	60.0582486154806	39.0671566665109	10.1613460895726	21.0615686857469	28.0838466768094	16.7446259924753	20.2105479911178	11.9673964047084
43	17.4481635436021	24.7362590031196	22.5603022212842	33.1935163420029	35.3037683368672	32.7640828410873	4.01240673685781	15.3722297332021	25.9948827325080	9.97761527022021	26.8282086625703	26.3327940047472
44	14.8136428129964	11.7062638198144	32.6946359559393	29.0079125591306	40.4562979925443	34.8608977350257	12.8149762562338	14.6953087721341	11.9576051287974	0	21.9289803151684	17.0957152690135
45	21.3260158203478	9.25754663705353	12.0898498413498	2.29126893967091	34.6641036722788	6.23449380003953	8.9372816079778	10.8637642464925	19.9290226021219	18.1365896656708	28.514274428151	27.6115367234041
46	20.5426479386889	30.6785189376291	22.6895965859914	18.2516031663262	48.9576301613688	21.3740498925078	16.4116679693700	19.5200203763412	26.3787031339808	18.9445663473299	30.3417681620589	0
47	18.4615873604488	13.1453282029600	14.0712864066792	33.0751503354627	8.76437266311956	33.5831748168085	15.6296500751323	7.72128794852231	14.0129523055726	13.4829352830279	23.78826835796	16.9326833013357
48	29.1833287991763	57.0888663099153	33.328355179813	42.2481064542294	54.8679630311227	44.0212433907069	21.9579086117494	32.6433015964584	32.9444296319557	27.1637272378668	20.8662183761881	21.9347699504084
49	14.7709131907200	10.2506284418053	16.4502359488751	9.28724554127087	33.4899412726315	21.6922409153153	10.8391262816776	11.7537669605569	11.6687975507233	12.7697493204916	22.1480070337750	12.7807093875752
50	22.5909003981318	34.1744579993305	8.99268973674287	29.0570715589823	49.72390554565	28.7744043094998	21.9887485615640	13.0683172752631	5.09470635083686	11.3770818518124	10.8086312365077	11.0095427116917
51	4.04225138954296	16.6823902154930	22.7158223908886	17.4499057068129	37.4323630991943	35.974996096828	11.3894326603933	8.09570419503215	16.1271198654493	8.0576924172585	12.6464410842896	12.8810448321001
52	0	9.6997099687997	18.6045698124866	20.6826153742222	18.3878143363139	22.1436842733562	6.57713043412363	30.7779713302051	11.3970419343925	12.5921436752924	26.9494586150822	29.7059224438453
53	16.2234069855206	37.0136048281248	10.0234576503229	14.2397725943597	16.5042572879994	34.5299897536467	7.11128418833902	8.67604627863708	7.51275601425453	18.5958343913271	29.8182146220096	11.4557916994853
54	9.41211395070504	23.3220535817576	14.9053315117873	20.4226060094464	21.5899996066857	22.6201117743457	9.14167208141862	14.8383366390973	19.1302350682211	10.3334224066863	16.7805224037336	27.8513117096170
55	9.32465420040264	44.4321887531203	34.9249287684123	29.0637153711309	26.7380240365369	5.38620556330319	10.3092912766897	22.9294986236526	0	12.7664690005813	7.11278479156996	16.2446384832130
56	17.7474259088164	24.6272516157924	7.63599866523425	25.3524419594925	20.7645656663643	32.8697779315134	18.6341499229607	21.1278099652039	21.2422887467226	19.8977370030542	22.9890459353919	27.829488722295
57	28.2734898242534	35.6793123367234	33.275676756214	34.0414188756172	45.3077410171926	23.9136445640817	19.5622718023603	16.5770467060310	10.9297969959572	18.5119860659908	25.4936530690433	9.37780886798523
58	26.7801638682708	35.1007032607858	31.1848658961915	23.384851628311	42.1844095595201	20.6976156500649	22.2916930560587	9.88140570768056	16.5373078100496	13.3860085638306	14.9860345383731	14.4288815300289
59	14.5704990607243	30.2483004274566	13.9151916180537	29.0225191584102	44.2578982605159	30.3399074421076	17.9384644826119	20.6729951881658	4.25272124890306	18.6514541020035	22.3031937113294	17.7717162422682
60	34.2337795031271	27.7958876880707	0	45.2949819159016	45.8538966456393	28.6391016242415	20.1327921408932	16.6655084299224	11.9666975971248	17.5795587467875	20.964699052096	19.1013289548993
61	22.7450642610752	63.9765814653021	32.1854931890492	27.5972864350788	34.1784361181091	67.6891026800025	13.9174275339029	37.6563684881579	25.2102172752634	24.6952981892149	19.3668258719684	26.1221326919401
62	3.25704182757394	3.65324849763181	6.57767682003404	6.56131557876882	43.0120679869595	44.2345523810411	23.0683060236449	6.65267063825863	20.9047544564816	16.5584677698045	15.7525749234731	7.4203030999512
63	17.9730368190662	7.40927542535163	18.9736289285494	22.8830533143859	31.3729977488518	26.4689999902902	7.88503342895311	8.2624346341291	6.24721675941311	12.0224048413400	12.1453528587157	7.95309586702603
64	20.1009469172075	31.304160476201	24.1001303546595	31.8468288120478	33.8911652740993	41.8595448401257	23.7723686562568	26.4623388759260	17.0373886496455	33.0218763500919	29.2536148944413	29.3287228298476
65	17.0572910728475	50.2813819645144	32.5922279871844	37.6384989856342	64.1423225127121	46.5138996961216	18.9160647905741	23.1686415941874	26.9713738611485	14.8414736650505	31.8214307065038	16.6185076939315
66	35.7912401487761	50.388221448645	44.009487429213	43.649537698694	26.6675035933504	32.3846312064483	15.3334491441987	26.9303397137090	6.19238785205378	35.053247561176	18.3407536919214	15.8782301277219
67	25.1693802386599	38.1955528943289	49.7440078887193	24.5842060185274	63.3544420821902	56.5164528898315	18.8605099070954	28.724112905726	13.0028597579832	18.0766488632486	22.3990854153316	17.0215052331965
68	4.26003450267068	33.8604058198022	9.97143841036913	40.4718399729908	50.9702998355145	15.7768819239906	5.59837220598181	25.7529023277157	21.5613229741868	12.4284627152601	20.6617014514274	25.0357357037708
69	21.9724372688547	20.749895243091	31.7414257157366	31.094897837962	4.37272595028893	17.8795020997456	9.19849578414349	14.1076121255270	2.61764571527697	16.8938579288388	12.2393055009638	20.4731798652892
70	18.8765229948933	25.5762433987131	13.0951419165954	28.7945197203042	39.6675080876701	38.5450264047170	17.1277991627746	20.6365132282721	5.88836040744508	13.2034855893658	14.3862232029526	12.4305805335440
71	30.9201077190032	27.0468381639732	45.828964612788	14.5747957381592	38.6683141938467	23.6367174686996	12.6183599513489	38.3779582292836	21.572535982484	15.7064226721578	20.4028495589356	16.6201100110005
72	21.5836544198031	21.8594396525367	15.4907548850481	23.9831080153851	45.0764750605259	37.4447046052673	15.6613440198411	17.7836456807504	10.6350668865472	9.17343038044327	27.7327504424471	29.8055604591022
73	7.49785389229776	19.1897472339555	21.6916700611755	11.4975003409355	49.8407931850333	34.3515602594512	15.6699105810774	18.7505248722833	16.9087341092268	17.4402401431886	14.3782376979322	7.75150388974487
74	15.8006876169322	9.12586737659491	3.33213479009506	25.5732934256586	36.996008315438	12.5856382304806	12.472873598156	12.8675101503956	7.34654431486534	15.1997036759009	23.8327656632309	18.7442959647838
75	29.2068335246926	18.7373872704273	38.9428032487255	16.7134352427026	52.773262703952	43.5767989178496	11.8641882171735	17.1511045965697	24.5745608323289	6.30635079153612	36.0667786253381	22.0583912452378
76	14.0619659351645	8.42958902656886	4.6129380611537	18.9058874140575	32.1269374465584	26.8801757250820	9.83510709211392	22.9234285681849	13.9016123307061	10.6192224708619	19.471180450203	6.42423464782776
77	13.4421277164535	13.0191059044401	11.9835882828312	27.6928845869398	48.1628186744801	15.9033082813093	21.8084947526935	19.5533973470053	13.6593040750342	15.6843742122103	9.0704844558516	5.5693442977701
78	8.727044766982	18.6318803934516	15.8856986595632	32.9291853025069	19.7926919046734	21.6165698124932	12.300366774673	17.2702656824408	0.93359459493986	21.3039425155576	14.9151195627263	20.1682417637777
79	23.7870024227636	43.028969405731	33.056003744076	34.9498427991820	38.8901602813598	46.5564692373804	13.5417926562465	13.3664345686722	31.6354501669605	18.4649820558471	35.2864266331371	38.0794820744889
80	24.9633298609685	19.3837063524602	21.5460189006922	44.8166532227852	17.7134215756472	24.079636382256	12.8589395965341	14.6494947612962	17.4700329700949	17.5449670699419	15.9430806739491	24.8059569733652
81	19.3328253298316	33.5210066284952	1.77606511421828	18.3813949728347	49.6124423293865	32.3983948839258	7.99156164148749	28.7369064091119	19.5733226148799	11.7038276966801	8.34023811603602	23.1844839348367
82	15.8401615873606	36.2860229239480	42.9360535196013	20.9136720537428	30.1996736372376	46.4839418670563	14.9495786884747	23.0354045281267	13.4941852293989	24.0287040722491	21.1458112772440	21.9157327222158
83	24.5906011634519	53.3584600583691	36.9704543364455	30.8238310057851	62.766062777359	57.4710274002653	12.0492510441127	21.9871196701014	31.867805369699	24.7182314529754	34.9188910222374	22.9070414098067
84	34.3968952903126	36.6241013590876	35.0862854386836	33.9806804554046	36.8561554271686	42.4674479343213	19.4981957177479	20.7493620628646	21.1410674613435	19.2117923937019	28.5681158879054	24.2988038818336
85	37.9750771416825	50.5777361504265	13.3523348147802	41.8771287267759	57.0462248694783	22.5663633291139	20.5259944460222	32.4158958250536	7.9751166211057	27.3932274346213	26.8049758043233	14.3816201525391
86	27.9637240636340	21.5601137739172	26.658442041342	17.4564516637269	24.0703441458176	32.7795665133934	18.9772673245431	22.6989508811768	20.6123101310359	10.7236757253028	12.5327513200676	18.2704117950057
87	17.5837414076072	38.1752681584108	11.0975616049578	45.3573199303746	60.5465920503696	6.67155026563142	17.8074330456703	24.1407204800669	16.6997432563783	26.7437373758722	18.1460670638829	6.55424451855454
88	21.7803684119168	19.1495529757343	15.7267774430455	22.4240535602333	29.8052593649745	27.2662184140584	8.6881457168109	0	10.7744081571411	23.605976823807	15.9626610473017	20.2359069937464
89	24.2230815857651	36.9766498323152	32.8363310236619	58.893862284624	41.6162330547993	45.7758450513317	22.4650585431375	24.7607418590477	17.3926164308046	19.9983479657757	20.5438146113860	21.3324564264144
90	16.9124592137273	26.6972609010881	21.0778670873095	25.1196669267392	22.4555533879202	7.50316942957565	18.2880264907017	13.1479952102923	13.5386496061318	14.9698428937944	15.4627989728045	24.5327938761202
91	33.0120797714152	51.6585695286669	47.226667479625	35.4058267601799	51.2307182584186	43.3670981425752	13.6714335214728	25.8263904596722	19.2791585388214	20.4367561752226	47.5530544272209	13.3624671179156
92	12.6863546988342	0	20.4193777815419	8.77248021493423	23.3698153175152	17.0995847303495	3.08827063406979	6.46094975285836	14.0609125826626	0	22.5541965759019	2.36610249158512
93	16.2963201395643	8.57476169907673	21.5668888401047	18.8869778865993	18.5395999463522	15.5373911491674	7.41789586356582	11.6954092688955	0.96425690599591	14.1538080625445	20.7772530969159	2.38968574920348
94	34.6833679148824	42.3111758441441	25.8248514826679	44.666963701474	22.8834630416218	41.9815510666624	25.2312744111327	26.3556410888398	35.5529316134635	19.0414877014893	18.7647352575214	32.2136582900814
95	20.4186992228328	36.9248329050106	38.2377563148865	42.2591422607338	46.0344176677014	34.2939493809714	13.8741893913908	13.4508184024710	11.840819434933	13.9795183172676	34.5107563209854	11.3369685388359
96	23.8765902335681	37.3606949754768	9.1399885777851	31.4061114994336	33.3788506960592	31.1625797298732	12.8695621651294	9.35636824406742	25.2446622257541	17.1719913439020	3.02284779323584	0.675004131442638
97	22.6396741334839	52.441513841359	26.6043207426735	21.4779658336504	23.6588475495137	43.7841984574209	18.9177899160986	16.1810124988064	15.0494829705346	28.1774037455087	23.6772584850696	16.2910580207493
98	34.7780729256733	40.4736582007836	28.5085577785865	28.0968137253616	48.293301793734	38.9850564522264	24.0540000298374	41.3315418453888	28.1637568621561	15.2165106722043	26.0205591592437	35.6947179618101
99	10.8627378643586	23.8338845578112	5.910102903646	30.5833645850226	44.1980559064751	0	16.6129755677495	20.6984022215231	8.72025475306073	3.44889030915839	14.0573731281118	6.69789735992163
100	13.9521728810707	23.1712800298456	37.9976377387314	18.0075971754181	51.1966032818581	23.660298542479	8.5448645297851	10.9555661767255	10.9945400756028	11.9763043698399	23.9973353368469	30.0217693066151
101	26.4030706151606	31.8655125865690	24.5164122801076	21.7307046537294	18.9044536154213	15.8338190143618	10.4130596584926	18.3845595773118	3.96031041676967	6.28648492011544	24.7414493900627	11.1968491582332
102	19.3261156542145	23.8214174719114	31.3321208290029	27.4966466624773	35.7122762556637	18.1125982707658	17.6971008354185	13.7131219857835	7.42726213200917	8.16869635033903	13.2421830369222	23.9847138970202
103	17.8017855250548	28.183153959597	34.2354661670799	40.6828336893996	34.8767245203792	12.4404892013014	18.5292069676566	11.4534384126535	14.4011685485411	23.7821447499300	13.7231932200027	23.9522317531175
104	31.3159791562143	27.2360244642427	9.10946503623733	25.2875534655693	31.2092093537746	32.4383965330915	7.62240113104642	21.1977046704045	6.56022454947643	21.8811834088046	18.6386041283702	7.6586482712827
105	22.6507438110655	19.0773404483270	10.8630587147882	21.1744994012461	26.3604461925959	52.3882382957646	8.97806406212684	7.34383919989275	6.65598898997733	20.1161469398283	13.7260201415533	7.43574760451247
106	14.1220530124474	28.154620371013	32.0546222796165	36.0807689158778	38.1643959109548	37.8524806035314	16.2630827676250	19.1849244016666	10.9794405974467	19.5689632229449	18.5513976124528	33.3117171565906
107	26.9148423444106	26.2317997981924	21.7436039050401	24.5891141005852	18.0313201852994	10.7122588874809	22.3369214572811	3.38249504958808	15.3244395870369	7.95199385594866	26.8528159502580	24.3450864649750
108	27.4382326461276	16.7716002215357	0	18.3160448271455	8.43482367776169	21.4202977595534	6.54384098173827	8.98924138870444	15.0842628353023	16.4053576202589	16.7614859925291	21.3255427278185
109	9.55619083356907	8.59246622930952	33.6341145797488	32.2139250672624	29.8585013856257	36.8431476468575	19.4038029899755	24.1522685407892	4.13166102228454	17.7189012824156	23.0657628515851	24.0965093364205
110	24.3166511321689	32.7543862102745	34.3579035919335	22.5361885238651	49.6751418852616	14.9483508610065	1.45443611763512	5.71874789479303	14.8023987174944	22.9640631674351	27.0360334740648	26.8279964842283
111	17.8102604026942	22.3998137757382	37.4143442386767	28.4918821223537	14.0480378309335	31.3256857300436	17.4895321665046	9.32534815515923	20.1047796793449	13.2703257846563	16.7234015588948	5.28964418764165
112	26.3894924769049	36.4715988076992	24.0714708619874	26.402029078593	43.9248073223745	58.4955688597576	16.8877255213623	20.4715132942715	21.0670187516609	18.6164941735353	33.86834302472	15.3825610083342
113	9.67895900166697	13.4177587894818	0	7.46269621090039	26.6334342754853	1.77663070286618	10.7115117809645	14.7439198522005	9.14714366823154	7.6452230343866	25.0639514937800	11.5459892475742
114	23.3467205001606	23.8514197809576	41.2924305123946	29.6741549386865	31.7694974551453	36.8416796262367	11.504688873569	20.0568141573364	13.9614491636673	22.2647268496737	22.8999774385746	34.1527631610186
115	23.5062760178384	27.2135456124625	34.1985477858553	25.3402775185361	22.2723974482822	28.8553193482487	10.5280144447531	25.9782603430397	24.8581037823225	5.80363158426435	6.93581458311666	14.3007975570369
116	27.8658530746679	32.9671599052004	17.8771362145800	25.2736093401195	17.2214643876276	21.6692141948701	10.8369377595387	18.8810810505014	9.28515728065449	8.94462519315667	17.2732872158457	8.80155639849518
117	24.1878746135938	39.0981250938544	14.1354352008533	51.8300044774102	36.9284827657221	23.4075952443903	18.0850800815300	20.8023707275069	21.8526681234429	24.9581667196159	26.9741186575574	33.8528515207663
118	10.0619820233449	23.4764579513094	7.87245289795453	26.7988638646682	22.8673705772532	31.7254105457366	14.2063993919106	19.5071289509111	12.6627686139478	32.3596892047582	33.3801352104607	10.9235100807592
119	18.9869998398583	34.9498846190438	25.6956945475596	31.4818958934329	24.178191806126	44.4701397115193	3.08851362830598	22.9272579572898	23.6082262621196	23.759303272689	24.6252007511991	21.9329388650688
120	21.6951094779694	32.832719877595	24.1951580454399	22.4892433534751	59.550823788393	18.9377234122868	11.5285435909928	16.1875179158594	12.4115886688354	14.3229945341009	22.9052541723722	17.8620541449710
121	0	4.81598485291809	33.3439597564941	10.7764864983096	32.8584270958675	24.6401136378868	12.6186322056246	23.3960482283324	12.5422361691670	8.07789740179184	16.6097396514256	22.5510585770693
122	10.8640655585624	3.50717137785978	22.2413242126355	23.1463607397129	34.6379753410385	21.8636840071796	11.1524640732013	14.0220235381775	21.6479825396657	12.6352450169127	29.4097279776283	23.2561116094846
123	21.1810831268641	28.1731590908903	38.8821283757928	8.44106921363645	37.1199634480519	40.4752171386512	10.7014536526927	18.1496537458511	20.5152568297053	13.3911919070281	17.3255682518506	15.6481392764612
124	22.7521246003133	35.5433489895993	19.5296125320588	29.7481282172715	47.8820996083604	0	11.4434354285292	26.0057889601752	10.0856238049622	7.76637097234272	7.91727230456992	15.0874165370636
125	30.6327935340653	37.631198855126	32.6188059965064	42.8563775216182	16.8180004906932	57.7286939899541	21.1869677475229	17.4323915551252	27.6946274436408	15.9190331699357	28.7948499546528	11.8574160254072
126	24.2000946368536	20.640834231746	23.9381958981515	28.9114009072856	28.1310325267625	50.9940579565096	18.0205717793971	17.4764657911313	15.7133287613467	25.8456488778614	34.0542146283712	29.3216840898791
127	15.7447927781908	15.8565690172199	30.8652046262626	20.6134830932331	35.3867772347915	39.9049427603446	19.3272461519647	12.6183003499821	27.9062006467859	18.6547686534218	19.5194572157315	18.1380451308626
128	22.9869163039584	30.6922818578164	37.4604443845449	17.7997889040074	45.8560659938414	44.0305539175634	16.2608877753491	8.18740092402017	9.64721746363388	19.72819452313	38.9108802471866	14.3572199396082
129	23.0994167496695	38.9454792315396	35.3540191932096	21.8335925941694	41.5173657757649	34.9614959093116	15.4059292779444	24.6293837460119	30.1399893870361	9.75503110805399	19.8121335828460	34.7330420557316
130	37.8831258671609	37.6774307732738	47.7521431588144	44.2505381448716	39.7048575578634	32.0324697023175	18.2328191781190	20.6228761510540	23.4422202888018	24.8366432904902	33.7318394553811	39.9228241987338
131	25.16474334135	1.52487405198137	15.4229548205412	17.3486104998820	51.0132280200796	16.2969781758967	13.8854140363429	11.4488611397762	19.2402306519436	13.9771105331179	16.3598774550665	19.9934299798660
132	12.0061559050584	35.9892144557337	0	48.9027741416441	32.2149253122709	13.5383994694885	21.2991459703984	25.1311687971186	12.1767088884150	20.0068790976597	24.5678602012529	18.475672086332
133	11.0608736534562	10.6573122103459	29.7087126075644	0	26.7719225845486	6.4245469092126	19.0616488831840	2.80579395982136	1.21298443835922	8.91245935470826	21.0947285400845	15.7602073008252
134	8.03866586479414	21.0339588095070	26.6760363927975	21.8845750298120	36.8175454405975	15.9058338480256	5.87037398026193	27.4929630891903	11.7634487784691	21.8527866984250	29.7483118641246	20.7493786570529
135	8.66699274578659	11.6513679673355	10.3077538823857	18.9106312764469	19.4528848322026	0	2.27751108423109	14.2596705424430	16.8420822449126	3.73587324055449	19.8377571091069	0.430225325602901
136	17.9137173999447	14.0110048315857	11.5234470924342	11.1344717143791	29.982202297448	28.7992994142261	7.26728596552085	2.18146506064721	15.3299774714735	9.81528131318646	4.21551591714388	16.5121960176773
137	24.6761886446952	23.1326612582450	20.1686712634718	22.6074306801353	42.0823606434791	12.8151083318636	20.0684292745636	15.9510303768521	9.57308382794469	9.57325020889198	9.50702841972537	10.3297238486535
138	20.0660142114573	10.2068323601677	33.6765107251983	9.76255194509544	34.0584724228046	17.5805137502532	4.02342565784642	19.3323917149913	8.64528866297349	3.85056092885705	33.01248654765	25.7417080239766
139	15.4173458602316	20.9508412072324	0	30.5815671475509	34.8829104687494	9.65711942116901	15.9762920860386	22.6645491260414	11.6186260125643	12.7893398393475	9.60866661841537	18.8682121144512
140	30.8641478459040	27.6699314093663	23.3400391641245	23.2103656485898	37.0134525954553	23.5200242222174	13.6603883344253	33.6292663062508	22.2785652080454	18.7628727478775	19.5767030331079	16.8128371229737
141	13.0945319764925	50.208117296544	17.7925977833757	25.7320352328633	38.533756558568	33.2675143084328	16.2017996800666	17.6462539853446	20.8124017603490	20.8693830769613	17.5848166879539	22.8950378255208
142	15.1850139889994	42.283615646986	14.4488150487496	22.3697560174388	35.5060372189137	40.4685990145568	14.9341912906198	19.3829001824566	8.86202629485135	17.4112354497894	8.2469817958624	18.7261529520346
143	17.9045724020886	17.9440230223013	12.7832035960760	0	14.1674844616660	37.48926591243	6.42452699408616	10.4713954972803	18.5758121259650	10.6766375400369	8.90358926336162	3.16487737049421
144	18.2425944467604	56.4173156792796	31.8182166393542	38.4709170435950	50.0275883873892	41.5388446629791	20.1431827187801	31.9410712433704	20.7052605818425	18.2778247339662	39.016159070887	32.7955841683525
145	24.608080881267	39.0360149620639	34.6873152061141	35.0444703069745	50.225884278071	0	18.9594023626938	6.2955648098596	16.5698278325989	27.5041251510693	15.2007637486770	22.4378005001685
146	25.5563201035656	18.4557961991362	11.3915133494032	26.5084434147209	31.9328152205642	0	13.9669813663675	25.4539327902241	16.4952543416755	13.8011420110296	23.6018282148036	8.58164027693838
147	18.3883550793374	12.0244733158069	27.7429464967691	39.399579310252	40.3152638890203	29.9973061591693	12.7324324700376	22.1347237350515	18.9555491516562	15.0126288592814	31.9772608512646	4.80436198796643
148	11.8029144241763	15.6622148793290	10.5166541954810	12.9212568668669	9.69154547082242	29.2624590050822	16.3558568006073	16.2254715420313	11.6373714843835	7.36378696064047	20.3354681376965	0
149	9.55601035768708	10.9614627139770	22.1566092327970	19.9500893500256	28.9579461253247	32.3563793037255	16.3234267116859	15.9697106373993	21.2399932112096	21.2708858293130	3.54618886260258	18.8727710584119
150	42.318549554045	42.3325534067271	26.3038114232435	34.6045847158114	24.8528967138034	62.4201848911803	33.1106360656645	28.0056282208573	21.8684868740893	21.1235852636271	28.3989582324635	30.1280611961432
151	20.0118864210884	36.5202099700384	47.126837708869	30.1732675193264	61.7336170311339	41.0329264257212	21.4133195448553	12.6582804548953	29.9964439311495	19.1447505392313	22.5961662122109	28.2676755446825
152	27.8107357024035	41.7324772910267	20.6310690075712	23.6027379157568	57.5807688286875	38.8535994369170	20.7683164631609	33.6383783849888	17.4597193714530	27.4072745222010	29.3221083577468	22.0632009303592
153	21.9979086746004	20.4533463224628	29.4647559624006	35.6300548092802	24.5216306985338	33.8760322996593	12.4739109320576	8.97158475696292	21.6170879246076	0	19.8037986804492	16.0937899285312
154	15.1480252958455	35.2162759685013	30.1682629955393	26.5952129823935	41.5985165251440	45.7589504910927	13.4979946847810	15.6137016168027	20.1988695397396	25.4476219420508	28.1870657481303	9.73728132283987
155	7.98841158094236	37.2898901732173	13.3654521456002	29.7420625084266	29.5244126524191	43.8613961393206	13.7165182470243	12.8800329301183	29.0944507904232	23.3124289283983	38.3413302065495	20.4221103721059
156	10.6850799784014	32.0912023441107	37.761363960415	51.8406554380805	62.136797757825	36.7985583916819	15.1861038390724	23.0033960755219	21.2269481850960	10.1859990743030	20.1268162269338	11.2474818399666
157	16.1532085645173	31.7508636510624	32.1007449571134	15.3330690487763	21.6118892700360	11.0475728398521	15.7113960518313	19.7742292886219	10.2343641197740	5.43455563337917	23.1807073308438	17.7717961327933
158	16.7047683869405	5.53140978794997	33.6873099548738	38.3444829634033	29.1088913951152	35.9826899689754	12.6493067691224	17.8587403604896	25.0701310998735	13.5423619276603	15.3177943643070	12.2708850297306
159	27.7871134611222	14.4954061874624	33.0701781321963	36.1180390811437	48.949952030264	43.3444197915443	5.7426227871228	19.3555826595978	24.2596625855282	15.5430094996236	19.8806700562799	16.0669496899892
160	0	5.46147734521967	19.0859495018812	17.9147793167792	9.59084678702176	0	6.63358112898723	14.8436094825461	12.1855229229928	13.7318520265938	21.7481283745056	9.14179791534515
161	22.9802076046702	37.8387130413494	20.5685998152598	17.1199909473841	29.2002799538251	53.2253920426108	18.7897131646115	14.0353869949615	15.9021071708821	25.7031193901483	16.9865118931779	24.0444887185217
162	16.6189351752722	15.1444742301501	21.4119588012114	40.2000305857382	52.5095858868325	30.4371739561117	8.29904722827754	19.8337268161732	19.9232995904182	17.5782113243639	29.3187042084594	6.13842243078141
163	24.0428924157593	25.1690521772547	22.0322660937407	31.9563275611207	20.4689254286406	1.87717700504581	6.75033227393243	16.5385046361611	7.14164132530524	17.1970602143815	7.33992855318663	30.0826014315964
164	13.2202870706896	12.3586039062363	15.5171417636933	15.1879664652811	21.5057894996405	3.767140408627	5.9681527008623	15.5657359747985	2.54076892874447	9.87746732108736	8.24793570406541	12.3861466946348
165	35.0897830611498	46.8614157563721	19.1840531369343	33.2375871711912	62.4156754126418	47.2565879865137	13.0677171636788	35.1927133879298	28.6066505678889	24.8128972162587	27.6975276332019	19.3158177591394
166	28.5303082603027	42.4209253431224	20.3714208870281	35.6961194771329	49.3645851966299	45.5054412654911	20.1903477046229	18.3532730988942	8.8378665005854	21.2032184957285	30.664600126222	25.5684112809025
167	17.3976998644143	0.68761097434836	11.4291243426958	7.13039957355003	4.80896369221904	19.4209607547801	7.55909969021638	18.9840261406973	18.5341647792063	17.0097258044975	7.7177217346247	14.1113168718977
168	17.5818885177014	12.1278371220069	25.4105578472873	37.8402742778619	57.5393467254367	37.0565410801146	10.8400144026759	21.1735043854982	23.1141766562075	8.54029637387517	24.4717108561221	23.2692320447703
169	20.1554612810519	38.5219937362146	23.4922333597226	32.804045294159	50.6113824264328	5.41483195039969	22.4116947997209	24.0663485332514	20.6775759416642	26.7539616199235	43.9118995107199	23.9628423273153
170	15.1169884810324	31.5154154455808	23.782440103724	32.8557027502366	49.9470609239041	61.2580010093157	12.5394332942090	23.610520551688	22.8288208330783	20.1689007038298	18.7903154220311	11.3259676360830
171	11.5785913801343	20.7071895994178	5.16032221503098	25.4014864990279	35.7606150558976	16.0140080641872	9.37977094662195	14.2814270312948	8.39867293065072	9.13361418875359	10.1520287075107	18.103675679649
172	16.5109465834467	12.3852645338675	6.19467648239359	28.4340310785299	29.5808475797062	25.9728201912313	8.92242866325932	7.87023516317417	9.81233365836924	14.0731132705358	16.8934847746034	7.52991228235013
173	7.28785571253795	1.45179320185535	17.6905201079272	14.2254030822003	28.229088824795	0	10.6996697987754	14.487456368097	14.5222326458152	7.75642500872837	18.8732688347497	0
174	4.82486028436405	25.8506229948096	16.0283604327052	21.3538302039921	60.864261761835	47.5281391649596	6.77593018010803	15.5585329641655	13.4864557266459	17.8801249691215	17.4814439718182	32.4618479027401
175	35.1473387520108	21.8820696987944	32.8057253951806	21.9543208540506	57.0618919205977	35.1175711632502	18.7015131291704	18.0016950111594	23.8973082789856	4.03785260635318	35.5376171967001	2.75513941797304
176	14.3185859462965	28.398797749941	4.15755682204461	14.7329014854069	15.6521071868599	28.1918738810203	11.2037855151087	17.3928833442339	25.6266190719839	5.61388855651354	12.1846062396027	1.28704881794221
177	8.51779747906996	31.6484699919350	28.2655032984122	33.5412149691486	19.1857579907263	19.8239964266585	22.4790221110419	26.1910637955636	7.12086523925738	17.663870923626	25.1010439924692	28.0967481428606
178	4.97658902172217	7.75841084668779	16.4894530221323	22.3972324121103	25.3792766131816	12.1563696473113	5.54395297394864	11.0440924884348	18.4709428977844	5.37051258144901	8.71625406413102	12.7316546792376
179	26.4413203577514	31.9540724718735	13.830020064318	18.7754959188151	36.8598100190967	21.5900101717316	17.0632839220494	12.3763487515969	14.3018459871338	22.9794542694306	31.7340678877429	15.4104059810804
180	23.2786941419915	4.00401395491069	7.72214212622577	17.3330836179470	19.4951050372672	0	7.25179742741515	11.4852427282287	20.2476194949853	0	26.4053642322845	6.94424013924917
181	23.1892193187397	23.2874096671558	9.82923001524427	35.9860270783249	38.6951585491471	5.32374035761167	9.60917645222374	14.5773088622388	14.5211557855243	10.6602998147893	5.38315404620214	10.7421082436753
182	5.38227193454979	6.1096166038681	26.2801328114454	30.200165161308	21.7838901004378	2.0006428804598	12.0919002621182	11.5260433866083	3.86159384181307	6.91889663620661	14.9006455534529	8.3643068223466
183	22.3870662443443	27.5172102701549	3.10790916378005	29.5474676212541	52.4849597297328	16.8385216716553	14.8619950770500	18.9811959160728	22.9944535435223	5.33389270117661	33.8863651892677	22.9220840382909
184	9.73504214314805	20.9526618982289	27.3260085228866	18.9510920611369	31.4596427011268	0	20.3414986911495	13.7151878544750	8.03064851464165	6.30510329740834	27.1856107124035	22.1639969009905
185	23.0977094067318	38.0915652301093	31.2897238368826	30.5755826775681	55.7349868720348	29.8094014284945	17.1212188044407	24.7342197453366	18.8161537935223	16.1189938668217	12.2717616538773	17.4592340745831
186	13.2408149773903	31.6241054583564	21.1326425287956	24.2324670744227	37.5023506154754	22.4747475288491	10.2981608160932	19.0091481572259	10.5356875167537	8.12151771412418	17.4056420702429	12.4877951661693
187	21.7330664617265	16.7666686900247	23.4579998686625	10.3682332923621	31.7946587222232	38.5408129408575	2.59002622163891	14.8866452846965	13.7171256450459	18.7845024116515	21.7437000314808	29.7411939866793
188	16.4916593990333	16.2103241788845	12.0745097353532	13.4360114039142	12.7187979167579	0	11.0814067867783	10.6840710234273	13.0970626557442	13.6724449350703	8.68417503925073	17.6247942660491
189	16.9115506085481	51.7708058547543	40.2074995818363	20.8055965408307	72.7254242548703	48.9913961647528	19.8791742939390	18.8491340090649	24.9964598112882	21.9185643674422	31.6129502373525	34.2151133651124
190	22.3148321284599	38.0280196042537	26.9167936465129	23.9495037409211	53.9630341512505	25.5533461211424	14.2208069304270	10.8879669252316	20.5819819757082	16.1479518085378	26.4534978487867	18.4830443155533
191	22.8364028204990	56.2166599320864	31.8457379024438	25.6574725123429	57.222442844091	49.7732617993385	22.1964998044874	28.2137187333703	20.6793853871796	26.7624202726787	35.2504095229655	25.3367916610052
192	21.0469751325476	67.0192463553609	39.2366040294709	31.1266150323722	47.0627263204619	29.2982235806688	23.5283515007259	24.9892569919845	28.1723236181939	20.1669711529552	34.9962272960174	30.7770138125285
193	30.5078516423774	43.9023259325447	26.9558057674016	26.5476709744257	57.7859305167104	19.6049064111249	6.37639780372618	23.2370741249979	14.4365820342411	14.0912835825285	29.9712802040938	18.7835352637554
194	27.9415566636896	41.5168677166734	17.8727684144194	35.0874893638581	63.2037433215807	63.1019030275512	15.4570444233306	25.2088709500515	27.0042139340557	13.4597399816985	32.3254173193556	23.4324352422170
195	27.1076197739923	53.3993967032247	43.0907287557434	36.1856690268242	41.6685601250676	61.6236276768603	25.3905335487486	21.7611957904752	40.1550038851529	25.0566487454317	32.3068594596315	37.3640640190662
196	18.4982010082605	23.7798127727468	9.64632736136326	13.7880976365347	15.4676030744222	37.9254500101291	8.62009903154657	4.79677166695515	17.0255993646204	6.79061811189365	24.2162287311462	17.7436994461742
197	23.1884275764789	48.0238427738061	22.5522597145244	32.2695404749336	40.0212143195925	39.5125226065747	11.7855470582913	9.34885863375115	21.8960483373246	12.2581018975877	44.9657896763468	18.9440550896744
198	26.8686080357606	27.4718204528861	38.1825846826723	28.2502667595727	57.85120472106	30.3056684984096	9.01754328168284	25.9359878912508	27.6222067187653	19.4704642791888	30.7458117803606	24.1726670704571
199	28.3601429892188	43.0825677167532	53.3517279080607	22.7131001750348	54.3311362065846	33.6215435016531	23.8537940319451	32.4106172456047	8.31833855897525	19.2183388960113	25.5815672077301	44.0466386406115
200	20.37970647239	11.8625938167893	21.7072838906841	15.8955983624560	12.1125384897350	43.601922424097	5.99214305202486	0	16.9016307845006	14.8251977454561	19.6423513450533	18.8233306386832
