# Supplementary material for: Simulated data from a genotype-to-phenotype crop growth model for pepper
Source: Data Brief. 2021 May 11;36:107119. doi: 10.1016/j.dib.2021.107119 (PMC8165395; doi:10.1016/j.dib.2021.107119)
Supplement: Supplementary file 1 [file mmc1.zip › Full 100 GxE datasets/100 -- h2 = 0.3/1716518250 200 0.64 0.48 0.64 0.95 0.8 11 GxEyield.csv]

	NL1-15	NL1-20	NL1-25	NL5-15	NL5-20	NL5-25	SP1-15	SP1-20	SP1-25	SP5-15	SP5-20	SP5-25
1	33.3967872936227	31.6580121691903	31.1337627204128	37.0961048078659	29.1640580739573	32.1527388809074	11.0592300879779	13.9017322596723	12.4871199712303	17.2286015079524	24.4835688408032	23.0144991177801
2	21.0101011483348	59.3362297724731	44.5075909505238	25.0090480450420	46.7892420831055	17.9043700120495	18.8513132572761	32.8286935945085	26.1940567466658	28.8623779573188	16.2194631861254	29.2488563637416
3	20.1603652314211	14.6172079854921	14.6115461027048	25.5812242702868	15.0770797808078	36.5083086384009	10.0883853339684	18.4178962490314	19.331025206003	15.3892952971286	22.2228628681397	10.6519317486336
4	10.1682853462776	17.2765216012025	24.0539411021377	18.4214540811651	0	27.2203617704745	18.7589690330185	2.96139923042627	20.1855681498916	19.4172349072027	15.0406063172485	19.0437342736880
5	15.3959581761786	27.9216405050567	22.2361625777536	21.2558143338634	38.6750695675899	32.812357659269	21.9646743252107	26.3842386770577	3.86092745344711	14.9835445358329	23.4709687904600	17.0020917662790
6	15.9038027843318	23.1376030651158	20.1578140782540	18.3171253273181	39.3477726283855	34.1848798730549	19.6588022640453	20.6431130704225	10.9618328729316	16.049161857924	27.0030369764597	6.6163969019999
7	19.3308226093799	33.3516577402835	32.8783746425586	21.2442744194849	29.7493103517988	34.6667512256477	8.4522810505727	29.3891201756445	16.1721249372751	17.8791426661758	42.4779476399145	28.6097680378362
8	3.79789242566139	16.5882354565023	9.71982432346444	4.28000495617821	42.1179437395172	31.4567343496029	8.14277428622767	8.42152257696325	1.15476596582758	17.5923380615410	20.3810247900942	11.4102077020532
9	14.4665015889633	26.9757596035897	24.2904621961694	20.9360860469592	42.5110946544237	11.0020115100011	16.4459174462803	24.7288463833203	20.8592139706665	17.8565349133884	22.0418922459886	19.6889447073058
10	21.6209167491646	13.9345843201076	12.9441045192413	11.5279611242720	19.6673755973006	23.0612931852879	4.06192072266862	19.2778523830036	0	8.81729457172457	24.2480035120277	1.64394667185449
11	22.0146201897557	28.2176427514158	0	24.1959874790080	64.6560641483272	18.1521582302065	14.6100713954540	19.631067056838	2.79056318079896	14.9747475350934	21.5252263682701	11.1431584500171
12	16.0392500622973	13.0355416377560	11.4702256747705	1.95716206333301	25.5087593566196	39.521263784077	7.59990354250225	10.9127329836640	10.5511502254714	17.2095970278221	7.2377416310852	22.5935896628134
13	18.9640634532999	22.1563798729904	29.2169343285848	33.0755847020755	41.9984310364941	26.0656644379461	19.6128381765418	22.7205744280215	17.425110284917	18.3089608378120	12.8054496633058	10.1182777117856
14	18.4397813088094	16.7822724579967	15.7514063785351	22.8861456892072	29.3312415436221	20.7485905681172	6.91181606205282	17.3563774444388	3.48871546071399	4.21540271052278	8.7544898613526	5.5571796317224
15	15.7468935236942	43.9093828598965	40.4288500891302	49.7701501099947	48.7184122124084	42.3953239724782	15.0940245023416	21.8208849203895	22.7820858049089	26.7588937952142	18.1811955202789	31.0397905364157
16	24.8909154849677	40.7586572923649	32.2706998804082	18.5246463040531	31.5592890818687	29.9744484334205	17.8420967642169	39.156667132465	25.4370666813736	21.8685890765311	26.2546639059776	12.5306872240591
17	16.9189446060629	14.1323822381737	0	12.4141046765549	21.2613194008895	34.1470563849632	15.3313818511980	5.55724892720425	24.6200705743688	10.0999288872073	13.0740024673616	26.6672486125325
18	18.0412998015970	22.0344594522909	10.2438236493666	25.5388619204856	28.210385880197	28.9243238847879	0.860815575361482	14.9688554841047	18.4418047528865	17.6685827510621	20.5158560288219	9.72092966045939
19	20.0614470412062	6.90878883866235	25.8951340506976	28.2926469362884	33.3872758649748	32.7904933282418	5.30130214261802	21.233045408231	11.9502337748671	11.7924134833520	20.1932752424021	19.5128762036462
20	17.6341845074685	27.8254026659372	23.1000912329317	27.1227304444174	46.9553629742058	44.8186939815029	7.97224611801822	8.8313019848508	21.6804147483056	16.7605189484423	25.7819925512506	20.2919748608115
21	23.4695129684211	53.6706429528142	24.2237911436648	18.6618608298267	58.7663186262348	35.8316167150152	18.8922068435495	27.0586118084157	16.8435468724328	21.4938345615883	28.3823764913761	29.1591053476774
22	20.1045316984374	35.0806008268657	39.2257980144632	55.5310527687034	28.7141442171181	22.4107399806763	21.6466002492746	35.2773939462803	18.6736973368666	25.3161119858238	34.5040596387243	23.6989473379245
23	5.53679940570134	14.6055511581568	3.41985245814355	33.2447984307633	32.7530673057987	18.8749913568180	10.7565394937266	9.34041668203227	9.94834841812748	2.89136442785734	16.5604415652570	12.8943305500473
24	16.7278749267998	15.2186694627134	23.1479868209404	18.9388544782834	21.3341666277206	16.0920617244495	14.80242058608	4.07014721481027	6.08630599885594	7.9461290850708	12.4219275652498	26.1812977892799
25	15.8859469903441	0	5.08898323504241	13.9047925695164	33.6558623553259	38.4697624836986	11.3634958296667	14.5029247789755	3.68163708072630	9.30408628118769	23.7473494537144	22.7753937650994
26	26.6473853394327	38.1546717142023	33.2863051363359	31.1900550316793	46.6400572688552	45.5334956328164	14.8002230179755	23.1917919826735	21.1518825925026	30.1799302841348	25.2141623950505	19.9063534272789
27	19.3670329606159	35.170858174386	16.9706326260492	29.4513425704393	29.6420840011172	35.1973715010863	6.69449953598917	24.1352276918343	32.8234148843821	12.0782691815023	12.1579385377797	7.11895693525939
28	17.9998689436405	6.6583161331624	0	25.4599955942203	8.8251434831953	21.5846204637276	11.5797043849141	12.6220246324870	0	16.6225086414794	14.2522517184514	10.6144457816227
29	16.4229432355793	0	0	17.4435947007857	23.3847914084217	23.7718834394474	10.9421582808752	0	5.82332389530886	14.9958605240937	10.3870171730383	3.06135744620363
30	34.6626195970134	26.6183029581482	24.3139493062176	25.2362653043619	56.6259634026684	54.4854690955786	12.6690587470282	21.3127782049151	9.57371235089282	15.4356195007554	20.0319343181748	17.0000394147370
31	13.8286597426937	32.4618826519321	25.5261106501684	26.9980537357941	30.8424244503924	36.3458168273433	0	17.7004458926638	2.33372412438814	13.4477931475048	27.9069225471153	17.9292972840832
32	22.8964603577897	22.3578829772795	17.7698248098609	35.3448890412368	51.5689369757086	16.9301817540678	9.68714188739512	12.4149354885448	9.44348254992917	18.5376437695674	21.7877927446076	1.41555063661867
33	20.6773097506459	37.197451878379	29.0150089994015	29.3395468053116	44.6737933711259	44.6197222324702	19.9423276902066	26.1090111734818	23.9795509881152	20.3794653461328	19.2503622855927	30.8108761096564
34	12.2253241403249	30.4833197192834	28.1253566369671	42.2151292809254	35.9320004989557	38.7132067205956	9.6377351439803	11.5138137463840	21.564149936124	23.5662335372182	25.2095777270444	32.7795293683003
35	32.2068645826383	39.8083841716451	11.5014334025271	33.7839868480417	57.0983788662962	2.83409668327559	14.7383965864032	17.9057702589265	21.6774214263671	24.3721158733621	21.2057658710128	8.7895517906747
36	14.0625213594230	9.39637868485933	19.6492299511853	3.34978721667256	25.0687873915297	0.392732642756741	8.54124831395228	24.6456710177306	0	1.88389589185654	0.0815791619741812	16.7515564342193
37	11.2301121522337	24.7314648278661	23.3443379639435	25.1346867711199	17.9078319217304	34.2413649020913	8.5129495102143	18.7554719446402	19.8975072014044	14.4326159164066	12.4419931537244	12.1466881620639
38	5.7531871170928	9.33202908370273	0.0398706151921733	14.1139696810329	27.1430364597954	20.5212596239306	3.09065613893038	3.83098494335114	0	11.7298877861938	0	12.2539840478410
39	35.9345498583085	39.9435390586635	31.0891915651084	43.0518940500716	30.7055008420812	29.1095811878894	13.9084346102432	30.0855253529301	6.05596300149058	13.2785692150548	32.9228097205962	16.7980283543508
40	8.41323108649849	10.3707697763024	18.5963966345351	30.2346386308308	33.1979755885577	19.9982559631460	15.4425720078162	5.99214708233122	15.2819104287452	16.1633414592188	9.84687845501228	18.0652837301806
41	27.8458571776136	32.5761762998128	6.9490679878591	24.7577472693532	13.6582862204070	4.73678753277312	11.4630167268571	26.061583537588	3.42031262620891	12.3923271695062	13.0848999516967	24.2339520065363
42	8.38475323490319	21.0289682974105	16.4822525265777	16.7173715484578	23.1168748958282	7.56709431724697	20.4903670617188	11.6472430837142	3.52420113679448	10.2837978488909	31.538107820935	13.0920057539176
43	15.6495867972769	25.0309045625552	10.6626085039336	38.321574974094	39.3160094837762	22.7226585950183	16.0222190699301	25.4271242671052	6.23142012019896	9.01064914879883	12.1084802758674	28.5522670199614
44	14.2269050085029	15.5113600457996	16.0968463884811	23.5055939693479	26.2395257995829	21.3933115497793	11.2523030711101	20.0125610973991	7.50028575463573	9.99372655590942	17.3831837336667	14.3722898809444
45	36.8295464751065	26.6306476882616	37.2460676189737	40.9938502647935	53.8752391918639	36.9932096166123	18.4558120140563	28.1383200396234	25.6734756288064	13.6263428892515	35.4038863970854	21.3189220731537
46	21.8384325674068	0	0	12.0573054362108	14.4386684618688	11.4241513409824	8.16713719423578	14.0153926892201	16.0345186047387	8.70478319412399	6.51122173382145	8.5969733173483
47	21.1031491422853	40.9993145248997	19.6176127378208	31.372833052445	32.9890880643087	27.2362880253105	9.08186788913075	25.2601724877625	11.3372721562382	16.1356433869836	23.9273752004821	7.32120343657995
48	32.6254398314473	33.9937936910987	18.6107450345634	43.3228202626576	32.2131733713773	55.9785152160653	22.7187352798631	20.2430470115151	15.3259012266075	15.1155078654388	26.3445017042267	16.6459384807560
49	13.0521019951035	16.3243927477212	18.5889774647728	21.2082057460044	30.1961194728408	21.1665976042952	9.91439723341264	12.9811364613026	9.35705932081844	13.7824028982594	11.7085633865747	11.5252768888440
50	16.1863266530115	18.8126816252102	6.21929147744283	13.5800278843237	21.6676236272699	23.0477795911472	13.324452231022	8.83418687196598	4.76829640065944	11.4016486072513	14.0807322886404	11.9911739973370
51	29.0331618918243	26.3705549711467	18.6408541848252	32.0454568773428	40.8031640915515	19.7973820993026	13.2016685217643	16.9222460349826	3.98991975572345	26.8798266847765	17.2085726397387	11.6578301842057
52	11.3102703510001	25.4633539818204	18.5219861126156	24.7388189067070	34.8484675710634	38.8154549239272	11.6949988596445	16.8902399550779	15.1232499385716	8.50197515783481	24.5771392386757	12.0194073727288
53	17.6126251755868	16.7819450143234	11.8962087060483	34.5890330630257	0.288823833600588	14.4990348368895	16.5291323264087	22.9818569185599	5.20072647333502	19.3381693378803	16.9531609849558	12.5019315785701
54	17.7766835416043	19.4728840883768	21.6912359788063	19.9704419058825	24.6970011019477	20.5589566874056	16.3510508031163	21.7638791050924	6.55355660109006	15.2611013231919	30.3154372320497	0
55	24.3221037739336	31.7788779661497	11.2288703130349	31.1811094478234	40.0027749576308	44.3303752708419	14.2037321539841	30.4127035026884	11.1320612175651	22.4105682557799	30.3697553885351	23.6982404031659
56	28.9877197466682	21.4730522560648	7.52797533393173	21.8752647033022	31.4140836659605	48.7829382314526	13.2891539492858	15.1439888644979	21.1161498187039	3.64381613014548	24.7519344507087	15.1968218353300
57	21.0950550604691	0	4.30059384602354	21.1032458653952	48.6230678357213	5.69054264242749	14.6912748788444	13.4540793982065	13.1061340423336	7.9461386588546	12.6873849376627	19.2091117315208
58	24.3665842644221	27.4561814040215	18.1048747396478	25.8210009869316	52.2477203532142	29.1866071396487	25.94410473894	20.8527049425901	13.9144175269341	18.9877552269618	23.6836611610496	35.274039209506
59	20.5962375759277	25.2241804202950	28.2883210075305	41.4823390786032	57.2382762942483	27.3695036766183	13.5454220881949	15.2312053703341	16.3340535950219	23.8962603187449	29.4316344210265	11.4657757953180
60	28.1300964325754	26.6398156726522	43.4254203520933	24.9646715940587	14.3049404749566	13.1679314783758	5.27168477827392	21.7945522369815	18.5650414339286	23.7196957062018	6.94927132880514	11.6420889317106
61	30.1429018207469	11.3811196774358	22.3648130237668	35.559828865298	14.7990584169743	41.9033162849013	20.5130948699693	15.6671882765882	13.7060932465755	15.0035809152024	13.0764276880324	17.1875829047551
62	14.6530057529754	27.443924191471	8.9952768382176	16.8467677738195	25.6007448955338	37.7789593514145	21.5620528620696	20.9622431607429	10.7971383438596	8.0401136528645	34.3866380196786	21.8655878433442
63	14.3901628674890	31.5075629004107	46.1457274837644	36.1011786225551	49.4285751140569	55.4810382959939	8.58137704887375	14.1232394339883	14.8895626904976	15.6215848409180	20.5612331813999	19.5938010637561
64	26.3944650492618	24.3341025692901	16.7388558792088	29.8617435731327	28.9939412927958	17.9473636114628	16.7727068718614	14.3595709842255	18.6199643576270	15.1050733353053	27.6047666049997	13.92333959491
65	8.45145436028925	24.8927624953134	9.23824802442032	35.6684272226716	45.9992821570376	21.6868222795075	4.42092641453089	19.4457400394615	13.5854269504694	12.8234588164466	27.5550425613107	4.30391523030784
66	24.7669029701436	12.4974654696188	7.33294880870215	38.5470483106106	35.183297492536	41.1485715354162	8.95645660592336	31.3920954940074	18.2719336083274	12.6297945181716	16.9726424493662	21.4535941681109
67	38.3202930889781	42.1299201242084	31.825092651277	42.7064250034223	37.9739516828714	42.7302563710746	27.8326556386848	17.1028705192147	22.3492206174786	25.0006512169195	23.0884482208005	26.8078602013222
68	9.37829047343958	0	3.48422842468908	10.5613100378556	34.7597263698804	0	15.3485572835852	15.1306467478154	15.1635913850166	10.2818916979454	0.986996932152765	10.8344198510276
69	26.5545501499226	31.5137747929849	35.0946804929297	22.9539237458999	53.8807690112142	13.5248548539701	18.1834428841418	26.6278904227243	13.0691640851835	21.3295556081147	33.5896932192461	23.5145025536938
70	7.28282014082671	6.96649963137273	2.73869882805011	13.8861650267709	34.1649357579844	5.63721271964653	10.3435336830726	5.55748237151513	2.66624460139149	17.2327297733877	11.9094706917025	10.5475422570769
71	11.0725378243723	18.8559621949139	22.2316984659048	28.1714275288424	22.2464400525980	23.495498755149	20.8971440246853	15.7008176737928	17.0259115669909	13.3625379298131	25.1615973812427	26.4619723834560
72	8.98996448030304	52.5928758297824	26.2448555820822	27.5829220468533	59.9788217181588	45.601797416687	13.8116775932185	33.2827914492196	19.9574933682725	10.7853037407978	20.0523905090070	22.1426080291191
73	16.9562819718692	26.8549058639329	23.1102144058657	16.1268623251580	31.4865579207767	40.5226243744862	2.16598132833895	25.0717780568705	7.85077894237276	11.6428783714372	29.4650363669384	10.2695385080417
74	15.0890582348518	25.2102845674683	23.1642560196126	43.6660372545033	19.5967109341297	21.7163691042513	12.2435944332277	18.7593404897405	8.9988356402047	17.2305171928269	17.1290883487577	9.49622482442754
75	24.0168384336424	21.6189177698458	28.4145480589927	25.1157031531641	25.8340851657127	10.4229298265378	7.501142560864	22.75418618045	9.06743520194754	12.4181992700301	16.2185346148587	13.7573933264474
76	9.40252443377922	14.7201388103235	23.5533601235707	9.22548348614067	34.4664623032476	9.18222563608027	12.9191843205871	22.9669980197424	4.94251305909044	15.2915282615157	18.0221062088727	20.0759443367117
77	25.3227707621676	18.0641197738438	22.8816415578557	10.8434302326154	31.6271607716127	22.8654950800294	13.1426048035397	11.7900630092970	17.5522725051637	14.1126741455393	21.0967982530869	15.3538121408708
78	19.7099303416719	19.9796710219873	20.2761581649777	16.5588815531845	21.5360085824558	28.4626020590779	13.2001571601173	12.0292506931537	19.3064087577716	21.6804942251325	18.9547478864154	18.2203518347460
79	21.6485037097774	14.0680670823261	15.8624362588136	19.9989654027341	44.5447153708769	23.5434655205537	7.30719158005728	10.4546573152237	22.6178782587430	14.0552170569032	30.6132859805028	15.7785107968084
80	26.1913311524283	20.3743776727363	0	30.4335443919253	28.0849205592635	16.4236359754251	13.5061216509923	18.1608816862119	5.05503675775254	22.4620582406622	16.7015205409632	14.2482593772483
81	8.56824204342994	5.73861586833643	38.093176962549	30.53716770961	39.0460992448730	37.9800518386428	13.5887764741393	19.5394180102309	19.5329899913516	15.2325161606816	26.0669290671848	7.9118244026643
82	11.5397288731169	10.5597604058881	28.8184367812867	33.6141791434821	30.2869500065823	18.6428089119667	11.4647204410394	6.88648574534685	9.0728602858085	3.25819540069116	23.0818047400071	23.3234314474625
83	16.3764810347842	16.6755500847394	18.9719181953137	13.1620903436127	31.1083547066487	13.0660224396505	8.44335653037243	22.047515826663	25.4630758309657	23.3583817700914	15.2514964143560	21.5016380307287
84	11.0803031977698	50.9240573613532	17.1551455530004	20.1171644608832	55.7101404560162	49.4150045507198	17.5649165038144	28.2971191346396	17.0566960403503	25.7707638597146	22.4144506395824	28.1260579706082
85	29.6879154493078	18.2285557789532	33.8776868494809	12.6824250230504	62.2783711580298	60.791198731371	18.088194408627	26.1709041375212	27.7992797189943	20.0563876083105	29.9949979850904	25.6086106661728
86	35.8797352307987	49.0977485875588	36.7056571705451	24.1834634586509	43.3873720982065	43.7918457593403	21.4695617080114	22.8490293720575	17.1386733143293	24.4612350331557	30.7188443671282	23.1747771150707
87	8.44692833242627	18.0480810190978	13.0353855967377	22.9635366994155	26.901757842532	0.565660846716384	9.64996243933389	16.0908827765592	17.6095044755579	19.5867813968431	22.3004896684324	11.9130873431966
88	26.8167184055038	17.6842813498538	19.1148557788776	24.1661451413520	42.2109520563994	31.8463292014102	21.5747174987302	12.1447236205523	23.1310658773563	26.4696826655133	13.0056065093173	17.3348338296864
89	39.0669110015211	42.6823788306382	23.9969110409504	52.7554335719779	34.6248644936406	40.5449006723487	14.7615170270307	22.833863312633	30.2252008314101	24.2261314518302	33.9894792318421	21.8985069504790
90	17.9086266772534	0.195614714463183	9.03805241360017	5.67302222206084	42.7069660871805	32.4548711691116	12.2265012228754	10.8263244121057	9.91363401587529	15.1211940267405	16.9182595476121	23.3800529101744
91	11.8622296697822	21.9842568690914	17.2457454245977	28.8188225284723	33.9660202379203	35.9200783145583	18.3601539034671	32.722521049338	0.409605953619598	20.9366302931239	29.4749607514476	12.4985274833371
92	37.045756597721	35.6903789490795	18.4406128818812	49.3860278509542	53.8570526125552	47.7357642470284	18.6220064754139	23.8818846667065	26.2003278295423	19.3342764174699	21.9386270617026	28.2116477207662
93	15.8968939915307	0	17.8972542543911	28.6536486759151	24.9955744187573	13.8367387736903	3.73658171188646	15.9764316313986	14.5089909417343	16.6354733839808	24.4951251165061	25.8277397109643
94	12.7537716507120	6.3676663612583	30.4604794305354	19.7773874049371	41.478213075716	31.5756604637752	22.9713267665112	19.9793060771215	20.2294919737561	6.3707849971734	17.4638797372815	19.1188572836569
95	6.39419319603908	15.8790583333434	18.4136487490880	23.0247546076773	31.3286339099809	20.8996576612729	15.1933643292497	19.3041077236920	11.5773384069082	12.8147530341325	7.37168173814147	1.51256649419876
96	28.5534448134248	32.5109572901552	26.0357917151250	34.9166485385119	47.0312664023816	33.1163881672674	15.1317253772781	26.7780293783905	20.0393605246045	24.6928446449979	25.7942250638099	24.6080962041718
97	16.1448743288814	38.9449650858655	8.65400340749652	29.3277693778009	42.512398045491	36.1432617158033	26.3082763072588	12.7564562098713	20.9674490599726	21.4286983673515	27.3251621786032	21.4566201670479
98	38.1646459492277	24.3349451465534	35.3111131460852	27.8882591349753	35.1014343640581	13.8420512360406	11.2854033949321	13.8040416808170	12.5854045100508	9.92758338165362	33.9827093232409	9.79102829315721
99	17.914881635	43.6173964816691	27.4890928501292	33.6014975706202	34.7706786702036	30.2419618656013	7.88179413059263	15.2984987784698	24.5582219845425	16.3330049150355	26.2735436805479	24.7914710283631
100	15.9815832210371	19.9097326307719	35.1855149790968	9.77632597682499	29.8012466592424	37.3723106958701	23.6070645102617	24.8114096919652	15.9363137537658	18.8122525879719	32.2287511469777	9.5190675666186
101	19.4486961507377	57.8624909778457	22.7512513375847	28.219013887387	44.9838921892325	60.6537873710409	18.8138058521715	36.9438063531893	24.6059279144597	14.2020391217448	25.0409417226318	24.1941745410287
102	9.90397338425277	20.9988098996647	38.8419199332148	39.4114968168947	39.0326337691197	24.0107790488007	2.55122160802488	17.646499953908	7.6062489175826	13.9834616724094	20.3746731373652	12.6158754629407
103	14.5956253198848	36.0499483208955	25.0110578668408	27.1167685238297	41.722892501807	9.40092437099012	16.3309472661263	17.9294576717386	10.2927783416442	24.0899218705735	15.5060494959230	29.665115318826
104	26.9679896116612	27.2554620602336	21.1134403962319	19.3637325924544	30.1391406323846	21.0407016608613	8.96557029461879	20.1326093401293	14.8071325754365	13.7755003165654	5.31781532919262	23.5324666805454
105	9.42180329633972	37.6164889320947	13.3057818456040	47.479388117861	27.3737031566656	2.93231263888921	8.47355848762553	15.116930783945	17.1673231533893	11.5092591939171	22.8545973968249	8.64141083042824
106	14.7930511189992	23.4223904306794	30.8809277011938	11.3877501157132	37.6039610191276	21.4285855673653	5.76266649352415	30.0736237286191	17.8342178521768	10.0204131285273	24.5268691019129	7.25527612144382
107	9.58358828767423	36.2434363220192	13.9826787982381	36.0917036047248	41.4165446167897	43.9708482055131	18.048653632716	15.7148209540826	13.7369884880685	25.5840171382858	34.5951500584126	26.2829665973575
108	21.2864518992195	1.78766365161720	21.9191916857530	13.2361163850773	32.4053537043840	22.0322823338298	7.09131767587705	9.34652369491685	14.9701453669316	1.73286168394955	18.9893587146532	10.9714052861069
109	5.33320290149638	15.6113986008923	9.62952873644386	25.3848923720089	23.8222708014259	10.1711941549418	2.90678924087193	16.4284762724294	0	12.1218591390719	7.22542391897336	8.62669031437786
110	12.6072623326420	5.38956635505100	2.34119267817053	31.8588028596456	26.8038709944165	11.182712122682	9.43749344830978	17.6784316044181	15.6218111926358	8.11373991024869	39.513939028264	20.5238070798575
111	16.6473114129435	27.9164770676311	14.3321122258358	20.2402272716370	14.0743601530905	21.8153550367243	17.6314278463472	30.5643516781489	13.4986610467353	17.5481599612711	25.1681788312139	13.1214865475031
112	20.6116362925140	21.9395942530888	18.6050268340515	24.6434310771439	34.4675834954072	37.0495287981682	14.1262896420955	12.3753662223721	8.81408119671488	17.6503399342434	33.2976247313310	14.5119630720791
113	16.1298043762535	43.4909280804775	25.9295178178165	30.0506519087773	46.4214724670368	36.1090169406536	16.5078462197974	30.1631435096283	20.4169068120915	11.5360836314633	37.8843086626024	38.3920915503637
114	15.721253125324	19.7634281554755	7.88456952155698	16.9669304859778	25.1400983011262	0	13.1623199050962	23.4318725280918	0	24.0608535796236	22.1181199233309	18.650735512246
115	22.2937884696011	46.1389770776848	50.0748390370824	27.9588345053398	73.5364791150441	63.541977149028	19.4817759813355	11.7165808557743	29.7224060288493	25.0326832167357	33.1024317425788	23.0534782573869
116	14.5856077121998	35.5741189849153	22.7197011062393	34.4251161933822	40.1550731291601	53.9265883290702	17.708605394783	16.8958921963464	0	17.1405069220670	30.0995834631953	8.03087625393076
117	17.0534289847422	29.6454508191269	25.0811846766902	10.0402107823803	40.4389071304044	34.6354803341441	7.56161451675822	8.19909115500208	11.5575758745558	9.84363672833075	25.5446220814566	13.3672233710472
118	22.5209371877311	49.2967112743231	18.6287291931458	49.8281913564032	50.9748496397495	68.2373026883467	22.6397241598869	12.7950421336295	17.4829054683896	22.1921161634959	26.5892103499913	33.7379732398009
119	21.3676946241996	29.6333726287918	18.4854652746716	12.5455922290243	57.1209224101626	21.1125807612001	10.8688586709197	5.82480280506477	12.0407527640392	7.69636315204306	16.4973129347082	6.66300212018821
120	22.2400235527678	37.0129143511361	40.6642629455188	30.9088790557496	25.7745795443975	39.9272630982442	15.4983292064523	17.3535899811435	5.39509859023339	20.0039122070208	34.8531233683221	32.0083468534405
121	38.3500066066474	23.7014685248133	11.4163800113334	37.1320314367883	36.4460983381888	9.80051842229174	18.4939693705429	18.7680329899743	14.9288838119098	8.36509485852678	6.1404501505766	6.62921791703477
122	13.3945942690304	23.685714621767	20.2427032129616	19.7695580596782	43.8826414440943	35.6537710944516	10.2486983974833	28.4984318441291	18.9134252716522	11.5917214937338	32.407356880932	17.9239595781111
123	19.8170605579953	19.1603505598456	21.7688960401820	22.8640015025531	11.5694381012539	0	15.6719124599274	10.8378873740546	7.01428272031089	20.0029696364492	17.5388727255305	10.8270183336372
124	25.9906868589420	23.6277166864170	46.7027577582133	22.4560487166668	26.3243852978758	18.3214491778511	12.4857265205465	27.3276097835946	9.7831487242712	14.4571298082275	13.2225400008627	2.46653077391673
125	19.4414789715547	10.0997159823077	20.7015888184197	23.9670901017130	19.9207664238745	23.6914920607716	14.7369204095559	15.1984909800007	10.0668932677871	10.8310501969534	18.4471928327766	6.05978454950410
126	17.8633871078564	35.5554513672821	16.8832622510081	31.6792876082032	14.0914941163785	24.6661434098447	11.4419970672245	12.9815558955994	4.99833387356464	2.29508627231415	16.7357957808777	14.9402824339811
127	29.525837285613	48.0397027213067	28.5933508755579	23.4781299438603	23.2193481590297	37.6277308172749	15.2379274911504	22.8190893002352	19.0985999566496	15.4200717912281	28.8593385597281	37.0746067566308
128	14.7672304396374	26.7630204699599	35.7358739239125	14.1918978111485	21.5817501421385	38.7133948186129	9.3699547797047	28.2649082310594	19.3912532276164	23.3342988643633	37.9833547822439	23.9651998431869
129	31.2075496327382	30.0653897228439	4.48604884269736	36.9630176279118	58.2477260170378	23.896226569725	12.5070516737526	22.2325920974701	5.58862697267173	11.5218741922919	24.4608911639493	25.9219721869625
130	14.9277953027912	22.8883241417274	11.5302688718669	28.8825613677077	27.3010665506435	19.5932681198390	0	12.7089137595746	20.1326014479493	13.5106379788247	29.2442870661382	29.5351632291997
131	12.8156400263804	20.4664892995377	35.6445851543354	31.2276583369974	54.5287215190885	49.3455912631247	21.564902954776	26.9944800543007	19.6889296236586	21.3554396917527	18.9790612479986	22.4460542193959
132	12.5621744058622	7.72398502894968	2.08366580638978	15.2297690107254	14.2507728840853	18.7365490970408	12.6699612741602	16.1958935706664	8.38440667128872	7.7040981651029	2.04029485309889	3.38569152818136
133	24.9439422403689	43.1108747585429	20.2696300003839	36.6919024989834	53.9034983111786	44.7533289740663	22.4513681202062	21.2523256414230	24.3588579725702	21.6706586483078	36.3317227162246	27.9619212848828
134	22.3035622165264	16.2809402319459	10.0146456214626	14.9853642856739	47.2447997119343	23.7014026827667	19.4119710386770	23.1406121760344	2.59420641244534	19.648379234693	21.1770574475933	17.6135221661171
135	21.5539818929779	16.2592924980186	48.5678867868059	24.1064251155186	25.1746653423521	19.5795198337649	7.71238299986142	20.0054798448682	14.0579736502728	6.45230834799326	9.0641659107464	9.2021530069214
136	6.16386011901219	4.23275304690637	7.43228707387416	13.6841313928637	48.6139580953877	36.8140443819176	8.95886800475172	17.1557210380546	11.8078781692007	10.5286859464148	13.4341573422329	9.68663015388275
137	19.8392515643545	23.9185629235717	35.0665098298697	17.7904631638898	28.4464157529172	30.7343230179554	8.43086189293568	24.0324292869681	20.6874172769893	0.416735826566498	10.3811020352235	13.4455672677369
138	22.2505588213493	27.9458692100526	14.0703577496135	39.1448968686278	38.7351901388559	30.6276225575373	19.7108398520314	27.1287590423849	20.8138866409358	12.8995344625289	16.5467434443866	10.3970835225861
139	32.4069933498156	28.3798693482693	21.6783757804644	40.6280176589046	33.7935292640343	31.4569392173434	10.6349613749820	21.9615633843394	17.8910979161067	24.9956867615265	40.5112304257524	16.3598689868204
140	25.8685849056394	11.2117139621140	25.8615320819880	26.5584554244434	22.6266520557595	24.9684696484546	12.7107562437076	19.4129078524901	16.2684030337630	16.2627163479806	19.3081725675216	26.8015958602453
141	23.6989592672448	30.4624271071579	15.3424848903693	42.3280217597673	54.9225258108957	39.9295445809991	15.5225463813833	32.3653796586643	7.0559747147309	22.2303496946599	33.8594695766371	7.02758200165256
142	31.0414965095561	36.2145539722308	34.8891445964503	35.3448382101172	42.0547256859584	33.2339268340620	13.9557727040170	21.3932299260558	20.2647166996663	28.5533146904656	30.18208179734	33.8212342838711
143	21.6968242318166	34.4038087110322	25.1857202124858	28.4464555676971	49.7994237110409	34.8555026968988	17.2304073452043	14.7487512100664	22.4618850322259	15.6725461583796	29.7366038767486	16.2543481600709
144	34.352493610426	45.3913599986424	42.3758401610776	54.6759353723819	64.1155389355269	47.4257421684015	18.4782362423205	30.4133051570594	36.3059875411017	21.9016023350476	44.0346745981083	17.5457654270844
145	12.5776127095497	19.5354063669867	35.2358211836504	26.4147250179363	25.3555812170306	37.2538027142424	7.106921162498	11.7431392423916	11.9580695840619	18.2296748728093	6.22280790887817	0
146	19.4892057387666	23.2503793292871	15.8081296765773	28.5220365468179	33.2363055213548	33.7127454106546	12.050265999210	26.6265768485832	15.1565449898922	28.1726751923292	22.6487213592338	19.3822254834122
147	23.9938649743520	25.9075097309761	5.3125034567269	19.6955736925962	37.0973184303370	23.754161078943	8.8476611037005	21.3190060159431	3.75958416385257	1.96061014231102	27.6511177986144	15.2294357518162
148	24.294405112862	33.2880211170108	44.5583601283757	42.8272145226883	58.9417919917813	37.4860667522546	16.1669589065402	18.6286733520488	23.9368986285230	8.15568452564603	36.4823701204659	44.2577251830415
149	30.0768491427008	32.378798013116	14.7405415433814	50.5721370884144	31.8797687488965	24.3388606983626	23.2721451127710	25.8247290246826	18.5178761432771	13.8707078210403	23.2129487171605	35.3033293825172
150	26.1963501335880	21.6018553368388	17.4197012041687	32.518074111238	43.6011260908065	30.0647865240264	18.6123462212262	11.1224950150395	12.1599804421739	17.8608775836111	13.7419919019634	10.4505738872221
151	12.0692276607543	39.6230057231073	16.6238295292995	16.2667598125381	38.182166919328	26.2276932011774	0.423449447864389	25.9300704973775	8.57904372011969	9.16679656082221	20.1098498305678	12.2107878363869
152	16.5873450328349	12.7416439531467	14.6351905990767	22.0260547397893	11.1768302438677	0	10.3255139688993	7.59346752224297	11.8259363398773	3.5013382354709	16.3402678081901	16.3897552765228
153	19.8495509643185	10.1825610437629	0.624442800973259	22.3762175805839	16.8904212819537	27.8309411487461	3.53318730645848	15.4118021085535	7.79108177322434	8.51535783600815	8.96277025907916	9.4908277544231
154	34.5096030514772	47.7267075746391	19.8469510599536	22.7923011408836	29.0277401329867	17.2718173243353	19.1193860181525	20.9131816324513	11.3948845982247	21.7228913494	18.8690580826480	13.6579217419344
155	21.6960710473017	42.8832725388231	34.8188754278433	37.8043154423234	52.134366845136	27.7304043727732	20.9227918628174	22.6618432410802	28.7194965826006	23.3677022214067	34.9904041198834	38.5388919607073
156	16.6480012437992	16.5752016946595	20.8125946669309	34.3526551617224	33.9455851061348	32.0506717322151	21.3883799672402	11.0247935534981	17.1852634864132	20.5495943166477	28.6355845241967	14.8484618309379
157	14.0308991054396	14.2564220585308	33.1732799035267	32.3178522111065	27.8768044694159	20.7943695944443	11.4814058741373	13.0959088854283	18.5104342442107	21.3709773762583	21.8202985163441	24.7842918347947
158	27.5267669338293	40.504756157022	27.1227097647276	36.1928288814627	39.3335064674404	14.7633101263321	22.5480515082684	21.0195702996267	19.1673649172801	26.6232916405857	15.6508633426553	17.8428397250442
159	16.338300248533	45.2037182987174	19.8817555039212	45.1931067711949	38.2401365810502	1.73091626543273	18.4586233974736	14.1340055789585	16.7814244031646	14.8484453177433	29.5329672966251	28.2389053522238
160	0	0	14.9427466320047	36.8845771950426	21.7931508250485	6.68336413255807	6.19571950485778	3.49800543137198	0	7.63511037920919	23.7910534783045	13.5053274749916
161	11.0479289665399	19.5115649702703	24.7831956558829	25.2130671391515	36.3303384968073	12.8644421979909	5.18906202035188	8.5931338479899	12.1137632026727	17.1137416453773	15.4744573106182	19.3071298506697
162	14.7598813384274	21.4397702703293	27.1190882179929	17.9956673461276	29.2256764524194	44.2303601271586	14.2390956686112	24.6076634294819	12.0332681613114	1.52251569770852	0	12.281339953208
163	17.7638894203269	32.0118468746579	1.53929692650047	27.5243723792406	29.2098762541674	43.4431311493171	20.3742719170196	22.5010531613168	20.6914585761906	17.7210596320491	28.5144835320578	32.8890132039215
164	28.9610051475547	25.2760617807529	0	19.2870465939914	46.086379085417	10.3251217529597	16.5004369791054	10.5614838678441	17.3137141137260	14.6705231505012	21.2584260669018	19.1689073971812
165	8.23272957120503	28.8640554149032	27.7155508243175	39.7347508656633	20.7481721497504	36.1216681148614	7.14654201305093	20.7817479174130	13.504955755332	6.06643833300443	25.1758714816660	8.12564124657609
166	16.5918277220179	15.2255532823402	0	33.4211234186954	28.1811165623523	33.0298971681635	6.74439552570829	13.7536192304722	7.43189664500792	17.4347510372249	16.8563879605782	16.7209898462193
167	23.7089443125884	33.0785305475795	20.5310174895252	33.0417422391787	38.9481283683699	40.2643513116737	14.3174021662626	7.55491034570628	6.20069397007626	24.1251126593777	19.6786626183233	13.5316263936046
168	24.7252874303026	26.696953524619	0	24.7820915207580	10.9969154297532	34.0629125451493	14.6072745589204	18.2313467885959	26.0201678478274	16.3855780695285	30.3338379062353	20.7835338285271
169	8.39034070902907	35.5826732820474	27.4514053826009	7.54385004030706	27.9837230632128	40.5152848771936	12.5619988663391	25.3207283727111	17.7745175844545	26.4596181727959	24.0655835566471	34.6687271067289
170	9.99152609102659	5.95555297399893	2.86877980455011	29.2981983226641	24.542368073876	14.5240990600352	0.998423576646985	11.9855977577137	6.32050634916064	18.8107101058841	11.9672294331112	7.85709872870238
171	31.0541289307514	50.3498781836996	38.7349459696295	38.0994675738235	52.8181621408406	49.1336639521001	22.5554722810116	23.6666520145028	26.6617798847043	14.6870104417057	30.9870416237039	28.8485043754969
172	30.5224918638377	22.6206060377329	12.5086601702129	30.9599645607007	21.7838652133973	24.095074687942	12.0423865095654	23.4491076511383	8.59633666393758	12.7777427888695	26.702471827115	23.9876176747697
173	21.2264792231558	30.7733439474445	29.0689808144864	24.0330902329303	34.3094851867408	22.245034887863	13.5904761038821	23.7300638859836	13.8106446506273	19.0320976110409	22.3823096224880	13.8054664802710
174	31.5328450277848	59.1825696440166	24.3830295378683	28.9139533362015	50.0805288491288	31.9717272991548	27.5474583233396	28.7941875632979	23.4744207598160	23.4840539688871	38.2326081566810	10.5726942757197
175	13.2813396482917	0	0	20.5697516475659	18.1820381073496	33.9186036198536	7.45169929559911	2.11759466271931	10.5623788102149	0.735357259567066	15.6643854063904	8.40236665389387
176	35.9837930233382	16.6350234927899	26.1344204540814	44.6041949447205	15.5755176271115	51.5604524857082	12.3618934237315	15.2813526422702	21.8460869791868	14.9992172727911	19.6370499380073	24.0651461265231
177	29.8472641601289	39.3756100106491	14.0995404488515	34.9307026716992	30.895840836162	26.3067777966851	22.8931027948595	19.1025041900090	25.2529391465906	14.0453162571223	7.34342233369095	18.5009252417602
178	24.1719450375642	36.8586828417782	12.1210908925914	53.995685584208	41.5384237076861	16.2038673094457	14.2996731908117	20.8015529357572	18.3969693276270	13.7822845239417	16.2060658730421	15.3791553371614
179	17.0513526175829	12.4901103186431	9.59604433458349	22.3468991599704	52.252978041375	22.7401693502401	19.1036062723630	19.4475686923974	10.3710476783803	9.71907944815434	12.7074900804168	10.9845283182801
180	20.6287151454749	20.5514505718583	25.7525124972022	49.0821746184664	37.7862363369915	28.4177924244043	9.55285285679983	23.0004175834727	3.04714802151943	5.52186128625888	8.27939876768073	22.3711459589981
181	21.6754039535079	43.8476998836905	31.3366116850628	21.0116703719386	23.0677944353954	63.5500155742348	18.8158578013724	33.6964167828612	32.1382872435531	23.0585351796207	25.5456760396565	31.9840649038649
182	25.2089783117620	12.4904118859925	33.610027121124	10.6427894310007	31.2857358070687	21.1646616857890	9.0066950501369	21.402034050765	14.3329764339225	27.2126543402422	39.9142094571493	23.8811247988351
183	34.7042066884382	36.7089710970183	3.06039566387505	30.7182519334286	39.9639538386467	54.5956990455107	23.2678685856163	18.6218830982876	9.507728473046	12.7924662634849	11.2773614150865	13.0250400359709
184	9.54785216815466	27.4241990911293	13.2830028145791	25.8660600815179	39.2236032141157	37.2000382101131	20.7122725071507	13.6659676279621	17.2827190687121	10.3894577987306	18.6573509962399	2.37512598694652
185	8.65532299843558	0	0	8.47642330810814	40.6574812144557	9.85890989305915	9.18029137656543	16.9596065410605	0	14.4366851682545	23.0768465384777	16.8223854947422
186	11.1542071106705	26.7695237954020	7.9240142231785	10.1760435046831	30.7964902032489	28.6029876446527	8.45722482696351	13.6561471118684	17.9653834236093	16.1968238400518	26.4006212954928	17.5236820919566
187	31.3963665525943	48.7781624522433	36.5846213285571	29.7620759986299	31.4244271109332	39.8150769179308	5.2977041311552	38.2013432464867	20.9033032382976	17.6170123046463	39.2421120036432	21.5346267219804
188	5.9709042687641	29.5283468686998	7.40442355833968	24.3512442186046	38.9279450691812	19.9293656943343	10.4077286320964	10.7876949497041	5.90997942430569	9.86338810960829	4.06493526787773	21.7948115771169
189	16.510096273626	11.4085151032468	1.25537076277715	11.0804968365436	13.1332618258475	20.4149164778979	8.2328442081378	14.6680424903409	10.0894917673682	0.419434115018101	2.34459537636435	2.11424189236930
190	18.2947434818800	12.2925765614923	11.8762148317985	30.9375648334351	30.4351234713494	1.39314158455712	8.46403680071259	22.1154574651903	7.94060114531883	21.2200277925071	35.7326963763495	26.0851391009486
191	27.614621686861	25.8336405383272	25.4185986050832	39.1144451339184	40.3367372094747	33.307694375615	3.74839473173432	27.4486652187061	15.1344863613597	10.1363023611422	35.1669592386877	20.0721831443087
192	23.2511786105096	9.86666173116427	17.0028885035150	32.6077075521428	43.4758056828705	19.5525920806057	6.79194662117478	15.4060616559163	10.4613951103235	21.3888540851654	28.6138630659718	10.2543699805792
193	29.4407642048088	31.5516683588843	39.4542801949394	18.5123077738631	39.7078203539078	28.9507100404588	11.4898642084010	25.6418496014462	16.6873597215631	14.0220507311180	28.5603051461145	9.86163669396436
194	12.7774104522959	14.4618205809988	28.1929492945214	11.7716055857937	37.0539478239756	19.5934437008489	11.0233102365305	13.6621784547206	7.25871710719224	12.3431441655081	24.4075528991989	11.5466778760357
195	13.0741504137504	12.2432007043975	24.5486090255852	17.3889100277263	12.7483696807191	35.0739068875264	16.8956716869822	14.5606295421574	10.7029366654600	11.2581691073785	31.3193035242561	5.56988279485558
196	14.5285170105196	30.3216230281054	31.1561848284115	24.1912204290184	32.4937096144442	23.3586354523618	11.5058232162821	19.3599497586780	14.6958796139582	12.1795036828399	9.9227248256535	27.4974151576496
197	15.5187987027436	33.1488592132232	35.3641633130592	27.345251088044	25.5489735286312	33.8911297390225	19.6065379444298	13.4771449911062	19.5113361620829	15.9932846999039	28.8568268768168	33.4788915873149
198	28.8568034070735	36.5259188326534	30.4686319518845	25.4508419249687	39.1570386874425	47.4197996638454	17.7174112085836	17.5171830583065	27.9790288784862	16.4632525899604	30.9774634014762	30.2250078549246
199	15.4494121281256	25.4686172633286	17.5318736178642	26.2226510311338	21.0449239024298	23.5062218439081	12.3641265056495	28.5036651827876	16.3152117194575	21.2316325743957	21.8700250221057	18.6177702239528
200	8.38825262784367	33.7567044123238	18.0362999830929	36.6941154366424	51.6891596182063	13.6518161413185	18.5920212573100	7.14577460903383	10.8473209656409	17.3929458355645	13.7966692851850	17.0598844430183
