# Supplementary material for: Simulated data from a genotype-to-phenotype crop growth model for pepper
Source: Data Brief. 2021 May 11;36:107119. doi: 10.1016/j.dib.2021.107119 (PMC8165395; doi:10.1016/j.dib.2021.107119)
Supplement: Supplementary file 1 [file mmc1.zip › Full 100 GxE datasets/100 -- h2 = 0.3/1754646252 200 0.64 0.48 0.64 0.95 0.8 11 GxEyield.csv]

	NL1-15	NL1-20	NL1-25	NL5-15	NL5-20	NL5-25	SP1-15	SP1-20	SP1-25	SP5-15	SP5-20	SP5-25
1	35.3924800932167	54.4339169617886	40.9136339821477	36.0949922212704	73.8652877825017	51.4234235974258	20.9409882470657	25.6332952971368	9.61101380588428	8.70183382245598	26.2037336693571	10.7501100512321
2	20.5591866235408	31.2313035755323	10.4468931437052	26.9192539224710	59.8358870153343	26.9975877833214	12.6598721539373	30.8192366842024	36.0872676709994	15.7833651663954	12.0096470394846	15.9044081677185
3	14.0331736355448	13.4026940438221	21.0903825240141	32.3028879917666	45.0548776421284	36.6755570781982	7.84377589075862	2.34839780334459	13.9759497562143	7.26175752648488	15.2886312591975	5.21115101060033
4	14.5275840647914	32.4908526613967	12.6841442379890	29.8970759549302	29.3234955836439	17.0143827992544	14.4387395116913	14.6366948815123	23.3156768663296	23.3350451462	19.0670398973967	27.9096986410673
5	15.1373745968852	22.3653129655074	25.5412983745280	13.3900638234796	22.4191661929401	20.652640966471	14.7186681092609	10.6361654134392	23.3007307407094	16.9092784106895	17.0309061393345	9.506335649084
6	4.23917999681561	12.2767848125254	22.6143443145475	24.3493953141375	23.1940307916562	34.9353058482303	11.2177995939465	0	15.496865315067	8.4552339429445	12.3129028518444	15.5980965991619
7	20.1510734740963	17.3258885332460	9.93257496206973	15.3210373762113	30.4415395190715	2.00289935315303	7.55399653613213	7.95626726206735	16.4432327302513	9.52831817182835	22.2835868880281	14.5605085625226
8	16.4057606660092	33.6560506851733	4.13150642388809	28.9444794703775	35.6847637390941	26.3095630876615	19.7791775156666	25.2788511588583	1.82216142107726	25.2109415373076	27.9799051196142	12.2026335865525
9	12.8060723800661	32.0476664374582	22.8697296473997	19.8530470568300	18.5555542718042	27.1987509055055	16.1448256433981	3.02869389945581	21.1168694901247	5.84972054499391	24.2550320477073	11.1947804974365
10	21.9948621566777	57.9515707374957	38.8492213364548	46.0303804476387	58.066500378246	52.0661198881553	8.71288902592171	32.8714867969829	33.6005065735812	22.6088446617879	36.4462433786351	25.9285995499974
11	35.1634981198264	66.2371829273741	40.5502144587392	61.1205789211835	78.1405396252583	31.9885641409419	21.8762196905787	35.3155393005852	13.5344179531983	33.4703902371266	39.2916119400561	18.0878765675421
12	22.4043987835084	14.7412919566242	21.4021414293553	27.9823383442269	15.1600401230051	50.966833242313	16.0277424163952	12.0449830565551	13.9157615659645	13.2273677280977	14.9370727974892	13.8434488073356
13	26.5436470552466	56.3213356452125	28.2873354752683	24.2075203965917	18.1332635536788	51.1902980474765	15.5336469462828	21.0457370082226	26.8574019574816	14.9946534596589	17.0104114516658	20.6732323277495
14	12.8573271573457	30.7039070197364	28.3148978455352	28.3417572317537	32.5009131778197	42.5953385160377	11.7553519639908	20.9591753770018	26.7059855442676	19.6216301691179	24.3098894407882	32.7615732436517
15	14.2606538380455	12.6905571788957	13.0410528019643	0	10.1244546831204	20.8897911537436	7.53433546285344	18.8767145583181	16.2346392736336	25.840402913414	10.6340837822509	14.7157714970495
16	21.9859245575664	36.7444937156786	39.8417067904104	18.9418886844074	44.779362885545	43.7314818081638	18.683010208639	18.7007722507451	34.7554493416054	10.1970132080630	18.8617442330559	11.8869015748882
17	17.5617619504466	21.3651359978318	24.5416118189527	27.0708955413441	49.2949928141685	38.3446673748686	3.40512603063701	16.3442577541882	11.8672035867669	14.7293739247994	19.7948496374912	18.5695029811866
18	23.3455107587844	17.1156008232662	17.4740245138353	30.5262732837001	58.2032149594412	32.2382200968175	16.2848960522183	14.6509623649459	20.9032968691764	15.9122922171833	33.8836997806132	26.9658203373228
19	16.9367576307412	22.1503840357086	32.4405240564807	22.3675889458006	42.0217961176201	31.7554496908407	9.15567059625298	10.4471440832637	23.2863913890273	9.48884366219152	11.0176195229776	18.7186523130479
20	35.1062484432409	31.4769678844850	31.1238208333916	18.4686666193780	57.5642719346223	46.5929143633344	8.91225351936255	14.9337276720656	38.5006314185833	21.3788859876217	27.379637332941	25.1999713464589
21	23.816497983063	35.2765156514112	16.7975613551881	31.8971154264042	44.8165016944819	35.9513088930332	8.57463722382805	15.6321453578439	6.11726631177912	15.5936060750182	24.3988753737046	14.3297277083826
22	42.9748761512035	55.3270383799404	45.5048803339972	26.0858477373021	53.0619221834149	47.6440716012508	32.1175506245994	26.4067807555656	32.8733870853049	16.0291468778775	32.3271865919135	25.7384451736751
23	18.9916115252692	27.2796447834902	31.416083362116	39.7518296603732	52.9359618664654	21.1612183818556	11.6814762477751	17.6889883938365	14.3549589310160	26.1150277493744	12.4746882125819	7.87204619384079
24	12.5725785148024	2.73647956873855	15.4560095031148	25.6104559809789	39.042859474999	23.1052197218583	4.96401833199529	7.10932896724155	16.5350673081654	21.2874832773627	18.9334741069193	11.9957928793753
25	30.1036902464893	35.8198678740372	31.1897459754994	19.867567427204	33.1735348449507	15.6110399368793	0.476278130718686	30.633451142868	8.22354599936235	15.2494189853390	22.6234502750753	9.7370745649705
26	5.20216506607789	16.1396704909724	19.6448100405130	17.1512051029854	37.8500623803800	43.3978383386669	13.8206223448943	6.15892168183755	9.96959342936442	9.82592056747107	23.1928751115893	13.4413618212996
27	40.703484150468	37.294990985152	17.0196491527409	22.4695706408153	29.3124871277953	36.0852014946213	21.2187903310023	17.5074077283016	5.91035321589545	14.2187811198581	45.8225090119349	22.7317009549574
28	33.1680279305097	17.1927177913612	17.8917135628686	14.0904368222052	51.693748470311	18.5645051493060	15.1270957060476	11.2548302552524	23.7714182763077	7.70068190396022	7.33855719353488	0
29	18.8224234067769	4.43195056454694	17.6037669809267	29.7634236171086	26.3238085312894	15.6317601517495	12.0877298955408	15.9516565886084	6.57589872262635	19.3204949648169	16.7289955675909	12.3950831992716
30	24.9186387344290	14.8624361823463	35.6235846143486	35.1913279312207	20.6552788627782	24.5684242694769	6.84084720078103	22.9478082769053	22.3942663131338	14.9738329856255	33.3285712243499	19.0951217432264
31	19.7318106185073	23.8898336136334	24.6530896055943	23.8577925600596	23.3947558626989	9.74497004327855	15.7791454050752	24.1497448575656	20.3962077251058	15.3803457630631	6.88031364928185	5.53713873716198
32	11.9069495874209	35.0864226878731	6.16371470727742	12.6547036977987	24.9771018014852	37.9461084830832	23.6347481568937	12.5257615321247	16.4145009671159	18.3002362789314	32.363363732803	22.6849483216435
33	24.9173495905123	31.9306378694261	14.92419919096	39.4531536060737	27.9501606690039	8.1671580510432	14.4639516586131	14.9075434918276	13.9716616667540	25.6626570100494	18.5874371841602	18.045194027059
34	20.6478473644106	17.6873319743346	2.80992067294953	31.4333677707314	39.4885372438054	25.4233191443086	12.0628573243017	15.6706038463737	7.08964372904577	16.3358631513504	11.0822337337491	12.5492350778351
35	19.8341446162951	18.4033186213656	20.9446416650893	14.6704371961207	22.6794205717496	30.1131965523245	18.9403323921681	17.0093443082788	9.37090342103048	18.4305035084217	7.92950183601353	10.6725373475793
36	10.6789949817204	16.4088661766928	25.0268806173069	6.16113250933387	43.7250644356527	35.8043696625975	11.3002509998743	26.5210292677476	13.5970239564053	29.6946730071421	21.7057344009176	17.209024172331
37	27.8162979779622	40.5266492953384	33.3881265619742	54.9478003544211	41.5178736597289	32.5601367261435	25.7752195665618	26.2305318796345	11.7134998996967	22.2377111342889	18.7208603745282	28.9369655557475
38	23.0182132689186	32.1681622254863	36.7527102250380	28.088632907687	40.0263424312640	30.6326008984263	14.7475660558861	24.7296592943029	18.9760732027277	23.6651088483747	25.3637114149523	26.0675722054521
39	21.1856267493933	23.7553705730301	19.2685996058991	41.8609634146236	54.3557910438703	28.9717070912529	12.3874107060358	18.5897346882336	23.2598728527085	17.6254795470730	18.1259256398086	26.9003577596746
40	27.5981072561872	29.8859930489548	30.5710577014365	34.8941873681974	35.446262281467	18.0248228930604	16.2584927770832	11.0438774103878	20.1380342911361	19.9225202645489	19.5842260707334	23.7898450475695
41	6.85662024559971	20.0535977318706	15.0781326012207	20.9978209656851	7.74276439477028	23.2045729119614	11.279250538745	14.4291792744579	0	12.4508079528566	23.2566212994202	16.4701810071746
42	26.9175782653565	15.7724776475471	21.6881666408063	11.9763404432475	51.0152205777506	47.2634039178107	13.2975029722239	22.6681864289634	17.6884446019225	14.6073005916759	35.7144437260045	27.5550353961511
43	10.0825471240523	21.4591383674642	8.68208827140109	30.3862980828624	25.0241454750721	34.4315663196425	21.6093630539973	23.0597133798256	7.30451446915039	10.6765757693402	29.8411340445169	15.8236279238410
44	5.1442183940919	8.94161377192038	30.2492917023468	19.2445266479514	14.1464685053898	26.9871469675564	13.3405202823133	5.76015824790327	23.7242859534122	18.0329942439436	15.0517117702965	14.5024320278981
45	26.8056069948338	38.2157820432123	35.3859530313946	43.0429991112241	58.9827707333381	21.178873529188	22.575950546504	33.4004154530418	20.7565774957709	17.9983962399729	36.6802576747545	21.5165865574110
46	32.0199963548655	24.8379503093977	11.2510286903622	21.6679772862287	63.9071650517932	44.6638071148610	12.5261268924311	17.2639714860846	14.2798107390134	24.1150574673903	9.68641636558666	13.7409107262110
47	30.6881887591756	41.1196903167931	34.2351111951974	37.1609513297943	25.6188910912341	41.4313091324706	17.0260197448004	31.3473912207762	20.5085772423982	14.0638274266036	47.7773888042603	25.5590004027237
48	30.3230048909153	34.96277570296	29.3040762970725	38.5202936769718	32.2078023599516	14.1818048219504	20.9413901519925	23.8008973088327	27.9998090881257	15.8797371969762	25.6636231184653	18.5799471873541
49	20.4566526148976	26.9370337980481	7.67937905593346	17.3938787012122	43.4460047043807	9.72843765719533	11.7062920093614	28.7529543128094	22.6625389312869	17.2575157243336	33.2016468623229	26.9786437628731
50	14.7691453922624	2.14975471700989	5.56101847473025	28.1143604649927	37.5890292996031	17.3107786386069	14.0464590130881	3.70765795205672	6.47762006515106	10.9740370711056	17.9490532016026	11.4399657966032
51	11.8737424588160	38.6341146307177	27.2708609758144	36.8736371334875	64.7897089938433	24.4391811161884	18.3076143554182	24.2393747196801	30.8528467161992	24.3636587962958	18.1665039477177	28.5052374416351
52	15.2770886797599	6.76083411791492	6.31186846221935	24.2438239694154	22.2420988449523	16.221381809392	12.2006687690153	11.3768338523701	4.39001101512916	9.35661537197046	12.9293592487833	21.8599363691156
53	19.3957092263617	37.2370787982518	19.4005301136514	49.2724726810337	28.7362459547844	33.3876263688825	17.9255618297845	15.0959794910477	18.0074226329976	10.8512862747932	21.7989007485866	33.1469756004132
54	25.0953878131179	35.3661180185284	35.5121506900575	18.6208099207896	27.8814570487315	24.6942605116860	15.4240029945787	14.3056163728191	17.3228176997535	17.8125762925380	15.0540311575259	31.6018837498242
55	25.1274867308451	14.8783103527369	25.9388207428744	42.6161779151373	30.9622616553052	44.0707893783971	16.1458641238341	25.604643075762	23.3763990053153	16.3745437425279	12.5016069801471	12.7418892514009
56	16.2533535769650	28.4703274947223	26.8387850604927	31.5311374702171	21.5887075667645	34.8744299074209	19.1589896678534	20.8290100956783	22.2885459768182	16.5494094483893	17.606340320463	9.86762911598417
57	22.6590536487321	53.1402835840297	30.9713312707463	41.6300975112909	35.7707329785728	27.6288628084681	13.9350733341949	18.7546545527362	12.3899478704285	30.924027194488	21.4187286310512	14.0622696935527
58	25.7578615510244	17.5855880271842	40.6017981560121	30.0461906273621	36.2332582228653	34.6155383017605	3.54093690345045	12.0959502670697	19.4241298034808	18.1640120635882	15.1711209362100	31.4379677247982
59	23.7676137297123	43.8616278723442	25.67916358557	42.3147428817866	63.1298239472415	19.3102438243206	17.8135489869202	29.7370682538761	28.9659383250949	16.2198489267907	31.8692709262236	19.7347585288354
60	20.7809579268832	16.2455927062788	8.11692552884466	35.5974981863892	18.4657530059783	5.94416020340662	13.8557620411740	6.44633127576986	16.7661194444602	11.5891219203341	22.8972574289173	17.123026993176
61	13.367976201735	5.39045877770239	15.0089165849571	20.9509575365257	14.6500814053215	7.39495646176228	6.62792901588648	7.58052561482111	5.12927461865839	5.16840209098891	12.6567176134668	0
62	23.6414049557671	12.7451669287397	12.7139870803915	28.0750493293471	20.2698509666372	7.76082087201678	19.0814268992331	18.9871185177715	8.31504887886425	24.8810820984121	17.7285645411824	21.4480754020449
63	22.4544753657117	27.3268684667862	25.1221774045059	23.7711642202324	31.5502924551398	19.1857208423385	19.3024788009577	17.3118044440495	9.65950793843403	15.1498749469490	12.4625891498781	10.0034835057449
64	18.7320190654751	16.1556291645034	11.2051335015189	24.1482164172597	31.8055514973878	22.0399860804111	12.7124339958644	15.8044923537583	10.3592296448277	13.7677731349308	20.7969255709612	0
65	25.2691235999313	8.307403717106	27.7609785929036	29.0630295046306	29.3304206080242	0	17.9948566486171	30.9220164452668	22.3127257605304	18.1425485586875	6.74473070745556	13.6569826976772
66	34.7345049900398	41.8558856588502	25.7819568083249	42.2518766481884	47.2585714726557	39.8938819964366	24.8308756460417	36.0361550658102	18.7342823427871	26.9433423752549	36.2273442308567	32.0870092135135
67	7.26597605594708	17.1341186688266	6.0318845117351	15.1994644885066	27.9523495669999	23.0642040473483	14.3659020275258	11.7554755156015	12.0314496090291	15.4199059245975	17.3128719180128	20.7614439760382
68	12.5442535796850	34.6520779344124	28.6192883170522	30.1032239519951	47.3355212459227	7.69227428299813	18.6544131400308	22.8074949312531	11.7850830386560	23.2741597206673	22.1992938798099	9.44804904536763
69	20.0160196366282	38.7698460730222	17.0166019409937	34.4086995849398	17.2981993391705	25.2108005444528	13.3652731860544	24.7419384164943	18.6209235173469	25.7901025073170	20.3345112582571	15.5082478406164
70	26.7533794843086	17.4441335607824	17.6821026081765	27.0865937001289	24.4189099102573	24.5205265299029	17.7900126466229	8.29622601915722	1.65302248257538	13.8101091901053	31.6222833743441	12.7238598929837
71	7.00515820022133	6.85234967742616	16.3194048185051	11.8579632509401	20.9585923017585	19.6572625694379	18.1648171758830	24.1303004115715	0	15.6903988539548	17.1354923860409	4.93979943129425
72	9.7301017461912	16.6563527416181	19.6695931743148	21.5679051968172	33.0946282923097	15.2290010832525	12.9759646765699	32.4713228060534	14.8779102797612	20.3689501646586	7.99230332997312	16.7167100357207
73	13.8475849032302	34.4186480139524	22.7555010247531	35.519444667765	41.3279601512589	28.6051096139898	11.4011528452208	22.1401332171109	8.67445368796935	12.9876551139733	33.2489410556701	18.7145659498709
74	6.80048746107319	1.97762643628375	1.89137351019968	14.6114771802198	29.54816486436	5.42861652333077	15.0905014793568	17.9384987200684	14.4637483804183	10.7593305835043	25.2782276788656	10.8914320419758
75	12.7672958024923	33.623264965461	39.1850747852133	35.6883384691819	51.0983426090743	26.3739114153670	11.1450177978276	14.9888823918515	14.8306063324541	13.6994556517158	26.1575006656068	22.6063122511415
76	14.7187182417684	13.5462212108163	1.83199765696269	33.5125294238479	20.3084347091363	3.45038084476096	11.8570548219453	16.0548900016213	17.4997612620086	12.8088679347419	14.6274846271003	12.4252235984097
77	21.2427121903979	38.3230436066444	30.1095359847300	29.6445706841831	65.8358200619708	26.5944156202351	19.0936195252707	30.8396027240645	15.0289576649567	14.8044119508847	26.0055584573561	17.1748252923571
78	5.17594962960212	32.3875662995233	13.6579140939259	15.9367720414057	4.75755039692774	17.2146641332900	23.9042877790182	21.8940481142808	23.8020366338245	11.9312322897518	17.5628896506309	20.102857546
79	24.3151732563398	34.522639657404	13.6631643568261	36.544667590244	17.9711697356535	39.3896667304029	15.0361114999731	21.3350735045056	18.3026824464938	20.3879866577000	28.2166449825782	20.8087386550141
80	37.1023544591476	32.8140087871240	20.5860463884939	26.0382387941246	31.5241389513766	30.5237864420688	19.5231226093023	18.2746796388884	17.9460904953967	15.871586956272	11.4522218258590	17.7981545597342
81	13.7708104692876	9.24393047088115	30.1317202296575	34.4372851968253	37.7361207940156	23.6721008670431	10.4304811253232	11.4604195307166	11.1569909042536	10.6543313761955	31.2235644625045	9.10878364886811
82	10.3970063319528	32.1348119977564	15.2571734948197	25.0769409004613	42.8521670989474	7.32924357843322	13.9679229172517	17.9456063083310	11.4378078694488	22.9735420403018	41.9184922557353	16.9248691917817
83	11.5437537297984	57.482306455814	42.4272622461569	33.5123368417045	50.1558609604077	48.4299344201218	22.2889064185906	18.3357702785695	27.5637097390534	20.2620988395538	23.0608374663171	30.2301093548243
84	22.8172945098761	23.8543570040218	21.1339450530488	27.2643169294932	46.2521423686782	21.2914984921906	10.5674447708743	9.41903973346207	20.2198900528180	18.000681560557	11.5277811914167	16.4264986994880
85	23.2821282148544	38.5650351558649	38.2466978631239	30.4281030997857	45.8730296000343	18.8014867391754	28.4971788170631	32.4879280858375	15.2077628844263	19.2073880394687	34.7185891045145	27.7354512151129
86	5.05235564990661	16.8453503097446	24.3633146396869	35.616413237039	36.9642641965399	49.2307475670128	12.3313563993885	15.0877413643887	18.9837058405000	19.2099466781981	27.5881083516083	24.1631553192831
87	36.6604472216395	28.9093870892573	0	16.1064314564802	10.6860915265253	18.7361286231058	16.5228778339221	20.8869287564523	8.39155416128732	16.5057386527583	12.4302747239580	12.5095387292392
88	10.2306044091101	28.3423484560312	27.3941053068582	22.6794865160217	22.5155925939485	27.1207455889407	4.19847475805279	11.8092904624188	24.0589228496952	15.8247597155619	20.7147169772248	20.2806060614857
89	10.0450991033099	20.8497753518745	22.8025526733336	16.3822033531200	27.7521557006522	35.3953822999396	16.2090648647157	25.0471597745579	25.9622690556702	13.5925764158054	14.4493305255781	10.9111664457092
90	17.3019771631383	34.5109126431706	9.35263787713954	25.0057149420612	50.8176002429752	23.9880878873375	7.09114997865666	22.5513596382599	23.3495813769921	20.5706233726977	15.4668410822535	26.6194938049337
91	29.9198732733091	35.1494174450265	22.4847192439191	19.3696596201357	44.0541171630203	16.4775362264663	4.913608685931	20.3753924388114	18.3601357596483	22.5013536457513	42.0432155596184	28.7560907993885
92	14.6009751890528	34.6465419114504	19.2978471627725	22.753674683547	38.8329128963961	49.165500459902	12.6827969585077	14.9929716801075	7.99372315940998	20.0798378947760	26.3726605575444	22.6405374707519
93	14.4634139185039	47.3148423245187	20.630190423382	29.0236788828779	33.8273366970973	26.8445378334942	24.4810504253645	15.2218239838755	13.7477504617728	22.9683891589087	30.1768409065454	8.93837424907504
94	3.86864450632228	14.3561222592765	12.5288915781091	20.8096579089407	14.792101383326	33.4448708479042	3.9443788932738	10.7285343730051	23.1108613070181	26.5890824856987	22.7574000465301	7.70426261246267
95	27.8624181244126	23.8153268844387	20.6362827359073	25.7698636408429	50.376922935488	27.6848716604119	15.5321663116809	12.7950123403144	4.92028834588529	9.39319064687383	28.724609239464	16.0950251152406
96	12.5775206010803	24.5114947519749	21.7669584021743	22.5340559229532	51.4731524288127	35.8980562110805	8.56246514647647	28.0722863542445	13.6106965374444	14.4218205397195	15.3741100568476	22.5782382737785
97	7.86081776550483	25.3865799778176	13.5863083572968	8.44441053044169	29.3605256606419	12.2949171600934	12.9063880188360	7.58479971678544	13.4096857024662	19.0541267517062	21.6560848380072	25.2846891395718
98	6.79050395320543	0	21.6914287522481	0.763545018636993	10.2464263010926	14.3865084386403	5.6597987480894	2.83474400197137	16.9651727393175	0	23.2593088454507	11.8549109211274
99	1.44129717855477	13.2418189970266	29.8180048355558	4.58701222914559	32.3240785020760	26.9298297483206	8.57082686401614	2.58927522810906	12.5645887508921	13.4798646797959	19.4283195745196	13.4964243836574
100	37.5413384779651	14.3653407753508	23.6048148065642	19.3139418022448	35.8921963551197	17.6956702581685	15.5485289354955	20.9595544420784	16.8906166577548	12.9684912616072	25.6699130121455	18.5908912775265
101	4.45536918913349	7.60512408129867	23.0798687037075	15.4716604365656	34.0012526073021	23.5033811023448	2.92563104130326	7.43307659706213	16.7384525686171	14.7639813797511	11.8751373121033	5.94619414402475
102	31.7497648275882	34.3567430555246	15.7779514495643	31.8317699042284	49.1703156563785	34.6260195621189	22.2483693096722	20.7307304105025	14.2985049545275	24.1711980965523	26.1543610820387	9.94346131973468
103	15.7152996770495	30.8060418997149	31.3552685406994	30.2520508133773	40.3775830229238	37.6125906596087	11.2920030005851	27.5321706927494	18.6174485251964	20.0955161514829	20.7978907756916	20.5803609230923
104	28.1091732939517	25.4942077272068	14.6863888374135	32.1600111236768	22.8535041755484	33.5386015613624	9.99393144757572	22.8347875027932	7.82705955549329	19.1970142296933	29.1447907004044	1.40653006687896
105	24.7391683056376	27.8091241907161	33.601630078857	43.8530983084108	67.499618525569	37.902844784529	21.2695713167105	18.0568123005753	11.0185889751392	12.6980711561725	36.0748424693345	36.2640742821777
106	11.8212181765667	39.3256275948834	28.2960198315623	15.3753535882041	48.4810594928839	46.3470781935404	23.3016615393346	23.3180147928307	26.0394553261675	25.7972871824562	26.4537894464363	23.5130225729371
107	13.9072300745276	38.4854198074407	3.38143669454614	29.3026640464333	23.1071855213517	38.8458268927199	17.6748977726301	21.1047383110135	16.0226071313812	17.2249415004880	20.4591404572047	21.6059023907031
108	5.27253809290795	10.7473683620352	14.8733588419923	14.7360418662845	24.2453218153923	0.805748288212786	11.4000604594174	12.709757379746	0	13.8914229708934	23.526185936596	8.39881684022706
109	35.7677900244214	57.0557515843507	48.1966388141987	41.1224496163235	59.2801668882128	56.4767615565365	24.498934081203	26.6392256942985	40.4309013610584	22.8979458643935	40.8923156182291	28.3016483765540
110	16.5041153270440	13.9098609512523	0.520566661260057	12.1781862776741	24.0284632937458	26.8676932550858	10.0171958259054	11.3963894931160	4.7434238260397	12.9997309663165	30.9284024333995	11.7815638950026
111	16.601148295402	27.6354462530940	16.7733580562644	30.7929528746653	38.4902578605669	32.9248901243561	19.3334911321521	29.8939846517588	19.4759233582268	21.7031567411882	19.7314705594679	15.1455130706140
112	25.9288000425473	31.9593827959135	11.8049131690727	14.6169645515788	25.3967842865157	22.8394803365253	9.9466903102478	13.2605831628707	20.2670838430233	12.2329743484246	16.5701681366258	13.0315366817257
113	30.890236908107	29.7712424683717	30.7724207705528	11.1586071925142	5.54713288389797	26.8218395419374	10.4051419462615	23.6374344025655	8.77456828125059	22.5635487448812	16.8320580192802	29.2393570093644
114	28.2289549600213	30.6850545711207	11.8141496526176	31.3762798469417	32.9749109400609	25.8095705017645	5.69081902061644	16.5938033518355	0	10.2949575585035	11.7661824609477	5.8201419680013
115	11.8100003428375	14.8312067636497	9.15522411747605	20.849921548838	38.3254593420742	16.8101777801970	13.6078832373593	24.7365346723563	8.07550774472021	5.30409694014362	15.7560062995547	10.2054459345395
116	5.9663291139423	34.3478900091354	17.2883137749451	24.5746993750685	42.9892883388757	24.8934807932658	12.5463233405655	4.72561823481651	30.8432414835198	10.5784764783475	10.453791785368	32.5389187070587
117	19.1891311650007	27.8321270946264	30.7409080499051	34.8362267111664	42.3210171094805	28.7564751036266	20.8947732893638	18.3493376346957	17.6945475061306	16.3995209638889	22.5578857311128	14.2124714917340
118	6.67674544228479	3.53464166173284	3.91225421782478	20.9461044575083	28.8584281704216	16.8472355285592	5.37224102585422	5.9511258914132	10.3866484683382	14.9624353339447	12.4965812650381	9.58867159174271
119	29.8931651379551	26.1548607181931	33.0850697949885	34.7347059760903	47.134450055871	52.2511369560223	11.6728472352724	24.4695479207816	22.8735434816450	18.3823817721268	28.7043492824528	7.97377855793594
120	9.4361609674547	28.5399596180557	9.86778774523986	7.59986221381957	21.7896103582429	23.4084338795048	10.2204828300524	6.70542897448081	23.9152663317374	16.9808329253206	25.2574257189548	8.12289172307718
121	36.3006379193274	34.181594089362	31.5044576483674	39.0198542116983	47.5767792234138	52.0910367961312	21.2151634591634	26.3231110597019	13.4814014888842	10.9638052831466	31.761160662402	25.4136141185717
122	11.2712119235489	62.7290096489392	32.0269275775315	7.59788975209545	39.9892064835362	61.8141335170847	14.9221749172619	38.5575700910015	37.7717867608978	28.8559035996888	28.1375947872464	26.3318890407995
123	8.19268137322877	16.6941656653140	11.9256380921793	34.0879296570358	38.9825271555782	30.6095790619941	5.35202758906699	0.491934145784281	4.07091093262903	10.7855923179481	13.7710495835414	14.2342746022630
124	26.8002271743233	40.8559989378272	34.8532593378883	31.4146953434296	31.8370732967385	31.4015133217055	3.98856502941262	10.4782987150552	14.8614517290526	20.4785829187189	22.8448059918508	10.4246215590689
125	18.8668929245322	34.1663842565253	20.7765118722988	27.3273311670786	15.4256916064961	18.6545746762336	6.09985201985357	14.751900992462	21.840328963315	15.9104169349340	20.7775504836473	9.74450840220807
126	12.2189754312522	38.1640590792963	26.6987690638900	0.0118750509520140	27.5142362617798	32.8355219533864	10.0593640021587	16.4794534668842	8.44741849955524	5.16586293214894	13.3475513558154	15.2589082559306
127	20.5103025293850	23.8743967305991	15.8168514045412	37.5779109589789	31.5965025283334	3.52482209471228	7.68425841539048	11.9847621492905	15.0428700231871	14.3646188577704	20.4705776449248	21.0005868301221
128	22.3628630660463	17.9396185342937	21.9406445974015	29.1046591143953	11.3685329058642	22.5379679229771	15.9738074329922	10.6350467345132	13.4754880571235	31.7590259661458	29.4204902272526	21.9232861350470
129	21.6190323876188	42.0309111660502	15.8692318722107	20.7324894248131	27.5382815905406	11.1421025617765	14.4417965065456	16.0481353598523	6.73839989624704	24.6361138807695	25.5075786791614	21.4982937498027
130	9.52496046364553	28.8640257212906	3.59435429113406	30.0312487291222	43.1351675935408	8.96037919544263	13.5860179596003	10.9302422779870	16.7980073823842	31.0431813122551	21.5237025729655	24.6685686946227
131	7.83576927110716	23.8495086009295	15.1807824392017	18.5522758884989	17.0293155083686	31.0585065307789	10.1532350106680	16.1279954247069	3.55505698220023	6.0924743924457	18.6588802990333	13.6889979763119
132	25.7020636325533	32.7762194380152	37.6384712356015	46.7714528633353	38.9575003699616	23.5480257011478	19.2038843967688	28.9670691805192	12.5727828847127	15.1778480990407	17.5864316121434	26.1847195542740
133	13.4213468419047	11.4442156793577	24.2620397884906	29.6597735745250	22.1608523259826	28.0451271294216	13.0575263444062	3.53152405091296	17.0072728853349	12.0255960412274	15.4002621977511	8.52654373084954
134	21.5018665869334	20.5563713494459	19.2119762513359	28.5377707671320	46.9676689908808	29.1329759542688	6.93343804775598	13.1615808211198	15.5063943720112	19.6132044816182	24.3034345566417	19.2226724307553
135	33.784006069471	38.8885083028456	27.3016566995303	16.6320461197918	66.0560144580447	27.9270743341506	10.4155801063990	20.3472188468262	25.2893939531373	11.97939069637	31.840608918962	40.9580187091892
136	23.3274043670010	31.4327818319924	40.4414634026067	8.57397030469367	54.4021641590018	31.965244089639	9.27836080548427	17.6174678277692	17.2662187706763	26.0971871151957	20.0658501259367	22.1293203864003
137	22.7141226509576	14.0661656398683	23.9602110908413	8.34764183513589	16.3473954756424	11.0119513576742	8.25773653078218	18.2724526335389	9.76621870791316	6.87546103752204	9.29208093600463	6.69213664800801
138	20.0139260330645	43.8695793827946	22.7346159495073	27.4712289397658	22.0098927562698	0	10.9340309030943	17.913610579309	15.3614984465801	14.6179195450239	11.383250770001	0
139	19.3952242688078	33.2868181520995	18.1240745042533	14.1111542227659	56.1001588354557	36.1250226317731	16.8882633067604	20.6994089400244	21.6995003635417	24.0534150421764	27.3270287292479	7.81458304441603
140	0.744404439629303	0	13.8702258114529	24.3139014725295	7.17877204734191	15.8318268189921	1.92333232940397	19.9783664391152	1.61442907337673	5.56460862083432	4.84282361380549	6.18637452824947
141	34.3522562201032	55.3677401378779	37.6300749223581	52.5207786890981	53.9795851430524	26.1203588401004	30.6663708517509	23.6753244852611	26.8437552893198	20.1944782868621	22.9594210468819	26.0491942925951
142	6.66795650961526	25.0328028915032	14.1837086848547	24.9977095193759	39.6469295117374	13.4903442622766	14.2653630744823	17.6957783577158	9.87741131256035	18.2486676174315	17.4159160960543	28.4658532238896
143	28.7057926470309	30.7977217977838	27.1687690783776	22.9406825690572	32.1532861058127	18.3587429949699	11.9336724193204	28.1677596477756	15.4582228573693	5.13418926685596	15.8213985797182	30.748350329824
144	0	0	13.0754482090131	0	15.4596728671535	6.51498471121673	4.36214547982986	21.7248677648179	15.3427917216609	8.16190538010103	7.84892529230466	10.6732526473184
145	21.5694280541201	26.5486614154809	22.1672490986783	15.8110261606653	55.2278584060096	25.2141560793141	18.6481804313419	11.1792257728160	17.8790591850607	22.3215438666234	14.8122668149089	14.4082050079286
146	27.8000099213221	37.9350095964452	15.1981438590881	41.0698644712923	40.7949477113308	16.842739285817	6.65524181242758	13.2054405234317	16.121009154609	22.7797257971921	28.2929710578204	24.2023870984669
147	25.6012707106568	32.8625021967743	15.1438394011813	33.3848154507729	51.6833672523595	27.2938737035116	21.6389716776506	10.1236322701604	10.5316607192088	20.9096533803247	33.2267719165133	12.9777047129498
148	15.0569678418686	0.738109693547091	15.5710532203058	15.9655660517007	54.961008525468	13.6957045252191	1.83510622089841	25.2175867489245	15.7946618729389	14.0779987376065	16.6557554972089	28.8591223787447
149	5.03425330156976	7.65714760716807	24.6675147152197	20.5701044597645	11.7284954688027	0	13.7054129653817	24.1682020930173	13.3859553870991	14.4065645799989	17.4965998689312	6.68870987613939
150	17.1035027797973	0.672225152350435	19.4695383778781	30.1145970100276	34.8289196748166	29.5896990811644	14.7277927877969	11.8974492023829	15.2731795300441	8.66305139900706	16.292032323852	21.6702795751907
151	28.7091699113971	15.8496578444987	23.2807984169144	15.2492573359322	20.3503692409532	30.4166341600160	17.6031890076889	22.2596188759108	19.8120920584016	14.1431107946882	18.9414088344731	2.41402145629877
152	10.5782071292325	5.83890566523673	7.7376571384303	16.2484968469249	9.66366129436155	21.4999077030002	10.9383694794385	13.0124739731691	9.98030076187484	11.3879874996696	26.4050623419571	10.2082260530508
153	7.89776989020131	14.6599586095072	45.3010747183516	11.6470644754690	34.5442216379198	32.7407288122061	0.0855244023970041	5.83835950565197	18.0755659043526	17.9353505498425	29.0427488548481	1.76219747127707
154	5.90602826675259	19.4685688723531	18.4947147326516	19.2467270330604	23.0708512470409	30.8059319304395	9.66996419902469	9.59528711088887	16.9214701778780	21.6464795258231	23.7550015254017	30.1363318231277
155	27.0569529088437	44.6552105788501	31.6606291113285	20.5020708969768	55.200951802184	34.0779126873744	15.1094212180047	15.3131420553014	17.8528607697997	0.848188693152501	37.9596606606927	17.6893055058854
156	11.0817851075192	4.87347412745235	3.83441915451243	14.1140557375240	19.5528016826236	17.0565135861682	11.1607616502323	7.30910585207402	11.2296396812179	21.5235048856299	10.6445431766331	6.7322043370253
157	15.2912593481399	10.5001612134521	17.7748133277637	23.2809001306530	22.958331553026	35.5191409725627	11.7839035891695	13.573678182354	12.6321856210205	15.0878965200867	15.3228697138323	5.79426279098984
158	26.5912896582182	36.0670446845718	16.5388972498412	26.9074320342402	31.0452935950772	51.168600438318	21.4343925027966	22.1816055055814	11.5047282764620	16.9747922935317	27.8415537632452	14.0858709722146
159	19.4186856114961	44.5592537794425	18.394126076685	24.6101009719076	54.4035883254184	31.0691446707036	8.92472697424148	25.9818105781153	18.5813800706873	15.3321469533900	18.3398608321606	19.8076792093456
160	28.8290352530180	33.4467900267681	44.3982836167577	29.3083506344092	29.0841915500789	21.5325865940642	25.9673048625689	31.5228640072384	16.7815840855449	5.2669413758458	19.6796436935313	13.1206830880476
161	28.9735792006964	32.3483992060661	20.9874263661604	29.9620298782089	53.3315227010789	21.8444034611462	11.2234008827944	12.0624471865707	17.4652721115314	26.4055720882917	20.4946762395364	11.6213123792766
162	30.5367011693760	30.9069938650565	24.0607141460657	44.0354526430906	40.6234168530609	38.8907569154791	17.7602041966527	26.0054905446900	21.7631677786899	16.9905389669134	31.3378938529457	22.1129849285546
163	28.9765473761264	40.1570808103670	28.1452350547554	25.7835285188279	48.60048111173	37.7094508232361	16.6405706548018	29.8807877173623	14.4711995966251	17.6958944929852	23.7859963004863	18.1097667263144
164	16.2976346943335	24.2817186760643	21.0544854374058	19.3629337891921	27.4544067329091	42.5726292693475	10.1002467328752	26.9669506904003	11.0384736610556	20.6798147511199	12.1666718192622	11.0439728979675
165	5.94165613257733	33.7574831228115	15.6803460900357	32.1814963080976	35.7595967387109	9.61728728536152	15.8398170445896	23.0688606386636	14.2297575483086	18.244001008761	19.5716120678831	9.98554362507675
166	10.387674973581	36.4321338945102	44.9082824825659	45.2703744349893	40.6054303461228	30.7000960322237	14.6400963763019	26.4432823679764	18.694382518608	16.1454511766995	23.1819724561833	28.2717322319691
167	25.3453477341705	27.6825552509620	33.2519276799991	19.4388423717850	61.1192788779032	35.8256530527270	18.3758733649569	23.6392968564156	23.841153040687	16.7876019317833	12.7454298865352	15.246841504798
168	29.7499632421824	47.2731805602174	39.8690745487993	46.5012023571107	63.5665387369987	84.8241968412554	11.6103584926892	31.9340720852446	25.1461255243743	16.5653455101572	27.7875410211584	27.4660636449933
169	13.0705229706066	24.6365158162797	18.1847622478640	27.8429431305561	16.7050093763171	27.4439315931810	3.39660200163499	15.8423097682320	11.8446518293930	3.67554584869407	18.7251518532120	14.2609718226009
170	27.4668874855454	48.2428517377375	34.3217936442925	37.1496683275316	60.1668942472249	50.6330319629135	12.3191661146253	23.6493478754064	21.0643585071900	24.4382779397823	4.3624300773057	19.9909961127373
171	9.5141740729672	34.3331622885458	42.1202573230314	51.5811074859375	45.3628313849558	15.6153504317473	18.2088769123532	27.6483187562063	21.7054638945758	23.8043360800475	17.5324016739055	16.2727835528514
172	17.7207263627063	26.6572291010194	20.9481239432217	26.2125635364071	34.2432037768727	14.6698548118993	7.44197371830345	17.6130793684952	17.0411277557640	22.6110746591335	20.2919134574465	15.3263427518034
173	16.0899718356156	31.6299429676036	26.7504798791450	34.9861804914106	36.6180686512181	22.7526951166936	21.1806816388518	14.9649028448063	15.5462461720878	20.1790112463463	17.4178407118091	20.4216010561970
174	12.5677307962633	14.5761785988494	5.14611523161414	10.2829057879009	18.2777526468086	29.4849462435202	4.34092370117036	30.5535103833083	17.4559274657944	13.4334765220548	11.2680094450480	8.1798711194736
175	11.9581968679736	12.0024450827083	0	23.5671257707972	0	8.99908149619118	4.11137881996643	14.6910551152784	0.445087576919899	3.91922563254702	0	15.5072568987408
176	39.8815500486842	54.8425536819045	42.9601076962934	32.2811245014373	45.7895530546117	49.5798162382219	27.6268383113523	25.9756087246709	10.4815157378947	31.3045661531714	41.806825560121	9.74316136720269
177	40.5939985714627	23.6945981907502	27.6647471652227	37.6970698829635	38.2049179154709	26.7755622653744	26.0944882347831	14.3778381694881	26.6676369464259	19.8696635260888	24.7263881658753	11.2514548257010
178	22.6778266611272	41.3054229608539	22.1780093909973	39.0475590088827	54.913976015701	18.9438526617429	7.50932664856928	24.6233782063331	16.9201639422945	16.2153851428518	29.6203335273028	14.233368340352
179	31.3416475358141	13.1458593357328	27.0472005304143	40.9983682504842	53.646690276303	19.3112621677601	6.04599359821842	18.9125305454470	9.88377942262708	16.4274112543633	29.3849987440131	10.161308819461
180	27.0195750748283	34.8741368699352	30.7880083100902	35.3345923335047	39.3191458112972	18.6056895215096	13.8371255133634	26.0930135119951	8.53019990664986	14.3728248463606	33.110045097997	28.0606394138988
181	33.8622169028800	53.005880454856	25.4090610484748	43.5150537718766	36.0056004348204	36.9733815501296	12.7048022628979	24.2168750475502	24.4677875080926	22.1355133818165	30.4772337930845	34.4957326341841
182	26.8884570352192	27.9562163527806	22.5060806767382	45.1420899910562	42.93503982358	30.0396322069823	24.5192039053924	22.6067890172098	26.2503068235304	17.4704988859904	18.2208142734775	20.2037973934822
183	21.9171286057586	29.7661516736886	22.9544913556851	20.6883069391409	31.4023138392701	26.8552120904795	17.3273803808106	19.5992182132851	22.5304052442924	17.8214534202669	9.85561864514823	21.169470082429
184	7.62693634284334	11.1073060952911	18.9394463954556	0	18.7013851907637	26.4009535529409	13.5288263195018	7.0999421168958	11.2206852820211	15.8884766303707	5.11276399839725	2.33059824265935
185	5.43087315719548	12.7768864766019	12.8036476909667	12.0039786372126	9.24491583837934	38.6673748166114	14.196616119486	12.1241621141833	20.9717076079859	6.35389058264641	23.134460694948	11.0906125786554
186	5.64308597923599	0	33.1317293934855	23.2496315014407	24.8838614285798	0	10.4849160193184	19.9996306616516	25.6651119284339	18.3865420743709	6.7302260770607	15.1868485334169
187	33.8080711958221	29.0121097684975	23.3221380164815	15.3587471318344	38.0504820254676	15.4058908684874	9.10579698411872	19.2197908283606	2.21020797205886	10.8502509937626	32.5494937481000	17.4336099372003
188	16.5328398768169	0	5.47316646489322	1.99756563115859	24.7376652070280	0	11.5817087895382	17.2463863267467	13.8976566953184	8.65598704297142	0	11.0181515428012
189	30.5042089412658	31.5835667051692	28.1297896589731	29.5077581085318	33.6871096854209	28.6085473038964	11.2820525498007	8.14455941585491	11.8755028214146	12.9311929208585	24.9503171869206	25.5172269783517
190	20.5222339467210	33.7722798667643	33.6837568335417	19.7524402825912	35.1021341744443	50.2221203426285	7.82642818891136	22.4875045305793	28.1568063560614	13.5392897719710	34.9465063295828	23.5801040143930
191	11.6909401236863	25.5438145314791	2.99872129087459	7.56287042558454	24.0988199837455	7.09870053850844	18.2868603839907	17.8608360610709	14.0523353692305	20.8351168320247	25.0550581981144	12.2228049462119
192	14.4840625250348	17.4356416983754	6.15124580246525	16.4422090607425	32.2446561305149	7.79979400164723	15.6774188232606	16.4718038337195	28.7690763414778	23.8963861752362	25.5349920446145	22.6864066463675
193	26.0389721320467	36.6263641963423	18.2175843555863	25.0384039082048	32.2029900018914	24.9581565603487	12.8243888422813	15.7303980927178	19.0345080908882	22.2465202421232	19.5708287285693	0
194	18.0697261413241	22.2557702322318	16.3647322307471	30.2938220742686	30.1159178394323	21.6639785756991	17.0979802643308	24.7735407266953	2.08607458020268	13.8961897872133	17.1495541702173	17.1216377801542
195	27.0676579893463	47.1889741511302	20.1801349792192	40.024920769359	37.0675621694428	22.4695014921121	26.4782459257306	30.0638011070569	34.1965846328243	25.1937369069846	28.1787898115184	13.4324422918446
196	23.5508902160113	46.7446754771008	9.5404996219289	32.6851246656128	55.8598666458822	19.9749171839357	9.51105265568746	30.5087300193235	11.4905495832389	15.1187047704623	19.2895332382681	8.93816952979441
197	23.9105163983160	25.9914943025028	5.10818862508555	26.821219074593	46.3223851581377	3.95492055789153	8.75740221901457	8.79519220567266	5.97529423063959	25.1397017404405	14.4087758942069	27.2214169243889
198	35.5238638101009	36.0724093725999	24.7666453827390	25.7366104302102	36.8183198727391	40.7999539814755	21.8534595271866	29.6217236784614	21.8543597964216	8.77168540854714	38.2618156761052	25.7981056055637
199	0	0	19.8168530847370	24.3856236546576	26.2646588883913	19.2782522397827	14.6277407277134	14.3243480155657	6.92948932358718	5.95739566672517	0	9.37671879708334
200	29.66885735219	36.5885141543089	20.9223681809861	45.6225066193988	34.5596537220579	4.91863933977649	24.6974184504998	14.9340445703529	18.0556220557226	18.6290933844444	26.3979918535200	24.6517105924246
