# Supplementary material for: Simulated data from a genotype-to-phenotype crop growth model for pepper
Source: Data Brief. 2021 May 11;36:107119. doi: 10.1016/j.dib.2021.107119 (PMC8165395; doi:10.1016/j.dib.2021.107119)
Supplement: Supplementary file 1 [file mmc1.zip › Full 100 GxE datasets/100 -- h2 = 0.3/1760421065 200 0.64 0.48 0.64 0.95 0.8 11 GxEyield.csv]

	NL1-15	NL1-20	NL1-25	NL5-15	NL5-20	NL5-25	SP1-15	SP1-20	SP1-25	SP5-15	SP5-20	SP5-25
1	24.7854134359713	24.4160898440050	25.0529495280960	34.9675567926191	34.6896868959864	27.8812235751262	16.5556531688816	8.35569675830104	13.9221142465744	7.73368636459195	16.8995994698676	21.6954472331129
2	13.8849864520545	6.69181058091089	13.0749572201771	30.2714077066294	26.6351323292802	16.2136090168495	11.5647869546576	22.7300746619335	30.1480806453645	6.90334618078367	30.6928437770006	23.3942195365414
3	23.0871520288915	22.1831263558239	4.31932573070813	14.5051775654427	18.1202144070383	20.8332933698420	8.14725598523665	14.6611179307088	0	6.00612711216631	14.0903325195767	20.0887803986851
4	22.1571742610295	31.0198919248530	34.5706414071732	25.9164366380382	39.1857256720021	31.8520156911974	5.60466110894814	17.1671052721471	14.9656306766434	12.6027403573885	19.5633067338833	9.4877016268970
5	25.639928098773	39.7075567639904	28.2007187602459	43.9393324506896	38.5015636198467	27.4900691688139	14.7045822732481	25.4261314160606	13.6982151021219	22.8890772316293	25.4944200205221	12.0615420884749
6	13.8531556552232	18.3584640197133	40.8094141714601	14.0816001525913	39.8557678823263	0	12.6123219862726	22.7865945186622	23.0896462432001	13.1117097471380	18.6875976139112	13.3965353371584
7	25.133690343623	18.9117769993713	13.1937364091170	32.6386999185202	3.24436973728282	3.22646539972084	10.6200019109394	7.96037438391113	10.2983191606279	18.3950959673040	23.4048952335762	0
8	29.2909989552639	26.1277170941101	26.7149792292172	42.2348390919327	44.1870392676037	10.8886398422939	24.8225032894661	31.4655861785305	3.91728510949175	18.7653976723683	22.0500030627889	31.5291833504815
9	18.3151602446606	32.9863113561738	23.1443243979742	29.6828937369094	45.2023872193582	0.936314469776171	8.69655511762426	19.4884454781275	22.4624163295936	12.6750855938674	13.7083172319206	18.2467548819108
10	16.2225673493624	18.7558922588896	0	32.0509767194469	45.1264434266553	4.25789113606195	0	18.9353520628244	14.6436985810806	9.94347221637647	17.092463150049	29.0897404833655
11	17.2834517122029	18.0525103187064	16.0751999724298	32.208182837683	30.0564721491144	24.0689434996943	11.8612619392915	9.93316994600842	22.6306773080015	18.3880582248091	1.75312587466151	0
12	14.8600948335841	28.0429349825986	22.2638323218401	31.8243704337456	50.5525852846518	37.8608387811736	15.6775354784544	16.2478231488657	17.4975846948647	20.0128123618657	19.1169801975584	26.6548367572923
13	25.4413957458478	37.9621086285023	38.5902461928976	26.5511952584204	31.2064981545139	42.916764844425	13.9766772030672	19.2269140204822	18.8674697875610	19.0199507992174	29.1458382367944	29.3661329449015
14	10.5994152309054	36.2681141179030	22.6999465738184	32.8995643459394	23.3394196127814	40.1736565203522	15.3645728462349	33.2930718378599	11.0919293861594	6.12062126424127	25.8016812627974	1.58803414542876
15	15.4661078657930	13.8743910355682	11.0897692068334	22.4687074678384	41.1860393345363	0	13.1764978608662	12.3497295856119	2.50905227270057	13.995325163881	10.8056630496323	6.10021776345158
16	12.0240293482132	13.8395960827975	11.9615065136725	14.5553992963175	29.1332616775511	0	3.01447813112303	8.28836207572528	1.40171444630059	11.7289263666914	22.0975855318291	15.2287992553802
17	27.1582255538565	34.9419194049269	8.04888452977468	23.4028452005731	42.8796977854604	25.0123437326411	13.2043426619903	30.5182610919679	4.1642358931245	1.28636438310602	19.6991017891557	16.9708323218823
18	1.17926583851899	25.1491708347964	32.4688607769963	12.2589882036376	8.37350806629691	11.2796665914030	6.18930803390049	6.62332310332427	5.5654791667439	18.2953773179656	27.3107690180214	20.7499540478513
19	24.9882695724311	17.67903561139	14.6747164351519	15.8973309380750	13.5269023048489	20.9731939459895	16.4966837897625	22.8984939385857	12.9605651521778	11.8093851716426	16.9071358492068	18.8618185799744
20	7.70906559585285	30.7803567702329	16.0799567117148	18.4496632849730	8.08516693055806	44.4328853928848	12.8949935601595	15.4082458342503	18.9981509305214	2.76419701338688	20.6506801490156	11.6981278181456
21	25.7874106555646	29.5820209427581	23.1173923429311	27.8038034361867	50.0970075663058	19.3457819280318	16.0165439972207	16.6847277110367	24.2351114504082	9.95584356673819	8.8486460486716	19.7963771391392
22	21.9207970336469	15.8977345403861	25.9705169493560	17.3822787210968	0	44.0580085175217	11.46469452369	22.8955641938316	17.7710562360344	15.1817882566672	20.0890043808639	19.5748157045153
23	17.2305178590477	41.4598290384699	11.0549467120245	36.3277761517140	41.4268832555136	29.4639554660822	26.5645456686184	19.8412082591165	9.40906773440365	18.1559900078453	21.2160801418712	5.7558071892883
24	31.5795878361049	55.1231914570112	38.4558517029915	44.8518365671094	33.9664162361412	47.5373320341264	17.6099415431858	27.3168242564841	38.9938392018257	20.6933752901028	30.8611599175348	22.5434415321077
25	18.3157759345755	17.1631724444966	32.6650808209625	17.8126824638639	25.8484672899518	29.8980014826188	4.95706005783263	13.1268549366708	9.13396481122792	12.3052733741456	11.6550337045980	12.3447001245626
26	23.2364829732433	35.7316909316299	28.3780530725307	23.3925858549007	63.785166438306	53.1020197516174	31.9246958552825	22.4478805693415	22.8561438206841	28.3723237336934	34.8123043457704	24.0894370386252
27	15.747877243788	26.8296820337144	29.6875150879005	21.6051845324376	54.6909823995508	40.7343251521631	16.3713648422921	15.659658080472	33.505943321933	20.1723097914919	25.9090296852967	12.3523248105131
28	19.8386646887342	41.0688625161621	17.8130311281189	27.5809317007119	57.7125651895402	30.5854135730384	4.64400551684381	21.9877364022018	21.6334899316223	11.8059675274020	35.0499170211789	18.6486838685032
29	32.6664291795522	1.23870341224042	19.5480864979531	21.9662195155564	47.840120403964	13.9792136079839	3.81532724346276	13.6047084480348	14.4877780698321	15.7183400607620	12.0970434913403	11.3394943772792
30	23.6973837716127	39.7007131014421	17.9943727099687	31.4058005850855	41.7135825838411	54.4322428830186	16.0631637423555	34.4626076649245	16.1897479429511	20.6464036913857	36.2711536659471	36.2357162072904
31	27.4611236612068	10.9798844279559	18.9057547260859	27.215762940728	35.1826163197904	21.8876001075274	7.14927107890887	16.7097717092977	17.9122251009902	7.36258702679519	12.7795030920954	13.9464975850990
32	16.6395899540705	25.9111606861511	33.3029410825513	37.9957123213178	34.305477344809	31.5724569360933	13.4666465056265	14.6038075779582	34.9768993001049	18.8879485641627	28.4983721046396	36.4187797072354
33	29.0832576853758	42.1219872739856	35.6695021676738	31.4991748759178	52.5829493301363	26.9478229976396	19.6366458250644	17.8508462509948	13.1541008004815	26.9176303792351	18.6884131338506	18.0016887424026
34	19.9167897042558	37.9204621669923	39.0448024183584	33.9731721209885	38.5806088622781	35.4984548864064	22.0876327252203	22.0366777369881	22.2998621090569	16.9609308933037	35.7425971105573	17.8726263239606
35	29.6832779248720	47.8319942299176	30.1637315600260	27.0400662372886	72.8743155768446	33.4161723249082	20.4266933256130	23.0975086972127	22.5051192735651	23.3037056648457	23.0539981923839	24.8464521865408
36	26.2138329709574	34.0928096708612	8.86170521695266	11.6002032102962	40.212582892813	19.44272783795	10.1101853382587	15.4038787461835	10.2003621516624	10.6460457921340	9.02887169917482	13.5415060558716
37	14.2788251726098	14.963433805875	18.4143662566364	22.7155794482460	13.7905984369305	36.1362460786448	2.59671241575932	5.07694572340332	10.5107009124442	12.0162997410540	14.9239863208433	19.6125923712342
38	16.7130918869322	5.31252366581782	4.69795640275303	3.38349101071124	48.9169248134909	3.62886826890189	8.8335303566384	16.4124926549330	20.5801470405458	9.50963443856445	8.22594758215227	25.3508258163364
39	32.3777180329446	36.0125160024792	23.1508421828712	26.6211303932286	30.6464388871623	32.7080921033370	18.2472219165320	22.1564349406034	17.3683319537562	14.5480560796109	22.4872660523176	12.0428356954262
40	29.9471399988795	14.1530023619269	14.4303368669309	9.36996223135257	28.2959764342403	47.3908049807614	13.2688498889339	19.2263916072000	13.0774266386878	4.87751289487129	15.7714592136428	15.039485407595
41	17.3272376172296	20.782880138426	15.5503938593051	14.0270700052430	50.0308440226742	31.8933159008864	14.9678334851815	17.8565998106244	6.39184635974727	11.0197148122338	25.0410005448379	25.8976577542940
42	34.4267898388596	45.6410471863463	27.3951806678198	40.9349941005632	35.1554881221858	48.9279422538193	22.1224252807979	30.4834301292282	18.8725249444592	16.5304091098686	17.4574971245144	20.3512692395679
43	26.9865792623569	53.830131869815	3.54382576019234	30.2755970782241	38.856851940426	29.039152088883	15.5761187341156	27.2052318770909	25.7749609608067	26.4973855068535	20.1286197990578	19.414750747526
44	30.3719931423458	33.7297763001954	28.6189962213582	29.2755133341001	50.4003196523822	53.4025556902578	13.8855924537936	14.1056141894574	18.9589157427843	25.3658872540647	25.7321448055792	13.5520170103267
45	22.6497751866242	31.1330864825758	23.8857832475882	18.9540042004061	33.6944385045961	50.2858877188631	13.6521490890021	11.8161109510631	13.6829033967493	10.4844371385247	12.5399854480011	33.3239477277671
46	41.2979013754387	23.3055768272161	19.4131252777387	31.7847721267252	52.7581553913287	10.9738084286529	17.2637601697854	20.8065845132539	17.9975894666818	16.1114941551806	18.5909449703598	2.39839377628503
47	16.4109728325942	31.2293679524806	21.1819353575668	24.3433342588082	41.7485740711026	34.0936033168274	11.7174859986347	13.4684356910890	14.7489145556757	13.5478268622345	29.1746517974620	17.5646687716173
48	10.4310712459388	28.6040120505816	28.4562249806377	11.9692993123804	35.1906969102405	19.2012441348808	7.52786929023589	12.6484616425455	13.1472473583261	13.7704637485360	18.6040594327945	23.8830704309211
49	20.2410435806495	34.524125072808	27.0209217029665	25.1481765147246	6.28714366777288	7.98526415844703	8.21194961931236	18.8456489587903	12.7134859490253	5.57449762521087	10.5020246010925	1.74287817797905
50	25.0023102346981	36.5677641588478	19.0454372535256	29.5871240310513	84.3836230051645	64.2970419150891	19.8518764211185	17.1157702926521	7.08289897333706	10.9008670853736	40.0593887713017	23.3167207097598
51	28.6527890642103	38.2570337038747	22.8911816612521	24.5827039786144	38.6005917277149	56.564563660809	22.3652480774398	26.3101319207405	24.0004468870504	19.5174508823720	37.8855910537497	22.5129019440414
52	29.3204480216702	16.8676799060223	12.9768419144515	21.1935305148345	46.8331527088934	35.2560753093203	9.86658605993283	17.8904538674623	37.1140099248920	12.5796034907472	24.5871748384052	18.6507667587250
53	23.6295480362282	21.2208143851207	25.8046380485158	35.0736250470071	20.0440092520429	30.1722841090149	13.5698716952287	17.5935335521363	11.2188095506083	16.5217835066281	22.6962592696533	11.8548781062990
54	22.911274206448	28.9277691034935	33.008036413705	35.4649135976389	17.9985494787066	24.7882721106643	6.82309049798778	16.3387906962246	22.6837358146610	20.4867064679853	32.1855051415311	23.9755988382656
55	29.4932321826021	38.1086579379274	38.7932198714417	40.1400873831938	42.4264189717084	9.77751175797151	23.7663265436294	20.6280181860295	26.3547983263128	2.40588393968827	25.5882909704368	21.4530612271401
56	16.2073361253104	21.0999733606458	37.6748535382196	14.1967136709731	41.7517577738819	52.5374988144435	10.0758401904877	30.1330653474690	20.6608221984721	12.7123780040088	29.265018811472	36.8408516402832
57	5.3760427172392	13.3484549288058	39.398427957939	11.7664757700045	23.7063057771262	42.4446322721005	12.6386276396441	17.8732248618489	9.34566241049857	7.45863724715217	22.1222471366437	20.2902239531413
58	0	0	10.4753306874013	15.5077649089517	5.29829659262818	21.1260992959999	4.73055905057084	0	0	0	0	18.5450950655122
59	22.2189671859185	43.7564002521402	24.8040291898962	34.4404662954826	48.020835669866	27.3760581761720	20.4008361860174	30.015101589718	15.7297121031228	23.3529910933032	27.3073772636751	25.4652434407919
60	30.6922789879405	57.1739400236517	21.5635518572842	24.1613890402205	55.226754991921	53.2282360060916	15.1864230947222	15.0741027375731	29.2767381214912	10.2908369201213	26.6619757219799	19.0432631480793
61	25.7621620788235	23.1448638066422	16.6486581645831	15.1084169137996	19.9742221952022	4.70209540265031	10.7565248839835	8.93109066046672	17.3064342532102	15.7062717995010	14.5969362467770	3.69546360356123
62	5.93507356012555	16.4917455495363	16.8758331625955	22.8380515074767	16.6175295756962	22.9271917872453	16.1277908711208	15.1377318300668	19.7324644129699	21.5765260369576	5.07543115299293	22.4210961248973
63	7.90826304014588	27.0990892917436	6.94475244517263	17.7791743434367	42.9351788730813	28.4593625003710	18.4946215163056	5.51690357083039	12.7024065186010	3.629025154497	17.8212354488753	13.9132628767942
64	20.3178986549336	15.6534575980866	38.2509685768671	20.5438898222195	33.1942791752518	18.8990938651707	14.7899971109005	14.8275398568071	5.41544422069913	17.4710122899722	20.5335318060825	9.71691751997616
65	15.7960064349368	37.4144131966267	36.1866514579865	22.0974885730697	52.2900129342469	50.3122450208688	13.9299965494039	7.75043482033825	10.4094462893776	19.1833844230768	21.8963241230186	37.3412409390524
66	5.97597857460028	28.5686770749704	6.76693432301902	27.6824155536292	36.6216569621295	43.1688744218715	10.1184579342470	3.33104147903908	5.71375654393513	22.3095507128663	12.9656156312314	12.4869886531846
67	22.8363370247568	43.2847377202783	25.9605721267430	34.0881305045190	23.5096718877802	0	15.6631131631628	24.4145132714395	10.3183777575549	10.0500044796844	22.2499755722323	9.38221478365012
68	22.8332751643408	27.2043491523529	36.6212021706525	32.9162420399099	27.2309361482455	38.1344169120659	16.285868556282	28.456837507972	19.8934932358204	21.8157173082840	38.3336844396271	18.5386269780419
69	12.8636870547824	23.3804320468119	19.8299261575878	13.8616971906865	24.2057913901268	8.87726804104427	11.2891303413639	2.28002510233392	9.39007946162576	6.98575399358338	18.8693234582997	18.6559666829259
70	11.3247317088152	16.2462175847811	5.45232639864698	23.8601380074720	53.643163885895	23.4573296479333	10.1190566697270	8.01586941225706	14.6860036721068	25.6753682521024	22.0570859580433	13.4463051592365
71	28.1327485092759	28.1107669771991	42.2697421100497	18.1181000173741	34.184125265668	39.0442236937169	24.4146702748155	18.3107206838625	13.5714674902214	25.0633871056729	21.3575927137682	43.3287473421366
72	39.5760106933613	36.4983863109079	29.6657827626124	36.1737921794125	20.5857789028532	31.2039252354018	20.6832691118728	15.8235884386978	14.5846261516364	19.6544132322392	29.1970410864356	28.4385652993495
73	33.7056677663454	27.6103304175997	35.6335370473648	12.1132463390634	66.8758685890679	42.1987260297265	12.642055474386	17.2187533277537	6.74395545131916	31.5607747235682	22.7912931652755	20.9690705734455
74	15.5497447590281	33.6566308197397	22.7941517892789	27.6998435098366	31.8100209737175	26.2766033143676	14.8126540686692	14.4296784445479	11.459665754721	23.3502308879657	18.4125359429050	26.0109674229867
75	21.5701194612592	28.1524191863418	15.8428069626064	27.0899045178463	17.2084205531957	40.7485405076564	5.04500926917216	14.1737351566688	17.1356943756774	10.1808651728425	13.9951216128510	5.13309659614818
76	39.3407898281002	28.6244834995047	21.9190131305117	29.2499468650592	45.6993566891444	14.2331766661967	14.1787614248014	38.2866473587431	20.2743699540712	14.9753556203217	22.2538142449404	17.3939135357306
77	26.4325969526219	49.0503146561444	22.188825869858	51.68292882747	54.5837522781563	31.4468374718441	9.4805885521479	31.958149508813	20.2886417964533	31.4234760167759	34.1705280960639	16.9916944824945
78	12.6291806118520	19.0550760807207	2.62927762954725	21.5710473766894	5.61557117637177	20.6801212070068	6.43406091067109	14.5475324224199	4.70478558712746	13.0043638581603	12.5705777493098	10.7122854559096
79	19.8740230097159	28.4544031409741	16.8252646562246	15.9617646509329	20.1147369456426	36.6486732061245	13.3964822178380	16.5322207213805	4.4844919995558	14.4896116541455	16.7310907101396	1.21195945556297
80	26.1574109164320	35.6033972963927	40.4727835201501	26.4703482218178	35.3541510458241	28.9071599185310	16.8079220269866	21.7803061065114	11.4840725667628	20.1217894218114	13.2178565566598	12.0495052393942
81	22.9862193731129	35.8860516778345	9.6943368489554	15.3087186306523	39.4878810388544	51.9890120374983	13.4431167540875	16.4139108327477	20.6762318187426	18.3647693578740	23.3942601009157	5.50252976538651
82	10.6078319097145	34.4200419966075	44.7524013391823	15.2311016661542	48.1227921222324	30.9671310772546	10.0085126458714	27.2692587122747	18.0373116697856	17.1069054357207	9.6522765449591	29.3134247850299
83	23.7697367571524	29.4704118981011	21.3310733789283	33.4653071633736	29.6599493318915	32.66791949971	7.8434872833039	18.7728381932257	10.7988105867347	13.0862601457051	26.3300536806007	11.4984180988485
84	7.54776426579267	28.8186769761544	8.22205089035246	21.880293964865	32.2512101377033	38.1541995951932	15.2349636852227	6.71628426910695	6.33546311322551	23.9250386487464	15.10367220314	16.3712687789296
85	28.7628731416909	41.6283211663832	26.1419177992457	19.6729517979752	44.9898631504009	38.9839656842213	24.3909417188575	20.9021279700799	19.2982769502245	19.1952315156372	21.8393811899232	17.8795461688758
86	17.8158623108494	19.2960572036102	17.9989653809416	12.4432525940661	29.1402108940812	33.3327461668758	0.88143996956635	19.1505661546628	29.9633937153852	19.8129713836903	18.2587263787796	12.1798335378231
87	7.92026277718866	23.6228439493438	0	2.90864899393382	32.4554152059469	9.60455687013988	14.4197941724565	5.5607717418159	12.0865580214581	19.3602356990646	8.03529659000226	22.2323432602174
88	3.41753835364768	11.5827635323865	0	15.4184302152378	13.0985327328935	16.316584855153	0.492221863696376	12.1382616512783	5.7004115859539	15.4755964587538	8.04839922173969	7.9909999887523
89	22.4193642676012	35.4829759642895	29.1586936712764	30.9147010519741	48.4872447594652	43.6097880886453	23.7612430870350	23.4632141820708	26.7119358988036	20.0582367900994	24.0199531692576	17.2217287298879
90	16.2381465300471	27.2195412574896	15.8749734441020	26.9647533777152	31.0193563315567	7.32630195211287	11.8671092470565	20.3466729129135	4.21041778806191	13.2716020519056	12.1718744090844	15.5656529785036
91	5.12095431712537	23.0066910247852	29.2223939932917	29.2021106907531	49.8154124186829	29.4408981635183	3.21958108641851	15.1154553486845	13.0905036002535	14.1177304992205	26.819743873005	18.2152744669841
92	17.8262664133121	26.0043854901065	13.8167900504837	20.3750990618382	34.2056679543679	21.9696631458390	3.29134222222343	23.144409315118	18.9840026825857	14.3670509737696	13.2402442184652	10.8195010188310
93	9.8738203315183	42.5899265793489	33.5759310665472	29.8876794338314	40.2826207126521	26.8666559822829	11.9910615130620	27.3518834849788	12.6433802167414	24.7936964567453	26.7495566422744	19.4184962323851
94	8.33683688634181	10.6503122706054	3.44639802271293	36.8892606153022	28.4192674229646	25.4551614318837	16.6719952254907	15.0594675124519	17.1517830871954	18.0547641749885	2.42475922666637	32.3691980065484
95	25.4793370994155	32.6732836950713	16.0687395315350	32.3618096403417	43.8648155781871	35.8936057215424	7.91731416413072	14.6044426689879	12.0877591347619	17.7223010810749	12.5047169969249	12.0478093525592
96	35.5540383111564	32.1351602991807	20.2539043132541	29.195423894323	32.1484632578481	36.6876910475855	12.9267165923323	14.5480419403047	11.5460507671788	22.0067417760841	10.4999696843831	14.8343041605907
97	29.5912937117536	41.2240075136516	46.2857897826768	35.6486951195665	49.6429280787943	48.0050519813787	16.4922786529515	25.1849452552349	20.5155938745428	28.1436118705641	37.3643390750239	41.8855943210105
98	22.0832830961782	44.2089579769713	27.2438522109638	20.1070941650132	35.2282067296125	36.0323254132523	15.0727732076617	14.0651280798093	17.0875260314460	22.9177578033265	28.6544280495518	35.6284369196266
99	22.206960532111	23.1160461962054	23.8125523985858	36.1134485251507	35.8885297336952	19.5566055166991	18.319316366874	19.0141327254584	10.0099226582916	17.0249265497063	19.016928339861	29.0899028318742
100	24.5408659121907	34.572102488614	16.5359339751289	23.8619998186913	10.9030282281591	20.6541652603972	10.7855276845200	18.5753126969916	2.69001422724759	24.2441740945438	7.73480646142136	16.7408345747396
101	26.0421716177478	45.8267896677109	14.9085133575864	41.5430700850443	59.9646334701612	38.8130587601618	20.2136950807791	14.2848076246338	0.643468932791677	19.803517987482	30.0837027684982	23.9934358897376
102	10.3455795641462	16.1888017699188	10.4801237709282	24.2633403872508	27.7397697210395	27.168025477109	13.4944802508505	12.2345997910773	1.70919379816958	19.3419346870605	19.0123258314057	15.3009825335075
103	18.5016125775696	19.0227932155599	33.5947807427309	12.5502268986538	24.5321621293648	24.4605852965357	16.5378062220264	20.2030898938992	18.4847489457627	9.4059451427741	7.81503806401514	5.67622345167823
104	7.36030708864784	27.7005371261981	13.2715618638277	31.1081878854813	26.8756819480718	25.3593433508784	10.5416442903393	15.5863366837186	9.75268339616797	6.22515058884083	24.8665167794843	5.80430039724264
105	16.0217332546203	24.8214873821709	46.9346017421074	24.9316182223936	44.3732094326808	28.8425704135371	15.5297377561228	8.22536147571831	24.3198638748187	18.1130941575113	20.6399147891816	30.5324976365261
106	23.1126555805931	22.8749112950111	20.2442441440484	35.9184683950826	44.0732401514660	66.6276253870975	13.8640952364783	16.6341573801981	23.6352838051221	11.9235696124063	19.6980645380728	12.7803770692352
107	7.55761871595482	0	14.3167385742141	7.41394352946614	10.5254785784228	16.0061344814303	9.43521045460587	0.748628494925491	15.6398873629729	7.08498183308121	5.87828434401977	9.58006641946916
108	24.6889546857365	28.7245488285856	45.3502816328005	50.2797886222924	18.4061792921736	47.1492643709494	9.61843713349343	30.2424756703451	28.5103605430099	22.0358086429748	21.5584358100726	23.4224129933368
109	10.528285570943	1.20580725188449	16.4583538349078	22.6297446352936	36.2923311450248	9.3818084958176	8.63046315561137	3.24135831104397	5.89647526720413	7.17568156789491	12.4054733046065	5.9747360553632
110	21.3715227978519	36.483249157145	53.8101125963564	5.42146904620185	33.0953537830386	44.025064526865	16.8153359503202	15.5522227273613	22.6559907502753	27.5668610945402	41.1027635555498	28.3222301675342
111	13.3369572823460	13.5203159512880	4.17438075943912	31.8937507069863	29.7001905025360	45.9507853713837	18.6621609092257	6.95280565334595	6.00110320422298	6.62178844283202	27.0288033852949	4.39603371639517
112	24.2909077160601	7.21441518256439	31.476513921253	15.9849856293296	22.0920395472340	0	8.97126958618997	9.9560532592514	2.65274066251839	28.2875618651811	16.5139999675789	15.7801867630758
113	2.77341335070328	13.9490849727504	22.9754100745138	11.3062247965254	27.9986892784057	31.8232924652180	12.8457726560560	5.90330061414556	6.00031573495222	15.3155751396420	5.1173908524899	5.22487364500905
114	14.9796605078236	14.5511592625801	20.7107970452471	7.97720353859593	29.7379367555295	8.56674059991742	9.9017795638031	20.4188838363735	23.7435504928661	18.2951447619158	19.3738166318088	12.4383780273648
115	23.2720731596261	9.72322168740783	16.2639179559157	13.1203632652840	34.3286494819847	7.57717784664576	11.3008199443057	15.680310067778	6.66977784874662	21.1678513943018	14.1927281656716	27.6367499478152
116	12.3464116756791	48.063725075656	16.5535016801623	28.3150472984	54.9060291252693	49.3781160283251	10.9058013668363	21.6634335631321	31.6831203246641	20.1740315672572	33.5861391632773	21.0826281347546
117	30.2548246723166	29.2421295969404	24.3981105661737	34.3358696810235	6.4682164390194	19.5211582909600	14.9958205270774	18.3649414278489	15.3844503963997	21.6139628602192	26.2405494258492	15.3553244435227
118	14.4919674233691	31.8601893888474	17.4752783026239	28.9152455909192	31.4805159730627	15.9699577895163	18.4190966713458	25.2673657459757	22.6761199501737	18.3659321757038	8.02104561733288	20.2603829048441
119	24.4868529105758	23.3358218764335	32.7679137604208	35.1661071204599	47.3091005581964	2.50890021618467	10.6713006311748	12.5860065367004	16.7345502944112	15.7585174611726	13.5468672240407	25.7708031318951
120	17.5099710899514	26.9631716305266	23.0502518120742	17.0963089076567	41.215446749889	12.1508927084814	10.4104094005861	21.9100319455628	14.4424983702170	8.8220515094269	21.2560808414228	21.3157943990845
121	17.5804060713228	0.87065907116897	12.9414935364342	26.7209601902261	35.1388197961311	7.4929611651195	8.51800051078066	0	13.2670805756800	14.9466810869591	23.6572482023194	5.55730349280657
122	37.5513244738627	43.6840282942472	21.9080700224862	44.373289012039	28.6588700129196	14.8857998561412	11.4622712433702	20.032699002069	17.1968370380135	23.3556400602345	15.5093678988310	15.6543472927211
123	14.930819526405	15.0472773968641	25.7253422178391	15.3865605562319	34.5408944299338	32.9057134389585	15.2905312285176	21.1680037824387	13.6302647473806	19.5357208655033	21.0012106135003	23.9768695776222
124	22.7438851170979	35.9447203895079	38.1197353644056	38.9406185792335	33.3516003789681	21.0136442475262	13.4031304296015	25.9095469202554	15.8463393349733	16.0021631437930	25.9277992550976	26.6817798183297
125	14.8555058386056	10.345120945059	0	11.6804028022706	30.3918514832912	1.15922219292347	13.3548013893536	6.61074403508761	4.30151931004512	9.93805159573205	8.85667289346545	19.6321148861921
126	14.9063022400141	37.594862656441	31.2222170418991	22.7920295603916	37.7139557794527	25.1479884932607	15.5276782144880	20.3944973580291	14.4880165446401	21.3328066152276	19.3982367889287	6.05062813617382
127	14.5113796715068	33.3238097100675	9.78712110904743	24.0425375213478	52.5156439542081	23.5176142327196	7.17744660332867	4.54558931549437	26.5837230967926	21.7139269956368	25.2794367903603	35.3296628956735
128	30.8447645898886	37.1048246924502	14.6515757373022	21.3614371899769	30.3931483703101	46.6160436726448	12.3073213506754	19.7833738992233	4.58925295833398	14.8554833656586	24.6371707280851	34.3393252886720
129	20.1875094187032	31.1720338479877	5.82592063973476	5.69973922165405	53.9690786736335	12.0053761748245	12.3932583325996	24.2356560375719	14.1269025990051	10.8680312631946	9.04867550941456	16.6300411301172
130	10.2242860159530	16.7000017573497	10.9362176839054	20.6170904034889	35.1633399240038	1.57343190559182	15.1040007993427	18.3880529527918	15.4452349554392	9.59232547105712	24.0490743541165	19.1688894803874
131	16.4616606569086	31.5553559731805	40.7769702180668	39.2727374057892	43.6768997457793	35.2814968930753	19.7267653596804	16.2378224516601	15.8645265878858	15.5075518250806	35.2649026533111	22.0321491911097
132	19.2416965992147	17.8000983117733	22.1991888047952	35.1911377265468	7.76516524171328	36.550207727225	16.0258453209292	6.38903053934029	14.9086024295771	9.38409305786637	29.6575532745901	7.22641638626996
133	0.290244854784554	0	13.8171905980167	10.7138012439022	24.566126728221	14.8088300780719	0	0	12.4258636658598	1.8478813443889	11.5453445499427	0
134	21.545575959967	28.5052440480116	0	23.7342702293514	52.3721201792029	35.1884684388718	13.0586659160424	26.1644007567768	12.7542091648876	13.0248396931601	29.8934536142013	8.97958124215442
135	18.8293511738814	52.481413071058	39.1603406145974	30.2221910023428	32.7101494841901	51.280842281885	21.3482023660689	24.2822798467284	15.1134085117441	29.1618437068947	26.4008810088960	27.139121784453
136	29.1068670997514	42.4186860176876	45.7412037719868	44.5012675083409	37.3969841749001	35.2931412016314	30.8964570190196	32.8452944186909	23.3163926428238	31.0883619051798	37.1113891768342	23.5755497001606
137	20.9097997648211	6.51192238619517	6.97193516990064	14.9115030711530	42.3950251589574	0	2.29413120955609	12.0254960420905	9.05654589214305	19.7974139646725	27.7873473857763	7.74660724281475
138	7.40121915719351	28.4061116323649	22.5157978259873	29.2103017802829	11.9836310288187	27.4965403111173	5.40512163348867	13.9104893379395	7.23876675987159	8.03748421144377	24.2695233916810	25.4504608485480
139	13.6408582645358	15.104303654028	24.6335930667924	21.6435176215396	45.8453220122275	22.9951816255343	15.3610124134453	17.2957174651759	2.93416387733283	21.8788039511941	10.2365608439125	13.9449169439438
140	27.1804311580497	10.8395858094017	29.7372906974779	32.4309024690002	32.6848883400100	35.5869400845376	11.7223057823836	15.6743339689378	25.7187127650841	9.82154426486515	36.6108393290617	7.02871175635548
141	2.43002432777166	23.9629721591020	3.03911385504584	21.4022643406236	19.4287457754076	14.1280368637457	4.07014893869708	19.6113382493057	8.67526635329187	0.567706222000025	12.6944339050153	0
142	17.2975864105296	10.2440556573796	28.2530787633934	27.3268258186980	28.8423817671351	0	13.6856405300697	12.6372495831952	12.7816639553321	13.6936534569358	18.3007561180579	6.57714663936294
143	6.26585091421972	13.0736356950014	21.767710808171	32.0342905043167	12.6670327319137	22.1444829457196	3.0696358082402	5.07001007448291	0	15.8806654255771	13.2048524539847	17.9705942690997
144	13.5489769740991	41.4973624748108	17.4461999097783	44.0091426959886	33.4372136544198	7.97810335458137	19.1567993966287	18.3108936378329	27.1617710738341	16.6653202311725	35.2586113256449	23.1194068407601
145	10.7413435048026	30.3292767334245	14.7697633400565	15.5345823873511	13.7358419759449	31.4424841205918	8.01354988384346	4.28785455432496	22.3201572901207	10.9537963342225	31.2237807598022	14.0860522547880
146	16.8560688929932	17.8247576261519	24.8244668136041	19.7802007742544	26.8529391065831	32.4979102230064	15.1145017322544	9.72811368120223	15.8093777969872	1.60183859814338	10.0934098432658	13.1871176231571
147	10.5838842278514	49.8477263393502	11.0471126355500	31.1365032646846	29.6645373574486	48.5522111321003	19.0902204588473	30.1470041329559	14.9240634680911	23.9374231416493	28.7497273272067	26.1732339357269
148	26.3414053494424	22.8550006867522	25.8217724894204	22.2066438349569	41.5382029693645	33.8791150004364	13.1202828531997	17.3861348072282	9.02526338198735	10.9605155812811	21.9366056716274	26.7224123500829
149	21.4507044933327	27.2049617983207	22.3450653664310	38.7791930874383	38.0055375894147	15.3820837411381	17.1270838712622	19.5569266477548	21.1707237361503	18.8095892832922	15.4403237038542	28.9953832517818
150	10.7322748730107	40.3215804162376	26.3492040525197	25.0327493240602	35.5137387127578	4.06203291334825	12.4741918006589	23.446201954495	7.42119474024214	9.4297164274616	13.4226930904378	10.1989988728182
151	34.8885409188566	16.4589311202732	42.2086215893913	28.2829083862476	33.6303148535207	43.6976938263906	13.3349761432086	10.4695546893009	0	16.9480604415015	18.1709249376490	8.18972828206154
152	29.8372578170785	58.0315096785048	28.0924832197279	23.7927511751301	61.7981556029911	53.6630608624891	21.2609192506229	29.8842532749116	33.621984306758	15.2966613281129	33.3959045132945	30.0882806106903
153	19.1243163892014	30.0508647087842	29.6885496548712	25.2569224858442	25.0062626358316	26.5943511104229	16.8680228025438	22.5713893419465	23.5586962825071	21.2624263012238	23.6232702470118	11.3906115147473
154	10.9408227583909	21.8309065976826	25.9470711877643	34.9222379676453	21.7237670596689	35.7830948077226	8.33037629197289	29.999065464431	10.7972930109436	9.13940570931951	20.3522793648593	9.67609839938358
155	27.6761557258693	37.6085257358145	27.979999765499	31.8459027030245	34.9977277707488	49.0806039133186	27.1388063158268	22.3307074566036	17.5355474363258	27.6973560598806	20.3217952867288	21.3408797655534
156	5.43919577311252	27.2586887942135	3.64816388223318	29.0203095708182	19.1906007953426	37.010815528937	5.97817548457512	16.7021111883568	3.13645018440766	12.1582280187235	27.1791764602246	30.685670742586
157	31.9134425118077	37.02376745331	33.0582935166278	6.63182919588428	25.6307985708902	37.241717992586	11.4254354854679	11.9617284312775	8.6430888543605	4.63329031742821	24.4152003365128	14.9827419492042
158	43.5049191189425	52.316217323675	27.9001647297079	36.7434360975154	46.8303228474062	31.5377108263519	20.0735248816773	24.4994061194232	22.1802077535542	24.5889195547167	24.4241841523846	24.5452170477069
159	14.8568049101021	29.0934976216548	25.7597546813466	23.2418822868982	30.5378952231808	10.7944539643940	16.9358334545895	24.5463192385789	26.3489413554668	16.4692410907516	26.0507604683205	9.72300172938488
160	5.89833140914635	5.23318572988377	6.18075001036672	17.0501008516067	0.908398231712468	8.2959899892606	11.6316685995849	20.3089287699090	1.87758698165193	8.23876534611501	19.4145222434048	1.14724775082085
161	26.8696814742224	12.4307448260822	0	17.5009349780793	37.7205793561425	22.6883595043712	12.3295543134343	7.06442786432843	10.4802388352750	17.8130690408992	23.0549609107151	18.1147579684066
162	24.7823365860415	59.6828177464913	18.9346256283907	39.9488160879591	46.6769009427545	37.6366581219571	27.870373656545	22.2204905018541	15.9859629881319	25.4685531252571	46.8343021458451	31.3599113471716
163	10.1745544149477	19.3955185714745	17.0887078775534	23.3200865900759	40.0983174860532	23.3592290463209	15.1242263680157	13.7914791603333	14.5483780482231	19.446330850441	16.7858006303878	15.5062060357235
164	23.5918763374374	30.6874808469729	14.2340572719789	18.0086460615842	16.6782444963586	36.2409500395577	11.8837119008677	17.0669620665340	10.4070526628556	13.4980796900526	22.5106243824578	24.3000079518326
165	18.5224011833262	26.7609903326072	9.51319330893702	35.0495694762399	37.0495428726739	26.0736924013709	4.15299829749821	33.2164005869871	20.9072486035947	28.1236340629710	21.7973759032001	24.0686206682587
166	26.7726394909209	45.5055044397076	3.49534406242422	24.9831347222932	35.010135642069	19.3389662372050	12.9374189024535	26.4853108655801	22.5924890570739	31.5393564892415	21.6765801524845	38.3678314503962
167	10.8574248919711	15.8450325741563	19.6545413790718	6.26910998709404	8.880460237739	35.0619043370617	4.25123821668055	14.0018692604643	2.57255780955227	14.2389669479450	18.725537990181	5.07780213966704
168	28.6505307071351	43.4678414558428	58.5523121657648	20.8834457744763	52.494139676726	38.698136284649	18.6253246911731	25.6553842702118	20.7425957014071	16.6911410001695	19.0112185445032	34.7250811268613
169	32.5810311447853	50.8307875432619	43.6856969929261	33.8595495500089	63.775632929823	69.63608154879	8.41843675739427	35.7639397180055	37.988918877095	29.7225331890956	30.6148975566969	15.0649825958811
170	22.58599668319	37.7462558614814	26.8479332872335	19.1643336520149	3.19288538237591	32.0573094098416	13.1753870161177	14.8115424301659	10.5457484798713	9.62179269720438	26.4648768608955	3.01955496170755
171	25.6632343714279	30.2627423357111	23.7558007687822	18.1434173542325	14.1361828129861	24.5225101698429	18.4512891375754	5.00912975445298	19.2873020758027	13.6810496385174	17.5265879088174	24.1050188124120
172	24.276658193005	2.56548031282301	14.1802785656747	35.8395125953268	19.0368468792645	25.3963767524220	7.61737688276502	15.4851881867318	15.8189521431903	12.3020917543791	27.5961578156040	18.6415031892834
173	6.26739360948489	26.1692485331885	25.6079610656455	19.8585908962749	38.4745282307698	30.027000005412	21.7056666911534	19.1397892822564	18.6119975770390	11.1039345608532	21.0079197582323	13.8758519614975
174	11.5685635074238	16.0666625496798	11.0754088405312	24.5452749209681	43.4644075119913	0	8.93042647221153	28.4414016875502	13.8219047069603	21.6262423732168	17.9444941229832	0
175	23.5547808210385	14.6262757507666	17.6853901779948	16.9588709911871	44.0136892153882	36.681289412164	16.6121174064898	13.4451325499644	21.7240869465422	11.1973990058716	21.7811849866483	17.7077610289656
176	29.6829577826120	51.6782660459879	30.8977872147225	28.8067302545018	49.7781155496427	30.8819514099442	20.4417054085147	23.3825125802028	10.0546409231515	17.4838020468160	23.7477559096473	4.39700340037840
177	18.4770873850534	7.23566422293826	9.84223772908827	6.77359684955959	26.8202096994602	13.5667417669911	14.6239909009410	10.6240461878255	12.7459347382167	3.42917487425061	14.4713829829938	19.7810680367566
178	12.9381722414456	20.9356156848854	21.1617687248476	0	25.0077899103967	27.9028386117829	12.6439726133254	11.9183824521861	14.8472314691626	14.7772073920957	19.3357626833643	25.9657165847110
179	12.1703062063646	0	0	20.7964035562971	17.8382621657357	4.58729573895148	9.03523671001746	0.994003953467995	5.14902023394164	7.48518541341874	5.33138337400796	2.42980593452266
180	7.59254675269042	35.0296649017906	3.86688172030457	23.6403117637894	30.8371420344372	20.5206386878527	14.9194073664897	20.6069862697162	14.2361932353194	19.3076155894734	22.6458315346888	25.6895296384589
181	24.0424039719954	28.2190117592088	17.0311619268032	26.6171716687317	32.2209844223984	15.4106300128628	13.6139590436645	27.4372550531753	33.8539516550319	15.0451761805818	21.4148848266382	18.7737636350291
182	31.0194237008842	38.8467520987258	23.1175854394425	33.4395632309898	27.2604178262354	29.2841529504752	22.3372804106673	14.176621167674	4.07451652529628	16.4022691608256	20.344691204328	19.0434700306701
183	21.9791790459586	45.3823702006829	34.5456845965950	9.48632986658267	38.3985518041287	41.1989601464476	11.4085645916548	29.0191080692348	15.2691033996823	12.4457976630686	16.223512462537	14.4408478184715
184	29.3047849715419	24.972651857154	36.0141261689582	42.3099715608764	48.2293516090063	51.8180884092514	21.3697150034328	28.7362228375187	21.6740025286476	18.9683581687414	22.2244597653542	19.5609278483472
185	15.0392010788343	17.9976078559474	0.498229691189412	17.5179383262476	38.0830350113153	18.6738707851814	12.2482690914699	18.7067718603317	18.0733918124763	9.33658382372274	20.2603041345939	13.7153682293149
186	24.0198057883256	43.6450494697948	33.3752779983722	43.0352787090837	30.8168219311266	40.5130841068794	21.0279937262089	10.3971747681339	4.41057600011081	17.5623787170367	24.6899261757686	5.93350039507229
187	16.2300754587796	22.5619143781618	0.178323204295673	24.1177340966442	33.3345153139027	21.2981000650781	17.3254341947377	10.2074567128455	16.7137273843285	23.2059302955283	15.9674291653753	25.6355812027109
188	21.3264469099444	35.0349580720748	22.8750183975299	33.8138890514524	22.6039774749516	29.7147595492045	17.0369131136301	17.3625848956026	32.9195390347976	13.2207882595978	28.1783578220276	18.9214469424004
189	19.8581456668926	36.0648981990141	23.5501250921069	25.4605024061459	38.9661156686359	46.6552048486560	22.2428667878227	16.2480632784549	19.6537189815419	19.4281806705240	26.8143717420263	15.2739611862416
190	27.666414309849	42.1715994601710	23.5655431680751	42.2717305520518	41.2964867893879	61.8001025583118	11.8508315572968	21.6676243150054	11.5569621245351	20.9631074658866	15.3512389594931	18.9959269921873
191	7.97735547581528	18.9006108401427	5.95281587168246	38.473192477815	35.7059541463363	22.3877990775053	14.1360496887505	10.3259134727831	3.91465099293343	17.4012209802491	2.68774822440790	22.5483746876317
192	21.7352940181681	31.4917249837517	25.2422573717913	14.4984250352087	36.1248580146562	26.4756365201325	15.2259345559375	15.6604352489962	9.79839013689058	17.5766101007270	10.7967655805729	4.27485217853225
193	16.3516516738356	27.2865531413207	24.4480340999633	30.9586602346137	27.1747328882638	40.6476109753949	6.63084277694873	23.9883368504253	22.6998859260490	16.1062325682798	15.7188889996269	34.2962293857871
194	25.3721545053316	34.7963639963768	23.265318404497	23.1987756870233	52.7954978666421	30.0469206413825	21.5649070339205	34.0523086328825	15.6696959129493	19.69104798482	20.1881579622127	26.2202496360641
195	27.983934626974	35.8370505573208	24.0252720138339	25.9233736879647	31.6756138085093	8.47051697275853	7.61623585175515	15.0622423324463	3.08371704142371	12.2998268022645	21.1502862659078	12.2973135364960
196	13.9612899363862	20.6108164887022	16.5131832910582	19.042381950312	14.8655562698059	39.6263427830772	14.4625802361543	21.0667083540479	10.9926084468138	24.843606018795	3.40128874847891	6.91825507575357
197	30.1271620315238	34.9366452547568	33.1521445663764	29.2094303124493	33.8911578631154	35.4899584814997	11.7196183763766	15.5048727309741	17.5671396487745	16.2479947115642	33.4986881705372	28.2837678201964
198	18.9586378693491	40.9411945243346	28.1196989538463	45.6774535730322	41.5644955170114	43.7316107840043	16.9739034060778	14.8190412521991	29.3400687933373	19.1822715123702	29.9558824625646	29.3530775113749
199	25.5955589072896	21.9733837370141	31.7646555781736	45.7820050263473	42.4381625442697	37.7313156113426	14.6473420515918	18.4277316518791	23.6948421037040	25.7547254711172	12.8030492919097	13.1675365173752
200	8.36165691974028	38.3669019590578	38.7450691524321	22.2884352709770	34.3295191291051	33.9887788914491	10.9080578137154	19.9389787347592	12.8319761209562	12.6212319477032	19.5601101751774	28.2627226923262
