# Supplementary material for: Simulated data from a genotype-to-phenotype crop growth model for pepper
Source: Data Brief. 2021 May 11;36:107119. doi: 10.1016/j.dib.2021.107119 (PMC8165395; doi:10.1016/j.dib.2021.107119)
Supplement: Supplementary file 1 [file mmc1.zip › Full 100 GxE datasets/100 -- h2 = 0.3/1765929597 200 0.64 0.48 0.64 0.95 0.8 11 GxEyield.csv]

	NL1-15	NL1-20	NL1-25	NL5-15	NL5-20	NL5-25	SP1-15	SP1-20	SP1-25	SP5-15	SP5-20	SP5-25
1	17.0560459648789	40.0929640797039	33.3213372443295	23.2761716233006	45.2263406236086	28.3027255530214	19.0455000347287	10.3547388123106	21.2090639883966	10.0797369942956	26.4310602094201	23.5939905664657
2	19.9539781672311	36.363064718204	33.2059274530265	25.5247170702797	48.8924398801247	55.4122582688273	15.3119341706245	23.7977386750766	26.7830003524218	10.1759625345626	22.4081801160377	23.6746358813761
3	17.2341136856165	22.6935979995107	7.32803270958115	16.6642803150046	25.1280317737255	5.95943292487734	12.3927389255535	13.5038572065829	9.1040033107491	14.9622241268752	16.2645889429319	12.8674298697072
4	18.6370890434049	26.4178565461747	23.2481695503579	34.6248602754176	30.85715814296	20.7091832241580	12.4050782265793	18.6652493847245	12.1370183287448	21.099147656072	19.3662212589580	31.2947256013045
5	27.5880240764664	42.3864217699015	25.5124513060696	12.4863139666089	15.9518819724862	18.8487225723113	13.7762978358201	15.0433614065234	23.4198602302889	22.8287186828562	21.5608358922267	23.6328743065842
6	36.5821361412739	37.5764414517808	9.7028085419033	44.7503050570822	51.2267470443079	24.5812349401956	17.9684709259573	23.5889394354666	21.9477207515171	14.4594621349245	21.7632188585383	18.7469007201137
7	24.209952177551	30.5652749260735	28.8780323870885	27.0133348210321	52.073327760913	19.9167970703599	9.83431809972504	13.5523807192757	9.8375895108656	16.0903928546713	17.2350962542271	21.6576399746334
8	18.849872723041	11.4769037557731	0.118088868150551	24.0867146189251	27.4965451067156	22.1996765610504	8.21697940783939	13.1386797580220	11.7424367940127	21.3557131965966	6.9776503392288	13.7864554610589
9	22.4522185662721	14.5111150509706	4.45481035032418	10.0594938335285	23.4398003041927	48.0486064413598	13.0511915202556	6.3882957321967	8.77737588689431	6.72944238200945	19.3237972174260	17.8632141812685
10	20.3730915192689	39.8036651191717	22.0929129573571	30.8859861383717	22.2043205205799	18.7974187216493	16.4985219299563	22.9494010239875	29.2897388593840	10.0667314506816	12.9976525006076	31.6261295677053
11	25.7583662558372	39.6877220759479	32.7972712000939	28.7560512281014	46.4106096545338	35.8645677308933	11.1887803752924	11.1547025167386	16.8035476411795	6.66314127438472	25.8739378276566	19.3717418364409
12	22.3294273246356	30.7191933237316	16.8686473065279	23.8801978979495	21.7434704191824	0	0.539091474939225	18.4315794902676	6.4732354813532	9.483411038937	14.8753311243445	18.3628429754965
13	22.323915020428	38.2333252496968	31.6421908797194	17.2833402074804	60.1090227865297	38.2556342164585	19.9292007335344	8.79480617857409	1.89433450526133	11.7306180637292	26.5178454924193	24.5030373252986
14	19.9703235905931	29.9841309049786	28.0199080927348	32.0818994862891	31.5697384873368	16.8209808535741	11.3862927026288	14.7650412270683	9.23124135227074	23.4612625720536	33.987342068392	19.5217102256216
15	6.05173930299823	5.79385731184244	20.4873213323653	30.8565188950527	43.2886924414163	42.2553669646271	7.77133587769868	14.4448368975384	11.1367535171870	8.99213312681988	12.5797817820998	21.2527118060673
16	11.2571919806817	11.9640314207939	18.9445775644306	12.1116277022611	29.2316580110045	43.485524648472	10.7505216993677	14.8280447086339	9.69162047542933	4.3845790230172	13.3091783880993	25.8051843888824
17	23.1150757855336	35.7276222292468	20.5433469029860	29.0640298933755	18.7117865247484	5.26290905152331	15.0657113953928	12.5582922747804	9.22116173162975	10.6161368252518	33.3668093325895	6.4541334609342
18	16.9488716806353	6.8692105373931	20.0705260965040	30.5587854897799	38.8222372029553	30.9445274212039	12.0020165589636	23.3661990437315	1.67939486788983	14.7960663999979	16.2513975727965	19.3625432377150
19	19.2956629653106	13.2329327472749	16.5602646026102	22.9263729953897	29.0572038257471	13.3068152562552	14.4920831493232	5.72037823763016	0	18.4540057741115	20.4609214032470	22.9346284519782
20	38.7109884910773	50.3756572028962	41.4239084653332	16.2004098871417	40.9864842084256	17.8732139040290	4.96067022572644	36.4256238689101	24.3871248545562	24.7242892051883	31.1592168838236	29.410584190654
21	4.87766536870224	20.7063010536894	0	33.8153289849702	69.6042193124543	11.5366837351587	11.4889203674708	11.4666804083269	28.5203553421725	12.7679413347273	26.0938251980856	5.52751291417345
22	4.60485824444727	14.0186006110117	17.8148104190600	29.7206887246830	48.9496504804626	31.2915380726961	5.43492165896448	28.2001997275128	11.4456081729692	18.5227281475223	25.1131241805856	18.3609795186664
23	13.8329311618551	18.5221906749565	33.8785068386739	26.1444247651576	50.5853508045441	43.7444619366467	14.3920976088630	19.7296194606654	21.9763352412436	11.8315442821296	28.0306959412604	28.6652970851471
24	19.2006414840693	32.6541661769242	34.6666466737702	33.1900945629164	30.3435273154338	41.8046963783707	12.9137350260967	12.3967331773713	8.47981745637192	12.8190496431426	18.7193145538177	20.0952156869650
25	33.1841567883024	51.2233905753495	35.7232485599015	44.7416634183229	43.6748934325508	37.8423652619238	13.3143466234227	26.6130000352876	27.8415232362698	11.7573535860275	20.1470811337978	21.2520201147377
26	17.1627829124043	23.2111121087689	19.7724506935432	22.0677854424030	34.3135365218652	45.1625312067197	14.0843615413951	10.7063378567714	9.17060993060946	13.6497362069236	10.7775469597377	20.576401431475
27	21.9428270630784	10.904523214962	24.9688917632395	12.0741199874449	33.4276597348996	21.1047831109146	7.76590384795196	12.5205776645741	16.2588210669230	10.6715248280833	14.6865020498090	20.1310942334952
28	22.0287134468507	43.2643609603637	4.54329735368583	20.429574108654	50.8679640697584	30.6003969594888	18.1187870906745	9.57310134123377	2.61112279654514	15.1076093804467	30.8701141290917	22.9832285670183
29	20.4323042519950	17.4161707552057	18.9132838373966	23.6518403883497	40.3761273174713	12.9348009852608	11.4386094718134	10.5286804885135	5.68069374241619	6.39856148532647	0	12.7174886773294
30	26.3695966748470	44.8669276646	38.4430444311705	36.278016031163	60.1106622093673	42.5500422908044	22.0070144235088	28.2679996808425	21.1456903734039	22.8470047969855	38.3015296242458	13.4661060227695
31	15.4364309835857	24.1883126665459	14.3909869494577	29.9944179851616	28.172957646723	43.7148542060269	5.33721931834157	23.7970712215511	8.08100011195311	17.0663494906807	24.1675587996634	15.6115327663428
32	14.4437354530436	24.0323940438523	15.5242533702036	30.2508964338745	31.0927029811328	16.4646659096665	7.7931252566932	8.8261858125816	12.6673052812259	16.3419583225867	16.0471202627433	0.934750930627702
33	15.2689348711896	13.9278169858596	2.53020040705866	0	30.0546675045851	0	3.64276537133203	11.4559981245282	6.35369459328548	6.60798377091765	8.35788159310451	16.7114377709832
34	24.8336475468279	35.3430105867077	41.2024014311719	36.0326268966261	47.3503999793963	29.5051300595944	18.5399286101255	16.0501515584046	12.0863183581161	19.1714646009644	21.8669839946898	22.0353424404311
35	23.2955649664412	39.0024535471775	32.8552627047671	36.1798917934513	34.9466880366327	29.6547436509735	12.1215614642926	22.3003730527564	36.1941082315412	19.5594400539583	23.4113862609866	24.7900325676295
36	16.6237380033298	44.8881471408636	27.7651665043972	22.3626845947175	18.4172519179886	12.8589571326215	12.8275060106441	19.3907814507545	11.1516724786647	11.0388530433979	17.9981643406825	17.9184421426358
37	24.175849356856	31.0393845702475	23.4100774153786	26.0739371732049	18.6370674044992	49.215462637001	11.0851983946643	28.2367351267255	10.2072602302322	4.10177330657475	27.3721375148672	28.7392818611183
38	30.5805387214272	23.0680827120385	25.1636548323393	30.647834746169	30.7771714826586	21.001785561195	11.6382384793554	12.1438692505152	16.7934095688557	19.5450681532942	17.3378071154690	8.88844000404482
39	27.4433908867005	21.8537326257066	36.2465464297586	30.1365918772156	29.1197836352873	43.5440141689106	17.8592590222166	15.7198618365438	8.89650503464802	17.8227913657072	20.5770128723799	10.5168012961880
40	28.0812093955757	57.987422064157	13.5124450462436	26.6532656362627	40.6548294794258	44.7093507201105	18.0408689195086	33.0180586709320	20.6940932246247	24.2026164959596	23.9550506944359	30.6690551115916
41	30.0892031837466	59.262865851741	25.4151226155214	42.4291247817167	62.4852043745694	52.710103889263	19.4085197745357	26.3549102242644	16.1666515157612	25.0505841050530	26.4868214503226	42.6853741203674
42	7.6027798179567	7.7868111393393	9.57259719562798	24.4184360012618	29.3349395419272	19.4208294001015	8.73209178515553	14.4728532753073	5.38398752768597	17.2018354116557	16.0067328334265	13.8471694902020
43	10.0323266724605	27.9318185284516	23.3737988808664	16.8455475117754	64.7089922052584	23.5063663558039	17.1958786404025	27.4841532699291	13.9724029363893	11.5877849339944	20.3265937997335	22.5833673710444
44	28.6605029708913	37.8911799391141	11.8232974226567	44.7533750542919	57.3657182832762	34.4335504423608	13.2972378068882	21.9884168194377	21.3179347255969	18.9225695009813	19.5811469914083	24.5652031573237
45	19.7524910884159	24.4943744856629	23.8873250499427	40.5379937125492	20.8907758518743	17.4628625650973	14.4553237622087	10.9799700728127	26.1089342255186	15.5326330530598	20.9481654091338	23.0573823409589
46	19.5423271153606	23.092668094231	16.5629196916242	22.8751219624444	58.2178610188059	0.505163482636036	16.1316629241839	31.5378006858871	8.8136305581166	7.88879817498429	16.8030687667262	20.7106205137020
47	24.5011767569483	20.3339979750115	15.5133259647291	24.0421230256877	43.1016603580538	26.5752096129417	12.9962361578538	14.6940985638991	10.7127218969021	9.61560935214903	14.8607840310288	1.59940756339483
48	21.7692008315666	26.4965466990684	7.48161104380252	13.4311062372981	51.7589239230108	25.634931331267	13.0387780470153	13.2926594716018	9.98855822261989	12.7373427338713	25.6150604867170	19.3941626594401
49	15.0767915030653	28.2302432555417	29.1127948353049	32.9158395205342	43.6020287750137	41.1170167235583	15.7633948378110	16.3495502186289	17.1193401870510	15.1125412377811	15.4241363080435	14.6391799641109
50	24.0700628799814	26.2980488078719	12.2762542386743	20.2330081104422	50.1762355376574	30.1966350997799	11.0169535793888	21.6158997602264	13.0540254790073	16.5613576775887	19.4539278160379	14.4794838018300
51	29.7891255686970	26.3595645683982	13.1584787443049	23.2361538402102	34.358198495718	17.3071546046643	16.1192685095123	18.5030184757146	16.2468845050607	16.4327641158517	11.6160344248590	20.3970953224626
52	17.7447497448009	32.0740900896419	25.7740269917515	22.5684834739852	38.4333563897027	36.5571909843485	9.1166579193188	27.7031602968316	38.8111442577755	19.4827479121177	16.5007407429964	13.8527110167838
53	13.7667486607190	45.1818598214449	14.8581521751324	32.3305559295744	55.7506647637595	49.8906190546672	23.7148156138041	25.3404943420637	27.4022906034657	22.2497712212357	21.7769289866012	30.6171021065791
54	10.0273853157571	5.81095738937695	24.8964199300885	30.6914463941760	17.0706348370903	20.6194168178946	18.0518201465934	7.40767294724367	9.0231709010257	11.7186851583943	21.4022606477278	19.6516519334882
55	23.9326893032584	36.4956033417871	41.5622841850171	33.4022171509784	43.4491455686494	53.9692199547547	23.0967861636151	28.8743068769750	21.7275421845994	24.2517115189008	27.623025355089	5.03362714701592
56	29.9746779024413	25.3885179517658	18.5244744110801	21.9968805591742	20.9133231547475	4.07845796797809	5.28465712284208	10.0634388130347	5.83187937998115	7.47584003844111	15.1435797108729	5.34808277355063
57	27.7848898223898	26.6848837302536	2.12763820721668	19.4111460639315	29.1133084891488	19.6779591315532	14.2251727757735	13.5705187231195	10.5214721132870	21.5789928543701	15.7128624880312	16.4973822976641
58	27.1111374310091	46.6800024057456	17.5084489045694	38.0866976755967	58.6016248498328	42.3570785509382	17.5753454601782	26.2176782725840	12.5667458254007	12.9184398648741	22.2885612127072	17.1067339889407
59	38.1112743737356	52.5503607027046	23.7373450951669	34.3962735603583	47.856811074271	50.7546147840660	22.4264384858753	24.1934648572718	12.7227022561273	27.3091729332282	31.9112394028470	20.2396067127641
60	14.9483453889265	25.7087939406521	26.5763015723089	28.0422072498562	8.16976294863993	21.0382172998717	12.0142848600698	23.8591444934888	0	22.2572316792404	14.7775512162295	9.29509569250922
61	22.4257636668275	30.8870921651705	39.7017405158617	17.2009837914757	62.046233648371	43.2974949402311	14.2220541712773	25.1379158692498	18.6646636832501	22.9199089155584	20.0732808059863	24.5386162319621
62	23.2462423280330	12.8110000087794	10.2751708193342	7.67188714306076	0	13.4301138760990	13.6489385971418	18.7413029198119	8.96167797785515	16.6061640933828	16.2689503530725	14.2369714204222
63	11.0205884342333	13.4541777776027	10.1264280455291	34.4451914419750	24.8972663977940	37.9970295619742	10.1745564397442	12.6688558913224	0.913360005985592	15.1019620902519	0	17.9119498793054
64	18.5942001058606	28.2575958329717	18.6369645382739	32.2116947950312	18.0841731281072	30.1939893936089	4.02976545597798	22.1221198317579	12.3035201145215	9.30225714612994	6.0016459869678	19.8733775442138
65	18.0691568224073	12.9171811440166	6.9796316419876	30.6217235305834	25.2543297282509	27.6467595766233	10.3110583431390	14.6499313852434	10.3988299607415	9.66521134857464	20.6817086246899	31.7240643025614
66	26.0932198318874	17.4627404814353	21.0181790559443	16.2012577800500	14.2787172178216	49.7222474799106	12.3535423857237	2.23912081905584	8.15438162238679	28.7352359266140	25.322528292406	24.2540109134763
67	19.8625451135544	11.4695561641232	5.22992946573674	22.8190262896342	35.4200710810725	2.61114772618338	10.3230506252179	10.244771454033	0	11.1345411698115	9.48748305072445	17.5129775454803
68	12.0357294301583	2.13669077976711	0	24.7248165872929	20.7031458714802	18.7278376712368	9.90026550514377	11.8211862769585	7.16948884878608	14.0596821183161	23.0871926262715	2.35999306930963
69	16.1313385572122	13.3503119008067	29.4730046034851	21.9535666210939	26.4144196578899	26.2618067021387	16.2554536437946	18.9533150864398	6.96269037139744	9.89879912054442	40.5073318585811	4.46224636050268
70	27.9446983358885	0	20.7790426652328	31.6335875491252	51.7645697885814	25.6845662231204	10.3741538515974	4.59378289109377	4.63370721026605	8.28222965284932	14.0737470210724	1.35505535473364
71	17.6500168060159	20.4718278870420	13.7099383745509	25.8901973020096	27.6796135602361	49.4315343039583	13.5052462328995	17.8183372992617	19.9070596460815	17.5635332051569	20.3808034177277	3.77554767051280
72	15.3892037219583	15.1336951714124	16.6865255271653	18.5182034388538	36.9883681358609	37.0079394357883	5.34634389237771	8.84031990446628	21.0973433897042	13.8028927012540	30.8763532374061	11.6150038597296
73	29.7207131217277	44.8115265637023	27.8896187827179	28.6566679546249	33.1902994540166	33.764291498037	17.9764494056983	27.3730243547774	20.7800322847291	32.655436427005	23.7988999336510	11.6689946930418
74	27.8501041941392	43.1387448630576	14.3399939004038	25.5796710754674	31.1516638626303	56.0939470501574	18.1604788169852	18.0734043255412	6.75665842853577	21.2696240198091	19.2283099945206	8.03106142535762
75	16.5704518467972	17.2414692687490	0.990394226739738	14.7384903395831	8.97846014451557	7.88473744571726	8.62007209287011	14.9699114113004	8.61582178894552	9.93075391434644	18.7500820672154	24.2062050614239
76	0.212335741904772	15.9527768972362	22.24807676046	25.2503730075979	51.9051780783665	25.7026185219489	11.7769340651974	17.9723802737940	14.8588548679738	16.5818181151442	20.8025312011955	18.3755024878520
77	25.1844200296086	33.6060187629441	20.809679375343	41.5296967848593	34.9205684569231	52.3550368945145	24.7396769591282	22.5827627832977	25.2582809436921	18.1925781095499	21.6259822386070	29.0706923572461
78	17.5973303375612	14.1455703265605	1.07991868066881	14.7251406800347	30.3767503248102	12.0847647190416	17.0295380200466	15.7713459468372	13.6383826227868	8.8848132522976	21.1167452489960	6.88268282951249
79	15.5035131231604	16.2094725456891	20.0737398140410	20.8382816252423	9.06657461722702	26.9336453997480	13.6621988993116	15.6497016892064	32.409338703554	14.5443272865087	17.9616170752096	24.0083828006081
80	19.7291307755840	41.7427836005421	36.9709776351118	24.9922615743095	79.2064991766214	34.8898923203316	20.7043576102079	30.0015692503109	24.0917619031773	14.5737490104458	24.9865253434375	31.2421811348532
81	27.6269253458859	24.1082330473604	10.4435085176774	29.6278539913289	18.4119342615470	29.5600330536066	15.1509317199685	22.8516784579759	12.8913186397692	17.3133357859474	24.9998490615682	19.874942257833
82	13.2975427084679	0	21.6937683238007	11.4080099890861	32.4727841529626	18.5447579559764	8.65920876577442	1.79814666256502	3.90164633178635	8.73796220408411	25.3821526789129	14.5773368116052
83	27.4041896883087	50.1379063076398	28.2046285641143	27.6634376991895	46.215916008729	35.0339887122146	19.5554439590719	21.4950890101672	29.1674448624560	19.2426434394848	33.883759810454	30.1871314007273
84	15.3764831525496	38.7479022456479	17.7582465078308	29.7331680228223	23.6109225177477	14.4092802650084	20.8477516444019	24.0383212587289	14.4855940429129	19.0889594477309	13.5300019891899	12.4243585284829
85	23.3423931939798	21.841316212296	12.8848952451908	29.0451863863249	28.9431001029172	30.5944644405866	9.27164443041911	18.8905796322047	18.2163924706928	16.8013896958308	25.5684552963582	10.3181131466472
86	15.7024578935593	0	10.0334987347403	19.2796079602239	9.9846279048779	15.0398138323419	6.0785773932097	10.9597268775202	15.2652243716686	9.21817770805756	12.2131245597593	9.0587599220636
87	22.4424936749519	36.7591989376474	21.7291673974059	34.6564697197781	32.7840704668765	24.5233122370232	14.8396217473122	27.3574360575459	18.0358581014401	18.2908497085774	35.3971574817715	10.2504770256112
88	6.4213116848912	27.1586253836119	15.6150789469621	36.0847104573234	28.2706976892951	44.80357743158	13.5867017614634	24.1811665720177	14.8150456147779	6.15400161664846	19.6830588622391	14.1914767965571
89	4.13143813268013	21.3921349039884	16.2217920647075	21.5096445922392	21.4285976275342	22.0984411770192	4.68465774121481	16.1579922733863	16.3387437417366	13.3219480563209	10.3930971533908	9.33330500535204
90	20.0561068981847	33.2438198731922	21.9333787775952	27.0236867794757	43.6325905268924	37.6376417834388	13.9891546984286	21.6774041007574	17.3930018595486	18.0051584901416	17.4606000142361	0
91	12.1437506488843	37.3970686638813	29.80478481548	26.5760653797568	46.2903242615254	44.2441390545666	17.6178621904464	19.1248238150527	19.596324179752	14.8377491509002	14.0713008624769	12.6709131574893
92	17.7870506454276	39.2411511790108	20.1468965328679	40.7973029393477	42.9730866405353	52.9175984744522	17.2366405911918	19.2752865102019	19.9274316626796	16.9854204038368	30.7394869377097	23.8242337349043
93	19.5829017379819	31.8665087033799	26.2542139730700	9.3483827973961	18.7193141482868	28.9671953201244	19.7929844662701	24.9998046729896	11.7839369171176	15.6743367364650	28.7887125101082	26.58974866078
94	9.67792121286448	19.4339691672222	2.81715070467927	34.5953434640452	19.4440179843839	27.1893948247778	9.41481520248123	15.9891670718813	4.80736777470401	13.8355532571106	11.0384239165439	13.4308288208938
95	27.7211329530687	49.2401115993638	28.3100178187923	26.3707757668171	44.5438238367718	35.0790602276439	15.4663525418823	19.605512371254	23.2203645707996	16.8815540058718	10.1375430270525	21.2163949072422
96	28.4904398692357	41.3747236328331	3.82059543084318	46.5765371312516	50.2336305117986	0.701140616136257	14.2712748554481	15.9798949370000	11.8085781980902	20.8932691417870	30.3294377142762	16.6117601040784
97	11.8346305406203	0	13.9770817885182	22.9323491014097	14.1157840853248	0	2.68901013637311	11.0478696578953	20.0986578082366	13.8939661282574	8.21037277159494	0
98	10.5624596654455	2.09757513682924	9.87604490040488	31.3553536116711	30.9207699436481	2.02970461150257	14.0214565914255	5.37143170884054	0	11.3870344516505	6.43805800384092	16.1837328513461
99	24.9705030711565	17.2007370099518	12.8166402482072	25.8616260073091	40.3198728363011	11.6191006151568	10.3677034141279	20.4150446208271	19.2693409260736	12.7865304197680	26.0428067704340	19.9583203783608
100	22.0627247265531	0	17.4262431597864	29.8193454977575	28.5268892407308	48.313602117176	14.6372376612557	0	5.5738797088608	13.0336368605259	17.9485622144698	8.11435376477352
101	17.2105484957397	45.5268100243948	27.4202191820216	33.2928618811991	34.8604356710087	41.2298912474011	8.83244370776188	9.34926789373322	16.6475131461582	15.6905153284125	10.3449337293638	10.3121255223018
102	31.6701977696515	38.4731776631258	27.3960649303002	43.6178630037569	32.6642113856001	13.3800958448228	15.6334149721703	26.9970755278987	0	11.9695714116225	23.2995938196926	15.6865918258443
103	20.3134715253586	33.3887704744241	19.6195765481276	18.5584304372197	21.5026558889817	37.7277133061384	15.1700357319448	25.9371800923129	12.9800309847683	15.0376361423516	25.1537588407698	0
104	23.9374815559672	45.4531847296134	14.2843918375047	31.4356640939031	30.2528546451219	50.1463624931942	11.8855986804014	21.3755214207307	29.6311890057015	19.0902362195480	24.5979209419536	22.8596448701186
105	8.6749460677268	27.3765935796427	11.1347849482569	30.27380646671	38.6453612489263	17.9748400578061	9.30134866475148	27.7704296038197	15.4243546597542	14.2248707669175	30.0971041350994	10.2496975841376
106	26.2081649582522	17.5808685059483	18.506168906675	27.2072232199945	28.2351406550829	0.805306833311057	6.22572181632822	22.7912401863687	19.5915533086858	1.72486789411511	15.3029491646212	14.3574792533457
107	25.1403445842424	38.9144092193102	20.8207207735637	25.9470709758226	45.9936561731316	26.686578321736	12.7025628487917	27.3750312697268	28.8913314947364	14.1940108119845	25.278834935311	29.2640019673629
108	16.0612608433267	15.4195303366492	25.5964213566956	25.0659744969221	41.0128373749612	5.82675477983317	12.9633408547192	23.0348444076064	13.0536397593433	10.4330482341338	16.8635527433100	16.7682126018933
109	29.8923799637047	37.3412337899399	31.5869854358074	18.1059857320053	38.6925421423744	50.216467962022	9.31531552079158	18.2900958424127	15.9381329210921	8.20631841388072	15.0267293648671	29.5003675992061
110	28.6195883167192	15.4517741795768	26.8398489906746	12.2980817758601	7.67408103674181	28.2493680270838	7.61293534273543	9.2498738201683	14.5686948145610	10.0931234260986	3.7575610142459	13.4714866175542
111	14.2551776554099	29.3052197861544	35.8826384054638	41.9575599508683	13.6826317216457	38.2947011865624	19.7062062422540	12.4615075970088	20.7914745525581	10.7445152107110	14.2555086687328	16.0797252829929
112	2.04277085212302	5.21094772090924	12.3819952810831	6.64654564755205	36.9188744622707	15.5148795820421	14.4869043231002	5.29863910628718	4.38174537846801	12.0492783195271	8.60803829890145	6.04473470967017
113	9.76933514624657	0	12.6622764070939	15.3563959431601	20.8760692584482	31.884381812608	10.4102567770775	11.3618060729368	2.42771924826768	7.26613035200586	20.5326723323683	15.4772026979512
114	17.3419172160194	21.8492166033087	9.16531596776032	31.9218396941613	34.8147614614241	28.0722383987936	10.3903809520782	26.916269695294	21.4704321585657	13.0471887999446	12.3325035041239	3.71504088962416
115	25.9839723810792	14.5043864370193	4.4737545730742	22.9076627305312	36.3849497968816	24.3908344277483	12.1961696314478	17.8430505090004	16.0196692937737	16.4604340638932	36.623499731922	13.4775192606233
116	12.0659588178978	0	25.4645259531858	3.73407137644402	20.2104186462958	13.4556557629800	4.75206624490986	0	7.4721462608038	8.86978042372482	16.8799777938661	4.88588844551587
117	31.4222914331279	46.5972970818657	43.5478063300236	20.0185432483389	56.7109605385435	38.2091967688204	22.9821353960108	20.5262311323186	25.1918762374973	24.1107723675419	35.5814826373903	23.0199287784105
118	24.2032655485985	27.9824736454376	32.7445523466261	11.0377344752848	35.3729497321243	60.7801016138667	8.62449075323326	26.8200009723393	22.6501189883799	14.6363565599824	23.4565722831405	32.5049515518404
119	28.1011283516068	29.2379039049755	38.2822652125587	50.9819799423246	35.9050113340112	41.2309114018197	14.7080673225427	28.2630959532038	19.5061340045628	22.9263018364954	38.6689998215880	14.2464317713213
120	18.8008038603904	47.1086338391402	29.7896107207728	22.9554407155414	64.4129414915678	42.8094797545738	14.6052360425627	24.8396095337710	7.62673664729228	21.819814586724	23.9770135840769	20.8071377139455
121	12.9128915322664	9.08839172534972	25.4384485688005	10.7574474137600	23.5861450807545	15.3595771713586	9.02147096105406	14.8192845469952	23.4972903970070	10.5467647481288	23.0766849885459	10.7422551720336
122	20.9134901532838	27.4002702197761	11.8254121005145	18.0659727325366	11.1648189707395	33.6286807911961	11.1781006478550	14.5451888458955	1.77607137869499	17.6622529292196	22.7388194099804	6.44719664744555
123	25.1746433050192	34.2803721120328	15.5059051648908	49.1409855310323	48.666413700205	35.0182936032093	18.5627520145622	37.0559099848936	16.7776311646677	12.3812360459970	29.4468188149925	32.2190496377635
124	18.3129431439849	37.0561443222806	23.0592694604187	23.5761159232227	20.4855381687089	14.7048395912999	6.0027517518809	9.0801411778129	17.4490034767630	16.3049498590818	30.2392718763473	31.8398836137866
125	37.4653574627060	46.2834340489860	34.3849912369703	25.5414452061727	68.5133326877949	37.0089578276000	10.5973981828331	27.8545916036594	35.8643725583349	11.8877343884856	27.5895899620038	39.1446953682544
126	17.7958622047294	4.43102166835763	28.6109757491086	12.6901891490695	14.1687101760900	13.3656878616342	14.1606717152479	21.4408308278719	8.0627282076177	13.540876037907	7.24621812320096	23.1369671396900
127	16.7953813075644	8.89250774367322	32.2966639817342	18.0078777619734	36.8264460837272	43.119110184174	3.72237416372117	13.5984080348607	13.0038642518138	10.7423242453955	12.4878649618145	13.1233064319404
128	24.3505231308152	49.4579259631847	38.9424531673134	33.8121408616321	22.2948979145140	32.0507192861786	16.7852318102109	25.3282985444807	22.7202681650998	24.7406370154726	22.5713960241724	42.2306996312134
129	10.3432887197355	6.74874333526998	7.62132374447986	16.5403130925471	31.513567840839	0	2.82984413411971	0.130647800613705	12.2919657411858	20.0155666369895	19.5683229333406	1.54361063897262
130	21.3446176752511	27.5694080822805	29.1671409070997	8.4862426310706	23.1486294001996	0	8.7904835829035	11.2191015495880	15.5619293919278	11.2370928761609	20.4096960230192	15.5821229032726
131	21.0367137884076	14.5731248985004	6.93320280880353	19.3680972052244	38.478058670713	28.6820910316436	11.0656425498699	26.7605676938411	8.08371258463761	15.8035056321188	16.6943174127887	16.6144848003269
132	15.5150783638556	30.117118167131	23.8583830243525	12.1127794300201	31.5713604672261	18.9138982665257	1.93902638010553	17.3365142267408	30.9738044748723	12.2765826030059	31.4552327794631	0
133	22.6946788798848	16.0012721232013	0	30.5889279317161	26.692559693296	26.0590630936435	7.21289488122884	11.4723257963081	0	11.804881428482	1.08118389957557	11.2076799950304
134	10.4174457292990	34.0675773194484	16.0886264177513	42.1464830202636	44.8693314067908	31.1219513960478	13.1652305790366	32.1254896671159	19.5356534587518	17.9708538709592	30.6221214459291	15.8060452237463
135	20.8463524427987	35.0568382353981	37.2956334056	26.8282073205911	37.1825329966131	40.1832385571724	12.6617191403719	34.5020161106441	9.3393133841202	4.44555522934422	30.6791319852775	11.3408063300404
136	20.3838142315428	37.3680995934976	37.1350227990419	29.1326251820442	36.1582950598594	31.0171512786298	15.2454740031746	22.1498912880437	31.5985637363211	26.9257000330360	28.1495852563919	12.1431515770018
137	15.5670084316203	20.1081270222514	17.9254093864694	26.1353697676750	39.0562644632831	28.5437540268601	5.89899207878723	18.9298249905345	24.4410067646898	20.0815735518230	25.8178536610114	11.3342007140202
138	17.5649442493368	21.9948480874406	5.43192213886633	20.9455279347125	16.0243141330522	39.9485399079809	12.6847593296328	22.0389968222757	26.7580114668250	7.74046573739191	26.8538089789115	28.7240896427241
139	10.6091469587819	27.8269815327296	27.7531560905056	14.9259675868275	23.6762660865461	17.054911902987	3.18894810959404	26.1292159447548	3.25948577025473	3.26691600311638	20.63699398554	0
140	10.2805036387148	15.8622481467060	0	7.52743537982857	33.7801300990888	7.59200405983222	7.40032649911497	10.7762676716567	5.90660558190379	15.2461616031608	22.5651684371883	14.6697837463195
141	31.2008652989805	21.9285958044584	19.1311885904620	19.2167289162501	47.1070025500907	25.4228397941357	12.0396461855005	19.3551560459942	21.8727005112397	16.5298462496274	15.2944790245736	24.6619087843312
142	29.7074517847875	46.8034006618944	16.2020898521828	31.2716014009498	31.4787239586749	28.9031260615307	15.1649642833591	5.67868618807429	10.8695444576285	28.5749679479052	27.9405239567157	14.5920468470018
143	19.5245627179869	27.8522509688649	16.8042997357244	27.6921906602912	44.8654825674505	35.0905676209546	21.5021523118558	14.607302845257	21.4903831284861	16.4013069329921	22.4012150507230	6.98410020739111
144	24.6747168464044	42.2797856880239	45.0715126630225	39.8102849228256	49.0100628246016	38.8093208400909	13.5622012773842	33.1232063523881	11.3865661697556	19.7786368878792	19.6376145861661	12.0219936187343
145	23.8079003460052	39.8216457699866	47.0710246563877	25.673211194401	40.4568749549885	39.1379457357978	22.4034961306978	41.6740921066856	23.0462321518912	32.4913776117033	18.8376238215980	21.6061927041071
146	29.7120651168431	22.0257846734293	6.5312260981304	47.2021960988458	54.3149049118723	47.3454332149754	15.6222847918793	22.4155578811328	16.0050871596443	23.6870612077987	31.530741834266	36.8234320219187
147	22.480704624369	32.286239100514	32.690017390608	27.2584360928514	15.5361585641487	5.51766156718293	13.8865536636832	20.2956600532872	10.8101480698834	18.3755424961985	28.0661876400459	9.75715714839964
148	16.2153456750155	40.4049378300201	13.6746130471590	16.1242222000290	53.0783370107116	39.0950098223054	5.64659901793974	6.88152014742953	17.8894485853004	10.1742708351413	23.1568553859541	12.3100812966337
149	24.1811019701943	28.2252763804579	21.8838456778242	32.6133294815027	50.481908821651	31.5132324315859	14.9948508703164	14.1445475897686	12.0156517461367	16.6196186651193	28.7724961299018	13.1460188099552
150	20.6308142376362	20.5991255412247	21.3897128094342	32.867827766325	34.3541343933678	4.54293184161923	5.48080315580425	14.4431147143158	14.3049594081917	13.3880279901238	27.7023452055017	31.6892606607298
151	12.8824782405859	5.8441633701444	13.7204737728055	30.8636955823426	37.193123048332	40.7039871239449	4.98446449071985	11.2766046320365	7.2108076244987	12.0626144060482	12.6087917776470	17.7745247133370
152	35.9222736145772	53.5123118691994	33.6001073742187	30.5672060707927	55.2589332211596	29.3633490066319	18.9624255256933	27.6249325520580	29.3044299254646	23.4371330195515	33.4054799917503	45.1338878400293
153	19.7293338523037	46.4328613279996	24.5536435655008	38.4769246608203	47.1109650280716	28.2758863370194	16.2800513296038	26.5560522876884	3.00234675535375	22.9714963728671	30.6038203312307	8.74609110562083
154	20.0089888059838	26.4402258121664	14.1563711454591	21.3792135025402	17.5519456694173	18.3763572688177	8.61565087211358	22.9745676075812	20.2151429129269	6.87390832937846	9.8502758992398	11.9817802312776
155	16.8823208684699	41.5450939680326	24.1050416517444	26.4953185625477	13.0093988596720	22.7034551174203	14.7312578535791	33.7848010263352	22.2508191273142	7.57639900914935	31.7147204888616	22.0245362819423
156	12.9872633947314	6.34478147926301	15.0589628424892	28.1659090480861	26.9945339309499	25.3379999923025	9.69696477418804	11.2263123425785	6.71226801109735	12.4552173382771	17.8363398094971	25.1128453320972
157	19.5487871311701	39.324898616026	25.8760982707837	26.4105510674848	24.6812882956562	30.4043078330646	9.36927802343945	21.3728649296816	18.7082634857054	16.4904664196060	12.8636482428953	16.5200605972718
158	28.274930939596	39.8237357738322	35.6317455943477	27.1258616973446	40.5771597426783	27.7553759050258	11.6278827446411	21.2259959179994	20.4023301991118	15.3881056288408	20.9922626275483	18.3826584666810
159	28.7076246320918	14.2609813865243	0	9.62782167155237	26.0363904104424	0	4.48511327007247	6.57914470403107	10.6991103841977	15.9006134129518	6.17952465685138	8.04128512556669
160	14.4462992561436	31.177074583268	21.5232773688732	9.13409151684278	49.6039031777291	31.6296597341773	12.0837396393437	18.6864881230169	6.5311429048026	13.7964615475304	25.4424495220607	12.9436875452845
161	36.6867018590066	32.6506938402051	30.0454555954470	37.7911302405314	49.8056540199748	30.6687318418455	12.0862594690671	17.1170803898965	15.2264256778432	16.0565709552792	26.1844643812541	21.9835268059672
162	28.0865125108784	30.6142682999249	13.3374717174682	15.1399737780551	29.0321119896389	22.0740025168302	11.4725296781301	15.6524239209663	20.6577969386493	20.0393459593829	19.9067557334693	7.12003096899861
163	18.5350797173354	13.2426044446997	12.4003949293397	16.7048106561656	38.0778047570298	26.0313844549082	11.5146689857595	18.5216048593244	4.70001917696036	13.3472146268063	24.4443557634032	17.2519268740912
164	18.8024557589393	32.8762215021327	21.2419255234388	31.1251764843955	43.8727998941900	36.8113677015231	20.3842588711503	29.9390533244168	8.10883787288732	19.6764092527171	20.0288766711115	23.1020204591484
165	37.18346342663	26.7373306072829	8.18822227526817	35.7441493298324	25.6903025195135	37.6309250031747	18.4380347331668	21.4413613463471	4.12548641973693	19.6377851213079	25.8678501565628	23.6429276898060
166	19.1416270717436	33.1551957170997	37.2387804086965	42.9447948488634	59.7723278840228	49.6201076797517	17.4923546554422	24.3784258524669	28.0208236206442	8.97751606744983	32.4419752150043	22.4732061164526
167	6.0114579917162	19.5494248507132	7.45584611471556	18.3878009839215	23.5142849434900	15.3297958711747	14.4014660636939	21.8179214742385	6.0448033995543	13.2118127575728	17.2599735943403	26.5080442964698
168	18.9985339492048	16.6201828281081	5.24805203803578	15.727908500243	15.3032410417403	11.1726181334749	14.8751416016514	17.2968465154393	6.14789604041249	9.28141652165382	11.4681668202694	1.30105767274027
169	19.0627329350763	37.6144625603457	21.9339913516775	21.2839769831888	21.6453636319181	20.8016200094585	15.5440967535900	19.5737252319996	18.2336155971898	20.6580935708471	17.6559302222616	16.2457181236546
170	28.4698202921237	36.2063337363651	22.9856303790283	35.3890851050036	40.5448174457157	35.1839110717297	8.1517450170375	10.405514847778	10.1951331627790	11.6265165494507	24.1821141263224	23.7694370783286
171	21.037579246168	40.4535386979918	29.8325436253458	45.8297040623915	36.7781973468448	33.9209925796645	12.3273754197982	16.6432588451695	14.4734736869676	12.8481915416471	27.618080446534	14.2549759789823
172	10.1848118020748	18.4010493166823	28.6197881954941	5.2730259008389	52.5770616638626	30.7110515873985	3.80909953978552	13.6201136849985	3.97913050979732	8.52125708823744	36.3770097837676	21.7476235825055
173	14.5418551821804	30.5090407834894	5.72425683221497	16.4126245151192	40.1151498989513	33.9422972834054	11.4713126252086	7.05758212669823	17.5067321708461	21.2250926102357	25.161943346272	38.3141640394041
174	19.517965493981	20.8786890065519	34.7893486507509	12.4027318499012	35.2864071625166	20.7342697355293	14.4199962138528	26.2200193593782	10.1830727258455	13.7261419406860	7.39577980823565	13.1508190830036
175	21.4636776002611	46.2084926053554	18.7455067971942	15.1164761169985	51.9729763617031	17.7605793130708	9.27804170890261	15.2752224609748	22.1631691321941	24.7430085445789	28.3573302743346	14.8941759398720
176	13.8980440904159	21.9245484308198	43.1651656598922	11.3134687570132	30.8257942965224	5.93126073024146	9.04836710682333	21.0926147898056	10.0117912453364	11.3101197647230	20.7252977775322	14.0451912639137
177	27.6699337647392	8.79569975500678	7.10728590054717	19.3875107741209	30.7551292521415	10.7474893454263	7.76269986715352	10.5729462670524	7.74789920104766	23.4118421420194	14.5871042197958	21.5662995433691
178	22.4319525501615	14.3338316434028	35.1579349318861	34.2790035589524	25.082848526569	25.0598240154787	10.2776447324083	7.00909003666156	8.97844826019292	6.51457789681924	28.215592001241	17.0256010970238
179	11.5741198680201	12.5975803654367	11.073786809971	26.7085022087133	33.7509373982041	38.2963624495803	12.9822086537346	11.3453216769978	15.5297541320878	16.8569487675774	26.4007217794839	7.94925108689428
180	19.7227394545684	4.70281541909288	17.7880438414665	32.4851432967656	26.6537332426956	15.1685922507341	11.4424590166887	6.14234227440571	19.1373064901571	13.0685716523535	14.5456103854589	10.6887246074056
181	16.9382277639064	47.3345443254817	32.7563505575902	34.7773622194899	65.2624171235672	47.259199102146	22.2083462948459	14.4054699411731	26.3880670052717	21.7357522597159	19.7392807161319	27.1368539160563
182	28.6927463714266	22.2766745749423	5.26142488032074	37.1807356122419	21.5341806027534	6.29056346650311	14.5771707506741	11.0083014662977	6.79405420718954	18.0236434785158	22.5432507749193	13.0163064182476
183	16.5295586209541	34.3866520722297	28.8793366075435	32.317096296489	27.0945655451413	33.4832924511429	22.2858856957288	38.2955368982647	20.8573220937736	30.5797654410042	30.2099500699649	23.2337729589446
184	19.7092748493419	18.4513821029393	37.4082576113971	24.1285161675261	28.9908062373450	18.1344865893618	11.4080205481392	18.8608651749366	9.16453208172642	19.3710572255174	6.69525229452671	12.0570220050707
185	27.2109607542676	21.5547118109882	12.6095095540057	24.5229876860467	30.4105736815447	14.0189013413359	7.2354518678276	10.6731144924246	15.7946578215336	18.0872172891878	5.64086900851034	6.21892426307551
186	5.338992381885	17.6117375140910	8.37904325070177	0.0472618028922014	34.1393922432383	39.3492625015968	9.31051146655443	13.8066671206700	16.3961967961726	7.06955195892461	21.1956401226903	21.6507917468345
187	31.0065587586537	26.3098214291732	43.0636780861904	19.4108755514220	25.4267032661253	28.0889227702902	15.6780653608084	25.0743188149103	19.6227542753627	13.2399848289835	40.2630122101977	23.3101116210155
188	15.0411244241194	38.691466959379	36.2779265065125	35.5954211505212	43.3591689421969	52.3952378559881	17.9658366247278	14.7878551901454	4.7605095607188	22.6460678436399	35.8148899744337	25.660028298179
189	17.1304966405779	30.9149295034721	21.5779004005564	16.8154615003711	51.3754674348085	42.8335084644454	11.8882497897061	24.8403969221349	14.3292711206277	8.49982474986845	10.3629500105248	31.2847986294972
190	18.1729491762042	30.1481974562826	14.8371515200167	41.8823159537903	57.6729292560506	7.78563870758917	12.7891796535260	8.53611891373665	10.5067045597181	17.8408495233876	26.0936147425364	17.478197623534
191	30.0124453313416	36.7719394716677	37.9650368942501	23.1803064727214	56.732460210302	41.9513352700497	17.4208384650931	21.1754658194596	32.0769432289846	19.6298258166418	31.8189560340631	25.0756044661577
192	24.4381923270343	44.3465919408615	8.68073382244272	41.0710752781616	37.0397544366368	30.8266018377739	18.7868968650726	26.97425105782	24.6005762180051	19.7003636942914	28.5483986246389	33.3647792054648
193	32.9499014939078	42.2631407852448	37.4479501196375	37.8035892636273	35.9632578269712	14.3232294921598	13.8620144800729	22.8722576485356	12.4735923158603	15.8029526176225	38.7607699976538	15.2066659948331
194	12.8595448270854	23.2136630258127	1.04949640246966	20.4439608551283	26.1655011321129	34.4904551850628	3.86433820353507	10.7020596978757	11.9195103824234	16.6560936096613	8.2397430587645	9.87201927051661
195	33.0608109227246	46.6566698070971	20.6736543381233	26.7591450824727	51.3781048428686	31.8281491326739	12.1124147655706	14.761959053439	14.7086725937495	7.70827159424804	27.0212899336234	14.4663745076345
196	21.6581271386812	39.0043576923103	30.0800171766168	0	38.8525890881168	19.3364754604042	13.9069348076609	20.0770165969796	23.5140893291665	20.4447463325606	25.3956430923742	19.1399080551937
197	13.8472665701663	25.8770708897071	36.0553276017212	25.5885252421205	43.6490111814251	39.8573024974177	10.7730907751889	26.7776496444998	12.3839682976647	14.6659532574742	23.8535113253417	12.8171026601390
198	11.4636192824087	27.8908157736727	34.2046236605889	13.2717700267141	14.7167260261822	25.4093734932165	20.1377402876166	34.1674902535006	24.1811317497853	22.1945060315065	16.2064579961294	28.7347518502058
199	15.0314187473816	34.7337634797183	9.47065398371335	20.7764022826564	32.5768748813327	44.1097290438923	12.9839930542441	17.9063562976451	3.18348597059960	18.4859438991035	13.3458464470839	14.6709429217552
200	30.3430734682529	28.3833429655656	42.2314147357648	26.9890995953524	37.620121280039	28.2843641416927	20.391388397504	18.4444176206646	24.9436544599562	21.1375131612632	36.9216395491171	13.411595346053
