# Supplementary material for: Simulated data from a genotype-to-phenotype crop growth model for pepper
Source: Data Brief. 2021 May 11;36:107119. doi: 10.1016/j.dib.2021.107119 (PMC8165395; doi:10.1016/j.dib.2021.107119)
Supplement: Supplementary file 1 [file mmc1.zip › Full 100 GxE datasets/100 -- h2 = 0.3/1828959102 200 0.64 0.48 0.64 0.95 0.8 11 GxEyield.csv]

	NL1-15	NL1-20	NL1-25	NL5-15	NL5-20	NL5-25	SP1-15	SP1-20	SP1-25	SP5-15	SP5-20	SP5-25
1	18.9635141526167	22.393048023355	0	40.1363353993767	30.8360361735521	16.9301320614036	8.38601881075925	27.0483054820987	18.9016888730836	12.6406604616122	25.7633484722551	22.3531511970664
2	31.8726597407475	48.5427765020042	48.8484884183802	28.237470158742	53.5020772280642	64.7210289266594	18.5360178717566	29.9502060580008	25.5974396751309	7.37665581499335	42.6865693862617	22.1232701148928
3	33.4896360709332	49.541286626797	26.0009818304813	28.5438816220212	49.5424335100575	26.2026811098981	19.0449900739352	26.7640787376864	28.5865860479423	33.2719126267881	40.175764817246	27.653708613822
4	23.5375865893905	26.9416112504183	25.4594074827767	21.8831093304185	31.9458356738204	30.0981920721550	7.62934604790427	11.5380336432496	5.65490046792867	9.09838346269234	14.7547259493210	9.19751457413405
5	22.3860345817652	32.1804421276601	30.7924368702411	36.666456533468	21.0876777010817	36.9348525954354	11.3644365643320	21.768234264316	15.1685356198750	22.6808180064818	31.4473041963202	21.6399883801026
6	15.1054605916918	11.6517424167216	12.5252962988911	16.8721389476746	49.744614994832	12.7306192219306	1.62603742236930	14.9357188124518	17.4825011459311	6.82778704374012	12.0104315800921	25.3827801809979
7	0	12.4435522122652	23.0093116549530	8.4942956941211	16.1498045593486	1.38013511961252	9.42273886433812	15.7800446735078	12.6466712032593	11.9814712647729	10.6206811548949	10.5536878860910
8	17.7497129195484	28.7662655563219	18.1874554095786	21.2228934707330	55.219894601706	37.2206711079955	16.6890545144942	31.3665814312667	11.6992688528685	11.6825731750198	30.0498947448933	15.9066330254641
9	17.2257638834510	23.2934959091504	10.9971158166626	27.4885722152024	43.4948540333456	31.4886412637469	10.9338916233185	14.2949904759450	16.1527229662484	6.52693801227092	11.2863323556578	0
10	11.2162431401432	24.2421550345599	1.04853470936254	21.7436335630765	19.0169766761163	29.5154229929433	19.3464954003620	11.2281630907003	19.6699514270865	6.38689264170991	15.0441867474868	6.18147558351048
11	19.6090591326013	36.3040378071931	36.1009015759795	21.9061585844267	51.3741811910638	39.405187943522	18.1113207927957	19.9952592416514	20.6467609145925	14.8177314655974	17.9485329843813	23.4359062078938
12	24.6813471406668	25.0809734626674	21.1983844562251	16.3093375680331	50.1868224836203	17.8870126410866	8.71343063410873	20.1564248615314	21.9133317724905	6.27291004930528	27.5533322649072	22.6002877839165
13	27.0682245301774	12.3012702818253	23.2913310634648	27.7216267671879	49.4998449786928	11.7793261761430	14.8998297087021	11.9104957882532	8.60378129394593	19.5682701441146	24.6855055238200	7.40287368173619
14	21.7135712948278	14.8244267961532	26.5498263507621	23.0116621176283	27.0445957660055	31.4471775188899	2.66192280231167	11.2887047235116	20.5414158531113	2.00086777316873	4.16144394542134	17.6945259275107
15	25.0304880775496	51.6722712586321	45.6087829251765	32.1930887220268	46.3475541551118	51.984879535723	6.40174640018012	40.801515700783	22.4242731874139	14.9571308590119	16.9899987663196	21.9761612383321
16	24.4033728693263	26.5013044556511	23.5212663165752	27.2838361463337	25.7055535294558	36.5149550301062	19.3598499893648	9.74669461807611	9.23156064780909	10.8793819117258	27.6918250992324	16.9382530476007
17	26.7021954728158	9.7580702950966	36.7521767944067	28.2914515878957	30.803949803852	40.0819580596653	4.97529435103757	8.27857499063352	13.6146730489690	12.8475220415359	16.012251420043	22.8990472668781
18	28.9048061280936	53.9138559805915	24.2115791751656	34.2184181037387	28.1996184931818	26.9515882625891	15.7636402000149	24.7028172187388	18.7812153015687	27.3451812050476	35.2469562615666	38.7388931254764
19	22.2075526732822	15.0986468724613	14.7321370592908	20.0570829865042	44.0220319096205	43.6280813140311	16.9035057875193	26.3011505162534	21.3454012963711	16.6549431240639	5.41319794355944	13.5495750285765
20	21.1183500653329	43.4068610196897	31.0677504317224	14.3736995938830	39.4495477125107	36.3304601410924	13.5720282869697	20.7428977025735	13.4531867272944	16.2165730755619	33.0689606977388	29.3613389032485
21	30.9088398804506	45.5484039143732	28.0948147323919	43.5686999475362	46.7989507800677	51.32054658717	19.2720889016825	11.7293109596003	28.0287324741031	25.6648099968345	26.4832290026227	35.3249501714481
22	26.2227052411727	18.0992463065246	0	11.4476024089847	21.7454125538988	6.90905051335654	9.02106767050043	26.5826041079526	0	15.8463644668061	10.0408068904196	3.62673695473576
23	17.2972312406713	23.8394131216213	24.023608584697	37.4794868042138	35.9748811282660	16.1798529226757	11.4273998233312	22.6107866564438	25.0792404898618	17.5787691769688	32.5284465028358	23.3298976979438
24	23.5182829136340	14.8225789356446	15.6036425383945	12.3618972891578	24.9623343177494	5.77801383970996	16.9226859588105	21.3118158018431	26.5869096277721	11.3094468069579	17.7112394153281	15.8657138937343
25	19.8721025197548	17.4139089066953	24.0139758703611	29.8620382702235	8.84850508344328	32.6451900516419	16.3291795355253	18.7317385376525	5.19392177696004	21.7505276294737	20.5952821770828	23.1789933682732
26	5.42075202748733	14.4656338150074	0	30.7333248460088	8.28661107637372	20.8318468919981	2.24816157676807	10.1009260528624	12.6301775585025	17.7942506169432	20.7322846533688	5.35226228911725
27	22.3359337902751	40.4361060874848	29.6278125053847	38.5233942431208	36.798421551552	23.2449890171293	13.1796731665986	21.7661239236671	18.1776604018111	19.9640122015769	22.9038673748219	15.6914945162765
28	24.8683396627339	32.5774458918549	35.1485292878495	31.0152161999839	53.7757051167706	27.8948090367635	13.0875651938866	23.6895816170797	14.0980693230537	19.271395742939	25.7195446930787	28.6335121681418
29	11.4610936210296	47.8422194572196	10.8563508357202	25.1959388356122	51.2287226735351	45.977252264944	11.3684006921050	20.0780247402386	35.7571879289192	16.6925847085972	25.4094020703498	16.3157677267115
30	18.5039549500714	0	6.67125053174528	18.1959290126662	36.2601280685872	21.9384224079071	10.8325327261839	7.42300784075058	9.73414424623542	12.9353559146540	5.55724331683335	3.98085741978562
31	42.4044167628888	39.3150703143694	32.2584551981414	36.9479230493183	48.9736058437096	43.3029066325451	21.2695509656929	23.6136720931767	19.1740605207220	16.9976738898345	39.525223027183	25.9471367407072
32	23.0865180130449	37.9137280025752	29.6343350653798	25.0840256662894	34.0442939411938	16.5496111344759	12.9612751335666	19.0618839119421	9.21610671729293	19.5294600628185	28.7318788120654	21.2933165056115
33	30.7815629387302	9.6210488930413	7.0487213663666	21.7000144626631	23.6450947843301	22.8601832311823	11.7338064055455	14.9122120511141	21.4628297411964	11.5746879245506	7.25389162368718	11.9292247636387
34	20.4595609106442	8.86353129535631	11.4734518639955	22.9157038926867	8.32074971363047	17.6791902622871	15.2039679940903	18.6875495192256	20.086237078712	7.7602815750037	7.71984166973625	9.72858098164962
35	13.9503063601697	28.4778169586079	31.687956594134	39.1419095181819	33.0452298675439	24.5015491652928	12.5303210399703	21.4189671761439	20.0617654325523	15.8816979218341	31.1142092812520	12.2501418774401
36	19.8942148673208	16.1528742857431	23.8243394940766	32.3437127833745	37.4719072243028	19.8064390851869	16.9215739848126	16.5405631299754	10.7313459117040	17.6621986950038	24.5095987674979	22.7824441255194
37	23.4583182547561	37.0373042749325	28.1441652804913	31.5644319185014	32.9078870495299	35.2021289267834	8.20708522367935	28.8431749989830	14.7713785282969	23.9355925051023	23.4195025062625	12.2819435641283
38	28.6485638560003	42.6286488605948	40.8254680192119	39.9227302513251	42.8856146695847	54.3370885146392	19.4505530375086	24.3289253238583	32.897321280427	11.5465077722477	13.8990950762149	45.6314815312963
39	32.8178583839221	48.4793487001424	27.2175965957821	37.2404994242796	56.1119661495519	45.8115129434381	18.9467523443316	34.0972222945993	19.8848108142006	23.0863563958235	33.4646352249136	25.4113207317534
40	20.9151622981017	15.4734320037985	29.002168413793	35.4697182219769	48.6714960872665	36.380809732057	13.2763888468007	19.6383402788797	21.9112252274474	20.9515842175398	32.7153824385795	21.1464297995539
41	18.3486123532544	32.9344313599972	41.4221803855916	27.2912535953900	37.4050164974623	42.8012024603128	27.2150799279977	20.8994270659405	8.80048775642259	7.52987721876379	9.381315905943	7.33993422317159
42	27.8675807565914	23.5838151730846	21.1541022616645	38.5775868472659	31.5974490639876	26.6988775745698	9.95013410809162	17.5926904060015	25.505434917931	20.7395541485808	17.9316695142556	14.2588467472662
43	16.5585306056802	26.7320715599629	9.07096455134628	42.4646845822409	49.2170256213376	27.6708893877879	13.9307649411751	16.9476109905888	14.1115690626314	28.260205621397	24.1758617664150	1.96103449157275
44	19.0061616231417	44.4910708896354	27.7976161004329	33.8207081858141	32.670388351324	17.3431727195446	21.3727437172114	22.6836614361956	29.9393383057412	25.0422763616408	27.4085859865371	16.4831842783253
45	28.3936073319815	13.1216519745773	23.741524225164	20.0216079212315	5.70007388803522	32.9755451678843	11.0837087403556	17.7463038857962	17.2958606636364	14.5091973115693	24.3990396457788	4.76164672288839
46	25.7225994284057	32.0106874454044	22.8559169549815	25.4675081049321	35.1535485859559	21.2216458732441	17.4382331162564	10.7880794779966	16.8273575715875	5.14303289936053	0	13.3061402443534
47	23.6319417107801	43.9262053874604	41.0356223148294	21.0671957789376	52.7060947316804	25.7436219744197	18.9766104226934	28.1768404402059	25.5941038194371	14.3223306624101	33.6265967641215	11.8105519922321
48	20.7054008222641	31.7946425173612	31.5369025499848	30.2653006477991	27.8627077960386	28.7720461992291	17.9457470172561	15.0678872728439	8.44871006016052	16.4637783422533	26.6410347973095	19.2475937575303
49	10.7444609297069	26.4805981121568	31.8417109046153	26.3069706037497	24.4762839169731	7.22950513446332	14.6346287639285	12.4659759670036	15.2497277192223	8.30204518141164	21.5925601952522	12.6315784733578
50	27.4626822211809	31.8478390168992	0	29.327056559702	26.9874240608194	49.0306986620573	21.4149611357093	15.2337931250935	18.1495574197627	22.6536531512199	15.7021357809699	8.38659058472507
51	22.8390034603122	21.4880405780751	20.6552471359593	16.5296159485173	19.5628666776750	27.2229924203233	13.3439422617819	17.1979525731505	12.3090968293127	10.1248270781397	20.4148213191759	13.0566959964642
52	28.5156362365611	16.6368887816179	48.124426791696	27.6510162864966	39.6775416615507	33.730308777943	16.8833937811636	23.9851674544108	25.904227376285	13.3074794399638	21.228515510626	23.4685697389106
53	18.7637600581953	27.6184065779896	27.0019595240325	27.955449010633	36.8884409004759	44.1607456081212	14.5038655054514	16.6640206317466	24.1459318459654	20.4261675306895	25.1638102669011	18.8788339857771
54	21.7030179297157	29.4203437581019	28.2577090341261	34.1293191858822	25.6705692565219	11.0938951032703	11.6648272384659	4.30378132656273	29.0375625859953	8.60808289142384	24.3678387532406	19.4908949184992
55	17.5850718922309	28.1599805436778	13.4939837610652	20.7452769492277	14.4563338345601	10.5346307690795	5.83381050569821	12.9743310005493	12.2573898572784	16.0570251532633	22.3770661420845	9.89480841330012
56	13.7004869661816	19.4764814931787	13.8749549132870	17.4682769390973	39.9104655768852	23.973496064424	12.4898736431078	20.6804198520372	14.9266007644666	18.9625783314046	22.3946011730736	18.9684423833518
57	13.1881546641154	38.8011242636514	10.2130165703732	29.2896457630939	10.1050897033048	20.700256822057	19.5863679044360	15.6820959577998	5.79876588636047	15.081152325288	13.9677683133260	8.62741021222663
58	7.49173898698968	13.9511745274128	9.60776553516326	13.4500512991729	22.2836382911977	2.67703864230070	8.65888938726333	20.6979548542639	15.7636731240933	21.7889928814937	12.2812670850574	11.1200307243022
59	38.4370393016737	63.3312253057429	51.0311175698134	47.5145561766637	77.5195181107847	61.0316519282708	22.0555347855862	34.9016760894498	26.0795161052834	33.6218025832269	39.9225506377471	38.8805635358011
60	30.2865049914997	57.3312644157874	32.7341421843605	37.8418187236625	31.5499549578956	31.1232070681075	17.8230341196069	25.1779886115731	16.3067470162452	24.8431336761137	22.6042088499685	18.0696553042401
61	20.0332644974990	38.2693136136047	14.5292666472426	20.0679426564064	44.7349441307227	49.0528799931228	13.1850485266136	34.4659017477085	14.4239635271782	24.7315375735119	27.0637414473535	19.6961440166315
62	18.5444162329053	21.1804818228054	17.8697125204866	21.6448832547268	29.4636555246876	6.55808150766119	20.173598807865	21.4507176046226	13.2835510035772	13.5015287857836	15.5716766456676	11.2709289870618
63	17.2373270295394	15.3624594200824	1.23963606969330	27.1627403696704	47.2863845514890	37.4517976252578	11.1410421945738	18.4676931493934	22.0813404223306	5.0257130394855	14.141075132758	10.7538182937820
64	16.7300501818233	24.8264438501896	17.1777398228076	27.9275466390539	34.7692561186278	34.0624193829739	5.52112054665632	16.5070505463060	5.94360407780095	11.0989742395761	11.6749962154692	7.30735563620523
65	3.94165708438037	0	17.2032091286868	18.8725059215888	5.90396497535323	29.7514796247512	5.77929372991443	11.2761898010446	0	5.46927789160378	0	7.74475228243064
66	36.7706953493241	24.5888720476461	32.6213125415744	49.3861536739531	55.0326035042146	39.0436488707847	14.2812559576653	17.2295646080897	14.8838330907289	23.2055781229721	22.8265778569870	23.2163164095220
67	19.3445915653334	5.24743592357095	4.47674203315423	13.9859976138885	19.4535155676511	2.76438570616352	13.8003498893466	15.8366202566486	3.51258124027699	10.3010930516483	7.8692230878699	3.46866153366655
68	22.5609847141435	50.9344649957603	35.0288499297539	46.4745323118365	40.5536637052786	49.7552290162293	11.8350009794940	43.0566292963554	26.7348258465607	12.2303701533796	29.1483316213354	16.8683821340209
69	22.0980953583464	10.1592575717803	3.69863081668822	18.9295832665550	27.4753121280091	15.6377642071602	9.80593354229944	14.2415931035037	7.15640386794336	7.13045796900004	7.77393241417981	12.8677189947822
70	18.0986945580697	27.7332927935785	26.9871000620692	29.5984560600856	28.4398516523093	34.8375521669969	7.8809608206099	16.7454471476682	5.8955708580832	19.8283320940059	16.2257216544779	1.98925212224787
71	21.3507997688063	42.8891465674234	41.2724101152944	24.8701696621506	49.2084878430847	57.9045803684223	14.7940685346439	26.8028776167575	31.215005379544	20.8159507186390	19.7429937881320	35.2623657109279
72	18.4219733396385	31.8931181732901	24.2431720843002	34.4863724162396	28.2030864230658	9.4404229295283	10.2413729179500	24.9133940000318	18.0144568679026	23.0111746144525	12.7166800523403	31.1785552646452
73	23.8447261929745	0	6.2261028658516	21.6017267441539	6.69929497962577	12.3229008399581	8.59449113555836	11.0818844023733	4.60460326441927	13.1835717270399	23.1683655444099	9.34941613897955
74	23.5850530112187	53.7692375458344	44.3908144422149	45.7819755787285	33.1613724861263	14.2874558070161	19.381365083756	32.9781885263184	13.6188117164899	14.3086644428887	24.6351601582958	25.9175207958772
75	14.4368231377436	22.8112393316091	30.5674418195808	13.3920719754078	16.4941928799915	20.9368222090271	2.97795568076920	16.2286609437714	11.7781610341875	15.5866852260407	10.0198672864420	13.3179354355561
76	20.3315455763069	23.974504376577	23.3449752144051	33.2738870685084	19.5844619542233	29.9290164796195	16.8399410226253	30.4937963064119	17.0243471974725	16.1475595682760	39.4472822733021	20.5953960100544
77	31.7811776041069	29.1273780507509	12.7132699487380	37.5799403414384	34.3059535158474	32.992546095667	19.5967689887024	23.417447120233	13.2588519506421	17.6114671588423	19.8524130717889	23.8907744766023
78	25.0814157776324	25.0695305061352	0	19.4297849811490	54.7366142515843	39.0881297265706	19.9090286551481	21.3045367212468	12.6857218999374	24.3042971130670	17.0931984780746	15.6426117298217
79	14.4715364054622	34.6946473989253	10.4375212462209	40.848783769864	48.0383138856503	7.53854740253094	16.2609115784285	26.1965225682522	12.9897291660723	21.2580948972058	15.1277617561250	23.3676584275164
80	14.7059082707038	0	8.29272717567223	16.7623467235098	0	19.6642537101226	15.3706746634127	6.39015483162334	14.9409945663921	14.7603367605095	6.7088746761084	8.6908838640387
81	33.4959065765848	42.6710428470129	20.2134166273494	34.8774231154916	47.7444894279875	0	17.9629156962300	24.0980468266401	32.6721262415979	22.3114261764522	25.9517697638892	22.9095073663069
82	10.8420661629357	17.7833504349661	22.7731501856172	31.4787883311795	15.3320674895211	27.4211272752356	17.6865521062015	14.7812603637764	26.3404956980653	14.3157698308375	15.7709043318127	0
83	18.8811879936629	27.9299708208862	22.2934213135525	27.3515799106717	35.2021811048727	4.89022627466458	14.2002628587889	21.3040675197173	8.6739431380609	22.1759810312723	20.3647547597959	15.6840740895563
84	6.42120071719776	33.7174155206122	27.3660252063666	30.6236062813277	16.0477994506288	32.4376043928911	15.9976505767986	17.8492642361751	19.9659444526020	13.8276073010998	23.1774610854702	23.6652626453792
85	18.8615889706924	23.2076547871533	25.876463386414	26.7118981361774	27.3291171355494	24.3344312387299	4.02503261560995	15.6370300088630	21.0683254278756	17.2969563028963	18.3831665501953	15.9521564666548
86	16.208528902715	42.0319602722878	42.9833279265992	44.4176446375593	59.654662240533	68.432398199884	14.9601073256438	19.4844611151327	21.5711172780364	8.81670011505623	38.2605641689619	15.2836763957616
87	19.1979503017531	35.1495384891906	10.0233894909451	18.6925839809288	27.6603533317498	21.2555178693332	19.4303243893756	21.2228920329340	20.645522188174	8.77536199193893	14.4469444187929	34.2822151285031
88	20.8328218308726	18.4250602830062	11.3798265754549	27.3100349958514	30.1077298455771	38.2698436742478	17.9100053273299	4.10735884605522	6.40625531302418	18.7687423212869	23.4603604658784	17.2979122296891
89	10.0977435987816	0	19.8330072820150	17.3355737613046	33.2763461601142	12.9474845154284	11.7474340333244	15.5199655181765	2.55197116822292	2.17088856424961	30.6776739255939	16.2782838439647
90	29.1439536168984	33.7109319359911	38.8183531513655	27.1333195433521	34.3090458882207	40.4995361127741	16.5475653929672	8.75805145381223	14.5769956502808	8.27035171250625	31.1012261455904	39.9941216695205
91	29.5528196458313	40.8188449955635	4.02391540445198	33.4784769466893	30.7563165763985	15.5411799967979	9.41542977977872	26.5789386674419	13.5027551795946	20.7301442386716	30.3103884056302	27.6574886337132
92	27.4137459067475	4.78545858647755	21.3588290393941	4.47849131880867	7.24649416629915	14.5636509757219	11.7912064797804	17.6199915119604	11.3925991972619	16.6466746065057	29.6817782391245	20.7185175444449
93	16.7596190826561	12.5944101435223	16.5957136540462	12.8437011824357	43.7953190537197	15.7402747384379	17.2219747034930	19.8075835793434	7.58376046839194	19.9822715612093	25.0766556809319	6.97621259433467
94	18.5510645539198	40.9049782825333	55.0312787094563	38.2931901570224	47.8605781185787	76.2094602570065	12.3451952619006	29.0004580228485	30.6328507569506	23.0059146775098	29.9016829223951	31.4084725834764
95	15.0938249246586	15.8328639546109	0	14.8922860756519	3.83064927076037	29.4293403836359	7.76331339844	7.07966035769567	0	12.886483219849	16.8931386889450	8.3605525143525
96	17.7735740493792	9.71607981044566	42.8721603563645	5.2001874615444	7.62057970024916	34.0267235339067	11.1000284551890	12.6745057571426	11.3861406105491	19.6639700343689	6.30200060957867	15.3208291674661
97	16.2254505175757	4.22043572079451	11.0951707887953	12.4215833425043	28.4415967417958	35.8068250001117	7.7935438724445	19.0519998540451	0	9.98228264160447	4.84517076936329	10.8677192861141
98	13.3311219858444	53.1398724716613	20.1463259079266	39.0076728169739	75.029128089096	46.7245979271283	21.4118138122980	26.6301076197202	20.5785121974873	20.0156103322942	43.0158976538166	27.794191533139
99	10.2946235220389	25.990166695435	1.78376242568532	19.4595441452431	31.6805761316492	17.2837351640093	14.6775756945160	14.0597494422140	8.7262893535889	12.6798547349242	21.8646087338562	8.76204634474753
100	24.9059411320771	29.6061397226103	33.2101331674001	20.821024042473	16.8529834812112	19.4081149308258	9.19166869892256	22.3844734319784	13.6191147190917	12.6660345873295	21.3646987215520	16.9576480054986
101	15.0266374597007	48.2668048501129	18.0837887511546	27.8588107822605	52.591396076999	22.9748160634270	12.4475791916145	30.4048153128631	20.3325824407369	13.5906362166164	14.0812046509170	14.9305786447873
102	14.5337682371173	32.5597203988091	21.8657945088301	21.1956625952432	44.6223531787578	32.2495957207462	12.8366222146137	21.6735185054003	22.5378561168731	15.3743908238096	27.1020161236282	30.3682433013267
103	8.1981591475971	27.3072075328171	21.3831839213003	0.682877199974698	58.7267882263222	30.3823533803774	8.03151245192986	24.7303552017645	18.1534652099352	16.9193248020714	28.1273141273761	20.3546829776517
104	31.6590429131486	26.0292533100096	13.7050757104215	39.9505457196227	40.7257403598827	24.2291447831660	16.4880467272328	18.3013240613914	16.3982825878395	19.1169524626072	13.9299684445558	36.1489376609885
105	31.7040954703106	48.3603272769356	6.21955458769232	45.0684541288776	56.4924488450826	28.7216821715432	17.8792835872288	23.288037799488	20.8529984279025	18.6344363146010	28.0416755712294	2.47645480649868
106	27.4991311370969	40.4965826950359	32.7429227557913	22.9773020164990	52.7133157969496	65.7455466338428	15.5095575464045	13.7111593553148	6.24763452537906	23.0461161074169	37.4871187483729	17.8685208437929
107	24.019339195008	13.3661276183427	9.73055990755725	21.0108026376014	59.604690392984	22.3923571326704	11.3869410114203	22.0538329782806	16.7444169372641	19.4643197075679	32.9572029789689	13.3236421112727
108	8.46596812073202	31.3568242170335	23.5459266233249	14.9363024944234	37.8215910624026	17.7968292121406	8.67749042617275	23.1776022623452	16.7274899092064	13.2680747309654	24.1585145383188	2.41462380303618
109	16.3518382223793	15.3769965780225	24.7636873535979	11.6656254035346	35.8160108078693	48.8822127318495	15.5342302596953	17.6164372868643	20.7045094041689	12.5048721893510	9.33610895653017	16.9463636091483
110	11.0374238052894	30.5362808703094	40.2956890074806	12.4340724197926	34.6938838334988	45.3207462636313	15.5829547641285	31.4479693692018	32.4220734087165	10.2054054005505	27.161638890416	14.4340756482594
111	9.53128512266608	0	3.1077727349951	7.8479205435884	15.5835304211807	0	15.0622351075674	21.7510468504988	5.96339016023863	0	19.1672604092861	5.29288835226759
112	26.1507030501257	37.5177746612856	7.28659156231203	49.4847967300855	25.3259726278378	14.5661330271000	22.4325985817559	19.1486569589856	20.0119707423203	16.4085597184750	13.5671924058496	26.9377303825378
113	23.6274027108264	39.3333937252976	19.2812178503809	48.828775888303	37.3145710251970	38.080868722488	20.6358439078232	27.3058865303785	4.58102432795212	20.6719526377673	15.6439545558976	28.2108302373433
114	26.8024959278421	28.2494644033522	23.5627666026832	21.9085279325523	31.2148293297415	38.0775804623687	27.7374258132130	28.2333713092394	28.0291278452458	6.04683911273102	23.7788232634114	16.1012343728344
115	17.9774391859371	34.8350426736326	20.3581559460043	26.3349639873037	37.1023818398742	8.20815493404567	20.1772962998786	20.5894389840229	2.32883125498706	20.2128625598897	10.8348432051362	12.3461514164798
116	16.3284947624464	38.0054987557159	28.4699695386001	37.5007639209671	27.9307410212692	15.8416552704804	12.181387343738	18.3049466339061	35.0458556985678	17.8626811031267	31.4750855894535	20.3540192594594
117	20.3251434030696	15.7950400504407	20.0577170391412	29.0514579544570	17.3690783665201	29.9648776368909	0	8.0200775386831	24.4866941121420	11.9336942453404	24.1970330698551	17.4450900446568
118	24.6231890602449	24.2641710974951	19.3834706131744	26.8556025454484	27.1239204926951	25.8212035175117	13.6290880727957	20.6674708074613	10.8814805810443	17.0057386087042	18.6817733668564	33.4745088314799
119	20.5868717391487	33.0029710159401	16.6534756193363	14.5895998139147	33.5104114448815	35.4778651819084	19.2020325763917	18.1133537137155	10.3343517337177	13.2523074751831	20.268378233206	10.2788764210347
120	19.7482413890423	9.8867504032192	7.8387476081724	26.0190282215311	28.1904097957509	17.871057896086	11.6034855033476	10.7545326768445	9.35327622316705	5.14619700299749	0.120588471007588	18.6110706087449
121	27.9857292323855	33.8615260505	42.0218435355014	34.9792598291912	31.1140962180189	30.8701727756745	19.0988528181712	29.5923015071907	27.2277303957455	25.2303444013043	39.4050948740841	43.3988566642775
122	15.5614992586498	22.0949997439246	21.0272497087075	21.5353908613595	14.5997735231051	22.2927637538798	22.198751267167	19.9037061057645	5.35964280983587	5.79011485142771	22.2635854449157	19.1272656094464
123	21.8732625723285	43.7405230263026	15.4012896456615	22.4933334489510	15.9809958466516	45.3481730017061	8.33758429277153	11.5513014283196	29.1111858629098	16.721009993268	35.3622941586098	15.9257178344100
124	7.94148487728613	30.5453182065518	11.4083536879556	21.4423778036847	10.7181330394563	35.4608791840942	2.66272937741939	6.87223835276054	0	13.9383539607674	12.4329235481080	19.5322553481231
125	19.1477578538989	28.8347644618462	3.35286159434551	20.9961461601096	35.4912407609893	55.7075085356851	16.7200925127523	18.5629995155808	10.9113480866117	18.295039291419	11.2454364963152	2.76530051703362
126	16.8310007238231	28.5190531444511	24.8580378686614	28.5446727387463	52.045415492782	31.9613793794153	12.7927776172441	13.9540095817716	9.70764220495652	10.9577308026815	15.2604515613410	23.0079449394668
127	20.0343617843427	19.6297474441729	32.6406623135871	6.02155514709237	51.6042344437038	26.6525803042693	8.33840501135923	18.0497585307471	12.1213036200290	14.2398479977627	20.3873479795734	24.6081153024521
128	20.8318298249043	20.1248905468088	30.1499450432637	24.4697999044489	27.3695081280025	13.9260602851833	15.5581764529675	4.11973325373649	15.7824106055015	11.4412000135956	27.6770496564725	16.6058913101805
129	23.0093875527780	13.5678135472077	16.6309055696396	24.5993644918896	36.6279495157031	33.0409691786821	18.6136036840756	28.0689210764404	14.72854945467	13.4318894828909	18.0332995188625	17.833833418097
130	19.8630617029799	21.0284027916116	5.26125658990497	24.8478435465238	30.8742422126493	18.11842327403	14.3558957581024	24.0823405763942	13.8254545666315	18.1898735991399	17.4931934318938	8.35918205038281
131	14.7860049777796	27.3080102195151	26.0207481984848	22.9619366248069	30.7420746210106	25.4647635297771	14.0586260713935	24.1661346942790	24.6560704944147	16.7986860108966	33.7743886183796	18.8514902574692
132	34.5658249356059	29.0597679666927	27.6517428149989	24.3602466551214	41.7991323195158	24.5288971395301	18.4857521345465	25.9397699835626	28.7756667413204	19.849973805322	23.8007090061286	25.7525195451306
133	34.1420131266120	40.6040031246057	41.738369028159	35.778301521873	36.5677742279210	46.4118683250712	19.4299474945340	13.2368398350037	25.8121702261778	30.1052282061190	23.7026369937802	21.9487115046107
134	16.2871212555659	25.9725499269492	19.3262161135814	24.0719455579631	22.7581521999537	19.7858960651727	14.1339493474797	21.8293207009919	19.6684662674701	21.7712561438731	24.2635616513289	30.7355701515615
135	23.5099227010023	31.4850791857	3.71532018617626	14.7838773533666	35.73940501263	18.3458524911615	27.8812718042280	15.1130811817219	6.97040929772952	11.0795578192613	10.7100507538867	14.23613505967
136	16.8097294669924	23.7538153399063	10.8655309237345	49.7175337939378	24.4131128162574	10.8234766786188	5.34296005668298	9.96042098598381	9.37089754988	8.82376697875227	7.98961501803976	8.78249282682492
137	31.9944699595453	30.2206610252739	11.7794227340882	28.5845970513188	30.0904025112335	29.4222649231235	19.0211109870433	12.0668023705245	11.6642192999525	11.5665927264889	20.8390019346489	17.7982730655704
138	26.0335923958158	42.2262252014512	29.7515126790026	17.2103802455697	33.8704427605628	18.3111828036771	20.1628544691294	18.0585181167756	12.9496490906623	17.9114970053295	22.5369181315762	28.9955192172988
139	29.9777928308626	12.1882227007308	19.2478809987488	13.8570987443556	22.0581255733920	15.9259979111865	2.47613287046778	13.9139237302831	19.2864050219787	16.4988315643288	5.55900034258394	9.4956954427043
140	23.6242227874869	18.5987812199166	33.9049164929879	33.0070473967645	39.4560775928964	23.8180605152694	9.7232099096048	16.6530216346132	21.7983866073247	15.6046585118273	20.4526913346964	33.8242423397431
141	33.2937532740696	23.6269059284738	14.8386985342219	26.5941938872282	30.7050837638166	27.7300260406879	16.3498318816822	20.8974668913429	2.19915963093212	5.82147758636462	9.76725440939316	10.6334902153877
142	28.2136245801490	45.7625994321881	28.5709289035781	37.7465845471734	34.0378310994188	22.7917604113633	16.7402052582005	22.0249769205124	11.1483458367524	18.4384573054485	20.0626162892426	29.5936167949912
143	17.6850698503917	22.2411243924286	30.880399437565	36.309947411305	42.5048208920748	42.4679529844005	15.7055998959756	35.077485433575	10.1520420230084	18.0135221065787	23.2850558677926	6.41608804302016
144	26.9605668162992	33.3122147238407	23.8663827057026	18.6144972499809	31.1883705914494	18.8689267442723	10.7263645451806	29.2918258743714	16.2718871491029	16.1965799729516	31.4648174455521	20.6657730774540
145	28.6655298645617	15.0747167047653	18.3915707465735	22.7189838247093	22.7842485325	33.7174774238215	11.1887552804467	8.45352969608715	4.27194343433344	15.0139090921593	26.9788277819692	13.6898187635046
146	20.3464819462903	17.8979457002146	9.20778406968443	15.9291687213552	52.4016824248396	56.3128314430333	7.01263962225402	21.8586935184465	19.6142559052596	14.0455396425568	32.2985887829478	7.01039493372077
147	17.3216363464317	12.9247829653745	4.75644815903614	15.9132167675294	19.2663443580985	3.67992083304152	8.34878691686888	11.7030719286344	14.6105053227630	14.0340515515811	16.0958855064040	10.6000222242473
148	13.9319656048833	32.2223594452751	13.7574534562502	35.6274971030901	36.9881450181726	61.0015377691503	15.2184514789997	13.5007357279817	19.5370141073436	27.6791240159891	40.1478885625226	20.7720199146965
149	21.4103986803519	32.3641202926223	37.9313503232602	39.1489194441931	24.459832061408	30.3916566851344	17.8724580354056	15.7606921020959	28.1049771931223	27.7906284548394	25.0213109841159	33.6798471766903
150	16.2266054582267	27.6530500941186	17.9722118601545	20.0010331892693	21.7529254090815	41.9868810142858	17.2061614783424	18.2795818630658	16.9488613949528	20.2148072005654	31.8503321714704	11.113518349774
151	32.4123235301337	40.3797137344314	41.2964428943451	14.9440580075183	68.0531358828997	34.7967908279371	20.9447799792443	18.9218228394613	14.3693143031728	21.0461333315617	24.1628171427313	16.1253200705025
152	31.6604228772908	30.9108373843709	43.8451774517314	24.3783038298909	45.7187755737488	60.7696462257884	11.2076882754707	16.2512191363107	17.3041550512895	17.1369054693561	23.0079969940298	30.4085676931785
153	18.8994762115753	24.7669937752758	36.4866579589531	31.4277370150714	22.0889519877706	30.5646084938152	17.5569108874123	21.9143741230766	18.3509350960131	21.2788554263631	25.0383084057026	31.823184670059
154	8.33702120612478	10.8128327204782	13.2127595886130	18.8403135499393	15.2985730888158	23.1632555742723	14.5150467897385	12.3133151682273	9.06454472043206	14.3036012338709	19.5134632703294	15.5135761010759
155	15.4008023939466	18.5692720205986	0	28.7026407981697	28.5665835045334	19.5313294766618	10.1185357933882	22.6887998115200	6.52304523043241	15.0851148869910	13.7632718212631	4.30568522617556
156	17.3278405087483	20.3181868715584	40.0625869482156	24.2013403061892	28.7840555104139	11.1026648618972	14.6528077004849	11.2734849492566	18.2270030181305	10.0471789969331	32.0521147003774	28.9373507956240
157	22.558075967582	33.9831728603816	22.5078477239691	24.8128146464720	50.4255343768512	35.7145966053874	23.3547048769349	32.5564819537824	23.6823851285454	12.4691757232623	36.8277839349458	39.5772646642373
158	9.56792928602654	25.6575476322835	11.9977597192965	28.3005382630574	7.09723720425306	33.4850606120201	16.2077010175384	7.72888466209053	12.6355423214635	9.97900232006101	8.56876481282478	12.6024366177046
159	16.397765448648	15.9757301215777	28.9696293635234	27.1354515043614	38.4177815164529	0.637240899989788	10.7221322440104	18.0983078601663	5.07984545577609	14.9138058438863	22.3570612056287	16.2845588243863
160	26.7555265010984	26.5722965792483	24.0355711303307	22.9760125343161	40.6333133010679	23.0754646293752	12.4674372876843	18.5115231423220	10.0006762870337	22.7782784673166	24.4592934949848	15.9568453664816
161	30.1239018959794	23.4904273895912	27.418856675848	33.3704501159787	25.0123129207471	31.7226646852913	13.1855006449319	11.7385259686974	11.6557584724691	9.6980806432625	11.8212983381460	16.9513257410930
162	12.4403097978245	27.4290866942907	12.0734827057954	21.2952523937822	32.179099491972	24.0810965458416	0	26.8685985750904	24.0340663505433	9.85525804748525	17.5843186035221	10.0205028829463
163	21.7265366857751	43.2641521340337	21.5894923559284	34.6451251918206	49.9255922029207	13.2999674483542	17.4619513411991	19.8018856315544	24.9395295395053	12.6767875477128	29.9155342681618	21.5790088623605
164	23.7193203173238	30.1130442790286	30.4663922548965	27.3810442039681	29.2962344065733	21.0574402787041	19.7929051398864	11.5017492250636	12.8185390955395	9.68792323180097	28.8922838521839	17.6976039479499
165	34.0088756643604	39.1400704518084	41.9667493237832	38.9851563354842	33.3813097930888	59.3496473655116	20.8261285689866	13.3264170932289	20.1060027165596	20.3532269796609	27.0571203885715	18.8041870734912
166	24.7543467676891	42.5162059821246	20.7789761771136	38.7455481547978	27.6762958762288	34.4260635660521	17.2934626101715	26.6377495815014	16.7078714139895	11.7788603073100	5.97284078768685	29.9480698395870
167	17.9116265972836	18.6810664410368	4.24270069272312	23.2707806816676	14.7493839934530	35.2053510745204	10.2609348517015	25.1643026658055	21.5918166261752	10.4670037446387	0.329379878747886	11.6634148308402
168	27.0219036986337	28.2253838134477	28.610348294647	24.4383031294156	34.9202658589372	36.5197241534045	5.86442305395324	6.87789675529486	18.5186949826165	1.85109403061871	2.75091173988044	12.8362002221677
169	8.19081711075349	22.1895859623348	16.4397919006171	23.4041793928924	36.2197870869084	32.5202449745273	12.9255345151238	11.2347132732996	20.5306488990351	16.6285092187429	15.2357654417496	18.1332058942676
170	24.7994099152811	12.0823074804776	26.2889163653307	33.1497756170149	4.26394577592193	16.4573638487994	16.2952563679959	16.5533188503366	9.40491846127756	19.3217661497484	11.4250561865567	21.0608563550702
171	21.6548870220790	39.4647423364329	27.2938093780566	12.5846749407083	2.80583390031406	11.9311915590848	11.5579522933168	22.3983102866204	12.2988893265809	18.2821494297491	13.6189623761893	16.6304170481180
172	16.8716210577065	32.2015067997085	16.3517357214153	28.0213373673256	20.4126255796013	13.2976757943701	2.44640630934162	10.6005834581001	13.9144361048162	12.1402032192229	28.9214905622122	17.6996520090977
173	14.1704650573696	28.73914817999	10.9822649598530	28.0107115802148	27.1648918675857	33.2511461845437	11.3802335496572	11.8406481150224	1.40119658075123	9.2018460206317	9.9045541252054	29.3774009885842
174	18.1833365132587	29.7816622895638	30.5076294337438	37.1401139292043	62.6164823786727	20.4542902471574	15.86872632206	15.0204803083226	11.0235935515143	9.60249657440526	31.4328964747558	30.9043408552872
175	25.336858462885	0	14.9866153787442	7.20576034970647	6.31264604446742	29.7761281990360	10.6575264438403	13.0414272425831	9.13369338872819	16.7777666193569	20.7303589286395	14.4592251038897
176	27.4717491707420	39.830029816856	22.254340776853	13.6271925446274	26.4779429743776	46.1068102981993	20.1257210102920	10.4662929171868	16.4155902913891	22.0396057822806	23.3227957453457	29.7884069259868
177	17.3249089091814	4.20706964178751	12.1710037927259	16.8450714455199	30.9831029087874	11.8442739026399	6.18639961865452	16.8118905985231	21.7638366287869	9.35165939942727	9.69871854235998	21.2747414327397
178	18.9010430732052	26.6137958645056	36.2157219209023	29.844058968488	38.7601501866043	23.9210804296290	7.64918428968366	17.6282671064584	13.9174149589081	15.1404418171885	7.12181968861006	17.2853063386938
179	17.5727659694441	43.0340784588312	5.20277086153729	34.9856846771005	35.7752341950088	25.4386779151213	12.2103017091849	9.62547198381776	27.4395465421112	18.0048135318845	27.9051045177109	9.29575529383495
180	14.8822374369314	42.1060283185929	13.7734200182875	9.34514813862863	37.9690588629517	35.6453164096099	10.5542915363507	13.5026977600443	20.7273252952892	16.0252934187207	27.2246715270739	24.3918369108139
181	12.0712530313049	0	6.2895183013533	16.7030333456654	0	17.4595129984288	0	14.8038624852843	4.99763400891509	10.1907113886178	6.69953119120049	2.06986678685077
182	25.2145793487715	26.7247876579721	13.2247201758411	36.8454573277902	53.0776127750331	35.4022883055582	19.2394032501726	21.9655374487343	12.2110954077556	11.2749023952248	31.6344227460713	18.5371761463354
183	24.0379603940785	24.0201725166002	31.2507478180458	24.2869373034383	0.0509206552002937	29.9681023128900	13.2532604603247	8.17729912181583	6.18992314555408	3.39732191862444	25.4954371791692	23.6499212139305
184	31.5963934449525	38.1400991929515	33.4724620364544	32.9357928210954	33.1285402690355	38.6515257798246	13.8796689269655	30.6684897963618	13.5426314246430	15.1423809981413	38.4272295260089	18.6475961001588
185	23.0046771718661	0	15.8456502334972	16.0892836475367	17.8181811526863	22.9992939217562	8.11036203080199	8.73151485649438	15.8481895146107	2.58416852781879	16.8782701574604	16.1705954402808
186	13.9027485827179	31.5980472056924	6.97108867291016	9.96316272253098	28.5949882775582	20.3111186820589	18.7965853654121	14.2974425845872	16.0067394120221	20.6971708126595	16.3532321069858	5.18386326748921
187	27.4070488400973	23.4585137334699	10.3931617713609	27.863393820312	18.4624101383993	16.6074457440171	16.0601309057773	17.3342097038354	5.24673443182794	17.6868673545524	11.9060901426620	14.5573902376716
188	17.0310644676952	32.7403082600273	13.884112379676	9.65379386076097	23.3036718572480	11.6678482407133	12.7004421589888	14.3250786000040	10.0945146082244	14.5614212712374	22.5929406974718	16.9080282306868
189	28.3002309447519	19.5914186747867	19.2049410401116	36.9508866160944	37.4747981434168	11.6597584460696	18.6541548860502	28.2343214323626	17.2549755517497	19.9818668418878	11.7939747714465	19.3332180071724
190	21.1572504457725	0	0	19.8635326634085	25.9124848746378	17.6124155213321	9.96567832701393	4.4753653930762	11.9703062337019	1.84899818937325	0	16.3824094068262
191	20.9126913965246	31.7318216116604	18.3258824929214	6.70529870998135	43.8115604848752	36.601589303793	9.79344590434444	9.6678520907458	15.3764403822536	16.3859987377307	13.4459874528460	23.8346276399173
192	23.6822355042228	27.0369440042028	13.7432166974303	23.2645172773193	17.4799666810387	30.0678097443963	20.5602380927182	4.14489036455622	13.3187897893599	18.2441556584535	24.8708875261578	2.46591128769464
193	26.5667248639867	28.9567181545747	20.5274764769100	33.2250612274503	21.6865614055949	28.7923738064458	21.8345183206655	16.2746837127824	12.6633664261303	19.1632517070306	12.8901512975707	7.28930510369826
194	17.4273716882939	20.3268485683944	19.8376580992132	5.94037095487696	30.9119352704132	39.5630083064996	6.16692455292781	20.0629606409815	13.6311958422021	11.0568716492104	21.766254938638	4.89617371776441
195	35.0534962090085	70.2380272972427	36.7153687854438	24.2949354184601	42.6606475242951	60.8381611169949	10.7873748192202	28.0365494313498	25.3952062973743	19.0082398932144	40.6539599254222	38.4783262578729
196	11.4143080376368	10.0052310245630	12.8118335396680	19.9045853257825	29.0279985720335	4.0511557991133	11.6957380992352	14.6453017294736	0	14.2068246063404	12.9939163694205	25.7495837215043
197	22.5937274148943	36.6767259435062	38.2071032749295	43.1032986040542	35.6755098482819	13.6492338015366	16.9609557281341	26.5140655966980	23.6660052681130	19.0537826206194	23.7556005314579	11.4135957317274
198	17.7371683756632	13.8557589765208	15.9367417408263	23.2842359756211	15.4233572763949	31.0595199355765	10.1502579568053	13.5978050744502	19.1349503823133	21.569853532483	31.6853169927081	4.14485022963996
199	22.2581250007996	38.652120090414	21.9892361450158	36.2471207540466	41.02238163992	38.377107742868	10.5254188263580	10.9189055879258	14.8721209111290	17.4165849102309	24.4198326731846	13.4075041934725
200	26.1896759688799	33.8477365213756	17.5978367411086	32.8468408388842	26.4753412866261	35.8052646119332	16.2280722844419	27.6142974792774	25.2405997224274	21.5994236471718	28.8221611466318	23.1875493537284
