# Supplementary material for: Simulated data from a genotype-to-phenotype crop growth model for pepper
Source: Data Brief. 2021 May 11;36:107119. doi: 10.1016/j.dib.2021.107119 (PMC8165395; doi:10.1016/j.dib.2021.107119)
Supplement: Supplementary file 1 [file mmc1.zip › Full 100 GxE datasets/100 -- h2 = 0.3/1861789493 200 0.64 0.48 0.64 0.95 0.8 11 GxEyield.csv]

	NL1-15	NL1-20	NL1-25	NL5-15	NL5-20	NL5-25	SP1-15	SP1-20	SP1-25	SP5-15	SP5-20	SP5-25
1	7.75403801610829	13.1066199541686	16.7721824337556	18.7463973401632	28.2009997104662	20.2975327456929	9.67967778808574	0.425916678540059	7.53032355068634	5.16783358338818	18.1788980533087	18.9307948044381
2	22.5126122171128	55.2865528046675	19.7177591141327	41.2892505380943	40.781612958899	61.6353915543498	18.8226067727437	20.5127376280818	22.4032110451099	16.6873057447774	33.7115190224947	28.1021169705448
3	29.9637949437907	26.9920117991804	29.4206606330799	42.9657846301409	50.0170871244052	22.2056443328091	19.2521781497499	25.4097227260619	18.573096904688	11.5187888835729	9.56091698730933	28.4713652316104
4	0	18.5106133679937	16.2831877475405	34.7132232200856	29.2587529958234	38.1857683390504	13.6081514376912	23.2333913397946	16.525627862403	17.0617664128513	24.5683678945120	14.7113811136322
5	24.0676797987923	47.6752369434635	24.3765334205594	17.0754670232138	47.8481058605218	28.0882172952558	17.7727953512253	25.9927560501884	15.0155518027736	13.2288924715316	28.9275264921569	25.8933748867180
6	27.2384270706088	57.4195973810738	46.247141715719	24.3132591830229	69.8480646185653	49.0866472679829	18.6781300685247	32.1986586604626	27.1910599852810	15.509497093817	24.8762692344832	40.5100147393103
7	7.71555388060828	35.0920178475911	7.4045365837394	38.7938446419506	54.2141295377993	36.5609066527537	7.12580217927618	22.9076438731225	30.6278248348856	15.1204891865462	15.3873799795095	19.4616728427448
8	24.5258093325022	56.0611765823634	44.5110860702221	25.5450193194623	32.8126649469956	59.0771989377247	20.5893977314844	9.53078710968556	17.4568586680389	22.3025834711002	40.6095325399977	26.1158894698293
9	12.5377056943376	40.9915470681708	36.6870278708693	37.4215303412732	39.0451617738735	23.0786670406640	20.9508779808639	21.2607730272916	12.3427610874193	24.7191257712515	19.4954476282802	3.62429901088243
10	18.4637277883375	37.8877069439779	18.7832741163174	23.9276876720418	48.6038982766128	29.9941904495309	13.1955790672604	30.8978663836588	12.5368906972827	28.2478052707429	26.8023945389190	11.2528267636995
11	16.6710269306627	42.6933316137909	39.4557230114667	18.1307857782813	31.1910413443219	18.1638852138344	17.7927713251195	20.2547084205382	11.8656775633408	22.3790722817875	25.7429065804956	30.8612297092233
12	24.6254188092062	20.0728950381469	14.2992470676223	28.3088765393682	47.8923073460684	31.0826194405099	18.7329410200516	14.2877456633702	8.22343840403851	16.5592081309817	12.0164985343579	11.3393740964607
13	18.1766864703681	31.5827447026492	30.2834198976760	29.349273815968	34.9703589200799	26.8558285123211	18.2529746162014	14.4751882764215	17.2694775114845	5.24627655706572	16.0798030059253	13.9784829120957
14	12.6925549134735	44.4907767099236	28.8976935188317	18.1218960076253	49.6375403459139	42.6409211923349	17.3275874339148	27.992760699269	14.0307951916727	12.9174036962481	28.5233979648915	28.1501439893777
15	24.4573161654283	25.4828059914405	15.6860094144341	19.6325154918686	31.1971140051722	8.70109028207394	17.6549157898265	15.3205917882362	10.4608034089246	22.6204401507571	19.4740356270054	6.00482704895487
16	20.7146087397187	9.88649058906298	9.21622125552522	21.4258804196516	23.3396457369662	0	18.0022390194022	12.6590660372789	14.1102975290874	2.77251777671505	22.5945384347679	3.71686531562767
17	28.9568439821984	9.1540817793964	37.3179586645612	10.8069041394055	7.82866118970082	20.3621616711016	8.40315872793161	12.3369298891912	17.2779464117855	16.6129502353734	17.1984968913677	23.1678949742602
18	27.3661118801475	39.4567174051796	41.2348362285151	48.1236560029460	36.5921384974776	56.7640231883458	3.02481680576137	28.4088534757062	16.0514414782127	14.0190862164258	30.7944504728582	23.4926401614128
19	23.8525762479849	57.8387872085503	20.3278780814083	50.1754083962295	43.3575458825285	48.6125517475019	20.7131291519248	34.242570686736	14.5926694036538	25.001985013931	25.0170714833359	33.9039006206557
20	5.14474331233268	10.2481021148649	20.5220235622235	12.8752516023253	33.3582213330537	18.8311729707597	12.5218902358814	21.9259998129038	3.61408253738852	12.2032358037788	17.1980112354511	10.3711113884210
21	7.50651309585253	20.2568147532697	20.1763770980203	11.419615158203	39.7551100370903	24.9127965705067	17.3250656751671	19.9518563932105	20.1362957636386	13.3483227886743	6.35340796426249	17.9894702139638
22	22.7948293119648	38.5147403314745	43.1020543225379	25.2585283099165	49.7383362782186	47.0418448741261	16.9594081802012	37.5525087463934	16.7139869758435	8.86109124322296	13.5719371343784	23.6099935349147
23	26.8188276884177	36.2216050473384	9.47746083721754	27.7941667784222	38.3683302160711	37.2951844215817	16.8834885800409	13.7323987853982	14.2688852782475	15.6562691094700	29.6492276460478	6.61897298339591
24	19.7283588778693	29.456680142122	34.6599830972913	25.4822230041804	62.8082488194072	30.2930928364222	18.5367180436291	15.3189111637106	12.4352415237579	23.2034935367914	18.1156750660645	20.2642286330069
25	17.9712840604575	0	19.4054335081111	21.7442908843593	27.9624276956427	15.8408009815787	14.2613264205368	12.2489580707531	0	5.44458031474947	10.8681169694521	9.92471912202359
26	11.2849246294955	18.9943345885546	16.0419848844124	36.9543840075843	12.5569277887068	32.0676149305966	7.91283718823906	21.2521968503742	20.4097434630484	14.2120882454992	19.2904238170434	23.4055904686902
27	0.45387996544037	17.7390680074437	0	6.73792781298709	38.2617617325857	32.712762724005	12.0019787174457	22.1860864492327	11.9847959869593	15.0508339283823	14.2501277596602	22.5006692290402
28	13.4576443143193	21.9343905337097	18.3190022629092	19.7560965989274	32.7098300636368	20.4665148602819	8.88772915219974	15.0219831042012	15.4531312995867	17.2667866782568	15.3083298021434	16.0159173711719
29	21.0527881036246	31.9761939891677	29.0762079437852	17.6587418471047	26.035893346718	39.6506732807827	14.9338868353041	28.8246440157591	21.3284251084592	23.7651319335048	25.1260874265493	5.71292327532591
30	29.0946441186661	26.1311514565705	37.3802394223581	20.8909309832484	32.1791295590724	52.3308677957094	12.4056179367903	25.2053219837812	29.2925636727730	12.2566633641796	23.7384454627844	35.0618781267728
31	17.5055953282354	34.970160304749	30.2858947079806	24.3886122478655	20.9524568281312	25.7186816608858	14.7865488220327	19.9705219502448	14.9659414802075	19.3103873385058	32.7866163014584	14.0704864490114
32	13.338386173467	26.8205631003179	28.3276025695729	42.2539389256336	31.5512617878101	0.339710433623758	11.5493990396610	23.6863192322041	30.0657379726179	18.3572358908791	18.2957615510721	14.7646771853738
33	24.0871330453776	19.4637833061623	10.2395851004967	39.1491665675546	26.9108396647285	28.4923149436825	17.5343739425119	7.46518570655046	4.62986181605278	18.9642281284037	22.0841495392939	11.8849666573036
34	22.3725370969377	39.1625309888149	23.4506849938619	20.9167748382706	45.0987691879128	26.5010874481203	12.4855885625760	16.3430328182247	12.2315548936544	14.5644808359658	17.4872804937127	23.5577083035895
35	7.57059012508413	27.7815323596379	32.4822507852472	37.945233028807	21.6861662740779	6.75179843796639	11.5398350939829	9.72315853780133	13.0940102911192	18.6513952025654	16.0659779094741	6.39850699312408
36	18.734534601618	38.0000357377885	29.4827107238885	38.5925023587777	40.5160049594953	38.2267427745788	12.4852210681193	19.5665274439013	23.1083280654121	15.2826438007032	39.0747397504899	28.3736705310039
37	17.1656430635469	16.1742871265643	18.7511200388958	20.0374611039220	17.9775907985009	30.7247932139343	5.61533358408106	29.0716009842188	16.4845866791544	17.1185995470552	8.08312130765372	24.7842747604456
38	26.7016251669142	46.6798075681265	24.6727618038550	46.3672822503524	31.7789683055385	20.3482480248766	19.876009683253	29.6323038995330	11.4193978568822	23.7595244959416	28.7584027149746	25.3114901542902
39	14.3839976784465	32.1420251776648	23.3247599371866	42.5374302105923	37.2600130469613	11.7027630982292	17.1514422882591	15.6008769793824	13.1741837210498	24.2174560774254	23.4658655919671	19.7892751942670
40	19.8729252144948	26.4072826139403	26.6145656155585	27.110848956907	32.5693703713467	26.1958749024164	5.01825584279367	17.2290707914864	22.0170298126287	16.2466406814906	22.0304940088471	15.0879974786758
41	17.5689153377177	5.54219035864726	13.3127351266383	12.1085914487394	18.9983223634110	21.9860690092857	5.82211647679302	18.5540577087891	14.626254688559	11.4745459198694	18.5389413296592	9.49732846181849
42	19.905686363331	29.1779773035971	33.6261218519893	20.4001042394781	51.8226003907919	39.1757225367364	16.0676687397365	36.4947039257636	21.4192976991965	21.6777685968887	28.9404165793269	15.4957220278987
43	28.8728084479083	34.0313832268534	34.7653019199165	31.06225967414	27.5093066965421	65.2981362912865	17.5375836893201	17.2328476908446	33.79336158945	16.6102468726698	25.5941646532042	18.3791407658911
44	21.6752620554612	6.43929346113428	9.68992082924544	13.694285454392	28.6197822699863	22.3493188000223	11.7854888386524	18.7751089309432	3.69062353025802	8.63962849787848	15.0244437654710	9.02688403947387
45	12.6952815069980	11.2801285026406	27.6202109692902	8.997843420338	45.7085720089589	40.7364014424014	7.95878899229564	6.53609016446061	7.52471972116077	2.26783357611757	6.62262368671404	12.1034877941427
46	0	31.930968891322	38.6383353571060	20.6209818880374	66.086498207411	13.4793970441945	7.43114402299974	24.2066582892337	16.1921504316534	14.6854360702370	13.9316653419656	27.2953002130431
47	13.5007778511265	27.2121001602964	3.62442459419439	40.2396533122561	2.16453516837971	22.2714039422536	13.5866331495723	12.9114657542153	5.71320353480754	12.3247742899508	15.2243370690184	23.0446115902858
48	17.2640403787817	17.4468778257342	8.70992846175011	17.3587182677371	21.3985834211815	32.4005255297095	9.9933406804163	13.1631661770564	9.75766645099077	10.7638404685635	13.5928241408381	15.4920539874312
49	35.2375372482922	23.6137849336681	34.1465802368883	28.2349100257518	21.6375589901145	25.1969436245786	20.84458709228	26.5221453973378	11.0316669790534	17.5371454232590	16.7054505990735	24.7622344015679
50	14.4935376705891	0	7.05908932446405	18.0125517854452	0.861410181713815	28.6643851507238	10.6060225354597	7.9532849541923	15.275256800915	6.1970064936446	16.8168964910052	9.60611742830235
51	16.6339404950658	24.5194476835777	17.5756063511495	10.7469277516227	39.8384412432004	28.9216072554743	11.9334090167846	22.6931805612557	16.7567997264232	1.80716103822320	9.02601418329916	27.5654911196096
52	5.47409345539909	28.8816024182187	22.5064403258463	23.9928622769782	31.3858471674264	33.4368077116691	13.3519028364416	7.88215336146042	11.6469884569133	19.4283368100449	24.3841647003867	11.5556925059938
53	18.7647684773621	27.9424862875477	6.50512811026518	14.3529920167577	39.530741446057	0.944324813387393	10.4192042021326	9.41158847007518	8.83090347831724	10.5197286032501	14.6996531444867	16.0258734948563
54	8.85296876587075	17.7699973586153	10.5268681035421	6.24038586446775	28.4591515182099	8.6066419088363	4.28568816818309	21.239806000246	0	0	11.4869009499138	7.19386598314118
55	13.6685395650642	14.3290300917144	9.0072884103616	17.4641515359983	16.9230330765684	15.3615877747146	0.449705495608455	19.6321860821153	2.95489065536752	12.1669595507146	14.8820108456592	5.30841725109711
56	14.8742403128533	13.5708641906322	22.2556916010886	0.96588990348063	30.8886568689717	22.1114308742732	6.0155236606191	13.6845545864988	16.7931728886463	7.93130504292079	10.4177998649861	13.9068184156687
57	25.2213247833885	43.5798375072013	19.2542619133422	45.3949476227409	40.6711412742287	39.5253422842230	26.0911730191036	28.781603654718	19.9594535743996	18.9867510414018	31.7950892609648	20.4815163340660
58	30.0896435911621	46.6391167634096	36.3854191098589	12.1615673445371	43.8536088300231	38.0411471887254	10.4849326527275	24.0781428845007	25.6831350630517	9.5102354099991	24.8656831594475	20.4586835246253
59	14.0901265242737	33.2807043961859	24.1626433614505	30.8705567539642	43.802337988575	32.7586981207697	22.2290419891848	29.0693905011055	15.2540539592995	25.0662867907752	25.4717132516899	23.9795884132736
60	25.7418676266916	33.1659710479091	20.482621749758	40.0668147913902	24.58598669444	32.7084128397637	13.3972483323680	30.8723317562699	12.7027792455669	18.7541842666253	18.737895303684	6.14468198694654
61	10.4564801720910	20.5719732549904	21.6332342143429	22.4539877952762	20.4395521990141	20.7342835108023	1.37495710682858	19.1056062970911	7.29646668060018	7.85546760362187	12.8709990103931	8.07064841875634
62	10.1309576641475	42.2877800074790	32.5150489447466	39.3347944067087	53.6543721049101	28.5406564815426	8.49040144886841	22.4857916746210	16.1652511942759	14.8246108516183	32.4375074710132	29.1505571950221
63	22.0318323991163	34.3146507840890	18.3808358709180	33.5215709844988	61.5516361951557	30.2586687424377	19.4842011622819	16.6781823295791	6.09542902652275	22.0995441767843	25.1802408274299	9.95028550677703
64	28.1666458629126	36.2666128883071	37.8274824462602	42.9196620279794	41.3053293679212	44.1536424702127	15.4980490315776	24.2740158906611	18.2105540513865	16.9499438818645	14.9009514170532	20.3418016704047
65	24.2804469148455	33.8383455525564	20.4863012863343	17.1514204694398	34.6580793255988	28.3778014345073	11.4720919475286	22.3642780124462	14.6794877564532	14.8854508129815	24.7508963355491	27.5644512068417
66	21.5176003063134	23.0608684227498	35.0628049939646	19.2372675038647	22.2468652612289	16.1594490823811	11.9708568748216	33.9524837644129	5.78511504449842	16.2975212136789	33.7171633100911	28.8585371671139
67	30.1505228647405	58.6429175658016	49.1951579773575	27.9294796561964	62.7631449967254	44.5956579789091	19.4166955069709	27.4491149419235	23.5523554752877	23.2183625050583	32.0944632703592	34.4159186400872
68	32.995501847091	33.95891707316	26.2773512749452	26.7830438561506	31.8217356740158	8.40436729268157	9.53940056997918	17.6094882726662	5.18352333705805	6.69778431190978	13.3658119388705	33.3626261894413
69	28.138922396619	0	24.4153201975867	27.8562557121933	29.7032059486463	15.4411167839645	11.3821243799987	16.2621927308928	3.15694499426436	4.49294978777588	7.17239496434711	16.3929651860107
70	19.0238425763008	38.3212717449105	25.7888092395879	9.96809082660378	51.9286311069254	37.3997364298264	9.17396451414323	28.9871654978313	20.4633520036957	18.7479925190771	26.3473132154135	27.7126371268040
71	36.14921495851	47.8405540136426	43.7854255281755	28.369985665393	39.0845352584367	57.0929520792293	15.0831650582540	20.3587182624789	25.9996275636222	20.9609352664627	34.2258590614632	26.3796323021853
72	13.5218992075382	0.827423588351222	31.3411822184007	19.2414198482741	22.8820846180645	33.3924865409488	4.56157252940028	6.04961849358504	14.6563486153639	15.7735452773569	15.4029035979050	16.6583369377167
73	27.8291225673253	27.6880267128734	16.8183202603451	33.3763720349054	33.5045327309067	17.8464705890989	20.1082639566100	18.4177744597294	2.16342015781639	21.1338910941682	23.3131887257869	17.0534105448372
74	5.58562524521911	13.7382571976984	21.7571450461546	33.003028239654	8.08714028871962	11.4890311208530	4.04892766676399	26.6460408862658	7.9595554392874	21.2119176632883	27.1374672898551	9.19734167584586
75	15.5115698905848	27.3343195902867	0	36.5491823700218	22.2416122275394	8.92684172778371	18.7381235567149	19.8948772402010	9.71554401334708	16.4215105522108	22.8040932610169	20.8326269853722
76	13.3124173411607	12.1745819229629	12.4383943173928	14.3448370909308	46.1058995698421	23.1721854280210	15.4674222577409	17.9406316393494	29.6503041974063	18.1027739791879	22.4408738127084	17.9409103767763
77	19.0013505883964	14.3552071462556	30.2405002789775	21.8270933343914	40.9824357933684	37.0358775391238	5.41789480191957	3.48217616585542	11.9861948662391	10.5779457599413	13.5423591271123	18.5980713547829
78	10.6095702208175	24.0295916785942	37.1488548483192	22.8942500257744	42.2585934155031	28.1112831853244	10.4504770792544	30.8642536616705	12.0815092616893	14.6314473016152	22.8034615010320	10.4885588547875
79	35.6380312298771	42.0871530241087	34.306782744686	39.9566163041825	44.5508703174947	42.2753585140333	23.1578496669041	32.3383393650123	27.9353635449728	27.8221373633468	35.560727424691	29.7726892892063
80	18.4412907480754	34.5022738412016	48.1037274480613	37.8417528622653	34.5184034117584	18.5550580629984	17.524356217934	25.5855274414554	13.0366411108975	19.2017207335095	36.2358969199862	0
81	17.5672492451515	19.2942574117256	22.1976289881482	30.1198487493441	33.9549139239291	23.5570496000692	7.20911100010892	9.65683710557958	14.2379130270926	8.55787830827863	13.8374134443695	4.78759037145096
82	18.2990578703723	32.303257519217	38.369909066443	15.264380330352	23.3208655538219	40.4416549127617	6.38955704955597	17.9541432601981	12.4752361169169	11.0986670935338	21.5937400394821	12.4187779606704
83	14.6904327560634	35.4251872452922	26.0459534775278	10.8116594187426	26.9380938083959	10.8896608317988	18.2953441009888	9.92991943785286	13.1339810285262	12.7430325024799	28.1554464185840	15.3318530585979
84	22.9793813660541	31.4637109632573	23.1476775702867	23.1810941612504	32.0832377171557	0	14.0290732784288	11.5161222546832	6.93650117556998	11.6222244717881	38.6315933979965	20.7220169417218
85	15.1499829421245	22.1513761746590	31.1542298773786	24.6443098611340	30.2724529812840	38.5071354144375	8.33247919196337	14.0939566591904	8.67480382240463	16.9513644596507	33.6637421301301	5.61414974579111
86	24.3204096019083	35.0531872254813	27.2882377790173	18.0111222169317	38.4016912504006	4.73111695169762	18.8108858259131	20.1201731434741	25.5335951689525	25.3086943838832	26.5387978787257	19.5348825655694
87	25.2702101341575	52.1569924063832	19.2623455109110	20.3003491803482	56.0609453262448	34.9608817704171	22.2000942004149	21.3030279548762	5.7737211805847	24.4872503178908	49.8808440235845	33.2775667449855
88	14.8176936240430	25.6491823847139	14.2862637764585	36.8282961599336	25.0935923914820	17.0468470778826	8.532024161887	13.1108888496689	19.5071065199607	19.5720654064359	6.64228681420002	12.1350557757382
89	16.0941717654359	23.3661226886541	27.8376444739355	15.0456058264566	17.4995798923039	59.2500161797182	15.0277510166963	16.6610135190062	13.6911478453501	2.08734676047309	3.73074582226000	23.9729212050996
90	29.4875591290277	26.614739344656	33.4726059024057	32.3137162048144	59.4633461079663	45.8327252546424	21.8236259484667	11.4051865100122	10.5721167759755	18.0334926182444	27.0910801219684	15.7858660015877
91	25.6723566668849	45.6880706441484	47.100912107807	34.2719959921175	33.3822067998122	33.7539946089631	17.4928448341733	21.1025875334259	27.438399641875	30.8142906531208	35.0051111660126	18.3757402196387
92	29.2843803194377	36.8258033885855	27.1395874214774	29.768055398152	40.660183215181	35.281219486319	11.4185017959376	42.9226536203692	17.3974940713693	31.9449616900247	36.7534008033149	25.8830626125763
93	13.2191345591268	23.0460568648493	22.2573568428322	14.2287509796935	20.9043522066213	20.2084737180628	0.0782631086608756	16.4209232095837	1.73161955139482	11.9411881481479	21.4860074800611	12.8737056741882
94	0.766725336934213	11.0061684416488	3.49756852784349	27.9147660827605	15.7588428143819	8.65231300475216	13.984275802419	13.4958832517683	0	11.5792729293614	21.3538351741765	12.3550384487384
95	26.401547185196	31.0556710483656	19.3054228226271	37.0493459316881	36.4149624018338	11.5757252098226	14.3915816128064	15.9271710130493	5.32189447032823	25.7709120596456	23.7165535311164	17.9794211947156
96	28.2648891070184	46.8404227336786	23.0264969270863	24.7087685108422	39.0013946227025	41.6054524567652	26.9943793193631	22.3431249742893	22.5714523441135	31.4740971056112	22.2437078115187	19.5184717133434
97	11.4743181799801	12.3623876907422	18.3010643664989	7.79237423518488	26.8753782801100	39.0928554363081	11.3842553356286	4.26235328630261	4.48722094626793	7.27375420137143	5.7278367639464	9.18718653951654
98	31.6252013891907	32.7155489115222	25.7233213251864	38.0273619409429	18.4577875496166	0	13.3537446287748	10.6997328556562	16.3580797787646	5.88672165421866	8.22572618155149	14.0354080337429
99	12.3078755653660	11.8634172552041	18.6394446490907	21.3771600304286	33.1502542550608	31.3655019344928	12.9472364533482	22.5835038669669	9.02498187049331	23.2280548797073	24.6826413672278	19.3696874059719
100	22.9968073062470	27.3581029398218	36.2699840353053	29.6484011342037	38.8807397350301	23.9911879104937	16.1922484976217	28.8695577719258	20.9319303780018	20.5606078458261	35.6107953034618	20.3978507241678
101	12.9300121684608	19.4371561639544	8.4356933329005	30.7180273834216	39.7739231036	32.6266847849823	18.3811457891060	22.3768869579439	16.7477251342525	18.7573134708557	33.5535357368346	15.735516646367
102	27.6274476411064	11.1323442801228	20.5379224661377	30.4650812316	34.9762571542858	29.7420020332023	16.5601969660592	2.81568988863228	25.7170043719242	16.7478620049399	25.0714720819781	24.6212283017349
103	32.8758424557688	24.6293124818483	31.1917861008665	24.4328785859194	18.1893098774790	31.8857822827445	16.5258076575455	17.9324526766909	11.7613822134197	12.4977231672392	13.8965940710713	8.85783685092732
104	12.4173149408225	27.2916341200316	29.9067322088418	39.3655000552518	30.4581449970387	10.3324645198281	13.5209354707229	18.2327214195444	22.2504178978987	12.2839436166913	40.4758677894374	12.399850661743
105	18.5915523679058	43.3215316973517	43.2679548157213	52.0203814462974	45.9763048996164	40.0333165330898	12.6780272073550	27.7368036764308	32.8382743849944	20.0808062414461	30.9794951263392	25.5964654713468
106	32.9987568045498	21.8829491518319	18.2897123960857	32.5712953803761	40.1274128892498	6.78094925376909	9.36551341731601	14.6322411945238	21.6397363074350	15.4879499331406	19.5637092453745	4.46999152333801
107	13.5506612462248	24.0945235177949	27.7694489141712	38.4736483741319	40.9811538727506	26.0540053907118	16.9862669012721	12.7545327614461	15.8918561583795	8.2381191886058	26.6357213466432	17.7484118672722
108	39.8934787819672	44.0703521980497	41.2980489331563	24.7483041840056	57.6553929322244	39.9011287161968	14.4268397070662	21.0681765876887	19.3609336804268	16.3447689240681	25.8160144488746	12.5884716657853
109	23.2124300810753	30.2110694085222	15.4373594247420	25.8235150693399	26.3178038590376	40.8181193506709	16.1525061665431	16.5267073214313	21.9467062353394	24.7675399212376	21.1978379070982	27.6340088131777
110	17.3977052600930	34.9184634888463	20.8727956771618	39.1221838660221	28.59783293866	33.9321867694505	24.2832836810785	18.8349278272680	12.1434699179518	23.6479450673143	13.1608582430801	15.1945127318391
111	39.5931707965241	29.1999286763094	38.1130654054784	17.1844623662082	13.5321195555548	16.4648510922300	21.8312780996918	19.8817771935619	16.8105140413456	22.8111118670007	27.6281277590832	14.4113045052998
112	22.7925804327313	16.7641138289704	21.4445968559083	34.5827143391167	7.96448445389033	20.6128650736957	7.5782145038329	6.73063890993006	10.3742586063501	6.21589031757055	4.69884267330706	8.30876770791152
113	23.8460656213831	27.1864694087496	18.8919099530740	20.7130193486201	16.2688315771291	28.7390108721741	7.48102269902519	13.2038548262672	14.9879567851833	14.3586601989228	5.13706407366211	16.8022991783526
114	3.24438835946015	0	18.4875261195832	24.0544630922543	14.8272676908368	52.2579098524453	7.7678001416369	11.3805890690843	7.7240178138082	6.28604604463633	15.5923950446572	26.5718527867984
115	14.2283264898421	3.79954281004012	0.324850508946255	3.02765555209332	38.6868298307981	23.7998431759263	10.7857856482849	16.1015617431018	5.92643314217703	19.0854897543543	9.00241390621654	13.6374086522101
116	7.67853009001564	27.1395661207080	12.2324247388572	35.3060192805025	32.4620009609954	25.3574674722993	16.7471179232166	18.623562231614	13.4190739426890	23.8011686673606	31.2691234654579	20.5635350194125
117	14.2923631523657	20.7359974685708	17.8233362417484	21.3566784889295	15.6053108627110	34.6149317432716	16.1284951134415	9.64760727869597	16.5868162315673	23.3919346544966	13.6842360741085	5.19456613947311
118	15.7356399338231	32.8667338933681	43.923006291579	30.9369450331808	40.4893931156502	14.7766729288634	21.0972289459604	28.9445790986391	15.0498681522202	22.7110592758203	21.8474650117122	16.060414640951
119	20.3905992156937	43.0531747843012	32.4781980190182	38.6088369716519	37.1364017490150	37.175930005245	15.1118468418759	19.3663927071776	28.8168427316351	18.5676466325741	22.7011793338475	38.8424445928607
120	21.7393473146706	12.7664118984612	24.7198443301901	12.9133393375353	28.4252979202437	27.9094117798731	3.47109229445565	17.9670922018693	12.0139881563167	18.763349026001	20.6854899104214	17.0566034532974
121	29.4157603740086	45.3940884434429	30.5022609423949	30.3998391681263	38.0706432650837	5.18548096116874	22.6979053763116	16.2350665707499	19.1503127197205	20.7241127777122	26.8351008724133	24.6688758435301
122	16.9446965859127	15.8486377228978	21.2076272999869	6.28047049522871	44.0037750439659	37.1105296464121	14.2045942671628	18.2812915210728	14.8986273655753	14.3000294811855	22.4898557245179	19.0701999971998
123	25.455098087453	47.8244012106462	12.7949596655978	30.6039782948158	37.7236109121633	24.2000937839489	14.5163636267381	23.2451295418989	12.0522309283583	17.3789320006605	31.6923852548846	21.8261864422439
124	24.8211626076804	29.9966269312253	18.5287001017616	31.5943014716959	39.3280106222030	43.2812528705731	20.0819829713971	8.83821659348826	8.63276060673985	19.1632861423242	28.0012387639067	18.7708261661066
125	25.6522738469485	43.5919792541563	26.6132544826695	26.8942170188673	41.5645402165991	36.1288602350134	18.0241987309021	20.162716177939	26.5170607558166	22.8319768960082	19.9882911010213	22.8893303028107
126	24.3319645232063	31.2683327507544	17.2260728666659	15.8688994338481	49.8946779120569	20.1973719519052	15.7912410630937	16.4556269897803	6.89675130756452	12.3731958883126	27.8081861075107	10.8926485475745
127	21.0194073737987	11.829216982058	22.3057774461792	0	0	14.3725358869339	14.0820292724716	20.8728669108476	2.25193431042234	13.0683816037991	16.2580702223672	4.53697752367362
128	22.871639234437	21.9249591579746	13.8757754609186	26.7432063695026	10.9153796464035	18.5699095584628	18.5959562090232	10.5695384216988	10.9033894955127	15.4126546138029	34.5368951122014	21.5038941784339
129	37.6776347690211	53.9361995808785	32.2357464142117	37.1905736593118	43.5727991284093	34.9150052820148	22.3025537429520	15.8695798896034	32.0668058139826	27.899147299559	25.5764700682876	19.8155887783279
130	18.6760502284396	29.3341646736596	10.7373496707528	33.4955475017547	41.6171179986807	36.6261389404379	15.9708416314133	23.8967722153837	15.9107793913161	26.8537252996040	45.5688557022128	21.8281607447188
131	33.7945585126768	41.7484492430355	24.4464723144732	35.3280629168250	36.162234284501	15.1201765806698	5.2045301875836	24.5680965432903	18.7702217108865	23.3413003883392	22.9120504581289	19.8214216741976
132	24.4494982143130	8.69750249602081	28.5313080979166	18.5677480172171	15.6097401800023	30.0182630900997	14.5553661315826	19.6912375231078	19.8034211101848	11.6994123909011	11.0064114182403	24.0502480360927
133	20.2117125686044	27.5938880979296	7.70747086176876	33.5285167583438	32.7671708533355	49.8797620184156	15.1601491194464	16.3918509734121	5.01200943413458	10.4239956124674	12.3353752189301	16.7534182323424
134	26.079014427909	11.2240375975285	15.5715022053217	42.2405975149465	23.7386438768666	15.4025167327765	10.9689841640816	15.5078817883674	11.0738312661430	17.3874282472235	17.824516426128	10.4362956695222
135	14.6543995564598	36.5433090615202	22.5538177332046	12.9772973401368	42.0526886631159	41.1477444481523	14.5399403456299	11.6661955127893	13.8197713211848	18.2129893501845	32.2037058959335	10.2808834979984
136	21.1947535314997	30.3393171165058	23.2118773109867	41.7337975317439	50.7427992258104	19.6371476906968	21.8204282036223	19.8691746393184	11.3633680001602	19.7313701049824	9.43742670814655	35.1017713090038
137	11.7761534716770	9.95839412193388	8.78132934149976	25.2663130274441	27.6823906859063	11.8263652991457	8.2205965520658	7.58267027233975	3.65030976699302	9.90311248390377	12.5001428664616	6.40818659934282
138	18.4275168763657	22.9616091513655	4.55576993421185	25.601712705979	28.9044757749315	23.1616766106199	11.5759288243977	10.6688906700963	7.83673807493158	6.87808253743258	7.5778410900862	8.03172665002842
139	22.4788121712064	29.485604351382	14.7989737389840	29.9723323807160	51.2038200211443	37.0125766669382	16.2682651989456	23.5974535055316	21.0495696346994	13.7670805909928	26.8799478534351	20.921246272327
140	31.8094015208917	40.4216770050868	21.203388784299	41.9329886512703	47.5666340425113	29.891778464944	12.0212774979098	28.0665377639649	14.1627422550954	19.2457090761544	24.4269492621890	10.1755578094504
141	31.5525705371735	48.2968061401123	33.7627724562846	22.5606965141991	46.0227931301928	20.3089422241231	13.3637236916709	24.8824112274921	6.73006493876218	17.7554693094295	19.6506202651101	24.5065583174777
142	18.9805486339156	13.3572234650039	20.3691699825607	30.8709703838111	15.0012770876635	51.4219384004927	14.8533837823788	14.7176596499894	15.9090428247730	18.8021606402104	14.6699156718166	20.8265729372042
143	10.0356487827685	34.4077394002955	30.4819891688315	27.1806763999548	22.8846141648354	34.6112158198709	12.3080508724318	31.1286638462437	19.9919873868123	18.946144285942	16.6723269698938	42.6411010764388
144	22.7952775129834	15.7828138109896	21.9210972981365	22.0305296061470	47.7812973029303	20.3465958242723	13.5970960240205	21.2375099829768	17.749994200966	20.3015962851631	13.4596673982337	13.2500667511426
145	11.9842946398567	18.3903356183618	29.4571407349784	13.7760756065080	30.982231276004	38.2554710423388	1.58816726304105	22.8603683019723	10.5798230443779	14.6287812928382	32.4319231973690	8.10739242731674
146	28.2382229787485	25.7448887576495	2.99632033327260	12.8573383868658	17.8681939885086	25.8434599364016	16.3488585965299	7.014797373562	27.1309016854676	14.3466173757213	11.0808745349564	22.4950644476844
147	35.0419010584236	45.396974939675	7.45647390209838	37.0944408450413	46.748622639909	24.7872701422037	17.9470895906779	24.1212205440750	30.0129469921298	24.7519620427266	43.0320992815995	23.3521317800568
148	15.2099141001829	40.0185661901708	35.1460484650860	40.8239254902306	63.70166430934	38.9818364807266	18.3119762482010	24.9352079469534	16.4047235438963	22.6711469795095	23.3593700668135	10.749164616904
149	18.3552629728975	6.55447070259169	13.3863680073780	18.7793018204004	29.3106876564714	39.8589346632005	14.0856505302472	25.0600493578435	2.66723591345296	11.8712042425085	21.3400984576754	6.52553606942494
150	22.9650346860919	21.3788895877943	20.9164763506146	31.3687028472545	12.2556932633621	24.6357179707044	10.208768664708	21.5348859789567	7.58346784347003	22.2643413265616	15.3029754780783	4.35643150109399
151	5.11925578880724	15.7504270729890	19.9405747977224	22.0357583973624	27.9805842368179	37.5581204416245	16.1044848713141	20.2125474856951	6.89328989069247	14.6826207436746	16.9255925303826	29.2788565328035
152	23.9973771193939	41.2356316472434	27.6820029683759	29.2105955808315	26.8145733793968	32.7137313065485	12.1955038066203	13.9089160209594	26.0506670133741	20.0803673219411	28.0394257272882	18.6383139846997
153	27.4170447958922	33.3985038660162	11.8967019553259	16.1298646090462	13.2458594817124	0	10.3764453524992	25.2456250515729	21.2776173108584	17.7115710278516	18.2959033340175	14.2399759220921
154	22.4508095542316	0	4.04486102858034	25.6170434215532	30.144137636996	17.780028255838	7.12613784275191	6.2496121258314	23.0844478896397	18.8996973717520	8.7325151646383	8.25220362329225
155	31.3605520202258	27.0789670507468	32.2471535390617	32.0649489220471	36.850206890748	22.1049458535042	16.1680389770607	24.2229257691280	13.1612386176415	16.8505878150888	18.9989937341083	27.5386098789551
156	23.3701773570887	27.1997729465305	9.54297045063038	32.1902776639904	17.19922847923	21.0706933025534	21.5020576947032	9.34264351468753	17.6742345794012	16.2738510350965	3.30673927891902	0
157	5.30901395474665	32.8610248779412	14.9459799774008	22.2753735719753	36.3330488369931	15.9079382253376	16.7898551634991	15.3182295072480	15.1272764569157	16.3156233543919	22.3929948760007	16.8513452719851
158	22.4283171246493	29.2437191629656	39.1886236727053	12.8150078630308	24.6049861679283	36.5370193600359	18.2783994158837	9.51539345514924	17.4996664845127	16.8358091720443	34.8246539328784	1.83850355860644
159	24.17021118903	26.3450082556468	21.5387006704317	31.9978292647152	18.6633211793549	9.19475809838167	6.8750994163201	16.9878989632816	0	15.6323780292326	23.7486562464753	21.2906857364405
160	23.5965041901434	21.8644211039756	32.4260391941424	15.8426373188927	18.4143056637948	18.9598898190306	1.89383731869394	25.5510684832876	22.2839622861418	8.93007798409943	21.5102506658190	13.7086782367608
161	28.9872057622835	33.0677690823932	24.2515506690007	29.3807547513063	58.6079417175754	30.3297390251480	19.3325774494139	7.51805693583322	21.8626522524723	16.1283975535986	33.8593300150015	7.7929892359039
162	22.1564471239868	15.3945846400074	10.4334420064721	16.2704570893687	16.8211667479924	6.00602035887776	15.1593627209567	5.35783409222279	0	8.27964468884268	17.5460480779386	10.8511987180347
163	17.6062521946407	8.96173542005559	11.4447747167207	23.9119529032822	39.4431155141452	26.2862431415679	11.2670911945577	9.99594760158736	16.9489538541773	8.17843817195577	18.5511287034837	18.3988871301656
164	12.7729964087965	21.1781876846238	24.5650242229787	25.5140176655305	29.9040724417733	22.1503384960618	17.7862617298086	14.0477155812334	0	11.7061282923996	16.8250721363958	6.69943370645432
165	21.2353402231672	40.9944103314963	21.0407935119585	29.4055238479297	42.7178329474842	31.0697411308692	13.0168577535744	25.4042134238187	17.8380648575903	18.9667821327715	22.6371391593929	18.0154246658284
166	16.6942958191547	32.3095251218186	17.6231236111925	15.9327150547958	29.7327656348534	18.6564480350479	4.05103014053504	6.87793763817595	5.60466341047823	17.7813012869932	8.96170273945162	9.21480941573245
167	6.75050046093694	17.8646710198739	9.640171941665	21.769146530941	28.5468517924751	31.0031416900303	9.51108903922019	0	10.5177165223069	2.89393138055372	21.7070170527058	3.68574817691051
168	18.9554556036105	32.9338301724245	40.0304715597807	15.07016112727	38.4012185301323	10.1304128257603	18.4645077009591	21.7587919075414	8.27815426655547	21.0984789163421	13.2559475424320	15.5511296257859
169	15.5269303331689	39.2596304570583	28.7024779574841	43.8295886912651	23.7535213323536	42.810580229649	9.72176227085147	29.9985274833789	15.0858257399399	15.4658927892255	16.1758388090040	32.5196927206376
170	32.6028051128609	35.8751324267915	19.6489163785233	54.5030664931043	52.6777552148761	29.5413240090149	21.1274827345	11.3202499740372	23.3786877992986	27.2794241949788	32.5479354724914	14.9726952159688
171	3.4002945732028	0	6.14090521930858	28.4659415907413	40.6506183354067	3.69581915760253	9.09144788947853	8.02124755164784	19.9818651487194	7.01272039642092	12.2208387273376	14.8428257395223
172	24.3969169156989	18.7526769511238	35.3735807378034	38.5767687427454	42.7142494894767	50.9498256895271	18.8328991122211	23.112121808155	16.83652376931	11.1372484777844	15.0091929008295	3.05128045494825
173	32.4538490844970	36.4017189251637	21.0412876832513	9.38680588474847	44.0950440266003	35.6459692457656	19.5633500793617	28.6226892714067	6.78288266800057	17.8081695760191	27.0490269272824	8.29055085530223
174	29.7517129399756	17.0109526154103	24.1147124543481	36.6547758214797	44.4923938126996	19.3656639731723	16.4822990721156	26.0883965246862	14.5758738482372	2.74853126417425	8.7604553127857	21.6280060436009
175	38.8445820329402	24.6541669793565	23.7614540481788	24.5082369728532	17.0245464587698	28.2718034904069	14.1200282979670	21.5434093026042	18.9705641630255	18.835702594819	25.5319737588598	18.2208061601289
176	15.7135794199883	10.7473269969386	24.5203458777825	21.4067385942936	33.1454908216627	44.9901968683626	11.6721158808287	5.05087779412976	24.4258695730607	7.01935255769447	31.6693230394924	15.0447618615654
177	19.6766563143413	35.7631057304531	19.0783627669292	26.8939089818197	36.8075050317123	45.5123862529277	7.69229397858868	20.4526709597225	25.1991173133754	5.95256044383923	16.9769382177589	11.7353501213722
178	31.5737336632467	25.6251239495991	12.6592064266482	34.3561593020181	52.445118536713	24.8388177492881	18.1899675103523	22.9828397008474	18.0749708027077	23.4517772687555	24.2387239769777	21.2886157765558
179	8.71858153023749	33.3533580519228	19.2779768355449	11.3578561032092	43.7815231335012	15.3329487755241	13.18168755971	9.1540601443041	9.66009321095983	17.9185023464360	13.5718486253543	30.0783071356506
180	16.9801551646771	26.4599872604221	12.9782483166369	21.6580308146044	45.0825560902817	39.1432688871529	16.6508892249787	11.4265736250124	10.1914533812675	11.2173298856942	30.2043897882892	17.0674775637107
181	31.9844333813491	47.2027598724062	16.6936317034626	27.1278279160766	66.9125376323614	63.3470384926882	25.3171192832845	23.634431076814	26.8775947165436	24.3625460348823	33.244888725099	28.5170722892515
182	37.749270869848	47.6748713258279	25.8268203286931	41.2299889648237	50.2752574738631	49.4970284020097	15.6599635758977	31.3125301741236	34.3638842796079	25.0500269493306	35.3706504473801	17.7593607459664
183	27.9557590042257	61.2609293925928	48.1426868758241	34.1860689782738	49.875931806522	53.5134182684956	20.3343563040504	29.3894755980358	30.3480783077634	16.7406000272019	37.5784637005366	22.8319151608856
184	13.546289564535	21.7171826167914	26.3911896345705	31.2621306174621	25.1334733326901	43.4419202581347	9.2035298309036	6.88356595289946	12.7294091206357	15.7567767444277	12.3662558621942	17.5237739479388
185	20.5412588103063	27.4758653656192	26.1909189883044	25.1058145281745	48.2380567491808	36.2187562529923	9.92433794663803	18.3822919705340	14.1256372930552	7.97718594847095	18.6981666702286	26.2618513401204
186	30.0468337476673	31.6247472132536	35.1651082434243	49.6006676780055	31.0698288107288	43.3910416547732	24.3489156329859	31.0605482777179	13.9293981935057	15.1614379306236	32.2624340359497	24.6898024201557
187	20.3942919415323	22.0870647089508	26.1779837388096	14.7568910870809	38.4323135295448	31.6999750089508	14.9196623005567	19.6490883992932	15.720032109058	17.5849349480794	10.7679737951089	21.3136442678547
188	24.5019307629936	28.6264324298205	11.9000235075606	22.4893106820095	27.3717772418234	32.6837616161374	5.38372783471556	18.8341478244753	4.7056944954808	13.9925630533522	23.3230806347674	29.8665389374236
189	0	4.66214747963985	12.0646814912374	15.8947752562469	18.5804747077915	19.3766703280555	7.16318927219221	3.11242737082723	0	0	20.6553857093299	19.2952954075269
190	12.7139542018816	13.4155152885466	14.5142022893553	24.6579334163922	49.3400896041733	48.9915509069165	17.7282918921838	33.8164447522365	18.0372406145673	10.6452659449365	18.1882758054325	10.9774526650504
191	34.1900318523865	29.6359614684858	41.5748880043228	25.5622986115452	32.2234621296607	35.5544986495412	21.4710812624104	20.4800367049068	24.9672659690229	25.4393692202340	18.8090054976202	29.8627659799808
192	22.4346429029488	39.6245369421681	14.7367222718722	31.3675216015967	52.2560616935124	31.9283395776598	22.2451928029543	25.3813039288338	27.9604559525474	24.6766812637299	24.2950512414912	33.1650063624434
193	23.9846125683028	44.8795148934366	32.5052547630295	23.2488203351989	30.5595456420465	27.8755806090269	13.4291038384158	10.1339931230654	11.7332495046805	14.3134369430053	32.43171476149	29.5093294789983
194	34.1427968213465	30.3234016487294	9.0313901560016	44.2153642062891	52.3044079380826	47.1688714748222	13.945031283723	27.8625278361641	27.3904897155654	18.2319090874756	26.5339807770977	33.8628755006064
195	4.43963897891696	37.8199605023842	24.7949439843968	29.5572220179125	56.8039711694062	24.9054222718456	15.7564700365113	33.1864463320066	33.3459815636865	13.9644383608249	27.7961236857571	26.247658277914
196	15.3037700814058	33.6754690987857	32.5360247240287	32.9403846800097	35.7681124110651	26.7070518301687	13.6429721376021	18.8200110992036	17.2171230772251	12.6822257091463	29.5640394789843	29.2659686796622
197	5.79380358070701	12.7103478870076	8.66290886147153	16.0480526299324	13.4528970945573	17.7496761029566	4.08800190633559	8.2185617661656	17.2741665135489	15.3070523884793	12.1361214780087	7.11995351615884
198	16.3172524179395	0	5.20492352061	11.0950172603626	19.6254672463722	0	11.3330422211060	0	15.2898429147525	8.7081779175606	18.2637854901226	1.72506637361683
199	18.5585634455763	15.9787152946069	17.8253528471025	8.47972242190735	21.1960468480434	10.8576429769570	9.60575144014773	8.35223549314546	23.4372004958507	18.3486082407611	4.33765909654731	28.4736059689252
200	4.24288111982352	14.6606278311271	24.1074859860771	6.56166287139267	34.4715825815575	47.5625093526986	11.6436274800315	24.7963185164433	26.0580260962096	17.5879811107008	18.8119524435676	24.4332861893684
