# Supplementary material for: Simulated data from a genotype-to-phenotype crop growth model for pepper
Source: Data Brief. 2021 May 11;36:107119. doi: 10.1016/j.dib.2021.107119 (PMC8165395; doi:10.1016/j.dib.2021.107119)
Supplement: Supplementary file 1 [file mmc1.zip › Full 100 GxE datasets/100 -- h2 = 0.3/1864208423 200 0.64 0.48 0.64 0.95 0.8 11 GxEyield.csv]

	NL1-15	NL1-20	NL1-25	NL5-15	NL5-20	NL5-25	SP1-15	SP1-20	SP1-25	SP5-15	SP5-20	SP5-25
1	30.9213709068126	30.6240121013815	22.6445020164275	24.7424490622545	31.359797155351	14.4671691871765	18.9790333845431	24.2697223692205	13.8766451598245	22.0941564119271	31.7191506548363	22.5915469151935
2	3.82392161331379	40.6735495096479	24.1438664528501	18.5113423545911	44.3177539547213	22.1496367900129	16.0616147797817	16.3458644654133	17.0521027555946	17.0378725147470	29.5942099727427	31.9812319499218
3	17.1674925070829	60.8690182751631	45.2968191694446	27.2143200412413	44.3084658221789	52.023806982763	14.3116235345089	42.981661103873	14.1181817189696	22.3927916070933	25.0743859001915	19.3459167357843
4	6.59671432620436	22.5351148304732	33.7196367510454	26.8791701342664	40.943402213852	42.6441562813468	18.3131287277277	14.4169484020425	22.2725450564492	10.3722889975690	32.8356324743673	31.3081285609914
5	14.9933151669541	20.9710989840602	34.3330266112567	26.7018365264432	58.909258919734	18.1479133241449	19.8585600066467	13.2094480764792	29.0784878768645	18.9524422680327	17.6438810200432	26.5544416777901
6	21.2918144670460	26.4006364016665	0	34.2134334804696	40.0324997436781	2.58609149826847	13.0094191942193	18.6260544271421	11.4791367643090	8.00755464904483	17.0803278897565	11.5283654249081
7	13.8733756328753	25.8343573168863	23.9361659324858	23.3531340832037	53.9577360012912	4.09394826142658	9.9981155450076	15.0660328468481	12.9201740662388	9.06507081455409	26.7090481259840	21.5006355606386
8	18.0953617470041	17.1487672853075	20.6465724029598	24.7178374827641	47.5326159758344	20.8255051793849	10.63184329059	19.645219615338	15.5611849265284	10.7024129596323	22.4461797488127	17.5565444799585
9	26.2013214115374	29.6487442840934	37.0070458369195	28.5289249323583	41.728057029108	31.6415058426907	9.61162667087138	25.0418311889226	32.5582480147946	10.4484903068221	7.6662700552967	36.3125694419793
10	13.9290615521912	0	12.4703737665735	30.5832137362965	23.1105774185583	0	7.22972287227674	11.7279504215661	22.5582419783963	5.31358641580558	17.2968161576878	3.39677445324641
11	16.6277964936614	17.2810388839909	15.1618378394320	26.0417521512293	25.3243833833966	17.5732410178455	10.797785854992	7.43844271078425	4.51690009036848	7.4198489513696	13.9426946201539	31.0870163222148
12	21.99234184496	42.811191293359	25.9320298523828	40.3490118389838	33.5498970213556	46.058115427681	16.7071149311605	23.5759924962686	31.6152730369451	19.1143655445718	27.2766466546261	17.6675771257590
13	23.5279979269386	21.6671991177307	45.6171635572098	43.5439708563211	23.4499456701434	40.3100351782134	15.6813041981939	13.6596696261783	15.3142838994137	18.0033026749894	27.8737374222684	41.2069557146566
14	9.894313379904	14.5412014982995	11.3051087229536	14.0788893979711	38.219445586358	18.0682120242559	7.55606218088739	20.0678572335431	15.0358870642129	6.12763044926698	34.2340048660284	20.0152519722662
15	20.8633432885281	36.8547191384977	20.264370425776	29.6600680543999	52.6064589758224	18.5193457623023	17.6948668103855	17.0848115122333	17.0578475370617	16.0188869929785	26.7193453776470	23.0029208922559
16	26.5715183415168	51.9708566834989	34.3576842179219	37.1202326292640	72.33615371082	27.7364203390702	19.5633259315065	31.3072480121234	16.6261054202709	15.5327640873472	37.6792173727104	32.3263436987500
17	16.9310154931652	32.6262394707807	41.0530181987523	20.6315536771711	45.9894460522806	49.1954908411274	22.8747290183301	20.9650686703913	15.4967306000915	22.2001511482007	32.035764254516	15.3278742096754
18	33.5966149646454	29.9200849806861	25.9305465699780	21.9071262043123	31.4354273276471	34.9476459560270	13.9398084578304	27.8858281789101	31.1631037806242	20.7124038544529	30.5696708607467	23.7576391941275
19	13.0546868539145	27.5137923204070	22.5155840284573	23.3254114997755	20.1109231927579	26.2400310443013	14.3220543662313	17.891196918627	0	19.4999178510949	17.1363025938833	21.5290058462450
20	21.6535070659764	48.6427669072457	22.7720864890254	27.9383360108418	57.1965119177013	26.5865649644835	17.2250707640914	27.2957031995264	0	18.3006433564555	30.515771022641	25.7588135682261
21	12.7258588987529	14.0928856932031	9.92724370080916	19.1653122811914	35.6306550938706	0	7.94690583509896	22.2129927588381	17.9433711149675	3.5461499989772	17.5758888290440	22.9149044798381
22	34.4700303505618	44.2788017286911	32.6552092603664	26.0699409211283	31.4496276319993	13.3754903190862	18.0872907094290	10.1923501488942	10.1767258593475	22.3350231741715	29.0402625741432	10.3307120545810
23	24.6329912723982	24.7914111618089	31.6338264392205	23.7508280616853	41.0833837185799	22.4267376666036	12.4541171089398	26.2225609942674	24.4968871585223	22.4693225664660	22.9503347488432	3.12101387335595
24	24.2915871211569	42.9241372076137	37.3150987148903	26.7529176321688	33.2119445142055	26.8330473537321	13.1398160716314	37.5748023581087	28.1636673261153	15.9382634366563	30.4472716620797	34.8252473182305
25	23.857258406993	31.5611879376577	17.9106263766688	53.1361852094339	60.7544947152297	3.02239451930266	9.42016693935756	14.2008517336793	10.6497474816877	14.3999630843904	28.9058821520338	12.1820113793331
26	18.8085330558071	20.7706510949935	40.2733838419915	29.7083092957664	25.9743839907494	16.5196081964438	9.00145867234513	23.3409018651812	23.8056025222182	21.417798802898	21.6631047669209	30.1490355396017
27	42.7482452461738	47.5342830413496	33.387671487207	31.3469736547278	56.251556145649	59.3657210198996	20.4357838157009	28.1260829292659	26.0575897141807	28.5607615850177	31.009288095822	20.3621642122308
28	35.3668293064843	31.5391664153768	26.8211523791591	44.9081359276045	27.8771805992746	19.6561503925649	9.7454156070346	16.9898286158082	15.8795464194836	12.8039762426946	18.5080772643145	24.8849204702664
29	22.8528035471969	45.2425170506136	10.2595797775157	24.5310763644844	49.9384354927185	28.3628425188732	12.7186984495210	19.0599693161327	18.8684744278531	8.15669504352979	33.1444991528159	28.3224536503498
30	9.01237646615021	28.8063545461709	30.6556678312875	20.0613353525472	21.9244943928578	57.2729740015206	13.9501376895762	19.2900563939095	21.3617006044955	9.3385590730037	18.9606596276976	22.4172186722867
31	22.4674581044179	9.15850202721568	2.38921076036518	9.14245196176816	24.8042062188318	0	2.13747561532396	13.7622246422545	18.7524054852565	18.6927382111099	19.6831704747823	22.7086322480972
32	14.6056845383517	34.7413012859735	25.3274999515358	38.6695908970202	31.8083941622811	61.09022217819	24.0461490699182	18.9440964517515	19.7081820950378	18.2080684723887	20.0467571579991	26.6605284020601
33	18.3717159976883	36.1337729840337	35.0669297289505	25.5233020289603	19.828281538332	17.5026398904015	6.96686128076155	29.4818710183612	17.0436263592219	24.1935250025769	15.5942948357417	7.82532605769241
34	26.2797225167149	44.5403752827307	15.0969024102022	41.8429891044382	25.3830579237778	39.815812179377	23.1651765689762	28.0628892721837	21.5952650054288	17.8419345745797	23.1045323066127	26.1919397990058
35	36.4183856762168	54.9339483057228	39.827091527715	31.3689353145404	38.6042485724896	21.2997634961582	22.9683204298736	28.1378438626498	24.8218673131514	26.3221201996141	42.8123494756702	36.0626919515522
36	9.5258076558364	1.29936848831670	0.62524185278509	18.5176261860600	29.1248469725947	18.22696387267	8.89290324431473	13.7442560437857	0	18.4336858623580	20.101066353272	3.1645434128314
37	15.0618372539525	29.4387547547451	21.6304258957691	36.3107397221713	43.2640818086906	28.0716533490578	14.7524969410434	22.6662002533518	22.2064517737914	19.0511512584773	25.0653949871364	23.5048164940485
38	20.5795702355935	42.3375229396975	37.7146337072788	20.9767812075644	38.075790413264	71.4061966133379	11.5624654382867	18.8023919666465	22.7841017133634	13.3985292679485	27.1884281213952	25.0239260073812
39	18.5529078982767	6.63855283984378	18.402411183879	9.88920249921303	0	15.177344507565	2.00108313667314	15.0718781468940	0	1.77217943559821	21.0611296222282	0.667013863347011
40	13.8189926783503	30.5292271098279	24.7475703465381	36.2320992966306	30.7958601176074	22.7594260555462	21.8214619086232	11.386497962707	24.4917435357832	19.1848985110161	32.4400503373584	24.6618632220797
41	6.68006413323248	25.9336115553707	28.6254275712187	18.8044839994847	21.8202587543336	38.6413452692241	13.4150561372396	25.8983809809761	10.3561683726934	12.3418121373783	12.3178068264026	17.9249195587060
42	30.1936814028703	16.0305805225779	38.9773568600628	29.1501294256465	32.3825053466244	9.5391230107433	19.8495387583380	14.0813475147989	13.2620026208249	16.5288866198129	26.8806773555039	17.0359245875029
43	25.0152958297710	27.6825156594042	8.23764856452911	21.7968505338213	22.6519077078964	28.5882538575597	19.2279219784806	11.1902074729251	0	11.0993351331275	21.114072550993	13.5547575995269
44	11.2318390297565	6.57877276208042	0.138882261449032	29.9115508387775	25.0940895245732	21.8709773800355	15.8135477675925	9.9346966701175	21.0158962904576	11.1858236953896	12.0319894555791	2.87962919944407
45	21.9295515446304	45.6442872668736	18.8707702732410	24.6563215569012	50.0478317118704	4.57298821217348	19.7643394139905	26.2604136471428	23.0324958564477	11.0191697022171	24.8685003768391	15.1701727179979
46	20.7792068173383	32.5751576788296	16.5163647991311	31.5150045420898	26.6562522313404	16.5899933493605	10.2987807938781	19.1828960496693	12.4584426883112	15.3970462904025	31.2850095972221	15.0207425812638
47	24.9887115292447	17.5642927939553	11.3635628074690	7.60687248435787	46.4228902611582	31.1163524667796	13.1202449430139	13.3696260110015	16.8828194239680	15.8290359550279	32.3512578090274	13.8328274834321
48	33.8701894968276	32.3416794585426	28.2483735125752	27.5166586350267	37.9775293225848	28.8479988244804	26.1645772508813	23.9784531860400	29.6327877686545	21.9206729114788	39.5596734428763	18.6496742486231
49	37.5049208861206	43.3605112065596	16.6113375360421	35.3995890983077	38.4314477495518	8.55596635878105	18.7704221891672	23.2036669271176	8.37693940213032	17.7754264044628	21.9550301012378	26.4792994161804
50	16.4821805557576	0.0228901798584129	4.56067942421328	11.6000410202458	16.3069881416233	10.142799340529	9.30702671950015	18.1824379106447	5.98808686950336	7.8705562078356	20.6799061525432	6.14843027776712
51	8.98458890104673	14.9072103506516	18.1688212932839	12.2670477928767	39.9558646159308	3.63367273492274	16.9280098499383	23.0283963860640	5.82386046574902	8.31191472117992	25.7174196481517	4.78737618486235
52	26.9841276711409	31.2176345840665	10.9567059281791	33.7367308913333	31.9016132276477	40.3997319854339	10.5290160886692	22.4223022985851	10.5211423103150	24.1359810029725	18.8246215336539	26.525501257848
53	25.0039086013248	25.6721715296756	20.0788727417267	25.3380482327158	21.3010053381489	18.6172948902105	12.7352202444304	16.7494016795843	16.4572473096400	17.0465020878084	3.95320930636318	17.5037554231476
54	25.1154627248498	34.5255825890979	29.7192714947705	36.0069790723433	42.780553816054	34.3486392495256	17.0952449421486	17.4490150258590	21.163123825196	23.0787200819662	30.1325522142983	29.6887125178616
55	22.2934456414795	8.17062867295467	0	17.4646657244311	18.9851503164514	19.0771084633057	6.18721016221405	12.9873442164598	15.0342207421739	5.10234144298665	21.6816450022844	3.57919512418794
56	24.2605361411081	14.2306299168884	30.1951236571978	10.4979381786940	50.1778513806299	19.9264452523127	5.08769952977906	11.2607116975884	20.3226873691138	11.9403748244984	5.94809322976312	9.03791377517882
57	37.2367574153457	39.9377088213578	23.0136261259039	33.0542469550666	40.679024792338	13.2577140766854	14.5852260908692	15.9920156281553	17.1595274072897	28.5957853667190	19.5757373105509	18.8191002481048
58	23.9890281770609	4.77169208172049	18.0965869947108	16.7577597276681	27.5090492623365	29.4333066956074	12.0242221527705	9.55931730138537	9.36002385701056	14.1413499856012	1.47122399980291	11.7795135486804
59	18.1061097758028	24.220808030247	31.9087726403382	18.5349723203644	24.5014746924233	41.6659321729807	18.7260831776392	20.9898130348590	9.85558416491346	7.76038732818362	8.38063255991976	3.61993461518334
60	40.4148485426819	56.2996520980013	29.0488993930316	28.0989683173091	63.3862331074179	43.0706607282813	23.3386151713578	16.1322988439724	4.85439425198858	28.3117199164833	39.6207037052218	22.0042288605921
61	11.3330429407466	8.5411116483665	5.26698835909115	30.4056231601790	40.1224486549852	11.1666418199524	3.92884842186302	7.72351763014567	6.65196845396866	5.25145201912893	9.1834228339224	0
62	19.390379949368	18.9047943816993	38.6724019016907	29.3770643260299	42.6480587732805	6.93130677014794	15.0647268356643	12.5020088413570	4.47354282678762	17.5525957417418	23.5364128957819	10.8318515892989
63	18.7128535595539	37.4452506760627	36.8202290948864	28.3821749885099	59.3670557334553	43.2194263717362	18.9056401535493	37.9478333091294	25.1176308587305	26.3380091952871	23.2271976385676	24.0830776959113
64	19.7586077727730	35.2894925793821	20.6416900922218	17.5933387862191	25.1985173992915	64.9146040355192	25.0441126662252	22.0281897335661	18.2443229959555	17.1377426575668	29.6590857166977	25.7098397346155
65	12.6146462527780	26.7606404917277	33.1266644650997	34.1984861587259	44.1919734573331	24.3619321368056	20.1404858835272	24.2160963403913	14.8078042756675	36.2114540765944	18.8046925897755	20.1740711273225
66	20.4458656700157	17.7625238964788	28.8571952523195	30.5864904881255	59.2998426187498	34.6901493001664	9.08657177813776	13.7767226128622	13.2595033050484	15.9293774466048	21.8634715939670	20.159448890331
67	27.3769621310477	20.7933706045832	25.088620955943	34.2870730863506	50.1855656391888	29.3634000309618	3.37379303236302	19.7706292496131	22.0090796846261	9.73992157427182	23.0079876775885	8.44523673178604
68	12.5680171128166	23.4963120781306	33.9678290568894	17.4747224120766	43.4954735659516	22.0098746983035	19.3104101719133	21.4834988153458	11.6310994112759	11.9547227692679	17.7695829271561	5.99662344532008
69	34.4238208521945	38.5098028016839	38.2506832446612	26.9920102784130	60.9058375457226	51.7753439624375	18.5334096398178	22.9840336691818	20.3361701050048	18.1533212493778	23.6180392221772	25.7985553590959
70	25.3687277977171	29.5792373221554	16.9640230603104	29.5357605395067	30.0808650554651	17.2886600565741	7.73771965219194	15.4491483549956	7.42191642359783	15.7090786318627	12.5248949893994	19.3439075830220
71	21.6557271693364	20.9795958817236	18.0857832868233	29.8431682097269	24.2920538922858	37.9387605539878	10.6196537227961	15.3926735988906	22.9498477326387	15.4720697401644	21.4170774207538	6.99796284247242
72	27.4983617825704	33.356315577897	17.7739000808992	34.0889747930398	52.2521186679432	22.2583141042558	22.7728098536705	8.16358823055142	22.2543579878061	5.33561340689959	34.4070998070161	21.8736471090067
73	27.6142147340881	35.2739207476455	24.8327288019138	32.9304022483720	17.6140422488219	31.3144535160931	5.41136899811815	9.83013927003812	7.48711981317659	9.85628845674203	24.6880754482243	26.5243063948925
74	17.6988624279716	21.8894063687236	15.6369762517312	20.3370387246093	24.0573823269324	4.71271148556946	17.8636750973774	5.04747816242331	12.1407606482981	19.6545958456909	24.4719530924925	15.9092080680256
75	16.9730561084010	35.0816758835968	43.1617544023072	13.0784385475015	20.8616072550785	60.8909677814032	6.41121379328634	34.5714051636631	18.3175113478672	22.764909211987	16.5656733319135	45.0134863441391
76	23.4256226020259	55.8284113808454	21.0440005071973	33.1414982775643	31.7211101761407	57.2275896204099	12.3131934427846	23.4283966139246	27.9563651799100	13.4293048054736	33.1706037069751	20.0996461846973
77	22.6794420301114	22.1542909879094	28.7608910173649	14.1899805647095	20.3497418523392	28.5753951401033	6.22121704048454	16.3511457087156	7.47720080888958	13.8022519719279	13.7450928693011	9.2104610529717
78	26.5609065656161	5.32766931836948	6.0602880363761	33.8482648637296	32.1374191544839	42.5306333625294	17.2212766161106	19.8698371954396	4.28321443488688	16.0228679674855	20.4655797286147	8.93569582157935
79	30.7964078025726	30.1135420428148	19.8860389922616	32.0184568592892	29.2277981376697	23.3253865041735	11.3059501720392	23.5710534874003	15.4535856323301	14.1328600060812	23.2845016309698	22.3383749684563
80	13.1602279442856	20.0966652245992	15.2423998121808	22.7833996947621	54.3901291335072	17.4085256212406	4.07766975137564	21.4746980870539	20.8149201293658	11.9609025594849	26.7764851293258	14.3555894054301
81	26.5482886638906	34.9360220933319	4.03386324818188	4.2742740984214	16.3947184046527	20.4967331362227	14.0360102594056	7.55829291335445	21.0191456784441	3.17478151802038	7.9330833866424	15.4964208592548
82	19.3936444206905	32.5527693354542	28.7492425682688	20.1074644346608	51.4280092188086	8.11035438469768	10.0401340077988	17.0298572986827	13.8682694844622	25.2533612714714	17.1377576713325	6.87634108053369
83	14.4029219933817	12.4016222069021	12.9346152771802	11.5148553745729	30.52949063153	44.3708835760678	17.0410644594253	20.3407944335421	19.0594575874364	11.2273878153901	21.8785473999806	22.5508780265723
84	24.0530690739836	29.5467005094452	23.9494595776193	17.6824003962771	37.9956830463237	23.2170239021446	21.1819399416175	23.3989422804799	26.0369937035958	23.7661090687726	13.8520210407206	16.4861439088800
85	0	34.2742135234291	19.7941305921219	38.4419102475963	37.2732032095631	36.8893128110594	6.51916771519854	27.3385206358976	18.8084154644924	11.6038023995675	26.5018406516409	26.3368257830874
86	29.7698709710041	37.5366945601852	25.7973039398086	23.0720354231508	48.4831064285660	33.4899530189480	24.1152968187904	21.8708141390065	25.2430134428840	18.3877259483633	29.2216252392828	35.3940336927394
87	23.858721741099	21.0538037713492	28.9003254165627	17.4882531344583	25.9967159155322	32.5881368622268	11.8219964680156	14.3453075248261	23.9861543585083	9.25816802449949	30.8006972570899	18.344662932566
88	24.6731128857118	15.608316278613	20.8903661564186	15.4290464302713	38.6483517079542	31.2177079817021	5.61101176630792	7.42217860007841	9.65735681305264	19.5005681191021	12.8401656759147	13.0895656419088
89	15.6002271600772	18.4811957754577	23.3393822863259	25.0887848178544	23.9319575623929	8.87082939654062	3.92179057079835	18.7377950386395	12.6390466491363	10.8644374218912	29.2110242663979	0
90	27.5673611184684	47.7737827237682	35.1506924569954	24.1489922737305	26.335367779899	46.8016615430465	23.4089555627690	17.7078103561722	15.4506929136744	19.4867478142702	26.0597355353782	26.8484154074687
91	35.0618066075248	47.5873330268029	42.8830886264931	49.4262157543363	43.6389636752035	36.3733433671834	19.4000000577146	21.9618777013986	14.6234535770994	22.6990828683315	30.7227680108799	17.8358993007462
92	23.0210843840013	41.3740728580157	8.57914287234426	28.3729439384712	49.4296894546495	32.0723029754257	13.0580366073048	33.6361754817059	15.1797246319073	17.7526444971744	24.1148938711102	16.9169672578253
93	26.8218666793037	61.9334644117394	19.4837648272221	30.7619522997623	23.7886636049304	23.9886595518617	25.3758689427685	23.2836026042135	23.4571148078500	27.1935904590112	28.5747157489608	19.5174155251743
94	22.2559085565797	7.93463605024536	33.064493360023	16.7570086417086	37.2645554867093	43.1504872905786	2.62476833448848	12.8733907325422	10.9244956703293	17.9625035862775	0	0
95	22.9997717798398	33.1252848222077	15.3863781587702	24.2351523850556	34.8731192753055	8.25292059587552	19.5222533990411	9.53668416110409	11.6690906330876	13.7071456010835	29.2821407439883	25.4565512772506
96	39.1920926035429	16.8701391789001	16.4515066505882	29.4411240205164	28.8204966165363	32.8557310119043	18.5006744760058	23.5461614537144	12.3440494986688	19.1411254164825	25.6836172913164	17.9756969292525
97	7.34058054473936	12.0484525455377	36.9498070225463	23.0460079960815	48.5115765263034	27.1268247009033	5.18290920512825	31.6179802383863	10.9121996329101	8.71604447279612	13.1670511157165	42.5404580006258
98	12.5261646152635	24.7156893279285	10.7679806473672	14.7455812110591	19.5233729057105	10.0472540312486	15.8305082291564	16.4625702251324	15.2116417698828	14.0638624044455	8.55337411215349	10.2155354855417
99	23.8298648933698	23.0527243359735	31.8428353640494	35.4273023218416	32.7859979329597	56.5918598401726	18.1574652755821	19.3795104645549	13.9881174764861	16.0298134365533	25.5472207254329	33.0074973988358
100	30.3735263840654	22.8087341163079	19.2083143471861	35.6480297654723	52.3397111850432	17.0183127969992	17.0218042250366	27.3067202032225	12.0389067793049	16.3736263611096	38.3118135204274	34.8179088251062
101	27.4181635858318	7.87239519237688	23.2361176047174	27.0738900195559	31.3343088931145	24.0649631417831	14.4387577368061	16.1764985149934	25.2529357394867	3.21105213561097	22.2552523859237	9.96733462589996
102	29.0552574677307	59.7995583090027	32.855385464961	42.6684768741728	60.9894304281958	39.1192842111549	13.3551525030507	23.7891837351389	23.0666678277024	31.6696969701579	22.7755082170279	6.12957017319368
103	19.6484141358654	14.7308955556716	18.4171820922490	8.59233202395962	33.0954377530553	9.0576868156015	12.0314264823266	15.2210082711281	14.0699039836986	16.9789703887151	22.4253777385148	13.5585150875216
104	13.0231483302464	39.4615951201873	40.7791318936440	18.8988636051955	31.6293388322924	52.745972919949	18.9807190408248	26.9628987890876	11.1615827558816	17.6558920825418	39.8851468208149	16.2533413153576
105	9.71685351089105	38.3652951890228	21.1185775808845	28.1008537361548	40.3974785136498	15.3879838932506	16.5844735840605	15.8118785312632	26.523625294874	20.5651601625151	15.878281037521	8.02114916584306
106	9.07822404733441	53.4094517114553	22.3912002824335	36.9746646972814	47.1671952279039	32.9978516404697	4.27427756121483	21.63426051038	28.2130940606281	15.5805353286698	35.357688175538	27.4082766125269
107	2.09148617526276	28.8120770877117	9.79627562275334	21.7042237871644	19.9277012517475	15.5605505136636	8.23121570143844	17.9673221353685	7.20574319264683	10.6449367581921	19.1483312074022	8.33071355020876
108	29.815643427823	46.0422005063031	52.9061402920301	23.7290326298007	56.3891211146531	60.9874570627523	15.9425902671109	29.0211430275373	16.3395105293043	16.3696459739929	39.5473984617068	29.6453919252933
109	12.0803929349252	33.4618602655413	33.0409109274938	18.9611620514218	36.1499012666367	19.4097264405601	8.55710089914465	20.8433605680651	24.2244612890839	19.1370384945281	29.1138594064406	21.0174998944492
110	15.8117572336867	27.3441690223907	29.2025503271908	28.4277163027685	35.7469172191722	32.5594267664137	18.8858080617828	23.4219779422340	20.7601031558393	20.1888330092084	27.8024554168285	13.6706461186171
111	13.5076163165117	34.334705173303	20.8566596312087	20.5636342138638	40.26242723433	29.9882849351372	10.9980876596966	19.0807523863814	18.7646716422270	18.212392802542	20.4830301398963	24.4721646358544
112	22.9620006911466	21.3295908230364	16.0082368513165	33.7666298017943	22.4565437945693	42.1568839165856	11.9333898225765	5.93455806866419	11.8861025703024	15.4362640445177	31.1600158026983	18.3634242470765
113	22.5401630147071	28.1872146638133	35.754328859116	35.257538435034	21.3930288025773	16.2103445386809	11.8457459557475	30.7923543777434	13.5965879102706	18.74032577033	24.9071131383137	19.5143639213850
114	18.6380962515926	41.7901614560523	1.91042689032744	32.3278884948131	41.9923182350672	23.4094029714046	24.027460754332	27.3631445040469	21.8547292015609	18.6847807471858	23.8484045890772	36.6009243483704
115	25.0541875148062	34.0521973484031	19.7219310365983	9.2454497149528	30.0072701815349	23.9418080327215	3.71405432038761	16.9226074150076	22.8452920746911	18.3529264548382	32.002966452336	27.3128436515114
116	16.6422399916143	21.9172519112861	22.8117785989022	23.1000295720731	22.5296180985366	13.4357271593045	6.24128355444907	14.9034286872290	19.4948652779250	4.28794485468689	8.60785809974147	6.62574751680389
117	15.6210591663696	28.8796802639048	27.1685651714687	38.4587827407048	26.2129936663052	39.9900629961224	11.2705647888331	6.24857623832647	14.705355610519	9.20979195756216	18.5656951398258	18.7443649157287
118	23.3069522439942	31.1552060503572	25.3503898739714	37.5192925989905	31.9325354835678	41.7130914737084	18.2940917843912	8.06545209674076	4.93992745879413	0.936061348809421	23.5580511694925	17.6403757335077
119	20.0337138732539	6.5972843171471	17.5567836737924	12.6339476639812	0	32.8604872518615	7.11460554680077	22.2223063967226	14.3238639968070	5.5619946878667	17.9391307470487	12.4459479477559
120	18.5534723347601	13.2206843922566	30.0744158419690	23.7134339857169	19.1902654062084	27.4466147034254	13.3298436565933	21.9758491630459	7.54385116701464	17.0380770239990	3.54116511406122	21.8144198669313
121	13.0805688011909	20.9281139365422	35.4371864159438	18.7529011733625	42.8645591033965	14.0080708880618	0.0553307686925599	6.5040426262892	18.7823044925976	3.87822881580731	18.4712144454481	21.1618038151391
122	13.3730047604414	11.2430721388405	10.5451157866812	18.7680444411745	24.2590060945148	21.6427320652338	11.9387223129361	14.5795883421716	7.47002928678982	12.9181735354634	26.6824864139653	12.7604640585723
123	20.0241176020153	1.46441950854823	9.6042126226567	27.0355156275351	24.8603563266740	0	7.56126437360856	14.8629542440052	5.05120475201074	11.6447915074813	25.1675120004925	17.4288323645202
124	11.0062845790964	33.0675087310753	7.64154480048049	28.1262358402319	8.12813726097621	8.69622529378522	5.11189979348664	19.0995667260055	20.1591447493199	10.4577695498260	5.29196775477693	18.1513762240154
125	19.1144561668855	23.1080633394550	30.8273084802641	35.3698080269342	35.1925821222364	19.7877983846754	21.4937493546237	10.5873827883701	14.3639303154082	13.5467438018337	16.01032106549	14.2762936981075
126	28.5653436008651	35.1367948304958	10.112375738797	27.9086402170482	44.9326799810671	21.001847294716	11.1350169630052	21.7381454861446	16.3800125989617	15.7072518604057	15.5987731120894	17.8404370409613
127	19.0542027984006	21.2292646683928	21.1019910360748	20.5307991888553	52.7187534660073	6.83029738513435	6.57058155862762	14.016837606248	21.8853596020716	17.6143344929116	24.4230583348954	18.3279515127531
128	6.31233058705637	21.4136319920009	43.0002121262187	29.5853796061877	31.1512943828173	34.8701285126575	10.8223596911035	7.50620561637119	9.46142594672957	5.23305767347947	10.3615728085541	19.8760894056961
129	17.9787602828206	49.4716809009648	37.1020509940967	40.9058828778552	31.1896579101991	45.0888549815308	15.4631809804755	14.6436944532794	20.9534592417743	26.9191559747716	29.7676101024554	31.6786906469992
130	29.8609984372713	43.2463442847043	32.7052715762887	30.5973192067635	56.150511911123	27.1835898740961	12.9516141106729	35.0449500733768	18.6103759345784	18.9208956729047	25.2849542252762	37.3950016108597
131	25.6763594539626	16.9074638423065	19.1391807167508	26.8964118716836	12.3470969469440	11.1768049017762	10.2244947445254	9.53060071528386	9.55393716363037	13.0399358333946	22.2381382327909	8.2685970528586
132	10.4759677302162	26.0176894912220	40.8927794048201	22.6851232876327	42.8626286654205	20.1646334880735	15.9889502375768	18.6675755056596	7.13220648025943	14.6112595077379	18.3676126873411	0
133	0.00288341474173137	28.1602361705039	23.8336018289322	20.9174461452219	41.7713451654494	9.9317047716011	17.6064843273758	13.1744144895601	16.2558385384771	16.6388237323200	13.8675209896478	14.5064626262846
134	26.2816850687009	51.9754207543178	39.2350889047219	30.9850777827245	52.2056823174863	39.0555205076789	17.0119690142338	24.5544529840771	29.7823147873531	21.0384004393176	26.7637561643453	26.1459917134949
135	15.0135783441813	29.2977843115265	20.3812597389167	14.1296888500094	46.2118709646713	21.6466070200072	18.5371359905534	19.2252171159542	18.4307841007688	23.4990297805843	25.3655326228931	13.6515166002956
136	29.7454113701642	51.8262478189723	25.2337755334003	36.0273519034555	34.905612405814	20.8169628604225	15.7129236932666	16.419356820177	23.7275654186868	30.4055867433121	37.1135128558399	18.6691365462715
137	15.2210973468527	12.5884701384572	9.40186196912182	18.4015248626766	35.1457876939085	5.42379290477129	9.74131697996212	13.7060981900002	4.36018171775925	15.7067593414765	7.13204739104783	1.14487147487087
138	6.09525460342251	12.3235365574791	8.34149229064817	15.6514480599980	35.9494759112373	31.0552918431192	10.7106853009321	9.97098151348267	0	1.71073842247914	4.40959709806318	17.8486926941412
139	1.90518998247915	25.7846719506437	33.4151791051054	21.4001942541618	19.9540282138262	42.3244697593629	6.934849429289	3.33100579877787	9.71337996999737	13.8896780807359	13.4234187395864	18.4272289529866
140	31.2149294769476	41.0416877706762	39.5812947015511	37.4183504454363	57.2847596624145	33.1594966459242	13.4246343837964	26.7708068499315	31.1952676940346	14.7372418671687	31.7336617902543	13.3854084928392
141	18.1180937898771	22.8842420767445	9.95041658803486	25.7445293083209	36.0715840888376	0.166926208009389	14.1810738563415	22.6386618702097	10.3004839885164	20.4248691163969	10.8799545961261	12.7434463732747
142	24.7833670272893	34.0646909180538	6.07961125483026	39.1878270606661	48.373101194599	15.0453419822134	17.3845733297272	18.8296504643002	26.6483802047206	7.83170366031764	14.5534555597999	20.5154304519266
143	21.0591321818026	27.0007009664500	27.2093423442046	17.9172320669837	40.8755073631165	34.3197409106908	13.3494092159574	15.1562606486147	8.40418403428867	17.3975093293718	14.8297685859841	16.2996848225661
144	39.6902547313959	12.8389529400710	13.2226225441956	23.5339069322971	32.4611635325982	17.5713667955843	4.23083226279552	22.8275541911673	26.1541564905391	17.3070920764883	12.9869895795481	20.5827321654899
145	26.5597025353023	36.7345296363697	15.6906779772274	23.6351930979690	34.7944993444225	36.2335109990935	21.565191795478	19.8173383744389	22.8178260571974	14.9630292284268	5.40803267320991	22.1073290912480
146	32.3521071664738	43.8640430563844	40.1260493833676	18.4271974939367	18.441270753885	47.9535861743251	19.0831743832635	23.0008739162371	6.78980959842086	20.4228984539887	25.0020549819463	22.9910342189947
147	17.6210954776086	20.0948654268732	37.4871705354089	10.4794812200965	50.9072329696429	62.2046744637552	13.0282747878766	24.1155751396625	24.8734537206601	15.8441625537747	9.46078601258578	18.9911331607688
148	20.9772459088501	13.8887114973255	12.2120126183620	27.3610988329172	27.3917658970877	24.6526442197250	15.3294662623296	21.3382671321951	16.6614337905760	20.3056366757281	25.0926949166987	9.88252272775886
149	1.08216350350024	32.2658684822582	29.8405376976489	41.6104352378265	38.0639216629431	5.36736490802758	11.0794044477084	17.2145997905746	18.0503207219664	20.0020937101318	22.5922755914153	9.56007390245382
150	10.1439548359956	29.1321461669526	14.5578191217765	29.5345213632345	15.5967913925557	8.3403895767499	6.13189584832882	30.8758592162636	12.5601810834008	23.1378784235094	15.1212852503995	17.0971390962365
151	23.5552636322999	44.7758517360801	31.6254339988661	33.192248694469	48.6711134797314	34.938029799805	23.0736912043273	23.0102179496031	16.563414249899	11.8496291480411	26.0264470368066	19.7790192695081
152	17.4713412651435	10.9919711803751	0	2.03846479905022	31.7778830269776	11.8808559167262	21.4005579905391	11.5868834097073	13.7881992796958	15.4053637394669	4.54074303680422	0
153	11.7870131295382	49.1998449391204	26.4318379168187	28.4650523872229	45.8945811388372	35.5336189811876	15.3607045608777	24.9159781753306	32.5524563247655	20.8833820292415	27.2258502411190	14.7937100173751
154	20.8823112517067	19.2720651534623	29.9212732888586	19.7504112755865	34.6305787443862	23.7911826459871	10.1602814806481	15.5951645401886	24.6183501394267	15.4332905399646	21.7663418776575	31.2061474167927
155	10.7453428327637	0	4.93075257357856	12.358143625701	12.5565146081698	9.27317391584723	5.12935261526012	4.62349568932337	7.71614606247649	21.1727993104054	18.0422972336029	23.5159640937164
156	13.3259153698232	30.1932001231452	27.3248069010624	20.810642486983	36.7871851683756	38.4232258221906	15.6231786752022	21.3871950377851	14.4037198145911	1.57121719353879	35.7058727255172	11.2533628840746
157	0	12.1131371211192	8.4234414613698	12.6481181115523	25.0017002207314	30.6343494986732	8.84941430030805	10.7386360995676	19.7060866873732	11.6374979706279	16.8283210820626	13.5358773692055
158	22.9905286463220	56.4970363788444	28.0680312359246	33.821327014892	27.9317854057514	50.773237452177	23.8047578815344	35.4633557020036	37.3762778748248	22.4557641801465	33.0058640887342	27.5378666673396
159	5.37639565296258	26.9765285881417	13.8833066447314	19.2978901612161	24.1263779184178	28.1454969820808	13.3824304479967	29.3135688285437	1.57710155206441	19.0912595546937	16.492453643322	17.8155343071546
160	16.1838773170345	13.2786637426430	3.23886385260802	7.58371104645688	8.15691000559981	29.8942686616536	15.7552632061817	2.07941406147062	10.6719243947448	15.7179247717001	18.8923728841670	18.6990907214185
161	15.4628523485215	0	4.52649063649958	4.22081952115291	0	13.2076267288014	9.7651427227981	12.2824123305745	10.0978086161259	2.21639806203219	20.3116311613934	18.9130503235945
162	16.0245724267546	14.923509781343	17.0059122612262	32.1587925721565	24.1601304880106	3.02617376137485	0.704246720667699	8.41733946615964	26.6106012985212	7.8543287367892	22.8320219373745	12.7760815090152
163	22.9139997847143	7.85898568784813	21.0309039688847	16.2708885476705	24.3251940111435	14.2385168508495	7.79255032112701	8.04992791466796	0	11.9254925784576	17.8016202643740	17.9972445702349
164	18.1240082267780	41.0883686384607	21.1069787012999	24.4532101941298	49.0593134724131	9.67023802935219	8.96759109995565	16.4989915438683	12.8007355667077	21.0103755864436	13.1165936445721	18.7194915225938
165	15.6658692524878	31.8850038188311	25.0477633759406	25.8985351637947	34.3808568717468	23.1730713583753	0.914693738119798	17.2502152365764	26.1200129296968	22.7998942599367	15.2260148019510	9.88595353032574
166	29.7789941812054	20.7095501993916	27.7348785603257	27.9940373584125	51.6679890524725	18.5610429056333	17.9526506351155	19.1774455564290	0	21.5705346542307	11.5691559245154	20.8694241512875
167	18.416777891171	37.3061750133992	9.82527062786815	42.2874005678565	10.2086617596712	41.042074267337	13.9761882975750	16.5693749687022	10.7336187591965	11.8034369619589	15.7128669675702	22.3142761762349
168	33.8085425239914	44.6690413474668	47.8554340030731	40.9557934262893	39.3675420986270	22.1110467767489	24.1670952389358	30.7214137985683	10.6348264473760	24.0627621106186	44.5106098872426	11.6180372417025
169	15.2073398530681	32.8421612780867	17.2543813931205	42.5401979197703	39.5610686968703	19.1419310671584	9.79780054951847	25.9245915527	15.6275167220181	18.0817811202048	30.5431538787443	11.4533344767340
170	26.0946357387397	41.8883141547385	22.1417035108252	23.5479382355648	49.7415595613896	62.9531397344701	16.3849177987468	7.84501482035565	9.4269469452283	26.3337697079285	6.64260158514026	18.5723563019675
171	17.9576873946418	19.7401662762636	16.8056236787627	12.2268079376492	10.5423785806734	24.7540470645044	4.48141441931558	21.9893148706963	13.4676781185764	3.13184297790435	3.87763235319329	10.6502682921722
172	29.0838807000628	32.1864717816207	13.4091123857055	9.72652999324677	33.76741781972	34.0179358704089	13.1375207578671	7.9497085456889	17.6373780566446	18.3827903032178	24.2230523725200	14.7268735684035
173	32.3489888917843	42.98218773401	21.8305949420224	34.0932250060235	59.4945049578664	14.7650425078431	10.1964261447468	21.1309165869419	19.8511002089416	13.0670420862553	30.9910054828054	20.0278220237984
174	23.229800454678	7.72207820723068	38.48226998091	23.6534502082386	17.8950026009097	30.7428355504864	14.0876924709116	24.1642439885699	3.59401650208713	8.44622988690978	24.6245982392767	13.8060410195350
175	30.9427504980968	30.2411757992051	34.8744050561751	24.8232238361617	31.6956697767988	50.907409301092	15.707373589072	10.1457792791975	11.6581032636452	20.7758110887326	35.443490991695	15.8980995284657
176	10.6588179600829	24.9043063122832	0.0883283187945612	22.4364388792256	15.4211911611456	9.70464876121865	13.8039394829369	4.41346547228135	7.94384232925702	12.5315650901113	29.0308441135380	5.00293756786855
177	31.4149251835833	35.360697362496	14.0790529549708	39.3355651667313	70.3584709332605	48.5201107811549	18.7341551190592	25.8240452245772	23.704428479165	21.1457729444165	32.8385955223763	36.1149032460024
178	20.8935181570015	44.7041640623595	28.5453195830412	40.6312715602968	38.688087584102	60.7252345449111	10.3772491986891	13.9007732228790	28.8376920276707	17.6148583064997	24.4107288503489	36.3645444392739
179	13.0731423156759	14.0285890097514	7.36545186275595	24.9374918091689	32.7005790614787	20.2635616841153	9.76991043236152	23.79970910472	15.1686041563183	4.79842011194081	14.2246442823935	21.4717865184343
180	22.2578768953103	18.7645138035708	10.2582542547824	31.5694459699487	15.4239555163815	38.2398596155796	13.7227343407345	24.6421262432421	9.60180051815974	15.1811627505053	32.5161778375271	0
181	14.5953592043266	24.4303910565975	18.1663098448295	4.14376312938842	18.3294854153661	11.1974067902526	6.64230864601314	29.5139903159054	8.94885952128626	23.2943101982862	16.2716334502830	0
182	27.5206800465373	59.8069111403016	30.6052985308343	28.8938080949929	33.9002761955780	40.5125044112789	16.7043993717265	29.7154055715524	16.7155065392439	24.8601161555778	34.8932312633548	25.4957156023447
183	18.4617767190768	26.8869539112668	24.1543601462559	38.8055680040435	21.4990595040111	25.9592599600333	8.38556838139398	5.58514939305083	22.3625361622555	15.6171674114028	26.2653354046118	16.3882338381194
184	22.6126534085143	23.3040844222447	16.5245889580677	18.2724071365659	33.737857466166	17.7215157770619	4.04758864545965	2.45817031069505	11.5904809659538	16.8064158607238	20.4610088929981	11.2265545489941
185	21.1327044532334	13.6778049926861	8.93381119894126	17.6094504082552	28.698029465377	23.1284700437500	6.01527452353016	22.2911222676110	13.7766208854206	15.0738620367850	13.7426597470514	6.73208596123733
186	31.4985611208188	38.5619648725555	31.3757184914842	48.6756484502935	59.6949079018465	3.78328239786790	19.9382422519629	25.0679548240809	12.4199130387532	23.5259558587604	33.8848408375026	11.6961391822171
187	20.4893263527545	36.8972921608524	32.4574501707059	26.8435445059621	39.0075867020331	32.6740293472448	18.3289414183480	28.0860103345600	20.3123779372385	15.6531623288346	13.1646201904773	23.2992545766925
188	21.4660648106375	36.7438742574194	38.0152976099331	25.2810552020245	49.0515212865712	58.5458624464602	13.3187452256381	24.4620537943386	30.533920504795	13.2322605598049	22.2230423653740	9.5180101129147
189	14.2836793011721	18.9091021488777	26.2894701558361	17.4874275943064	21.3764240468108	6.13591049910249	3.13001126500671	0	4.20909258319742	3.2177293787213	6.63547899233567	14.3604950436339
190	20.3128256313145	12.9279518271946	30.2492471083506	30.9026357869255	49.010175336898	9.89660420997986	12.5939658128722	23.423168343485	17.6130161705963	21.2134836016823	31.0575405954126	15.1603241456819
191	23.3663252609207	25.517036802806	23.2339290647772	42.8998790624304	52.683341109416	23.8348981482884	20.1347408655485	20.2207349706312	9.70231366251278	27.8057170419497	13.1967957904921	9.57387824960844
192	26.8369962429574	43.8783940616169	6.78537061456519	37.7401157465506	42.3021414936544	25.6792125036863	6.9762550699599	11.9527908851657	18.2143610230449	22.6325751683567	29.3842675916323	6.6877935276535
193	13.9961876477807	30.8203357295342	30.4030139603457	16.2762240898563	32.7594980700840	26.3022390982369	18.7027697882585	25.1670938760277	15.6265394713336	18.9492007843539	7.80134516523534	18.9469444414554
194	16.2148962107458	6.95102391545507	24.1512197682232	13.5482683740623	30.3816082763403	15.8873509787203	7.70495201554276	1.76211492899444	15.5653582534058	2.59851459828466	25.0423525531987	15.3527136179951
195	18.7462290158335	35.8029091857773	0	19.8932459001864	71.7395087203821	54.5630778665741	2.95385240976715	20.2214264125329	7.9913448969494	21.7143280115335	19.6570338558149	25.9419627776706
196	16.6281967752811	19.5775000535254	0	12.6414797248451	41.4763892301467	7.21759180081378	18.5252046519734	7.42660906296079	19.8718333701632	16.8421077976919	32.4481648143804	24.2325364962379
197	21.8018446109451	15.2758412901921	18.4683884327032	8.99511038300096	8.9262226055173	0	10.9323683783434	3.78894642585435	13.6252940278936	14.9656861264953	17.8247786148438	7.82842225247578
198	28.2076547503795	33.3100820695018	12.0451417076418	30.8240549050900	30.1625350798385	33.0091292345051	13.7694177923514	18.0088641720662	14.5274358767945	10.6280970369481	21.6663222039967	11.3090334602379
199	11.1710407723031	0	2.61934382081649	7.68119389350226	11.8611361714688	15.8116768209161	6.14171000539068	13.1598711792466	6.94678461680734	14.6474818791121	18.0597535319330	16.0403633487713
200	20.5821014025698	7.39982380507023	2.54572235979382	28.705491879548	22.3674228366771	11.3004928403284	10.3770816517646	23.1792795767239	0	10.7101335753394	11.7070151390078	1.93128107980317
