# Supplementary material for: Simulated data from a genotype-to-phenotype crop growth model for pepper
Source: Data Brief. 2021 May 11;36:107119. doi: 10.1016/j.dib.2021.107119 (PMC8165395; doi:10.1016/j.dib.2021.107119)
Supplement: Supplementary file 1 [file mmc1.zip › Full 100 GxE datasets/100 -- h2 = 0.3/1904803623 200 0.64 0.48 0.64 0.95 0.8 11 GxEyield.csv]

	NL1-15	NL1-20	NL1-25	NL5-15	NL5-20	NL5-25	SP1-15	SP1-20	SP1-25	SP5-15	SP5-20	SP5-25
1	13.7220405181129	4.11286661002010	15.6629222652660	16.9660378239369	12.5830402962823	6.75233305038782	12.8170222145278	16.2642876386782	14.7295226687198	10.6078683262112	31.8378502557893	0
2	8.94531901596757	21.4038301067536	17.6226360228159	18.9773039321997	32.4442268792919	16.8920871742099	9.40048962518303	13.9487693381097	22.9104629548634	13.3588947776292	14.5835199408397	22.4538674470186
3	18.7528971129049	36.6896313313074	12.3893801493247	34.6450725961379	29.6122105954339	12.0713451973442	11.415073736199	24.3248081669346	8.04226646112644	18.0584257845270	16.4213556490088	24.509031776679
4	20.6456949471667	14.4138487764620	27.2964383209257	24.8703795604479	26.6220544337373	34.9868055590877	5.65560749814293	17.746852531876	8.82131759900906	15.7614814355197	16.3109299687058	18.6324483361461
5	23.7565825682896	20.7689836202545	4.52282791761730	34.9336958937798	37.9095824937834	2.98567556937224	18.5275961985935	20.6284298474926	10.3353099250914	24.2469943930926	22.7956399436814	9.82006353824622
6	36.3106965554299	37.404545592814	17.9733811085099	48.0049863668149	51.0953853271343	35.6142796054954	21.5856223183748	30.988534159624	25.5666677471848	31.1478916644492	24.4415557656197	18.6800969583100
7	23.2511224130105	20.1046386300934	21.5718536865342	9.77262105261701	28.4011398647834	22.833280586895	9.67135663503224	4.3329117126378	5.92360641302594	10.9405370599523	22.9464925841473	2.87166964399546
8	26.1987285798589	27.7946388242827	18.5514489137572	43.0004715704825	43.1209563106156	48.4191984684891	17.5469824496533	21.3321205674010	13.4837524204488	29.3938232711984	12.0720483672908	26.5226419549781
9	32.7917034706278	28.8433173216626	30.3091139273198	21.1791956721159	26.9918718978724	45.2699605919532	6.70042473945658	28.4328271733971	15.6198819501977	6.24974104323909	18.1170483894851	15.3354321675604
10	23.9408337496457	33.4720849567551	21.9349376045595	11.5048899997673	41.3031967393693	20.1172660270297	13.4370598703036	9.80885367422014	13.4282396687188	14.3684571797831	13.9406784965356	4.55575105737429
11	17.1763053149781	34.9746550654865	24.4563937904958	13.2206275892531	47.9932097283418	50.8781270382786	12.3647752619904	29.5062023475544	19.7699162185542	10.0748606570676	27.1668433962542	23.4291721073577
12	22.9739510230910	33.626582445189	21.1310493506033	12.1735440898899	29.2326960040907	33.7715353590913	8.29023602520426	10.0501255211424	19.1344563926774	5.04262788391703	13.5394903575576	18.1474608377127
13	27.2775915257267	43.0555634890567	33.3656285917377	20.3878642262731	27.4480695542349	48.9435023457357	13.8669162313127	27.0418804751508	8.9936697350981	20.8646226376270	18.7627562047428	18.6434659967790
14	28.0838469289556	28.0703194860320	16.9930855163299	28.1948864020311	26.2499218597408	28.3583216774079	3.93785954923623	22.7539607560141	12.5724521313864	16.7800621566555	19.6982635242943	16.1402771293901
15	17.1805240673810	20.4355356660986	28.5151577814806	27.2127297904405	22.2484261003774	28.4566126854789	15.1029029378907	17.7175666121634	15.6574614578624	19.5105774557637	18.3931544996509	29.0191649824397
16	5.26125199908038	2.04491358550455	13.7361082771691	20.9396686257441	33.1586785118203	0	10.9300761019001	14.4466454970898	8.73131323766947	10.1544164997954	0	14.1497952489152
17	21.7692657336649	25.9329331872952	12.8407158421164	8.89498652811453	29.1304252085906	19.3695168461947	17.3847225657947	28.7489399727044	10.9945792583384	19.0985344641127	27.0071190985413	7.06960873674128
18	16.1341391789389	15.5560057497830	27.7143654877054	19.0906163043548	27.8865771582056	35.7126709526463	7.69409274192311	13.8718453248049	16.9255150498775	19.8448959641698	11.5890497347181	12.3550242716423
19	25.0497703242281	32.1875476971266	29.0813253330981	28.8666932381175	49.5503370132531	25.8116780882944	19.4351048800944	17.1464861830130	22.4350989882457	12.5351856197458	25.1435415059094	10.1990633679141
20	19.3784558581568	42.5239970958234	30.6675082426015	29.1695514491616	56.7298193396886	30.2970386190178	19.1028180372278	28.0598109256409	18.7271191749827	20.4043281752176	30.9452483877347	39.0268772927239
21	9.11176332546417	14.7741473956662	6.12578079991718	0	21.2595111930412	10.1856279287765	16.6428500588800	9.47294482303146	6.81894948872993	8.03444029411123	10.7257207146331	2.59498359997495
22	22.3081460625012	17.8472846295742	21.6293433032042	43.5801148269541	34.3266435794758	8.18941044260444	13.9453732307418	10.1360324948770	0	20.6980444979950	0.735358793422442	13.6686574512481
23	28.5036940510416	41.7506036309541	12.5345956451886	26.1850918367905	37.6193807079299	32.3762919907901	23.7091037876020	25.489691434827	17.9248986234804	4.469148239653	27.2989546801423	26.1129416181546
24	21.4750452883986	23.4294481626946	26.1892990716929	10.1156418452718	35.26381259329	36.6490350110955	10.0260920923367	10.9558711289950	12.7692066984944	13.3734686255055	3.54631213619642	26.8897936385231
25	28.4608732549501	43.5782104254334	8.51136062068271	35.0366407297105	43.1884307170889	22.7518759437022	14.5631089368827	30.1943790706866	26.3703124304356	15.3713670482236	20.0841564385744	27.5846006342163
26	16.5397446147204	32.8826933935495	16.6724582820379	19.0928084809509	48.2866783613486	64.4386162912503	14.6267335717802	28.8666714072195	29.078775360342	14.2077655803025	43.3050541416969	26.1770794991354
27	22.7323702485516	39.1321722672269	23.5072884726958	27.64166760793	11.2607851879938	19.6757164305210	15.6031647216681	23.0665648486603	9.79633606297478	11.4552527854775	16.2533694704632	20.6449331222307
28	20.950844626995	18.1169538040827	14.4716843563363	21.3277073883213	27.7133392086278	27.0612353063418	20.9092928423301	10.5514641874825	12.3028892847013	8.69908048718978	28.7228792372093	5.1406590347624
29	21.9781492944206	58.3727524666649	32.8785552689668	37.5820847107422	56.4337240443003	52.5285446538839	17.3828044816883	24.4709484452991	23.3164058944912	5.98188454764536	22.1990186038823	20.7645359417735
30	12.2359319655844	26.5658619058882	27.2731306647031	31.3558758975739	44.3530277041756	18.2905326498781	12.7086704126085	10.7777202087032	13.1665440076346	9.93828934326468	14.7191659594671	18.3502626397626
31	11.7595188952665	8.49029457104488	30.1056496398855	24.8238767080395	25.4758495780634	30.0809297826076	10.7701381834825	14.5756169229940	12.6190660000037	16.4342738658002	20.1793157962553	19.9427533658077
32	18.5251558963345	31.400636628054	22.4306551322761	37.783997223852	30.3008618907619	24.0053658797225	16.6147705616402	18.7767996461390	12.4094158464108	13.9928461640759	29.8894083213712	22.5598530022361
33	16.6729233315509	23.345770151754	18.9393781242711	34.1530856678008	31.7485973357525	36.9852198780889	18.2004682376478	18.9577595688115	11.3970711807447	20.516402319591	22.8603343289469	19.1772807552908
34	16.9665404165092	16.5298968844894	12.2292379824847	27.7407675999906	47.1116990900855	17.6055553301084	13.8916679792327	9.85922859083495	15.2756803118020	9.90315606306025	17.2668876471079	20.4680251930988
35	18.7697954671266	34.7570861150556	46.987109718624	48.1081670610976	76.3707340241353	32.9968473539097	12.4352244348047	35.0034486482221	21.3416405535048	16.9727164958202	34.0921586790439	17.7683973145839
36	25.5730423227263	33.1092421851124	18.9805876241522	38.0557834477557	48.9385825104777	44.9134483659932	13.8734903946368	20.4531428693616	16.8181523927062	22.8726390788475	29.3528481538518	26.8443160379515
37	32.1771763152532	51.3715139603307	13.1957989116212	30.3574749230958	41.9958935291189	47.6651160329727	14.1969482881730	20.8890238151137	13.6687541674135	10.6157964166971	21.5859037400754	13.5862198529819
38	27.8685728182582	32.9306383213852	21.9146781062666	39.0908813783093	46.6211993298034	40.3759010508637	23.4757812784281	23.7229765055782	20.9316452264371	22.3910241063451	16.1195201643298	27.6803820865243
39	31.5969626167975	35.9199714965959	17.2068545928979	37.4564171596563	73.1914652462667	30.9025191576623	23.7832511949397	39.9173236358803	19.1501711910284	27.6724340469746	28.4722002596991	17.2610424349233
40	26.619164733731	33.6634873242922	13.5413784747793	30.399572089788	48.1056872533485	29.5819821361485	16.1315640184834	27.4795268031611	17.3181003324532	25.3259527159433	24.9422666723534	27.2369842228657
41	15.7555543553078	19.8465928301831	9.59119971126622	30.9234264906582	27.2048696545782	7.5175192448809	10.3852842325079	25.1925425162245	6.03429353864702	3.59925443020742	2.39460641774581	17.7936951818506
42	17.4636957626456	7.8555380059021	37.2386473728286	22.9329046903121	33.1414756031559	14.9662768104478	19.9563035939547	20.6726778352050	15.8758079403103	10.6341048606076	15.6424562356987	20.9815793490144
43	20.5619597176178	34.0992228032589	22.6730686175819	28.7485693430650	57.8278085976254	0	4.59016357228947	22.0643320095042	11.0906467936308	25.1079311196815	37.8472707448539	12.4687204312185
44	14.4585516008717	8.70275351411022	22.2778403551426	29.7480599844709	35.1908996009526	41.6738084082462	9.2115817877064	20.3947049349357	20.8789003376288	14.9183789780366	30.0443229869283	17.3991354691225
45	16.9634742562358	23.7888323206971	11.8974074623892	25.1085582867959	46.4073306622532	28.3399963216686	11.8231426526045	18.0216155922525	16.0626668208619	12.5316941409889	20.3683552477549	19.7828221219158
46	32.0798978604811	24.6225770180339	17.5193060926456	18.2393951563751	60.1241168295153	34.6016816241257	21.6859449842692	15.7413402885561	15.1563741015137	17.8347792883187	28.8926933672556	22.0590883216762
47	18.7685080332676	14.2079141082655	14.2972398519380	29.0090267098466	22.2902150324990	15.7868411712108	11.8002429990444	9.71068085315342	8.30093722531843	18.8397969151884	13.0190356913118	18.4447938157133
48	10.6791829658719	11.8221896036728	22.1552504155803	6.87745775405418	34.1797413774618	24.2831739504743	8.92751035126673	0.81714543861614	7.89887146872696	5.18516550971806	20.8284282770547	9.80445335597943
49	29.9666856509974	34.0889420994479	20.7427558662359	17.2377086336991	50.5186961469992	40.4912022491554	7.72392336214695	27.3702234482612	11.5628223844086	27.4055110917841	24.6140775335898	21.9682584284616
50	10.1906545659773	2.73880228047462	23.8821600087002	5.44382739925215	5.3462578098616	15.7021247462823	5.32901999167334	5.79039621785929	15.1255708877379	0	15.5735403312759	12.7445218432157
51	23.3562349082654	23.6044205435674	28.7186386031211	42.7567951421521	46.4776426120636	41.0837248550021	12.8168180026054	17.1549220061257	15.835051696216	10.1639963504471	22.1741129130284	25.6330410315089
52	21.5321516106169	21.4115734270639	15.9388045627546	16.2977043715396	22.2691102566469	42.1532988765656	12.3782046074482	10.6342022555848	16.2714779859232	16.2461770617681	24.0410972772351	18.4726427594394
53	20.9412781711493	32.1528496108816	23.3331108828915	27.3295500455884	34.6204789214352	34.5022326689183	14.7030876986252	20.9267396650271	10.1713016289250	11.2121668840708	16.2313566135219	18.7113023393594
54	24.2377717352317	31.5128024431370	23.0679878350932	23.9558346094223	44.1937394686010	10.9084444071154	24.3500116964864	15.4075415712818	16.6700322999861	21.6150207020534	26.4227475976324	6.58219041879247
55	27.0639892271247	51.9046306190714	29.4946713858799	35.3948162312023	60.5780683765108	31.3246519037049	25.7241045000670	18.7227916319610	25.8851240227423	13.8826179032592	36.4080936735617	21.3385387506439
56	16.9491242065947	9.76034497841865	15.8876243525954	24.3450556813966	27.0289641423919	29.6967658979857	8.51650332088058	16.4287085397990	22.7843537407429	5.57266821204525	10.5325345670096	11.0540472714150
57	18.2246717439004	23.7447756594412	28.6890873147143	30.2191553818158	27.8292338608059	39.7465591480666	20.6408367879169	21.2993321963650	18.2822571355608	16.8051550979752	20.4111544999085	37.7101199464309
58	8.78715734339654	4.33353389731243	24.6030287090985	11.0207985351463	27.4286169128860	33.4288074832920	17.2607481697700	4.4599171930548	23.5753718728876	1.62936361689012	22.9098772861819	4.47377888069293
59	16.6929538640945	47.575342601459	24.1483218551910	34.4494225841214	38.2148469687550	34.1134536362547	16.4681482673091	22.5389082733630	21.8116428787048	17.0335939513980	31.4132601955715	14.2833974352303
60	30.6184965552772	13.7592153466816	15.056379876124	26.9060230593541	37.6138286089104	32.140424514074	13.2631539022129	15.4525477127254	22.6295797097657	19.500682414068	21.1238986247493	6.67287066284807
61	16.3371831985687	1.60338276564011	10.5245954990024	30.1886091305449	0	23.0264045247508	12.8286369120221	5.47038782721364	19.7005900727967	9.59142237135142	23.945297255436	43.2866446044406
62	10.4341807804297	20.4788295650521	21.3175691232499	22.3715656010344	31.5791794267008	10.5636622240943	13.4390466490447	15.5835945046552	10.5576333462754	17.5891436275424	14.3157460949842	12.2437343566043
63	9.06101641158378	14.0319614401970	12.1496999441613	28.4787129502709	50.6174679336998	22.1866447331861	10.4453853712805	25.2732627085854	22.9640194980905	10.0160689694620	27.8196771817952	11.1672761565342
64	19.8458344236696	21.8451267494232	17.4276313987092	8.80961174349709	53.1440818818525	0.407398213676267	9.4146745699719	18.0155938630917	10.7147079807377	18.2820592387552	39.6688109328199	14.0554727532027
65	27.0354861665429	37.4076061101706	48.460035368924	34.6737027280691	49.3043636022415	64.5245363040392	12.1613233636522	18.0007044411997	22.1144357306920	6.92595986965559	33.0094866719546	28.2164594579745
66	25.2033239254287	23.9340028844405	31.1629752461845	13.6138051053361	54.9603229013951	32.0199378370651	21.7636298167515	17.8779109206016	14.4770924619797	25.7348552580672	20.7524485221257	17.2705681914488
67	28.4616650762332	24.5232048502935	35.3715395333639	28.8837021323213	53.1061415136706	22.9150232916672	6.56738429203802	34.5569594973271	24.1962472406888	28.6822743171866	27.0397754527911	18.1303455043579
68	14.0045446768965	17.6555836913079	9.71979809662318	27.666483965053	10.8194301202089	21.3478159305373	8.60256085842973	13.6923229232270	2.71709188792437	11.9550899071933	25.9127814625747	16.0767170403473
69	21.0047799994402	29.7380789476336	6.1837713964611	6.26671131270581	24.4841703374925	25.4888232856832	14.0040816592887	10.4225031947647	13.3586114095195	6.74465982789514	4.97467337058145	22.9858105625092
70	18.1228837909003	23.8710445566971	18.4377158909959	23.9587801766628	27.3215999579811	7.75474668085707	19.0197698785592	14.8377980193639	5.52960258534378	3.36016470153235	22.0599970280591	17.9395608545639
71	2.40310610576905	11.3963509501700	16.4387813190055	19.7437379489215	32.1702358920679	17.9771576235382	16.3893088047449	16.9054841713517	6.19523911663818	8.54998236889257	16.3628352195691	14.3463500702432
72	12.5124977168429	21.7787725745147	17.4700294963134	28.3861240046831	16.9173437449946	13.9698871269018	7.74938439875827	17.2042774078524	14.9263592216033	5.63892744354989	21.1480958153159	5.83889907520352
73	22.5483291118457	26.8521082035144	26.5690403486204	27.612987945272	35.5324390334386	19.9705965984917	8.32063113212702	24.4706068803971	14.3249268181413	20.9316850978504	30.4955284306764	20.6336997665500
74	26.5381718027144	41.5597868423936	29.6142296501102	31.1452462229532	32.947367647299	38.8340619370294	16.715232891235	23.2519311637518	15.3852927481554	16.3634569931809	16.0216467768493	34.6869672154084
75	13.1886092691518	12.5033843844909	16.4119352530630	23.5120720514291	43.4399076476973	46.778151962673	11.2787317721009	4.84045793437786	26.2766590633963	5.55110474114334	13.2460121231349	17.4734110806836
76	10.0070170289378	0	4.27030655883714	14.7144920228688	36.095571285046	12.7403567963642	9.62809859780569	0	10.5151461160307	1.43616867201010	8.85483127753572	0
77	23.9828993839523	19.2095167328248	11.5087104544353	31.0949299611604	40.4098372303265	45.7301620280487	6.70127211435005	2.56612918186603	6.59058116090861	9.6426483257441	10.0813455336820	19.9164056020216
78	21.2655483190805	39.1196909785949	22.8420186863805	21.8600966470084	28.1580151572234	42.4651437357046	11.8996122003588	19.9814141568244	18.1446974496855	17.3377315562905	21.8438566300317	26.9185134042937
79	11.8957269535607	44.2400970124316	13.9852093784343	13.3460063278774	21.2970131091268	39.1981800371288	13.8111952878253	19.7079723663095	12.1877051176313	18.3260720536947	27.1536092813278	18.4763856189506
80	18.7935662403474	21.7154426323325	12.3735858978484	34.3930887032479	44.7935015029376	24.4132844300501	18.7588601968339	23.2298221145498	14.8001032847694	23.8779486770568	19.33719088879	20.3519664902215
81	17.9096456534144	15.1404378201597	4.7854906031396	29.0305367990582	25.1210127798868	26.1926541743348	9.64270683165894	20.6699109880352	16.6159483826386	3.72389869277344	13.4346979851067	8.61078687999378
82	11.1023878340429	3.21993192827855	10.5141084517285	28.5095394530838	23.6964506459003	13.2993819996940	2.78491999115916	1.56363672177638	8.38202768716373	6.10526967157127	6.32014847595738	9.23171504067751
83	18.8615388313048	31.4500299299167	14.1842732780250	30.0903746747659	25.3673786114433	38.116359882684	5.82383884715962	23.1688620321799	22.8186500239185	16.0870250867438	28.0153841099183	12.1001302889681
84	27.2907487678530	24.4591588943434	17.9755573243749	28.5259410070251	49.758393807667	27.7493825903275	13.4750681532430	26.7688853812298	18.7349092257369	16.7063375917813	23.5498621663947	13.7168478652478
85	21.5541016470075	39.2265077755894	20.9194961666226	26.2069761509924	33.9444407584764	27.192593041694	12.7040703390763	15.889379884427	19.1649259242727	20.9547799747453	20.5324298446175	21.5502253302976
86	26.4474733707287	29.8306571548484	38.7874640952156	5.88534266464169	55.7178824042288	50.747910757423	12.8954796753731	20.0085025678149	16.2411381745373	15.8895626957723	17.9031332792679	15.0423409198022
87	19.1310169477566	38.7311130953906	0	22.9168647854912	49.9267071425165	32.1434090781237	10.5763902023572	15.9087189743648	14.2625500240936	15.6100712357258	13.3448127637670	26.1886715048639
88	18.0506942325045	61.3127423220812	28.6496887412789	37.4356594064666	17.2152316864254	32.7224214636497	12.1767826716520	25.5149057059783	30.5980321589320	20.4783540281746	27.0957913555139	17.5607719580175
89	9.50735863576004	10.6658155583815	10.7943111697217	29.9538523318122	19.0797113247513	2.5573946634017	10.2209583531639	0	8.53260279589766	24.2851386628082	14.2253807510163	6.9773041279304
90	24.3184162769091	0	20.879544434351	11.2324500044593	29.7409552409022	8.70249547607535	1.27946560782029	10.0283041672603	12.4531187825094	4.91661305951145	20.2835513161551	4.02398282127108
91	13.4116263609007	39.8591345819244	17.079275120713	30.8370317097132	32.4440187994402	17.6595804658159	14.5172553761152	20.3349030839455	14.5976389877354	12.6912503449008	12.1354182248602	23.5876844134879
92	14.3694999082712	0	4.75387478350597	0.837596797790136	12.7521909661024	19.6039145857791	12.2457468093492	18.6950445541210	3.70619203622882	5.64412064607357	24.1856216188327	19.1640250637087
93	28.4765962760517	29.683213717717	19.8196145603002	27.182676915604	34.7123641204583	33.5629210492249	5.64451393569523	11.7037528644828	13.5356085904397	2.28713633975343	21.7287604972818	9.56416237276995
94	20.4512112551892	36.8250964127476	22.7419511761787	33.2563219683754	34.5770377203903	34.0013158084876	15.4594822214241	11.9853986839054	12.387744321358	22.8613597784106	29.1482431531893	23.9627384629113
95	28.521067912787	37.2400537856333	27.3321970255124	29.9542451607289	38.3016403817324	57.6507461994488	18.1516790389149	21.9083196917257	15.1108424454755	31.9594995783517	30.5617602641122	19.8554013974678
96	14.9017687329367	38.1707267048579	28.28772949385	35.7582700451444	19.9032509162927	18.8566125783989	14.1092946137314	10.0105398297772	10.3510627150222	9.08960763537713	14.982436823225	18.3044830753306
97	16.9643028230171	18.8217839273045	31.0738245425519	34.9299486443855	48.3207040067467	33.6659806237614	17.0224478718513	14.0135501713368	21.8335290873232	13.6815786402839	19.7556545556968	12.8661048746000
98	10.5063631024754	7.88525309767437	18.2633609241542	32.74001284864	13.8550394777417	20.4664758934859	9.18782631353543	14.2899553789121	14.6317490932874	11.8040626562671	28.9285077359928	9.16231046862546
99	9.87961089602903	7.23004003023056	0	0	38.0629654550317	34.5150470841084	9.2807427025754	8.02460555303915	11.3140231176268	15.5233870965469	16.3224284871947	4.0139877036486
100	23.4922019824580	46.6497319717548	22.2313233132466	31.8825921115312	32.9862963674431	31.8138727657264	12.2622722680328	20.8385928808515	24.3422635559992	19.0756859845998	22.1699184544978	17.6546214322439
101	7.35298305951766	23.0761252447025	20.4075310625299	16.7065650099736	45.3262718656171	18.4914125723468	14.3370549575042	15.6708055065593	1.35365261118416	9.17251444750516	18.9950808629392	15.5002823692386
102	21.8090860153158	32.0331930306839	30.4467173746590	38.3356276463369	45.061547528025	37.1111535826474	19.7382722905818	12.9789129928862	14.2060340447012	12.4902951756406	17.8852740439347	22.4724051770228
103	24.5331638568434	26.2982615600597	20.1932275401699	37.3178901176856	19.7675350269091	18.6198231406415	16.4115017742277	8.3184338900907	19.5390534505296	20.7912188395904	9.7401089812612	6.51779925048277
104	24.1971354692633	33.8864589230586	18.2597923357355	28.7875397227043	41.5887600472696	38.3424145986186	20.6404040915183	17.9736108962615	18.1554020894012	12.7718838086753	22.8868964937937	18.2898418041081
105	23.1378273174083	17.2972301034031	20.2924748813164	28.2288686808343	21.257858775896	0.248432955013165	12.4063576877647	2.88471040343569	18.2209549045250	18.8685917416183	1.10474968893818	22.6934229521584
106	17.5601315818829	45.5182378305195	27.7179797212808	38.3981238866896	61.5708346455294	15.8545729107937	22.035794661	17.6429294813816	20.1835215215652	28.0939818130731	43.8990990153675	18.7686942277820
107	21.4098527256366	9.38095508701288	12.0314634816337	24.0652909524004	21.4728492518336	42.6056202653168	2.35520176714902	21.164135099355	9.73280605736703	9.97762910381925	27.3854453348303	32.9465847677533
108	29.2765658037235	22.836657930877	14.0912345321279	37.1864620041264	48.5780776287851	19.3250656994846	16.2883585437623	15.7950757744618	11.1952208922814	18.7094306645377	11.8755735932353	25.2637866319291
109	35.4346421307749	27.6090136767798	30.3924712301135	27.6457291759522	37.4342128512413	29.8706754372932	21.0597141659362	17.9003825538296	17.1474363372130	14.8277447845092	14.7633811578506	25.774895308217
110	21.2273420111839	28.149205829432	23.4006024355121	18.9390389221369	39.2222365207698	24.7765058138141	14.6136604930894	12.2968821692506	15.7683511514281	5.76900257112522	27.122373032966	13.7028637014109
111	16.7834808886149	47.8644150890839	33.0303573966609	32.4731848271214	53.3904996827073	56.0096296840782	5.0844501359232	31.5556939403428	24.6987024909921	6.58061922841048	33.2157697474945	33.5607286512795
112	11.1057093299860	18.8198616200298	32.9015911423498	12.8544237973811	72.7051919086598	31.6689148060580	14.8448847342646	14.1047687859912	24.0871768978970	10.1255718719038	15.1394627350349	26.272236323491
113	15.9473228799437	15.3405218643845	22.033166423146	21.8957968762901	19.7608614561506	18.8663677061922	16.2933063639245	18.6412055296173	12.5202000594069	17.7445851478638	13.7517337630537	21.1084765444137
114	10.3041958070853	15.1749920096728	25.8361336629195	34.7224502756898	39.0930076268154	35.5109435414382	9.2720499448492	20.900842484102	18.1929396955050	12.1094008031418	27.3418701002928	19.7879391992636
115	22.3560051595724	24.9148911410728	30.7281209726722	33.5592613759048	26.3210181770858	52.456115514137	17.3203734344825	17.3114649427511	9.9325140219356	16.5538640913074	28.2389180029382	15.8638932581075
116	19.176185074988	21.1951560059658	9.31227082395563	15.5199020177492	31.7665160988332	33.0841464489586	22.0096725131397	13.9558596508356	11.1786191928786	15.5471172776989	9.79303756991078	18.1571884232865
117	29.84497389234	44.3872371007149	30.9402682984665	33.8118779725084	30.1560140060621	21.8004568748154	15.9829649338286	35.1203656499386	17.6721057395918	21.7561634949905	10.7177764638400	13.2191650146068
118	18.6727369952677	12.7781583499179	30.2687684796901	27.1675475747558	25.5724245953593	24.8751308393179	16.7492775485129	25.3265990626093	18.828020785248	13.8020711895846	28.7551935128731	18.9282506882024
119	21.5914719559833	38.5148137587911	16.2999644083247	30.0245601320104	33.0309418737140	11.6036717238000	25.4822330995672	18.1933471125319	22.5828396324931	22.9443991583604	27.5798249658073	29.1943033074402
120	21.3295048755891	26.054441968982	24.2499989478460	22.5760899568571	37.602129099837	42.4259011440777	7.18838645947016	14.1352890889951	14.8861356309153	19.0764694439649	22.5673147110303	16.0662875532884
121	0	6.60976280532514	4.27840184352399	23.8125093180012	0.584928061663682	23.6903404353191	2.75080242476394	8.5859978594964	10.6498869210799	2.89339326475690	10.0129749022556	13.3392458061020
122	11.6214941498234	19.1770090019534	13.5022726687422	11.3651715041939	35.280964285261	20.6637398915245	9.06523669073886	8.06247617788189	9.81627370889112	6.48244724873837	17.6416039737069	27.5182460732854
123	7.85323885294995	37.4158841203603	28.7502889894541	18.4527955051022	67.8297615800015	36.2787775458112	20.8017808126121	18.876010898837	27.3616577654526	9.87551992158635	34.2840759167280	24.5801351061780
124	19.5047433722798	40.2259210876902	28.3265468716544	32.2312879791005	43.9264000662967	24.7361337857356	13.8449081787911	31.9320441291298	20.6026965131880	22.6164977080519	25.7098094936877	21.4243690526407
125	15.0465875776925	16.4177085701508	30.5619188246507	28.1969436570727	29.6578286245146	29.5640881776489	11.1708147759530	16.7544153793554	18.5363815073894	18.7382043723578	25.6268083078347	10.0448421052929
126	28.2562679471893	55.5022638091485	22.9969192744736	32.0108260949015	58.5838910295707	22.4443711035044	13.9373070957493	20.3874648895793	11.2675185977348	5.54831464549301	32.3103434792877	16.4798643025102
127	27.9746402144219	37.0951871608832	25.9255735841537	20.1519509121748	39.9484729404774	41.6604253879414	21.9540849000367	25.1380862391049	17.7462258122094	26.1740625750813	28.6085826143079	13.1238384470303
128	10.3451861574430	27.4188560352957	24.1868300059258	35.6866924133858	28.3071755154822	27.1681969264487	9.43227271311326	19.4724911874050	17.5277960454983	19.9963799634628	25.7419032749978	19.8228147999219
129	28.2626820364598	35.7355885761587	28.0845862577016	21.5503505149613	26.9343375316328	37.6285755796639	20.6855081656622	18.7134127477044	9.08465746915667	19.0723740166678	25.9181025139297	9.94208869921386
130	32.2374053356073	41.7697156965815	32.6289694762246	46.2140407758128	45.4579612858032	29.7578225279007	15.9122613843806	27.0109172508373	12.4498078358274	15.7238982244711	30.9379598841281	25.4243892747247
131	15.4104119095260	28.7267817179035	22.0503758622902	17.6403608275551	48.2391970945236	24.6814290697352	11.6465888773754	19.8718968597285	11.9769998759265	18.7682341214123	14.5422936973894	13.7167497791118
132	16.6560235535209	25.2168118718182	16.7990111751722	38.657251983066	37.0877580173436	16.6805751603011	10.6515649531021	21.7459443421843	24.4553119530722	20.6246227541147	18.9526730656924	13.3113401511295
133	16.5227586891649	31.4375063736915	13.7185023337020	42.0298370764656	49.1586805063899	12.1469332378927	16.4374641563567	14.0929843104788	7.80113034876957	15.8179352030619	41.9457834052676	27.5808381499907
134	6.23409185166038	18.0048220177945	25.7153763121514	27.8904260633345	11.6742103690517	14.0003615826582	14.6218055496034	8.02518719744643	2.8969332338849	22.1096959975190	23.9895432939795	5.20164688381932
135	7.1609890370424	31.5982428173902	26.0441077877893	22.5560750194049	19.4588922440742	16.2663571002560	13.6171912453108	18.5300217466502	13.6229340499178	16.2924329978676	28.6794399022949	16.9296103808928
136	27.6341282559459	32.3690261227232	39.4993978975275	30.2092935698346	27.8936050398058	32.1730103459956	11.1221379362531	18.8731143110186	8.54481328377156	18.8242586545949	28.4889180682147	14.0770185374406
137	24.5440080154319	23.8362685263472	38.7601239304064	29.8937273659393	36.8316079970681	34.9571283121095	12.9373140370375	18.5136407430069	23.2136523835321	13.4492790979710	15.5593561178185	10.8984354914772
138	0	25.8299749860739	9.07486318839439	32.2329713960683	26.9647152891356	14.6915760183499	9.41847782221191	11.5625770002703	17.3106282221759	20.2690492292291	18.1787693057360	22.0239645089977
139	22.0931254347127	33.9703713780448	15.4929195225698	28.8555282513927	45.2995028087171	8.99458778568282	12.8172955890007	32.6862913133678	6.28021866051734	20.3220416659419	18.3392916839128	16.0274670403548
140	8.99662336704905	14.1565373172908	0	13.3406938942706	27.7322556655747	20.1545356743469	16.4202034269381	20.3449051734724	13.7885671395034	16.6688832077776	12.132310202227	19.2509981049553
141	30.9239312525243	35.1391767859550	15.5320309973452	25.5857357703294	26.9201236381606	11.9463990311818	13.4852055387632	13.2311151351804	11.2653414651125	22.1786869973394	14.6570098741807	25.1354040468775
142	15.0912723517234	20.3670940299703	24.2175210466964	5.7709939717093	22.567231026187	31.0023277394401	7.52545447948309	21.9230904266055	26.2683351372408	15.3638362491511	18.0232873615335	5.41873378648236
143	28.6939231328821	64.2523284998222	22.5704986907401	49.4914351979813	38.8320375503253	30.8975620332076	14.1776030114665	22.3347368634632	19.7591768262746	23.7184581282821	17.1554332793328	13.2566259400293
144	23.1028038711832	35.3542824008964	25.6305908457282	41.8196913735169	50.2112599571364	0	15.2695817826682	23.1211830929465	8.6210147777276	27.4383079816095	27.1924626710279	13.0955277713713
145	43.7814146280867	39.6170681838219	19.2559299811467	39.3724004036415	40.9859802345121	44.5006423745814	14.0366302033563	15.1648088328697	24.5780526561992	12.4891484082613	33.3021882078999	22.5243488291560
146	29.4060152764539	35.1092609690891	27.3262304600609	36.3102940742512	60.2921631308178	32.0830580228058	18.9880476680242	24.6520905673130	23.4420090748254	18.9202333393514	19.2550909666831	28.1180602174796
147	12.9288248872327	40.3252494471828	19.7306070990175	26.8470063351336	30.6914193247178	36.7260802506573	10.5535328110495	9.80503941585997	21.9392079961972	3.67018925184192	15.6886243203966	31.9100032381517
148	24.8277737948493	4.51769477982512	10.1669717900558	19.2055328335705	19.8075463249660	30.7948070304094	7.01722477329984	11.2054722622637	16.3984934180829	18.2373197796441	8.4465947103881	3.04790508363634
149	41.5728023861505	48.864176635489	21.6970201023564	51.6010307238719	59.6046643839656	22.5974186894671	25.0818429715971	36.6763795022614	30.3895055778779	26.4622534378002	21.0165187482654	25.6244613094046
150	37.4916238392473	44.7387136996812	29.0763104086123	53.3539178948302	37.8033640812499	39.8700507855476	17.5136548336293	25.9769774592267	18.1548374373533	23.6252589159731	27.7615090217800	29.3863579811252
151	24.6681055744953	26.5639912380505	35.4136792852771	29.3679456316453	30.9539820547648	11.5885567636417	8.53701082462607	24.5731707167626	21.7958794781085	7.68165574141626	30.9837426685745	25.6612528328018
152	31.9639676741634	29.9246437584868	30.0563512811065	37.1460124126062	35.0370133834895	23.1490591698752	29.0124239425192	36.8039819689439	12.3733026258293	9.03927901561437	17.8350525695625	25.4660206886850
153	12.8296291349843	18.4197197896242	22.7677505141387	21.7128168914208	53.4307011375015	51.996538143018	8.87132196760182	27.8656049017124	10.3255541348816	21.8525433172756	22.9255423044531	10.6086950762147
154	31.3212344597419	38.0340943266593	27.7482104364184	29.2614886228587	47.8539442643257	48.3068283069799	20.9786393812538	30.3036652959499	16.6776199273957	10.1849445892879	29.4198545285292	31.8036088764744
155	19.4811942333494	12.8270939752223	14.9479856576109	21.3317572667245	47.0297318562812	22.8675472510632	12.5985954896267	11.0075279814111	15.7948107247359	9.004116249056	35.1614766099331	15.545655851874
156	21.1144649339638	31.3591865289412	31.6091467259363	25.5803262532431	47.1464435297655	50.394139816763	27.4159300896429	22.9436982928925	11.4853936239855	23.0639239389806	30.377905546801	26.4916752246649
157	20.3591255032293	24.1923830543984	15.235939640263	29.4981326550351	49.1437806246076	39.2590333507637	13.1775445304576	28.3888039505104	6.115803345777	4.63103762551306	17.5626267792650	12.2232002285714
158	18.5659749456459	26.1613343904562	6.33320427953313	8.04638905057563	16.8385876129128	14.5554010228260	18.2967150943977	13.4571915793043	19.7437623032366	23.2557598088599	16.8764059557692	7.16201317876249
159	19.1761459391284	6.84664773887849	6.97904009838559	6.27079255830328	0	21.0682484710226	5.6660215707703	17.8861185590986	6.74408029317053	11.9881586177155	10.4469430972702	16.1324590554286
160	18.3273868813008	37.3792058095841	27.9410756410270	26.6640489029133	49.7190910433658	23.0664870590949	12.0691588577621	10.9180293155255	12.3962751966856	18.0700354285649	17.2558792173975	12.6263883177412
161	12.0599055158155	44.0843958376371	26.0653637118544	33.8891389456727	45.1757400995144	49.2168457230676	11.1510478373830	26.498064344053	19.2978706577968	24.2630709775275	29.4580568208435	32.7049174286000
162	22.7257841993918	46.0645067479326	57.4464447784797	26.9090793007798	56.1951732577375	33.7398767862054	16.4795623946549	13.0320452612358	26.7588010827099	17.0821703486618	13.9721891489877	31.7764019855662
163	16.3463183764443	25.5337459569389	11.3050444264511	15.9771755079449	25.8577249799507	20.0079471476784	11.4275479892700	21.5120800379310	14.0330897123265	23.1741914302964	17.1108105349105	22.3266396577804
164	19.3175150518534	35.4836601520865	23.8386374693287	37.3835481274499	23.1107803594481	9.13788797911667	21.3480089967644	22.5655725530885	24.0109241225534	12.6646795575362	29.9925253688224	20.5704705778778
165	8.26977253221543	19.2478168491359	28.3450192403179	20.0525144322737	34.8797576507643	28.0946579432255	8.23008874378602	18.2885858512185	13.4360647723831	14.0461769734285	27.8341029505284	21.0780061494230
166	23.637341260641	30.8177402620323	4.26812010652928	34.0884703828421	52.8137628258025	46.9070363864782	9.7838811661793	20.1720384087862	14.9536302803973	20.5358717214804	29.49619796373	2.26013860013620
167	30.9530912588620	16.6384041434588	14.5029857231532	28.6949078983194	35.8136512251473	21.8602781016299	14.4688817537570	20.8349707489934	2.18245030713995	11.5186238499718	19.448996318574	1.85665962019723
168	13.8256483926546	12.8355965396913	17.4152520477453	12.1272555040587	18.9494592312287	32.6701340541229	10.9210943444457	12.7256736248530	2.7776031769039	16.9458902025178	15.4946036861087	5.48342324485255
169	17.2293728848155	27.4847608655956	18.3175252013830	18.1520386126397	38.1812215702889	4.82724968931925	15.4016214339817	14.7148616599362	7.92845394139033	18.3962577111279	20.4366377320192	16.3415625246140
170	8.89541630597012	32.7898602977691	23.8486954040073	29.6722243378620	40.2097804955058	22.3727728170845	9.25677165398803	15.2346307658704	11.6738801345192	17.359554576176	24.6797293204648	11.6607800537189
171	32.3533954605649	20.7439431926192	5.59215552227585	11.6528951884446	24.8386033287803	8.04022471050055	15.1836667122617	6.28988563505415	16.9061870009675	17.0179939981334	20.7236465840717	21.1209088007034
172	23.6340293373675	46.1622876203888	14.6867424895870	37.1684678294082	21.7626277810399	13.7662286288360	17.7531698448555	24.6282110770183	10.3049698116032	18.9043864675941	23.4845003009537	20.8848624880514
173	24.6764478593312	14.2839394564548	37.970097500338	20.6123787764979	26.1878883352003	32.4789748024156	13.2686262885502	23.5150585126074	18.1484325702028	11.5964444018257	30.241927009856	15.1811852946889
174	26.257017111577	28.2372335659253	24.7254821516541	21.3929710598202	31.6804874258283	23.7678306137469	11.3650414738740	14.2916499995676	19.4102259598538	10.2164692186973	22.8341468509258	20.2808963638847
175	5.23175340019607	23.4991940161462	10.1458669738660	18.9462640785307	37.6203706761185	51.6022793281204	6.55986029074523	6.18126363675805	19.1631377071311	12.7824053100324	14.6868075505625	19.4692945406035
176	21.4672157006640	39.7596141322785	33.449832928443	32.3137114700776	41.6079604710988	25.0799367887612	18.5837041014018	8.03109592373235	20.5843924009826	17.0639757435717	26.2560060627486	9.87365435951497
177	30.3524843167504	28.3224227935097	14.6977232773219	23.2907393482005	40.2718178915276	39.3785298014055	20.879284911835	16.8034493419424	19.7436989078299	25.9812141739805	16.3797148648416	18.1277167786916
178	23.944285348631	34.805327456517	33.7268835196357	5.14593822386108	43.7586837633963	28.1527608267705	16.931914625823	26.4415490373325	19.0546188828481	12.6933669388488	17.6887794186739	38.2223364518264
179	16.1020803551117	11.7249385754563	13.9090961294099	18.3210326115884	24.9483904147636	6.7076079798314	11.0473099964686	13.3076751319529	10.8320117095408	21.0273812630470	22.852874283119	19.1466637553054
180	13.7871034142737	32.888821080404	28.0764408235343	40.9685160633456	29.6945126198775	28.4033899643373	12.3447225884059	22.7783820038223	20.6105591080181	18.1085643541819	38.3346351421294	23.3784290011308
181	21.0194884319304	38.2808030105407	13.1764314272923	7.6421266941081	38.913146069001	4.66728266326892	9.09034016238008	13.4397780182430	0	6.19222314952999	20.9510474788415	0
182	12.8088776470327	26.3406977049272	30.0887078180009	22.8035479859614	39.396857141307	8.57952102943546	20.3743487909215	16.0769853380449	18.5780430542939	20.9990871868493	27.1571807693193	29.0908915265536
183	13.6860501359339	17.3914301120183	16.8791210696452	35.8845541629883	5.73240610211148	15.4205014851862	9.718078521705	14.4055766379074	0	9.750216329825	26.6485331953146	7.62408442910107
184	18.125418679675	26.400716583304	14.6250830385808	26.5897238612123	13.4974204579474	42.8421339727734	14.1238942903281	13.9918895726757	12.3974166324668	4.90741321805745	17.6596633094493	19.2434392181959
185	14.1261643086054	8.08345817510492	15.9733180049166	7.09650817666487	38.5543575218161	35.772834245349	4.66716422947253	14.1515988528304	23.3468415108668	14.4512168253120	13.2125973935157	19.5753740329172
186	14.4743842493543	20.0720138696045	25.7448448085681	37.8317797967339	24.9525041470109	17.7008702171150	12.1267127809155	24.5633451147733	2.75957818839816	19.1741561701577	18.0658515637484	20.6664631527044
187	19.1884921114038	4.67578315807	35.1878244432828	33.6266088169477	34.2454711019640	13.220983082665	12.4535213780782	13.8708629777689	18.9765870898772	9.77023607840071	4.82960598000908	11.9557380713658
188	4.63320424247361	2.02511094116022	8.75563273042494	31.1057267845202	19.3125189846354	24.3750777560258	10.2003884598547	10.2304435198834	1.55160105741687	5.36235626346675	7.2795818311724	0
189	9.36149352504613	28.9207596293688	26.2012094395192	21.5295432148849	37.1613902060975	39.9210615590131	2.84671079468102	14.1139523836832	19.4437786750574	20.6443272338860	23.9083003670279	20.5805817936655
190	18.7762509195899	18.5409904011209	13.1238205811542	43.3445255290699	43.5840609157534	25.4791169048831	7.19317767803737	23.0071656524819	21.8022954025012	8.01446844718992	0	15.7448791567234
191	16.6680966195168	55.6928243538125	27.1883448523960	29.8159372349558	34.8708590522993	28.3797872308827	14.5143358764674	22.6858359334643	26.1326035556781	16.8034257115948	27.1453981066080	21.5455235383653
192	30.4241891155714	44.3440811950739	26.4986277592876	38.0934297415086	26.4069678086931	6.39076518549321	13.1298791029502	17.5015673791712	18.4960626359343	19.6603109141886	17.1362661239329	10.2114897882262
193	41.7102896253221	58.7489140286641	37.1133968387735	48.6964355914675	71.5812193254632	53.4173337033319	23.3963027452648	35.1235787423993	21.1310415268432	32.8884106381318	32.7059946963906	29.4612987665461
194	31.6839225230167	50.6840934752885	35.6413392396167	36.7418547267643	59.0982523872773	19.4768077626996	24.3274440842457	24.1733811034973	26.9833359927053	23.4469629708573	24.5716292162694	20.8282450073868
195	25.2976528189858	37.7613743532753	24.8566829560182	35.2228281366226	40.9817097386606	40.2151685109521	17.1994717868378	18.0451561508183	19.0875463021808	17.0469073278507	18.4271645578735	30.7567414349688
196	22.2143709308104	31.3227191038024	20.2813504037896	32.0386234225936	47.5136746803005	21.8157965988632	9.62584257904513	16.9424319184913	26.0015776229112	19.5688117163109	26.7855443953396	14.4432527770397
197	27.8160628321519	45.5415894969666	28.226283212192	30.5352970094473	58.6296982066622	44.993375788002	22.7158330798108	28.9373611046159	23.4377938852193	18.3551648230748	35.0479213442408	23.4463120367749
198	15.6467949633796	14.4127546503727	7.15480531140139	35.1183606048176	14.8950950346886	28.1269511626063	7.77124676150857	24.4134197108773	6.39192493004504	21.8010649174735	18.5812857772549	13.2020952144725
199	19.7841935472012	22.0961036110201	20.5811997262023	26.0551695992001	37.0885483468027	39.8557128137923	18.9924981137977	22.5947029699396	7.91549571597604	12.3091012504263	6.52877108495289	18.0925159290617
200	34.5145234700377	45.8998734273367	19.6592992747542	21.8212214306864	57.2813553317199	28.4928256170137	17.7927302927927	21.7068663486375	7.37224317208869	11.8613355364545	25.7621453343202	14.3962568983174
