# Supplementary material for: Simulated data from a genotype-to-phenotype crop growth model for pepper
Source: Data Brief. 2021 May 11;36:107119. doi: 10.1016/j.dib.2021.107119 (PMC8165395; doi:10.1016/j.dib.2021.107119)
Supplement: Supplementary file 1 [file mmc1.zip › Full 100 GxE datasets/100 -- h2 = 0.3/1912297172 200 0.64 0.48 0.64 0.95 0.8 11 GxEyield.csv]

	NL1-15	NL1-20	NL1-25	NL5-15	NL5-20	NL5-25	SP1-15	SP1-20	SP1-25	SP5-15	SP5-20	SP5-25
1	23.0490973706928	29.8198187583906	14.3360510613045	27.849183755546	34.9803271059792	29.1054855922789	7.46436707966583	18.7328609530822	14.9380244312379	9.06886176310774	23.4686451237194	3.95633910369826
2	22.7846232797252	57.1340219914035	25.6171136571749	35.3076410058615	39.6988589420562	49.9305918579245	20.9931433882303	29.9630083384238	26.2072225360373	28.8885088444069	40.4712389793497	28.1716054740562
3	5.07111127588342	22.3691739273400	17.900920503347	8.32211582887825	20.6554102705144	22.7251026322486	7.1535277257281	11.7512575022358	5.16885571356898	0	20.5960413039567	1.68707621410579
4	10.4562544243154	24.2726697261034	16.7682663393765	50.5729384053374	39.9439394240456	20.6920209737748	14.3255656749761	18.5472141794093	13.0873459755627	20.6198696725099	20.4262623005793	19.0541820271732
5	22.8086373101662	40.8071108173195	28.0168830853025	28.5397347102603	30.0109386448411	26.8586047996276	16.9089530045184	12.3560110231926	2.22804894126516	19.9681937357744	25.7599250315571	10.4709485875902
6	23.806908835039	7.02798995066745	29.0348576392624	9.41551837105344	41.4926394545208	10.1004283172907	9.10067154665053	8.57622934503539	12.5897848639322	3.72315326190266	21.0440599866934	3.49887063309065
7	21.8066688642091	23.0677614884418	21.040883640968	30.9610917262282	33.7274273756682	17.3506131056985	19.0266122873490	15.3787643900498	7.22241814130884	9.83798511584303	16.0886504151142	21.1565382755881
8	23.1182777056845	14.9848647058065	0	18.2124756847289	31.6678076615134	35.5884603452096	21.4498871136869	14.8271798277404	10.6920867263471	15.7773691878675	31.2294418386807	25.2732859303174
9	3.00616413140703	17.1088143495994	14.8877064457108	10.7233748695865	45.7084012304547	43.549724888595	9.129962431539	10.9316288570160	8.55025441813744	16.6916927061639	24.9607534206824	32.7377431932562
10	17.9077375287756	8.54326493593584	36.7406523756127	34.2038202688421	43.968801893657	40.147489226194	15.5895682005679	8.63010387789895	18.8222954172324	15.4119371845859	15.3963967501684	20.424376596754
11	28.312439344093	24.7359504720267	26.8848582961886	23.7354445240387	43.0684792788882	46.8685942142825	13.67349571048	23.5309188714426	14.1859670118995	22.6206661915773	32.3558839650167	33.7985174340721
12	23.4435587795256	38.515863332011	29.6185763976431	23.8627982813476	40.6716306811135	38.9827725732818	17.8505776451702	16.3993097627632	7.53519313213336	13.3576350319711	17.2461406020149	25.8183015400582
13	12.0181240450624	5.57800183595758	17.2836290045244	7.41505639508324	25.3933891165702	29.1092857444491	13.6812843388409	13.5252509884290	26.3593388710775	12.6465915861362	27.7415815561274	12.5238189881692
14	0	14.8661603626169	16.7114237566487	40.9068065084236	51.064459432323	25.8585603257599	9.35950892860629	11.4367757064732	13.7952285258922	9.18473956673889	26.1195830843062	39.4844120612775
15	26.4666661015357	41.1309491530427	36.5398771999642	38.5721785653120	30.6983845139486	39.4897287178013	18.2923582698664	14.8731143002929	22.146489124331	26.8498535615413	29.5498574613117	20.0637602115487
16	8.20520766145959	12.6431493283933	17.1165774596627	27.1831145405843	15.7248013268127	19.5391041428610	7.32118476630538	13.801149718287	13.7148578906995	17.9063085467338	12.3940313648141	3.43478637687719
17	15.7912247936223	15.7818956342430	9.86276226678396	22.4906648022680	27.1441877699283	31.6819129098432	1.76252823807131	17.1660896233522	12.3291132929816	11.8444353903275	15.7668032424958	18.7582714857818
18	35.8401059869491	18.4085155152218	19.1691949478819	18.6021995418511	63.468730373304	25.6275040179719	15.8644681434246	19.6048429243594	9.80576301509686	22.9858007464237	25.3741955743727	17.0007717123833
19	21.1998114325537	42.6321170184329	14.5424939688643	39.1750381705757	28.429852401908	28.1342674577145	15.3885416111026	13.4485636840841	12.6916914499950	24.6419702964359	31.4254968894818	3.64541153577362
20	16.1998097410052	4.75372656375753	24.5076808328005	20.7874498972373	41.2808108086116	13.0222987944395	14.3643556042014	13.3855556995370	17.8609437520661	10.1693728057084	13.8909676187232	23.0158245301342
21	19.4964294896937	0	13.8217501717763	32.2136594281041	30.6531705027449	31.1675560957969	14.8001627860059	0	0	8.45609162502395	22.2566391905025	10.3783514047272
22	5.91268934342757	0	6.84191960014333	23.666690066636	20.4400973527193	19.2638777507347	21.1067307711277	7.56422596209674	21.8424796485385	9.36037653899732	18.6966207799526	15.2514930068865
23	22.9517295276119	3.28958307368528	16.6693840467943	25.4035152845738	21.7254140884796	0.96401610041304	11.4028232115616	2.86730902489819	5.64176233772108	14.2775342876289	7.46153857471726	15.9038814386076
24	5.51846476711614	10.2905197383441	20.2541096851038	17.1831795170269	4.68840281206575	33.6903029916601	10.9231890294099	16.3611513822954	6.88859712800754	13.5082133327211	4.29563146443535	2.32970678006533
25	22.4305475468167	20.3450043362798	17.9751283492683	28.9932833093526	29.5558191586684	32.3000025383614	7.17199793602003	16.4109945517291	13.4598764634535	12.3000883338251	24.9345506208226	10.0040174665771
26	4.58744994773509	1.70598856725526	28.7471390288015	11.5314496759740	24.3281808263847	12.5487195856318	10.2524407388096	14.657755815347	5.15564467534424	17.5156735316878	10.2956426636127	13.4715981435006
27	14.4242516478945	22.2707100934709	12.5254421835051	28.6850627796592	10.2108679671859	17.5835015694929	4.32482746107316	5.16511204304749	13.8827827079266	7.58596401446577	12.7425928430085	9.72826315783106
28	25.1260983225057	29.3451160070963	38.4049683448018	29.5643247419888	23.8483013589433	4.0901683360921	15.5578372106647	21.6015629885638	19.3459783195971	17.1606616871285	30.9482674760887	23.9255909384584
29	32.3887289977659	36.8272671429138	33.0295823272623	50.4763680970129	42.9787096346453	55.8208927004583	26.8118482307719	24.7807782023748	24.2114185643961	15.3968753733727	40.7819807959211	13.9820542230911
30	7.55842651456419	3.37152959776254	6.58244329380518	18.8091887713135	21.7778463912529	10.7011845291981	3.47160207121581	21.3917545956181	16.7810266978505	9.43819121865723	8.92058094828979	10.9455099873284
31	13.0006554113972	22.3951186914399	30.8914561795121	31.5430477232211	34.5842303043323	31.7961988684468	7.77033606611825	3.87859434563862	21.76639926834	12.2632546934844	22.1884812546310	23.242745557855
32	17.5276473444376	20.9240318680662	0	6.55920986136261	18.4103513284157	23.481762137209	8.84601550828961	24.1231611576262	21.7934231536932	9.33406581968355	19.8333172190329	6.59674162042821
33	31.5993350206904	31.2715892722926	0	37.2219222805626	32.789406168749	28.4100198638206	17.4015087333972	8.06321351050822	23.2785252570852	18.1688924171193	16.8460982394515	21.5496691992967
34	12.4365819189990	40.6317072464621	31.6777431339374	15.6679256513608	21.0619261384986	13.3230599301601	5.43995282174983	17.7845064265576	6.59158531836597	15.3544037784541	31.0628191115693	32.4618937440311
35	30.1295674820621	16.8238129591685	26.9991939148712	27.2947995031801	48.3079356736241	15.0628306711310	8.87977700686736	2.64371389061729	16.1211732044224	7.19350100681988	19.1786956846042	17.2904571334374
36	17.942477346657	19.8031025974146	17.5712276659892	26.6496572623162	44.2417337804318	17.9625829011773	8.67438309962244	12.9678718226863	0	14.4665907565694	19.4301873227979	15.9495607951338
37	25.0321214087425	25.5707835842682	15.0489438415133	34.1968855744924	25.1861856662126	47.5801507717738	12.8488937679498	10.2964555806991	19.2301493402424	8.18834713485263	34.3044744205868	18.2134508080502
38	22.3906366684202	45.1436033371356	11.2337066108271	29.7755884321443	48.7538130151927	41.8530575669961	17.0839835141626	29.6157286462191	27.1574769054720	20.9481848635747	25.6696087472726	25.3792234719923
39	22.7847497801030	16.1633521541288	27.7108924237565	28.559829575669	22.9346721633913	17.787335625929	13.1492945613417	20.7689190643095	10.9029714085644	11.403988896153	9.4438586150543	17.1938075977458
40	23.8223471805893	24.8511952320928	21.3296094521346	33.6372070205069	39.8601606763635	44.6071640503812	13.3935626639360	15.0805533060089	18.7194891481079	20.9649642736132	17.8420728537749	23.5937779975462
41	16.8396462995343	27.2883505314618	23.7253983842596	24.621702576529	24.1467933135019	33.5860904984405	17.8419887359502	27.1196456414881	17.8083787639133	13.8558046075926	0	29.6633737090837
42	29.8534605772955	26.0615659766935	26.9519875566769	26.4721737015936	28.8460249688519	11.8860982936270	15.3584374304578	29.2812442132446	15.1756888013606	12.1560775613076	19.0221899863538	9.14095331700683
43	33.6412782901297	24.8121263376044	28.1701986621738	23.5804146660418	11.6461429541567	39.4007431064125	12.9003769145162	8.91176350128924	15.7935407026530	13.8538451179713	13.2468793370239	9.5592749095983
44	11.4161617842045	17.4603706087832	25.3310276417315	0	13.6928025910679	20.4829828644495	8.02055388551583	3.36062501901726	3.29866044297624	22.5491472602213	11.7588798493786	3.21835642470448
45	24.9838893646979	38.4518634355114	40.784665957029	30.0635732969184	33.406819331641	63.7936365395528	14.5740707726740	37.0724802202699	25.6761642835731	18.9985033675331	43.7474477257127	21.8250005162726
46	13.6832874577708	28.8848321858774	31.449745008408	26.3005678524984	14.8289995040742	42.2798730572123	16.9081703918514	27.4909886330983	8.40120969880621	15.5550750413742	23.7562541758254	11.0246276288460
47	15.0618331804306	15.8521922309532	17.4891889594679	44.7711036019258	41.8583791237281	19.0839261618713	14.1969023034791	17.5746227525928	23.8740243992213	21.7793939672377	22.7115494807487	32.1896154839014
48	11.5069123873125	23.2914294606637	19.2699154956610	32.9403183541687	8.28039653641235	13.1899467798157	19.8921374234988	17.4683269861208	2.39462813361977	5.42542439280141	20.4823870006332	14.4823274764815
49	32.9675736557884	35.1979017384399	10.8296272196292	36.3805042617602	42.7567894971834	27.7950692089169	14.7044618414612	20.2903607518801	16.3715914675521	23.6198639892725	18.9975344172613	10.9289236413241
50	10.2224518572397	5.23574430382703	27.1577187413634	15.5881442014311	59.6530084192538	33.6352164999429	7.73877868698318	7.48538393147912	19.6340386787855	8.99641393556617	3.61076478103936	19.1172987404468
51	27.9791573117675	41.6730699715191	10.1773150965252	34.7282608821775	45.5393122176214	36.5415450529279	26.8603433608506	29.8536557887611	23.8094660395102	22.3922640273955	17.2602582277845	26.9051407349005
52	35.5715352388655	35.0909393596229	27.2622033604829	34.8853442557006	44.5365110245578	32.093564324245	26.3928954604393	12.2087324066509	13.5256401654625	29.1055266655985	37.8718795499377	19.4864044024851
53	21.8026510966138	23.0315276759574	4.07608932725759	15.8968150833363	20.4283510536808	8.3253562623269	6.53716681690442	6.28910162792979	2.71230301622339	19.3234308827516	20.9863449121391	10.3568621454904
54	13.9924661529666	20.6347645305294	25.3282386214084	28.7768784826096	52.0890289167635	31.5912642646842	10.2311995598782	24.2524530903757	13.2158650707452	20.1555572893509	31.5277774701499	9.1145450617372
55	9.79167464130679	27.3073360322946	13.6687201902219	36.351691862891	23.7587015896518	12.7869510275828	9.74113453131847	18.8093898183661	4.19156609804292	12.3333653549330	33.5314957359562	25.6243625414049
56	8.62346590630026	15.1768629083241	3.4262035295246	25.9301229826919	9.78620785443887	31.3350168815969	13.8091596874478	8.5701265094673	0	8.1555393960763	20.2221423692706	3.40354245097276
57	16.7450204314037	16.1963938830986	16.9876917360708	4.73598408182157	24.3210133128129	17.4783945773446	6.68950823900297	17.7426872400299	6.0100380900065	2.30375778253832	28.1946811478828	11.3746519822621
58	36.1333968853318	25.352901266671	43.2536812687311	12.8951412359742	57.7816265970658	24.6197040489067	8.70842532235153	19.1018185033182	19.2241915860843	16.9757952315170	40.2336585054166	29.1119963883874
59	26.1931107571796	36.7958124199744	30.6775105778838	27.0983092529131	43.6839784926048	25.4237363717234	19.2414376665295	32.5934592022747	25.5550548091241	28.0577232026521	24.2839126409195	1.37390887412425
60	42.5889885107531	52.9745543600751	33.1045972235306	34.5898252545583	45.1522721176295	45.9835568060233	12.5080309806362	31.8805001260876	29.7210820896412	25.184010301876	30.6082284131218	33.1523387621317
61	17.7631393042984	25.3732987079557	23.1772725207715	23.2355389168377	33.9802025561777	36.7599089191662	8.80484357492633	18.0068941306347	15.6280237160556	15.3643068064611	25.5619745966136	18.1021091741783
62	21.296079643746	30.3613850337383	42.046084156504	33.7084686888757	29.8147495767343	45.2636179194784	14.2925960825110	15.9067679967826	18.1017220235912	14.787798954431	16.4044025422081	19.5630686562691
63	21.8156616724512	43.2166175357323	16.5713540376742	47.3607062452579	37.0634965186858	29.0169631142037	20.5745469661549	29.1835543308785	18.5772979831621	8.31961906827646	16.5956798743665	21.2973857707184
64	13.5226688177536	8.0383732897385	33.7156404339713	11.4605353394702	16.6629844652862	0	14.2333509082107	20.0213308631244	26.3692301859619	8.26938504833775	25.3406006090467	30.2237776249192
65	21.4558528811257	26.4215903975344	25.4128032864282	27.3692258029798	38.5086432780893	21.1784342045296	15.5347027501001	17.4715102680266	2.20470385179726	15.9285319706611	20.956377657424	10.5446443177279
66	22.1936691597916	11.3865100766155	21.9738903010957	27.5536554535026	35.7170621542906	26.1398709563525	17.8461968277123	15.7939862075271	17.4969068871308	1.17019103044261	14.3071578284279	9.48418494994792
67	10.0994355199675	10.4154299453805	14.8239165059547	1.49456649068523	35.0066336788721	14.0642998014075	11.136565366649	12.8869761713236	16.6623109894649	14.1790128113424	13.3005574617113	12.3606301297434
68	7.07128111047463	25.3759716041492	19.1611288617374	24.6245677481949	46.5948355028965	22.5285134664411	11.7566717297167	13.7929086987863	15.1657940217018	30.7281137340761	9.15194808032048	11.1798625623001
69	33.4902548632655	33.7428027298703	28.4511052773456	34.1630039133407	41.7056301216927	24.1266727773994	25.0304154735275	30.5513453896658	11.5966904321414	15.3768349454879	22.9506153855508	4.67067325850165
70	30.3271672662554	23.7937649811627	5.96671604656082	26.3991044676245	18.3374990292910	53.2908853840842	13.7921749566374	14.7492701910763	25.3407284384069	16.8054447134684	3.73847633976776	7.45892106964294
71	32.6401579460633	32.6508206626488	30.1303417398206	28.9743252079218	50.3178617173324	32.369902206086	29.0980300905275	17.3752815381928	24.2252165279613	24.6997749125528	29.3907208691681	25.8097757575267
72	17.4477240541070	17.8361942973876	12.9475934118739	10.9093064193323	21.3667163192326	0	9.288557183146	18.6441164258025	0	3.87982358210341	3.06892957878081	19.4700626480264
73	19.5234459162799	23.1110947777493	6.45039224195514	36.0015413724894	22.2891559790037	25.0368552524539	16.0389460280771	13.4862801934350	17.9171895074058	14.2445295874549	26.5395296045692	10.9776413657356
74	17.2022667884273	0	12.5063152746044	31.9011109117858	23.6451899534189	20.0352377366909	0	15.8458256403670	11.6053306103371	3.11780583513954	0.0718966217073884	8.83996060847232
75	41.0841441126772	53.9734099628775	37.860795424179	40.8889752489216	71.7928611873557	50.4326962148903	19.4618228662664	25.4766110639241	19.8148454098383	28.4084034539372	20.3671758681401	30.7006295643658
76	19.3806153595693	38.0303741174664	39.3183650796448	41.8040955470911	33.8190302692068	54.6682446464675	14.6802816008336	25.3059238028001	23.1543959791945	13.1568479691521	10.0025778998623	22.0422537062354
77	9.29717111037191	23.4001653223458	19.4482332292769	17.1875373539458	36.3750810550217	17.5376965725245	2.06615418891647	20.0549980199960	10.2716740485060	11.0467976611960	13.1401541155419	17.395895948522
78	20.272112442188	37.1499084688653	27.2753159940017	16.8591672006668	32.1026106085618	43.2636417720047	20.4405036729946	38.525112285288	21.6612295977189	10.0198017027443	34.6964442396889	33.5402962766507
79	23.5608322298127	41.2250944666460	35.8581534483095	17.0875601126910	40.8725081774607	34.852281214186	15.8536578841442	19.7929810880610	21.6960638393600	16.4365035431653	36.1757519395336	21.3497506688015
80	16.4064584560203	8.91012930798069	24.0868575169035	16.7429454391939	17.7167190098828	19.7103162684968	7.23352383149847	9.98184520653164	12.6191044853335	0	4.51613244266592	1.26943757764280
81	26.525950595738	34.6770091503845	18.9347931818201	19.6953783563968	24.9806324222711	37.3991372424641	8.85752186323672	21.4721438850467	18.9217316159576	22.03323223575	12.3435534536112	3.82990480646291
82	12.4163585748405	5.84229859634004	8.98107500119276	25.0601487598597	32.6603256166354	2.02408625965622	6.33152232443934	7.74864344371156	7.48226234566838	8.14703778101546	0	9.1954320456312
83	31.8051196713643	29.1289161303892	43.015282800732	38.7887154158305	31.0162396621507	38.7647958444676	14.7248674714089	29.4374374952154	26.2013263852680	23.1761082835784	41.0455773070725	24.4968595579572
84	39.465006132013	48.7315357076152	27.9600183753130	25.2368292263229	42.7695786398367	37.2232367730235	17.2514535889534	19.1999571219292	16.2843145811601	9.50392332773249	20.5046708067468	12.0019365845489
85	5.74679267304206	21.1900203018177	25.9260829214772	16.3193208141984	29.3271020641385	31.4606118009068	4.53508155412439	12.3549723038543	19.6792003512172	7.82289038391125	15.5794344648264	18.0882806133924
86	33.1894836269515	9.47591168929013	30.4039578278806	27.1939243844664	33.2982458147751	33.4824234860581	16.6328056588245	16.7450095343276	16.1619413674870	15.0672742636966	25.1207312908275	10.1888804417935
87	14.4271632316646	5.68581502352523	21.0207071786701	23.3476797810717	34.2013655668544	9.5992632350113	9.8770423977711	8.54044648803235	25.5685198917334	10.4451585816221	30.8778870500831	29.9875937054208
88	22.6295354816532	15.7698818926518	23.7017638811622	25.2879408949908	32.1235599404666	42.6879715547899	11.9252401944115	19.3659832076199	28.5450505963471	21.9805477107993	25.2472764345484	23.2465232415951
89	25.5109747093778	42.4771435366186	42.5078273391933	24.6563584556162	35.9681001765712	51.576653928651	24.2231697076983	16.6302381721352	12.3009059401394	6.03715408090883	22.9379742872048	25.1059922731207
90	13.7451631807323	11.9083378612061	3.35545200078766	15.8341341596265	17.5017594000046	33.6502344094581	13.6412706260596	19.9048657436892	9.22818440175839	9.60542190486193	21.0264763777110	24.9457037929496
91	23.5007391230449	14.1188922182212	13.0934341600854	15.2400340417969	44.6948544100063	40.1022333608025	9.8512744980283	17.2810853022636	17.2804699303375	5.90545919722181	28.8177493582434	23.3558715502586
92	34.2273878960089	62.8829514881935	43.6866133654857	48.7283735375636	61.8496474662037	35.6761278469385	18.4802878188722	36.5593029852793	26.3555008917831	27.8973785772759	35.3670521545756	28.9854314504835
93	4.30913798193565	18.3115070008967	13.2232929858814	27.6605336338838	29.7461498337348	22.0257361610328	10.8645431896980	10.3323952274197	6.26711584768397	7.21954000976162	13.8216944958396	13.9615563802786
94	37.3834100782655	46.968614705648	40.2754133585343	48.6973162238047	40.7252633412478	21.2374544977021	22.7919734307355	31.9809910577165	15.9016653076769	35.8004893405893	35.729443187404	12.5797534847136
95	32.3677941313672	20.6445468146061	25.5564345864484	31.9379559523986	18.6562338725753	40.2803148425445	11.9672702252289	2.80987290931138	8.3928524092051	15.3673368150922	17.5416739759925	16.2256202124928
96	27.9408688728785	22.7064554249272	22.2924957049095	28.4817037863741	42.3194941876643	44.4746605291515	9.05148218882309	15.4337681299557	5.84228861268608	13.3200385444736	25.4103112739612	0
97	19.8588174883696	21.3501604756231	8.7821856503553	19.5944936314287	27.2196853024571	38.0999660359918	14.0390945203567	27.3343268427818	8.48179396619917	7.37091135869021	14.7725073280802	8.89301384779314
98	16.4391213156272	15.5899452579979	47.1896593299494	34.2864223801198	28.6479609282743	31.0299064169604	14.5700590419548	15.5010547581804	19.2526848768103	23.8895803094573	11.8769068323629	13.4913194489234
99	17.7827452645669	19.0192788395605	16.9639772038820	33.3904811023464	32.4602865596635	29.3041972810731	10.7714715798082	21.9654376292691	3.05737242474982	11.0946071852906	14.7026396979999	9.29108776080136
100	19.3527935765115	14.7338179071331	11.4533575466324	21.8604568882289	27.1962195361922	24.2316989173952	12.3201775417394	6.54897031500154	10.5550111024341	8.9016426176122	20.4766648307826	7.0589661061658
101	13.1365337072727	11.7271178139069	21.1436069993243	18.7107431791186	20.4914628526375	18.3030219788958	7.0950333987429	4.84701837926553	18.5279433052134	14.7564216774089	8.97931063505795	29.8783437874220
102	23.4765041440924	34.8380404943184	14.0337826624545	20.8590665403470	30.0470356614335	10.2777585785572	15.1355574370513	20.2017531209051	26.4666590306194	14.2813668775487	16.9496855687080	25.6235417459119
103	31.0231603074187	37.2788077172139	16.158955924427	28.473791544323	34.9446434609473	26.4551841669727	18.3812781591032	25.4573318350583	6.21184731243732	26.1754001750768	23.8108146903250	25.2540434085233
104	12.8112893925530	20.2589676332586	9.717338232141	21.8191265709503	28.1262243679465	32.0416252694025	10.5169162329922	24.3018366237985	24.091730589461	25.5983446339186	22.7412376446237	18.6551908280497
105	27.2214751043751	22.6128846007657	25.0528364032561	26.5424063137361	25.4283014576581	36.5358749688207	14.0522275862438	20.0985181999134	10.1400240009841	18.5610821646241	29.3226273596553	16.7101300960655
106	43.1316497734543	19.1523939487023	18.1408601700569	28.2723878357469	56.9752103391182	25.7676037306541	11.7727400875888	21.6730032187452	11.6841929071059	14.6344110229420	35.0216543460159	24.392719245475
107	15.9894711954724	30.452495131722	11.8878713231373	46.5012058552627	45.1548723469965	15.7337196906022	12.2057912447258	34.8318269235405	18.5160905663989	20.4410284185507	27.1976168060743	5.72253215918108
108	11.5746604418445	14.0151437407541	14.0244437128528	1.77500807447278	28.1374626057522	10.1220963373310	15.3763120922590	16.0249948586695	14.3054383095820	10.2912508807038	3.5446566789473	10.6161535629917
109	23.3728173597152	60.3298933640814	5.85608659487045	31.6710207137532	43.6048081009613	54.3446570585929	17.3578817844452	31.2887763657114	25.8707827477873	14.5376408269285	56.8564327347674	42.1085399442914
110	22.5264896606548	29.5214284338176	11.9626089974021	30.4144159166814	37.2254959565846	39.0023922290374	18.2297047162861	10.9652326290628	27.4268716262685	25.7239091603865	8.59534544712346	37.6889665495546
111	24.1631604482846	42.9343383007089	9.88783668888866	15.3300887451661	32.0753162399816	19.1416408202696	7.05900514390142	6.70768591807608	16.0733239455177	6.23000918826437	17.9716346764873	4.92910858382595
112	26.0023652054737	26.1262637629959	5.76659205405659	24.5481762997813	21.976705072877	19.2516775594562	10.9004403212110	17.8397318727430	1.45184806769469	16.0373931293618	17.7632102024264	11.2083962934982
113	26.798934588375	13.0043848382349	9.6395449751622	23.650802004426	34.8526850422157	35.4832151665999	6.06242758518334	27.8969163338194	10.0539239246823	11.7530815758756	21.4950877711438	8.77790365669108
114	14.0250374686531	23.2126668907631	3.51019028164441	31.1013782354090	51.5108519388399	36.7874460475792	14.4017927393636	15.1782605739563	14.1916063030645	10.3606262303520	23.8936647540471	16.8152093748483
115	18.1619843299648	36.8807776571460	31.2003447144159	23.554046038309	30.5573582981816	45.7272326683254	9.96237545154375	22.1030755068066	26.1916944698984	10.7236705949961	31.9130144495486	17.1703694736798
116	19.5576656619819	48.1222476825044	10.7665394709040	45.8247789456881	20.6913571213889	8.03797833001912	15.8882719172483	25.5974503898792	16.6115246504888	10.9083882167855	30.2464096880166	22.3906850421158
117	11.8280510415076	42.0923705450889	26.5317931722468	29.9642305899098	18.8384498507145	36.0202168759037	16.4948436020832	31.5038653977239	16.1289179991365	18.479953184276	39.0060945699479	15.8251176807458
118	21.6026764430006	23.6624348385104	14.5938515520698	20.3004235643379	14.4436728570938	29.4123821563848	9.10693839981066	18.8217424500661	21.4474741610381	15.6919334874235	22.8292931143396	32.8514957992957
119	26.6791877004036	39.1486906770711	40.4736153009042	47.6223524011264	71.7123044236612	33.9382705715279	14.0670410737986	24.621405396655	27.3096860562008	27.9836156426117	33.8231402501348	25.2762597557930
120	2.72691534360089	23.9824218788018	13.1785307684880	22.0373234230484	49.2813483832279	32.6314178218972	14.8588723274124	17.6406502722887	1.45797160941685	12.5593948850424	16.7399851777664	15.969444481871
121	15.1035928241613	34.0725221801216	11.9598870250637	29.9494399219489	53.5511129862501	14.1703345075785	4.63011015510716	19.4690661631130	16.4564784791195	23.4204644047455	10.4954807124521	6.73119411706668
122	22.2394989540082	22.3571257988138	17.3361849182644	33.4149868604509	48.6390004791919	40.854089022798	16.7229634751065	27.9107441691816	14.8285267453369	21.3640091743326	22.8856079653046	19.4551305446016
123	12.8866398620368	23.7546913356292	15.5771601363717	21.7273634224347	49.8559218768703	30.8834841406449	13.1904925881502	22.7359800206318	13.7451742915844	9.06485382991067	25.0214356667572	32.9239335628837
124	36.2806925205395	30.8827469416337	14.5283280001642	31.3493671893047	49.4564728408906	34.1026270178672	11.0085160543903	17.9738483132833	14.0688860626318	12.2172152464068	23.3668110406874	18.3911231333405
125	13.8159332316293	5.69215254411286	22.4063380908094	20.4154362069538	27.5653772506722	22.0591927875684	17.3352230728558	19.7298013622345	0	19.6654070242072	32.6965439351808	20.9465665626192
126	18.6307127076847	26.581106956427	24.5582098558091	27.2570932180212	51.1030541946401	36.0190273567871	8.47278758816766	10.5623098050700	8.7528181010303	12.6553608276017	15.0638733257278	9.33370059383744
127	19.8107365285886	34.0712444551546	29.0305878103009	12.3615091131930	17.0033972379191	38.3667542025004	11.4377973917304	17.3736750766888	2.13864295920681	13.6930124817979	20.0760398683109	10.8178330235686
128	14.7311634079228	16.6432653765786	39.0904694097867	16.6255701172609	34.4920730822627	24.4453526523351	4.58514854043355	14.7599800179955	9.6134879470922	15.1648295955140	32.0080048170364	6.50511019736278
129	21.0143255753315	25.9404772443298	19.9265640097699	12.3716503124656	32.1875501759764	24.4206613644010	16.4010154845591	21.8985039064216	3.77208040560113	11.7086852346234	28.4489511671796	15.2600543992593
130	14.1063856887343	12.9646439090413	28.1689180107896	42.2319380561477	29.4697604664916	14.201908271753	12.3116879821181	22.8989305385665	26.5835160995893	8.07644930300408	27.9896467262087	27.1668580394625
131	21.7396783144250	41.0634826031661	21.9464598296102	19.9774215728966	49.6643591064796	26.3395512326611	15.4679383196011	19.4507763363963	20.5892549336516	23.8174709746041	17.4149213829246	10.5604459248160
132	14.2951703007872	8.32159571616224	23.7981910822262	22.8633781584674	31.5360040145508	6.28860676954662	13.8384494989848	20.4926047691758	18.0751637228825	13.5128354021239	0.93179142014234	7.05539911655215
133	22.2180988504584	7.29988511103064	0.461937375062215	36.744901170329	49.0662155045469	0	7.61768622748402	11.7218530453684	1.56669819741286	14.7678969855528	0	12.5138442190077
134	26.7033122299555	23.2502979665080	0.863326623748748	30.4066030056966	28.3927974725127	10.4597881748619	14.4487110276992	14.7677842463592	32.6288434136146	20.3975314686864	0.215457410201836	14.0918940195305
135	28.4330646444178	35.4613116468172	5.68663798244805	33.3542267990364	33.1897958998927	18.7547711402602	10.8901400342789	1.13898415136837	10.9849046186460	17.9613593201145	27.8344328647577	16.2059296232594
136	38.6102335633283	23.3589564365683	30.1440283785266	29.9307623029959	20.8188481483113	36.7213989226364	21.7658860776672	13.3059075376788	14.7457535215655	21.0107848208143	14.407258146229	11.8527911448658
137	36.9288665767973	44.5926206288762	47.8599150035368	44.8993643280375	66.1051426185755	57.4128935444395	14.8447530939374	23.2120948325792	17.7841281462508	22.2677483490679	18.5410745811778	24.1455266690660
138	30.1274460837233	33.4112325923147	3.03360815043071	51.0247528105964	28.7094597715875	51.5146009849838	19.9641929753999	21.3876191395221	26.0277751687992	38.5210785590801	36.3227118589190	20.9343680880526
139	18.4348815986855	23.4345001178828	22.1350912859831	35.8199310071872	24.5528803266281	41.5666753333429	4.15765407407105	22.6990538156381	12.5331824067616	13.5807706639221	23.9776679488416	11.2273092566308
140	17.5464590672903	22.6454491046833	20.2577280901912	18.5049890679345	25.4999869604236	29.2153792802908	8.10022683718381	9.36941412456254	22.0977991850485	17.6174573832169	28.6350804470406	23.1422743811379
141	24.6370496482336	36.3300943526937	38.4196079148146	49.2822473615348	48.639862853696	57.0225556312659	21.5216372182944	24.1895533135995	11.8052145704491	19.7548567838598	44.6205482432357	28.1789589405873
142	29.4215811372179	26.8093122855043	11.2757772511241	30.102711969863	29.3597612274113	25.8113064589066	21.7790339761475	19.9520946968078	19.3714740829200	22.5826743122309	29.7091832915967	14.6085781765981
143	15.1126119841163	27.7593868371758	23.7583436989147	6.03326879557295	39.8083708923278	49.4635789803914	18.5288166729755	20.7959854827813	16.7054347791331	16.4782392717472	26.0442705802492	22.0230132338061
144	32.6921346271946	52.9603543983954	34.3842218310044	46.2913815006933	57.431022768491	35.5905634365556	30.7467634579989	12.2680084158415	10.5081939785786	29.7940286187445	37.7205617705787	19.7785787643702
145	20.570434136659	29.249058521162	32.588298210713	44.1778692613035	53.8403763028665	4.83532899428396	16.8531928817951	16.6920592835134	1.29068373738951	21.0372000725341	25.0535158479256	5.62061281345389
146	10.8161804908619	15.4803654798076	4.45271488942788	33.0934035453036	39.7841185925072	7.67142363201765	1.89022981564942	15.1260274297652	22.7484732222974	13.7119444313184	9.24202188936393	17.5324444821053
147	9.76115507381647	24.3121659218709	25.301533343289	26.1337578270027	38.0351703031121	28.5751889462274	10.0602361508802	6.96942593665492	13.1341820046281	6.85939170693618	31.484109587632	13.2971724721838
148	19.1973966630906	26.8467905780325	8.20750930356247	16.9755953511984	16.1341437543745	0	21.1163015686000	14.7506477070198	5.72848094537606	6.71884090058945	9.23144056557009	10.4911448418675
149	25.8917751543457	31.6866245246883	34.8943033755972	26.5198733192441	52.7692139639982	31.0700992807757	15.0627186088375	22.2234135988998	27.4615266964255	12.3884418922685	19.6805767195354	21.6653190683378
150	21.3158477059288	32.9118136213097	25.6897421213952	22.3791507250248	53.8171946372373	15.2593350953963	13.9281345243724	20.4732350119928	11.5604737845546	11.4585358263200	35.5967406030471	25.7092571558864
151	18.2659022805508	21.3379915518628	17.1926271337325	25.0403515913709	4.06691909507713	46.5591384934546	10.6329353340873	14.9925309401071	23.316190855492	18.2014759491472	22.7863289216076	9.13538764248318
152	24.4202021449616	37.1440584612363	31.5704183300374	16.0862416265693	40.67208859611	6.32548084537294	17.1578487889133	21.6604517324206	28.7534162238697	22.0879460758294	34.1450671168529	23.5372609256827
153	13.5891408225024	19.9304458260037	37.8304281195156	21.7657884487064	40.3213249756542	16.3001606140897	8.04733937930256	21.4303137158599	12.2822434332650	23.5615520723727	7.9266641062044	27.0449325337084
154	33.1894784128134	21.3677511079504	12.6079008150094	0	27.4400253737229	25.1026662203056	10.6739118932309	22.7784548332606	11.1560664515425	18.2022535966829	9.71797977627282	24.9016635622565
155	5.97931025789164	0	12.1832814587065	9.78342329884899	12.7043913295723	0.35624746877612	8.43256546484007	10.0497279983034	0	0	3.55579778882852	6.36458436280378
156	18.4238160956480	17.1693239116667	18.7129958602001	13.3445547101656	38.6775498298797	20.4150322974914	5.63189412190335	11.5508668768461	1.66311360697667	10.4088432783938	19.8208522433367	9.58524869373296
157	32.114484934512	49.1155104103766	35.8388344571011	39.3528482391914	34.066257699326	38.9504494509986	20.9699036542579	17.87456745289	24.0422052526652	21.9081725140858	22.1106750264586	20.1037430736927
158	19.2414080461414	45.6574054857213	25.5317492255452	46.4550933457983	30.9179198306108	24.4750320079047	19.5897598256022	31.6334873564913	23.0865668818692	18.9020425713592	29.9410481268311	34.5364727019677
159	17.4951950655039	7.30818438721946	30.1406181678081	18.7426260574232	18.67114042918	16.4670541293929	12.3858557381074	14.4549325359153	15.4216883183422	6.55088677856809	14.3958270131266	15.1241278046671
160	16.3094611182226	36.0953938142021	21.6005449811656	12.3998354581112	44.7730648174408	24.6701565124363	9.42452688497496	20.4873068763908	8.0714319853731	12.7622449262885	21.9410452852616	6.22655481241278
161	15.9426028402250	32.4117905317078	33.8996629426590	38.7276022171039	38.2329200561234	35.780689535245	16.9043407604096	26.1622387465238	22.0260185875652	9.07432423515772	31.839457569312	34.6260321769272
162	30.2178905987772	33.0333413377168	26.0060425846605	38.9917738119948	28.2593505232873	29.5713924647193	13.0064529547404	25.2965213908838	36.8216383933214	22.3752931751957	31.9674221193918	13.5268925396556
163	17.8756397495906	9.71107366327938	19.7826267487841	34.2464471762533	28.1665811565956	32.0478296819035	12.2708440368017	12.3297421016687	7.9467861230956	8.05259495338266	13.565981575069	5.297556044201
164	24.5769976622875	33.6536760611676	25.3821704880187	37.5657829381879	45.1876818510474	37.8512500654074	19.3856711920713	24.6703958887503	8.82182108653469	15.2128036996105	36.2205598245749	22.4398046503582
165	12.5148860891016	24.5502751354431	13.0286038604578	24.0702750633183	17.6335948636696	29.9851088122256	13.1713828287811	14.855511853229	5.61393967641578	15.0245802408301	23.5410697631625	5.01608662838767
166	20.2073441535252	20.3783800374169	13.8290287088848	3.07117681145383	13.6241758490125	16.4861287966016	14.489719653935	14.7260870818471	20.6540698212486	20.9363689247936	26.1126688426597	17.0603708331564
167	19.9821840076726	37.9297541729987	32.1245951015082	21.0629206801262	51.0986787154679	57.1262158282318	5.71799842004604	25.3619421425474	32.0049318673484	18.9499574264012	20.2545360232814	21.699949222596
168	25.702647579214	4.7198897209226	6.00892668716968	29.291699838698	42.0853235350792	3.92646257004407	12.0848345134277	8.74120748904424	10.2403678251348	16.4244035850631	23.8145839601587	9.78804330179215
169	25.9612246312171	31.3511665996879	45.0384201385941	22.8421311958227	44.323308669059	16.4011040919446	21.8531011388165	14.1683605231672	29.535335348982	23.9885881746081	23.029903919235	27.5141003030936
170	16.6685041356498	14.2852726902977	21.1542376388091	26.0910546661181	23.5736792486157	25.6820883033412	8.86074496767125	14.4075828888926	0.0266788210349436	14.4238566331785	13.8547434902781	0.398832811394669
171	20.7338697707712	16.9595958048559	27.8248784555659	31.8956208927759	14.992753870068	15.4150669859333	10.8962055775213	32.378703194158	22.0232024757479	13.4647092651432	24.9161487965541	9.93333639188693
172	10.4312609669539	40.4023133423034	34.0383488975100	26.5794013554491	47.7753622486082	32.6916861845982	15.1672505941917	20.8172326040026	21.9646651334759	12.2882776400831	23.9268301991883	17.4241436281740
173	25.6498902464876	52.1838986371138	37.163259660822	24.7535057983007	62.0432185636472	55.3968941108319	16.2656248219798	19.8064241308786	22.2099569407920	21.4554689163211	29.8223841382392	30.7885351705482
174	12.9958157541011	29.6823954370230	25.4976429852942	20.6871004367118	11.7188898519990	30.9486946836399	16.8018294732007	18.4160380541354	17.4459081663569	13.2578504574354	20.4730321651069	12.5843292586169
175	49.2855546577059	61.132875775056	43.1102404579956	45.5144059467593	47.9430238452746	41.4616773396048	17.1428375126377	32.1629238764591	31.9612231775531	28.7967021799737	9.77358863398523	25.9568947876597
176	17.4862384576265	40.8417063291592	16.5467334034143	46.1908587289635	25.3649686019310	30.7301727337232	13.8006338512290	20.6266623190473	20.4543163719982	14.8158255631644	27.6215197862721	11.3410183162833
177	21.1728068225831	4.50055134420254	23.7614041586056	11.1207383607621	40.3496600197266	41.2364908927337	9.64773888429964	6.48387887036934	8.07531764788759	13.3685975543968	8.94779724600744	17.8750722324486
178	7.45053400205598	20.0440709674945	14.1904961798574	19.5306202878591	24.0600410775494	32.4631474581765	12.8922440842564	29.5923037928618	13.4148977019381	11.397037617197	12.8248679739075	12.0106379568395
179	23.6608931492061	49.8753908920994	22.4019758493113	30.3897353596321	40.0695423156106	17.6374806499957	13.9139833144367	14.0674524212438	8.69468701658124	16.0103194418964	31.8789495161582	25.3246314449704
180	16.3137497304145	0	20.8191010698598	23.6273541318992	22.3912469867078	21.0741468785265	6.75935273720299	8.91646174671601	6.07806792082626	6.16910232042251	23.8844591509696	5.7797126399406
181	34.5540254926475	32.2104547262034	11.6511543162338	38.000648744979	40.9778847008856	39.6305877796511	10.0077445010637	11.6966615777767	15.0474757837981	21.0143308411611	22.4383962745292	18.6701730188333
182	10.4016818485989	14.0321873431055	10.5688922699728	21.0747197286229	12.7041776738552	8.49154168896613	14.0002130219442	17.0432825662752	14.8544421656752	13.1930064237869	31.7930362189473	13.6724386097568
183	26.7747701025050	41.0459610304925	18.2267574247088	39.6951109667415	66.3944510150779	28.4882802641597	18.3131704262135	21.0792037539035	27.4485643738483	16.5854820575171	16.3145001342559	20.2356439677893
184	24.4533110108656	20.6396073096345	9.56261576210433	25.7881108342136	3.10607861723888	7.38636589353075	15.9279431752186	5.30827527867366	14.0125303406559	13.6229146355783	15.1068204053881	13.4053512416379
185	12.9351785743430	21.4433782383872	20.3710039549861	9.41893757720476	48.0275172299461	40.6081322800336	7.76771172859564	11.8559910148146	19.9762522398198	2.55847651552858	7.47226378463489	14.1879969392362
186	22.7936145163772	23.0467701821791	21.7901885240274	28.0431628303074	32.5866542636825	28.187492805325	5.86834633282702	8.29029709103551	25.647877924065	11.6086793790754	27.2075086575510	16.2822936970020
187	14.4400644918338	16.7894287403343	8.58249242959948	26.7532993503902	10.6316248070993	15.5189476167836	15.9910227046175	6.71882093203167	10.6397146718384	17.7616417077362	0	2.86220282628095
188	25.430478327354	42.0445508664141	13.9559983866591	43.4675142661661	30.0427806348664	9.5561644202947	14.0578502892039	26.0072074946104	24.0503245479277	28.0172706118515	10.2541771452593	13.6496678098502
189	18.9866820950547	28.7836115055311	17.1789906133107	19.5882789231542	56.6201570636383	38.6784773941215	10.4004161206402	7.77371917860848	23.6517666214892	14.4752028705772	21.1839500218732	12.3798149329970
190	20.7372247071314	35.1655846642175	19.8628668657698	21.9155305007669	25.0340636620109	47.2419968972167	16.2943314260968	33.3041795058276	17.6948556606288	11.2411754840092	34.0048120843235	23.3777298249787
191	10.4041409891620	14.3626171467075	22.9788205691054	32.5643952600775	40.482401208915	28.6773311079540	18.4485028454354	14.9306218644228	11.7403219719057	11.4923777508793	24.5358318504727	28.8168525286245
192	21.2130644383322	38.3057288749753	14.2380663605033	30.3050760540650	32.8684589237650	44.5323674501410	14.9837299219029	15.6973574518836	17.8296616893611	22.3218149291323	34.3626456175736	23.5375519686499
193	17.8634836191029	28.8949825947071	34.9216549623694	25.6217734641482	41.7554391730699	21.8904812989578	11.9119376455559	20.0427816754639	23.2968513771595	14.0923253808779	19.3494204943568	17.5573444118174
194	30.4286269576281	16.6496950386100	22.9894167645583	42.5252899966858	12.7747443830479	3.02923405262251	10.1707130513048	32.1650071892731	0.839481434935195	17.7571672178032	13.7959519971966	18.6796988214076
195	33.9979301481023	20.7867949542534	27.079314868989	18.0665072449637	48.9436627456223	21.9348767321748	17.0162533385779	16.2391567212576	22.3840245292177	25.5023641084077	17.7141931481190	24.4835149645577
196	12.9706670557686	39.8151793755548	15.7288401988172	29.9056517172504	58.987386218166	2.71709166296785	18.8420247173923	21.6206697912816	10.3381093169544	23.2904286908729	18.9548728054689	26.4411761233480
197	16.5049737095675	44.2468337526972	15.8907045870187	26.0341879997094	34.4433752266061	30.8010657120020	10.8958055102935	26.6966922003764	16.9747413800757	17.709327047599	31.0583394016329	4.92382891632829
198	22.1222888622070	18.1283810042165	25.3557062141693	21.8952864095260	65.6404874481637	24.9648076178783	18.5269206966248	18.5194837468053	14.7553080731693	13.0795388487682	6.3836865144535	22.2680358693459
199	24.4666664600613	37.7560194540273	30.8667689530703	23.1324394082724	20.8174895314579	30.3671778940743	13.3087776801513	18.3160184753717	5.62016248578721	17.7022041678132	18.9306593117036	25.5809021657197
200	8.8377365912872	15.3906602393609	17.1859646985707	29.5438982666886	39.5190889764156	32.0443512403962	11.3121768151825	16.2097869338358	10.0258830327390	18.1708435678315	18.6008186069498	15.0498988204841
