# Supplementary material for: Simulated data from a genotype-to-phenotype crop growth model for pepper
Source: Data Brief. 2021 May 11;36:107119. doi: 10.1016/j.dib.2021.107119 (PMC8165395; doi:10.1016/j.dib.2021.107119)
Supplement: Supplementary file 1 [file mmc1.zip › Full 100 GxE datasets/100 -- h2 = 0.3/1972542925 200 0.64 0.48 0.64 0.95 0.8 11 GxEyield.csv]

	NL1-15	NL1-20	NL1-25	NL5-15	NL5-20	NL5-25	SP1-15	SP1-20	SP1-25	SP5-15	SP5-20	SP5-25
1	37.0229372138498	41.4777919269757	12.8714471455675	30.5644971203532	61.3630817802797	29.4462505248015	11.6419506285429	28.5811436103012	22.9680887681081	19.8794011006645	6.40753510178216	25.0604593999074
2	31.1604810925869	24.8133333300129	34.4555088981930	33.6892334393438	38.738828218107	42.269626388016	16.3311508586757	27.0888758219951	32.5625429596127	23.6409841850138	11.6745416151155	17.0768461019551
3	13.5731704110475	36.4360696291979	25.0942526141259	24.8258350007277	37.437958551745	11.9446495075402	14.5798603365287	5.6910048747143	18.8003480854669	15.0805752800952	29.0602160481209	18.3198715895536
4	25.0321373583772	23.8519969051983	35.6844887709238	15.1240292927591	24.4425075042787	35.934020723809	11.6361023935969	23.3918409256203	16.8972016716837	12.6781117160646	15.3701254743003	10.7876548423789
5	23.0061172965917	51.9017775272093	41.9153782509251	45.3527492424146	44.0867997981285	58.2119899900518	11.0110911604019	25.6607615270600	11.5135092567044	21.3733876786329	31.9682954400802	30.8900846303003
6	13.2906785818711	25.9910261214106	17.7754881405687	24.8794289699202	29.4207771382386	42.9596153366938	17.5364453844561	10.1341422887690	8.4629934068126	18.0188975991760	12.4803553859384	28.979545633039
7	27.0346567705868	37.5059926744396	27.5174218054819	28.7947611164643	48.2298942129561	18.1193402694383	11.5886963363673	20.953445781747	19.5027758587717	15.5936893217332	23.5277011877523	24.6931913850415
8	10.7973162861642	38.3386177930134	14.9241183955257	21.4787260390604	14.8546318136193	26.812952977282	12.7826450198241	17.1869004536942	28.910025948863	6.37638856878323	18.0549644129765	21.5467512104563
9	27.6911539400358	32.9494936965424	39.4762816741406	23.7575924621817	53.1131887038392	49.0403082349388	13.7015360331088	14.7078998276773	12.6972397510294	23.0416588486066	22.0056123979866	25.0061408430017
10	11.6017366423932	20.3781811409077	20.1716046753438	30.6167674423447	46.8805013885799	35.5456357784676	21.9049324161856	15.0055559360654	15.913284007557	10.8145502459989	23.8368044460777	6.38057980365153
11	17.0093218378673	30.7234625898864	32.7344596609497	35.8567088269662	48.7848916477683	40.7397184699030	13.1901971253766	28.5666753234005	12.9662144842074	19.7669496850413	21.3341626804357	18.6328190339649
12	19.1175861717199	42.5612161560011	6.01486403335922	35.8111185353578	9.46576167372167	28.8344106939585	10.4133371158619	25.8285255494437	23.5544701787935	21.0137068780515	23.2444893921352	9.07231653778324
13	15.6760679999262	27.2235147223418	8.965738333891	32.1997090714872	37.0809052174206	15.3952522351377	10.2246844229005	10.6277004442199	20.3267934375894	9.7602447741296	16.9407391955162	26.1076674219295
14	21.3861460637165	11.5435149173040	4.50568408459689	11.1659787768168	36.6985856131929	4.20579897952363	11.4332512385712	8.28844992064063	0	17.0606973984927	3.21198770415361	2.03788251746623
15	10.9803093106183	15.3100225672767	4.01489632334516	15.7269039116721	36.2292579268511	0.441235680501666	6.04662819778008	12.0566063722697	6.71842822211169	26.2221485552971	20.0598091261859	14.0140851362074
16	38.4972872942948	33.0307618181962	28.0158557230608	28.6129567998851	43.2047528313124	25.7358231841646	21.3837163311409	21.1839524206374	7.50334011968532	18.2013586196218	29.328488374397	11.9779896714446
17	35.5777443963473	55.380635252723	36.4455560718027	23.2810364220801	54.2126047660019	46.6006583091505	17.0107859311350	39.7336697233674	20.0548563296978	26.9207599156103	46.7769890316476	28.3736179958745
18	2.83170074911426	16.4775034740276	0	23.1762361006799	5.16493829596122	26.9877027964242	4.51677959624278	3.87114475474338	9.02988242117798	12.7943871627541	8.08930385646862	25.7807749554386
19	19.2154445697254	7.5476623546711	29.5707352557575	24.1632499344618	22.3240178809895	11.5411000720917	19.3686070523034	5.02903589441842	12.0262693058708	10.6821526275012	17.3008901291395	22.2224527037882
20	14.5479685332407	35.751268157377	35.2048582420415	41.9698702624592	44.5948763957621	8.03213017650945	15.8640587172499	14.4557573506476	21.3148296583748	20.089118669893	21.6524183247695	25.0101196652673
21	25.3874230704158	44.7696972179959	24.5680723228202	38.4230252968365	24.3623422615909	11.5423783316155	15.9802955913845	21.7115996574470	2.80502341750371	11.4073927831181	35.0458195675914	22.6805663030667
22	11.0267580572015	15.3860627172892	19.9481498038347	31.263833761553	26.9276936238749	29.6059598743246	7.91511149665191	22.5657428381353	12.2631175023439	12.0432069676595	24.5034683508461	14.8277185894409
23	21.3746505308199	36.0686118414609	31.5611366050104	31.7485586040101	27.055510490212	23.3717045122531	10.8247820574905	31.7637850069719	13.5557691873486	18.8160142770713	16.7621279448611	20.2380864443884
24	32.7022455934284	53.3510642185261	29.6256278212312	24.0676502195911	50.6005441495866	31.0393744570714	26.8255830771460	21.5423727551108	32.1621657174317	25.8631930669233	32.8368710186115	0
25	8.71651673059526	22.8051655809341	0	5.56166761548472	9.94132895232995	31.0612243712108	13.1356491001891	18.4685450137464	9.01740733311677	10.2776682185754	7.42509666924006	7.63404355772955
26	17.2429046061519	31.849207625528	5.17534309840528	33.6355885549822	51.8182738828903	32.824278439298	25.6909621736288	22.2769248717768	5.26134301265633	22.3042704290646	28.2316022180464	13.9131212804314
27	12.8506024247253	19.0381765205009	16.5309146240427	30.0385290093006	37.1615710741195	44.7676418660173	15.4583759950076	18.6155040014713	11.2171262350415	13.1426097270756	0	15.4963361588927
28	25.9346731847489	29.7952262647714	29.3441696865616	21.5430267622009	36.2744309242678	47.0864061344845	19.2153647950344	11.6162697664669	27.7473817648911	17.5439729369216	21.2533631640371	33.4079522715098
29	17.5517046940483	34.1824698096584	33.3624271458118	32.7852367477937	30.0460565913422	39.9879431124208	21.2556591515665	21.2758378801757	24.1775830569751	13.2808419355901	29.6069133329735	15.1702308521604
30	19.8722151066567	22.6859800623068	16.8560337825101	19.4639721088157	30.3744558693718	21.4598811641912	25.5279301672738	19.6645022239154	12.0701677080054	8.92951587724847	12.5598738193069	7.30570520918535
31	23.1561508848877	36.5200385828732	33.0825503535962	51.720841712297	47.3865641311918	31.858564522728	17.6013572674120	31.6731033921422	25.3568566784301	9.91999499971813	22.3557522820747	30.7833928280227
32	8.11514537948098	12.312380191462	6.32950304006496	39.3202551226076	19.9100179457435	29.4153307667269	5.6113659170838	19.5432280416332	17.4429419550848	16.0367538117255	31.0249870978758	21.8827786322839
33	31.8696630307828	29.5369943334448	14.1840987652192	17.0037494340803	8.9564645775184	17.4901841309962	5.58130381663645	17.2462560113383	11.0754604016694	8.21443882038916	22.7752967486388	23.6745642700061
34	23.5973928375537	24.2379309096471	28.8184081218736	20.4766173818118	26.9707611996794	29.3212351965406	2.87992555897433	21.7583192249316	22.2231333847132	16.9560240017912	25.1244337832421	15.2215522178135
35	25.8238859754298	45.3293705716585	34.288000670553	25.4481637555302	38.1713263881550	41.4421566226308	23.5946542113492	22.8566401897073	22.8684309499743	21.9463776669600	34.7899939430543	22.7210188292242
36	13.7366237017910	19.8302054532397	7.97523867024528	8.86756387401626	31.2209859095300	3.58092870557566	8.2436648324012	14.7570187707349	26.6731402469191	10.8342955635730	31.8084026041346	16.1872089091460
37	22.3244372555201	29.0227246700324	29.2042148397831	22.0125382991667	30.8733012575295	19.8955897366566	9.25614704206887	19.9964554205408	6.16324496143018	17.3843953680433	18.5760397894744	6.49342935584043
38	26.6690564701886	41.1016986002293	31.6435402580093	37.1468103139449	49.7181411351406	43.190952707145	16.6358384989099	27.4970286704089	31.0343546886580	20.2156871172008	25.0372907795797	35.5179839564604
39	32.5452059523453	41.8290957581376	26.2230779384535	25.210993999071	37.8596538308278	43.716476887891	18.0945225806111	37.0016651500488	14.8886929550974	22.0285322746208	20.9168994075655	28.7151602709617
40	12.1039174472225	27.3113968044312	24.5187091475253	19.3044172528043	37.9095702281064	24.2829712469145	12.1268509194365	22.8148061924501	17.3966494726403	0	11.3998960560180	25.0607080062248
41	25.4017994099522	50.9557866188803	12.9101799320959	23.4656223177172	43.8615339933259	15.1079304387466	17.8062146386083	17.6466011489189	27.6374347915245	24.6853501324224	36.400430909983	23.1684502570548
42	26.8721219538245	46.1161623874646	44.6855521033018	32.7222771652566	25.8333232006339	39.6628045261461	20.6321545142146	28.0744407423726	26.2368953630535	14.6850122554584	10.4955413330374	22.079764728966
43	11.9096823946791	0	31.5276516677245	13.3145752604698	31.3897352288951	22.5022895132739	5.58643245404925	10.6055785881572	24.1161271356486	10.0299997880447	9.09112302570275	4.41615345531699
44	25.939256082914	28.2140042414538	19.8794595732381	26.2426901611996	32.3606190352508	19.0834697607466	12.6795949643692	15.9321441522166	5.14550863361192	15.4362758557058	18.187824439983	11.7507039790058
45	35.6496197305825	32.6619226522342	14.5858158617266	32.1898850511652	38.8510155913325	28.5546440960891	23.1776800505625	11.4285530905435	15.4209309310919	26.8287966068504	24.3471187415957	21.3980678906419
46	24.9393643185376	57.1968909957872	27.2499915901078	36.042464965563	52.2977400986407	53.4446402160903	13.2480108946053	32.2042119449515	18.8855978980769	23.9726541529938	12.7475213728227	42.336768403405
47	25.3609658506281	39.9661899327445	41.7972435245881	42.952600745358	43.031799793255	28.5941338307626	23.0469332376212	26.9776101139353	29.6287428489802	18.4523118108772	26.8522045129473	22.2098232805101
48	36.2615140210554	31.9209680321795	22.8210518386029	36.5487818705763	52.7055727505165	5.59289416835565	28.5279035585672	36.4900747993520	19.918625795833	14.3822530130734	23.6707458897713	4.51859541019829
49	16.2562401591481	11.2389537336982	26.8071440805118	25.8044852926415	26.4462400232352	18.6691464627080	3.39985054063732	12.5455032924457	15.0064282549537	14.1415713348863	21.9641883343922	28.8445870787484
50	14.7626435204565	8.06859039385094	16.7795417654033	21.9509193989649	20.7631455238992	11.5833709644081	11.5963793269601	7.50893711812567	17.3622451957811	4.30535474170215	20.7981515443822	20.0497621065282
51	7.0514698503842	13.1182711563099	19.4851948281777	25.8439013031417	27.1636151670568	36.3963458921114	9.37728405177144	15.4551997233981	6.90737705190615	10.7874241704921	30.9213291707065	22.6413451056422
52	9.32367507601914	24.9961642306366	27.1353361402708	20.5975606189441	12.8590970133227	23.0976448433583	13.2227357635646	13.2330474452373	14.3466351003577	9.55583225510483	13.5584126056335	16.5068414574556
53	9.29708344569281	24.4777728798292	22.2998780673883	33.5721803242587	27.799778478167	27.2523022474379	12.6700646543608	20.7642738429633	10.4277402025363	14.9185191880323	18.144327306355	26.6609103662897
54	39.8108362258843	60.1298362211639	50.6614834625739	46.2086335610283	44.694449971878	24.6568482777056	22.4626406422398	26.382109233484	20.3648415896024	22.0602476853927	34.3938909709621	28.1650655695638
55	19.7046428600411	33.8385298230213	39.9951761462399	27.2057265094423	30.9600264707481	36.7068508547864	4.65208648360453	26.8328967736605	15.3920582574171	14.1240174693453	15.275356323112	27.9020772258184
56	22.0025301759428	27.9979005081345	9.13391954839864	26.8201040692192	29.4311527094076	31.5227830227394	9.31933626570373	14.1207486628815	5.64774508077863	8.66581051051163	17.0511180777667	3.29392345336252
57	6.41604407342787	9.53280924841302	24.2396314295607	29.6617602460748	23.3770259868746	9.57846470036148	9.30686119719813	17.5896225276974	0.374972763630097	14.3804030567621	20.6404731214275	6.01801806701837
58	12.9574795444147	28.586295541621	29.8589396319147	25.1177954894033	36.3496616485136	39.3723135922753	5.65797950666183	14.9680630889154	22.7474730670483	14.9851499342478	17.2086461252333	23.8298004627809
59	15.0845141607088	25.3647253249072	20.9978956972782	30.4789684025528	33.9004762061194	42.4945282992608	11.8057378727012	3.26672463155168	14.8928534786932	19.9396333471786	15.0520557910172	15.2978053378498
60	12.9107034438181	22.7974515136489	18.4739040687914	27.2453349727465	44.380004460203	41.2018127991083	6.32170078622318	9.82984251432179	7.40866900925595	10.557770694227	21.1541272339041	3.25880927359940
61	22.3563084298981	26.7447146305124	6.9778243990051	38.1095174362717	59.0815770607602	23.3320328699728	12.4391947467237	16.8649474835350	16.1294362900322	16.4479098614672	29.0686182571046	14.8874055406676
62	22.7595949709307	18.8995449393647	20.2791796223402	19.1072486282354	20.556019195334	50.0883745504624	20.4706256173132	21.5915521090944	17.2398604481577	25.4634123220572	10.2051688123207	19.1777454965902
63	22.8997685287794	19.0138057997556	34.6520896223419	27.3470429314992	21.0788908093808	42.1683506458703	15.0209762464079	22.8719643861894	11.0105961164868	15.7089826337949	21.2292480193934	12.4242765966158
64	22.5579542440891	35.8318018360391	27.9689513353124	35.1059904372219	45.3315966028342	38.4010287814094	25.8156431008580	23.3570219427178	26.8899230880871	16.9964620279675	20.6768717403616	24.9496151242444
65	27.7138440438072	21.0982762314234	21.2046710222538	31.8149615865423	23.3287318159943	28.0439327062661	9.33225684794269	17.6924713244491	16.8800960708319	19.2736253965598	16.9834554521673	23.9302000112929
66	22.8276359677358	33.3271709401446	18.8976457317956	26.5828745728821	37.4328964547028	6.6481641139056	18.3577343829290	11.6867331169254	22.2057171313364	11.9153714245524	13.0212556104645	29.3056373282861
67	16.9471285002004	28.8248456753149	0.305510300074765	31.7825371088292	8.80562857410288	2.36469844212769	11.0485217127224	13.7853301478219	13.4003212774694	21.4055060357261	18.4672699398819	13.3843577437014
68	24.0754716983588	17.242418134967	26.3411498146483	29.3713114405864	42.1249109696017	27.0299069688828	9.5088819636283	20.6431667273767	5.70955170044363	11.9788935527139	3.08704973898503	9.12266918599102
69	25.6482306283218	43.6301413055566	44.0530545851745	28.6643640808284	49.2898178860012	18.5388536818380	26.4327122394925	27.4563428086905	14.2913937448305	22.8937120218679	23.3999106130663	23.662747495632
70	10.2106219900991	10.7437611516483	6.18777191561333	14.6582667271872	4.31516100948391	7.95248104836385	7.50820081419566	10.3882010955766	13.6784850662097	0	6.61475329958714	10.8110553436205
71	40.0118877199693	61.7479042401762	22.8839206328159	14.3663120220697	59.4217071521082	56.7905198145424	13.0869425590238	16.6716548968992	16.8052842203621	10.1978550289000	22.9374049589647	25.2348340771837
72	27.6954646674004	40.6594965350205	25.6597592174145	23.4667716640113	30.5046730391885	55.3682519395994	30.3704063641934	21.2135273559982	23.5093912252035	21.7899812998906	30.1991014240757	28.5101147337026
73	12.8940850533312	8.35556681883757	27.5634334552799	18.7222038673489	54.7835432088685	23.074430447603	16.8522655108613	9.92453534187562	8.63137663335566	13.2573294821238	24.5834104894376	34.0304478606825
74	24.5603503082727	13.7115115697744	13.8581825557237	14.5880485587853	1.88449218080228	9.29785538627847	9.01281490134536	25.6675272071876	9.88078235025857	13.6155371485982	33.7438400714424	10.9809170767350
75	26.6128766413828	13.8676362290702	30.3752772871771	39.8160644869513	51.2193807366452	23.9473874040970	18.9290826774534	20.9575904535798	2.48572722846693	21.3329916481239	24.3373976661181	26.1177970215566
76	12.8522089565887	43.2306306419123	41.877347776505	29.5455706586883	55.2459844035015	36.4415137825565	13.3159058292283	24.8400792693387	23.0345625737684	23.2964449726692	15.5491564966127	5.05162836900792
77	16.9045915819541	51.1757453018972	36.1630518951891	28.4625997031930	48.4699686894573	33.4879464430659	24.1811931029058	31.5873871020251	21.5493680224577	11.2072698506952	35.7845965230311	37.5456937652529
78	19.2433674742059	26.0671537451198	0	24.9176277586739	33.9739615301003	25.0574240476315	9.5640724484569	16.8175761749757	17.8539435788943	25.4733025241903	27.0292320788399	12.2010731402104
79	15.6291649910680	33.9822122149299	39.4125980752333	38.0769234142743	49.1123528180105	52.0474800909593	11.6149670456337	16.5269732949221	27.8437791282863	15.1258082864167	36.6582077097101	24.1790661143670
80	17.9666399098443	43.2452345944746	13.8535774748889	20.3888608878334	50.1648140321107	23.1453352567152	14.5659170095024	19.2043568301587	22.4737831700987	27.0601768830498	17.6629065539619	23.3547142401318
81	17.9555871388634	9.86691914885109	0	0	21.1302700383458	22.7808267185403	5.35050271932463	13.1191151484333	8.49731916598979	13.0210057198577	17.1531792244351	10.6188732896137
82	14.0778891047008	13.5272619802280	29.6624331870150	34.5551664197417	38.6200082976197	25.6887951432182	13.7922444796970	31.7894758442404	0	16.223757602638	24.0605328082742	15.8655149797703
83	12.7524718554388	22.4868551429731	13.5528306617892	30.8312430283035	28.4259694899546	0	16.1443593779982	12.5146662729872	5.75442596486236	8.68615463900525	9.65563430985069	18.8078576620397
84	18.0656134335559	53.2731974592936	47.2427366578571	47.1849927019994	43.7917146867182	46.2854495051377	14.0516675565374	32.4744622260291	24.1368574384730	23.4271073454773	49.0447772081586	27.865932488184
85	13.1067126825015	27.0722416159594	6.90786096986833	13.1444750233667	23.8910883609848	20.2914368104751	9.00027905317589	20.6863784888833	10.9225820788357	15.1704327055637	5.26578553133963	10.6833510636453
86	22.2938863291013	39.8200253163099	33.2754500208575	10.2656831844590	39.8898339866358	37.363416038429	7.27934177253051	11.7858652950599	14.7438148814168	16.9664036361582	25.7050387937473	15.0995610126192
87	28.1060116021618	38.0700952553579	20.3241072911491	41.3529803776618	40.8636224896993	32.1824539011642	15.8976716689931	27.9986552142547	23.7884893298152	21.4381249765064	19.3962582950634	23.0296412249132
88	20.006178748366	35.0098851885711	20.8445981537214	39.9125831300148	33.0564720605175	44.7620573969761	24.2461809693839	18.2693072151356	24.9967889145536	12.5249387541901	29.5089577608034	20.6937465338559
89	11.4832150253003	17.826165274302	30.7143703990080	8.28646090379028	20.9963641335412	47.7317992436478	19.5768450782331	16.0093387397519	20.9514549295937	13.5995692064743	26.8708953692028	27.5534395752607
90	6.26299650218871	14.0233270027367	18.1936426882437	7.37651068761501	25.358346663014	20.7431176726896	9.15916119250721	12.8639923306704	3.19460363965473	22.0096179834893	18.5592806827386	9.83314950984323
91	15.1846858485385	23.5958026563952	30.8881350177829	14.8062152229378	2.97945607321542	19.7183592711754	14.1513826021483	9.78164654548013	30.6957465444978	14.9069767493905	28.9006134944011	10.0946211461117
92	17.0881184243417	42.7173215280658	5.76671190532914	20.2423840456919	55.1797138983982	19.4638338573595	12.0413468078931	8.1331020208221	4.08384022924155	14.6392137330645	32.9242048240938	15.5041444932062
93	45.2975274224853	48.5871559617037	31.1684776112534	35.3872156964018	43.5536089281612	30.2228054470100	19.7410414987809	44.9061479462463	17.8518084719409	34.9849344992464	39.6342297299649	20.8351398444853
94	14.0909810529695	13.1041022308687	0	30.9942689671063	17.8553694398570	43.9681674992952	13.5349091036489	15.1043688399869	6.17672975139354	20.3221885701082	20.1840036895090	14.7024605874012
95	43.4933028601335	30.480947136529	24.5334753213883	29.7652058924825	59.376293288655	23.1803768188267	30.4671180855446	20.9534924951982	20.5871896240643	18.393332477729	32.0233362876962	8.39685532305715
96	16.0897096536794	12.4903874995444	16.2365650645809	6.93389509222547	37.0411661390968	15.6023451174213	12.7558797049439	27.7311207795306	15.474102316411	19.535626078872	20.9275821218628	18.2634718146309
97	13.6814209785928	0	25.1981222281795	0	23.9237538494845	34.1509178072061	5.35433074721556	3.85403346329552	6.39316554834411	13.375874605234	9.79214261280146	19.6360007509250
98	17.7748329362754	34.4352135096114	15.4278045240794	38.9614638100379	49.047550072611	20.9805169604410	19.7180001168174	15.1791409308248	1.24260800202959	14.7518735418074	15.9349887949394	12.4759466975613
99	7.5371547978789	4.9373707073847	36.9856382084038	11.0146238462929	19.2879469179325	24.7189421311247	4.04318448286707	19.5248792463515	10.2574188509253	6.30371525893552	4.13789537577669	0.0908844104596831
100	7.93958098400808	26.4209291925367	23.7588247799097	19.2643608604837	30.3416645410187	20.7817411106868	17.2927851989244	15.4187722224824	15.9060602173164	3.15858158566002	14.0658052773889	21.0244999768367
101	31.8545394429014	60.2185802642713	30.6113110117706	25.5059660449706	48.9055264629494	33.9080471666886	10.9420133180305	22.8232810234589	12.7668806529463	17.8312291755221	39.0637599352226	27.0549035911739
102	16.3823003165346	16.2233594522596	21.3788642355102	24.9744942724493	18.6153206093040	42.4250195787132	14.0745532443654	16.1382905126564	21.9082776270797	9.90019368317832	18.3710525473622	23.0174696035767
103	15.1383184988973	34.3586316940949	18.7023040332318	22.8078713869319	44.7293782675744	36.8483591912609	21.2651435690433	12.7536338676703	9.74978548053697	18.6126550993789	26.2553792306301	12.8330845785569
104	13.9614246454805	26.7291094003223	25.9805627717412	30.2215271082905	20.8416662052572	42.1143017822882	16.1601343930724	1.14115145186000	13.8934933890500	16.7782062411637	33.6169171320074	21.0132465080661
105	12.6728492691619	18.8043137691762	18.0522618205935	31.3220812482172	25.1275132524597	30.8503417157631	13.5645409472729	20.8498790882390	5.02085560153796	26.3795062111863	22.5704937981232	13.1160830621952
106	14.1599964213281	13.8611340500489	25.4284266550574	0	13.8248172172401	22.7732383838814	9.7936758176695	16.3854236945836	13.5206878544950	17.7984008798216	12.3310240927863	2.86483849731592
107	7.09722950193938	0	21.1448400471047	3.32733310838383	0	20.2763369332206	15.0686926469304	16.1161659013555	12.4041885412844	8.92559936263638	7.6628922250399	19.3674948005145
108	22.9446803673009	30.030811228668	27.4718046867412	45.2060841560795	33.9597570121034	52.0251393469651	9.79328985993265	19.7988527762466	15.9116220053548	21.0974433904010	40.1540286806463	5.71526947875731
109	9.6831700684706	19.0916881284209	20.9972787203051	20.4179481564496	11.0654785815992	31.1169071719569	11.9972222254192	9.52205743999008	7.56511603854569	8.70413120019991	25.9228038291707	4.32655238865744
110	22.7913187044821	43.9538432516808	19.8624901156498	26.7144706736497	36.2298297207135	10.3298938992311	9.39099352356795	11.8881107068210	10.9994004212424	19.062694909163	20.1934305273970	14.2273505492223
111	24.8654673879455	26.2787163347605	13.8485340599867	27.5083296444055	41.4354038492506	29.6764492435464	9.8807190071728	18.7017868437550	10.5278387921239	19.6356631456785	12.6048075369199	11.4077553124673
112	19.338348758481	43.1588929123878	30.1921699749021	20.7221431340236	31.0899090197817	21.5714437148521	4.59316258456409	16.9630220397976	11.0690130668084	18.3003783829717	21.3945268215730	25.6698495484468
113	13.2931802813582	9.25467575157285	35.2801526690583	22.3720642713468	28.1666255444790	14.3701890010212	7.95034600345241	15.8924352279013	16.7693411118397	20.8793746649308	10.3741805433950	17.1088433534425
114	3.98195504510119	13.4292859948120	18.7428559160665	9.85191993409934	33.2193058844584	21.0938666546488	6.9351404755109	14.0558414650369	11.8776700195552	13.3887330324192	0	24.197349407671
115	7.6952851704082	8.42611662761018	0	20.6986427623582	1.07083025749332	35.3983222051104	1.59382107334754	12.5372144586671	4.76521475012832	6.4901476453666	23.6338879040408	24.8331678184366
116	10.2441213104289	22.0903120154033	8.68331010166518	46.9369208301301	40.2441567174683	41.7743743562205	13.2744177505669	17.7322190763144	25.63861841004	17.9893081506791	22.4463140157618	7.51936012388226
117	11.3465759494736	11.8907832936357	23.6945051253056	23.0307256904803	19.7201219973114	8.99827252893611	13.2242543496060	1.32841964359350	4.85527682108587	11.4006702409992	7.3878050246503	0.073910571518688
118	24.0180427188652	55.1009024342512	27.8525270199048	24.2415167954387	16.0947887955204	27.5179276046733	17.6711169976427	27.7389159928529	24.6561745984296	19.4785619251934	39.7943592939087	30.5700209923934
119	18.8277857260548	48.4335224161094	26.1571999193915	21.7309581924326	22.0098412360163	24.1182654909416	18.5512686482439	34.5431634908498	14.5722435017195	14.1219451203795	24.5695429914231	19.6547727020166
120	28.2629108582828	33.31387125427	19.8309357076644	19.6304292522664	15.3425479298734	60.0536755664673	18.7335173107762	25.8504324818129	23.6843909612556	8.42806925791697	29.6969253254414	18.1272109078572
121	15.8407797376054	20.2419876160624	15.3816572188303	21.1779816997503	35.0673135269477	26.653107827779	12.377340302652	12.7827466232176	11.1688606084456	15.0142915343903	12.4411321771361	14.0613713247388
122	25.5184871213364	32.7388142631992	9.89783087268964	26.8137476940724	8.43810948469797	19.3411776051719	14.6486552579126	26.9313302220415	12.3220743093392	14.2943019562308	16.6450296251177	2.31154370078631
123	19.2980752882847	10.9311920033614	13.3205153635005	11.9580921496874	12.1919955452865	8.82872706487797	3.02867794113367	14.3341759366005	10.0894532572691	7.3990687781446	13.1057878232924	7.48369752413336
124	15.7644833833832	0	20.8455990210949	9.50589333859265	8.61860170379014	5.99446522622293	7.49761894123949	19.6476506910624	15.5972589901029	9.45124373929194	12.4043437977798	8.9953162030532
125	24.0041132733408	21.5632615504781	23.1682215784431	32.3287205043173	51.9286494620873	16.9322308822080	6.89758706770456	26.1229869858073	5.59258183538005	20.9360819232482	20.4163645969041	12.8094426508737
126	31.4239568259888	27.5751274008544	13.4692159860069	40.6095730481781	38.3552869339702	17.6561404692085	23.3298054813159	31.9814433510438	25.5257952647316	22.7269347641326	14.2617791780187	15.3974512779405
127	18.8861434062990	23.6476977049499	31.5275531837732	16.7649837163433	29.337515947625	16.7912514172372	9.80231274071812	15.27073820623	4.46439687895566	9.05547056047024	19.3596589141875	14.4111409023707
128	17.915784637935	28.5625481255778	5.45411577445265	14.3864736537788	37.4592920742267	23.7934684392755	17.1632382691277	23.7860321838509	16.1215628576094	21.9455333132684	22.8081376084048	18.1807098300510
129	19.8906341218463	33.5376255918300	16.1971304932760	26.9589619318469	37.2297103793058	8.27101268955548	5.20823153596145	13.4301634392410	7.94841433970802	11.1283651626877	17.6231584366629	34.6936896243905
130	16.6385827064439	50.3867834204838	44.7493907618665	36.3134004091448	21.0509132451196	16.9987683299397	16.1647420968770	14.3447396058976	23.7277759621934	12.6497642369215	9.68851172302286	28.7080259517439
131	25.0040486089083	41.9237383624196	28.3824243837304	29.8945681393206	56.7538496234638	41.171563470934	9.69288025945737	31.2871047967157	18.8389505995288	23.3822581859239	37.2848715997794	40.2241222655279
132	25.2294543297929	22.019785741434	26.2643059833496	33.7531210886917	15.8620163768060	38.2363543823936	7.07327319697936	16.0523008109596	14.6982498142887	17.0982784812098	32.4601788595023	13.7426534471412
133	17.7298839064266	2.4087273409508	11.5303094895664	32.0672167765619	37.6521740830117	40.8356990813917	13.0002855037948	7.81368963031351	14.6460983408675	15.6265063606882	19.7702225718994	9.6809720283089
134	6.27023045942171	12.8765998751528	20.0980954031667	6.84133288521915	42.6761284792647	32.2715242962464	14.768923372657	10.638390636981	14.1744068412822	12.8258061707125	9.52473839271332	26.5529797603775
135	15.3931091633564	23.0410327257133	10.4871102232884	17.9337226373787	58.3718372239479	19.6457732091951	8.00679839738892	13.4062364806960	23.1213282252287	10.0941422531898	15.2178315496448	21.1419375537221
136	13.6674250081242	23.2689263268348	31.4506465924187	23.5328609223291	43.9483646033937	52.7651980387186	9.84195733395326	12.1047200906820	19.9552568553500	20.8802716495706	24.3098811793056	14.7149227631798
137	29.6550017165566	24.3048377733090	19.5087653034946	33.4620770140684	38.0604715575291	21.9715173216712	15.9506814872968	17.4317853183814	9.63901503082294	21.1171573009553	21.791968015435	29.7810338883938
138	19.3605424275971	32.4968829797272	17.3898174505266	24.7300901363845	52.5775447828559	22.5873202429115	18.2563955526860	28.3456789316731	12.0490003212570	21.7821016209889	17.8330599188119	18.3301284444151
139	7.68514666953459	28.5553474036642	15.9095103383881	42.5389051407221	31.5727720518048	27.7707177484106	17.3463774428267	12.6812886422979	11.7555621029605	23.440101352766	22.1079870028494	18.7375442780849
140	7.72457981294815	0	34.4498487836851	14.5702874723932	14.4869874407615	17.4238991191687	0	0	3.50931225431205	17.6543071569551	15.9140769777858	10.5138332039012
141	11.7660234111682	22.4899619677395	20.9671272370446	39.2408475762867	41.8492715218607	43.0199662449634	15.1724170434303	24.6768795439166	7.80938946192814	14.8409712212500	45.8898808435399	18.2397274324493
142	22.0703015267397	19.45775928674	23.4762737148430	14.70762372281	32.2585648660769	28.2958573139967	14.3899892055523	13.0524010097989	15.9762165273803	7.78602298041169	22.5797917023990	15.5124639057627
143	14.5461568985346	34.8562960809930	37.5245412970419	25.5336844472343	27.1744410466138	33.239618252761	20.211871124467	17.7852403978315	23.2176855214640	10.2126935519609	22.9230336474799	40.3710736966291
144	28.8225712541235	6.83911859254217	14.7548825351877	25.3980209635429	34.8197066940931	45.6449892495981	15.1618197788158	9.29430731229135	22.9957812456216	12.5616745424528	28.2859048115159	4.9725313945352
145	19.3414474182241	33.6719223433706	10.0593589686170	35.3721835178806	42.5652748876566	40.0432169390987	14.698455138913	22.1424429381228	7.49236493248058	23.3294863363367	31.3121515067854	21.3403232825556
146	23.8759258199727	28.7249854602628	25.2203035165068	34.7333388933586	42.7693510688575	48.9656200876687	23.4650461939655	23.0422268395409	15.6904063499739	10.167983494725	25.7170433381088	23.6306481595692
147	17.4529947826525	26.7379585586191	18.2076600911519	27.2772960049816	17.8297173660241	16.3828161312054	4.8683698104991	21.8495535606376	13.067814225967	8.76098298937902	14.5628387503212	16.4565381316448
148	9.81346685109864	24.3020708361662	8.54304841527739	18.9709357356740	35.7643567065361	51.9405537546563	8.95850189193903	5.08127946095929	8.5832225714279	16.3418593744676	18.2646167855381	24.8075639788501
149	15.9957676337311	28.5361148231204	0.867445237096362	19.9961367394849	29.3547244608550	22.1443414570936	21.6526288036932	17.5110271558277	11.7842548563434	18.358135035497	26.0287954382729	20.9601277105677
150	23.9811593713843	30.9169543599823	21.2383397638703	13.1645646491769	1.88952123805313	20.2367547892590	13.3793757281566	13.5273764872899	12.1560948773310	15.0546289244858	28.5914231388987	7.31830734838253
151	26.4232562367861	24.8145354873219	35.0074612011069	25.089144502139	42.1639381927709	22.8092153711192	19.3159300167954	15.7866754818033	18.9319587982558	20.3181288381553	31.1659832130634	29.4887113327206
152	7.17253754649938	0	10.6423372258144	11.6346202786218	16.5833899932772	20.4133054937145	0	18.3025551938197	8.10198610803534	3.75918106593187	16.4342538887317	21.3012041078333
153	22.6212330943477	25.8293352150753	30.7863825073535	17.6919969939159	44.6451505287781	23.910145050718	24.5087369466367	15.2416679986647	9.53279965873976	8.91937606899444	24.0019129232394	26.7981107193807
154	26.6223764641862	44.7764458350764	40.7506825003813	25.0618246582363	41.2022717610246	30.2990291929826	14.5625007451817	19.7876783341177	36.9631825555985	7.26751386764939	19.7937278540898	16.6366676268471
155	14.5742202510426	25.9173988008576	22.7891380954711	26.5625107381155	44.0353800122617	15.6048875101357	24.716235134501	27.3422586705061	16.0638265088351	13.9622964791813	36.9232210279033	30.4368046509895
156	19.3212068796802	15.3750492368677	18.0024367415857	23.3770839007441	51.9847910226989	0.893971869881725	16.2469906423509	13.5662732944373	11.8624856044167	18.2817978372113	21.1713115399994	12.9923987228922
157	27.0730444818534	28.2601536107002	35.702865527425	13.5090130280152	24.5255141986426	56.0672250778524	16.358430601268	31.6320065916458	29.3468158045569	13.3678730487999	33.1014184896538	24.2759793546093
158	17.0200796575206	11.6823225247494	12.9586746470702	23.6254645119073	44.5160663516749	28.1475284556925	10.6338644192717	17.0503770387526	4.00206054347366	15.9848436002956	16.8714232058081	30.3866234029573
159	6.55291238027081	33.2187633922354	33.297700036773	27.6968729822934	11.6452610787427	38.0145006586191	10.0492164537465	20.1679647060454	32.7869310619043	18.960808189586	10.9878987799624	26.5200310214037
160	16.8513931317203	39.1367787072571	27.2897597720956	31.1020323431126	9.58164101762533	30.6251629401233	18.1162586238364	25.6265014386088	15.3581216090615	9.80188510811918	0	27.1285084771532
161	26.8742743522114	34.723048400471	42.8402717728011	39.31809860441	60.7628163534925	31.0268460237777	17.4242156550276	30.8788630121528	31.0304760742722	12.9216844810321	27.2962098856809	31.5511900095717
162	8.83689415289228	15.8755462526522	23.6270720205874	22.2645350216326	22.0359683501551	30.8549799239812	8.71675222386208	16.3778543301744	0.205916143749617	17.7088361619689	16.2720256884688	6.29994194097903
163	15.1901536584862	30.7793217862879	49.0333368870915	26.8486059273938	61.4743598851745	36.2656730519183	13.0847727547011	9.08061316093902	12.1156773343923	5.61004213771764	23.0217123597513	33.4237776324665
164	18.7137984400051	30.3209060017784	19.9347854338293	35.9846821968123	26.6818582165307	33.5289921900614	13.5258792436184	17.9245654923184	9.60001322525688	5.81624059483534	19.4055486366263	27.9835517893885
165	16.9773078693965	16.2638703233656	31.5609042289922	24.0365326934849	49.2065532655927	34.2432142579259	9.97924480330462	22.5338223724532	23.2433106422394	17.5936804244652	27.618773797716	23.7517020952525
166	11.4788940323210	22.725149283322	9.02204924233807	15.0085862789969	48.4266286618355	37.6149956357377	15.1245914600669	21.9929209787591	6.28862902639888	15.1523412293573	29.1331408988728	13.7800378991402
167	15.5116509147375	19.2612394143555	8.76709888838504	31.5609094799395	39.7300408599166	10.0029101197677	10.0712336910081	25.6140252304517	10.5683036926156	14.7848576651004	26.1726556704077	12.5267033187676
168	19.4083765769952	39.5818887496513	28.6599645473529	17.4687371245769	16.2990354422825	45.9214444682587	22.8276601751891	26.7133674485252	24.4906489860261	14.2306473993734	25.2654642751604	28.2280707932907
169	19.7060362635627	39.4014103783398	35.6678442020998	37.5191680063690	25.0725841660368	41.8394940448023	10.2442800543007	19.0291028595837	22.1064487718038	24.6751996838273	32.9087462040397	29.2569971980819
170	20.7075662288631	19.5476786507967	20.0855234930763	30.5924546426354	0	16.8440004256044	10.8622704816043	15.7508271482777	13.3445486624922	22.1647686640509	12.6409540709781	14.2831394134511
171	18.6334521873996	29.1145137225401	26.5116521729788	23.5485365891741	10.8175209882284	39.4082118347518	9.45987774344467	19.4523141969958	20.2234147676229	14.4536731979414	28.328751903359	24.036497984007
172	4.38101083413398	24.0530610049889	30.0857258813829	24.2078633387761	24.7612020254422	33.9070317798917	11.1495539038063	8.29060765953952	5.41221214630219	18.4047180869095	9.50478444256782	28.2281829283206
173	27.4971767053423	26.4051802278064	20.4315517285694	10.1538870533450	27.6552469884116	30.412727956461	10.7059417400810	24.4973289842157	11.6575702976859	22.1762048369106	24.5340985581583	23.9370793253682
174	27.6053580579407	25.0969160234705	23.8235103996105	23.3542945651480	23.8074035959989	18.5220744343418	11.3988888093844	13.9792353308305	7.69779710489736	22.1014023499938	20.2654884037694	9.51513852898318
175	23.7565912391452	42.3875359152248	24.0010887999663	38.8841608240488	31.2903863050976	31.1373210113412	17.1872423834726	22.3749695242227	22.6839463566023	16.3543692615169	18.7595590393653	29.6106428173397
176	12.0947549342315	23.6359808761635	7.18965206883334	23.7781911035353	30.510907688207	24.0985064766317	0.0702229092696935	9.47126198210916	5.77190894826085	8.61028598024938	21.1216628398690	0.249300487438733
177	24.6981709603027	30.3721921816783	23.5985191924223	25.6805156688857	44.9749890446171	29.1343235071844	10.6198992965343	29.3464528454551	7.64803991802638	12.6587736205538	13.5883179942989	8.93272854106904
178	16.4340694657364	12.4316820820528	11.5448653566356	28.0301274856650	16.7365548077156	23.4154843357579	7.17849557503089	27.1462207597887	19.1867441053784	16.1641866393604	8.52805689761325	16.0341144080234
179	20.0440901390364	44.3392800309968	28.9742947319025	35.0741166377592	36.855339028692	26.2360164660520	18.076267340021	35.1440300355749	24.8565887527396	28.4136670632477	30.0322056629731	18.2957472360899
180	18.1327840053968	32.8765573136322	0	15.4208009434084	28.5622671449525	9.79146511644304	14.5372556971511	21.9058614384974	14.6191006076173	7.7996274545176	25.9460911342048	6.85863495865736
181	31.2922094932048	37.8604736751611	16.3171796895845	38.630373086871	53.9891321096133	34.2499602887247	14.8506182948806	23.2083382666386	8.14708054574757	22.8987008471720	22.9367266572321	35.2918245545623
182	20.3754601182151	37.5704974924993	8.16292894796629	19.0371938382724	49.2235265418253	66.0032357413049	11.4069411640921	14.0880310606131	16.3833965577757	12.3173626109650	15.8627972740329	11.8691619340752
183	21.0435455023014	14.1967939905131	9.61973363882635	13.4134356477204	25.0212043455416	26.0211103562177	2.04079542424622	3.51751140178491	0	5.2819580682263	20.4994970395168	11.3766677626252
184	14.5359703035371	14.6270430379046	13.0602179886426	25.1487762389117	13.3851192489099	37.8461586164353	15.9232920709542	10.7165715743048	24.5137725114781	10.6191881994216	20.7934624836901	5.46807967555442
185	21.6599994860092	47.0024252536904	30.9332038959452	27.7480046735253	53.2744767607151	40.2496916608524	16.7013510866006	27.4146268647849	33.0105858292697	19.3669717807284	21.5128252134866	15.6985300222406
186	7.4413770296871	10.2561246125377	2.82996891852929	14.3653228974281	22.3708832776398	5.45199603512622	8.33034710650236	17.5473958522394	9.56865131261005	10.9399482070083	9.0655277503676	14.3193103639530
187	20.6762079033185	19.2629672859329	32.7058410591413	31.6395068954426	42.3218042393216	41.4035953151054	15.0266082589706	18.1949434299662	33.4815072074611	17.1746285547035	7.83424453230296	9.7627426983881
188	9.70640563129993	34.1123632449222	17.096916382781	20.2783730705595	38.9176191863011	22.1889587711998	6.97973526150662	20.4603520670642	13.2694629816658	17.6340215507681	31.605794714532	16.9704906791250
189	32.4875835800905	33.3447024008935	26.4200449039566	24.4860403402750	34.8928223821697	23.9506132606966	22.3363265117039	16.4167513307762	26.1714660226065	8.85530207567279	22.2428721802359	10.5610940013835
190	15.7458437508295	31.4757306483122	33.6459820607898	29.0160332156673	26.4216825635279	44.3782280291086	15.9090235173321	20.6534749281722	14.5224100741757	18.1035619325987	17.4337305605255	26.4089428344052
191	25.0395416764443	1.42759155880675	23.4509552356754	41.9181810354135	29.6092557491059	43.0746696929414	9.02304093423374	19.8136305622026	6.42186727290138	10.4505156658083	14.4538565711625	8.86291511185886
192	9.13120952751988	10.7920672223320	8.38060362409923	14.2920247513468	15.1452522630486	16.4039914435656	15.1348441091985	11.6601515243773	15.5746936463745	20.2202697555572	9.5770620540109	18.3647938994918
193	12.5313637471839	30.2643375252108	33.4454366260626	26.0643239211434	40.0481218119693	48.8383537449811	12.3119100436808	20.4580755393093	2.6274670460216	12.8672052304571	24.4406852227107	24.3057307532987
194	19.5933006660286	43.6815478446139	19.5924310437450	20.1501776993851	23.8479240743141	31.8369692747318	18.9860820474128	12.1031178572835	11.3963831569379	23.025506680519	38.9264180523649	23.5046153524151
195	18.9455779665390	38.4687209484627	38.5623673203115	36.9639747580781	57.2654295907494	50.163574970533	21.3927158706392	14.1717278694450	20.3046143422834	8.40910047125464	20.0540649546247	19.8032893918076
196	23.2299822572021	13.1203150160786	8.13755751431516	14.2996212099961	0	10.4686409760866	9.00116663664872	7.55129753759628	20.5078160434989	7.97178076050027	31.7523442452315	4.2309726388615
197	19.5583733651408	32.9094693470817	39.5718206350093	15.4390405380683	44.8456221455792	30.9777206994256	17.9822050875401	10.5776493462990	21.4462153633545	14.6649646069615	48.0284855139295	25.2965695431352
198	22.1770290251994	42.7669589643696	24.3248368648184	28.4980651959007	36.4910620186624	41.2036281892953	19.7035862809841	26.0815564806677	28.2095008364898	15.3559309585667	33.8256552106608	18.5977328670637
199	18.4479680922166	36.825597166579	31.866051079499	27.074542217835	38.3152526486819	28.8297136216996	20.8341144078835	27.9326830475464	15.3892266909825	17.0002191309457	21.6875409653355	32.4889201104305
200	22.4749464782689	7.93173136725943	11.7927547296411	24.6185327974073	3.41997082604989	9.63888557328046	8.20186117861861	19.0677202114791	14.2010968480435	5.49606039993288	26.3098755987425	3.4151896447132
