# Supplementary material for: Simulated data from a genotype-to-phenotype crop growth model for pepper
Source: Data Brief. 2021 May 11;36:107119. doi: 10.1016/j.dib.2021.107119 (PMC8165395; doi:10.1016/j.dib.2021.107119)
Supplement: Supplementary file 1 [file mmc1.zip › Full 100 GxE datasets/100 -- h2 = 0.3/1997510057 200 0.64 0.48 0.64 0.95 0.8 11 GxEyield.csv]

	NL1-15	NL1-20	NL1-25	NL5-15	NL5-20	NL5-25	SP1-15	SP1-20	SP1-25	SP5-15	SP5-20	SP5-25
1	6.46502521359286	15.7107230768083	13.4398010102494	1.20735425097260	9.36380311148113	35.0077653489669	11.0671093720891	18.4897370195734	3.86187918219112	4.2289761574888	25.7880287492038	10.6108851328757
2	19.4358259853758	39.5741798902216	27.32611268585	27.2958863443901	40.5850124084252	21.9181061418901	18.4017736386206	9.35474958723203	8.60807380966003	17.9524560270569	32.9319851939641	6.91915474823845
3	13.2561256164196	33.6702623114217	11.0368469567486	35.0837949135705	21.2944500176514	7.87304310517008	13.4555145990986	19.8099444512501	2.07734565595682	12.0698767644076	24.0364536437895	10.6086787276860
4	15.4335761296873	26.1061787928163	7.89225197884666	3.79895415661793	20.5832318725111	39.029746891226	12.5208450499147	10.9775903312808	10.3236181326330	0.898482582123615	6.30409803332789	0.251599000301566
5	30.9437464167844	46.3429111168503	23.6306030853326	40.2346005619436	64.447716491246	39.8205024415258	22.8044097191632	27.7507292995949	18.0812126419216	18.5094292835630	32.5908566263404	31.2656386489132
6	10.4711524324731	17.7882850670460	13.1559725824861	11.6508572879261	17.7569802695005	13.0399097339461	13.2394050452211	0	19.1757465122142	15.0069404685504	16.2379230045643	16.1202191458254
7	8.66185987638654	44.5284486389093	29.3159637712646	48.3071401525602	31.4550392621479	36.2292428666417	22.5161814540591	26.8909923722451	19.9622699763896	34.3655720628867	27.5622745192565	13.389063088401
8	15.2785091111097	13.4689958730621	29.2305704313363	10.9775629479208	7.5354778586567	26.8987583104278	6.29696872726476	0.680800955337368	8.19077822772099	17.8817306903660	10.2698965076307	16.0419342464825
9	11.7401741912140	16.8769645099204	0	0.917009536554168	12.273315474381	14.0813319690235	7.20222376716307	14.7999257136683	6.81051695995564	8.9114037874525	6.75353080209727	10.3699382470786
10	29.2750334677401	45.4796405193211	20.0573557612417	23.9383757862357	28.983567337223	23.7372347615708	12.7683355126676	29.0426576348054	22.5251584113384	14.3608871665902	29.1415082450333	22.9340951670188
11	15.9456103213748	41.6690337092612	18.2010618118476	15.9567538469801	43.0683272650648	40.0557180900539	20.8878130464725	7.86855509000778	20.5930021134665	21.4093169794879	29.105752484466	23.0178310559994
12	13.3834153976475	36.7987381818143	16.9078440909018	39.8460444506914	36.6458197163596	15.9246580665579	20.7695326933664	23.4645510613765	19.8912957582900	18.6688285398976	17.4619529806718	25.9967846265496
13	22.8176570058254	0	30.8711353738695	21.3053826648517	0	9.8226190698086	6.87060899623601	1.78565604742618	10.2294318106041	0.737791664950352	22.8217750096167	0
14	1.05979523236731	0	6.25632903234952	9.77892098665937	6.25278440377886	0	6.85396751128581	0	9.45030626339945	14.9219446475699	10.5543483649402	10.7425326207653
15	13.0615977629085	37.7793539578319	9.87480806416583	29.8055613979561	19.2092341670680	9.91383470411992	18.5759256187864	10.2927173938953	19.5625401093006	19.5270456095087	23.7256755546056	7.64100901024807
16	4.8175242684477	8.31431481572814	6.00487210313064	0	27.3189959146297	4.4580680144377	7.27621730353825	22.8221521288352	8.50466330286349	14.7579465770196	19.3847875437377	11.3651927131009
17	36.6768087432453	28.4549869674478	16.4673483234454	20.9572424164579	18.0422370280710	30.5132595313013	18.9127947987228	17.9640063559883	6.14840963857995	14.0702867303265	23.9950000031007	14.1275852329378
18	18.00702682673	16.4149019290259	16.4128895290719	37.2347569578204	42.0386927390279	26.6602863434149	7.67878608803241	14.1239811446969	21.6611715379926	14.9538394501827	43.9329199900951	32.5793366221242
19	13.3776982608446	28.7125106785206	27.8453885579123	25.0607923388432	30.6486451975972	21.6958647063579	8.7754666784086	24.1099148079338	14.8754651899977	12.5213302920180	28.5661924644658	2.67660412334794
20	17.9625843983607	36.9883097506168	20.1510635623877	17.2524117002815	43.2682076010559	24.5531693914149	12.9409844516827	18.7063790423271	18.6628758443866	24.5500977477848	19.9695980343083	18.5908235743548
21	30.8126182103725	28.0376591181739	8.81894460637132	14.5087402399519	0	11.9470653315186	10.4373836465600	11.0769059176097	7.30592450628131	25.9756887414963	17.0349584430613	11.8871835762761
22	26.8440464830703	41.0599725100534	26.5338013468386	14.2696303932784	44.3203504894732	52.3589819402898	19.5185393334944	22.876885657776	11.6816808220419	16.1263550201563	18.3690939549826	20.7450485622182
23	37.7443902053162	28.34837831735	32.632509897144	31.0435583860055	30.7131756330706	28.8190526684937	19.9546224886508	31.0293713153683	12.7499954638814	14.8707569024921	25.1032532849620	32.7953399305553
24	20.4336176963521	22.265998877871	20.1799095177874	25.5142692345745	35.9752683617298	17.1564204932780	7.7481556025054	15.2438754179378	12.9873303081921	9.80830514079606	26.8817046600682	10.7085247311323
25	14.4419716748555	35.8902692423211	19.4866261981774	18.9601852745906	70.1199792040923	29.5667912026305	11.1554890494987	24.5504256176762	17.3120406717738	4.15031657680072	14.8833893639884	9.95722654227354
26	10.5080048705465	19.6250336502762	0	17.7162093176206	40.3439836749061	0.180557384126313	14.2650642134200	14.9474928574020	6.44986845414662	19.1483836004537	24.1183635841220	8.40489172287502
27	6.5039520366818	16.7887391116275	41.4055362619672	35.8214204813470	23.4280911079534	9.77850039852611	9.76781226347878	22.2480976521101	17.2339407959228	14.2033273091237	13.1819199511704	30.5621242282853
28	17.0471322031559	18.0594849801382	10.5734474071311	21.3673299164636	42.4222715977655	22.7834392099325	7.17070778591252	11.6876764880779	26.8231548811004	16.3557185405304	23.0661938793528	12.4550542279513
29	16.0068839764600	21.1430043410384	15.0200034456780	18.6415091355526	38.2619469120929	9.94736951595264	12.6165960281542	14.8728512068286	15.4677998071571	21.5122391786387	12.8353843391489	16.8738437415220
30	12.3964810968012	29.9975238329111	19.4022833572103	17.6616469246848	26.6455147902480	4.07541082511796	17.7363474097738	10.1659699792495	0	12.9638301772086	14.9357403762875	4.77767869610533
31	31.5330801961224	21.7731692257454	14.2999740621939	19.2951104595145	0	21.3628330553483	3.26535693891652	13.8405383233157	2.6299857378912	22.9280878267391	26.5267483652621	17.8445183452335
32	26.858918945201	21.4674699362708	28.9865120434894	16.9563837958676	20.8272195195019	38.0132843362252	9.47024118301017	22.4511975422685	16.6250856245064	22.3888047462988	34.6085860925033	25.4465917929902
33	25.6367670754775	31.4984682227021	44.6830429791602	44.9382430975908	54.8087619076103	46.4418107717319	3.43535848448772	23.6254264957925	17.5220456190695	19.2796525000595	22.2376974929302	21.1451007634446
34	20.0697583617304	39.3304185250725	45.0775120513034	36.6523753475802	55.865941664947	48.6284239159451	8.2723476104841	17.3644035011253	21.1355124938713	24.6818533877766	29.5445425327656	45.6513048572671
35	21.4671004366376	11.7917039262485	14.57220167131	33.6131609173802	46.8653009835846	27.8253132062862	9.15909546245076	13.1101235113251	26.9922106695362	13.0876708694102	27.3905380873273	20.3406962749436
36	16.3439586854318	15.561748571224	5.41189815362547	23.6816669841783	56.2837114498322	17.5173394962644	9.79068945893105	6.65856589435142	15.3354388650110	21.2271171836760	17.6995077902567	5.15555248558844
37	28.1756502491819	45.7047992909466	42.0141052114293	24.8207311436608	54.8647642854803	24.2576881605898	6.24732980357097	10.1038568833283	23.4717497239062	18.3584666966474	28.3636526227950	35.2745102577906
38	19.3555570415474	24.0466360891533	33.8983433757986	14.5457650506544	0.335197757191306	16.7568905211269	19.9617460785210	11.3002482985572	22.8491620074574	4.51318833261368	6.75307553977348	11.8792850779289
39	16.7020661439914	16.867890097709	18.9064900899733	17.6233624639653	29.9478341156462	25.7168257633738	8.09957327179227	18.1030486712661	22.8970004128974	10.8336646299314	10.0034074231869	16.1833820097933
40	30.8182909005934	41.5142478240388	28.5922578096468	27.8890639739264	50.2386675936583	52.4659677180533	21.4020472012832	20.3998851477851	28.4695810279520	15.4872898262337	28.3748191557983	21.1394082634085
41	24.5318884198664	49.0252506088669	40.662050141078	20.8006011007571	38.6319881951651	37.1863070557097	20.0857241600874	17.6479131605046	18.1795924565596	19.1237780153069	18.8218879834687	10.4594016231997
42	15.1969269054594	35.0490281747318	7.880646210463	31.3002007282126	45.500385317856	30.292741174834	13.8934580835162	18.4451779788599	15.3873917578863	14.3333790205207	16.5914988518707	6.08956532056748
43	27.4601475920013	8.45982688150208	9.07406276200098	9.24145240443985	36.4011503689738	12.4927477526586	5.07630033713574	8.09266233079147	8.9000669632557	9.6530035477692	3.60719500425532	4.61090837715898
44	25.7664330493847	25.0777900604274	16.1520979804988	16.8786257390144	42.2356456390543	21.4455661817640	14.8166910015520	25.7517042850593	13.031379754459	9.06174143052748	23.3303133672639	17.1816743226198
45	21.282801303275	37.4423357951245	42.6547274898696	27.1815039898006	37.0900578362338	43.3571935521979	11.2480731154702	31.292676868835	17.871879506185	17.4027835403268	34.4652617182233	19.2621800802071
46	5.76002317025476	10.6296942933211	19.5152960220057	0	39.898786598184	6.87323958334687	0	10.0685568674080	14.7568192316566	0	10.2685599976333	3.33599854199878
47	7.79852905679787	25.4560429687183	12.7863779845913	29.0917311079730	19.9338021054862	35.225652909119	11.7203266010497	12.8057091811530	7.67792194569539	9.48735254603054	12.7395897667792	23.7891432284816
48	8.2329279583454	9.70277060109325	7.65914916410812	15.8424693299557	5.3592600937947	17.2700499840344	11.5245498109663	2.66845641982877	7.65693818759816	19.2262141199991	5.84348320378532	16.7752563208029
49	15.8693968920402	9.91531780737863	5.14870205875247	22.5713885329573	4.98029855600366	34.1092950651739	13.6240684794890	25.8790226216562	11.6359646292771	8.27869498508065	17.3796983643137	8.38263812543316
50	29.7081436559397	30.6645621553814	46.0785879262997	40.6752222582479	48.1535552949544	39.8882591438205	19.5508049645852	18.0959523843206	11.3273589386951	14.4147292794015	28.3984080749328	28.5088985609897
51	22.2278732067972	54.4249298847272	18.6164899143627	64.5471530007884	76.1426629883865	26.9291574002018	23.2875104312163	17.9345981493688	5.95275285384463	33.7093805059583	24.7483026923405	28.5294974617149
52	23.7237495711269	30.2622587359434	39.554014085342	41.0796690112683	47.1555593587758	26.4772864155032	14.517414182709	24.0919320759689	17.5990068588843	12.5595550693307	37.7930907061806	21.3321589364431
53	14.1833967737413	30.3700162335195	31.6256651550469	28.6293393038591	41.0700809187493	30.5965906956222	15.0502617225029	29.3024679282709	4.16341333598647	11.9408276926719	28.6646588347244	15.6278664460808
54	29.9286850018810	63.3033138707442	45.5859680503992	20.7129490963082	61.9133928611039	45.9162583678139	15.6887187043206	18.4174953471355	34.3935750220492	19.120585000338	40.1513589665580	35.597280356786
55	15.112464378514	30.5751701497201	24.7106437357908	28.1659452445938	51.6150635151229	11.9784165570763	12.9460994802760	21.1951845423734	9.3451878859306	24.6823827971254	18.9497869908283	3.68966668456661
56	0	27.8821986106639	26.198968790677	22.0628528667973	35.0822846679508	10.3273611550637	4.29202009422027	18.4068859557109	33.2475287302944	21.7698202701120	22.8280808927885	15.7661325845613
57	10.0491845812126	15.2306501902319	25.5527675017869	23.3458111659485	35.2073841824531	25.8579267398744	9.72392339466364	19.9301031476124	14.3416771837004	15.6760836835499	16.9027478029042	7.73613213629951
58	21.4667971111481	37.0221272549813	29.4009177027074	42.3765828376980	49.9926531901461	31.0767352623214	13.7986494685724	33.4198402755454	31.1470382054959	23.0785836487194	34.7763034550045	24.0548798156577
59	27.4665017313775	48.8402223342142	32.1619682905845	40.6005664517911	35.3841892842334	23.3989524841435	18.5292970185585	25.5383896977972	17.4128701591034	24.1202814351103	26.424195087564	15.8632024647255
60	19.9063901890869	17.5913119283601	17.4984549691726	23.3879649198046	21.980886587875	7.42504687183665	9.34999460623303	19.4135143929942	27.2623391242963	5.91309890526922	14.4016917658021	22.9707244448712
61	19.2150918273320	33.8564524161955	5.95708852291959	26.5085350379271	30.1847349152133	32.4743583508169	18.8909155191234	7.053721191651	8.76870421332143	14.7627128155179	15.8446984768038	5.27155123875578
62	19.7336762617921	31.5515460925815	20.4334600868365	24.7877815788881	34.0430769713154	39.7209490872583	12.0290811273141	13.6221746996667	16.9850565604635	22.4225781426826	26.8651387987503	15.4141149038858
63	16.4883914754422	10.3931508552091	27.5577439951487	16.623097522831	34.5723653707269	27.6191528890308	17.4683867679670	26.6085232396544	12.1402528950630	19.0417136592514	29.3702860079066	11.8917716701161
64	4.74300574149703	24.4717267835897	21.1884540162905	8.14720536089488	25.2650310993739	17.9743366682800	11.2362228922336	18.0032182205887	26.4924485568512	4.35195327655226	19.8517943268559	19.1118147080402
65	29.5544153675694	33.916416981389	33.1588818570392	27.8787472168409	42.5814627267925	60.3624354113758	14.8374831334515	17.3917155600787	14.3380521613745	13.0441329643379	33.323807826459	17.0995488258867
66	22.4723474217927	16.2004304497502	4.18791462530073	19.8510295676522	48.9340640691537	15.6197617964344	18.6924456240271	1.06059220773775	11.3211506834258	8.25296326983473	5.65472994374197	10.3414777688131
67	5.98522435854793	17.1896727179362	17.150301498808	19.2891820692877	37.3106083787454	22.5376844218578	6.75141237048182	15.9416721358344	10.8849184181081	4.31798499179839	13.4217943983910	20.5570464777454
68	22.3859636323383	52.6323598693113	37.1397150367975	27.7172937986219	31.8718785993300	18.9064782011086	19.3999865269329	31.7636730523625	23.2815928272760	25.6481849466967	16.2159082427623	18.5539386820322
69	19.9893125553476	14.1509391177332	11.0022695212949	20.2621037050221	25.6836550894847	34.6233279614897	16.1246865363620	20.2535148858601	21.8583476307989	6.9760135638935	31.2560773683914	10.1332304847876
70	8.53946290264499	28.6658583402094	36.9028844411559	43.0276395194243	35.7419289156217	50.7144829796243	13.7471470517943	15.2629199923050	21.7218820365717	5.76003510922398	38.8439491078832	19.1206537768686
71	36.6018394363243	47.4123026168719	54.9201601727626	28.7939707671939	60.1179378182268	43.5073082750427	19.6737299079465	41.7053716287578	25.7146891774386	21.6224676561997	31.5990125575631	31.820964608716
72	24.0895760628025	19.3372059112106	19.5098227230916	26.5104986369738	34.5343418017692	27.0262759371071	12.0297873232045	24.0285982122497	23.6254204090454	18.5243965672212	19.8276634578603	24.6053252408689
73	25.8863156614119	26.7950518071494	30.5129341825268	36.6100594655602	49.4502783619567	25.7980117392053	15.5726440619291	18.2602620999676	17.5668714403356	23.0740053076049	22.5992335307409	13.4796631388623
74	29.6862730487266	31.3831836288079	14.3386853205806	30.9294575213973	23.5287207773989	27.1130885846639	13.3239084751444	7.83557859868196	17.7508258151232	21.3566088354901	26.3281703804074	19.4823982411180
75	15.7620267025555	20.7803519188655	15.3108085085729	27.4142194440461	32.3785523189323	28.1025674072259	10.0357196012491	17.6573806834576	4.56403940629161	13.7202171513951	15.4085282923255	12.4462257276812
76	20.0313820322442	18.5920942778966	7.8425216260774	19.3987837818288	35.909719500098	45.3880037529314	11.9283761343050	13.1676176075998	14.452414446369	15.4311970306843	16.9885941406098	14.5274953301418
77	23.0863107351558	46.6475402142462	24.077126500331	38.8329391017813	43.298237131274	35.5853549551742	15.0082835747367	30.8457601779006	20.5739380209428	16.0946094681983	30.8193489755757	26.9436661948933
78	32.9046871134044	21.4602200850586	29.2497378913979	13.8989437114670	48.9460283558128	25.8975090083341	18.7373359450710	18.4814351369021	32.956629584284	17.3103222978561	10.0974224850340	31.0666466585953
79	33.3373760859388	49.2380647441668	24.5234446666337	64.8633724820557	41.9136253314876	29.8774336538248	18.6785499424399	27.7837328227448	28.4819330896978	29.0989365489832	41.8287496182044	30.3380664346362
80	24.2682206901422	37.4223511872181	0	30.1084212482351	24.4193378688768	17.5036127554171	17.4807124698049	13.3937371852903	11.3379484857287	25.1030639551973	17.0594648613551	20.6394778128998
81	23.3660283141310	12.5715392049166	10.8654056395944	11.4014343414652	34.1111273310989	0	13.2690579111523	26.4382828421118	7.78763960108882	15.3288945586307	20.8599677314579	16.4922542105534
82	20.1107649326040	21.6340355998297	22.4752977051233	17.2410818261940	15.2238918192296	11.5266139205671	12.9066108128593	14.4680360728469	16.2987515332031	14.6053858304829	10.2963410997869	19.7569056167070
83	12.2307330771542	15.9478847594048	15.3643467511693	21.2362506926248	39.6360395762089	22.9217539057673	13.4623665415898	18.0572468811335	17.6999985585676	12.9005214618999	19.4724522713415	6.0072466670973
84	14.4855771957828	17.8743758035925	20.8969445974828	22.1359530574923	5.64753311229984	20.5003606209836	7.78890132484647	15.5407131572648	8.5127055421314	15.0954192118061	25.8980678934979	5.30197743189143
85	13.3555902821598	0.593688369992226	29.5465477239216	21.3722550234778	43.592171845809	11.1552417883052	19.5769916732613	17.6694331382382	9.84446387949433	10.6572230883542	21.0748756264452	15.2989398073037
86	18.3918311221262	21.9514168142007	16.5468701538191	35.0030578851391	29.1364887700197	51.4873035487684	12.4188858439355	15.6895768621848	13.0724555498522	16.3503095147481	31.8611314929739	15.3530269782756
87	18.6068928922663	34.1083590654871	14.9391612245732	24.3805802584103	41.9592772478694	53.0647552193404	10.6326762219912	13.9316053159006	22.4265451777847	22.9738228043709	15.2426866389959	2.31800181792053
88	22.0378560059509	26.5127024225904	21.9319719855814	26.1044805154593	34.7658766280492	37.3766721602858	9.80067037937351	18.9822871940598	2.32728828587181	25.3755145494592	11.5956181421922	15.0777849235023
89	28.0893979738552	34.2438890085043	30.2691129366364	35.3339885427213	59.454653661338	30.7551018424207	11.1357913565938	24.1514184439655	26.7744439514136	25.3206077196541	11.7648042879118	21.8186061170202
90	21.8785237900332	33.2256334040972	15.8472199620432	27.9641261762584	53.6584047066914	42.4407181167656	19.5858884777097	15.7762883321289	19.9088526883135	10.5512177589031	16.566306471228	16.1378767530519
91	14.8392972260520	42.9939765346325	19.2177544797293	26.6638748106363	63.9471348405679	38.8603890504227	8.34745530130093	34.6211720076133	28.6456772140549	18.7693347458034	35.6770071570243	24.496247872044
92	21.9898822286991	43.5721719375784	18.6140859595379	35.2294725577429	24.3430487860687	25.7214403211094	17.6583558557591	24.0172951932985	10.976538282374	24.4400190504864	29.7000703721408	10.7678991748045
93	21.8853877278685	20.1890728974790	13.5222070593569	10.0308396244544	16.1867665945190	25.1871273613265	14.9426459646598	21.5968883213978	25.0862207271620	16.8587018369867	28.0666181519055	12.225905585742
94	17.4767417185865	22.4844079122775	21.6075765820669	37.2395261973461	27.4489034565184	22.1464218118118	12.7086367168751	19.3308591867128	13.7815659389977	12.5668670625439	26.1584124334363	17.0036199685245
95	19.5966562414084	27.0922119387026	11.0286932271109	23.6880975490884	33.1403110112650	4.94308306434763	14.5876405935101	18.1899627691334	4.16743007995673	15.2648165646	20.2787694054688	4.08194967164947
96	30.4862380987035	47.8804409278069	24.7995400911135	35.9041997332647	50.9233107330770	25.1621835226706	23.7538022173547	19.6641195013951	24.3242616357720	23.5689919569593	40.8125453335105	26.1575092985488
97	21.7757508337673	45.6843875653136	38.7943572435101	11.9131691051021	59.8756973099738	37.2703662658253	13.6867452927926	33.4423184284692	34.7129196078891	25.3701504654352	35.2461776033548	27.5303845116465
98	7.2602909677077	31.5783788778621	8.80116637610156	29.7351039945796	19.3326606052197	50.4064091303676	15.3752774466742	14.2632696950281	33.1100463469084	9.79912337279596	23.7726664198761	13.8678671849497
99	10.0597302783781	41.370630478074	26.4268503157741	36.6924303002372	43.8211908375337	35.6537985769569	20.0020010162993	22.6118062089894	12.8772250915364	20.3946339511597	25.8127286772786	28.6917135508826
100	27.8713833488324	26.3093328304935	11.8377674204121	23.9564817365648	44.9454582741946	8.97988046386928	8.30144019124805	23.9300538604833	13.9829397625028	12.8740163798341	26.8297912700696	24.6860045406785
101	11.7412242166329	23.8712142884849	1.93736773802174	11.976301375692	17.4672687042596	41.5288369477914	12.8045278177719	11.9362847940188	22.3164432193334	0	22.9856543371551	15.2850073275119
102	17.6586604205044	26.1626025042418	26.4305789970992	32.3833716708934	20.5882353677975	26.9024055793198	16.1020684339160	25.1918718089522	13.6018324453835	21.0321804770559	20.3806664176195	11.7891451415889
103	22.4758438209757	39.2733287175777	2.74875607204745	20.4070856265849	43.9299650946345	13.8716454736892	8.5139926773438	18.8711086052652	27.453269830059	7.59153665303239	13.3044758843314	5.1806030854235
104	23.7560853394368	29.7767193416519	37.829589559892	16.7630959210758	25.6400033337028	13.7165956392714	9.57936629832806	22.5086014742009	22.4493505674315	7.19494583522661	14.8011936100898	8.61113029994177
105	19.5637933610016	40.4087886731824	8.41399799584848	28.7845782844534	19.7657542200953	27.5776634112814	11.5142386923270	4.7778491345871	24.1931648760945	14.4377271538186	26.8448836265561	16.9837175561823
106	17.2147847964626	33.988491284577	27.9426705979177	21.2500882092080	46.432224905025	11.4203337993964	9.39486357225289	17.4775473035736	17.6669999978563	15.9257501346506	12.4274933962225	10.3996717011544
107	24.7320307454774	27.074977268147	27.074433707815	23.1320443882815	28.7814043093646	14.4462316456185	17.5752501943053	13.9084098716782	8.82888744581684	14.8497078792882	20.7878061715575	17.2779646941065
108	20.2175057917172	30.3393078934087	25.5248561475165	26.9982107634016	34.5810569991849	46.5030458918351	10.1393346347852	28.8605800669291	19.1138590608398	8.9025683469873	34.6987093951781	6.30512152288502
109	20.2521262320308	41.3260255939358	23.5742540297734	29.3850872530415	39.7421674515947	10.1249521445574	11.7881542257862	26.3480647151239	6.93181323271818	14.3596892937999	24.7990174209121	35.9010185093751
110	27.5464823367901	22.1599228330286	27.9157166524441	24.8054689211013	31.8088560745661	35.6951719599716	15.2327803819716	12.6134755341426	21.7106739090826	22.3599559734509	24.5691220110538	22.3820140414033
111	16.9847664333243	27.8701718119201	29.1424193122174	33.4928302692996	30.6361448496635	6.15471802414221	11.8163446094286	9.34330568766465	10.8563371871558	10.1929552940401	24.7818869472332	18.1899817317437
112	26.6821469682940	41.8814113664920	30.9658026969638	39.128285574097	42.2130909855783	18.4910991210701	16.6484214246446	29.3577981369577	14.0215076579128	19.4637114853337	30.9244520553087	23.6602871989264
113	26.4152342285558	39.3373456947371	34.3190288736297	39.2836261780538	23.3738878763092	37.0206738084511	14.800139855358	26.6842815876972	21.5390359485110	15.1719731761524	26.0046755197601	14.0145131623309
114	20.1822661742727	16.1339275435935	13.4760735952060	19.1227015809626	28.9625779516991	22.5228552860708	0.955091254523541	11.5374160193291	14.2655973124348	20.6875348921829	15.3924167930281	8.98037655817273
115	22.5637798829568	29.7316909701297	20.3910510312434	34.2946196947173	26.6007133219344	36.4092205765183	6.20908550342499	24.4409630751156	13.3160435475832	18.3018465940885	35.5412742453894	13.015605698408
116	19.3809260548472	8.53637877425859	12.2770190918757	22.8619787320307	19.0824072006197	0	9.00809747731047	13.1512507840187	2.79727469460422	14.8692470026368	13.9748916891475	13.7832841768390
117	26.8131844365611	36.9075563268739	20.7637369924959	24.6900040373404	45.7036671461059	17.4088534159971	10.8733431855557	9.36903021463886	13.8098184955857	18.5392679950258	34.8173154100320	22.7066131115303
118	25.6092939393978	36.7042689743876	27.3156619563337	29.0360893303253	27.8869103924699	24.6115772559726	11.8669420226704	27.695818538034	2.12150552786051	17.0711893633857	30.4916274689663	22.3241926795827
119	17.3522520565007	12.211779502927	17.4211800635756	17.7817158059626	0	22.6499883150075	14.0321546638607	5.11397714695836	18.3629422953612	14.0495435708959	9.86772788215398	23.1483613437005
120	31.4665252928931	42.3404864559666	37.768605500816	43.3404832741441	25.2456076825631	45.4184097771538	20.3041363955080	10.0723685033501	13.1796101183821	28.5027686517856	39.5904593410031	17.9807671853805
121	19.8238146320088	37.9328247693724	32.4200063561730	39.8360873417129	38.6253720178872	64.6565638308727	15.3006082765532	20.1187761629701	18.5880074625826	11.8982797664680	35.774001547726	28.7230712273768
122	17.9084931236071	31.8085640999184	6.39852242182032	36.1559127604867	23.4991703947766	29.1810612330943	9.53723669811265	15.4584694588264	10.3426813809885	0	27.3305524576309	23.1488555199292
123	26.2473050334458	12.2122499614064	32.8339562364607	37.4812221632602	27.0593168331423	40.6059115580000	14.7353090925018	26.7740553202881	9.16214151150513	9.52511282845122	19.9197773360228	34.4927633607596
124	28.7077695938074	23.8741663279712	13.6507714195116	23.2192119833040	19.5334976043690	35.2617301352598	8.72252467306214	18.5209747154483	5.63643519227038	14.4751442380646	29.4618024582631	2.36243875851424
125	25.6415209614228	29.556289908283	15.1997429240002	14.4032008969790	27.1880461528212	35.7183997028043	28.3258328606867	18.1567146012666	14.9959086852567	22.6286486246822	17.1677898955689	19.3326690843269
126	27.6971086360404	32.2816333687013	34.8086885276094	22.3413200211745	68.8390617710048	24.3046558209960	8.43549024378992	10.4029632067178	19.7286605713685	10.0314481008266	27.9879440940106	37.390024942151
127	30.0083844087195	29.6997669307118	25.4947287667939	34.5087018575606	35.9131876861225	48.2182963339872	18.7932515108438	15.4820386735514	21.8621580266802	20.2100277962458	35.5816405802773	12.7915809400272
128	21.3319376101282	21.2907687825158	14.7208860294383	29.8370396875717	25.7286813952259	34.5861381328181	12.8537018333451	13.5808327168971	15.9332011278655	12.6173722517147	17.1681112213338	21.7162481197866
129	13.7522088168964	25.6654548916639	27.2616159775594	8.83186025102232	34.7652041744209	27.9975251135767	13.6467865980369	16.5080108401864	23.6035544533101	0.684696632787041	17.6671724922347	14.8921821595141
130	19.5403081238029	44.8864020048026	13.2432234679192	28.4468873830013	54.8140321400972	0.217233341039812	10.8177392738664	18.6422794487274	19.3250263983174	20.2588773219642	30.8389219742264	25.859605392522
131	25.5212174309119	40.7257140244664	24.2580368138182	14.8494565939217	50.307355768556	30.7005290588182	15.9667138761547	28.6381110748004	10.8109457863632	19.4304041449629	27.4630130306993	13.3197384947088
132	13.2286771240072	20.7806283433471	19.9643455721579	26.0936676592412	19.4424159025809	20.8026414485550	16.4462864079649	11.5456127128943	11.5965710196573	17.5431224719742	5.35761098910987	25.3847273738588
133	26.3533587868864	52.5090410301669	36.3042431375712	27.2350996630577	39.2070396089308	43.0298629178432	18.3457946168149	25.8985095760777	28.6863946399648	17.5732641301008	37.2615530488096	27.8920160612461
134	23.5265898697454	30.0186686466134	12.1252323651054	28.9934709531734	22.4762153220677	13.0215140501	10.5644600579085	28.1749628122980	16.1051622694624	6.09487667888775	21.7387111074033	17.1945487872052
135	18.1844993426095	30.4943554596056	20.0009345971054	45.0057375537362	33.9835986905578	26.4182036038883	21.6713441922770	24.4581935478025	13.2882985674632	24.8239108894319	23.1048930252885	9.63847312392506
136	11.1812128354441	1.03906958371675	11.5703154602339	12.4083773216657	0	9.67100795519055	4.74804905893984	18.0512267991164	13.0538886224960	5.02925488108125	8.00910673248905	6.45417636311301
137	27.7320778197127	23.0651844136187	21.1514465881742	31.0638468202628	12.4812978106078	10.6727079726145	15.1623321510410	14.8435339161803	13.0002112715862	20.0618136363270	23.1292034744331	21.2082653529288
138	19.7830178269067	59.3853474113994	39.046557067054	25.7554876757482	41.6385879421858	48.0957347992581	21.2190743597591	33.6759099769208	17.2725148368865	18.5600458555229	32.3133094712557	25.6145640224694
139	32.5301928276806	43.2709924288683	24.9696327923974	40.1885658149022	23.8471882783633	35.660458789764	24.4374808328113	26.6005441658965	1.48203794250080	9.0250976528667	21.1091735018066	8.92317633807
140	24.0870453018431	33.9022961037527	26.7316016668226	32.0485267720404	28.5641027497795	41.1262352117165	20.3705855627284	32.6622053380853	25.9488384438010	14.1711579716656	43.0939355507531	11.3509032258552
141	16.5277908869742	21.7100877540982	34.9158304895375	34.3537770080332	31.2556267228203	23.1777160267461	14.1677351945098	19.5935844400186	19.9070438572147	15.1394250585973	14.0345083048063	25.6895042435279
142	14.9281501567606	6.4293052344183	17.6172745435724	27.1692725510316	39.6519190586896	0.190237277049334	12.5004169533080	6.96039586422577	13.7760128909829	11.4782273680720	15.8152992863658	2.54166464479425
143	23.0201260179946	8.25490884083448	25.3904686493311	32.5696486763635	11.785012994057	14.0241541572929	7.14901587763093	8.36332001859338	0.888348482454916	5.36064197838452	17.6694416463259	13.5919253005588
144	27.3120507368265	51.4953882936114	19.6581541584187	29.6930403952109	29.061897863826	26.9416776211582	23.567177061425	21.4105347677660	18.4097421813162	12.8839950915783	22.9664465219028	14.7342290054012
145	19.7686304952387	22.2616092793697	31.0159662642558	32.5813633266485	30.1351224565373	36.7445086043745	15.6229425314727	13.7651619678736	6.36186750790378	25.6255147780851	16.2148396905555	10.9796071308224
146	22.7867417274352	31.0787470994011	28.1254176591231	14.8262953428569	35.1959126648574	58.7496597342833	11.8474811007917	25.3438539792873	20.0609068406520	21.4785991543723	42.296417909248	14.3840202597115
147	29.6563814173396	51.3248638541165	19.3462612397351	24.5115804988928	44.5873488705868	40.0346457123499	6.6210850746151	25.3446439490408	19.3907619746831	19.0427332134415	37.2190486687139	18.9214349133880
148	22.3677916025754	20.1595459952241	26.6273451205535	18.4150287344562	27.9387567823875	47.1756040627476	9.07299465304483	30.9005439974347	9.58018197783754	10.5018957650185	34.3497486909636	21.9939468292877
149	23.7468923917720	20.9784746329643	12.9760762266459	24.035165346428	32.2665410525123	30.8828372455519	16.2402886174843	14.0418211462139	18.9000969043619	9.27629495132309	28.2206821142792	8.61681389264051
150	22.9749337485275	30.3468330022946	19.4879206512921	32.2801319130985	35.1775278806379	31.2387014850103	9.92706115244605	20.8462990127892	26.4789924317031	16.3755407858029	16.046384005511	28.3768375574607
151	22.3526419689263	35.4950617999353	32.9488290817057	30.5907323297930	27.2309063304572	26.8947461847105	14.2622497519617	20.4104829024751	13.1495887238847	26.9098513677148	37.2595689777798	14.1383447868697
152	22.6437123801942	31.2055768324561	29.9928277384482	19.1244197617808	61.1301086489126	31.1086690368741	15.1599282477874	15.656219408332	11.4167326151514	26.5873846183113	29.9013255520296	19.5694205607779
153	10.6302635511439	23.9810619849103	7.81510844942661	7.85328088419051	43.5754469401888	17.8224224744564	13.3194725663553	13.6006671700651	23.7002306184026	15.4100344436635	12.7042845698400	17.3020500161407
154	14.6286219637957	7.74594456448695	18.4072236894072	28.9993074130909	14.1142008176393	9.67097127446808	10.1954156575445	16.2317515568597	12.2686844026076	2.91724178547483	18.019819767554	14.4071075796246
155	21.934816572123	35.5219685588575	7.7252043371092	19.6164266379802	36.8665765043639	36.5957734072752	22.7448241569315	21.3550177879941	17.7528267480984	11.2597899212915	14.3494757796144	28.6889257381925
156	28.4935390373624	32.0168051707562	14.4508460915314	28.7287733510895	28.5681224258450	6.47859358262613	11.3292114306167	20.8077530188069	15.0846573854023	21.7812991707953	26.5369865212837	8.44591944688497
157	14.9837184125511	42.9895627032905	39.9511023919794	32.3397070573443	34.7272353875545	16.8514491252250	15.0713825902346	18.9452590949021	14.3129341421788	27.3841343315094	32.9635782981115	31.5412132360335
158	28.7732544580216	43.8382299523343	27.3549888702548	42.7157094718594	58.7267769302286	24.0961446166980	11.2053773360224	19.5680834310284	6.34778570217223	18.2613710144233	3.20700888525392	11.1662892354905
159	9.59624211198425	26.1989480344786	26.6585584565679	6.9045054397758	47.4188799334955	39.2952428153998	11.7121765561339	20.4221176544331	0.859828126508768	8.19080787732927	14.0245474184193	14.0146528363287
160	25.3262241790058	20.5763701019208	15.2810429989761	20.9540401180599	15.5691018854519	17.2396946959253	14.9214127319298	25.6927883693765	13.7028522314319	12.8062326992008	11.9503115664275	10.8842975191498
161	30.4420154731899	44.6446134002401	14.5338890782079	29.6807937253822	45.3553431516026	52.1438427291071	16.7948384681669	26.5331192675269	18.6339935149184	21.7043226157502	12.1184117865716	14.3002368625846
162	23.5803829779068	33.0693659854864	29.4185695282495	20.6084387722855	25.987327730966	50.6096307556999	17.2299136036823	16.7255334454923	11.1452992176661	7.96172685989671	25.1988353252228	24.8674743562983
163	10.8888621218832	21.0612379358978	23.7419926435256	17.3897445983587	22.2756887251943	47.4462175924272	14.1062335288747	15.8802039558881	9.97428906809239	6.339683776214	21.2650919506349	22.8244690716057
164	17.8218216094538	18.891857575514	21.2236630132403	24.7681671596775	29.8584083804147	30.8715006200781	11.4197503065712	26.4121940842645	20.0668809463386	25.2568214709943	15.0629959329029	20.8425719955547
165	16.1973882292745	0	21.4051602675921	11.3393180335467	25.4052995338085	25.802911931381	9.0150982750088	11.5934408284645	10.9824457054795	7.65866991134784	11.9281847131110	16.4911163239714
166	22.9386779176105	26.0434257565975	20.1102838949119	30.4349722767791	36.129918864465	28.8872176413202	16.3043036223640	23.4444635837817	16.7514864743085	16.1504053898898	17.6134344015176	31.5606576325847
167	15.6965819213995	23.9090503550434	20.3815303966745	25.1704674664199	33.5111156030928	39.9089017775115	13.3182102646337	12.1816524705924	7.22851300217455	11.7393207538656	19.0753379688523	16.4453906412452
168	10.4560961963645	29.8702028583657	25.0346962280381	38.5469885180317	10.1906618890429	10.0052118513169	8.00257255409316	15.9512719672258	15.7280277601227	23.4593507145939	21.9430947952495	3.24516171228748
169	7.89128485023497	24.2265799519216	21.5246228948022	24.4212756130813	15.4500081443616	30.0367035781072	11.8190097067142	10.1861755764441	6.04750008905334	6.83813725478536	26.8415504695149	4.96148031314607
170	27.2403242771726	42.9222978195532	9.15952856280732	31.8869449079539	34.6748520683366	37.3734321904363	15.6388149891401	34.1149792407002	21.4028140059549	12.0791752077454	35.2323698905895	29.4518554845415
171	22.163837988154	28.5218814680598	22.3199631193991	19.5177350250931	22.5809474540047	0	17.0062439459848	20.4471808149489	22.9600927464376	21.5143292091629	21.4567394039801	24.4400118607841
172	14.9499351347665	46.5327155572536	26.9677228700708	26.0257247163462	49.3455756657099	28.9927185728251	14.2365206339385	24.6372376727016	8.50267187785047	16.4939636651637	21.4484479275977	23.9861441969466
173	25.2230857140583	56.1631273261564	30.4038170535579	21.8777935501077	57.0848474331709	49.0287392088713	22.5526476719544	18.5536254180913	39.752126618412	14.0944746969450	43.4823550027705	13.5539026088645
174	5.76835710392056	8.08407152945394	30.4419684364485	16.6595031339574	5.22245652274106	21.4794925157236	7.13590615477407	1.59568070672062	4.23589757968776	6.16914521781606	14.2163347568592	3.73847140092887
175	37.2377098184371	34.6333485093055	33.7963280423172	31.7485754671007	31.4705041530670	36.4500502635571	14.0950131918818	24.0635620728233	17.6952677492056	24.4304094365565	24.5940799001373	24.1607476115743
176	27.375921808487	33.1110161784524	29.6872543651991	24.4906393036763	55.079994774462	30.6656155396993	10.9121033564955	18.4688153899281	12.4271679055723	13.3915931679894	23.8816818027856	28.8266787267371
177	16.1437839202509	22.9159465032881	28.7768438031395	27.2723705959251	50.2206245499137	25.7637537713161	29.7850723070914	32.4741021864868	18.2626308098849	18.5273749826660	26.8612140609104	23.6709003165030
178	16.4777179473407	27.2870660200536	29.6895376384981	33.1925860814915	44.894162814113	35.4285867191639	11.4667910429322	14.0083063702761	19.457382518736	17.4661054733098	33.5207136744126	14.7813316852853
179	19.2246409047364	25.7643148026911	10.3722234028037	17.3726275356147	22.4934067767026	0	15.6068391988532	0.456410681621747	21.1660347508394	13.1642542898380	9.66690778991535	18.6686282758106
180	16.6340585134668	45.4629459611436	23.6679698553485	24.1852568699737	31.5270255719676	45.7302872107398	16.5762287999137	18.6147959985753	17.6500308471782	21.9320304591788	28.0262312758586	1.92924496816246
181	22.5214788904787	34.0534964720947	15.8103283761651	36.3499571862808	38.7450586968499	42.6098477719973	11.7147868752832	5.58855543100269	15.5660293592220	14.236268947387	15.0592148135285	14.7730110205224
182	17.0425266496242	38.7410111917203	13.2376113333966	54.1713539073232	38.9291258638387	5.68530492591514	16.5596448313408	24.3006135779570	27.5435215944332	10.4033461815771	16.8849628057871	16.3596334182267
183	22.0188894659593	30.8476351734502	41.0318030306225	25.1086500839885	43.3129826427589	25.1946954003167	18.9945750711738	16.7370977001375	11.8890330530118	15.9777531054660	36.708267552381	26.6706290412043
184	5.3253602609438	4.98955583076889	17.2294667622304	31.5219857224386	14.4310412691039	22.7106723793269	10.5874660605314	5.65398369609037	13.2961377783739	17.3231170948686	11.1235718654699	21.4280461709649
185	11.9572559116093	19.5309594868335	14.7602768977776	22.9729072849279	20.3513461317089	20.0776374960981	13.3836045288206	15.798035097933	36.4467696461696	21.9243973701150	11.8201411205215	6.86522854749253
186	12.1182782761305	23.5771309604820	13.1511444355577	18.2653564801068	10.3349079236557	28.190042114143	2.97909221579451	11.2924312030754	4.33925752433405	20.7536327742821	20.6382508634679	28.5173621204120
187	21.6174239472889	28.5646605264964	27.2266778698206	14.6829982778468	4.77440467456649	24.5697635138891	18.7596240715728	6.5107033593301	14.6400496789782	16.0253630757306	10.5931355730949	8.9984228805929
188	17.0353077387691	9.58529880663976	8.27616166088884	31.537292839689	0	18.2437223919873	0	10.2925984435519	6.95050069672926	16.5188128414993	2.89108375305129	15.0910248118137
189	23.5674422840171	44.0971873226216	10.3929639102565	23.8022240307968	32.9879707035765	35.4476035223218	13.0232545448882	16.7834694241791	10.9811951500591	20.8999016554619	24.6795294518228	22.2760642209317
190	27.6939783148178	47.8363542395896	30.3104345753846	27.0629983129166	68.7558121943545	44.5436927208748	21.0612159816781	29.3572877635969	36.0002890396742	19.4825205812277	18.9925210008749	33.9620237957990
191	15.3300986102419	9.81313698975975	31.3348830518891	21.1915427041120	40.6317275300307	25.2656203244018	7.335779078451	17.5627245272153	14.2078964486102	11.3959569324609	31.1483757261457	10.8727531065478
192	22.4470579992474	7.69998777110307	16.8860488630163	5.29853475577164	51.9308849262531	7.31534081782613	8.51026916486319	18.3271865976877	22.4095716160337	11.6348026010766	27.0040506210017	8.71477151789985
193	15.7333995497989	8.9571866859724	15.9713604605005	20.6883839186064	45.3458075717007	10.1121300310516	14.7255723522780	12.2380481754495	9.44638269969577	6.26609617637332	23.9829573421817	7.85223728779409
194	36.4414207072346	25.6501074879943	17.6184494872292	32.2330948967444	35.6792885251464	43.6059144205318	13.6486329863791	14.8770063273154	4.56318653031131	17.2051425345783	29.0051646229574	11.6603071397866
195	32.9343912355664	25.6785593806851	41.3482310226376	25.928272917118	20.2978155070111	27.7185826499620	11.2983755931189	18.4042606065456	17.8432185369793	4.86088698131149	27.9544382177234	17.1832344461994
196	15.5753473590759	7.16236837452921	6.19584946772893	4.69943461756951	15.9018172418302	6.38308004845109	10.0780756054509	12.2847106242304	12.7868563641201	9.66933078953984	19.2398173293937	20.6043788943689
197	26.2443495454398	30.5909658079096	15.0545191167703	7.01663036955086	42.8946988101573	28.6647682292931	10.3465583392732	30.1159661719928	12.2369082855847	0.72104094310708	24.5471294176964	9.02489600045956
198	18.2022917571433	28.9495939462203	34.9445157579989	30.4108968857956	9.70735422646394	45.8166264644255	11.8480151520208	27.8499071393155	19.1250166103233	28.1442494947307	8.80138458506356	17.1935070880770
199	9.22135309201783	26.3105974925898	19.6967671966958	29.3140030135241	58.1300178568703	26.781896050663	9.22094982899256	14.1147274639997	8.57018416477798	12.5562729920117	21.0662753422800	21.2765041265104
200	19.0165494941280	30.6493314530980	7.80725813090297	34.7505113558512	35.6891170972437	7.05522465937701	11.2315941623627	14.9785991218765	2.08632418277965	13.2870645136104	24.4387970144625	13.9980341802250
