# Supplementary material for: Simulated data from a genotype-to-phenotype crop growth model for pepper
Source: Data Brief. 2021 May 11;36:107119. doi: 10.1016/j.dib.2021.107119 (PMC8165395; doi:10.1016/j.dib.2021.107119)
Supplement: Supplementary file 1 [file mmc1.zip › Full 100 GxE datasets/100 -- h2 = 0.3/2051087295 200 0.64 0.48 0.64 0.95 0.8 11 GxEyield.csv]

	NL1-15	NL1-20	NL1-25	NL5-15	NL5-20	NL5-25	SP1-15	SP1-20	SP1-25	SP5-15	SP5-20	SP5-25
1	24.4482503597144	37.8625686520071	22.7287698947824	22.9249206217216	47.1388221788011	49.4122891518508	17.639439842626	27.1284451914673	24.5334475868978	9.68249364163047	34.9093908529345	14.3307644089391
2	6.57034124893421	21.7041964148533	4.52215837335769	17.7713449959530	31.3097931947823	22.6261012623026	17.4692948744107	12.0070030608742	14.0898207215853	20.8845389079707	26.4748316423968	6.02015871269137
3	10.0849510921228	19.0206610909813	21.7286726368562	26.1424031027353	31.8011671265801	15.0364126781328	6.63738734518783	14.0861625882634	8.41652400908545	6.079132791921	24.9088224039735	3.89447164258181
4	29.9720945986503	37.7931349261455	50.3118847983667	25.9232411385237	40.9222225751632	39.4222683903935	22.7157425370888	24.7311487423391	24.2201620283205	26.5955730081923	29.5917318998824	31.5872483709929
5	7.4846427979649	28.0786360006171	15.4283631418143	38.2708762189868	40.1361796536582	43.6057684872203	20.6346552382766	6.53874962362404	25.6455316426119	16.2512168233354	12.8152428586674	33.5295498744226
6	11.2047193910563	22.9841641594636	28.23030252757	25.1363710852325	49.0027064590006	34.682821194177	16.7495240040048	8.57083311112871	14.5203619900425	12.0921464621811	31.376043082946	27.2889981010356
7	23.7535062222430	51.3141622115408	14.8187040942319	25.0147725467429	53.2962655925128	44.7284039841663	15.1047095428859	26.4696725702237	15.0205698825853	28.0266971480768	33.9849447381139	30.5369504007504
8	15.6466051514132	29.464587802075	7.6788673241941	27.5027224141630	35.9974927990495	26.6851966108265	12.7807312977966	29.4580589307024	29.343709638602	20.2586289408478	9.43169706664638	23.216883253668
9	17.7117196749555	29.172523461143	18.8409472467125	24.7954890292035	39.7655533124477	30.4024987749935	6.56649370698384	32.7019520200595	30.5737451938824	21.1130229537631	26.7107018496510	10.5439628499477
10	33.5710094166521	65.1148935033037	16.4266570780857	32.554081451045	39.560619874482	26.7891532712562	16.9108850768138	36.5868299118403	27.1238568382845	21.0116308100621	39.0392231149785	16.8047208925371
11	13.8926936252763	6.59305673098596	16.1581764383965	21.4486770850152	16.8018960019981	20.4011728529139	1.23695185532918	13.9164305573796	4.76483063821002	2.08441301050251	19.4871923251762	15.2157233153617
12	16.6662107952682	14.7357837904961	17.307542926013	41.6135923956994	19.0592985162883	17.7188983622105	7.29328032956545	2.30839058064952	8.51256838859604	19.1576042207394	22.8576580034786	18.9807623701174
13	19.5981514467531	9.34437395958872	15.3669725206933	29.196051318671	42.8194394755232	44.0438199721779	15.6062172010954	11.158921345946	11.4977334385812	19.0481453744947	12.1234783245168	10.1907573066765
14	18.5971257847588	27.8556246373059	2.34485446795319	22.6708145161754	0	28.2510120049375	8.24177442455405	9.21889726706821	20.0846741401826	19.2333841817615	18.7048661068766	6.94701729649869
15	20.8516975503839	13.3598553296173	7.93369375774007	27.7213394634679	46.880056888878	37.2305026462478	11.9682207570120	11.5598984722257	3.0860631500843	4.50856640758076	18.0197269340281	10.9458684415486
16	29.5950311698028	24.8808262342506	13.3810344775621	29.9583710287493	21.9230551428073	39.7318410252419	11.4878730350235	2.40934576606897	4.27372745115802	16.2106639189072	1.11474600488697	17.3498898835184
17	17.2117752623235	17.7213328076837	33.8884831395486	26.0562417917066	23.8589651840351	19.3478496370819	11.7396597301398	13.0503603152151	15.8470568000295	10.5385057286318	21.9789504398141	3.33856489997988
18	11.1363294822855	13.1703375544591	21.3549867671006	49.2296214781699	31.0864486217608	25.2388560131647	14.3455476486339	22.0163826734763	20.3585828086584	8.26520700146985	26.6230134610599	22.339504441985
19	25.2045855589773	29.3178906050733	25.4196730855966	3.17632737313194	11.7764592259812	31.4650860197976	14.7068826389111	12.5932861127152	15.3104320985300	19.1615542707581	39.9353970789837	10.0450597287489
20	8.09365346380388	33.5329053871555	14.3411473664156	22.1782764519810	32.6006615397669	30.8917206553299	12.2721951010913	4.75117654590144	7.557675797634	20.089560493839	30.6627159937271	0
21	8.99864822810799	37.0238167174138	30.2919087818985	32.3445214467727	39.7198531052237	45.9931711798693	17.7742880608240	36.225763538411	33.1730776899352	15.6754144246395	27.7972437408897	24.6702001221155
22	19.5908533113248	22.4650353745327	24.0496743007278	11.0166749319438	38.5849093800571	19.8222816241841	15.3057452837969	9.4960450765978	5.09438797459831	22.0255229250085	32.0975974205467	32.8136770668269
23	24.0837805511827	38.0464431807401	10.5551907565887	35.5294521495481	26.0655002635724	33.6983946812100	17.3154424271594	17.5176749230098	24.7020936849484	10.1405764195519	17.5530525843327	19.6409799776061
24	18.4529377860399	23.1042687913245	23.3332828156942	30.6352322653259	40.6417989499535	56.016284710552	20.0183265511184	31.7126033078225	19.1988382439829	16.0500207708587	24.7256174939704	4.29094091117085
25	30.6588742918517	32.7883022418773	35.1189224358592	33.8689562943663	48.5567213760901	45.4672273236426	19.4809382478180	22.6666247030047	24.8710520679945	22.9780066412503	30.8800272142453	23.0623226655549
26	10.4804349596095	34.6810359510572	31.3853401270869	18.2681433656066	14.5612172362894	27.5331818660430	19.7151745473260	23.8258504507525	17.1640847039894	17.2330288164451	17.4855831959406	13.4319807168178
27	24.6066678794623	28.9538688372637	7.66148892697345	15.2548199585304	44.5729798174171	45.3611418418483	16.1342477350011	26.6903961016968	20.2862566806432	28.1461661688802	31.4866987710228	24.8366734815726
28	16.3261956071241	42.8235217295328	21.9135576925656	30.1210010310331	47.5865863604012	43.2728719178076	17.5883642216316	14.6581065779912	24.0156103681819	19.3636985459276	37.9203541061171	30.4085384467305
29	28.4467852738166	48.0532717153738	15.5900189092947	37.0535972091749	38.1039999138111	34.6382794448390	18.4286122181478	0	13.3900091250173	16.4204246125748	13.1784706855079	25.302234905564
30	21.3435448292021	47.253835785468	46.5177094582548	45.1513181372543	37.0056066569591	55.9705988986242	12.4391785066596	18.1669484013682	4.81726888422033	18.2736667029253	23.0098623119213	29.1318878970394
31	18.9802481890776	27.0148701769586	0.587129392609345	29.2343821708334	42.7434279752677	18.8278115155133	9.07940267764778	19.1693254700395	20.5917522412444	17.2738222777131	26.1986375089651	5.3516887080799
32	20.0795167837522	35.1992988963788	15.9494519201447	38.7181726336382	20.9023054714955	39.7482141797104	17.1014656508706	21.1279618135205	29.6952189200415	12.5683506705995	25.9641372713074	9.05361323588189
33	20.8789723828099	21.6057732455841	19.4831282653356	34.5741375727998	9.76158172584442	51.9013029188055	10.3050312087388	15.7113415985481	6.14341321768283	18.847996218915	11.2883902761891	0
34	16.6451861010388	18.1295874152841	32.2911311660230	11.3429588949028	21.3048465251382	9.31466608555819	16.8213336827488	22.9875619982058	18.0472662919243	14.6012023748702	13.6586499273993	21.7077678817695
35	25.6158996240556	16.8194171837037	10.7771800649206	42.320714216618	40.2782244965761	25.9123059940954	13.3041935263184	13.2056668537640	22.7424144806106	15.6024323853679	16.4194350335834	0
36	7.56341791508536	7.22665141983985	19.5816467305873	22.2664921680962	20.6659847295921	33.2681097309194	1.61534196977448	20.3325519775043	2.04948340427250	13.8364977865856	2.87207452294516	14.9288267363744
37	28.4403879258097	46.4722382918388	24.1142064501314	50.7350834118273	58.1885636670482	39.8314171183865	16.3500713990023	23.1157796871448	21.2034546564024	28.3789595658574	23.7096434160469	14.7303267745516
38	11.8735022744782	24.1465581729900	32.6218301260196	26.8843119445140	7.06191135915602	54.0464706674641	23.4049032972921	19.9297086011174	12.1453880746191	17.5001239888108	28.2870358666318	16.3842996495116
39	16.3124875624356	17.9019245622566	6.51435199312179	0.639737622853616	30.7830715709066	14.0916455976235	2.49287218372577	12.0080375821719	11.4177295008170	0	0.920153200259017	4.0275025673926
40	32.7629246178013	57.8550355148225	37.4012994177667	41.6197154906407	37.5380791023377	67.8426521316946	25.4861991536029	30.4811403440609	24.3080417505892	29.7389773759093	35.0476911967463	39.8378267853848
41	18.930928122632	17.3159583969448	10.0819524979360	15.2080691077493	19.9280986602648	9.81462425515889	8.52569418696701	7.95886599860634	0	9.67553493618353	5.81135759221463	0.0539898283721261
42	28.9452597791369	18.3356990656122	30.4968987285401	2.15733890439061	28.6942783617729	10.2279187483344	21.7929782299002	22.5568094940007	0.372608768668393	10.9856070727124	30.2346851834374	28.5497608168055
43	12.0340480177298	42.3308101772397	41.2856480299851	44.9406135985131	56.3292164288043	39.8343022004488	17.3418012968265	17.5081302311051	16.6191229194246	16.8067476720644	23.7330268282762	24.2972956999521
44	6.51344782968572	21.2465878448906	6.99003856627628	30.5073001286730	31.4506931441404	38.4712847175085	9.05860648643826	23.1150017485109	11.4904484792831	22.1059058121352	12.6260710794414	7.92636691278465
45	17.0251214769466	23.7538632156109	15.8014478536868	21.3187163087270	28.3643756218567	29.974635348851	18.3377501864935	11.021105494886	1.14295377085313	14.5223522339007	13.9714002110739	0.961390102545737
46	23.2515523220937	30.9461698519942	36.9969147331474	29.4050769697584	28.4173968951968	25.888236464288	18.6391268668211	33.7830183516512	22.4529119310681	16.69342326974	35.3870080691084	27.6102313714213
47	20.0651199308869	39.6796920680777	38.2889193500623	27.5311235768167	23.6417869913927	39.8478996333782	13.9738476419296	22.7496848665917	10.4812983440090	10.4999766268274	35.1446946475161	19.2847564912162
48	17.2866974507324	46.7184002628927	39.7292392328567	19.0690087391746	48.8598388110908	54.9905634459886	13.0506490803421	27.3632606806258	5.38547477783797	14.6316140033050	27.1428917888155	36.9589980478099
49	15.7296892288125	16.880893203676	7.15317376091036	15.1823532555591	21.8209570519730	40.5302958761363	16.1321486603370	20.7501794823583	12.3275806139351	13.0346072851310	19.9064522800448	22.3779803699030
50	28.4495945314539	22.6512078944580	8.84135800074034	35.4117322992324	47.9426753300188	25.5254174471029	6.34916210208296	17.7991147428452	15.6185263017424	29.8810428865504	21.5560602202718	8.7494902062453
51	17.1443979624059	45.4280781861319	17.4585720016600	46.3902101048281	35.2037390613517	10.7975232531692	21.3991004012999	17.2721108533309	17.2595825947576	18.8786970401708	34.0287277566553	21.0168887348576
52	15.3338474645391	38.7971309504993	37.1374155105515	26.082741975582	29.4942109866391	34.8795821628784	3.14102756001418	23.7022566168473	16.6815290396984	16.9526910616089	29.0781202831113	19.3126000733088
53	13.3421784722319	16.1324798869406	20.1465874793071	15.9000590137488	32.7254227394717	28.1557877946832	12.5142910000061	27.3631718816652	23.6042019187794	7.93295641112878	22.4118059365486	10.7614567721826
54	32.0580147595473	28.0504933216884	33.1042970631201	11.7642860646208	8.79717882618283	30.3033141642391	1.11771053579164	21.5159899842087	5.45430129481355	5.27636283867495	27.8217086681654	29.3530473639976
55	20.3761484832346	21.8413545892285	6.83566272297891	8.18949748776187	46.9497456872301	28.8316088228558	6.44904541171669	15.7707339217907	6.8927803733402	4.80314968725986	14.9532701534675	15.7464764927639
56	35.8432100905205	48.7628620627854	34.4169410693172	44.0927506113506	52.2858114976073	29.828412727437	6.3947008870759	19.7266596689571	9.49806476271	14.9949536871519	23.48836129658	9.05233163111922
57	14.4325898082730	45.0715437159199	38.386245043996	39.9873073932099	48.8587779052935	30.2939259076966	9.43450854088331	27.4206741245638	7.78006848686942	20.5718801540262	32.9423226520953	21.2105892176287
58	25.0230380965475	27.4542103653251	27.2123862102291	28.4583195655575	46.4640703200125	54.9693057581023	21.465942213568	10.0272825583742	17.2698963994933	20.516883522719	35.9838939097884	25.1200052790946
59	23.8176534046971	37.306080636139	34.0368045573139	14.9821733858938	48.0901148400307	42.7473912661887	8.64903396675812	25.6380213000394	27.2133831756522	14.8471036755699	32.508512737878	14.8724205099683
60	21.7149071167087	27.1188160829313	1.74945424420456	35.4059407503877	38.8586304113988	16.0903490031537	6.00829813027395	7.40772532972449	12.0813506013872	20.8619023526989	32.7617802040335	9.4541362986624
61	3.33815577176988	23.0421068288693	44.3629464464155	26.7775700150640	38.4991352154293	32.3445940701245	21.6589243808826	20.1793928885216	10.0648619952003	20.7492235072654	17.7973791791275	27.3170868331688
62	14.2489264988892	26.3688891623653	34.6350447697102	32.1587066012522	41.3953188662125	53.9694716569334	20.5497867872700	17.0191941235498	20.8993164829858	15.6119528010218	28.4193841687855	32.7895174163762
63	24.3652354099209	35.161793341534	24.8565762089458	16.6245863342936	15.1176707363681	31.3528231844709	10.8105013051823	27.3712762328407	14.2951097983615	20.740262862874	26.5902282865673	23.2898419524508
64	26.8502368599598	32.7253583793042	38.2483572829959	32.8821286927805	32.4051554043162	26.1009874541237	10.7369630336082	18.6170068250185	13.1696899765966	21.4542505744255	9.23580915038263	17.4351930155996
65	14.5728187420751	16.9988927721168	27.5195614810403	12.7859482177256	31.5590470014021	0	10.1064184654318	11.5390049127680	7.11926390207976	6.82401812496349	19.4980191538394	9.57089295293647
66	23.6433868462502	36.6405279436133	30.8894902739583	14.1352269234617	47.7531818067115	38.6745294268438	16.4209396922439	24.1396809383609	20.0904110584158	12.1911155647750	26.2792977846216	20.3945150693215
67	26.3635503368243	42.2360267387724	20.8493054737833	48.5573266678549	55.974066889948	30.5067164908737	25.9795341839204	20.6127905052907	29.4361102136837	33.6918034572923	33.0125965048002	20.4580393551710
68	12.1919355192449	20.3643534744274	12.2585760866451	30.7912529635345	49.3243935869865	27.6052331175004	25.4461303417525	12.9468044525394	17.1467144850168	16.5014274651641	25.1126661805887	26.9641949343820
69	12.9535103756265	25.0472254416455	52.2452137315496	28.8541776025872	20.0190045163149	8.68514060235315	13.9637169740943	10.7957573035009	10.6942018726335	25.4240763805892	18.8550235690076	21.1002723724528
70	25.2698295695543	41.0089716178085	14.4016389511797	16.9373631093510	30.5683631496921	20.5774691335884	10.5819154350041	27.4905009345934	5.57345496105718	15.4882189987882	19.4606945794593	16.4315528739731
71	19.0951199159466	20.6381439407486	23.8154025448288	36.0447167297399	18.5623117923828	13.9940636789306	5.03297130604856	14.4539255821532	14.0437951141002	13.6721395589651	24.2434333055076	8.3148457001883
72	12.9003891460356	28.4494687244592	19.3604076458250	21.2844538023970	59.941459860795	39.8595577279368	14.8269604694486	29.8259869909234	16.0691663803895	7.91645088137912	24.4244808659454	0
73	0	21.0602953048362	15.0193382724632	8.04303680140842	2.96436049491600	9.0523879822372	8.88503405226014	6.74089062577757	18.8335843876374	14.3515821846031	7.04930615041508	4.96677413708587
74	29.0163179120817	21.6964392695565	11.6659123746069	27.9115097551518	16.4175550073806	32.7024578155735	24.1026862806519	21.4027635444446	27.2504484322261	8.29249951244062	17.5452703167531	14.7491023677972
75	27.1592852798250	1.77354261039532	21.6066031896905	16.7631185143301	46.4639093969657	12.5280293937397	25.3498992098599	25.3728000767811	19.4443827394966	21.8322563900509	20.2336961133413	7.71397662640031
76	10.4472192401754	37.7974422261546	25.92396738368	17.3471522652126	25.8922214974581	46.3558848244255	22.4703936960269	18.6824310857255	21.5163229666811	6.868967892708	22.228973844001	11.2470018274947
77	34.6500374918028	26.4628622466103	39.8335701393206	24.9656871862914	42.0264072970176	25.2440626760926	22.4006823044813	12.3800410034628	5.424260661106	16.261995798811	26.0073705432441	4.95541383538321
78	21.9973655887780	13.4275712457982	7.03175142863045	18.5555864321703	51.0800572499563	31.1091088897990	16.7996315043277	23.4261756699121	13.1026971853084	18.3658121861756	30.5054289014388	16.4624392282464
79	20.5366907993826	28.4352911163761	31.3612373031423	27.4321417789377	30.7929924694157	32.6786917731287	8.5443881972315	17.6546978449436	17.1905711418723	11.6889978359002	24.6144231481859	8.15241969112317
80	43.8452053644471	53.10777466093	20.4092476390521	45.3344775680852	64.1292328628946	4.57941997369828	22.6565401148534	22.1846126900369	17.4136287345596	18.6523267051446	37.0593654137178	10.740639177583
81	34.7025881823244	32.2922356947505	13.4839817798365	37.2198305975683	27.3991906569641	2.7065588960136	21.8119670682272	22.6589702295174	7.86458382282687	20.3465188411006	26.1336210421073	17.8516273553914
82	7.92451770819484	16.4460084506556	37.2495258407547	7.76600448114097	34.0608605606037	29.2319244633831	15.5303354573781	20.8997034079055	13.5583368023908	9.00864226228775	33.758264899716	17.363422017967
83	31.7205734379636	13.5165756805136	0	18.3616708782983	24.3535469347696	20.0637287094988	15.172316179051	15.3292951086864	7.34468342087632	13.2970429538437	11.9120519145833	0
84	19.8474896324702	32.6689906683944	26.1272345194257	46.39659598874	28.0884344784494	50.1514190524662	9.77813803371993	28.7670842864134	17.5402750967070	13.8005123383963	34.5091056018244	13.1353170760002
85	15.3444632715688	26.906443153345	20.6918631537784	24.1872772503152	26.1624558508343	34.7748341813076	11.5021777671933	13.0865137634693	18.1335513952019	21.5200372819133	17.1224583145887	17.4894495713615
86	30.5663274697264	57.8382627418116	13.4128437141502	25.1637736586041	43.7763672252552	32.8358704371242	27.1679644689987	19.0260213815363	16.9645221143922	15.4010909382607	23.6813258327263	26.9865194370604
87	37.6957746862479	38.2056934723108	21.5133502495002	36.4779627435687	56.8834524574273	32.6641891250415	30.3164236172573	19.0240128176472	13.1373479206524	22.8190281447490	32.4653246478703	16.2974991416570
88	18.7813093796500	31.7658483392994	37.0413835794979	27.6154943425002	51.622174168123	39.8576141385879	17.5139065004791	28.3515032677516	14.8890278135659	21.4220178144406	52.8361663558719	31.2707093421523
89	17.1867614236160	23.8922659030671	11.7770061967974	22.8230635535379	26.5848665050059	12.4305011896438	14.8179821090937	15.836517365119	17.674135190089	9.7329957043791	19.9797431955211	15.4500665358388
90	31.6583006057007	39.1652002168655	40.2391970089112	26.0093444481477	61.8999315067238	41.4022516594691	23.6369792849908	41.4878099964527	34.1735004838179	22.8613475736312	34.0403217978986	28.7241874029958
91	22.1338415443459	12.2387517056968	21.7486199510926	9.96200562073131	18.5234940501047	0	12.8154848734712	17.6582753911778	17.0403194484688	0.94658928879253	1.18627757574688	13.0192785647072
92	6.93816101806196	0.970084961473972	17.0703102744448	19.1953597799083	34.2361247417456	19.4011254822456	8.08240002520157	10.1841621724069	7.78608416488442	11.5121888976425	21.1533283868146	12.0663672298176
93	31.6231157045354	38.004482236989	23.7726758645981	24.7097238454824	36.0599083036621	28.6979210427674	22.2626418503824	35.9955881114601	17.6867705381565	17.3903443762974	41.1292917535324	31.5986110479608
94	32.6690570825701	24.2806689924742	14.4113098134452	23.1450346574889	39.8669581932194	34.6478310367526	13.6908625907343	11.5453065361127	10.2193009679362	19.0512080433323	21.8075787027403	0.82986645380587
95	18.16259399473	19.4885239113083	22.5438171311117	19.9485662403142	22.6563981907207	36.1358466880812	16.2995327144971	20.1687910133881	8.41513547999127	19.7232542810222	6.03533023707932	26.4716131781191
96	7.63551465910825	13.3811618740939	12.6554030213555	27.6454070467772	14.3836999147243	6.7350105708917	13.4566011861806	16.2555398299162	7.62422393547415	8.38278991786432	16.7118820055276	5.09844217741056
97	7.19361512781079	27.3122594224908	21.4334783654219	26.6562733557442	56.8427489196739	15.2595089640413	17.6692602544129	7.5636098065974	20.8148121939953	17.8497327867617	25.9295616423546	8.43820118354349
98	20.1610764904176	26.4931319824443	27.7112431419974	36.2078283058094	48.0006700357466	16.8681007228835	8.49444720398444	23.9568295661095	21.6938488532237	12.4582855365914	24.8801430153929	9.07908905407242
99	23.05678594383	52.6921855639876	29.8743056070114	18.9352390597902	29.3748805213822	47.8824775132609	21.524801112979	39.0380484308449	31.7357583319465	21.1647233042583	23.8288821288265	28.4363820989163
100	45.2756232775591	56.509121343561	27.3066198717066	49.2906895489867	72.8106229227149	29.6737701691076	29.6051219580497	21.3033797962610	0.632198629579957	33.9601617649335	41.819700917249	22.5166421705386
101	20.0584953294836	28.664224238817	29.8291982244773	11.3806597658269	17.7343381580213	13.8243666648781	20.5236976748472	29.6982396145178	0.374262078694187	17.9877684876814	31.1617618744787	19.8022890258171
102	9.07823504898024	1.50341933484367	10.7867340418078	6.83164110508042	30.1095005075691	19.9142046065743	13.9197286355195	24.6898126338504	7.4473138944273	4.48621160271309	17.7338987404482	14.8917142302593
103	33.1602304919043	32.3331021247090	28.9967242879402	28.9373314535189	28.6193869023712	31.5106955649954	13.3294380387729	23.6427834272167	22.9443194803774	17.6437639916606	26.6040176552383	32.9043209193959
104	25.3177907862836	36.6570796589431	33.9496140950687	42.325904867969	40.7033738326558	31.7588899139319	14.5666270116629	22.9400100376056	18.7450943861935	19.0842659180770	20.9486857516360	21.5095744789904
105	11.6744268122644	33.275217889181	26.6017194193589	23.5701506268345	34.0897992528976	23.7320817807249	13.1176701577069	19.8289646891233	16.7769675970294	16.2432131901025	23.1685999238592	18.8548480494795
106	16.1097828028576	3.3208980312482	8.20475450330983	23.300610064395	49.9290320510698	23.6821778046112	5.97893659242246	8.3680517471773	11.0952843004178	18.7137421160209	8.4576853771132	15.7992309201729
107	13.9366095505317	29.2302550877643	37.2418510505368	11.9072129130338	55.5567063494267	42.8234073530912	18.0933099439281	24.4007383346003	19.6255984873224	21.2156921130128	20.3488242258667	11.9210425359061
108	19.9157091732092	12.3340649699028	5.35583811881591	17.6389344132939	26.8040045820491	10.2439946221220	13.9423910447500	15.3770852542456	10.4635057207486	16.7642468326942	5.7829945317941	0
109	14.1197429287157	15.8888779784051	9.47791742663566	23.0754381824500	0	0	18.1499920508478	0	1.97490499910987	10.4256371159936	4.29274320283102	9.37484110461472
110	6.5842111717407	21.4672392231924	12.1713292145993	35.7553472507749	53.3684680909971	51.5140853121661	22.2073106737668	11.9881375297967	7.3705403051202	8.42389616613373	8.42225053303156	2.85945889750758
111	10.0077973314281	7.23487943588583	15.5865792576435	13.8131268343846	26.9779413236893	38.9227374109887	14.0843121803821	20.4235664686855	13.1595616323374	21.5684381505535	13.1203728378621	9.19716138010539
112	7.49041950774113	33.7939446394082	24.2742190489548	8.94232555001824	37.3351662553070	48.1022200366701	20.9249320869241	23.4399156738700	6.9708508873762	16.0053658121152	28.8821875934696	27.7479691830732
113	32.0632781247077	45.6702216657849	25.7028159761528	13.3468485121069	34.1461161758696	43.4646836359693	21.8055697088807	26.5911616211698	31.0868229868086	18.7029390001805	22.2513311961412	34.4823190168032
114	13.8488577001158	5.74126493068018	2.28816941432583	27.3139566443864	4.67146573324928	0.477995614813203	9.99127832101905	19.1401586508521	11.4577180145545	12.2488126530216	23.4025836181933	5.22615234241959
115	12.8381187423593	22.6543919714611	30.6763876966210	24.6798223553969	61.1547517838315	32.8594231659253	20.3941250531080	19.5705936414132	15.4814889406973	21.8142090727894	28.695866670563	21.8738880525235
116	24.1216354715319	23.1898162172406	42.2057503534767	42.2713924687384	34.7920318661535	28.5809694329019	16.8871576337601	21.4012353912630	15.6511349127934	16.7115781939163	13.9581089468284	17.4976246627408
117	4.98933308593319	15.3060386734490	19.3632535216453	26.0028499385839	38.6203201414674	19.8661546416065	14.7689875142508	25.3360212014674	19.4024745847042	19.6718648558938	16.66161525964	21.3579655202865
118	24.8468248239488	39.9874348237004	27.6385636611035	44.8175705499012	42.1756929659252	48.370188899193	25.1226667022879	26.5411778582670	20.4087772460465	25.872475539054	25.1048885273821	34.6633933617244
119	13.7679214830904	12.1019095452043	9.73883717801867	9.49806946978784	36.5695955212013	0	5.40526312228335	0.411310038240885	3.87841924433349	10.4877718050220	25.6104738744802	0
120	24.8558479433008	44.3834369943185	31.0705016480011	35.6743031178088	38.5680202981812	33.4992614950958	12.1198008093472	12.9945553565074	6.58001713326987	18.1740629570556	14.6698345947052	26.2055063575750
121	9.81938453699333	6.74338329100716	32.7351939569678	25.2790927232672	21.4704011211647	14.0540266156322	3.41904431194387	16.6454343770046	4.34965391325368	15.8026911530007	24.8720797334241	15.8316829090862
122	29.3679319127242	47.0849183889855	44.2610752316345	47.9227304361679	47.7118531661380	29.5063553105157	22.5380260442044	33.3034702675167	36.4272925776814	9.32153447833903	20.0451516077564	28.7282932797221
123	15.5353619074306	36.9009267398436	15.5504698506864	29.2672862052437	15.7534061471798	36.4781390258631	10.8529158698152	19.9232635976965	2.33904682464091	26.6389010357504	22.1145015951532	15.9764110671994
124	4.45198986428843	3.04491479189862	4.1241552373274	2.07043987136353	21.3394338249238	21.1440909352396	8.89537038424406	9.6058160321204	8.69321938351399	5.97619195434592	8.15853424244597	1.28706448144202
125	22.3128985396009	22.5247525217202	9.250610970031	5.31067311567175	0.0846116101458563	14.0849707449454	9.58413567255897	13.2959887027252	0	12.5002702144544	3.56829233915193	19.9843611333104
126	15.3592026435137	24.8468384635608	28.8013859868866	46.0983250771964	43.7028179305429	16.1037941859997	9.59590008324314	16.7099391944011	15.7981605841010	18.4295217297734	26.1898628551523	24.1038559106946
127	13.7997774531062	27.6073242108315	25.5065656968599	22.8619850492314	18.0689636732764	2.1881924868156	7.10167933543605	20.9529350183733	17.3437249192643	3.9619050054297	7.55339836210224	30.8285350419647
128	4.77503569189182	6.95050799083893	7.3931529874538	28.9502374101789	14.9913223757948	30.7857014483335	16.5988892595541	16.6228046684543	18.823211959303	20.4944567941643	29.3141374337714	17.2964968168657
129	24.7289651387409	28.6216701928525	13.2872082643362	26.7679039024756	45.4072722601236	34.6385721769646	12.2184283595952	26.6481674548271	12.0524857356893	16.0695712902605	16.5961721206118	25.9190560271436
130	26.5202055130626	22.9152276529299	1.60297683175180	28.6510177515984	40.1507529665574	19.1127004667395	13.0380911198127	16.8776010216757	26.9146472766429	3.74837885115554	35.7822713715752	23.9969410763031
131	14.7492745566972	32.0845668925808	28.8829474588555	44.1648451136698	57.8785963731687	47.89413884265	18.4330473694006	32.0619502448039	26.4131808570837	15.6486574080639	20.5753081709633	34.9859357334441
132	7.77488574746986	25.751868681871	16.0756317693586	18.0913144483475	38.1571983658969	51.7323413361815	3.44359769683234	11.1927680627035	19.5763588851111	13.5688837311282	35.6705438718807	5.48234803849953
133	15.2974462727857	38.4012485746456	15.6491535629327	27.0394015261173	28.8387384362345	33.2616390177671	7.66901678791411	33.8097748184625	20.3102806024261	6.62521203406386	23.9694711243922	30.0054372929325
134	23.6978519050189	20.9851796634760	26.6997945766451	33.5071828465485	35.4054077634884	16.0578100312104	15.3838855065038	12.8270298189297	16.0608577003498	3.13842309110051	7.6590022070278	22.003179735604
135	14.3593524834505	30.509556654123	0	10.0791830369126	17.0964397116196	56.3024586773479	9.69656895858583	7.33342692751722	17.4352019034860	8.69866996218587	26.5092771264281	9.95509239089237
136	26.7753906511302	40.4325504848344	27.2537148434367	24.4311334449965	30.6814592596681	48.3489260509832	18.703796305857	17.9069905894648	19.4177644063446	22.9524283453447	29.8129818299944	31.5482037535236
137	28.7844303380744	36.4426544996657	10.3977109095013	40.7186752651966	51.7693617897606	12.7357368184648	19.8722392726911	15.1249868902194	11.5311919267048	21.7445072748559	3.75445423218089	15.5982750525837
138	13.4309769780508	5.48157977040363	20.6025226526662	0.273533492150673	33.5126765364565	30.5657655491343	3.93546189470086	11.6260250905411	6.20543178123988	12.4869348459138	22.2529932087913	3.25775361302162
139	27.1098366047915	20.3054202405235	23.1951607901621	27.4644287887944	47.3808635942819	40.4349664306057	23.0037965893957	27.5092348433697	22.8759063431842	23.4922966762985	14.458230811284	18.6520245666274
140	19.4931446070107	42.4615388733312	30.7804532229661	22.2421096998938	39.391658494098	17.1094265424836	17.320228127475	25.876830103587	26.687603084959	20.4029936878763	29.9945317973291	14.5422376905978
141	17.6325344622883	40.5653255980869	55.775725615928	36.1576261133234	50.0954314111621	30.2082669813309	19.0550691433103	25.1339053233069	11.7455674035696	18.4650150390982	24.2216092961111	36.2867017112672
142	27.4214245365421	26.2723519528902	28.138636520971	35.7377326520355	33.7172629146951	20.1936694104962	11.4789381939009	10.8032790424782	24.8309645537994	9.7083659143467	21.5434073296178	16.5274209610952
143	19.8782438092595	14.1671854287305	13.7970210174225	46.3397871267809	37.8674346388282	21.7509248861369	5.72953651764508	14.8264267199481	18.5550562091255	2.99603763415894	16.7327564775454	10.6432101997071
144	15.7978517370554	43.6381096561956	26.2879961565367	16.1167037225410	23.5733404820793	16.9186196558480	13.4997844932404	15.4812775681027	16.553651108258	9.99340938535381	9.27196185063043	5.59225631250829
145	31.2198245266780	32.8134998650009	14.0531460197049	37.9625321379096	36.3407185979877	12.0251976236192	18.8602495824919	31.0951244843072	9.12585512595139	14.5880139242540	2.83952301328582	0.588573970612728
146	12.4930267397046	22.8720449696167	23.1922959728359	22.8365626300001	14.0342541529102	7.4676421325893	15.4374960262351	12.1138592886079	7.56185463512719	23.3362341294609	3.5366678456699	4.69046232000539
147	25.5564204407675	43.7436473078365	43.8399726305855	51.9286369885430	41.1694476263587	17.7622532750427	16.9102151292886	25.1413443787422	15.7664412394784	24.9621440837236	26.0316656327521	19.6499778376154
148	9.89399789817332	13.0019555362133	30.8073851789264	27.7107694434564	19.3511230427616	0	22.5200352191785	7.55594081315566	11.1587454733410	17.8384015383455	17.0067528954579	19.1548735868105
149	19.1679167446906	34.1172366691672	20.5212325813213	28.0476329459339	22.5669600537969	58.9315527580369	11.7414680127181	19.6875896032039	19.2710023797550	17.3724963189756	13.1268463951811	10.6187168700687
150	26.9621555194717	46.2663949904177	31.7636224879035	24.9758679740532	60.4317119882655	44.4511940810341	12.7491789910247	35.1530059604535	22.0818954233673	19.4706799739345	18.3912255306699	21.7989124577484
151	15.0553342293559	36.8388383154745	34.3464172486801	19.8712497662397	59.5873725481914	32.3229173488212	11.6228660911649	22.7267040675112	12.9059098855616	12.9179205197358	24.1026445928584	22.3259178911186
152	2.18092664909900	33.0788153785894	36.2678080914396	25.567915876946	57.049233891323	56.6052234827951	5.3268293331698	35.6239297753776	19.2569571594505	10.317764555544	24.8367678393388	32.9380025523018
153	18.8936140978804	36.873402782765	17.7189225782088	16.4968904137963	38.8159168673202	35.4032059668031	11.4247622577924	20.6884386590431	16.9836035409454	21.8091618806704	25.3678903968967	20.9984995632250
154	28.9881001492193	39.7027760045811	22.9608462404506	46.8056302827538	42.7003408790587	21.9416996146161	23.7563074486069	22.9510933798458	11.2335798960411	31.4764429093344	29.5564575253159	28.2758455143194
155	21.7462613080967	16.3984681785393	25.4923491629231	12.8090544201240	41.8904864951288	22.6014860919746	10.3163589861751	31.8126414350368	9.3535327228226	8.98735372887907	27.7915859161597	1.23845110312416
156	23.8495362326653	23.0145922193434	16.4177254190628	31.7441521890908	38.4717204521534	0	18.1163142342437	17.1406392744025	16.7451277572296	8.8443523238418	9.25213475572486	17.2263203833959
157	24.7198864477564	21.4188186652305	24.0443197106379	0	36.6922462666546	14.3961652447790	11.4824816819528	14.4282650284720	23.2736710201306	0	13.6148506836095	23.9099527588933
158	21.1390618542551	24.2135912543161	33.9552283250167	2.53971980239177	26.8940467263807	22.9116307273125	14.4819509124351	15.6617708638919	12.2899614292586	2.69026318946197	16.0749975078838	8.7170020746014
159	8.783163989344	0	0.488590928535522	16.2839457703061	9.7036009198277	9.15505875206665	1.89932239287478	0	0.439780699780772	8.10402763713421	0	0.539798015489941
160	19.795624799804	39.636049104756	25.0716824496987	14.2755365673927	39.9477519494758	9.00687483290414	18.9155014051474	9.17414188353644	0	17.3583589671331	34.516621359583	19.2782524239637
161	20.8092348415883	13.9586470639633	36.1216302209648	31.2994322445013	37.8201594194887	19.6252063967834	10.8435784081562	14.7901133141419	23.1514779895513	12.5848124690020	9.1701986552133	14.9603185270118
162	15.9698511265741	46.1473116619572	0	39.1466814761604	59.6640540501333	32.2481272451306	15.8525276700791	24.4506370675635	19.2840051126919	23.2487216008645	18.2054920807527	18.8968545719359
163	17.0200523623948	42.954813841956	18.0384399198701	29.4209245884848	51.1379483475526	22.1203597519221	18.3560943052451	23.7888992700675	17.0894732147467	17.5764071325254	41.2750401967679	29.5317339660327
164	27.3455326639774	28.2661608855446	3.41862850606197	17.2980204098184	17.7692729095915	43.503851789921	6.75951920903458	18.8258905800318	14.8308808994873	25.5163095432435	29.2789929061456	19.4745876144908
165	7.87064220143193	13.2984953386254	19.1782413990271	11.7813142295969	23.9531177974067	31.1723227449249	2.71159195454516	23.8956406965164	13.4236773389957	9.5825585268743	10.5604544191256	11.1183569518545
166	17.6770850972384	21.6178337448702	32.4406592301895	22.6873113861386	42.795129877909	36.0073957531127	15.3556028593774	17.5671021361433	24.1385347315429	2.18864990343028	14.1099691371472	12.3735306988470
167	32.6478450112042	44.3781359633434	15.4888152843602	34.4957921377086	34.9522418116167	22.6468032766624	13.4387234251224	21.397029791175	15.0967435643269	18.0453185643751	10.4791770847278	30.8795867520045
168	18.0317384575453	20.1009835607274	24.3769245764342	20.4179060287424	17.6949322188975	10.2875009050934	13.6614832221611	11.1136773808837	12.9418069188956	15.2859247219216	14.342972858372	20.0210648799233
169	14.0054035629485	20.352341066362	35.2823324624610	21.3571926045485	28.5495479566601	11.6929713946829	17.6779447246337	19.5846740784781	3.26411147977069	7.43882567948769	26.4973498120671	11.1456771770187
170	26.7290524994123	55.7143609366656	10.0780797395361	7.903847302438	44.1457748936554	37.4208632092881	10.67739014739	27.1440516889227	25.7056915510006	36.4209838982479	19.7047062742825	23.5532003417319
171	5.18620449518261	29.7326099955573	26.811548020938	11.7866374873217	14.9618090175932	28.2105113864664	5.94574906975438	13.1508675666623	9.1239996090831	9.15446844996485	27.7172801170015	0.895927776893064
172	24.8361566869144	38.8256363679265	35.6593053010236	34.9552839195319	44.3955289627901	17.9335815734711	26.5626530500060	17.1848500955567	18.2446660788618	25.3450185658884	23.833283713195	30.3562937447064
173	19.7586281224270	41.3227831151231	26.3368938374575	25.0073985208774	20.4107460601402	36.5357787425146	13.1306304519792	13.1619132915739	14.5284536149179	13.9628199377538	24.3917318119449	17.2645775819911
174	28.5367081647521	34.8948785735039	13.4251277369120	39.3406162541605	33.6552035456401	50.7883678499807	15.5916030242931	28.6378988860774	28.2561835018372	19.5425433981779	37.7242256381368	30.1890498682231
175	17.3330331908816	59.9144818677835	35.6485112647746	33.9095606154457	64.0187804494498	47.7462434038752	16.5008390795908	27.6323185624001	39.8526012739357	29.4267501615067	27.523139103968	23.7360598631664
176	16.6691053738064	3.65858694790889	6.50696765337636	16.3424983666877	20.8648036266612	1.60703938219847	9.02927028310625	0	7.84752602836165	18.4076927205093	7.25534372383275	0
177	9.9382884024558	31.8343680488502	21.0211915062240	27.9375503629999	31.2204162903342	26.5162446468932	16.5275615017258	13.5389993888943	13.3309409250743	6.33707258952298	22.9123452869862	9.75321671105042
178	12.9204927845098	0	10.7498281484167	7.55480229129592	20.8474819342763	9.94150513602903	11.6116546979292	16.9045323511932	7.4565974973865	3.62028396894677	19.2798967648106	0
179	16.9558110714565	25.0525143423738	24.7935046719527	37.1098850654299	51.4255285807109	20.1426330877719	23.6844396072050	27.7039504866204	12.7907297736721	10.5722257532775	15.3882037299646	0.137420105096083
180	18.4994018095777	9.84876716470913	0	15.9579763009112	21.5642880067573	21.9724266395455	9.89777849318839	10.4614164785169	8.94019800024717	15.3187306538614	11.1837825513977	12.5344773334198
181	9.9046251090804	23.3203533413893	12.7782959101012	40.5747772888087	31.5152952353072	34.9295746864812	19.7312129786069	16.4797491546705	11.5193161237005	20.1519046124649	14.6313087517423	0.93456425579828
182	31.4359227175357	23.3805521791990	23.3878006274172	28.7382646369390	44.4560560685532	31.7240145440079	11.6727547512852	18.4689447321856	29.4593521017209	12.430111220324	15.4393614610371	19.7707955855290
183	20.6746408656924	15.5418263726381	7.94828118147334	33.2733762125206	25.2245229230576	4.94706381690245	31.1011898754157	24.6233265016832	5.6411806746522	5.39122100229315	22.0718613475019	5.02140977094496
184	30.6044522714441	45.8021753586921	30.1354696993583	26.0917241485082	54.6596684957948	46.8666970932633	18.9771367686552	33.1487982403392	17.6453831078235	15.9893968137143	22.7326812095638	22.0702587727642
185	24.4390628119871	40.4730346953281	33.9267163818230	12.4351578937072	38.2205923377441	16.1457163499222	12.8085914460121	26.6373299542501	15.0495339870513	18.3788555995936	17.8637762405945	12.8179616970289
186	3.53807860718018	0	21.201847504669	13.1030997573301	18.1155355901054	13.6477233595426	6.70841471414254	0.588846453920585	8.08653392030471	10.8186274700481	0.206278427423413	9.23095885902867
187	25.7287710036345	27.3035907182324	9.86513855663246	19.9364681421827	36.0028740781437	41.0361026781214	18.9123083725172	17.9904242826153	23.3896649638313	7.40100544051462	17.4946104878643	18.7987128655859
188	8.21311168194778	0	9.855103213788	23.2950120491162	18.2409005139342	38.2019226665815	7.03597493985061	18.7846746413190	8.69581703347796	3.97176523143619	7.44170399160461	13.5182028937144
189	5.60902452629696	20.8636936493193	44.3469547518684	40.9657500703823	33.9400638339942	54.2715868358749	5.16316436639321	17.5115519618951	4.19057585453367	18.4797243991177	17.6499111563049	9.2583659496981
190	2.80412192256146	19.6865733958851	14.0216199279238	21.0361339604342	36.3595086985469	35.1494952610781	3.48133977537686	0	10.3378584853898	1.79656555107479	20.0909554706559	9.89619278871289
191	27.9714658705632	42.3132457513239	35.1735129212183	44.7460553299975	56.0628110587112	61.7291920804447	14.6837932699322	23.9515871851767	31.4213367289903	20.5832605230446	28.7323560727959	25.8728886834518
192	7.80084239605358	10.4744616357911	15.8425032559112	11.6151812253531	2.90493451885164	20.8301833513204	12.2438240343877	20.9904599887472	12.9736454824884	16.5674608826617	21.3763012943682	0
193	19.5263825844989	30.3619802386439	13.4646768206134	49.7662545181071	45.572252737349	23.1925640847165	10.7682407769889	18.6654380273579	10.476555316552	8.0896815546571	22.6752341547064	8.05220612277202
194	8.29965709481583	28.7356582576841	15.2410481197977	26.4145022042143	33.6344419962918	29.5830955674145	21.3016083238876	18.0775995980640	8.9958715628584	14.7872496164323	10.8643442958923	8.09591131564095
195	19.8560311673871	22.7421181375318	10.6468475450156	23.3666803723631	44.9407319805831	16.3159744459335	12.7050378125804	13.4424204410126	6.77371988669468	16.80313454157	7.16567442895952	15.7662746576529
196	16.4422222117421	31.9147476852463	44.0880673007403	23.2915273261370	18.3301301602104	27.0586780515602	21.0565096839264	18.0609089886755	27.5957072319435	14.3520208571320	22.4326843187215	16.9012318973509
197	11.9187256674465	23.7876860751431	14.6180927257391	37.7963396578888	13.2779500401342	0.382230351852449	6.29731660279515	10.6800744571853	9.38602478430307	0.928491465636652	16.9887442778257	12.1235292184233
198	30.1095909722455	44.7165335902472	24.5967186804262	38.1651382785734	63.5809043234325	45.7290122950446	23.4840919079095	17.7162363263086	25.3771356972131	24.1670926765607	38.7518648061054	23.2565199579607
199	20.0940680744646	21.7928960881293	26.0584440166159	4.41436030238256	34.6966154256707	37.0397336324697	7.02722880213118	18.6294119552977	20.3866371859113	24.3936022086670	21.3765134785365	27.8057045661934
200	5.63553023568444	22.5730575322770	33.3047497377824	31.1515184957254	37.4102925559947	27.7740687086952	13.4620940317966	23.6323967071778	16.2241764439822	21.1173890897041	20.077270200878	2.74693262523565
