# Supplementary material for: Simulated data from a genotype-to-phenotype crop growth model for pepper
Source: Data Brief. 2021 May 11;36:107119. doi: 10.1016/j.dib.2021.107119 (PMC8165395; doi:10.1016/j.dib.2021.107119)
Supplement: Supplementary file 1 [file mmc1.zip › Full 100 GxE datasets/100 -- h2 = 0.3/221929844 200 0.64 0.48 0.64 0.95 0.8 11 GxEyield.csv]

	NL1-15	NL1-20	NL1-25	NL5-15	NL5-20	NL5-25	SP1-15	SP1-20	SP1-25	SP5-15	SP5-20	SP5-25
1	27.5854167283492	56.9914580884423	22.8190797318229	48.2156274518486	58.2500753004374	58.0448535900317	26.4924575781631	28.8852171104408	35.8758482552293	18.5467612870353	39.5636361108836	22.8662932165124
2	22.4125532464223	33.0644123715212	20.3646133632176	31.1583760614789	21.3133044191772	46.6379612351695	10.2869191850125	29.7943073914138	12.3363375383268	8.7151791832743	40.0792749681432	19.1283630541326
3	22.1543617475697	23.7198658215799	0	38.9049270707787	14.0078586481356	12.9052422757439	10.8634753696407	15.3421970683301	6.00451039565894	10.3829149366288	21.8639096787572	8.55727028525748
4	31.3813352867020	39.4429313415059	32.3519864588708	35.9826447223796	36.9797303755913	56.7062712130064	16.8441150563796	22.5734680358239	14.2558848894860	19.7042075639704	26.4252061412215	18.3096386551802
5	30.4454300936477	36.4290643972840	26.2063505199373	40.6505889731705	66.6592429847193	17.9500386493218	20.3523813038054	26.8071738865397	8.19162838613417	19.9998152118762	28.2381891319362	23.2904266339956
6	18.7624541528636	15.7695611363737	5.05156413103461	28.4463131270295	41.926904836659	25.0791353038249	18.9094171291134	17.7905445166093	6.47824142953785	13.0729906348914	18.0985388666660	22.0550670476629
7	12.2518267238603	23.1694976934228	11.5474005279134	14.7756996982652	22.2867684001164	31.3545600392448	1.36925598018581	13.4107629306739	9.46406102627548	8.71447989449285	15.2681134564914	8.75971425981612
8	33.7342572175287	28.0154896329156	22.1833370915461	28.0326306625814	41.5442199943787	42.310847748518	20.5980689853177	20.6715978364711	13.7075063059679	11.5365856032571	17.8289368589897	17.8893697912012
9	22.6861393447118	25.831229802361	21.9752495477908	20.3671307692989	50.5625507304034	14.1928316921827	15.1609627967724	12.8313099748135	6.27057292300737	10.8463287491753	10.0185798122991	18.2221788137217
10	19.0399796793568	5.88638432443269	1.85307042463601	18.7982471292788	15.8799472383006	19.5508268042869	9.01994607237828	9.0706609896881	4.53583839136921	0	5.32510932701375	13.3317313466804
11	31.5327647925237	36.4936865163033	29.7591383229812	34.2152137857350	45.3511048802387	39.7848640085747	13.1458905766917	20.9589844394329	25.6859400971064	18.6696581278978	23.2055520817875	19.5788051860964
12	21.8806893335997	23.5598740565733	16.4981081248146	26.7935152785437	36.2272954110861	14.9847490753129	16.0979418811815	17.9722688079644	4.98500075509615	5.64627983891673	30.2847650735822	28.3102065040544
13	34.5550071432328	36.4354816380102	28.0214544983596	35.2219221343548	43.9738140730383	52.3465308596174	12.5923580814902	23.4853266628154	9.51422160788375	18.6859916076931	15.8771615675015	16.3351593473478
14	18.4413506987813	37.1415652793986	24.9109914539178	27.1178865380468	39.1530861744375	25.9161947090413	11.4661153439054	13.2371714223777	22.0332769492359	17.3686540448307	14.4163445654366	19.8898488696827
15	22.2677599403660	16.2650670672684	16.2549776943073	35.40985376146	33.9177732680545	29.8100959305184	3.67149899304479	22.9171207895621	0	22.0838219017294	9.4717181038012	19.6093500385299
16	14.1125334481522	28.0664468677376	14.8353958119584	28.2211958869018	43.0333263854384	12.9932722286216	10.5670165944326	18.5076577637603	11.0801350202313	16.0114259758269	16.6977816682189	18.4098227341013
17	20.1102120809784	21.0291116531927	9.49986091036722	24.9025006486257	28.4269647298322	26.1369430867726	26.9513566302489	13.4739598479079	21.0044245654341	14.7545900985274	30.6417110150321	5.74671207712133
18	20.2889604391720	9.71618571067837	27.8501750531851	22.7344227465727	22.3429461571921	42.5649725141367	11.9499803798587	9.10840281693755	10.7824497507144	19.2778399460231	16.6259695983877	19.936264873665
19	9.8796715688687	0	20.0858015791136	29.0983985767989	17.6847438822434	27.0008674526073	0	7.67549520818301	9.36061533195815	14.1825643095851	18.4147573818024	14.0049223776752
20	22.6876423592802	18.9741581099035	25.7667467804627	39.7798265434845	21.6227127259901	18.5271428741612	14.1440362804287	32.3301836871574	18.5161807652755	11.1589106821982	24.6033361746454	18.7440440041944
21	28.9685649648433	21.9955444896051	28.5968667801458	17.6171100069494	26.8783986325813	30.2405395244026	17.0795070170287	12.5988269168180	10.0948514347349	17.2867680159266	18.6855747289588	7.71976593705756
22	27.2240843274526	22.7202246745231	25.3862716181596	47.9815582928873	29.8351800785893	23.4600344878655	16.0747722586206	16.1873836302213	18.9325515037803	21.3052334629388	24.8854092791635	29.5449740693357
23	18.6923418179734	26.1594409020544	27.0054080667476	37.6571102463931	29.3515220131118	21.1228881888418	12.1268836881925	16.9231455058153	19.0513003892499	14.2103538130835	25.6537148602269	27.5029739859999
24	14.6606324527164	50.9232130273477	27.2462940082193	24.3828616685034	30.5171919122486	27.9187339641916	15.5543271030745	15.1294092268373	27.3581621091875	23.6237473606168	17.1101523497349	17.4365914686981
25	35.7023572356836	58.4132567509438	47.6039169543693	27.2314956801729	46.8650642617477	52.6318081034714	15.4197434420972	27.9049554146396	28.3800495940950	28.538503531992	34.0302717332089	27.2099433787398
26	36.7598447253236	37.9559204572231	25.752369012546	28.3572767846595	18.8424801132119	40.9087287341011	16.7954559907514	33.3680572802159	18.3942399054203	16.9501390367514	33.1332077591912	30.3303445902476
27	19.9965433939202	19.7803945002373	13.2437115027626	26.7083607643247	27.6687025963953	20.0053957671644	7.85191548880084	16.9638935262234	24.2571012485100	20.4865689527759	25.8752412449028	14.2783980839584
28	22.4599198049288	39.4207329584054	20.4396530333004	43.9547550199207	54.3296154661733	12.4676714121064	15.5586549530733	25.2889634717961	19.3222866421766	17.5254360596213	14.6718975716373	11.34827558413
29	5.63736431237708	8.7100939642875	17.4579449821091	27.0364068294189	6.36739261618728	23.0815216477208	12.2665662597777	16.5945774832844	14.3505153419053	15.0328076517189	24.9438169620513	19.0933984714421
30	19.7106071133886	14.081251711932	15.7576384148903	26.2455165216163	12.5673085223159	14.9673014811463	9.39815757903788	8.51195631667081	0	13.6233931735345	21.7299820470022	6.44849400765353
31	10.3161175922941	0	8.61570822032122	28.0140966253056	22.3498360302200	17.5385387718265	11.6388694074240	19.7539152365266	16.1080313644268	16.1339212675122	17.2826909139117	21.0224136772183
32	23.8274807826702	37.7031653855968	28.6885626641069	29.7836794848637	22.0728494594113	19.5598068185864	10.5156833663757	12.4473030491286	12.9824601219739	17.2141522472176	20.4232057142291	30.0991172234504
33	27.1088652363727	14.2706938801753	12.2711843326681	29.9274471351246	42.139512232171	33.6208811753222	16.298802936417	18.4777490672177	12.5806618777972	9.73819113601635	23.2867781978228	28.2481078575051
34	26.6349572097824	22.5722112266015	19.723817171315	24.7326344171912	28.697851961733	43.2804178935475	19.9697417700731	10.8824445157277	14.1826518237055	8.28917772270067	26.0447843614321	18.4553965750088
35	4.23750746843058	20.4618356946770	12.5461679769321	7.64575163157277	35.3093376952647	35.3658742024324	4.44936075372555	13.2146007351441	26.7399589600191	0	7.40823459433976	28.399946929764
36	25.4127282710432	19.5974763388655	10.7458922717800	19.0129770836283	20.9736484116411	19.6996712051788	13.1389676963669	8.21845760373316	13.6445832648236	18.4500606328342	6.96876490639007	0
37	20.2027371218990	45.0617309364575	33.8513706702323	21.5527294411424	39.798809123467	16.561162233111	21.5700961505139	8.66002531091331	8.93494937359198	22.5753015618102	15.5738610600336	6.3864353239069
38	34.3461516177106	44.1396494681133	23.2279922156397	41.7368745769682	49.6088454123364	34.5379614693688	25.8246649560712	20.6918574295006	39.9159339835625	17.6363706863096	11.9983189803397	11.8197511420097
39	26.4043434252381	40.2256442702900	5.80972723191955	42.1643733991537	44.6605815322204	18.8896685734162	11.7478638805871	29.3873056668922	3.91547367417240	17.6569307167464	29.8562756539309	6.06028129010533
40	25.1855007553551	5.08290892932288	19.4810499995088	20.1015668836880	27.2918340288305	5.23453596762694	15.2545529676002	25.6392792226548	5.95160066121093	15.1368296680028	18.0725896343999	16.1097533910705
41	29.2691201502165	37.2710872950246	5.66729141544559	38.7670077565796	37.6561101758456	28.6468478637257	10.3011934500874	13.5873778778955	19.7598375937622	29.5277845134318	31.1605054098963	5.57842697686215
42	11.3109966840889	24.1215554297903	23.8263790426972	2.52538822219631	35.0473331910778	34.7226450523544	9.83634926105507	16.8553738997614	21.2687464484249	22.5216496858652	12.1920347394605	31.8336554245774
43	29.9964433537987	38.3899365714455	0	46.3853157049475	39.4096134423836	41.6130819996131	16.8471837304865	17.7296027190978	14.6483129429408	15.4347661106477	30.3249060035163	20.2399569143545
44	35.116753128706	42.1990075802764	18.5246126263736	34.935050192493	44.5999601713332	25.7897532357744	12.6699290457721	20.9086649086857	20.6703473134321	22.3348843766059	21.6463669465566	16.1703005205247
45	35.0329834136486	45.8000289458185	35.0966282527371	30.1978022609067	52.4590189475377	42.2848615594485	20.3704892929116	29.5478017911676	25.2481896157359	31.3385055681325	31.7172289031089	34.4591812351473
46	23.6821518513938	13.8024110978892	25.989854630688	18.2105372331476	42.406532013089	28.6758166866418	10.9344333622830	17.6611516435001	8.39004208541482	10.9464321851665	22.0491848561852	28.7202178127282
47	8.50074235336798	5.91405962584636	28.3277520320898	21.8654981244749	13.8146590617889	33.3288983136709	8.32542576805207	2.63651856004481	8.59639367384199	9.54522678634586	16.3092453156281	34.8954838918915
48	12.5951419634287	35.848278301386	21.5563152253518	29.9815304270703	48.7336635808962	47.8659680011482	8.52376925028253	18.0217689039882	17.3972171249885	9.49949501546728	23.2699948818113	28.2671648067502
49	19.6425839017652	21.0255103387185	23.3351151787523	10.2621319372189	18.9496069521125	14.1148856534097	16.4056797117804	2.09958606852323	5.64576326152098	10.4150056369910	12.3753963496246	7.16787695445563
50	15.7808250139578	30.2677310284610	16.2033508224791	11.8828237068303	37.4747245687571	24.7359592960385	7.26540486943063	18.4715348957486	11.5697281765911	13.3087884237566	23.9213837157527	8.09725644347845
51	26.3115570289855	37.7880162966014	21.2467776477646	13.9378621248785	26.5704737571406	34.202965317933	18.1667061798970	20.9063786201298	16.5668562741792	19.2993146579206	15.2575026857775	2.37440733851045
52	31.4428772112346	28.2481818939215	29.9219712088449	22.5837911835205	52.2161951813229	28.0314534997433	9.14526571101648	13.0929281753427	13.5825765607983	11.9539149864872	21.4180587543353	36.648056678904
53	21.8830505832446	43.3692594956567	34.6624057728576	26.6120465847291	32.0982796493812	23.6133576856732	24.1913384365084	27.8978355271823	20.5475315231846	21.3548667210971	19.4188804120584	19.3140975125412
54	4.10638206372514	7.37803862303017	22.0688773703077	14.9215677824665	42.0649698899242	23.4535334228753	12.6904525842647	13.8772955580930	15.8840290247255	16.7341594193636	30.5021117290574	16.4152786219961
55	4.82553084352804	17.4411144414735	8.7199025783742	28.0293274099987	30.2366542496895	15.6166320178537	16.1269278947666	24.8686855097987	12.9292603471695	18.2515862921684	24.5484672546635	23.2114825373603
56	1.99713548825835	8.58592583140561	17.5391166953447	0	28.4885018240613	18.420368370003	12.8189014069933	15.2522532146742	4.37282235655040	9.09256699112707	7.17964514445753	8.65346504459102
57	10.8399594427588	6.21984329053604	28.7382775173673	3.26558779119312	16.3644632095992	19.5753566791024	11.8684250823627	11.3657696684899	8.24914927958585	15.1917051129071	22.6917245659298	20.2387423014904
58	29.6635506410203	19.9215050752722	27.3741348108327	21.4112715207689	48.4116940224966	65.6913632270756	14.0113508664012	27.6331397787705	23.3854193684592	7.10920877690913	16.2006629487448	32.6407887581405
59	9.08636069562199	18.6062525349127	0.914673582639018	22.7195610421419	22.8622275858837	30.6002625086917	15.4299034621883	10.8862748411295	17.4950335707547	8.47800915196088	36.5098019975758	13.1763602438772
60	28.1937369052559	30.2048776355557	24.984026646634	11.9475707545610	25.1232797128143	42.4789320043068	15.0336117657882	10.3121721449750	32.6515087928882	13.5967284523229	17.2792506661804	13.0659325708814
61	10.8317508235882	18.0158093215132	5.19340358668251	26.4962682845574	28.1141328637302	35.1689496348101	15.1324248142956	15.9229932808468	23.1434154889242	19.1474656483318	29.7933346987244	15.6441782872147
62	30.1325032510253	28.9088129224678	10.6223618209532	22.8349485520546	49.1224447608856	21.1283023287846	3.12760929466203	13.9360827591764	21.7735471414832	14.0957847048797	31.7226147306168	5.84560361606449
63	20.5507089123872	21.2497826406687	27.7669990423945	34.9991442991578	19.0384335435734	36.9260134317654	10.3762815151445	29.3578831531374	10.7772030154480	15.3052176967315	24.7128660569322	26.3684976268946
64	24.1101132243362	32.180203770724	25.7419343311055	34.2007964518991	13.9407494732014	21.7933904999897	24.2359122562279	26.0822395453468	17.7500428245482	16.6642112490121	28.3085672004448	15.2674690282601
65	25.1328826675919	44.1188076463892	41.5870525434011	45.7190905201194	54.8818486561579	50.0385152948071	15.9817378455910	22.5105031264583	20.1836093650361	25.6237470219384	22.1472244970276	27.7759021185572
66	19.4320968186580	28.5287094769344	7.10506071215354	28.2838946374056	31.1396906209461	43.6960371931595	11.0792740790280	18.3676644242446	22.5122408277467	15.5149159625888	18.2346396791978	19.8738263423596
67	26.8261322077683	18.6184320750378	38.3384175090625	43.0638888437194	37.5211509472213	34.9219952688097	16.551648175249	23.9391934526349	12.7767663771103	21.0858114518417	25.5480832125421	13.9029450358046
68	19.2950815201562	29.4019900003119	36.8476654006689	29.1830394281293	15.7326421253708	21.1026582768998	6.27932473661073	21.6055604521524	32.4088609539892	18.2635555789112	27.9994952066787	17.5589314754324
69	17.7439787191099	30.5245459846434	17.4862474712433	14.4928612878322	36.8392326090344	10.6171090149373	11.3053537061233	10.5223955328598	19.5476739213050	6.79358926480954	10.1211235274831	4.37519069234804
70	17.6022731596301	21.8727393655376	25.7612662694641	24.5339303897527	28.1788618955275	30.0798966385958	14.1078138430515	9.5303696019553	14.6175619945439	19.8275214461899	26.78094651717	12.8469924116549
71	13.8798804286854	14.9167228203025	18.4007210554476	10.7293900587906	47.5321893005624	23.1443926098671	9.77898902889463	23.5729936907818	21.6589939681696	4.27345163285351	21.6057039208788	14.9751745870452
72	32.2736755082628	54.0550077019436	30.5282787126402	31.4357895814336	36.4842353023919	51.9917727501193	12.0780977311834	24.1474305297086	15.4088384774100	25.4258838778662	28.7335996677861	16.1260409631264
73	26.1158750114882	0	20.6165336333764	4.10522288156027	9.29482332326477	15.4631454567575	0.760438807059753	0	12.7191255130540	11.0991897072737	12.9636486519642	20.3240676173258
74	19.0187227086317	35.1888932679406	45.3507638157008	42.5904044636978	28.0703794902457	36.0636604102007	10.2247139326852	17.1002141888154	23.2651733444690	13.7565589231060	22.0183262723826	24.7435155369697
75	21.0822499747608	29.3039480706862	3.95583870422318	17.644359790981	53.5519100679669	38.1673117284419	15.2417727875320	29.0141557053607	17.9130208203267	16.7548708825367	30.0158253075036	33.3082408771882
76	19.7688086551308	14.2220568047073	11.2837501489390	24.8316504114588	26.1803614865903	18.7051066818790	13.0410038903033	13.4656836428477	9.57339329856296	13.9541093490092	8.38809490554857	0
77	12.7722382956049	23.9316403964442	9.32510696263563	26.7206007580695	22.9426604832946	25.7591571972387	14.2614753165178	17.5523691811244	12.3910651133712	20.1025373638922	29.7630048081323	7.5457068306446
78	16.6532252726034	24.1436573773794	9.29167539795049	20.4183142976809	26.7935399762891	0	12.458904772489	18.4126183354737	10.3203693155164	3.198530163832	16.1561937973354	7.44686401560519
79	29.9716128504479	25.9492789732026	31.3967601989051	26.1662201467196	16.9456532469812	23.3624373992045	9.25768053183124	28.5933197419715	13.2818581567161	8.9386631112752	26.9929901929613	9.33021319205756
80	3.39513255709164	28.3847838432193	29.6097211484551	16.6082544401125	30.5136031492474	33.1620460003459	10.2554669315246	3.03308999211037	3.60879914171434	15.4416085971868	20.1470696055819	4.1861140084637
81	18.8773061437034	42.9085743070239	34.2091443598871	19.3550790393534	44.528384287317	28.2864925123444	9.03140948207462	17.4495540088095	6.39836482234677	24.3471894794708	20.6562917143444	26.2917000887743
82	19.8472360604510	24.4826428553825	15.5084195909307	21.0074699717690	23.9460812065670	29.9592368085986	14.3457618777337	22.1578136838703	13.6503038551290	17.6545747655153	17.1617046163898	8.7595738115423
83	20.3021030849161	20.3833041881773	0	30.401753250891	41.8234842058227	15.1488243626803	22.3819085067102	25.2102210977941	10.1171836056708	21.1616589434924	8.9369650673603	8.80853562505172
84	18.3480560998813	17.0990836172179	12.8211189278425	19.6903390721586	33.2522272225615	18.7715987141964	7.22450214678503	10.9912845659757	19.0104750277562	9.0711840790129	20.6279073313322	11.0710201756864
85	21.9174794590177	41.6996469634531	0	27.2138955133596	18.4429158386827	24.1186207830436	12.8872034647036	14.2202089363937	26.7066498445776	9.54382880775838	32.1810929575218	27.7689417092894
86	16.5009779987806	29.4272458456814	27.3221161783906	29.7877448679392	20.5297847275277	12.5576645836044	17.3858833548503	25.9767473282363	13.8142328376222	12.319004584087	32.0256194105949	16.5709324737963
87	39.4837142363897	35.4125152156995	32.3864477586744	57.1071728886854	23.664901283694	16.1107525181393	20.2704930704046	21.9520940845432	0.564905830667445	27.3358843415765	28.6094734098337	13.3902820410647
88	14.6387208789315	31.3140564826124	27.1718786910536	26.3716098466931	26.6510561291565	35.5539121593448	8.67897792382455	22.1832706802479	7.16546001264983	19.9884336825642	21.3593865482276	21.8153098625667
89	9.13431868566485	3.17801498896370	37.0288079883014	28.4697675813086	40.7523240647896	18.3863605410311	8.43795726387229	16.0661348988378	10.7490783972166	21.0965891065977	33.2446728044589	20.8367258239004
90	14.8706275042565	28.0880448896671	16.8715218026872	12.1782258377438	13.2678890411212	0	14.0571445896759	13.9355486915989	14.9431346500260	5.4742867602903	21.2185462626926	14.2088262154427
91	21.6534033209396	9.33783462827766	12.2198648486106	28.8241011716318	32.0716139804232	17.3195520230096	9.25515590221583	14.2426792903051	16.1888084131573	17.2970042075243	12.8720026154246	18.3920252149245
92	11.1410746786097	22.6939370097810	28.4442542353767	20.3757766461168	41.4535014610513	34.1380671871721	8.21906128448959	14.3625549049836	10.2474308871296	21.1990569129442	19.0133184748697	1.62499466633272
93	20.5866844906078	12.8057860887937	13.9793539617165	32.5240655628997	29.377154698187	28.3394698937069	17.0299572283283	18.91574132992	8.75472808009208	18.2279231683929	19.5679436115827	15.7533186273226
94	14.0736666244172	24.9677243339943	11.6362918313681	42.9130183585266	27.3188791606229	47.1092824934925	23.6428003743466	9.47709110832368	13.7498979861016	10.3775758496136	26.5843566394872	5.47304763468422
95	12.7551936075274	39.2671960271993	23.5515506579027	26.5817197113699	19.1705522326797	26.0945965858460	14.8196766986196	27.3952327192312	17.1650376927107	9.51219457497788	11.1199253188939	7.17844460910397
96	22.4139783037753	28.9005090116567	8.06377234259572	26.1636243274904	26.9872525201442	26.6573759795686	18.5653479778722	14.1219389846489	15.1976858722849	18.5928264229189	33.0423718465153	7.93557320143128
97	34.1967151826115	28.2039120997447	23.4997727536769	44.3601518958147	34.6941504699255	18.3491989535397	14.5377220858443	5.88851144344397	12.4756097633883	22.0106592925681	15.9512120792632	13.6515768510925
98	36.9026807103097	47.2711805709443	29.4948624554981	48.5812543965718	32.6133758527058	43.4839128341767	20.1332147860324	32.9408539842205	21.2912040820696	19.0549416264697	23.0206036006283	33.8908870848535
99	9.85631738175096	26.1409405773070	2.13362884854098	29.0066048729718	21.5584351703524	15.4879963749412	8.62575762919348	15.8268058672857	22.016781946661	23.2710802787575	9.52251465913885	18.7836972549526
100	23.3778668114520	21.8518562586038	22.0857602667355	28.0155531240141	21.6899949553229	28.3656749581986	4.01531355037918	25.4151872415416	10.4052306761151	17.0318082820228	35.0219636089024	0.571759761028861
101	20.6246574663148	25.6160528345187	13.7037207164695	23.7734882361368	45.2658379239001	20.8343314079744	18.9874190792293	18.6904359691972	19.5915635242194	20.4427107242984	28.0946088626203	29.1250291287002
102	19.3915435283613	41.2952232301078	13.1586495535551	20.7198947959614	41.4184174625654	43.3366511642085	16.7706534698581	30.7353311403777	14.4933516836133	17.5315967577041	7.65493062303235	22.4267059888878
103	14.0929177834787	38.9959057417099	32.517544771106	24.3284710750335	44.6093230287512	54.7659188693056	14.0181384281332	30.4602020333654	20.2476315604305	15.9453760569848	18.7530953048359	33.5860469227629
104	31.4865063478666	36.5197596060722	31.8343944287203	18.1958736562555	36.9170320833035	38.2504172836434	21.5025602918411	18.5517607398243	20.3947269865236	21.3308918360543	22.9245194346614	6.45461725270869
105	22.2818710098887	33.5748282611883	32.0326683013139	35.0781443756173	34.6984026522318	69.1439383379793	14.9692396358626	18.8667049946115	17.992330183412	18.1044257006652	38.7246743236838	25.4811311554279
106	21.1941120565449	31.3389585393026	25.967318264998	30.3773285160469	25.406452932438	52.2691558077037	7.53118418172572	21.6226139843526	15.8740130497543	12.8596363624624	24.4201729729060	7.35626977746412
107	30.5725516092251	39.7403804449828	32.9291955426485	28.1282318095828	57.8087275560635	51.1349835352001	13.2095477942695	22.0625819710371	11.8168248071964	16.323806566379	29.236609810342	34.9737391275499
108	34.5171271706312	22.7989769755411	21.3342302119820	31.2586149482981	47.2166033697746	11.7285365689166	20.8761490165083	19.3096477986876	14.8219230736324	20.3907953811738	25.6312340965175	0
109	11.6737609201937	33.8999122514493	39.1268496351645	17.9501974492754	32.2316045470064	41.4972470490417	17.5881307687434	20.6652694825715	23.8421328116917	11.4516368110162	35.9554860612628	20.2739095637033
110	33.9579139979738	57.3730796602538	43.6705481763572	27.540508314381	60.4794099788434	31.0798252917359	22.3901687823765	41.1460982108645	41.5531106283188	21.8216175305843	28.0356174580151	30.5265429148308
111	19.6491966298144	30.0141614105696	38.8959655834889	27.4988674012817	39.5082760896255	22.1436992014889	14.2845954398343	28.4944460748911	8.48108926487952	27.5313770747229	22.2216403705249	17.7009940351296
112	22.8998466258017	30.8561437414231	10.2746128474515	24.1296084485997	26.8688899080343	33.1294677857033	0.0587355270414918	18.2443290791723	20.6997020928488	24.9905092069792	33.4701777495554	36.2358134222544
113	17.5407174991504	39.5635397980887	19.5460074038457	35.6280137782257	14.9536992890004	2.42271052726179	22.0767761649006	11.7439480320960	18.693500801378	21.9812407982641	27.5339484778246	16.1066893005565
114	13.0645428830102	29.8521550103198	11.8239761425361	23.6149041300813	26.5435315768375	44.5471692138483	11.0418943827072	16.3911475759668	14.7313330140604	25.6944851125581	14.4223637204528	17.2068171637453
115	27.0149289898113	27.7037988755983	27.6300850937943	31.6146871525458	24.5032269840821	44.0386759185348	15.8486204066064	13.0943138390654	4.88837746696816	9.99372858831691	26.8501800763739	23.5693786224544
116	11.0186658305992	38.2931932040381	24.6581953175142	15.0328253996359	53.2876196590141	43.3990406149569	16.9783619931644	34.8301372339589	22.4216560673061	20.0397143201562	24.6808222149608	13.6608575192753
117	22.3879694612522	18.1478807781886	28.1820940907452	25.5857610913436	31.3966428325479	72.0915992048462	12.0555610182826	15.7829737628928	19.3599280870142	6.82015653521802	35.707848782519	14.7020879554032
118	18.8943583993311	14.0933193414499	14.0039589977243	35.2955897486404	30.1926177315855	31.4100449477954	5.6190041052418	26.5138419015832	17.1975137066952	17.1120110980665	14.2660808275922	18.2495298871268
119	19.8033373768877	8.05856869016001	19.2285404401211	20.5630520797383	33.4879478148527	39.5040946390579	14.338046425724	11.7179207516502	28.1421695214534	23.7348903412479	20.2178842602560	9.77171353676836
120	31.6249591974328	25.1135071510962	29.9089486065153	27.9728427965857	53.7018006950905	33.1841587665854	9.52348103888187	16.4908925383513	15.4255403610846	11.5234293867919	13.1722019385618	10.3550928189703
121	6.84587079855206	15.5700754275911	5.90126153718592	15.8651685615588	10.6909048795219	14.9346244702389	9.10513449735994	17.4120189382434	16.6434043914705	6.4281493599684	22.0713218951489	0
122	9.9640932603433	15.2159101318543	3.04888053282499	23.8222065987875	25.8471017665094	22.7533605981085	13.7749261614015	9.25098048532988	22.5093112696595	17.4658993624791	22.0576580126363	13.7128192305855
123	22.9435954191647	9.15405173205675	20.2977926502513	32.0835453678422	33.2161085890125	6.16423953906582	9.74345813043157	20.5382179668866	1.38569744630501	11.0956990535438	8.49771188764682	25.0337838691987
124	19.2718430100322	11.6996795699663	8.10186291936326	17.6699326475423	42.2858135382259	16.1874912438156	10.1798332387098	17.6901477374311	12.9827705480523	8.08966564199395	18.3061620974924	22.5921840594568
125	26.3681676127348	23.2541669927899	31.2624210702531	33.2366320408611	48.7233293519976	46.7545364606296	11.8093415868299	35.8507359274027	24.6719797656953	22.8866610883593	29.6307447969191	19.5802985125872
126	28.7941110896914	43.4623492750059	35.6129421771587	39.5367226004434	65.9197087334837	57.2657363122437	15.5403254060258	33.2958147145620	20.124711901525	22.8933401035902	21.9793423099192	27.6623872364857
127	32.9823964278789	20.2897536286226	17.0023853625928	33.4206485587577	25.1034934049919	35.0772140775211	19.731036722778	10.6161096311452	16.3739117100108	21.6034360956115	29.356275308852	7.40127467250357
128	26.7174234972742	16.1475146736619	8.00120215398125	38.4842094093808	23.1060840734795	23.5440386412417	16.3455634169929	1.09120860348906	14.9765730431220	14.7631362252327	6.28606288919509	5.75303171459117
129	20.8179776023189	22.4271197801925	19.7146070492487	29.7140518548593	22.0763410322900	20.0043626417863	25.2223491867706	19.6752356120035	2.36919523850535	12.7288446084624	23.6955248248222	19.4265634659817
130	29.2228789941199	15.0721861744932	34.670742254051	26.3224198883096	30.1806162071876	15.5048482932735	16.5903218771242	25.8182624999238	14.5313832317163	18.7819250715464	16.3346901432365	18.9217154835532
131	25.7751150552710	22.4620064971357	7.43234945150577	26.1684556245106	57.793847854464	47.5002900483059	15.1167651466651	28.6453206101242	14.5741436038046	18.1581895378203	13.7125215354760	20.7246133866265
132	5.62384726094726	24.126893524873	29.043026332457	30.1187885793085	37.7079691277533	38.0856319022612	19.0032308837896	10.8457929000114	35.0203932507954	4.83715562928203	18.4716094336589	28.724971737739
133	15.4311843419614	27.1657767819863	35.236930236943	15.2854321798103	25.7200338158147	19.0458099215536	11.4854120399340	12.6707130478603	7.22403487987683	19.240738251772	10.6190240153316	24.7388837945344
134	8.11899263950481	11.6016287653751	29.4445632736261	30.9779324913611	40.4829541042433	25.4914760541609	19.1493584799327	19.0323441843960	20.413233664816	17.8237945960946	22.7403162529188	35.7093224423476
135	14.6292914143724	21.1971511685974	1.05806152794448	33.8755292607759	8.29096257597734	35.1628952095913	13.5520259547506	11.670886786227	9.78364276144687	16.3133936670671	28.6061628961578	12.3003382296296
136	17.5385994051488	14.7542423909641	18.2652271040919	17.8728635936487	41.9569054411378	0	12.2669311588223	13.5937425161057	15.5819016044246	13.1705056456591	5.17925588072425	4.5280647747894
137	14.6420765420871	24.2355217709938	24.0870217893321	30.250281481369	8.65367296177178	13.0066895590325	17.362565313651	5.26778835227361	17.1811574672427	8.86640291954606	27.6393408638381	2.74328108377373
138	13.013146016968	40.8839600968476	16.2627376224	24.5299640523067	30.0833998622047	22.9897078235780	16.0217300429836	22.1086713743015	27.0681413393151	14.3940247060100	16.6988119915585	23.1006823015562
139	6.77495701929559	22.5395704002587	20.7383634434938	24.9485943111161	32.059940970002	26.1150301880815	9.58292942623157	7.44202677921159	21.5785969426034	5.74607598870778	5.76952421679943	5.36093552937954
140	26.9203014579992	30.7456408279971	19.2789826217975	19.4848735271706	24.5917911849102	39.8900989127157	17.8877418743773	18.1558751311264	18.7281955902483	16.6659249090782	30.6470816703173	0.210509099010714
141	33.0183738404782	6.80462483431324	12.7455211677682	20.3745589539669	9.60712439288968	2.55404105715246	10.7076390989679	14.9290076733591	23.7721674317103	7.26171003986216	26.0781242548224	13.7112463274505
142	23.0980017582284	6.89118075818707	31.5984186658791	11.7771443157388	37.8134705867314	19.8701961365597	6.41710119019055	18.3297623394975	15.5701608249261	8.87318838914418	20.9098196206142	10.1340431370800
143	10.3832385817351	21.9791396564926	8.21183554724778	2.53090219285113	24.1101353763167	37.6518533143507	12.9459504981204	15.6306289366804	13.1911934381499	0.917381792379416	30.6366267192483	16.2417219480797
144	27.8737218016566	31.3857801050032	25.3671830476212	33.0547903361532	45.5097195061349	24.7134823713684	14.4398747381909	26.7073595360980	4.57455630509949	22.8855290975055	25.1625986974562	22.2914929271591
145	20.5610415601857	29.7285781348372	33.2933905796823	24.6681066240274	50.656755145845	13.3015087425402	21.065900982679	17.4725099929781	6.81727026774624	12.7570624705790	23.1459719020481	32.1912589997065
146	13.8045234566763	11.9930558074162	28.2685370349904	36.4810280300313	60.2215625826526	11.4618154085874	7.12388330778764	16.8872654246680	15.7540572804924	6.15895496639193	19.1916940729812	8.25397393162844
147	10.8154046798189	0	12.3855453597945	13.2858691284578	31.0127932819223	13.1402028148214	0	0	8.34220025034924	16.7429783065001	11.2819714718611	7.39491251899513
148	27.1207036962764	52.3543399817882	21.1292661077035	21.6396813350743	52.5940029911784	53.8880902528133	27.427290645381	32.8107291676276	25.1343418222925	22.8607390571196	39.1062233541431	30.4004911447742
149	33.9787887410184	34.2983222905758	29.2502230603309	43.9888491348709	63.9355746423016	50.4349194599951	17.1982927494883	23.2156830912541	9.39279135323132	19.3040984442738	34.4666311588944	14.3092713095015
150	32.5282225425505	31.5254136042586	23.1736485268064	29.6698705841924	24.1496158948654	36.70895890734	17.0026799943185	11.9532357902085	20.9809756466304	12.5215072954602	23.5206108058041	17.2248159899226
151	26.37023527677	53.4936411212183	38.9730694652376	40.3981257171623	41.8576789787924	49.1638510604426	25.2642197585488	21.6815567612615	21.0569052535067	25.1065275176871	34.83458060839	28.6056473060445
152	27.5624793399135	29.9796432058936	36.1265684104267	13.435948899483	37.7282880894379	27.7511780111464	14.0717998579941	16.4772975459787	12.6027182702366	13.1748815781737	12.7416238110830	33.3869861674339
153	17.7018215709493	44.5072582838723	17.6949280322744	24.1585910540048	11.5537039965041	30.1646253613750	13.0683018352687	29.7104401227149	21.2127374194642	27.5799648950615	22.0153712420481	18.4991017944923
154	34.5201808043922	26.7394108646112	37.3052065033317	49.7548999259049	45.7248277612974	41.3886075127005	9.04264121888904	26.9563762581107	14.1159071642609	22.8135872928935	24.8916371084360	22.2024760730988
155	3.96940376778826	14.3984080365206	23.6380302711774	15.2513102740697	42.4069624416712	27.1149353627998	10.7648675206334	17.3564134844928	21.6587527693213	19.1117709443292	8.51361398675575	10.0866644008183
156	31.5578597077349	45.7152839301132	31.8390584376649	44.4867034792459	48.0402701035657	14.3551848420387	16.8391147200419	14.6219431331200	5.26072076078779	24.5872411435364	23.3489384821307	7.15280652839167
157	18.3273958461512	31.8407777801527	15.8608761296017	41.2436017691451	34.549919346588	23.3275659792739	17.5327131951270	25.1467896717449	15.1777479262184	19.2845805020826	14.5082963298073	18.4232628144752
158	19.6811965625246	31.4562960821459	12.1936991339036	23.1430970407584	40.550713637774	33.5167360382105	13.9104036372282	11.5748651717663	20.4094183937413	9.01185334520912	18.7246689548833	25.1304850978455
159	30.2893582937341	17.1121947695693	30.2546787753923	18.8357699287243	34.1302959458501	36.5693869237552	6.07762161799712	15.9372219551471	17.0321218383606	15.6111568533247	9.55114337112774	6.66256985018211
160	24.4387397181709	30.6231286996965	21.7388453052621	32.3250149714546	23.0936032740872	26.581806558276	9.12738589778017	8.86222410744968	13.2314362387816	12.7755442557890	22.1866968546143	17.1296415485935
161	29.7823609019657	48.5903335307033	37.4674659553732	32.9885586192348	46.3818257206865	27.8382159257931	16.8650362761950	16.7921015764027	27.3601867433998	16.6537043767844	26.3795706590350	26.4976702639327
162	29.5578828604464	74.4382872606155	42.5000963139649	54.8139636065386	72.1706515017961	31.5243053165315	27.9417911056056	28.7949611285776	20.6887516615725	23.9878538017184	36.3700107730957	22.2938859567159
163	0.620220047851401	16.1425267045910	24.0736877541983	11.6290991799673	11.9921898981484	13.8719823251276	6.67553772146873	18.4753851432092	4.62291760918557	18.3657546986816	10.3009784481534	15.4987605901774
164	25.6555930514758	31.3246701148628	27.2704739842438	36.9529996704069	35.2380387216965	20.0678840600191	15.9351363008016	30.5914400528205	15.8707191524368	24.5985149084585	19.2860065995337	14.9504489126735
165	16.5680277571270	28.4803619101018	23.0681654713585	30.2684350964067	2.13974541913326	28.2219289377395	10.2880279862411	7.76606043245052	13.3201174373651	20.7296150338391	24.4346720064021	11.3421344348174
166	7.15587525367805	4.94926195259139	15.0559045953335	34.4584405451116	20.5427055404897	18.8189077198549	0	17.5329591599728	1.51820736780569	8.45368265271676	12.7249201143744	16.6325318050148
167	20.8869926830775	19.6998151967705	30.3728439301503	11.6229805381271	34.5413716575247	4.41003743931327	12.4427322545297	23.4549786048438	0	17.0857101642036	9.82270118458465	18.0537352357159
168	19.0701859579118	29.0587053379212	25.5400009877994	37.1432577486292	34.2365120251049	42.0395727439801	15.7829660958226	27.8052333729105	20.4997829300678	22.1058910800284	25.8035909359005	33.4565768346032
169	18.1012429399348	38.5823730636841	36.8070497588366	43.2560331548283	42.7311131628494	22.6761473073571	17.7510946622853	12.8404932096375	19.2883792674374	24.8080564816659	30.7142397889999	16.7989622110611
170	17.9908009904146	32.9889572199451	18.3789031010679	17.3050091509474	25.0202448766029	39.5778757455691	24.4278857760537	31.349016083819	23.2600412705804	24.2724433044715	29.1398301222859	28.8695804972123
171	18.0630456695991	12.8090177135820	12.7675785440211	35.1764602207759	36.0199096192739	27.3262887052994	0.913263280483304	17.8346246297605	9.82130048808374	10.2495202130871	19.2895066076404	12.3439160108261
172	4.4767546620623	27.5609878031402	22.9156497479057	25.2182823685058	42.3651980878299	50.8541780918399	8.4555304998525	27.1943568098193	16.0701411371074	10.3561395581889	21.2035652468358	5.39434070898383
173	35.7057419503855	60.2672223930116	22.4212061076128	24.2774169959035	39.4422516849505	51.3797292577228	22.855312554504	39.211870851602	28.9749811270790	28.8146236169047	19.7385806996524	14.8099049259090
174	23.0288264995003	4.46084148906396	14.1867380009091	2.65680607582870	35.2033114656368	22.4721864597703	0	7.09300252498824	3.48506083957208	9.75655021383128	8.56579541129197	20.7351924782545
175	19.8518206441710	39.7867441816781	30.0015458326205	22.1514537685742	43.1625020992912	57.2615256223223	16.5446400378384	22.9610746880138	15.0883329715053	17.6237411185780	30.6430065293463	10.6024097959237
176	19.0797587122482	9.6885537672160	34.9091475922705	21.6838404857326	40.1113964633574	30.5635805884285	12.7873259956243	15.8598830513293	12.4101607750539	2.83509363311154	36.6999761026773	15.8420400640186
177	24.6881247633125	11.1675700311590	27.4029129421615	28.3716829949509	46.3168258159012	43.3910491913025	12.4386398075952	8.078722937038	7.716590281663	13.9753536222702	36.5545195686036	32.3990056787386
178	10.7478963371480	0	17.9491691957196	9.72307149754697	38.714793973863	16.3272793185058	10.0866926954843	11.4666501298765	9.70021303212488	0	6.21727388380008	4.10512424378975
179	21.3729543257897	21.0086156614989	23.0729137755322	29.6538213368025	42.8959803750658	55.1052031525297	14.2094741941032	18.2511879686883	19.4662690994380	8.26417678597607	41.7152101444161	19.53815538991
180	11.3741422361627	17.6708400221497	0	2.51178463444175	22.8930078684595	28.3977610133512	12.3633544628351	21.2700172490689	19.9410112325358	17.7678869226206	9.42788385022416	0
181	16.7615742695818	0	24.6910044252148	6.08608646169235	18.7878228962444	3.06589694042561	7.36017344588263	16.4409300597777	14.4340456876105	9.9375090248179	14.5669613095381	8.8411617813732
182	37.4119612874731	33.4386290768612	17.6398723777873	6.7150798088114	35.4584574541439	28.047808537946	19.7200067293256	26.9070283594443	18.7343059094424	22.8743259141820	22.6080435604600	19.4919902252863
183	27.0185456441259	16.1720493311198	40.0142962982553	30.0079383565221	36.4664809556495	30.2786230193307	21.0167935451461	12.1399977433890	26.3084443962713	25.053052928918	22.2414867537415	23.0000068494913
184	30.3387505480402	21.4530800208469	28.8608222796445	6.735189347543	27.0013882932203	34.8773951872243	9.3877314840701	18.8152513374540	17.8587336933391	24.0725122137256	22.1899793096863	13.4713291289414
185	9.11123936213892	12.0757164706972	35.4381262673378	2.85825932030118	13.2535485981956	13.2200101440075	0.899784885983292	25.6528735509998	5.41461382382982	12.7406876566094	12.9195021460806	11.4918720581863
186	24.3523577092721	22.4471203543385	14.6152625273053	11.1927207778276	32.8816983431179	26.642055801363	10.4417642528766	13.7792902908385	7.15145924107196	10.2579216216352	10.3257097451142	7.92630630730432
187	33.5581260559136	46.2502393767043	39.22049126227	43.3521860345295	73.9187115477325	31.6408383442240	16.6946704630842	35.4091516547049	17.4601682299456	24.1292144582227	29.7551143667497	19.1340281084324
188	16.7963973492457	15.0142116366685	0	17.4965059738181	18.4845466033582	41.0632794753333	6.26604417186556	4.64876901061051	0	4.16402860456009	3.70222328178643	0
189	7.0836319969613	12.9801709971089	9.51962428183861	13.4454753487425	17.9368863181281	25.0193057572878	11.7151363098853	22.1143081885964	16.5071368724345	24.9750459329260	23.3535449316119	9.87208428735515
190	20.6039935046231	11.6722731488281	20.3100510486803	26.2785928948042	32.2569633474049	38.4472956173923	11.0995809658253	25.3094135177002	19.6166708326872	19.1192789882829	19.8131585449667	14.9356045671272
191	24.2174484285525	37.6174515018457	23.6627641369439	39.6314854007681	23.9362090763039	36.6777657327479	9.24076736861529	24.0286228283315	2.08115228752370	13.9761679198269	24.1152358226404	17.1921063563934
192	18.0132795773651	24.2211858294342	34.5064012313058	29.9206715326061	33.2888158332625	36.5175164723748	9.25477224905725	24.4044386065998	11.9752211410608	23.0838109388902	28.0750182136375	14.4742398624048
193	23.1110468734920	31.0780595792105	35.3396801528035	27.3538036025471	41.8057566888842	45.747660576703	15.0568437815816	27.6249912184938	10.9220619999120	20.1815186992216	40.4802692248179	13.0037003508574
194	30.073765288977	30.0482225376008	34.2358315262234	19.1178963282582	45.7203812417783	29.4876305405045	17.3512269277227	16.4302400987687	23.4394936046576	16.6153865044875	21.3906803071936	22.3230501009019
195	37.055061782621	52.221571309576	55.5468165320029	56.2872098557651	78.5021145889856	72.2849858717548	18.4688164345727	37.9242207042055	17.7646213526647	20.4132340898309	48.6386932616924	35.3052685461209
196	4.47677894598096	32.7213148263533	0	21.9572637958454	43.1775324666799	32.1720045338966	17.6343170837796	13.7037804648028	0	10.7505098431893	20.7684324444444	14.9083937716103
197	8.92223443254243	27.3592003845647	11.0064127443698	32.9275798607276	32.5072527782784	25.4922164718089	2.17226027734802	12.5834734868809	12.3813063631752	8.67158801951648	27.9153684689917	14.8873712986069
198	30.3384550470779	25.7833605087112	11.3392822593072	7.15321924245971	35.9435437023775	24.0753365084053	15.1831009710333	21.8533932833464	10.3795702124322	19.5334452387212	27.2093163490354	21.034718384859
199	17.8265107347454	14.7554608060851	13.9237583784814	26.8031501686602	24.1118630581713	27.541369511406	10.5913785259462	13.4734615815536	32.4136665741165	22.612493771292	11.1234685214284	34.4945120027445
200	12.0711179952053	8.04629400519453	31.234615076313	20.6359288496751	28.8126858914134	27.7904047078651	12.656995950884	5.33130921626283	13.6659894031032	9.94135665464596	26.0069122464904	0
