# Supplementary material for: Simulated data from a genotype-to-phenotype crop growth model for pepper
Source: Data Brief. 2021 May 11;36:107119. doi: 10.1016/j.dib.2021.107119 (PMC8165395; doi:10.1016/j.dib.2021.107119)
Supplement: Supplementary file 1 [file mmc1.zip › Full 100 GxE datasets/100 -- h2 = 0.3/224416015 200 0.64 0.48 0.64 0.95 0.8 11 GxEyield.csv]

	NL1-15	NL1-20	NL1-25	NL5-15	NL5-20	NL5-25	SP1-15	SP1-20	SP1-25	SP5-15	SP5-20	SP5-25
1	21.9539433433859	43.9614341842269	27.8520501784804	16.1403361963102	70.0348705669086	44.838843122039	9.93390417183271	24.2322663424071	7.65408384083297	9.9127359444493	18.7125481125162	20.3767443292611
2	15.7236296868738	0	16.5040665329585	12.7717442704256	36.3596721122982	25.8937999939336	7.64605550179864	10.6334508966649	21.792820993887	9.11896775328137	28.9108559739586	19.5525301534982
3	8.77033699914801	10.4902346023018	32.0410861791715	18.5440004725069	45.4813455182740	7.40684383880344	5.3560878602978	8.4665787079749	12.5972549510004	9.41091459337919	18.6185147440768	5.57952154891855
4	12.4097733911911	15.2724039945305	17.2692456321930	28.4839885877680	23.0470601240815	33.6012376717576	14.5384698419360	13.3785140083534	11.6297169976684	21.9249319762086	21.5031688577639	12.7896319127480
5	36.8616295528672	24.8523094244658	6.63052987980388	45.1134341202719	52.043878125086	24.0114900805881	13.8442737538553	8.77464238714146	16.3929770540534	21.1466264557064	16.4415419822828	32.1969704454690
6	40.9195674186644	23.9011580395053	19.5095252145168	47.760763836633	43.1084061482629	21.5235974932670	18.8795688366720	9.18658534617688	11.3874295394517	21.1914335749781	21.1527952879260	14.4118853459131
7	39.8106602103891	49.526587203402	43.4418218700551	28.2311587123445	63.1382073499177	28.4478698450548	19.814366148945	27.9890258706354	15.6038502093886	18.3609403118750	28.2414243057428	13.6073304862606
8	13.1338813354122	17.2470824461999	15.1409438837375	17.8069752894208	28.2090511495904	33.7214307853426	14.8922397062354	17.0302821057502	21.1303420618944	11.1548995681554	0	22.5308351833173
9	23.2746883970461	17.6990066110481	25.2248007416222	32.7361202309206	51.1576994643645	16.6236680805063	14.8899068079941	7.80664462375558	21.2119403484141	5.91798512578017	4.08676449256699	21.5662041288168
10	12.7528886157730	19.1547408349467	6.00284461436663	27.9256659672852	28.0762623912570	18.85618782447	9.34927121916038	3.94764739920548	25.1843616499809	18.2692312227638	37.0585114659696	26.3902066964487
11	27.2353111636312	36.1889872732363	29.8872483852743	23.7473300955370	40.2853139921456	47.0412080166451	12.6351234906958	22.6123603711879	13.6340018448441	19.7448001021629	31.4464825875055	23.0309551717396
12	21.4061237370164	12.5518079393914	36.5440875399766	24.2057491166605	22.2097857742854	0	9.93280602545917	12.9863877341671	5.49504646524557	28.0366774804058	32.4073262630498	1.32395483364194
13	28.8472279465927	31.7828302444358	30.6623908585513	37.1106745553115	44.7743516154926	30.9836660245895	22.4075053785713	21.4238723751897	17.120108901888	18.5647986704714	11.5103139085209	27.7756766943165
14	22.8090314702516	38.5760646483188	22.7890634021051	17.7949607780213	6.8152399576374	28.8731050792231	18.3229876640759	21.8165492668982	30.2335657153996	11.3965346192466	28.7694241712444	33.9217754412485
15	18.9982270829290	49.7114097414339	37.8021545917478	41.7711535069516	56.8834660828329	58.537224665292	19.6988929424859	28.9335623830606	33.5266550313008	24.0107439828531	30.7893611795620	38.5501157461854
16	9.84708260203255	31.4730840642826	11.1242987143058	16.3512550162986	28.8518566128662	31.6977339672789	24.2188588362505	10.4203808394076	16.2938228148214	20.2971541901331	29.3035893372722	22.4129755618507
17	12.4597048328355	0	5.81365063209465	15.5519780245435	25.7724795545338	21.9633625036852	7.4110468409132	0	0.86156082635835	7.14766487177575	12.6288656803005	7.07969724245881
18	30.9589376930261	60.5959854482782	25.4211834594273	41.852406121467	70.7160239258764	48.2662342557398	21.9963014247370	23.9010199923467	18.7800290638981	17.8548018126249	31.5058401119394	26.9812754938945
19	30.4240790401775	16.9036755954629	40.5466827006784	35.8519792131347	30.3997495131579	44.4277959775466	9.63525708281406	21.6234984599754	9.16176561713292	18.1134757654186	8.81713521978327	15.3183114638077
20	5.70000328672253	2.90793336434119	7.72505065532416	22.1052790736282	36.3659555680094	33.7952872623843	12.2037671848164	15.4267544153601	7.16843818374525	9.82604935088864	20.4393581971312	22.4601438535166
21	18.9053856346773	18.9035361253574	27.8473303789069	20.4414408873329	37.8635368288832	21.093530594429	10.5638390724838	19.1435448676102	15.4224125425645	5.72678312546713	15.8931110794246	7.05825839025259
22	18.2324045627820	22.8944342397066	33.9809206491051	33.8081198019306	25.1937587055887	27.8356969384122	13.0281359235433	19.6192506487213	18.6731169145955	27.0852901848165	25.8163755472372	35.6022364998499
23	20.7953676693018	38.0736325632905	30.061393120904	23.5111793127263	28.0519755828169	27.1506917255387	11.1368188449193	29.9330528184563	24.1442815612635	23.5703604299045	37.7991699956505	27.1153939358776
24	28.0651888960296	44.3773774546384	19.3205170717707	35.2583520093358	59.434994283101	22.6110183509981	19.5723716933653	24.1009619117306	17.0185274453456	28.7856910222686	21.7547149950641	23.7567619562805
25	11.8862653391969	31.2413287055901	29.2917255367425	13.6200592461484	33.5756586465363	35.1144135048145	10.6644794093858	18.2918911990568	25.8465896774728	24.3846346710145	40.3747324689842	19.4217679595178
26	26.8926260288018	35.498045900774	18.8285913029489	37.4745308814458	44.6245551145094	36.128128689684	23.9509348786296	18.0521378598543	23.5785516967075	16.4488616615832	26.6986976215677	25.9848098410587
27	0.134224263343382	6.63291070080563	19.9854816657506	14.2978038830621	16.3141134211069	14.4023432106267	13.1378643561481	8.33801667096716	12.291247344328	2.21926448696671	21.0136191958662	14.2356323006823
28	18.639661022686	30.7449599708675	18.116682541448	21.8116218789491	15.3016274198730	47.507436777208	6.49203062974663	13.9716599685852	26.4575125283867	6.82592250190611	21.6486849474712	9.78830575348037
29	11.2263620625833	23.1479066084863	27.3739918879296	35.2500479855489	26.8674708934302	8.66048640622873	23.9392520626515	6.77096293330792	8.92242850830787	7.8367240515001	19.588104653514	14.8255913462085
30	25.7438765836500	22.9969421136893	38.4439956727291	20.2087471481384	34.5516786669308	26.4367346597962	23.6758398740501	6.54966280426412	9.56427116457695	15.2501117427557	12.1378392657279	4.66968422690238
31	32.5962200798028	42.6252204886441	41.5982440002261	37.3768960802696	49.6560175144292	51.4855110224417	18.4983802286728	40.3935921682363	20.8112705270213	18.5797378595358	17.0368018273933	30.8214660226269
32	23.7449312731704	10.3407280759849	8.51654282722747	24.058561817349	18.8081358941507	4.91305509176574	16.8987538099901	15.5629688157570	18.9579975576146	16.1017708254061	10.6612849910975	8.28703492941367
33	13.5147090064224	37.6578282770587	7.75354812771913	28.1310738422328	41.7985917333969	15.3341882177224	4.70317086320616	24.2333010148154	25.6466657686195	21.3470578522754	0.206535578713243	26.8263774513215
34	22.2493466026114	16.9884074609651	5.27485234403486	19.8761186521412	24.8154400515132	45.040025091469	6.89304993485018	19.4811563870688	13.8144516321583	14.0542194167611	27.6848511587997	14.5385414312355
35	10.9420067080799	0.63550281370997	19.1374401337272	12.7478670849731	45.3514266376472	28.1256400544299	15.4619811385769	10.5132667441057	22.3783569630673	6.17200098789597	20.0872093137409	19.1183453896988
36	22.1294208402132	40.3425109114474	26.8790945362532	22.0188557675543	15.6142037046446	17.6732150869482	19.5844210909514	23.222208120751	16.3762094512062	18.6333398368325	32.288883280337	9.87814265666194
37	20.5138073858571	11.5786704924222	30.7862745922508	18.0977063967789	23.4575673481906	9.03483165801757	11.2488931472964	0	1.416172689873	14.7986846517659	11.6695748910055	20.5374691826900
38	19.7874731417205	34.7488999485017	52.431428738518	40.367973112996	77.0759847945215	49.1757609461393	18.6623247205200	33.2905652360194	19.3747165690759	20.4995355397402	38.7153461669583	12.8048091919912
39	18.8967723457391	12.7936448784279	7.35609921613447	22.6027450934474	52.3702599665106	18.7166074653758	12.7714796943007	7.10454695456048	10.4768638204609	15.9563545565607	21.2923198027129	7.88793045139458
40	24.2135555240169	45.138951578974	40.0462311820503	38.5979294500571	39.7316031624568	38.7556691499231	22.8707923961866	16.1134407203691	5.96652581640300	24.0013303770606	18.5004581334961	23.8032966838234
41	20.7069025826320	31.6382583432322	23.3029416805586	30.3330768882699	43.5667608816869	17.0278572019373	13.6299567851205	28.3106087933800	17.7952840174348	18.7310932313847	33.9107358371194	6.8440993150535
42	28.9476743196107	27.0459879763946	20.3517211700213	13.4066040323887	31.2319783816973	1.39601654648282	15.3543496326284	20.7121358217624	10.9973726778627	13.7211414106709	23.3586795821864	8.68484133061569
43	12.5151499098547	4.18348860534825	17.8830606002295	19.3382291580628	25.9186829798394	25.1152123277228	14.3985349233912	7.97900778804532	21.8890588175091	11.5298149920498	17.630227081082	21.2588371054632
44	11.3031753799754	28.0620945260459	33.5426126482878	20.2375897667221	59.6865478166845	38.5726944191181	12.1894969224770	8.65232096327506	8.34998106569222	13.9964342043232	27.5319100308358	7.20525521519095
45	18.4973951395604	28.1598461451436	20.7599720073266	23.4857722832378	37.4476939134232	31.5021429188334	17.8070541604313	17.5738886056347	16.2669581875361	16.8588764582215	19.9207745780429	0
46	28.420072953844	33.5487280855678	22.9731624918058	15.618565750387	48.7361985374833	40.8256151769723	7.73450561684307	21.2557998697803	20.0177266196668	18.4410211274652	19.2191865824796	18.7108662976498
47	27.3338147040444	27.5662170347622	42.713413660943	21.0612647740345	39.7031861998791	28.4123936414734	14.2929903941464	30.5493481481785	10.4330645992190	22.5842197300247	12.8713719263443	18.2789876011985
48	7.86836934792117	7.49199281835208	4.55675953020239	15.6287279336246	25.4254503589947	6.79782924838822	14.249454019301	22.5732239245119	11.8484417889497	14.8995604784139	6.99814662821189	6.22797564153833
49	25.0799806974568	18.6235909120397	39.2625877431026	20.84260211648	41.3447786113062	27.5389860483147	10.4132062883872	22.1558423779985	15.4146914851390	20.6380915996478	22.6020458983189	25.9277249811865
50	7.61041476100413	8.64114647147828	19.6654840561898	12.4847254526979	20.0648547437111	22.3549870802723	4.78621305781601	0.993967166204293	20.9807728824926	4.00899618960836	6.6142107901495	18.5797187964019
51	19.9737676020903	13.1651697238175	20.4877599440905	41.522676591598	24.7424977328239	41.6667864940519	18.3238621944970	13.6803872932879	19.6058603476613	13.2761283862040	11.1514572993234	12.6147390782080
52	27.2914227064705	42.7481491478102	38.0665134027941	27.1880399392944	39.3664546735092	37.2416753956322	18.4143827254063	23.2719215052404	19.9968987447169	26.2272012663578	24.464947803656	6.13049993762211
53	9.75190577306758	24.2141496083709	13.7528288542077	12.7768637557746	33.5780661888337	20.7623756978605	13.6039974953825	15.2298769222211	18.5717442304241	24.1874479152396	16.2103564446837	13.1293297429344
54	25.0777007964021	25.9528400867125	11.8969598256946	29.0726634784637	40.7502625704854	30.9773710393861	19.6682586138968	12.7746027876346	17.2378824618540	27.7212768742114	21.0017684991551	17.5954365671019
55	23.0683070621726	25.2778784073604	37.1991415352054	22.1531699054348	24.9276893744892	31.0345217123418	17.9166814287411	28.8759493255733	6.77419719415769	21.5945266238349	19.105369355257	12.0819011260794
56	24.3551863046871	46.0945254088252	26.2692930728805	37.1551953251131	47.3083197972448	43.0748398552384	20.9681235347256	17.5373604458565	35.4981254061483	20.0423279185926	28.7249867104182	23.9798773543485
57	2.91644597265925	16.1030776127529	31.2622126790348	21.8378693691743	12.1714279418352	49.134566000202	8.55388239897762	11.0391621488584	4.42203264131085	23.9000910489949	14.0501437247228	20.0806059795064
58	15.5788115334543	17.390514781866	19.8074665998707	25.1868969242778	0	29.6388486585619	8.61879161976675	23.0176062665538	14.4252138437514	17.7977547626346	28.8562698315678	20.9570331173885
59	20.4492062856347	13.7267378500328	4.2250916787378	18.3775671227814	13.9446017803489	25.0182898967075	12.834042627403	22.1793287057431	15.1876872958007	7.84911761259606	18.1188410686203	7.20266880979052
60	14.0176115456895	26.6691579068399	24.6817512842783	45.0385947562035	18.8817001220545	18.7594354205583	23.5881962726877	23.8304161592492	9.80118182116322	9.55200696539134	19.8251543943598	6.77569803933426
61	21.7246679636930	31.3748043338003	27.6901504977726	38.8194273996559	49.9115247362678	44.4021543389173	15.5741989995448	18.2050020384229	24.797054575757	3.80076984931536	16.5966158450341	21.7654239578236
62	16.6383354926211	17.2370776299318	25.1072930792303	30.9992637898126	34.2476057808576	21.7460763747951	14.7209636147553	23.5335804453208	12.4532964983320	18.6260005796699	27.2945152148654	14.9612880664565
63	17.4694998812914	10.8631055268209	9.9072198090179	25.3390071955138	39.1461953722312	23.3468356513401	11.5255735926358	16.6393443920181	17.0306214977356	15.4459874832576	17.894134563454	27.1053875221159
64	26.9666732732411	38.3671029485098	9.27458568381396	31.9666318718272	28.7679479927987	20.7320855881881	26.9948883612277	11.2330963506006	14.3558815785583	16.3123819834836	24.3358811324493	10.8333025403609
65	17.2526869990202	35.4938615210128	39.1205008667053	28.0940556103522	21.0916380753407	36.3442264805363	16.5093908323476	30.9798108262461	14.1253314309193	12.3511649666168	38.6015579913281	27.6741534665242
66	19.8810549215310	26.9535172704089	23.2179346226635	22.1144413259493	36.6035152461649	46.1693789822342	15.8088618490723	23.5296580717054	19.1189458905686	15.0800038378849	27.4722217547156	20.63150860775
67	23.3225751410977	41.2738742398141	26.7910132380518	25.276381723319	18.5491822541972	39.3670711833487	15.7362685377011	18.7643580272718	30.6431278695367	23.5492657228773	21.0842229351082	19.9427096207433
68	13.3364018642945	36.2371894785461	32.4874306676705	34.1593306508409	48.1108858528557	23.3992188490265	14.1421595058555	33.2314314478954	30.7679241364187	15.3601374379257	21.8113961016888	9.08987032716246
69	17.1524484136943	9.26211955136675	9.45247581379265	35.1028756502009	27.3132445856941	14.5815652915773	10.0170591914266	24.7819492778954	9.89963428897484	10.8364755084013	11.6161181616311	8.14862000925285
70	20.0188371599710	36.2968053900533	18.4685421210746	28.5131727362057	17.2386264553167	26.2307773198032	18.3756817831974	14.7433601027046	26.5441930513883	22.3933461778780	25.7046323437113	17.0156965510722
71	17.0569688778785	43.7205519034793	24.1241288361012	33.3727594081312	32.0549183480532	44.3033924839405	26.9129859418785	21.4681551818523	31.4020737117855	17.1185294997215	23.9871540145583	11.9558982319840
72	17.6601972171490	16.9979606018405	17.4984056179589	28.6723449652501	34.9459083222825	22.8410768470694	11.4388706941615	10.0513530803051	5.94438810698948	12.9692362479840	16.6301131645858	40.0084179055756
73	12.5421077820476	10.3790466594478	22.2597819959355	17.7757759866704	30.9522138011932	18.617383673453	10.0422118230706	12.2384604295690	24.7201928361408	14.9882098715209	14.9920917162230	23.4647693951249
74	24.4581911622724	22.0569886248553	25.6237031022204	27.4021283789689	45.271162924298	25.5894504159014	16.8060192898257	24.5572687218819	14.5607164461491	14.6000706357921	25.6407804851406	30.0579293745304
75	31.5964656562236	22.0427925826356	20.5911686093294	49.3194500120948	52.395419433814	41.8781396844757	13.8651795211673	18.0445395860722	16.6161285831557	26.6498177844289	34.6250302173524	14.6299167443659
76	12.8061640694579	21.4203677702001	14.2918290506265	26.9951859252680	27.5311185024571	32.9632224555282	9.62106586239116	26.3059527711781	5.71055556834788	7.25546510949316	30.2623918912995	19.9596473247742
77	33.9736146462288	31.9064070666865	27.5754994260375	27.0959003176912	46.5247507226638	26.2686459045818	13.2319272697908	25.6315769092306	22.2456322209135	28.2529012640625	26.2020146422471	17.2932637122047
78	24.6614830164654	29.2959234150385	14.72858794202	30.0444674085187	28.379924193937	32.0223235232813	22.9561209467124	21.5404091669849	10.0622869673075	18.7367290857208	11.6138025816815	10.1109752468057
79	9.60694416015287	2.15821224722394	22.5430589186127	27.06908299495	33.9940042147085	0	11.8695274707253	13.6244551124972	18.5613141137979	8.34621425378755	0.959002170031285	2.07842119683744
80	37.8684178065102	52.8373365244611	41.900191983637	20.1138099389458	42.8577186889267	31.3703798242409	26.1818834780872	33.6047177291303	19.8504561077672	13.0555314238055	32.4743387267278	23.2398192701465
81	14.1071654512733	2.99833317915943	18.2097496868412	22.8599032674180	58.4660403620556	24.6056535617456	9.20040146029743	1.78068954947615	16.7064513441630	9.26012756605063	17.6542466886322	11.8068322740077
82	14.2153664524603	31.6699584436569	28.7019679082227	20.3850866085402	25.5362928848232	25.5145707060732	17.4356827770659	15.8988100102739	6.36539361063166	10.6082773279659	16.8100555860281	17.580781977973
83	41.4414043659458	19.0391337257604	3.25627493112547	33.2942864847888	18.5036395187386	23.7013565590093	16.3078929276827	17.6293036882651	8.85205002034503	14.9376613843541	31.2378941360371	24.5312939111521
84	26.8779157345135	30.4128480769153	42.2303811380774	25.2867106910344	31.5795401955765	27.7588510136146	16.6751204129264	23.1892792773459	14.6922003632340	14.6097144086506	43.9500959524224	17.5550922912336
85	13.1008201824129	0.0721092325637542	20.6732603577046	12.5850699550361	38.6740448510544	19.1330949032962	6.35969352853001	9.47761150701969	17.0972026669941	5.51662940226094	10.5066037536123	14.1254839381795
86	19.7609722029797	28.0787227711052	29.2235857906223	25.0794199789506	42.8464975472359	45.2314133716596	22.2311122546661	14.5951432801409	15.7768983376964	9.8653486060831	20.6575448088178	21.7109368003275
87	14.7817744603221	4.49867582071373	34.829087515527	20.6769029244765	23.3450013084709	60.2458608289048	5.19884781495596	13.8809727993189	20.9865049376217	4.51746828078416	11.2426685114544	25.4689889223879
88	14.6733685657354	9.84443503153263	26.0404133675397	28.1779936474103	20.5695211153074	12.7869821037129	8.41172885978687	17.4686726508203	2.71783680150436	6.06619256461594	39.6547459356055	0
89	25.2270402539432	52.9175749294394	35.9209191001073	28.2682926974606	44.4536640746756	43.6345461460006	22.2776966211044	27.5932087771381	20.7994750490139	14.1204933439764	20.7094099383266	18.3996715066037
90	15.1794214861658	44.1399847992086	26.7362079230509	40.5496786158701	51.1595616240591	45.0121351091292	13.5430628317733	18.7945494663251	22.1264452016196	20.6863371505305	23.3370438200947	20.8193895350324
91	17.5117681338133	13.8286589551385	4.05269055203832	28.1983447233443	13.6466064898845	14.2388458179043	14.0831803573428	20.8587683570619	18.2417083833268	10.0064590257644	11.9949309343605	30.8750774871986
92	24.9782152691405	32.0286190310823	17.4573799007945	25.2824024006892	53.4119044204328	26.6752844022776	19.2232638597602	11.7573161247962	24.5401412847314	3.03643366205503	23.9709424909228	22.4684296476571
93	16.6714377565497	10.5116371398934	21.6453903156129	21.9680621414729	35.1446980057204	40.1571708465475	9.5013533981752	6.71223946637183	10.5317944397268	17.8829569454088	25.7983533539524	0
94	22.098330588137	42.1989074631956	17.8135345205968	30.1487809766949	28.373137864938	31.0899091574883	12.1053582058584	15.6485215468114	15.274442720892	18.0710969407370	21.7874919917837	26.1964340179903
95	27.5680266339289	52.9005627149938	47.2748780383259	35.1561851935451	50.4001811570481	37.7206665519342	18.7779252481776	26.2125442740484	17.3941427764591	22.7565909171140	38.1921271322659	31.4013216610905
96	16.290838146254	20.0386436568367	10.8225261532437	32.8053604927533	15.7515555453309	32.0317499524602	13.6023080265219	26.4593327874352	22.7195775133792	5.37093232788733	18.3677668712968	16.4425556981211
97	38.0518826810526	29.9792718248053	22.5083609750381	42.210514750991	35.3413194360505	26.1775352328666	13.0644720689010	0	10.6024316407195	22.1066990990328	18.0522083035775	30.150505184737
98	15.5635015228923	37.0572434636052	22.7912427471631	37.1597144038614	32.2917146344949	37.8647530031677	11.2989893906652	18.6464341634499	22.9519713527453	11.9730393371773	30.5851229458481	11.0390343690879
99	0.525977073529232	17.8918276608334	9.74225087300205	13.3803003172342	29.1987657047196	10.9201572021141	13.2958620816385	23.1903360704361	14.4208967711921	11.7821457203898	26.2248835004803	14.0362170754466
100	14.3650035074622	48.3356484120933	40.4572321138481	33.2137842311893	35.6880825555821	34.737641020632	15.4988399305094	29.6233663686331	21.5998596180883	26.6135344210551	38.5939039544164	23.4374129555909
101	29.4444597506134	30.749505563592	31.3615384742523	28.2745476660837	46.8601364243957	55.6214820270764	27.3224990582018	17.9848779164600	27.2690504255635	24.2296264781295	18.0786682512575	23.0128207467703
102	22.1252254547250	13.7794875172914	6.43376324719122	16.8898350937747	15.5321897141138	19.1411200136281	7.25886549529759	18.8117286237721	16.4785496971189	0	10.3749272830685	21.5896520951229
103	22.4196719118086	26.8785073701964	23.1976011940438	6.7386101136253	21.2288996237687	3.99614964543117	0.733836415306444	9.7294199707365	16.3176996290221	17.6646369826859	9.37555409821735	25.8301254150637
104	28.9935090413586	12.3905249199417	17.1382332730682	28.8545341972265	29.6427352976616	27.2911616521093	14.4994147853514	23.6407418563270	29.4242525049298	7.56826879206743	14.7227435550039	13.3466727919255
105	14.3207930763824	35.9334395051957	13.7131296756126	23.3933585393937	34.0330096636545	25.3814806585016	13.5842632218895	28.2384037059737	10.5174688745138	30.3501065926787	22.6671579964968	3.78119344125465
106	22.1607225730959	12.9644252263172	12.765597533001	22.0136963952420	4.22715439301827	41.7996822767114	8.67279995218327	16.1572463632674	0	15.0732174691027	25.4211092989300	11.4641145023746
107	10.1558160730074	7.64307377746121	22.0978264779195	24.4859436077273	23.7558359991452	11.1714232397432	12.6630998695155	0	25.8923832139248	11.5587639209190	10.7708138739190	24.9688583177967
108	5.39191017996462	10.5353347319108	12.6620648603461	18.8354845180777	27.5541571245668	32.0601591174554	11.229940359297	13.1875388019595	13.4542890769708	22.1816669505869	17.9121574924119	5.68728607434155
109	15.5737357174313	27.6169521206196	32.8626472171317	29.0160360929335	41.2989763287356	24.5931398958211	17.7838608010304	16.7590889189150	7.80093492359488	17.6739486419161	37.0665496988494	20.0903140272183
110	28.4758484705246	41.5585611227049	33.0362112355976	43.9176788522792	41.6103688138851	27.8166554619196	12.4876421841510	20.6357135052757	23.9948970001277	21.7599107316581	15.8959069611274	15.1613886869692
111	5.7741864715182	46.6671946012453	43.0255793627624	22.8851769955854	56.9990243256426	53.449696489897	14.8930706501763	21.2413107144816	38.1288513286686	16.4396855070992	36.3683363574319	29.4673032156252
112	27.1371669347727	34.7660536304034	22.4859163564361	15.8427361311135	26.1136375528052	27.0330211310125	12.3601982985855	25.4488060153073	30.6422713584316	19.6595835674673	26.6124479010765	29.1265555447547
113	10.6556923948572	0	2.06200275564047	24.5366606889705	35.9283252233662	13.0365885460501	12.6580830266057	17.0437851096561	13.9756674963243	9.14501137847962	13.6780246411062	2.35128231481414
114	13.4776942688668	22.5979864066082	26.6695036408031	19.6922560730321	33.4914059423658	21.8153939939873	15.6161728388344	17.7202412311833	5.67524132326363	8.62795923745064	10.1684791924337	17.1587780054760
115	26.3410043212279	31.9310455676905	35.9121841045834	33.8255341515998	21.1605131690502	24.9289794686045	16.566570964666	16.2459419941322	3.82240151729499	23.480876902989	18.6284002904950	12.3217879970303
116	26.8902619666449	29.8673169970803	29.7175666715683	42.8564843472432	52.1482828378642	24.0368822948102	17.6940930262256	24.1052357690124	25.6645617389002	14.0706156446486	19.8610520742514	15.831317097994
117	20.1133979386237	18.7619586794816	28.8957123568129	39.7687474788882	0	22.1098887880336	12.7860722961468	23.0861426866832	9.34619518810666	26.4731265794204	18.6120122581090	4.33609196578178
118	19.9574302764847	36.6762278360428	29.8785736285476	21.5188457737677	36.9528749524638	26.8120502714469	12.2127017978153	25.0324269320453	17.7163676643725	28.5005681674673	31.5991369118865	21.0446646781221
119	19.0753332940319	20.1107019582428	22.9486039886237	22.4220335269751	46.6929388189721	32.0759939032997	3.69854337419695	25.663553779837	4.142052899659	20.8561713155895	28.5149578673488	34.3987553605454
120	32.1267175223862	38.0613404761841	13.2003125507020	29.6197621296604	36.5775850028771	30.5556522675434	5.94359602872696	23.5062903705687	12.6408772879149	17.5971142975149	28.5365913936754	20.4937310502026
121	20.5917753735292	11.2741300796487	15.6200029959884	21.6241424059687	37.4019776902914	19.9122688682532	11.2791071843286	5.67592703676689	0	16.2364525723291	14.1822715617450	13.0928354090421
122	18.7788873505591	37.5233925149139	33.4942491445046	11.1128063909213	49.9727120624701	50.0930719913449	12.6259820012901	24.4927388135684	21.1270941791544	23.8464996751667	23.6550278503977	21.2733058532621
123	33.0770908340246	30.3915220552773	38.2669625649414	24.7706761039608	45.2442600266313	28.3258324430278	17.5765563219920	27.6662115617703	26.0014928422790	21.0171904575675	32.3970828825946	23.0024058324558
124	21.1114078319756	23.6944821420131	23.6212108906256	38.0565693103870	25.9947303426901	33.939967785687	14.2219339282153	19.3684806671597	15.7532949134197	11.7824337307023	24.1922149650175	22.7545600117143
125	12.6765037278945	27.5178044988692	27.7703148067188	20.5899867157132	48.87440791559	35.2237269116569	18.6863948208554	27.9341859598526	22.8698964519125	22.0190777784283	8.55057331108876	25.7563522634448
126	12.557107334544	27.7692336887134	3.56272999923361	21.9473276036369	9.6104349572778	34.4895735795684	20.0887177238917	17.9279580471002	11.7575832236227	14.4913412148316	16.2177775884801	18.1645352552266
127	17.1110703096185	10.1996922343071	6.64557820641616	15.7848955503672	31.5568806613688	26.9025250235446	10.0343388859214	9.68451759887936	7.42313863454237	12.4680879281311	16.4420896735346	13.0405834141027
128	20.0221669525196	40.5475089916603	23.0320974418950	26.8784264952767	29.3814590479657	25.3895163279375	13.0656526188577	25.7131098882186	29.2188878451237	14.8897780409961	31.955855694126	38.3239829392106
129	11.9772850655915	3.94991723546999	19.1938436409966	23.4337619806445	17.6262950921870	10.2449752954154	22.5872643646541	15.7200422596943	0.829677165253775	5.50493346041817	18.3541643866870	28.5006717908202
130	16.9945723967563	33.4539677282181	24.4504851145101	47.5874657183217	52.9685922792489	17.7396386289911	14.0088524785506	32.4669502760763	17.3674912743600	7.55339892170156	39.0064158398429	27.1813636016460
131	21.067546077651	29.173568291377	24.0280896482089	35.9403526489225	53.9334843761732	20.7754166082007	14.0126686046755	22.7348474059843	10.7560660436109	20.4800440936838	20.1097479346091	4.59558212502407
132	7.00689123931082	9.95447878068082	20.5938215104066	11.9951594655193	15.1165676535146	6.0497475648454	5.80207410237543	8.86614260046517	12.9557294706266	10.9535595407385	11.0955194189907	7.64000577855253
133	7.43003428880182	0	3.78671497681697	22.1240910390977	15.0163084657456	19.9024161187063	5.4879718254147	0	6.57742468577848	10.8276236454560	18.3740075099761	7.09319807005104
134	42.7041481301933	48.6452557879405	21.2088866579817	40.1111366036455	59.41954496494	24.5590929357080	16.8945305325524	23.6833138124665	4.76333898459875	18.4419608005069	29.9737144890668	15.9975917438703
135	19.4509418955232	17.2265529965071	3.48383142320726	29.7948531542268	27.3144278238314	6.33389620866342	0	19.1341408353109	3.47136052631448	10.1229145217664	19.7063515654646	11.3000385127402
136	16.3242016858583	5.30024958755514	13.1061199611447	26.2177077920109	19.0187531357354	22.1635755890369	9.28953570130775	17.3292686949579	10.7141066192114	2.94257973019532	22.3858220163505	11.8589245222038
137	21.3782456695225	20.8833016117234	25.024561073949	29.3032291774708	40.972573255948	37.6348903619944	17.2767222917249	14.9936386239776	14.3241143966232	14.9458428563555	16.1068000708476	23.0878457597695
138	26.6002449898523	16.1175830123417	19.4056205957722	22.0460828151993	18.6043126110580	16.3229065224038	9.3392580791045	18.6466564235925	19.9785460963332	11.6201300409318	23.48506694499	32.3346437858228
139	20.1801555732357	38.5496793855806	34.3310985534083	36.4947916483875	38.1770761941731	40.7838063365616	12.6915653309886	17.3464512362919	33.5577016812202	24.9864891751219	23.3379280663424	38.9134979555741
140	26.7960504837036	17.7801215016523	39.0180363860845	14.9231912644184	54.2833611804861	31.5155503287595	10.9043058558414	20.2344416848932	34.3882082340765	19.0849128462776	17.4767789664640	25.1674678673576
141	24.1571150186994	12.5613567374014	19.5516859634754	23.1434220328279	25.0785479954474	13.6947538211252	5.76004342712704	8.62922545189144	7.86628274754705	6.17718134335483	28.4304692728294	16.6330694549557
142	15.3178143254268	16.3321352430919	22.2783710454254	21.4927443529726	34.1236494683106	11.5654482534056	13.0493116350571	0	5.89616908505623	17.5849703023175	20.8098263029388	1.29433139327946
143	26.1048843768833	30.6900474881194	44.2019355677009	23.539426409218	47.6048192432362	25.1369772300848	15.0230267965483	21.5739969554084	23.5087463062697	10.0714688721998	18.2533922553911	33.7479135686546
144	29.9892449974974	33.268792680122	38.1750109505606	29.3160980763569	24.319575192133	52.3388663377111	13.6547409094294	14.5902620585325	27.4563767360627	22.7708662503614	30.4632897011029	9.8307799134832
145	16.1923334564054	24.4880127426790	12.7883036308331	16.1203681188368	29.8599500382837	27.1682529984604	19.6456574638370	25.8827297164197	15.3831285912098	21.0846209016375	13.5766624552711	12.0186515973302
146	24.2165290158094	31.0769096842958	0.721716850325851	31.2277630342128	32.1146147157762	14.2427630796478	18.6840853490387	14.6627074538331	4.55847635264397	22.3980116721412	20.4141993803768	20.1864705348432
147	20.7342405526481	26.5699634478159	51.3149313667942	31.9583626406035	43.6292803423915	32.7134105835124	17.5649958421417	13.4633397513467	20.0384853943722	34.5595672529269	39.1364032928033	9.19139078587044
148	19.9044826162430	23.3958852922453	29.4017450898104	29.3830674029797	32.3663850617399	14.6980261341634	17.0575313527692	22.7595791722824	3.16771935280807	17.2115877164887	22.917138629611	19.5565642539525
149	21.0963531476248	31.1513057523500	21.2404332089106	17.8007380461940	35.2944415786721	36.0115238312890	11.2429387635413	27.1698726834983	15.2513818798099	11.0747177163559	12.0461960791459	15.7552339182205
150	17.3407298349313	22.0220800467756	22.7671652885146	17.2226540289611	38.6365588136494	14.4469923043598	10.6230805728584	14.1280216116850	11.8287408598501	0.918206997771625	29.5383985210467	24.6490777274228
151	17.5509109378841	24.1178118035179	14.0700836636583	12.7940340211019	19.8841933955020	16.3881920459373	10.8811757532798	9.0254589804563	26.0089667598376	12.7898324745487	24.6926138089943	6.4838791511342
152	14.1368048261566	23.1730762756815	16.8988894844635	22.9213143046849	54.0377716851269	6.23618385201656	20.6412509290004	8.51941888642995	15.635630863382	20.5678772933258	3.37619389428934	15.4128328465216
153	16.4285225509455	25.4829394745192	23.8165053894005	33.4012059874397	29.4994132279647	33.4959322578435	14.9785835847044	19.0546875177316	15.5223020086718	16.8727499365931	22.4687530520514	14.4141782431454
154	14.7518662612638	22.5430668615283	9.5872793892587	16.1785500191248	51.3941703179263	28.3408797922065	9.86405293080887	10.9796501451724	19.7654581988899	8.57321371718437	10.5652320863317	18.5355651492570
155	18.8146429061241	17.6419871337085	11.1699372389913	24.7384223945844	52.1453009500775	15.0043960468664	21.047009876207	22.1051208231217	2.36164852204876	18.1838913900933	40.2674294572917	25.4816030046175
156	22.7866674288254	39.1751212701574	24.3319503148240	21.9097224007760	56.7852404837950	35.4108676103839	15.3234304614565	25.3665227553275	11.5940423888124	26.8449837361428	23.2776228306646	16.0641689702453
157	24.4840233533186	13.5594618996774	9.99481965524725	22.7445269035944	32.5142032665176	9.64149195345594	11.8677006430107	18.1169864489756	3.90788111309898	9.03209348787116	5.93054104539256	9.5642623701539
158	25.0765544357595	4.17381750839576	29.7793676535278	10.6384478182059	39.4087010063357	22.2698684958594	7.84995861330799	18.0352989146888	4.75007294059324	15.7968720377728	11.6763377640133	5.67410634047874
159	18.9193655444594	20.8305323427173	29.1493982711565	30.1239200559448	48.6331901366366	36.3089896540602	11.3294529555049	28.3089816330401	27.8820380257754	28.0166612019099	35.4205832153744	17.9784472338459
160	20.4583719201913	44.3285535228529	13.1379263717898	31.4286842606846	44.8419140494195	65.0901201173945	18.1338657216	24.1385451148552	12.8576623314460	16.7470471322456	26.4884017738254	23.2645915119710
161	22.8330200504484	36.7257319276836	21.5601288143572	18.4623804242080	77.721052043136	18.9167315249013	13.6791304429426	22.7449954996720	27.3512627440991	7.24412209794241	34.1902000489079	3.98536629159498
162	10.8322893396639	7.34035349255016	5.33389537322049	16.3041857329315	28.5425007213391	5.86599619255748	7.25713088442932	18.5113462973219	8.6243257419468	11.7684423882003	27.1141834975802	2.77341053514190
163	32.4540525201973	25.0753399753327	39.0555032412447	23.3706530256990	37.1546049459195	4.62869907551325	8.2983604167548	3.79670303686246	20.0807994284291	21.3485378994052	13.1711968885090	24.0708755565419
164	28.3877445708843	38.2481939703735	29.6539689430998	37.3937515447887	45.8019103243978	43.7389475715075	20.9364799935062	31.7040567638261	3.15108394471751	16.0751844706433	28.5694923131238	26.0693821354132
165	9.84654503189154	7.23317270983063	24.1547297292518	15.4840406182949	30.2075976070759	21.2533650559457	14.2209752798508	15.3889837493931	13.6295071536671	18.3722408692598	4.32130374393563	6.92144125911762
166	12.7408650828617	2.08704204622153	9.79414797080944	13.5213018716241	28.6983675579245	28.634452878561	5.88948565614934	5.8496654015621	18.8996754056572	10.3537567188295	23.1459875656670	0.170826358824362
167	16.9732511619899	21.1039507416148	26.4911525898505	16.0029082996536	25.9009429451123	45.9521854665406	16.5643625566582	18.5232862586351	17.8231278855868	15.7385925754524	22.3300756650844	4.26270768876254
168	25.4385138654971	34.1253892352819	28.7329011038995	35.9136618855938	47.3372246561722	24.2838057189576	5.89176698180529	26.3102507823235	5.54803066201736	8.48831634701855	30.1567501867313	25.6652673615004
169	8.4591738288758	31.8445174813387	22.5967501879816	26.7832710679303	21.6798005095882	18.6099516064236	6.26875125012877	16.7087512250972	12.2134681398481	17.8647893674730	29.5811782893915	21.3058576946048
170	12.9330786461538	11.4274493398124	21.7661837227600	20.1397275881553	32.1396810611594	20.0802522567639	15.8991944419515	14.1253988681729	13.8962300733201	11.9814306745791	28.33464056903	15.7981371612634
171	29.3030324920181	20.2118981341561	8.17168540616575	24.4674291422387	35.108655208581	13.9040382089937	19.6385314263188	21.8869856296039	10.5501383172165	10.4504061054854	15.0644681291312	10.0698984307235
172	18.7391673522189	25.0257016301789	1.56838033406892	39.2723013433768	22.9938054132747	7.33649800139786	8.61120137588873	29.7518896083369	23.0695450842276	18.8048779839139	21.3813077813897	15.7559795637582
173	24.1138658302806	34.5545145729599	28.8744144338384	35.9609823389124	38.3575692261515	22.0834850733301	11.8363412267991	14.7157168673847	15.7433864043404	14.9418585564787	33.6854181803656	18.0610947055030
174	16.7154569252288	30.5855943623205	27.1767354902229	25.5584921738964	50.9938187014644	32.9813758834124	15.3129264566838	8.90326935119152	15.7433055798691	18.4639480427370	31.7072085869447	14.5005131252621
175	9.51166899103331	14.6357115375135	34.0017809832501	9.62279398146847	22.3798891658512	14.4249531981888	8.7499210302525	23.2883539140257	7.25130607733896	4.45255742988444	15.4986952264931	16.8291217515871
176	27.008575194784	28.4276476683744	21.0087967340595	31.0699133651873	39.9338656649007	7.63495794642671	16.1903601885668	24.4690594921483	12.4996579589754	13.7311512886007	28.7228450164505	14.8760268722525
177	17.8904002801633	15.1170107207225	22.6667853047311	22.1169793329640	32.9478288376943	25.7303217395927	9.65416004293059	16.8377109757420	11.4136163417394	21.4737430267853	24.8376887489620	20.1855145075154
178	19.1282660625604	27.2592268916945	35.0543273891988	32.4780613312969	28.6132985019508	21.1718212186802	15.9320793046396	14.9348068234819	22.8396210070995	12.3030415871793	31.5922417011415	13.7510425714268
179	26.7601641966215	26.1112577133184	8.34923696198873	20.3774758542080	47.2115135981836	16.2118328427101	19.1440561149949	14.6299606363747	17.8624497853836	16.3468346032058	30.2839742192473	8.48720952916653
180	32.7266027639843	27.1889950716125	19.8382687269510	13.0296170676173	46.3326462823119	29.5360970169347	9.57117620326785	8.61301110178671	22.1557215466067	13.3044345283272	16.7364500862789	13.0857345321644
181	16.7812135622709	50.8452193460032	35.8791611634255	33.844300205819	47.1060706672644	47.6620577199163	24.6341445730876	32.4500896497805	27.3776362886246	26.614807065479	40.2757214083909	32.7581928291303
182	1.84909983377654	4.61622012248874	24.236434525927	19.9926587783145	29.3619486300136	16.2175502861587	10.2264034198612	22.2469545557693	7.65497717957424	4.60567942879936	10.2606667216337	9.42465880032213
183	3.42374563469458	8.53553633571804	19.0030498044598	22.3246451000638	10.1319471910075	0.0701441838239987	3.64535365742469	14.2637061485986	19.1571663679377	5.22203285732881	26.7621411072352	6.03276544914698
184	26.4861309178952	13.4707980957622	28.8256568939902	23.6000452146067	32.1010526032493	11.5321640574632	8.67396171991853	18.2137485878670	20.7770415308401	10.0003777817933	29.0187636469096	12.5028345340477
185	17.2207615585727	23.8956314134527	15.5259502196972	12.3957248044746	25.1886756636681	33.3060762708975	7.68802779729343	26.8238765006483	8.73986351749699	14.5987979353022	14.3173745390809	24.0414005096560
186	24.1986237992796	42.2031402218635	25.3450819294334	30.0954707234973	42.8811486478751	36.6196303414859	22.9557005874122	19.9119549537946	24.3457286686463	18.0754702395544	29.8550713553895	31.4803490437801
187	22.0351417826906	35.9475638292070	24.8487721999665	37.3798443609428	54.8451286081009	34.2590118380698	19.8232474047104	26.0875553192624	11.9992398560529	17.6119147723462	9.62943883029125	12.7914132883642
188	28.9400761309393	33.5811534292366	26.4645891209734	35.6235043848418	53.0343149470414	24.3440130512187	13.3614991197277	29.7308042394699	18.8077868214440	19.2243847412428	34.2851892087289	18.4730198224374
189	8.29003423706442	0	8.3220431743107	7.0256265463456	5.54354961400594	8.63204066634418	9.76006470834411	16.2690808345315	2.24708775500352	16.6333300375903	9.2841114069662	0.748148881193319
190	22.9299453423501	38.9057528753960	32.1046535594511	36.0146967241137	55.1549893184754	54.3951562253807	19.883409254251	27.1860032720642	20.4036188658752	14.0430250358347	19.0385439082678	28.9272405485952
191	18.1471587109394	12.8358509300470	6.51318287423723	31.0049120696132	23.0324638527007	17.8758296442753	18.3643244517448	17.4213881948497	4.30072792309743	7.50530803959743	27.5184051696930	14.5311063202101
192	35.0319323678955	30.9706311131049	18.6016309439499	14.9181002748547	54.4950671445407	17.7160796299200	14.6674275078369	23.4427528412258	15.7963974799421	25.473096969154	29.3183301882558	29.3386865785115
193	25.5869328148559	46.9544624457266	31.6293179922933	32.8318906465959	42.4969153320283	29.0486484846125	25.2203841637325	30.3574734907693	14.0705248269856	31.5951158988359	36.0890230495855	15.5486539381769
194	23.4932685606727	29.2540948041949	32.7848516981784	29.1133555060936	30.2724768285421	43.9578907049355	12.6188232559058	21.5659993720480	29.6717060121414	15.1710587392142	36.7030695459744	10.158775520162
195	13.9779616525794	28.622166034552	1.14450221645241	16.4122053850808	43.0586228985963	38.9036133268952	11.5101292055131	25.7421184296368	12.6411459354555	15.1336392111722	15.5391840322094	11.2037101729663
196	22.6655622667257	29.3233173399059	14.3657999215147	34.4846896817123	10.3222386700109	25.4446887123617	16.5763998009031	28.4467253802963	15.0595791821609	17.7706763856923	18.2515675217886	28.1136272241305
197	16.2157033511542	19.3101784770554	31.1936721189415	22.7148820375160	19.8275015607249	34.7979784705498	3.94177463086875	10.3761987345015	8.64870810741884	4.50376174727424	16.9581080455009	0.9917294198955
198	31.0506136388077	39.8707254583334	38.5964401183532	25.3115157170396	38.8656300915553	20.2515100276278	17.4230346872060	11.3787425160340	16.136475499372	17.7132729363329	24.9052482380939	29.6050679777993
199	28.1198241252116	44.7699964829377	24.6676751548610	40.788212604812	44.0004593146022	53.9242385898558	19.3082696904789	37.996776258223	27.8695736282536	21.9083434394058	29.4671232155914	34.3540898677879
200	6.85242639294275	6.70613526019812	17.3505737193092	19.895431617186	17.4365029674941	0	7.57809686065353	6.84808785054624	10.1536293278724	2.12325781869310	24.0768452382063	20.8744302082977
