# Supplementary material for: Simulated data from a genotype-to-phenotype crop growth model for pepper
Source: Data Brief. 2021 May 11;36:107119. doi: 10.1016/j.dib.2021.107119 (PMC8165395; doi:10.1016/j.dib.2021.107119)
Supplement: Supplementary file 1 [file mmc1.zip › Full 100 GxE datasets/100 -- h2 = 0.3/252245992 200 0.64 0.48 0.64 0.95 0.8 11 GxEyield.csv]

	NL1-15	NL1-20	NL1-25	NL5-15	NL5-20	NL5-25	SP1-15	SP1-20	SP1-25	SP5-15	SP5-20	SP5-25
1	20.1799953357014	12.4308075746734	29.4268162756452	40.3450286088662	29.9199863522951	8.04189440951526	4.95729195769987	15.4880452483361	1.39534881732517	13.9875620576062	17.8452928358941	19.9496807515446
2	25.6932239490954	37.8682229607924	31.0120958740417	24.2036296327518	33.7998902436648	52.3226725119041	6.88159422262667	25.1892555318222	15.8913363165647	22.5803053390797	22.3158714885409	13.8868457133234
3	15.1604403089608	22.7325208769717	21.4022779394347	45.3977901203973	43.3232307003339	32.8533344401718	15.3693658049102	26.1841261583993	28.9593071460758	16.2824110615099	43.2852351539642	25.8851164453148
4	32.6124378219019	51.2727818573572	27.4543332561521	41.1125650366548	52.9999317376105	27.9008248219416	22.4948637681073	30.5830564073736	18.070422743637	27.223795133636	22.2599952473710	41.2746833701207
5	18.3093248164898	18.2379928038212	11.9122545852701	26.6604966065755	24.7568070526487	10.9732838398773	12.8447005841099	18.0164291472072	6.64992099767708	9.60493674290398	32.3272826230383	9.09814926377817
6	27.2835608512737	35.9316431465627	36.7281506756055	55.238338566312	49.9168536652311	17.5813728055127	10.4306763424809	9.58754601532886	18.1078814002485	18.3179655689516	25.3082511913823	11.2607318060157
7	12.2317669361042	34.1383753680457	9.91714344748834	38.8031092919931	66.5020313163388	55.0511619398419	21.1801345925232	16.0673584298580	21.5080334409987	23.1577340741555	27.8110128782473	18.6374530189899
8	28.8221783228246	53.0599234886653	44.3812737530088	20.5382731821436	54.8969552784054	61.1489440313651	22.3028779563134	34.8623445787473	15.3035491846888	37.6459162514968	18.944370776013	30.4883107560487
9	28.387104545344	29.6651859594577	30.4520635554682	34.5558465969105	39.1604227736404	44.3504896641585	19.6285417551230	13.6417665966424	23.7044962974315	16.9977546263082	20.7789043632166	7.71558984676267
10	12.2527538492202	11.9772264897917	18.8099800862413	21.4754332630755	13.6133860971531	0	8.16371369356643	2.66859387104094	5.63836922466438	3.92606889178104	18.0793834578248	3.98951334938403
11	33.7568123918377	40.373654841544	28.6876502014353	25.6283728559007	56.3390032561371	28.3149564112346	19.5725399228739	27.812120069504	22.226042449553	30.0923760511825	25.8129723782618	18.8385996815859
12	11.2552078650653	23.3528248229608	13.0977055260168	31.125180176854	22.5933896335754	0	13.2666366411353	10.6152070818339	6.02738983104983	19.1201811221012	31.1736247151295	8.4317011460722
13	11.3567364862424	27.3795821247513	17.4675771331563	26.2477601318153	31.8715495912638	18.5373298452202	10.880728873461	22.4923437294006	10.1403976390917	16.0949434622002	11.7233626425766	13.4538700783422
14	18.0682236936700	37.0446127528624	20.9168469981414	23.4346054699499	43.8161346021072	30.4581076997136	4.54651232796568	22.0248893130333	25.067423363687	16.3661893270284	26.4973208902519	25.9740202075254
15	17.3096566328081	35.8194314364986	14.2770199248316	46.1602559398825	43.1333247499241	22.0807834729626	11.7732587582724	8.12064855208733	11.6418710974834	17.0829851944746	26.7092883838673	24.684645567313
16	20.3550824598827	33.3986176554788	25.082646462395	35.054514247538	43.5902123067649	26.2440612952291	10.6963872747439	12.0543566105743	20.4892943508448	20.1056327933419	31.7108345833513	33.362514629713
17	17.618310821521	30.1549785038176	23.2430285201018	16.0633489852713	42.1678810537043	44.3125702991322	15.8279959220827	12.8864660280658	15.4916658013433	12.4046633685824	26.94894262801	35.7583465073977
18	19.2958976130008	13.1456539716609	21.0132141350902	17.5274454776453	29.9496384658848	35.2787447534581	7.67608519498405	22.5477741670256	18.8094654756989	18.1813360706083	13.8717408448452	27.1784262297612
19	20.7360750210547	35.7563268902532	43.0939285938401	24.8316274971753	41.9109177846109	18.4900356344277	14.3536304784029	28.7869530366837	5.92180524017434	9.50646600526333	21.962294305431	3.45535992861022
20	7.3026739767499	7.4003328630772	0	15.8060336602285	6.65314053487105	14.1487577389344	11.1420941759644	10.6097297742836	0	12.7679487085255	19.866929704592	0
21	5.54489764678689	16.0001720088401	18.2638514901881	27.3495843566699	32.3976474453645	12.5782738523107	19.5175350470424	14.1928717683228	6.06504907094505	13.1033775185965	24.5139595584594	17.8622920892341
22	9.47666490994604	24.3724012159607	0.490369096697888	23.7813511719972	34.1944545363737	20.5498151571928	12.4084737289586	16.3486945097357	6.02815917569673	18.9478717520765	12.2113355126795	20.9881195270267
23	14.5367685630958	43.8072580198865	34.2014425501745	23.3386887452412	28.9478515697012	44.7035204818545	15.0861105972971	18.041030336287	22.2098836868751	24.5272209209082	26.8027224474523	25.9283328166996
24	16.5709882191929	28.3230590786392	24.5643736000201	28.8565264047054	37.7543855515312	19.3199896801624	16.5622175199824	17.8573511284724	16.7702318475410	13.1433182266877	28.8173365141917	22.2176851586491
25	16.297787541962	9.07580546086971	31.71083076866	14.0809010223084	31.1617757190189	14.2482313990180	9.97565766320992	19.6530439298306	5.93174435217674	13.0284722731423	16.4898387052715	21.5112087512206
26	17.7154021293976	10.8777821001610	14.7177417332733	12.6377686664252	6.79372606842073	14.3082668364891	7.00604439764454	7.58949042133197	15.190517482638	14.4345447858589	17.4477778706125	20.5780788293357
27	12.3763056244846	29.2678188507398	21.7167932684685	16.7353125392128	45.1942994808861	43.0455716320312	11.3782912024174	19.6618217551545	24.0537823804165	5.52770207249828	22.7356643490895	23.2472984906275
28	15.5929119343793	20.2575082678533	32.4727015611915	48.2542622457911	35.4795030380944	33.7486513336444	13.3083209246806	27.2631639690074	14.6482917447039	32.7728392412492	31.462693705562	8.5784681153774
29	11.0405602925555	9.82066337888015	21.3967310114853	26.7019787994112	45.7712036825815	2.80774626421005	6.53456605940539	20.9872370258866	12.4861809271198	9.68210518924022	13.6003523578266	26.7454514172325
30	14.5815680136517	6.00600061323962	29.0104868247198	19.7614601043512	22.0219713545071	26.6973230601594	8.85406958565995	12.6011888990951	27.1784127881387	9.42952986499427	19.6223868147039	4.03732023956864
31	19.3772663396373	42.4576435455959	33.4111403258018	38.7060027385975	41.6742199234327	40.3844896710238	11.9095648258847	22.3483038105557	23.4055650155223	22.5187315548598	37.0214287316678	23.8095385911661
32	20.5171432374705	31.5363290776368	14.5122224393816	35.048808732928	39.8620336741344	17.2938758032003	16.5619549516942	18.906974947383	15.7543846953355	13.2743012080537	17.2217859298312	15.3418830229086
33	33.8874836083054	23.4518827764434	13.4684766581829	31.7311507487022	50.8117173188443	55.8230643539605	17.1892326170755	9.58511695061692	16.9325642720959	26.1924066799699	29.3967400952079	16.5951994554345
34	30.0327641956624	46.4664176937813	29.4100459845025	18.3910913687659	27.8747681120144	38.6804463711163	17.5712021395335	22.3119872925911	15.1549608088062	25.1830850201064	13.2146920740602	8.58440666558995
35	7.69963042182983	31.1876487988222	21.0318134548630	18.3713086598385	37.0999371261449	29.744032115049	11.6389336917130	13.3181766013585	24.3314444439599	11.6139343647363	26.5840934865901	13.7626352095180
36	35.1273965363752	42.9671451355852	49.1173859691231	42.0867958442818	43.641734964792	57.4486676626863	21.5348311078252	35.0602183023298	25.9354744196068	18.8089789814503	24.0930181041814	20.8249747426592
37	27.9739096727132	45.5449142177128	37.0418694624654	26.4376707011111	8.97892006433965	36.1086704412324	16.6900470998018	19.8571654663283	16.7147883106013	24.1705313657023	29.3500659398925	36.7274533580489
38	12.7119488082372	30.8042361510084	0.776061178609481	8.86214877986529	30.3920666798504	29.2054178348618	0	13.2450321779147	10.9149194880122	12.7752083728057	15.7565662897975	18.1886960033725
39	20.0935685402471	21.1947171446977	27.9423151984392	41.2483103376073	46.8230453295702	10.1209480840521	0.534127208093423	5.78148631508041	5.5662050535098	12.7072967992144	26.7028628671561	16.9476576837112
40	26.0584927153702	53.7880336152533	27.9289673701883	43.6640173656828	69.6839625239094	41.3522570636813	19.1264811737657	20.3718680125329	25.5361962549648	18.1584089524490	47.1811347812403	46.2097755468595
41	25.1787982585039	26.7780571446906	38.8527842792717	21.4588993448074	24.538518650487	12.9556735499726	14.1363757981535	22.7929028593108	16.1076147858135	12.9638021457596	26.6789179549995	22.4326754524845
42	32.1812925129458	47.5288481141323	31.1199397771188	40.7744838358596	53.9499040561807	36.7736502039172	16.9095623652738	19.7634063232943	16.085374571791	29.6712924692483	19.1528320114466	46.4974253425019
43	19.9221420504696	0	23.4579385184891	34.2699026863982	29.8010858520565	47.4588475894224	11.5015452834342	20.8457286850632	5.74469458220157	0	10.6785220822597	14.4829519074165
44	11.9200306280380	0	16.186507327549	4.69673975515318	51.7266340275803	2.66150178871497	10.4483091304803	29.4620556860633	8.64720952899237	11.9977084533495	15.4765305626171	0
45	20.8496530259361	26.6969741297727	19.1726513928614	9.43443695283998	29.6868861736093	22.1820833301551	13.8763580377608	17.7321251343296	20.1734993329016	9.16821168602403	17.1825477340036	9.97886455446115
46	5.97778307304831	13.5531528629347	5.85055809645220	18.6826606056172	2.37507685170514	26.6927671464707	7.21545131116886	6.79611906018346	9.9566672559115	11.9958691845665	16.9854363691903	2.76894380303591
47	21.0615020819638	48.3463271313427	27.5173489814713	35.3384890215693	16.5024792837534	15.5206625879667	16.5888551113202	11.2115822270707	5.76672989804959	22.8438106423881	31.3087770906789	8.21951526744978
48	7.06379937960304	5.09280011336843	5.74781889752162	7.14894864999013	3.95096888896576	13.4038600134434	3.35919979879281	5.79506125979185	9.38288202125143	9.453548242214	3.7483177415639	16.5752395944910
49	31.2732143025148	25.3558032723663	26.8248726123232	15.7000903149777	45.1880634499688	14.4363918613385	8.56499225589517	9.03751757723705	18.7102058528449	20.5184674477	28.0427749104749	0
50	14.2185058668974	22.1205423935206	5.61606472387357	22.4070563407881	30.2189150429398	15.2990486635102	10.4888560431026	24.1628714128269	7.99698859563546	12.8769627900703	22.9346939311724	16.3621648440307
51	19.3203504247248	17.1571259810391	11.1737777713389	22.2489627002464	44.9111151874054	35.4099470462497	9.5069439711713	17.8875538034652	7.34381099156122	11.5771396025469	31.9218255553600	9.60843917008466
52	10.3404719413699	13.6148614843385	7.62821283399882	9.81861209324826	25.4432088012354	21.9780155175186	7.60023278298064	21.7536593390443	20.8403465976267	6.27427640737663	3.11410456193363	22.0365506745959
53	33.3508470063655	72.7696436785003	54.7527587725875	57.2741192962274	42.7206319317166	57.6602944711307	29.1580527526539	39.1018969944658	35.1572439259878	28.6904862356975	33.6900221758274	24.5043895793146
54	2.32579738997304	22.5584814693253	21.0728413439255	20.8933381510188	52.1266886564335	40.7801743773369	3.44211865294658	4.7314517675058	17.3247624540334	17.9691889489674	18.8457608625329	27.4290016642348
55	23.0029383362323	9.35803465809417	23.2120840294954	38.782606323751	21.5151151618934	35.1815628375479	0	21.5911896165821	8.92488630223427	22.1421023100752	9.44563110652547	0
56	22.0186678371096	26.4946329512158	32.147571866573	37.8594184162375	46.2250695786539	67.1998565678344	12.0736966296047	24.3401513025861	11.6412357654338	25.8151977288817	29.8989970485969	27.6493921348956
57	12.6964962448445	31.1360343447167	18.8233828247495	27.3479863680019	33.089401917638	29.733217587155	16.0173217458215	18.46014364582	8.5735013604852	10.6991388610865	21.0043606427292	12.0441051718382
58	10.6559052939125	4.65356244812400	0	9.65930254436607	34.7106787950773	16.1548331421162	9.56672380993405	17.6157353532529	24.1532536521432	10.2350067487966	2.85859725395008	23.7858476210912
59	22.8724349780846	30.8196737441573	9.61546079133837	19.0562464911459	29.7436260058809	48.0553961700188	12.1676982995965	33.5357139766459	10.4430959152879	22.3500824066895	29.8445347926459	21.2663970071311
60	5.13570517202508	12.3026418173168	15.3341671428106	16.4881888722291	19.6713165147217	15.5666415833810	2.30234898833185	19.6688319205028	6.40410617121803	8.26323870049527	25.0522853310982	4.25111314797537
61	27.6150307837462	52.9299216293582	19.4725103161739	34.1568768606265	36.604184447904	27.9184817076257	23.7145904491881	27.5769839463222	13.8388328116181	22.8520231886706	31.9711529501104	18.8688007066756
62	11.2356044406736	27.6669131917823	29.2527763507630	23.7182725492165	13.8457256918653	37.6388690495121	16.2133453201502	14.0908559532839	18.5893374124752	13.8957202204286	23.822187939115	16.7014043826185
63	22.4736894094666	46.7523237385127	8.06990095373102	27.9853604931361	48.5908356537948	39.5553956918353	17.1302022900641	19.8711220250344	25.3958836006519	20.4481749284022	23.7652164852208	7.87723795800145
64	25.6126195198511	40.6411797832739	16.1895115230887	31.6871245075953	60.0652172884299	39.1450373460161	15.6719813061880	16.6883746090480	24.8864767721170	10.4273020703177	34.9155585733589	24.0917354320154
65	24.8682445445297	21.9133999178438	21.1755530891287	18.9070126267388	32.0914172892886	14.7100274811098	16.3765982455475	18.4968110934178	17.2381052141269	13.3579180928643	19.746659735268	15.5166876093466
66	24.2417983150096	29.8843342634792	33.1230857005195	38.9513945070232	42.2301557987235	28.0973594043453	15.5449558525396	25.7316780786263	13.6704433518711	10.6505344574732	23.0431209990513	20.1318732264596
67	25.5519674628745	32.6992088436358	20.1223007273341	33.6833841026857	30.5416913605772	21.9183137947438	21.3800475486564	37.3295596256544	16.6188969842912	12.1896898671369	27.6340365391376	24.2583774798826
68	26.2632836047079	48.6904712284098	45.846418118926	31.5870921017045	34.0357936300865	35.2937355116391	16.4030844728018	22.821169809586	28.3882383652356	10.2348929468819	18.4520889866889	15.7962314546480
69	29.6738123122683	12.5974587817530	21.3142564485994	38.3229870041706	37.3181776044123	14.9386842195158	8.54830381402863	9.45411552235527	10.0101240716330	16.9541406288571	14.7222525042781	24.8841373667562
70	19.9081700520594	43.6123111276221	20.1954743545541	38.6287289204595	51.7810039177685	57.1039415970371	12.9615814949336	26.2359324947869	33.4413422522444	12.8803967983071	28.1584793560195	31.9861288415183
71	25.7579023176115	26.3365079922259	42.6246512131904	19.3464303151525	18.4604480419473	20.4480235808878	23.6927612044838	18.3855926194306	27.8541125788674	17.5803500602782	29.3349852678853	20.4504995424487
72	10.3149222280172	9.54849490542466	11.5933931631427	23.0057448985579	26.8455524328092	35.1282480665452	5.64134571811255	32.2956734855297	14.492531000216	13.9158716872331	29.3384021671709	15.4351541506184
73	20.434304989691	28.6062117265926	37.5980742512310	19.8901210725129	28.1091028025362	18.3209259261542	15.3037287398644	33.3619717059295	11.3832818278206	11.7209547503294	20.8327152781628	0
74	41.1056802364011	33.0174499550683	21.8682034600013	33.2004764925058	20.6007619472269	26.8187591168813	11.5960866267225	19.9406563713726	19.4055074997717	14.8484819819400	30.9117257729797	17.8380285966631
75	34.5034087535627	31.8617069605430	12.4273135307236	23.1414883953638	48.1585008091663	14.2841229010680	10.9537834847443	16.2041189759649	20.4955587026801	6.58648783366741	33.0698949639181	2.60713321974295
76	20.7674450988683	35.9441018586368	24.3454616886508	34.7851717941967	41.6550616282948	39.0101723887924	12.9023891048133	29.2043501960074	15.0526045478552	34.6046511300009	23.7314504920699	14.4847218344505
77	9.99791371318406	28.4043605349407	20.0819971815481	35.4039734784792	43.204836011851	44.6461976730468	14.6214980409329	27.1644979383679	24.0879572788543	16.3052788248044	14.9205898215291	16.1528747425637
78	16.8950029352395	22.6279475763615	33.9646021448226	19.3615669890523	39.3956328185181	37.063073580565	8.1838669584479	25.6640390370404	10.3930901476612	25.1995957564226	15.4092971253430	30.3480768656737
79	26.5862637122973	20.3721229812316	17.5392691364042	23.1564559428607	42.8878972089732	33.8588300215853	8.79531410973935	26.3247919705419	22.9772705999212	17.0446066762984	20.2995148829617	27.6274818089762
80	43.1615853982352	27.4753649189127	28.5989209367696	27.8612966049085	34.8618077077297	36.1051034569947	26.3506139073095	14.6538356552516	24.3551052296720	23.528409875646	31.9611466912205	34.2523996243356
81	17.2954528934085	15.6633128649904	18.3770185590366	19.2315731656601	40.3062929213538	45.489502022305	14.5952727600281	23.4897888879291	19.4596544515675	29.4564048620289	12.1371665610433	22.5801100076774
82	12.6003380241357	17.5348139806555	26.6635248458433	18.5343495783109	30.7960428879614	17.6004053063254	9.45389284460523	3.94989908665519	12.2476216551836	6.85399718364768	10.9160996449093	2.66531764986428
83	24.046791676124	34.3901636035385	27.9344634152162	45.0703174982074	47.0585243025427	28.9590919238542	17.4914473504393	18.7132974411061	13.4436026534127	10.8441088305883	28.6077939466961	12.6522398075539
84	29.5683362691401	32.4032309966859	27.5205073773017	38.92051949111	43.8617413439082	9.8586469161778	9.28519645066493	23.8612392757621	27.2984505662379	29.1841785954715	39.4927519896926	8.55607607857446
85	24.0625995700719	12.4192686515980	28.6950292566697	24.0627725596495	48.3584464411421	38.3013556746723	4.97353337079611	18.4565394281373	1.41217994525553	5.33391896468311	7.58854518549874	0
86	18.6392341667669	18.3689521533319	26.6355450861699	31.8872569654268	33.9058379084066	47.5568644459177	15.2826776284685	21.1947521232988	14.3634517733719	10.3347995136050	15.1446898649351	16.9365723820213
87	19.978012209349	6.94579498442912	14.6933698177917	18.3864765916372	15.3782046516072	34.5072886311011	7.03824915915969	13.5761426414608	14.2372064362978	18.4731163241690	24.6386142768784	8.38137700753119
88	3.61123114129504	28.914816387702	5.09985964127088	20.4164264089048	30.332423160832	18.7311891260994	14.8353577596989	19.7328620467694	13.3262184307311	10.7390272594078	10.2995490107292	26.3492411616686
89	15.1633505609249	14.0705657974794	13.8806228619610	13.6529263997683	0	14.0568814094605	7.07212484355938	17.1295597965929	18.6422657006058	9.05088729946903	19.5999093205916	13.7449971380888
90	21.9619198233505	31.2440718217564	22.1749743748448	31.2892472778567	45.7199455835871	24.3865446305636	4.85096966375453	10.6358950695419	21.7289284231226	18.8898074406883	15.6834797100104	23.036921095465
91	19.5839374874969	21.7321457718169	23.0183672467884	24.5320086842414	25.7218684018367	6.29473556231203	8.92383589562184	20.8647813976925	23.5616694255788	17.8201156897937	5.6123891517283	35.462762741797
92	12.8891463679684	43.5984549311543	35.2091005228099	37.4507512067844	45.9720474299001	20.8436378240896	21.0751536264751	14.5617023320499	32.5655832980169	22.2112022000159	27.6244355398595	22.5105357960478
93	23.6164089734344	28.5892904374212	13.5955483219155	26.6731765032981	6.87161965981884	34.7588979179896	19.1323269402562	26.3409347787446	18.6805680031804	22.8490629051817	36.5171668306562	11.5553596230567
94	40.5002247110824	51.5235977819385	48.6168286288617	36.6827801851389	40.3640372527866	38.1499994506567	20.3376396046431	25.8665340616767	24.5793846044414	15.8702653447481	29.0352486845809	13.1190659428966
95	21.1807147986088	31.9518848908741	15.1118519088631	13.2967212307280	45.1219084251185	65.1521092551083	15.8478354129207	12.9121287742242	11.5740323730239	22.8836060275041	26.6923321689007	24.5546868628674
96	23.3378646572375	25.8978535801761	24.4249392724502	20.465530269087	47.9536019805298	28.7762926286302	11.0309286503662	11.2225746114361	8.33636116811213	8.74767467837187	20.1932999677972	12.4342361414832
97	17.1307915445753	31.9123904365627	22.0424353025972	24.6967243033783	45.2417492958815	27.744325680825	22.665197419013	30.5064400161395	19.3515367282883	19.4625691806586	29.9236627330918	18.661360706368
98	11.5242016869511	23.5779601043033	4.09299162591107	15.2737103085317	21.7765834290551	29.0041155051298	11.1791088933283	19.0753054621948	16.5343689428173	12.2557448967083	15.6446484363473	18.6665960460299
99	18.7061654730369	18.7671693829967	23.8781449732223	13.9735415100312	21.5978421927559	5.6202655028733	4.06492795395013	18.4488529030794	27.7114497515371	14.5733265467157	18.9751713852129	9.97463192126196
100	12.1191656789055	28.0148813465187	24.9618814762716	32.2316424803943	16.2869268158576	40.0449098713165	20.7080151756130	22.4101840861149	7.96756844646904	14.3837222434337	23.4076021170302	21.5316350951691
101	22.2518186050819	19.081847915987	27.8704873805296	18.7831906085485	8.07565259825408	27.0528497026475	16.4203623099235	16.2722989070068	16.4280599622292	14.4234215822138	41.5892349926276	17.6904102248506
102	13.6300817018134	13.0014395849501	27.2451849842871	32.8262541330653	47.3222079603089	23.9588828544920	16.9991943368499	24.1132118795831	18.3736492994959	21.0489632914896	15.4454833724887	24.5044788406673
103	10.989151261411	36.9582131847937	20.9281915126217	7.60718753099034	24.2861370779243	32.2632274605971	11.0886381658037	11.1104387474126	17.7409494985112	8.80254700397577	23.8385433269364	21.7242356210411
104	7.38086939512349	27.2784242237002	20.6210010453641	0	55.7223966531236	14.6074184151716	9.0358910070845	25.7749302790266	0.191598193499662	9.30252776319185	8.15539219532677	17.9027533029280
105	6.78746401881819	27.7494119381536	23.768629994709	26.7111130516206	18.8155212577034	0	7.01615401129414	1.78099193105311	0	0.143917741630704	11.2679027662010	5.93880839135136
106	24.4236902535404	20.2012486169424	17.4388532706059	26.5349933605618	33.0337601016708	53.0239394078104	8.10061414762232	28.6812140731289	26.108788395544	20.6672634172652	21.6587834189781	15.6332026710121
107	32.6398748190396	37.9601336563564	17.2476722939547	30.2999258618847	48.1505231535199	30.1270119695765	18.9217776543824	26.3398619075588	4.60002873930719	16.6497003196535	22.2992528692885	20.0597935489412
108	19.9519565928203	41.0017355228563	20.8086070051255	19.7798187471586	35.3836555286175	33.3470995971960	18.5619044121416	18.5628418446174	21.920348481277	14.4760562468701	34.167991594374	20.818271003797
109	17.0486543284908	29.7912538188755	30.7823525749126	7.11479752618613	0.105885325127289	29.8959819759077	12.3727609770753	18.9397871927549	13.2219563940763	18.2494938690140	0.737535748002749	20.3120842567260
110	15.7075262877239	45.454824147754	30.6142495656941	30.1340193195797	36.7040315896901	9.29151678282781	13.2996042585957	11.2096365753739	25.6360057177036	23.6469731289956	23.5683849825591	11.6284254663752
111	28.3243151069768	37.5211153514497	38.8670170683211	33.8088441481797	53.7049530638945	29.351545968007	15.0409249328988	29.2335842160824	19.9073340957070	20.5185855208941	43.6417418113001	44.9865314836425
112	36.0317976974757	51.2082156429243	36.8610706160608	25.839521201905	37.2900898352642	35.0851359083857	15.3002268124681	13.9305226147167	28.8060833657165	20.6360318492512	23.3235302452318	23.4577370570139
113	20.7593219988409	46.205793823613	33.2548940389089	36.9873998655437	47.8253398006055	37.282280724419	22.1854802596771	29.1358451094247	31.0376570648193	23.0343746385512	28.3869819264355	23.7937308110421
114	24.7424305251794	49.4937632732329	20.613889413169	42.1195631175119	67.3658302550829	25.9624224230060	15.3276930185339	23.0520738667534	27.9696489712204	15.6360607010846	27.1702396818931	22.8252358277471
115	15.6763093835563	24.9427822314035	28.3475694157099	19.6833904952419	20.8985008625126	22.7891767214259	9.3471234346809	10.8895019001276	15.6152243224912	16.3668198427850	12.6574713257512	23.5781108699442
116	12.5425692379720	11.6341051648802	14.3864114807384	29.0392729402937	33.422864552133	25.4664621638640	9.74989959209302	8.04089299412144	12.3882305415903	13.6091284653845	30.5483480965292	2.92659495681296
117	33.2228549629819	41.4678265165124	30.2873794025093	32.5718253294443	41.1898155498121	34.7953461039645	11.6183700696151	35.1752695684777	11.1913794321462	25.3748977225496	34.0043083218366	27.4088995057556
118	32.5556498647128	25.6412204065427	0	30.9119919915025	25.6003720242511	25.0401052781292	9.78436780298204	18.7591945844851	11.1318720389206	13.1318855612597	39.2500297685384	9.39554613004645
119	13.2923509647007	6.75491492224804	17.9664709756239	9.2020616407367	46.6642658737593	22.5109120509892	3.67865405911236	6.17470458110564	17.1639563351850	12.5824902654632	9.02603610759627	24.0993914782060
120	12.7602824832417	15.2975828681283	6.56575723119407	3.25111418464083	21.9794181898437	31.7150270329489	11.1590975910157	18.0855320914990	0	18.2615072009953	9.3558594171794	0.372803243081211
121	19.9807591167799	34.7776376536431	20.0926524179351	36.8544025685313	41.9231923095577	36.7171706905303	19.1639483114744	28.1679519931256	17.6039104569379	23.2414104235264	32.3435951105664	13.0311551341752
122	30.0436667903136	11.9408229313001	27.2828547702735	21.4497385329739	42.6417473709598	3.72319907729306	20.1778725259832	12.1490133731107	5.04019573634908	20.1152873527033	20.9437638020153	16.4176632916537
123	8.33533661168388	7.7139340023415	9.04195674367529	48.5444820358325	17.2603853155961	0	15.3360186634819	16.89521890336	17.3141153554563	23.1084029768457	53.8292233304956	15.6757619454496
124	14.8671679171770	33.9705699460471	31.2210537104471	25.3643461661947	33.5652221661606	33.5201395344966	4.86025908609972	22.1091687846469	27.1942066116895	13.5436822434178	18.819528735376	30.3837747949478
125	29.7894804121120	45.5916555749491	48.7558162364518	18.2028995124492	57.8949309211952	59.9947669166755	14.4136405877323	25.4182700721618	26.0969742403945	16.1285498337905	27.8028939496128	39.930414895739
126	14.6658514854811	34.9244639843846	24.9111974775314	24.1566272348235	50.8587882982876	8.6363949240463	13.4311746732077	29.4512049126165	12.9000600473386	19.8163577765407	19.5842853306157	28.3028397865823
127	7.70798781669829	23.5374297182312	23.8238315304546	35.2390070575702	37.2647869520730	38.0253794083708	15.0621874730495	12.8876034057865	10.4354016141263	17.5654161448683	2.70455283352626	18.6678986065116
128	27.2424339553418	39.1119207952423	46.8769762082799	14.9465162103338	51.170185392925	43.755318078638	15.0455344243181	8.11726574146378	22.0248429698509	12.1797778775537	21.5617774957473	12.9398576598662
129	23.2371231432867	13.8089444803185	19.4572733437339	6.91782390218694	33.1827894975216	47.3916075138087	7.92842813706776	18.5543531950287	18.7407721799804	4.61743099549551	12.4603311695535	4.24334403725605
130	21.5023445570222	31.0598326554929	29.543068061162	27.7363850623466	36.3093431905116	27.4748366927382	10.6678393572135	22.130708020788	8.33575453105734	20.5854306070388	35.8773472253643	7.10898576148958
131	41.381972052276	52.077997637915	24.4391826193595	24.1522727869108	35.2790744664874	40.0786640655279	16.1510772685430	19.0593307193109	19.1012386370404	22.1763752017472	27.1483954227536	21.2326960805062
132	14.2153042112551	24.7281797516232	26.076007311492	23.0894261463769	30.8231046702487	17.0644525080337	15.5018353089809	25.8148254491919	10.5732185049291	15.7620709781852	12.1903464188428	12.7517139211465
133	19.3073099341869	24.9143546230760	14.4026089042535	20.0304575084856	21.1463101531157	38.2017498134158	13.0030556188206	17.4432491773967	10.8435299487131	19.0696724711937	28.1648824114625	17.6668935706462
134	32.541664917083	47.2066323557859	33.2664987431609	38.4844579851919	59.7916677912418	32.8065912277296	18.8426645684174	22.6335969182552	6.37973212904239	17.0403693980108	12.8129916353283	32.0652561578983
135	19.2315279210006	31.1674897155269	31.6933098040393	14.3261166207573	37.2864681306817	34.0794131642483	18.191696377342	15.9386724149312	31.6661870320139	15.6802565581133	22.1228716354545	20.1402955685554
136	21.1808562371902	15.6048090337283	8.63536428614593	26.7677799234025	26.9415882511676	11.9366773416299	5.76321382041812	15.1435348727842	5.42363966056687	10.0296615668230	4.84105819990928	0
137	7.8930823978527	24.5429089935707	32.7170170798385	29.2307959124724	31.8217974989471	42.8262748477166	17.9506295850437	12.7980336560116	15.3949666166983	8.54371392796585	28.5280917545853	24.9776229469148
138	20.4714891583578	35.3801170758985	9.26594388204895	12.7066011469793	35.6466122283587	6.60225513790174	7.56790417946642	13.7881652739845	6.55281201639362	12.6782672935067	10.2397274157761	26.2958409557099
139	12.4873167908647	26.8318976106735	5.59693966738564	20.2036494906450	28.8665908753008	60.5409899631859	9.9679773545096	29.2513820205544	23.5666168460727	11.1604543035936	15.0500967985840	27.1959135193218
140	14.1030944565314	10.9573915258687	18.5757816006968	35.6347568271414	52.1522393187636	44.3575824915313	7.14604752677772	23.8430348622398	13.0894423875962	8.32824967180168	23.1808461348571	21.8132946097729
141	4.55848210555603	19.016839482771	5.7144308134839	22.3759753082800	24.0568625625299	39.0029447346835	12.9876963779597	17.4685899940779	0	10.5521027431777	5.46755210745238	0
142	27.4155637554921	17.2604710281105	24.5959028914127	26.3330806747254	35.3703971646151	3.53439247055519	12.5596214863894	15.3425534054473	18.1957781566004	13.7614988863861	13.2998233055129	3.11955517732130
143	15.3736642664896	5.00358261694212	8.4925390425483	21.0489932548773	26.5739962602801	12.8369651020328	3.75949027801021	13.8038264795150	8.6088445871365	3.024172564537	11.4044500600201	6.93368904327085
144	23.6289412988935	28.4659141725513	31.0019375053831	34.6195612945641	41.0819943726269	32.1162189854532	21.2509613000433	34.7229214361007	31.5320069634810	36.3993872515754	26.7061853081958	17.1980232979849
145	7.50538532479825	20.8025738619284	2.53232386989492	14.1593610472763	54.0040842466235	18.4838623955842	11.8578903696281	15.0477325808699	10.5095843997533	11.1888081548474	30.4911196219917	17.5245627845544
146	2.60193801126511	23.5978327483946	33.8123149097533	23.2692564511260	33.4444609116422	14.1677830875097	8.54965210834244	21.5682504437003	19.6679531103348	14.8753490739101	20.7969097494770	6.19651777037756
147	21.0440092519578	31.4456288307728	13.8220745375619	22.1938812311247	34.3784495442500	16.8274757534539	21.4124636875169	28.3902241644253	13.1048931181820	15.6626407302587	12.2705805026155	5.73314404760852
148	13.7012089674135	22.7946467248350	11.3252424286349	31.9180528819951	40.9383033685145	14.9276081316399	12.6824094763502	17.1543527192692	21.4923345987631	21.0295079862321	29.4929831539281	16.3240201131505
149	15.7440643502255	15.2454574069031	7.73423122809383	25.2630096414045	42.127381344248	55.1159206992669	9.29662717173286	13.6376793398030	15.6014125091279	15.7520205016352	19.2591724169349	15.0219044167440
150	28.2676030623219	24.7531148274959	27.1732568640376	36.7404379213812	44.1670956044019	46.7697889197184	17.2294025944606	38.4505976287186	18.1822131393315	12.7412477669668	27.3668528940985	18.4073014815108
151	8.54995982828686	47.4389055677039	20.8811861781138	10.4896171246460	20.0302536872236	55.2321052489651	3.14999995264769	23.3647360991330	15.5780889146836	6.34179426648192	31.8660565493585	19.6314366160265
152	24.8767419852157	34.7379975692255	14.1532576696392	35.8226402587905	36.4831127553388	23.1369083755485	22.8441029243321	25.7462884773274	15.2662196702878	15.8741303310921	17.5350110441620	7.76528353186005
153	25.1094573012768	22.6024371374051	26.3102602995723	36.3136121820862	45.6573649639631	54.733149857119	15.8155324691916	27.3951790008501	3.06540977167434	17.6815759624421	19.0358271618452	5.33703531165113
154	3.60921261460134	0	7.20380188111756	16.0190782101540	33.6737729484986	21.8596963865936	8.55932664042654	20.2246043006914	21.3359879991394	17.6748259562999	20.3896480989974	11.9187734268227
155	21.3908861273527	38.9524650458280	20.3725242740946	39.8307006495942	30.2989964192266	15.9498887250542	17.1105002122660	16.6623722718415	27.5256185872752	19.4939466067226	13.3736202925778	30.1438593487418
156	15.2070672208958	21.0340577953115	19.9152919808993	18.6390560217524	21.1292610264534	0	13.0524333766459	21.7892001325351	6.73265801311083	7.48385006893209	23.8147964488796	17.2332001420221
157	22.0637263116855	30.6932113702315	28.3756286524374	35.8482467665907	36.3279552360762	29.2757586591178	11.3529247224906	4.19027773507660	4.21415276707819	18.6679460622010	34.3855610416625	26.4947202334463
158	28.9010740880371	40.0056614435691	30.8331711368402	47.2392103673232	53.8397873642345	36.9660792988867	18.6470954647821	26.3044052109144	8.53294359402879	24.6255038820000	31.2869656448297	31.6060628219875
159	14.6191642705605	3.30817715592494	28.5041391792974	20.1200703390241	24.3185636408057	9.51823285291646	3.93313135879900	16.5251901749432	17.6334803742572	1.59742529411441	22.4094490707433	13.8489479885827
160	13.401344256382	24.2135566995279	43.1248443891359	32.3426865181162	23.5997936125273	17.681956019313	9.21942575962468	19.4308695043624	20.768370671086	19.5975970984298	21.4843633506102	0
161	16.5029712749265	10.5804291500593	1.21991442343123	17.2923772849357	40.309306145298	8.41400570760932	5.96234716642797	13.1969825291162	11.1850885753411	12.0017600790147	7.52074645081162	22.9541375313824
162	23.5601078326821	43.8605057773817	28.1490934174215	33.033467710029	38.8325042084821	21.5614004712529	5.40710408608355	35.7954416662562	13.1597719060641	9.73940512985678	44.1934955028203	19.7343311027299
163	30.7776718473437	21.4182147477774	23.5451600155950	29.6623902092036	35.3555218788924	19.7886918448937	23.7807668720538	20.0686191051064	9.87363468759362	14.8710207769627	6.6414390720892	17.7327201875357
164	36.749786210426	46.2445509894784	30.5953125274353	42.7748757904674	71.5673326041023	43.1916739536736	12.5343627335601	13.6190934058172	25.2905939388150	18.0659850029302	32.4667969238076	33.3050029917196
165	18.4596595024452	18.6108868124107	0	19.0727881675181	31.8306674794435	24.0121529855608	11.7407664692011	3.11542070854373	15.637193792679	23.4236135422151	17.9344841378091	4.29968665571886
166	25.3067174418700	15.4227545590486	18.7291379484358	13.5672682217730	34.9205804723089	34.4335536212992	15.6188652313192	10.5709570092924	19.2803180289590	13.4398487602494	32.2568417364498	9.25803930533852
167	19.0670560293816	18.5856266939193	9.81885154243835	34.2734078531599	19.0617397268786	0	21.1677536277562	23.6093391150738	6.35358792061545	13.330485277708	18.1356394392173	12.1942376747870
168	36.7656707156127	29.3306265981019	29.5723838249146	20.8954443403974	36.6410394046804	19.2763825110282	10.3146602416931	11.3873782540126	7.82092567458886	7.07893751840376	36.0726338857302	4.00212427717741
169	23.8609036184165	38.6798584350397	18.8306125112890	30.5492498526389	61.6467789011815	24.2486253452306	12.2064126235717	30.5082081418949	34.9300465180135	15.5639274119577	24.9708379327717	28.0221680275098
170	17.6113887685028	13.9219277916034	11.7673115990832	31.9233464724149	20.9421871654642	36.2355480492803	0	20.6662645438956	16.7542958926022	20.8050765550129	25.0510903529366	12.8144728902503
171	25.2119562268569	39.2442337101736	19.3175010357811	28.8384303593036	39.4717653181758	40.3694944048655	16.8554058782295	34.9489904735132	19.8074696520074	26.1420944100708	30.7298552219801	11.0840971918306
172	26.2101697836951	19.8965248851727	0.328281415604152	15.6903750736778	28.7734133597806	42.7495484489878	18.2567283357674	5.50756769566795	15.1016869029660	20.3359980796602	14.6479576357958	24.5440166488216
173	16.8980886118605	46.5016464491196	32.5341733643115	32.4431084664486	4.89653091465892	43.4212278531103	2.44956643942347	26.4473868658563	12.2249017598469	14.8988088010582	12.2895183420934	25.5806403466718
174	32.2718419363716	48.7834605991675	33.806037077172	51.4486098523035	69.6419698525328	11.0926172474803	13.3121639389189	37.3945074230095	28.1120295032542	13.1626312032643	38.5460885522612	8.4967299579002
175	24.3821859098619	32.2894834562549	39.0913422963573	28.9062279399731	42.2061641374849	76.0178402821067	24.5614561849255	18.0869729346258	38.3870215966475	26.9126086820185	39.6659397910482	31.9000202844286
176	30.8816824095411	34.7900396826848	19.6096314294915	21.9836181468210	12.521785154461	0	10.9170769136019	25.1778896005503	10.4729789221734	19.7962159084783	23.7724906857619	6.77452617797482
177	15.5043349058219	33.9357759415982	21.1236800456065	34.3824576603664	22.0762855074123	17.0133532657713	20.5698286879583	12.6315516038623	20.7163765939535	15.4674583350577	24.4415496582724	15.6868728707876
178	23.2851783263253	58.139126008944	31.0838705331824	36.9600938807088	82.6819228957756	57.8605408824779	27.4529203799338	14.9398990641043	17.7855308164218	29.9583048422284	35.7186117393366	23.8801981710605
179	20.2710938547420	16.9935881058420	0.882936933649209	20.2482567133232	19.1486786910561	12.8747639745204	0	15.8928386846796	21.033601857266	16.1631717502660	21.285456649148	14.6831758810024
180	17.330451498508	30.2388125701697	32.7068204958531	40.8480153843992	37.4661764448986	5.24604211268216	11.0131967769086	0	18.1929150158900	14.2727017231175	13.379641959038	14.6818189884819
181	13.9068895086307	18.2221477592209	19.2585681208839	46.6952791371658	24.6585862196128	42.3798709115803	15.1497872898762	9.16785951482905	15.5833149329692	16.4979675313909	9.87703130570599	12.8806475496728
182	21.297502275833	12.7410833253157	30.3741391383991	38.1818631565663	37.9946673178986	36.0499196877841	13.633495655548	19.5373230029856	12.0416319971748	16.0549895600922	19.5540886044665	5.35818397228747
183	16.9825843648224	23.8603415608982	28.411852681999	29.2226609657209	41.7876553734771	34.8316592615929	10.0195418575743	12.6690579187464	21.3691015169209	23.7427632768982	32.9864562462813	23.7950676208864
184	25.9734309015091	53.434330618535	39.9409965629458	34.9771207119920	51.2537845696347	28.3183463825766	27.0482146499952	21.0036735179341	33.6231396004430	19.6943333991054	41.1011788025804	31.0902496415458
185	18.8342562175553	33.3522793177204	28.1715504374259	17.7709503616321	46.5379877264612	48.91473443348	14.7479772784050	33.9335965410691	19.1326589424049	16.2667811243353	31.5304976180537	34.8760316613402
186	32.0699848515364	52.490902869916	25.6584663992438	31.8011257177002	30.9343137922094	59.1628232372593	24.5695115239287	11.1205348442185	28.6875273135573	29.2214274966871	32.0533456214256	39.6748491938452
187	13.7085898330339	34.9170060733457	21.1430114390499	32.4413771497538	51.6112405415307	36.2620976373116	12.6484175154931	2.20133470683958	24.6909147861996	16.4694246142648	29.2277316354002	0
188	15.6938625457955	19.1611326067920	0	21.6347010944152	17.6817513331458	28.9610772458761	8.63152892895164	12.9595086997479	13.2602681838942	13.1721302014169	26.3322016940036	10.3352502032539
189	18.6984612630261	24.8915278406463	12.7037442045760	8.95750216584436	32.1861304827973	19.3659236478236	15.9524747488243	25.6386641437098	22.4339837979770	17.9763704276967	24.8933293504870	20.7417846422280
190	21.1696886251059	23.1835045930069	23.4365900470052	23.2131234007625	26.7732842618431	20.8222862859228	22.2027992040536	13.6326891411192	16.8298225443710	21.8402762239994	34.2618464688625	29.7540077668165
191	17.1814440959756	29.8485942798928	2.35196596562085	21.6377033552881	38.3442612447220	16.1130531399302	17.3606636765113	15.5678027170561	13.9412813676641	16.9436051949401	24.8601489195269	9.24697861128217
192	22.9551427210645	34.418547108775	27.4518517804394	32.1537232754687	24.6081185074703	40.6031464385344	28.0833683252959	26.1543042463375	14.5533969852138	17.2340421202688	30.8255525260755	19.8356040492556
193	12.0877966788673	37.993041779474	33.7407435867687	17.4859372482481	54.00917259273	15.1428770642639	8.02526920721593	11.0600262687909	14.6655305775158	1.59106995904803	24.9156586899832	15.9790346988581
194	31.9751739835026	63.5019719091701	33.8089826235388	45.1641251957349	59.29688552592	63.2457319506713	24.3162666917817	26.6554208551601	39.166191940007	31.5312878594999	36.7925045317991	29.9855173065873
195	17.3909805530525	35.2998395673834	20.6144578461534	33.0839043985309	33.3447935963503	19.1144192624548	10.495557837885	9.09562827123712	23.6496294892273	16.6764857434487	16.1088440548215	29.6590836510015
196	25.6964450896358	27.7343652651225	30.5893227595737	33.2606347990909	40.1814847735756	30.0756469267355	6.04366284198988	14.4905212030008	7.97682434613383	12.1449557910250	18.6487526890842	0.891609492342031
197	10.291718256825	21.5019974421349	23.1982933410488	25.3726920111789	31.4546767630823	8.00971692235919	6.39661901070829	23.3091742853019	23.1258439839258	16.6913891043757	24.4436060255660	7.75209695148993
198	15.5377485771981	28.0658138395103	25.5280010266740	38.6219385076109	48.4045415487137	27.1945368798093	16.2448627872015	35.8446972748541	27.2626301723687	16.8447191390757	20.7744860135436	17.5869464050788
199	16.5506798649967	26.7285710001683	0	17.9622330832841	5.06362268825576	21.1815999589233	6.47285110908813	17.1616836921005	18.3100953005902	11.2271823392459	12.6752711869199	14.8603294901719
200	16.2708321055743	7.7969639215432	16.2819291149237	9.00766216810028	1.27746957266843	12.0228413938784	12.4105928165130	17.7314786052226	12.0201495334491	7.26172735231769	7.4066051325664	21.6996776354044
