# Supplementary material for: Simulated data from a genotype-to-phenotype crop growth model for pepper
Source: Data Brief. 2021 May 11;36:107119. doi: 10.1016/j.dib.2021.107119 (PMC8165395; doi:10.1016/j.dib.2021.107119)
Supplement: Supplementary file 1 [file mmc1.zip › Full 100 GxE datasets/100 -- h2 = 0.3/311561537 200 0.64 0.48 0.64 0.95 0.8 11 GxEyield.csv]

	NL1-15	NL1-20	NL1-25	NL5-15	NL5-20	NL5-25	SP1-15	SP1-20	SP1-25	SP5-15	SP5-20	SP5-25
1	16.6346699514353	31.470274626532	23.1395686179447	46.6292526986388	32.8495234973095	13.2653520389757	13.9218858062900	27.7964394687238	12.0836406868341	7.70391640260764	16.6487406089156	15.3680182686078
2	24.9554173017075	33.3649008827538	26.6108400609018	31.9284077267195	22.7695709580288	33.3667648014761	18.6815308757048	22.4226698513285	13.9649705694784	17.8424234153210	19.3658234921863	6.96751114228346
3	16.1883764273897	21.8741149831907	8.75650578449979	38.3504228542167	43.4329004873245	21.3781071444321	15.8976422585681	13.8951680758883	15.3781872802747	13.4861532289138	27.3946812703741	27.1436784697301
4	33.1892397024001	37.3375477645707	21.1461313668903	35.785691124236	32.1842908798493	40.7534405866984	16.2429666569249	26.4093284234947	9.1053372763444	22.7333345782445	24.270434045475	34.0018548095347
5	14.354484711328	20.8368686989738	25.0698393661949	24.2973430259578	41.253449532036	45.4241986071170	7.99496765620686	12.0176278989161	15.7190462060005	14.3575714353577	15.4524368658081	25.1957311076712
6	3.27927901369396	36.1991658174832	35.8085965078488	27.0455182042287	23.8078874054539	36.8511620257289	12.4339616589844	22.8307879766096	26.9082099939264	9.17096413549149	26.3885756406135	17.8767904306083
7	26.9970778835885	32.4922505926789	36.2636561977753	26.9416270112168	54.0265950578609	25.8321751279543	12.1664288574215	37.2441341538523	27.1681142987810	20.1954444994714	11.4121504093997	12.5657082855041
8	23.6299290094313	45.0249407838599	30.9029558837124	25.4193760945311	42.8912511216264	53.2217705503441	11.7173522786825	26.2361264442950	8.4188134813362	19.7950859901369	32.9160451568523	27.9862270489033
9	22.5318084571369	27.1280697650804	21.3298141264009	28.5849236781815	40.5082327748722	32.0964387694706	24.3528703445675	25.8257982783082	17.800363430678	17.9835571201571	14.655659372787	6.96748650656987
10	18.6510274547097	31.9557772966471	30.9971873137696	23.4762531589077	28.3103012247826	22.2761402858191	10.8314747810126	18.9044209759931	6.15733870213022	3.90650337719179	18.9195505075727	23.466633543572
11	29.0676338480418	32.2002071379957	9.80450128602148	28.4039665163672	53.0312820747754	60.1236175549595	23.5418477670288	27.9725196636034	21.1957706463494	16.1083556221109	22.9094282496364	14.0547967694174
12	18.1695448391532	25.8486619312815	17.6349235099687	25.5407903677554	31.7683693861965	29.5630989711951	1.01358349439723	30.1673605976134	10.770833977902	1.59721470958141	11.1884443462432	25.3179057635862
13	13.1190072052971	18.1624190812235	20.683748616803	3.66628608053951	15.5147574536328	0	4.68440301808943	13.9676585031638	0.773871815849331	8.72473742159226	17.1842049844855	2.60706211577737
14	26.8127292133855	34.7857360338579	11.9676593635712	47.1836515990678	46.5774554777718	16.2872105698140	20.0385668961740	19.4152458626964	23.8224912749939	10.2998213635936	27.5904774737247	18.9174253853262
15	12.3890452562820	14.1355327095239	16.9634522210187	14.2139157216893	21.7828383105265	19.6069235696090	15.9208019444753	13.6900755760757	17.8052347707062	14.9464683710247	21.7992808058152	1.95700783502406
16	43.4572216111484	63.3143293980017	47.9326688610867	48.4613954069565	35.5372653906682	62.827214165454	24.3345816517514	41.0785856595611	25.4151953386429	24.6912213846839	32.9350595970043	32.6039803271826
17	23.0337836902396	24.6087433869956	30.7379126095385	27.9663927106078	36.1815865133905	29.7461364183423	9.72601349174027	20.5353191444577	17.0488544372771	23.4905941811568	16.6486007019454	31.9963959775366
18	14.4487175386988	1.85181584430133	26.0389184781059	13.4067908104955	26.8334856602017	29.0747687598058	9.48536462475453	22.3022841630612	10.5944123894027	8.56928939372413	14.6478513680680	4.65101936039011
19	19.3721125519891	21.2609564308686	19.6559704795325	37.5354460622987	37.0497564647884	19.5536613930774	6.22604489801614	22.2004178455968	6.78842619346151	19.8093225791295	17.2286166187209	21.0701962089843
20	25.7164185474432	22.7214034810302	29.1757538345004	20.6038575299498	35.8094273814426	27.2073308761148	9.29019191459341	14.1119551678805	9.5749874794484	26.7525148169724	14.3572692449288	17.2600415799405
21	15.4840466664651	20.5249191865192	13.1213635820961	26.5195251704567	30.5364474464209	33.195398434938	0.449271272671846	20.4159708000009	9.56102879923879	13.1847147532513	9.72735213023963	0
22	24.8284274710779	21.7845054605195	29.4803350481852	11.6376962856693	31.2759761685834	11.0703427794025	14.5067350500654	14.8938515505872	24.7752165144912	15.7377167311136	20.4974412665681	28.4529698090556
23	22.0644332255619	18.1504104500245	8.42641551544281	23.3283344363620	16.8473637574501	1.19872700297776	11.8130139251398	13.7905002487438	11.8188032727807	19.8860280978021	32.7948503517633	10.9606771577844
24	20.8614434671949	22.9630000469287	31.0902437892094	20.0051593157889	52.9335627755416	27.8527655199101	7.13443016936408	13.8640810150665	9.154953714157	17.7522928349389	22.0698360795655	16.1753929360541
25	34.8986142506574	36.9441667475533	25.4183620804797	32.1923674713418	46.9423430628685	31.9072378109032	18.1449293773343	22.4216082686569	18.0400381191729	17.8731997751860	26.0698354527820	17.0830614335463
26	28.3609557835877	25.2425204616541	37.0446096988535	36.1356907780059	17.4502342336093	21.8251234784140	15.1507144070633	17.4714881369499	5.34525229425514	13.1131200750169	27.2490319761292	7.5655084748512
27	21.8555882956474	25.4251515867458	30.5875817576126	22.5849843295028	41.4142803645886	19.0874872209995	21.5200211536367	31.8711031267091	11.9524408423338	15.0214183301547	29.1256597386661	9.88604590971756
28	32.5234326466489	31.1546808530131	17.9366798121798	50.6542746774073	31.5825601364197	30.5200926176501	20.0126698994162	15.7508578568853	22.1618564217398	15.5793371143216	26.0767137154456	26.0800113875501
29	8.41601696105513	3.09798603123846	25.5017878693604	7.78656321127032	25.2876973485768	28.7199508336537	4.34850488235831	6.44927349910325	3.26700077747452	7.24516930485599	0	15.6876733991158
30	20.8051763206423	17.9266899755571	30.7633501541516	31.0256445716112	11.4536540082072	32.8419254247065	9.82354018890468	11.5729734021433	23.0142575817380	10.0463666017573	15.0540780696728	26.2697902956955
31	30.7580373528831	40.8141692944885	26.7204358577316	37.6574117608758	52.110943795545	42.7199862840732	23.6078556676842	25.6813617746134	29.6917387066467	27.6613662248541	32.9769937277384	17.9475151390075
32	22.9862054865687	38.0021278656977	33.7749815896197	28.8528618133209	62.223928468276	20.2800306504279	14.8413494262698	20.8050312429377	13.6490897295408	10.6734879841676	26.5959320317976	21.7941905373569
33	14.7231610557711	61.0130312623883	24.5443976341562	37.3099633402813	7.43536141237166	32.9384746015983	19.6323281472535	36.0513894532594	12.7778829554757	10.0528134267357	34.5727948362247	32.1304194581566
34	17.7175456189779	28.7234416533594	34.1740700173282	19.3392007747455	38.4822000499778	7.43417740804246	15.2089260664142	23.8432622729415	1.70231594898788	29.0277856834670	19.7299970058478	29.0112981637407
35	18.0544067708857	33.6554345451892	28.2223842272968	23.4433749724807	14.5278746979954	32.2156551319324	7.32959421360679	11.0868632308924	9.8608835439474	15.1491694139123	31.0089257573498	15.9938863725600
36	34.0445415509466	44.9030013905008	29.407939857023	28.4832663259612	35.7151920181119	40.5507013214986	20.2096250288415	30.1381318791629	24.4077402735270	22.4660037836573	28.3352983756993	18.0173696527721
37	18.9664098355637	20.9406365781407	27.5087615987881	30.7675702616548	27.3628043755732	13.7988979073756	16.8543806534409	9.62144296268763	14.5403772523094	19.9932037133392	5.19442378496374	2.16370376060055
38	21.6361544020698	48.9969212229334	31.3580241418892	26.3353472911021	43.9045963218389	31.0413828573194	12.6598698475402	32.8079928614422	29.3216229107291	26.4238520958232	25.8650411159480	27.8692516744571
39	12.8875983006612	31.1469635138427	27.1178695037849	54.1604079416545	32.2163126156940	36.7716490872795	16.2351323784404	29.3578672854284	16.0586042957813	19.8787057635744	15.0601553680478	25.8450251634389
40	27.8018743378749	28.7186539708567	20.8553789286798	42.435664133667	21.3698818049662	39.3848367713156	10.3589776622124	24.557767387982	8.66874919395935	20.0542992213773	19.5551543279502	2.82506748963542
41	22.1683212595374	30.5573836140725	13.4598795701856	38.500411537161	43.3595556232214	17.2836133629266	14.5741232395836	33.0234546235726	19.5026824307139	13.8943219303828	30.0503064262689	21.0912002710755
42	22.9169853728775	39.2271023303713	26.7816434033556	35.9139021678415	35.0529551201431	39.3963537367346	13.6523456839767	24.2074725807402	14.1630248584386	17.2197633609941	22.7955480766182	33.1287958909564
43	20.3252642533669	10.4562417774776	9.6179228502683	18.0465715104638	38.7144402109241	6.87341086818231	14.5579535661942	15.7414214360337	17.8295408098909	8.52106528987382	24.2502447313470	28.8124495742605
44	7.27685673944553	16.3914083430993	21.6779992340831	32.2826599881813	42.5159790298021	40.3757412299043	22.6063398187027	22.0295801265957	4.46955477790254	11.9709384839709	17.5148133201161	28.7768195647987
45	19.6406370464009	53.8005103557738	32.9148867557562	33.7430377527382	26.0003007756530	38.0988170039459	22.4893716761462	18.9411037917165	18.1924032209633	28.5451654327834	22.7780213430391	14.0445537952035
46	16.6142742947806	16.4090329706034	9.7147886205758	33.1715101369443	12.8202850960305	0.932322699718307	11.7347635515021	15.2154985599844	20.6766611033815	20.3425252358611	10.3785983460191	15.3267831213639
47	25.6234192167241	19.5033681987598	1.99151170698254	33.9937331447676	31.372713798624	38.0116727524097	7.5386779057454	9.30984446435012	0	14.3632857756278	17.7900133576363	13.3718240559273
48	7.16464859180133	11.6708297772986	15.3355861592350	22.3279292992627	38.2353933984907	41.5368448258026	4.16634848081903	20.6579252473297	12.6085016639782	13.1856060172809	20.7331255843283	31.4609310546148
49	29.7047704752311	26.0164260714427	28.2346149639448	38.7958820643609	26.8546845036974	24.1032601432626	9.631438078898	23.1732019243661	25.1000202736348	27.1060642157980	36.7777494276441	19.9851157247186
50	15.3895679829953	22.8573085543932	18.6927790842118	10.8192253484585	28.2774325449481	0.974039158738304	10.6997439064837	14.7883915798615	22.9829790080116	13.0609171738200	19.9183041604121	7.60763811192783
51	28.5417948217004	35.9157923500452	0.072431322137799	31.9217574216957	56.4924433253821	25.0980396609856	12.3541733532722	32.3965331583781	11.6331754969174	21.372369423504	15.3419411550901	24.6640080196524
52	24.8636777870027	16.4312393175423	0	22.7493008232560	37.7983352492601	35.8185781890110	17.3348061428913	13.8024187097072	6.9903115111982	20.4469953304281	29.021914182642	14.265415316615
53	12.4035556292263	30.3200462909516	25.9692799204361	23.6977191446134	40.1609984421191	45.7874764213942	8.29837821002891	24.7196757508515	22.6424514875077	22.6467578475617	11.6725511603529	19.3211904476314
54	14.2671906746523	19.9469382465268	24.5029668908804	12.9724541469248	43.064215945068	20.2496886520569	14.3335193994405	11.3245632746817	23.6126855248456	17.0549577459679	19.2060821707611	34.5623992001469
55	23.7109035123907	43.688449939319	43.6090208886284	33.5518239876560	44.2879824710355	31.148335944368	13.2057708038188	23.3580489463549	15.0432585729088	23.8871564919230	23.8905407095656	14.5342269875978
56	24.6740555963019	56.3821573463259	39.6061546508139	46.0050544254777	68.8810041608491	35.7577696725093	20.6300111521214	33.2138671757211	21.9575473343899	22.5947611922604	34.5502895891654	28.8460754003
57	30.3544721170364	0	6.99819159562328	15.2960034145461	33.2551242684787	27.2464210082084	16.3435186264328	2.51167790527448	1.26727461673967	1.58473965157095	9.3269209625459	11.3590046981035
58	18.020745029426	9.53244693370468	0	13.4956636930877	11.3072769315717	20.8547003891584	11.0622036092936	8.87783381236346	20.9414353382347	9.89282157072328	13.0577850236413	19.1344907751713
59	28.8883720253963	22.1722994479717	2.12994684671798	22.5747160141793	27.4991439368753	22.8073569732151	16.1644798067937	4.34306645438254	3.24196811805208	10.3981329021042	16.3459909250217	16.340474699863
60	5.11696672728652	13.6192975588139	43.1279489863306	37.1394172679441	6.11229051108695	13.9059998130837	15.4209430854591	18.7415044872374	21.4317936170820	12.3281317110936	19.1058106853637	30.7476692973612
61	25.990403342598	34.0674270009986	25.3645092947973	41.3146143486951	26.3228563724496	35.6354430000062	19.8844325994272	21.1293133688813	29.6588909932132	10.4834828579212	27.9870583430689	23.0933195020398
62	13.5622525117911	34.6686070567050	40.0131601500319	32.6915415921963	42.9184001536205	59.6001590205893	21.3384663068770	20.4959705805407	22.0864721595705	22.7776204479676	21.5770196049994	18.5928853317441
63	27.3591378696136	27.4262530387784	8.48613170518763	12.7810982473724	15.9441906899199	34.3729155230304	14.4642401598716	12.2860059714289	2.14711266805494	14.5697826876260	19.0585883302382	21.9230533134998
64	9.34087268963104	1.54436144608117	8.48850958061485	17.281974011068	22.2884467449805	14.5663520310402	9.87971152858301	19.0335350993486	8.7524656745831	9.45778820344148	19.1420976860338	9.3368738328841
65	20.9207884855359	34.2251527010308	35.3919473212109	21.4002114345043	47.0269318755694	51.5934855847218	15.9380753893057	16.2671898109888	6.92698928321195	22.3515361677333	32.4447989356293	21.7394486505648
66	21.7551633173756	20.9998460042427	20.3828038989820	27.0284618827945	35.9599314874745	23.9955710384048	9.73263284093883	18.3379936290690	7.7917675851252	11.2069593074344	8.50787980640663	16.6130158092057
67	41.9868123304977	51.8599234594836	23.8528874976740	37.7143086508047	65.1173038968993	23.0539858172478	7.90913947264377	14.1839830155879	10.6707254659780	22.6862066896615	18.8296835451428	12.2827852235440
68	19.320157450936	24.7907784130117	26.4950451839475	15.03917120055	19.5146155358331	29.1931709214486	14.7656955278574	30.5108877470524	20.8539138457054	14.9423150528762	20.2714644464831	11.9064573919054
69	22.5318272380869	22.0028911099541	22.7618860310678	30.0904304034866	21.6263022860070	35.6808881872963	17.3897796209761	16.9351627935007	8.53189420051005	1.58882932982309	11.2003713779079	11.0435478840438
70	36.7066529933569	25.1132797717858	7.20785053886972	10.3438878031051	32.5661790504912	11.6653801512469	28.2106965668305	20.7873951973555	26.6089316473494	16.2881377408199	14.3055436012947	27.3561836968089
71	21.5983534312664	42.5282521206595	25.5378466870172	23.0819524357736	30.0413463712479	12.7078719817211	21.3022757061624	17.1393066196966	27.0992541331076	13.7324369665383	22.1291095039362	34.055161611164
72	12.6574526625009	32.5000940406403	7.77737600007139	27.5886388568564	49.5150798288847	20.8029053014158	11.1534754130262	12.4858857805458	13.7697192767033	8.37748323902092	11.3038186700417	6.34051600217838
73	25.7266381342460	24.5363812185840	40.14889908704	38.13661421852	33.0657863303864	43.9476888262061	21.6987201565349	25.8662872453944	0.944827529961074	15.3748127063985	27.3066216710518	14.3979709472527
74	23.4387625230131	36.8496421971128	39.4093250912318	35.1354599354303	35.1913975340099	8.61685711010622	8.27746368657984	29.2207887072769	22.9463951043841	22.7510844666322	16.7619775025055	2.15207517940251
75	16.8281224943163	44.8302475922231	26.4272246001560	26.4717406987576	57.2680062937672	61.6212586712385	16.3876223033757	28.6800013733568	28.7489816973471	9.47329720873783	34.2108302368828	7.58758196363434
76	29.6025599708675	39.0814910524728	27.1660832269087	29.1352273623713	34.4379042085504	43.4894635480528	12.8991103737836	28.3323995607339	28.9249524255575	29.7233247851834	31.3148598382986	16.1825251944145
77	13.6139124540240	21.3606358859404	26.2603823153025	18.0693909830334	35.2790203617314	46.92112746349	26.1055544880278	11.7983835815023	20.9714662484713	7.3500408492793	27.9665221677559	4.52723580108162
78	9.2427124084147	29.0898055924122	27.3466866993237	15.0928661194881	17.1773583761564	17.41566825597	13.8244151826663	20.9499118828856	1.94817491260844	16.9943586828774	14.3987723644776	8.70016653212485
79	17.5428425787777	39.6096569608129	31.6085844291942	40.3143973106033	62.5493089246431	34.7994150975834	20.6946277700637	15.6661825740687	21.1080871945812	24.6649752138999	23.1652160002085	22.6017381157169
80	22.4754246271211	37.6076746979261	33.5228969232867	34.419496729103	52.681623112651	48.2082159571948	24.2021533279841	25.3062156080826	20.4206746467612	16.0157895621365	21.9482740367274	6.08230642431917
81	14.2747993731388	24.4923920926269	15.1616931691637	32.0165729747225	48.668497022371	29.6080625177702	14.0590892920143	5.38007718502186	20.4960104368827	12.5647534868659	7.38645704338462	14.1457440386639
82	13.9017643677657	17.590454308921	1.17412586028829	15.9661778623595	29.1405543008597	11.2889239486935	10.2935443545769	13.5600587842784	3.81938769404655	18.5940235365968	0	13.4545785225466
83	22.8614661553794	19.3866317301652	9.7879320671479	17.3472520671607	21.4388589323288	42.7813270387028	15.1185326097726	13.0447062530956	26.7886617040094	10.3465107495265	8.05652022936552	18.0926678034973
84	5.26481581438004	27.6275978139112	19.6620375188313	26.6782161931437	24.4099239550462	6.56501235239535	7.28280295098782	9.64237746342604	7.44971756811347	0	28.3974584712958	5.31628379236306
85	8.59727985863606	12.3794797744387	10.8352942693644	22.2946409550747	22.3494834612138	12.5285329034037	5.03969482934312	2.36265466739935	24.7742206574421	14.1727642207020	13.7581792788900	11.8793893870582
86	19.6358223403405	3.22512111412896	0.550468201404376	21.6261596450152	25.9139431438388	0	4.95706408125849	11.2453643137718	20.7522717619894	1.14037503488167	10.9510896116413	12.8731743149424
87	29.9201142194281	46.8890683320133	7.65550604056666	35.6782719737261	38.2857175188258	40.6982662629148	20.3842501681776	27.9852492220126	8.67947497658998	18.3402002797186	33.2270599502017	31.6722971298457
88	19.0524552881442	40.4550765683019	18.1625008009375	29.5910025446109	32.1681503106742	36.9489544414337	11.1422447471054	20.9470391010461	33.5540819038077	21.1962539805318	30.6797419511548	19.3859209582962
89	22.6161532450557	25.5969193533	35.5104969763040	47.2163548140534	51.3151852969197	28.6282834691403	1.27922435519369	17.1381311905068	31.8897848506055	16.1961648920226	26.6155521139773	18.3764168321422
90	13.7987517002567	30.5680500577642	29.188553074233	26.0687380110051	32.8079412634025	33.5099609533757	17.2419724549231	16.5793953643438	13.5676720405546	7.55631725338345	20.9503829776689	0.283788258283023
91	21.5463325445018	26.7278971849191	19.3111728583070	23.6659321231477	32.5434936433203	20.5427634552466	16.6696559449030	19.2071280926073	15.7613615669287	16.0190818038951	15.5067833648378	8.51947387409116
92	23.8780689836611	14.3475969676145	14.0630025659672	11.5416320372057	33.8090283304716	20.3549975034065	8.58501695365	20.9580627316878	1.4539707740057	21.4986104002519	18.8247256173010	8.25797582375204
93	7.97623465516415	27.7160867632029	25.6031868915240	15.8972904243120	31.1110078639483	27.2049423463814	7.04319483939674	21.7560096661766	16.8086888568217	10.7049771948389	5.88208107894361	8.63038990887786
94	23.3359542129289	37.4688709418448	23.8331895294839	35.0021994154137	38.3095394180643	26.8602762680878	16.9188151380449	15.8636088764656	16.0290252066675	18.8732008555904	30.2151265883387	18.5097719528318
95	31.0538891288775	44.285411542607	27.0830648729575	17.2591787097341	45.6607100033504	34.5120614031319	13.6259256916456	15.3992888743631	21.4353879982220	18.9901379768006	26.2299065610115	13.6791022063546
96	12.2913134863138	19.9959441137848	7.52843260594494	12.6383458597372	24.8727703041808	34.5075006650122	7.14992073920705	19.1715200546553	24.6887953397713	19.8619918994047	23.2454727718509	15.7650633246276
97	23.6802756967657	11.0842107078919	36.7961582400433	36.4218750594437	12.2009364326098	28.2765615454914	14.0951765186483	13.0866710436632	13.874827401622	11.1188419032042	4.74665972201959	15.7478323198226
98	26.879858182146	37.2755411763899	42.5966081141753	39.4076318195888	37.2059586965828	29.0165882531827	22.2276212913980	16.2026997925453	24.9149075491953	21.6474060240352	26.7127675916907	20.5090761505433
99	31.1657692238821	24.3358884912589	39.0463916850836	43.2207143545659	55.5161726856129	52.4139630632034	31.0597860039367	42.4727520957032	24.0843549938996	18.3272330116129	38.2040976013471	22.7081203587476
100	23.5006727928163	32.9237184871468	23.4006747076389	27.3462273841013	54.7164169748262	20.3781379045202	16.3933569228699	14.2862976409869	30.7269542902278	16.5414591351836	11.9197737513720	29.7897424074019
101	21.5958867502512	23.3044016934366	16.6020565877757	26.154553248308	36.8278625357571	40.4187297034621	3.72235915185394	25.8084944670346	5.79188596442712	13.0156799498032	31.9396220631474	21.4639668319293
102	26.7420804341135	31.8602680980776	12.3272596606324	41.5201392036605	32.8510300052821	21.0200763850191	11.8213482968743	18.3753234848895	5.30481915195564	15.9658169741976	16.8738060276582	6.32933385123222
103	15.3020318512674	16.3632232410462	12.2729031907716	19.4735122048747	23.4502800350409	23.5404579454925	12.6874582949349	12.1869160142899	0	10.3605728288068	1.32332728662232	14.6585890787234
104	22.4163661551387	32.3943924722902	26.1029741605471	39.4194052462978	27.7326883000024	35.3001232175116	15.3059469235656	26.4541016584807	10.7810810066661	10.4157773738973	20.4606333133881	20.3003661800798
105	16.851057239708	9.84199519995208	17.5846879297441	30.6852392510689	44.0431271281629	25.4596843867113	11.2982772037398	24.5684270999367	13.2228859030724	11.5111072038588	19.8813216941771	6.10143783988752
106	14.8233178883606	49.3621203538938	14.2401137227921	14.0979184392376	35.3014261422901	31.4810292450196	12.3614522407950	25.3375238688241	27.1163176987632	11.8541569594761	24.0068489100572	16.9309272355894
107	13.9902839476677	26.6244387867164	27.5588368627685	43.0321311591994	33.1491744875265	31.4852788399238	8.4815424786315	23.1180167321261	16.9863976006869	18.8992210771873	28.5223546590137	10.8281786498600
108	17.3570114106989	41.3890369665403	30.2082574911115	33.0091196434167	42.7274242047079	45.3051082109902	24.3458963779451	25.8671568864455	26.4807298201567	19.9611703820718	27.3200721882309	8.42356359144213
109	18.4944308739767	31.8005338815045	38.5698812798916	42.0094941308477	22.7125564112626	40.9464580045295	17.6289986874451	30.0636466757706	9.81811843766719	16.2053218628822	26.5223458611557	23.4333456729490
110	27.5489991489779	30.9989029932725	25.0356658113555	35.3014722245849	44.6239810276266	36.5757295767609	20.0660668442034	28.8727398046922	7.83021565568301	26.9755541804205	33.9318129856086	14.9873418960984
111	23.3420729654068	49.5847881708589	8.75991421559655	17.5715559223031	33.1878911426826	17.0147440570200	21.3350775311595	21.5493509821845	23.5780708004421	24.5376147140048	27.6371928121131	10.6904641433998
112	4.18336131929691	23.7467016281087	25.4413702356545	7.01280748509703	38.9385040953895	2.05532161210478	9.46769611695522	13.8664787471893	15.6342385517772	8.48514927031247	23.3140199788102	16.7541201677999
113	17.7214031774814	34.4763480620528	21.4860252184352	37.8478533863656	29.9388989785909	37.4359886891685	13.4330253602261	30.8759438996128	12.9201275074681	8.11405701772012	20.9291863286187	13.1751326807174
114	12.8578950053167	14.4851610400807	1.97222962269332	31.0585728266005	39.1458826113514	21.7781003063797	9.27817457244069	17.3909687170865	0	17.8040516042169	9.7447907706033	13.0462609905292
115	34.2732184772971	35.6821454197122	13.8181884326350	46.135552900244	24.6831021135789	15.2369509783824	20.5477151123535	23.167739680124	0	14.6485264683436	32.0365032688576	19.8540504728091
116	17.3528004660571	12.8799315955999	34.6641336783262	32.0690306707848	36.7404200419594	29.1402749871543	20.5833811319555	26.4390708214514	21.1362784298102	23.4352559029134	25.1851785184549	16.0570958038111
117	26.9543603379243	45.1803522162092	27.5040978266363	40.1687929989777	32.1740476972321	45.7504837504092	16.6179301332842	19.7725788433393	17.4602968150182	20.3936434531715	23.7056815060513	24.3098417103188
118	6.57511352721093	12.8182571306660	22.0709187931073	19.5395719914099	25.9352460396700	42.9204185685909	1.03791463608897	12.2100366398901	9.95747613170739	10.4337069813939	15.9158459810201	26.1953564576494
119	30.4576417302670	41.7961054306127	45.7671786902730	34.9853936090805	56.1986187847542	30.2568460987557	16.2818500357909	27.5649737020570	23.29109680295	16.6417578266787	36.6785159078677	29.5745297492750
120	17.4398170688832	32.7215668789555	20.6263166941169	23.6322681731667	27.20799799324	23.081392323179	11.8483636771637	23.6018912927929	21.5531270374058	20.8909333094188	13.0091811264372	22.3245620561535
121	14.9215377979186	16.6692770278082	39.75771317894	14.5480615462216	12.9363347308466	22.4614117724836	1.60803728051562	11.1996921334009	9.05523338492543	13.2807219890893	18.4286137535344	25.5720630720968
122	14.1407986654938	25.0897684018266	24.6700416059632	31.4436676480067	43.926931122133	15.4260794002467	28.3832366935741	13.6728138020022	19.3237617342179	15.8595200577229	20.6027535670041	14.4887718672762
123	11.9762917715506	10.2674010666909	2.69154962875405	14.6838269521094	36.2285037791717	22.8715271313717	17.9647778671349	20.6616052990205	20.0405261190184	17.6928098073316	25.2554248233631	18.5897421434006
124	18.320661124398	10.8848805361817	27.092106179024	21.4839722513508	40.8590059521116	30.3340597281482	9.09671595364338	13.0579856837004	23.7217812203841	11.8803315541417	9.29379390136786	28.8618352619962
125	3.84068121120726	35.0989211103729	21.9629199329855	18.9796898454675	29.9723132901025	20.7514139629414	1.64208150369910	21.3707230153944	15.1972351930341	24.6782460643685	25.8776387069963	23.9808137149743
126	24.4692394045271	18.5000737785040	22.7506902861491	29.6295544169713	43.9518208937978	27.6059159293621	19.8385206564868	11.8027601060149	20.7264759585886	5.10429556619717	28.1861408664804	6.53536043250662
127	20.0687069306412	19.8854510344555	43.0164147418055	22.4905434109165	39.1453191994248	39.9783700677407	9.8020733774521	22.9648606890961	10.0025343586145	20.1150131373743	27.2991597007478	21.0273280975089
128	14.9433027823053	17.2870233024800	20.9246231240570	16.8117936320557	29.5297299234064	9.31196292916535	9.43355730391142	15.2869834024072	12.4735031832339	14.1583441190294	27.0222526499044	6.86679394196082
129	24.9571184652741	38.6100289502808	42.1377400060092	41.2988439402083	58.3907955568806	35.9181318057109	18.9338004873031	33.4916042697186	27.9230259661719	19.4237762214608	24.9735067953518	39.7093428612634
130	23.0162755907870	24.3356138502034	6.2877963002459	32.9912251232281	22.0629012000332	39.9833054722623	23.8020809821	15.0728273417424	1.05148472788681	22.4463270910664	20.7255329538581	20.6178244261222
131	26.0700533888021	32.3833886317663	35.8571416508646	25.5141511465674	27.5081033432358	25.4628700888189	14.4057497312444	24.6463400353366	7.35309774672052	13.9975353849607	26.3277418593532	27.336965037398
132	15.6553009144301	42.1767124790189	23.2543070033533	30.0098358477181	27.3086728607863	21.0653613982319	16.2160426115425	12.2819785651982	11.7588393609280	7.88891600470184	31.8579104439211	15.9820963727744
133	17.5601024655723	35.5295897970844	38.6202505522038	26.412312108393	71.12497667108	39.5258712662592	13.5537454213774	28.3445928953754	21.0509008354482	16.9973104516288	32.4816398668817	18.6176937919267
134	15.2579595794243	9.51645470074474	21.5627123828202	29.9781923071085	16.7241851835264	20.2201400166965	11.1410392891292	11.1960873207847	2.98633240390138	16.7599701885918	15.4092980228609	11.2762955336052
135	15.3464965493562	21.2610806493586	21.3429964570719	25.3894243359007	45.4351162876149	25.2426642872565	20.2579406568342	23.3280956289452	10.1094182916426	16.6595637773273	21.0719558132579	15.9044077223794
136	18.8559417413823	20.0859926322525	22.4384217757840	15.7467465599375	36.266808102961	40.4994688591542	4.88893689817333	19.5588255691377	13.2696266218474	21.4795927238463	3.83058889175933	20.0414065436331
137	12.3592535651632	12.0778325661878	17.8494848733671	4.00020961545613	11.6767807819405	19.4967535548012	0.0780145840820765	6.85843606830299	20.2474374418191	11.6884401467993	21.3511688981946	8.53749974724515
138	26.5798598837814	25.5471642420327	9.4637146445653	11.9814295017641	66.3697518637872	30.061575648678	6.86679864090887	13.5489426165461	14.2138586912257	3.80817283157415	23.7617881477526	5.49716235401035
139	31.4732073475735	32.4681154067693	6.41393791713255	27.4573413482511	64.6166376157133	20.382040873746	15.5441050009682	32.3178544391183	13.3029712706728	25.5656989602410	26.7307369923350	13.5916063131142
140	0.765364614102205	12.7774887809294	1.8247559363572	19.2198831169559	17.4796261237307	23.5859488029006	10.9561386951256	0	17.6443430822579	9.67970722915695	20.2579673476630	11.3786779805998
141	23.9386264708744	21.0947597030430	19.1888162021732	25.6437511056022	16.213514252756	20.002250818494	16.1787407018073	12.3632315715512	6.417815553321	7.55984417113	21.4201756682264	14.1318568644607
142	24.0500493299591	33.164092250502	39.8422936288316	31.482701147621	38.8472446591263	34.9443234462842	11.4762447480652	27.0472371469704	13.8429892494667	21.5164852378528	16.9531032026451	26.9105337996243
143	18.1013288565199	15.5699507210607	13.9698177586320	28.6018564601982	47.4049690051689	27.9489654848391	16.5704466623227	21.1593880020760	9.70117967927601	15.6339963977464	16.4598173836528	31.494792707953
144	19.1254102558088	29.1601897220835	36.0227868274945	45.7883304434455	30.7785241936773	0	21.5736536322298	26.2528352634086	6.90990361551135	21.4350099674492	15.0374365012823	21.5968487434889
145	12.5716082037809	3.32669201493558	0	6.9234702324102	36.8100818142242	13.9093017270677	2.09902551301677	9.20821465941207	0	22.1107343969249	16.2763705331147	18.3642092488158
146	8.48048142853895	20.9141933587229	23.9675153265523	24.0021320721838	36.7105575655960	32.4523838412802	10.4109850292502	17.8962890444139	8.00442754455541	13.5010046155203	13.5029436788347	13.8074324348345
147	23.3910182032077	35.5440156477712	18.0686797150516	32.3285324121381	47.0521099165836	25.2362449392204	21.2769986946703	16.8300337865774	17.4855687072004	11.4862431821343	30.1785415439099	16.2383576163777
148	17.5191899488023	28.3635958619818	18.4521988184676	35.1305838605063	22.5782511394604	34.9317813127982	19.3574813820123	32.2410211780899	19.9268486863098	20.7426239554692	26.5523391410029	4.89971255393593
149	10.7686627121739	8.62901238906744	13.2487146774293	34.8027382554512	19.1412464892125	21.7792083570912	11.6137708952077	20.0988135327062	1.34289123823088	17.9923954518061	19.1262081078676	5.16071260784249
150	14.0657768512361	0	34.6098396890186	26.0536614231966	38.3049438881069	57.5593014421893	6.12022755942157	20.9231518508381	12.2142186471373	15.2009848557637	15.7313730727534	14.3482610219414
151	21.0001812428065	17.1639088256745	24.1446896183199	26.8267111247035	28.3435571431389	42.9027281062728	10.7263083248018	7.70104851505537	19.2742902982684	16.5091587985890	26.5373610326736	21.3413004214235
152	21.8730310217616	19.6558922926081	15.1482028410144	13.4958244059362	18.6585881185040	16.6410668219506	8.84076330720491	13.2320909268106	2.41679230212961	0	18.7472878375065	11.4297080231781
153	12.2901394885446	15.8638493696957	0	19.8147755490038	10.0671372932258	17.0205051068701	15.0228595387157	21.6261331798499	0.891893904435863	5.78047848484599	23.5417208553403	13.3615434008534
154	12.365338385437	10.0019751393453	21.8898869772714	23.3215077841298	17.0530732936815	32.6873588384476	13.4093305196942	20.4894348697033	21.7357752419364	9.02340621692045	12.9180242453048	9.44767410769765
155	19.2450845776648	46.5400196924077	40.323428373942	25.0286921668556	35.7442211747383	56.7423604520066	8.83458951128772	25.1573837216758	14.3026412668628	20.8470314461658	27.9696018660316	36.9607746403323
156	20.3239237579506	34.8584281368356	17.5220015202767	27.9793201289598	13.2991339816624	24.9120596784186	15.2821990824203	15.5029412558941	18.4689399778972	11.8812129070452	29.9856030922475	6.83009988932769
157	14.4347189403572	13.9705835032751	8.72201064164864	25.1751090663865	50.8615360315521	27.3679150575894	8.45729330624308	13.1087780988740	12.2100972120162	22.5381131572095	16.5180788365061	0.641366388189457
158	27.9304002076394	36.4293267395779	34.3463048540373	27.6091243723585	34.7972895409058	27.6526048222222	26.5564440320435	26.3704120972433	21.0220712057095	15.5342161308717	30.6796490043327	25.6946744770284
159	29.9714077578351	47.3229809051549	35.6565556400452	36.0771640541635	53.1245632719216	0	12.3268671368455	25.5468280225613	17.7787398044283	24.4309841604246	27.2671210947849	10.0445919807772
160	22.6687814825628	32.9242706531377	8.18459837079646	26.6498183156865	38.8801698479603	20.8805606456331	21.1512083288867	26.2470619159094	4.80286480305647	3.70658652385472	26.9291909190075	12.8974744279164
161	7.61029811350293	22.069357335711	15.2124647645857	30.0585986787244	28.1203430825237	32.5067936726505	17.3347619778600	29.4343836697434	7.89223943795306	19.1094982648607	26.2070823625098	25.497845661202
162	9.62710994991897	9.02757548948244	0.262177997510307	11.2885693151725	10.4077791651428	20.4524819742567	12.2143245787819	10.0604184746061	7.34014245337112	9.59202705488484	14.3522711268076	14.1933599712188
163	3.79172396596207	20.5529578789066	8.51105516802253	40.1482142233611	0	25.1653713933903	13.1733092319688	15.684131051469	13.3321517521022	10.1385456605614	24.2417333563334	6.91693923195623
164	15.8691425822423	23.9192140744737	5.87245296321704	35.6194638951566	26.2629982640146	19.9596610099166	8.2949114829826	18.6280933007689	21.8172645274360	17.1454800035639	10.8808397951489	14.5087801403540
165	25.7589598188230	24.1003491690039	28.7004479002904	26.8792216950656	51.1449825956931	5.32904696373231	11.5647403976168	21.2413142768998	8.59405104466588	12.1257136222489	22.8747542625569	25.9726562614685
166	18.6392928287149	22.8361466839184	48.9669024272546	30.2064640229293	29.1223639786331	37.6891909419768	17.2354555754218	22.6460321835524	32.1331971662782	26.1334618808228	37.8088969084586	21.2210452586619
167	15.6571374245468	28.1369143960784	23.2356743885024	30.2559201184590	45.8909955493625	35.3871124727765	9.41359478787737	19.4981043752382	18.4125418077728	18.1021892736802	10.3761043929329	16.7206795025597
168	31.2899497692877	35.0859999712463	18.8155311746817	21.5908266081459	55.5058282336	25.6797068854754	11.9931295879131	14.4868930143748	12.6413641764884	21.3681741238176	18.6345274966761	18.7448332498847
169	33.2181796637752	15.7206204830163	14.1150987711485	23.6776447242703	27.7530057046060	23.2618693536086	12.9869772712827	20.2000739113966	10.3803323090284	13.942346315737	33.6428347041002	23.7696153599873
170	24.3476315513044	34.9835788662426	27.4082488333796	23.4798241501295	56.8299838342438	53.5132407469761	11.6633304167433	19.9566097933040	16.4626978007076	11.6259356719288	12.6037533260651	10.9213447560318
171	25.7209980137385	49.3099355103758	39.2008559768062	24.4724296247382	52.601211998825	17.5004300850842	11.0265610736946	21.0217406542937	21.4847863596361	18.0558575790973	19.5056752524543	27.527470030844
172	19.04141834244	27.0632062008956	24.0304255412055	26.9910061858349	33.4400026502694	27.3529966007613	9.40153650369295	20.6183886614094	15.3341541485022	19.363957022158	28.1443972197255	23.6845252093758
173	26.5944808465546	65.798796663504	18.3081556494786	39.8284243706331	58.4545811670019	45.6623038032877	23.6022427880682	16.7949634165742	12.4720387046958	26.7812092920187	27.7607678468164	29.0602921231964
174	5.6258064885089	18.0941740801698	28.5442996315192	26.7523544466098	29.5926773379565	28.5920068542445	7.96859338641573	25.5355121018231	5.04302755205806	11.8361836469228	30.1540533607551	3.21477301091894
175	21.0888493098538	20.5899896806314	27.5730799066354	10.7120684185849	33.7392215203094	13.1468445861818	18.1299498955648	16.0215416323697	8.54063751654133	9.0162658907265	16.7550275190853	6.43945737728196
176	19.2550324535544	25.7028659605015	28.0821027029597	38.1935471349039	26.6512374905393	12.1237097094868	11.9821236957536	17.9583665979057	8.41345691838057	14.0051160793998	33.0781382239835	18.4434853873193
177	11.1482969706298	12.4563247855673	6.82274051761703	20.8220669107227	1.65430880321675	52.3450438179892	14.8659029998495	17.2265764743309	5.21266736561966	1.51174827966542	25.1032466163567	7.61255386068018
178	33.821686938723	38.4774181690379	36.8895986682207	25.7679680908901	15.7139277910062	26.7683906519520	14.5756514010894	23.3011416390603	19.4085553236058	11.8472273830487	12.7038749787624	26.5332531432304
179	18.7138706009748	15.7031435946586	6.73422968888839	6.32145777735048	28.7460297763154	37.9052695794719	13.4278523238560	15.8027455382947	11.3859998797357	11.7160630973733	20.5325074674567	16.039328024013
180	21.4146302159499	31.1258066806712	23.2797944946159	29.2483681912905	18.7814817705058	19.7689900401241	14.5133306963486	14.6401994725093	2.36527459750237	18.6296660799801	10.7541637375526	10.8298077399144
181	20.5116479189123	0	12.3401896165974	18.0116398858777	42.9875870394018	2.91293761691147	5.98780855252883	16.2646775477330	6.72485783068968	6.472360707091	13.7651959956248	11.9195194180555
182	12.9493912922087	6.46522431743948	17.2636769446172	26.5939617796774	16.6281618909826	35.9744312357018	17.6928188998598	6.81710886123286	24.9897781848498	21.2439207335941	30.1180348560197	20.9275441046486
183	28.9226469559124	41.5241774385788	27.6488034474857	45.0345825405609	56.26283181199	45.9359249976262	26.2355186467632	37.7180762333506	28.2487759200757	17.4660321759745	23.6419111044160	31.2267493943784
184	17.2394305490085	25.4424732742470	16.6886234296802	25.3699267126350	3.3901483733141	8.38864743019844	16.5493623779387	11.6005039580625	2.40707092929655	8.47295706351603	25.2200489892433	2.34181713106757
185	14.1698755755243	0	0	27.8336697665809	11.9239084244962	10.2848014203492	7.30777910315352	6.84368838366034	0.157005442838164	11.5990843317770	7.37132413869989	0
186	19.2884572258171	27.2206570932318	9.58805889368042	14.3520596408936	16.2818807995347	33.5192288636040	10.2691496885579	14.0765065593633	11.5293802826759	14.7599642148008	28.7819314497868	28.1870873639722
187	20.6598314791043	36.0707395965939	26.3110355910782	32.2510070651527	66.6974168991726	24.7969192393622	17.3178060190640	9.93125900884637	19.3796366822565	19.4779171936632	33.6506888618931	3.49876846834888
188	19.999459148925	29.183054043069	16.1114306069968	20.5646375749321	22.3376320585654	29.5459453971552	16.6766331567594	20.2236859411665	15.0790070597475	6.5655871996619	21.3602986239734	12.0103882532433
189	38.2889829286215	43.9201829415541	32.8241313269949	50.7759904569852	46.0621045543645	54.2959750534547	20.0186737925779	33.2696161385972	25.7170036526835	26.2595840182106	37.4978677901614	28.0967209702374
190	22.8602244033936	22.0408431753471	27.3352752383035	22.2021181411955	31.7819095994357	21.7564698499852	3.59715863588746	11.8257437902909	4.57432408102413	19.7140237803057	17.7235023350288	13.6293474585651
191	10.1522901798072	22.5707750381195	7.87786412079053	27.8686273044372	41.4238924920062	51.0054026764754	18.0447012635062	9.9093138186536	18.5086429699599	18.8410774205019	4.72397337577057	29.1190015405198
192	19.4151659804807	39.6655656065247	14.3603927783298	40.4630131836088	37.5549650578091	42.1036661307635	21.4115519296849	27.978034564959	8.34954787873925	21.6974655334005	28.5127412247265	14.9768399303602
193	12.6365029302439	28.9244820413284	6.93415460980175	27.8202811611715	34.6630626661929	13.2054153759561	12.7088712588123	23.5274406752688	19.291159703852	6.74873687791883	15.5944448374686	16.2441255879109
194	18.9108693680705	23.0092084562600	24.9385183000893	21.0916245907584	18.0759406026414	21.2020104716682	13.9443377129744	17.9429471260458	20.5412595629848	23.3845270932173	20.9593115769964	30.0332088253043
195	19.4550063453813	13.6140498390314	14.8946171532199	33.8611433347987	39.4378524535361	22.3718058208899	13.6332824704562	19.0638799368987	11.2596302177036	6.42260048476328	23.5212355342467	24.6065173380729
196	23.5950398577697	14.9545609355800	19.9804711291764	28.8007403861867	34.7694824167496	11.664171763892	15.7593284183233	22.1779105676165	13.5055142364767	26.1748462965912	12.2725866264430	15.7094086147033
197	18.3126379961454	33.7400641439276	26.6069119372872	31.6369590664173	37.9379245902337	51.782762496749	12.4664572190458	28.7462791795635	23.5013954583455	28.0129159039974	23.967719595077	19.5782658248535
198	26.7487012968752	29.7072680956335	21.7106790876898	36.3174086169953	23.2292230112828	45.9987484917004	17.8541330436872	12.8101754595998	10.9473520861186	22.537878701472	16.0192192179064	15.1586668734506
199	12.8202260723263	29.7035798218147	20.2573717968972	22.9185365392586	22.8455435574862	50.1771586535782	5.69887996438148	20.5058308949629	18.3546905424118	16.9634978835858	37.4526313028404	36.2285604728229
200	18.1053270440116	31.5121286231747	27.7784446703093	35.1522162995693	41.3025195747631	41.0805318135968	14.6413785548134	24.1047550856563	17.3086046605186	23.184451741796	19.2372433487044	24.3167159335585
