# Supplementary material for: Simulated data from a genotype-to-phenotype crop growth model for pepper
Source: Data Brief. 2021 May 11;36:107119. doi: 10.1016/j.dib.2021.107119 (PMC8165395; doi:10.1016/j.dib.2021.107119)
Supplement: Supplementary file 1 [file mmc1.zip › Full 100 GxE datasets/100 -- h2 = 0.3/337347259 200 0.64 0.48 0.64 0.95 0.8 11 GxEyield.csv]

	NL1-15	NL1-20	NL1-25	NL5-15	NL5-20	NL5-25	SP1-15	SP1-20	SP1-25	SP5-15	SP5-20	SP5-25
1	27.1893268886811	52.8393521252171	25.5779685119454	44.1829488397519	63.2852196023564	64.1757414391442	19.1332679317554	36.1593698592494	22.3373314137016	26.0573346958107	33.6628111062317	36.5087869952492
2	25.2783836235031	21.2928300655752	14.1495572843187	47.3319384723626	37.6837790603195	17.9970088571113	21.1301274558886	6.37147834214496	11.2840488735243	11.4206727672702	13.9233001450312	12.2353964402163
3	0.783999023756735	19.4676234946621	15.8941428975187	20.9664474014643	36.6835339921495	22.0299202099178	7.25649782625884	1.64439824013884	14.5597417334291	13.1490419849578	19.4764815463618	3.85804991591143
4	17.6454568421170	14.4127700078138	0	18.3777395489189	38.1170157684194	17.2861113801722	9.69474360987668	13.3458761166254	0	8.3132987540356	8.94645354106374	3.59894822133563
5	22.1118205409855	33.7537848197355	2.51799543887554	29.1525914470615	36.6823291933996	8.49529209306323	17.8053614147620	18.0069603278194	1.94444471484123	12.4562245940976	37.5403635788236	18.9482009010614
6	11.9012879960039	21.4312999757217	13.5843556104504	11.2193950062392	34.1427386454639	25.5793620970287	5.29395704988251	12.1248120265407	14.1304946743804	18.7357602631034	32.6841152482134	3.12789162410170
7	20.0428538754225	27.5720198674463	2.86076973838909	25.4490345671028	37.3410913041824	38.0199253150485	16.6141331979335	24.0460799943132	24.9541227178374	21.0607723896764	29.7245113807043	8.59828632157924
8	17.2429822215398	43.9774343245578	25.9604070230929	21.6080171578559	48.1569317942188	20.7835496935499	15.4338871763048	24.4274184217621	23.4582096132125	23.0761951729437	37.1674620506388	45.7305780313994
9	23.4148081467226	29.0362261226991	21.9590484483687	26.9605568807002	45.5911881002968	55.920021306769	16.2061264587525	22.9183239189774	24.7018318056224	11.9051225375718	26.2256331969100	26.7332233973972
10	21.3752848169874	35.8057678386354	29.8947543152119	47.8320181936031	45.9539363452766	46.5174352849962	17.3728396574633	23.6319685500576	21.6603071467562	22.7948575063852	24.966872914586	24.8347157766484
11	36.1211040715644	37.1931835032039	10.6337230123679	29.1151002283494	34.5152928265476	41.0993224926214	15.0639918188016	26.1767109177390	7.39934469016957	23.3913307589184	23.9064042027317	8.641379409707
12	21.358471569851	21.1984783551870	9.57248470621835	35.4251694404276	35.0483953726895	43.1186426882927	12.6489852136779	22.0192087575152	19.7368432354984	16.1180962194580	12.5561701230350	12.4629097457980
13	13.5622059681176	16.7457091706367	37.2811088479429	10.1026957766594	36.9222022515501	25.432732848689	4.83307170072339	27.0054543298137	11.9981462441058	17.9994340534204	25.1305729496852	17.6808593346633
14	15.9235228989021	33.3571838284687	10.4048535754016	42.9196391689407	29.5958135119861	9.06569625092733	11.3951593590553	12.6940020206023	14.2612727382542	19.1212496580672	5.98659512841066	3.25565014984018
15	21.5006524415656	30.9224974697362	36.1995139075933	29.9127712367716	0	31.3487458662071	6.80570753333905	19.9731319024875	7.68493024438741	7.27586368179098	19.5740337414103	13.9834218119122
16	18.7133195526547	28.41353894316	36.247920210763	9.74756407803756	37.9235600665074	26.0791080660723	10.4449980862230	17.7638401303167	18.1011038883462	19.0066061326998	27.3271276008888	14.9529425865101
17	22.7897869225886	19.3060331161629	32.8788577213002	19.5210784070004	43.7654835618198	32.7496816554653	14.7323334926190	20.0415494892503	19.9024720719629	14.6151888363818	14.0576793594362	21.1095547732690
18	7.84252010558929	15.6629775812784	35.428420574388	32.5790777560423	46.6200408497588	17.2039102469282	16.0992305948741	18.9470982047467	0	12.8710333055965	18.5055918053439	10.8410324876287
19	24.2809153145291	20.3632157556785	17.527499253671	14.1368535573757	19.8140851918139	11.4202203187087	13.0925296528512	21.2314904572053	0	17.9357645837081	2.14409906736016	19.8018427414992
20	14.4346522097824	43.9503887097027	40.7007265975847	17.3351785328403	40.5219361872594	28.0700873243997	26.3646801967059	14.3403373898824	17.6305424699282	12.5704340437097	21.4375829297895	31.3317770396678
21	18.2591367040034	35.337501292324	23.4788230141759	25.4969908526429	33.576332590038	30.9864966845167	27.6517908236930	17.5167240446393	12.2870893021727	20.6034242856046	17.0271549860720	23.5770568679939
22	12.7633791727375	26.3784083823488	28.0863146926142	17.0074597987667	34.4154371789889	19.6989221060809	14.8806091707638	9.43473418484221	10.4879458006962	5.01915214715027	10.7822642489447	23.4957096815781
23	19.4546978794242	23.4225130304452	21.1822538245638	24.0256928025559	19.8603280684972	32.4467776958231	9.01137987598224	16.7264400271466	5.55166598695821	6.41692506579824	16.1382490430871	19.4795725021626
24	21.8093984227311	48.0001922833731	28.4145821195977	23.2837308115550	46.8934404967988	30.5434440145588	18.7328248230981	33.1164072742504	15.4689264284681	19.0279281874369	29.4275595805052	14.3951678265430
25	23.8637933635403	21.2473200537814	5.39935390169796	26.2805867250590	35.5643959425136	14.8177902970495	8.47397623042216	31.8281072148410	28.2531259670928	14.8604022320460	18.7638323978653	34.8477457882649
26	5.5728724029072	44.2436580242906	34.9745767505615	29.4299195179496	52.6790327456941	26.1819005756809	9.8284551468782	10.6544083889746	15.0807221801357	17.6036187853399	37.8013037503046	21.5589677675219
27	18.4088248033962	0	31.2876576642005	9.61404052649857	22.4395512503481	0.73582451112672	0	0	9.41758429088202	17.0980572316999	2.48491929813466	8.00649536089772
28	15.6753990280304	22.7919200962517	3.19709305940672	37.8740814130779	30.6839833412257	13.9958920920278	13.6821358335094	16.4318343052188	20.8210451688333	16.7200905178255	22.6721460440255	5.90669365326525
29	15.4406934986718	1.20953498910291	14.8030111694186	29.0151462403364	21.1472082983643	34.7658915205682	4.32721908738381	0	0	18.3262626061064	17.9664125938534	22.3680997235349
30	27.6182828008770	38.2142869218812	26.0817767077688	57.4242679237311	51.4385262549146	36.3531026568364	10.8024140225758	16.4445230354021	23.9298586528118	12.8814208572909	32.402415243572	27.9850383139361
31	9.10720474710985	13.1241645129298	12.4681702994732	24.581256788259	25.9339044010315	30.0796839181826	10.4246712148194	25.6447306543976	11.4340528419472	12.3863901374002	23.48519512383	14.9412475777118
32	18.2557110042718	0	10.6187560122319	3.80937450884286	52.3437155705978	29.3352586738225	10.8483983343549	19.2875016788289	23.3738098970244	16.9542828584666	11.0788373840953	17.4966954733375
33	30.6161544381559	20.6376921366335	21.2265467898969	36.6159280617619	37.2717074620603	45.3453214339115	14.3046406264452	30.559680663321	15.3019592251085	12.1049026963794	20.2426341588445	43.9826178114679
34	25.1541022422182	7.65738524398657	26.4025650130208	26.9441529058955	20.2104966302153	35.1015668044606	9.90848888517302	21.3239072490499	17.2734748134452	13.6648720049435	19.8280470492435	16.5431559909474
35	8.6347694544764	2.97365238671005	19.4522302273146	22.5692895211075	15.5468915862757	33.0506085234905	14.2898657621180	21.3001180864359	7.43225090491846	11.0893149973662	13.0166805928538	18.6415914760525
36	10.9222338119049	9.60200247047143	23.4611429741438	20.4504143797826	17.0957942442597	47.5881619536711	9.6361289247232	21.7831474108769	1.65610260760006	9.40358129493274	14.2772057800693	17.1663440668225
37	28.6023153150056	45.0907677396653	15.1536521683767	43.9604535673505	36.5303019284766	40.2196965950190	19.4033384038189	32.3531195521641	23.690451413849	25.1622564477612	20.5469243384423	25.7535724681057
38	23.6638057882513	24.7529602633674	53.4398179703241	33.4679208132732	35.2643054286523	26.5971897957257	10.7780927836169	17.3605616232733	24.1113657535899	6.19237226329438	10.5446547717329	24.8692965011163
39	16.0263791702632	34.1946382685394	23.913088990935	25.1017507781085	54.0527942457401	46.7182987613769	12.0273077720465	18.6946385811163	16.8148815596402	21.2556114272040	23.4298222499287	2.86584685116332
40	23.0113729607040	41.1494089163620	39.013363620601	9.12271940330143	42.9219159366307	35.7342017748774	20.5911181034581	8.51492039324605	5.87887336708428	13.4069326198094	14.3660203755910	11.9971366161509
41	41.8607120814651	45.8143137652279	34.2262137756264	41.8729653979308	56.77003310121	33.9065094325288	29.3765162921267	34.7455416874362	28.7544253360583	32.1363623390862	26.5534610842509	25.1106486148579
42	14.1119046503951	27.5893868624502	28.5865339512888	12.2437428221666	57.0198440739518	34.1050907513401	6.85388343055029	20.2636890246382	4.86499433144427	10.6994985500776	22.2255163502013	33.4599083073787
43	1.58235340824211	29.9692461073281	19.0913350128605	7.17018735816514	50.2995056613489	20.9483657206678	4.37058256542797	18.2873755900615	26.6674463734387	13.5155947775188	21.2847287330567	15.7782368985770
44	19.2170185484569	26.4653731425572	26.1327019589636	21.6168302050757	33.3040907314379	38.1029669188265	8.46994883020453	20.6288444246779	18.2330145909698	14.1903492194799	21.5807259575004	12.6002388691178
45	11.0992214768850	14.1803936928282	31.3132189349324	37.9275959912493	50.5140123111947	26.7614998663411	11.6656873511686	25.5467544755989	15.2923530087893	16.5221675162347	23.4467142753722	17.8256263248425
46	9.40272970169785	9.68891979826912	13.2113725023959	15.8507752291277	55.2581832626378	41.1215344698315	7.46839210649406	13.4471512485771	0	14.2319312026665	10.7779566949846	15.7215251811699
47	23.5637139296739	35.2899173512752	11.8781122671781	38.4430609531143	35.875378814266	41.7280567247363	18.1440640220748	7.95607961476931	13.1718288790547	15.9454821303590	29.2402351998219	23.7294449703919
48	21.9764066482774	42.3087112425518	18.6455614911294	45.6630158539973	37.9640751003384	50.1384908683103	18.0673722402306	16.5125472958705	11.9362953786774	18.8279269774567	24.5424335499849	14.3922787237658
49	27.7639390897603	36.9021881272129	27.9200908644695	43.9075500323146	46.8766153789364	24.6940681395786	16.4901987615386	14.1927372519139	20.2948083385943	14.2337374166385	36.2401638980826	27.8388893818333
50	25.8037538174662	29.1747880600137	16.9375055223295	36.9041176477090	30.8243547970208	21.7717587303029	16.6960323112051	32.8728256690044	22.6549310722615	12.7896145381693	37.3869610074151	30.8870269080644
51	26.8869212968564	23.5395303300286	38.9169786544535	36.064388759178	27.7873991844944	16.2541766304558	9.55677630780314	30.831260676119	22.1136482218340	10.1765908423250	17.4567868530731	28.9959287857164
52	3.19022750155367	3.45904451995830	4.3760339473181	11.3055455991201	2.16904414338049	0	9.30910796106605	10.2941055657822	0	17.3121209940561	8.96240244937017	0
53	11.8734064892524	23.0453603582388	4.07379241269646	19.9064814994474	7.94700349579987	49.0501510135529	22.0849761360388	22.2744871478946	10.9640773186362	17.2126511292664	23.7432863660472	14.911098207973
54	22.3998133221408	38.3596961754335	19.4527824080195	21.8304143067046	48.6926715012399	21.0963072145391	8.37858625638748	18.7774216947173	3.68736091710932	10.8855930571962	12.7319811175928	4.00296446804241
55	13.9054813351244	22.7741294089842	17.2087391716799	30.4970137679105	15.4816545966533	25.2879986100677	10.5288212324805	10.0685782127328	4.38528696430460	13.0932385724196	31.2279080706228	17.0518902400152
56	23.5832429424003	51.1912328741036	14.2512201123849	26.4029211602177	57.7951903750518	32.8374116831762	13.7819577566181	30.7852849502895	19.7647203046661	16.7798192047251	34.4265551946176	26.8834567902171
57	18.9174879642509	10.3053136483740	4.90268381124165	31.5983060889802	10.6736202468619	23.7218538171492	12.5872393972761	20.9221146820849	15.053190449614	10.0568701967366	13.1498588836490	11.7288136021551
58	29.4571443629496	46.4223005336579	21.7040065459866	45.6401638702967	41.1382293855557	41.1195971867287	11.8861354899107	33.4196877566	27.9765268446877	20.1681723740698	27.7645508223455	24.9793794569932
59	23.9160182801243	24.1746887625105	28.6242035823085	16.9086389474506	34.0394013418673	45.8712345788797	27.7218183361138	19.7517669348611	25.5257102533303	15.1133532017041	19.0212825891258	6.75435274527833
60	18.3294737579985	27.9632231309923	13.1362326862279	39.3583797326888	22.1709565109626	13.4305126093876	23.6572550573437	20.9651148126892	0.606462956107263	19.5955077153553	25.3872716739440	8.88283910420808
61	17.9235420333801	15.0547553005204	5.86223274186005	25.4164818150618	32.1160709071069	43.1059623787294	10.0059850270775	8.44998823543913	16.4771622323275	16.6782302299525	23.6319485545155	8.9720217751421
62	16.1422373792708	0	13.3596456989048	19.868704678518	44.287391757692	12.2988843270660	2.75517180351465	17.3813626148181	0	6.00474586860223	3.79717161160689	4.16803411434946
63	17.5787251702204	25.2194603877943	18.1293959229079	30.8981324286102	38.3626636548431	23.2778639347963	14.6610933249751	15.5493009749782	13.5425055800331	23.5034528230242	7.94047785927409	11.1153874976599
64	21.3045755732116	23.3851779893261	7.33411355798049	17.1656672516096	45.0399138188242	11.9407406409110	1.10644586746222	28.2802505891421	13.9892151917522	16.0841999748455	23.7295393954603	13.4934675818473
65	15.3434017869258	18.0902064207940	22.1998185815817	11.5564954240514	41.6943154471137	47.5660866353623	11.6080234153724	15.3146998053613	23.6291983201827	15.4479121081066	34.3336700589283	20.3226470542707
66	23.0537350675351	7.3465187492228	16.2838922245503	31.4248448981277	28.1371650515986	15.8715107731340	22.5881798885223	5.39154703942504	15.2295780196518	14.2562513038790	21.3348078463043	14.4770522682125
67	10.2117209983960	18.8101655092709	24.1514603506491	24.6489854029526	40.2745591753874	34.8612317417453	6.56463560743878	2.48660895274759	10.4373499923346	13.0808831089145	15.2274106739904	13.9446652375465
68	17.2399640880765	18.462767786514	22.0621858479893	25.7980564728360	23.6338045574075	11.4977945472451	11.6844099390809	24.9130973665945	11.4371900235505	10.1877288532726	31.7275596336548	16.6917926106172
69	14.7868387293278	12.0343751069438	12.9751711629788	27.4910633324550	26.2117787664885	13.7890492141761	10.0856334482282	5.00997648925273	9.91323187955394	13.2552915370075	28.3529780453756	12.0651409073989
70	15.1726794675616	3.70596043184698	5.5060639932261	20.1493325537010	17.4627729487739	21.4238985032021	2.13810664672757	1.52842777414386	9.58297406360013	14.2194602311904	15.5867381401865	26.072408359985
71	17.6422079834704	23.7151785530987	12.3128237650007	29.617427881975	23.8459716178296	9.47627302306137	6.43646328936731	23.5149014872463	3.86843405251598	13.7982882085712	11.2302940157320	24.6374065834166
72	43.9283968954333	61.0269588064381	43.4760326098557	45.4940835326437	84.9038994447534	70.761521328315	29.0953026736562	43.1284659713469	42.2398932349054	27.4815248197549	47.6506413153635	41.3626296871544
73	21.1698466314181	39.8252146653642	35.9584371640036	37.4658161956131	63.1241979817591	46.1683030757926	8.62628380295155	36.8166468536314	23.4767312712728	21.8991252750455	32.8571478165528	12.9245640724058
74	28.957323940272	29.1298932363285	12.9608458836628	22.1172976303135	25.8131036019654	24.2109879968538	0.633819369756516	28.1688158694559	18.7978853270682	10.5787803909659	31.9493576483247	14.5781549193670
75	27.1378173065968	22.0994101667862	19.3894507048743	19.8312698245136	36.5003853280323	0	21.9627744473706	18.5897839423657	19.8807083500403	21.9224658651424	33.0418855345562	6.52371906269983
76	17.9236585180123	22.5876253812064	37.1161611135284	27.1588204588115	26.6709635573389	21.1539255952991	13.6092232793765	21.2899131176861	17.9723219418430	25.0311344356492	13.7425416284795	25.3792266372528
77	14.1940754957440	7.15173228376469	13.2601711473430	19.1395273025805	57.9632375965949	20.2222476302820	12.2115552116395	22.6535243777897	3.70962338350229	14.3165873917609	22.8070950991525	13.8184124579116
78	3.64806996555946	30.8762608031020	16.7249714526172	31.6935367959845	40.8875502418193	30.6934192187396	16.8780588718342	26.7892824869644	13.1998764765068	7.59118800064698	23.8930206217554	25.0132178555335
79	23.4812964242706	43.0333617538755	32.5039929261701	30.6590669167106	20.4236008138977	62.1068719736043	22.2206128012338	17.5028965761843	8.09366660727397	21.1612349525882	21.9311865249194	20.9210333218534
80	32.2423588254743	28.5178285928086	10.4731150551609	22.4912592600974	52.1120517283376	14.7845844595569	23.3410336730799	27.8127683551853	22.0765925124727	23.2751869077968	20.4043573521061	34.9382001481077
81	20.7723385739140	19.9154980789537	18.5272944396681	27.8951042908722	32.9577556632376	16.6864573619293	10.5460884697414	6.41423516862248	19.9324814915693	5.39986979519595	25.8365785193994	0.986679223698117
82	24.2439954580803	32.0847654920322	34.0652143165329	37.9898883140563	25.9161070073508	12.9727461964930	15.7726818183274	4.91864169505619	1.2485743128812	12.6097992450999	23.5456334297063	19.6575925300815
83	18.3831614602439	42.388831578087	28.9016271330977	28.6914598263676	22.9653847984357	24.1627981765525	15.606310532092	20.5610665987650	18.0007449156921	29.5536485715144	35.6747308970319	4.46125275599818
84	19.2874369696309	22.7267083704325	22.5070356758986	32.2104850124393	47.3746638589639	11.2884538665235	10.3131643566689	11.7596238303388	23.3285847792532	16.2275813602865	14.1541366895844	24.0246604679923
85	18.8346376308123	48.8080467298673	16.8552327932540	39.0687344892494	46.1518184352224	27.8214350015024	15.6313773952487	23.8426816976381	24.4179283082278	28.1612453856517	25.3356059674866	18.0303900700138
86	25.1041596645706	5.54309181681906	9.53852005646603	18.9010207348053	14.3302796982526	40.1659407458321	13.8942907968078	18.0683874830660	9.35628492076648	18.3414988199151	29.8427965633307	20.9801744236751
87	22.5850287291445	33.0157917345913	21.2327527567962	24.8978852132324	42.3311850713955	2.3931322751330	9.8192062548495	14.7074666494091	11.9212437597977	21.6241188601658	14.0169030987855	10.0716721422129
88	17.9651787096978	21.5471513229197	12.4777793952523	30.5597448538833	24.4346246697612	20.6391316467335	20.2078363862467	20.4166119294629	12.2792076354134	10.3933308711654	31.1158269737581	15.0699524891957
89	17.6550750275205	11.2812459506367	17.0032495636968	13.8194619877573	54.426870212682	20.3787174594431	11.8978761486863	8.5947997175313	16.6603028175495	15.1782651826803	19.1175680403079	7.75273226834389
90	20.4702088930402	11.0262801335599	31.8162551966879	26.5649751996645	12.1694874861845	50.959860094275	8.47795316359577	23.2589550375829	14.7597265313761	12.9423379300273	20.9183057460685	9.90697953097081
91	28.6612819212199	12.0028529519111	48.3459395706088	12.5991041997194	28.8272807841913	14.9036047613574	9.52211238211327	22.5525303556396	6.1156970078616	19.3333429494744	19.3597799026406	16.7146057290116
92	13.9222038152057	23.32783566646	8.06336330071584	23.6634756014439	19.1869024403511	30.9038371104161	5.5797248557693	24.8851823480852	17.1234559595476	5.12633847674913	8.00152650805639	6.1930347724233
93	18.4830393084084	38.6714737084287	21.5061898066560	15.2341220381329	33.9012414277044	7.84849169333697	23.4163697777292	40.7762916907532	16.9563584544673	27.3994257035175	12.3378852320244	15.1390077821245
94	9.76266588566306	24.5612942506719	17.0215077518952	21.5645431951601	52.1432437879625	7.58543029608491	6.0834536038334	22.9710466190321	3.00737049133246	14.0566080588061	29.8256726511348	2.63484787449686
95	11.5669061926497	34.1026733082042	9.6593971080284	20.0903855777442	26.7043659647906	21.5978397029495	17.1576428645879	18.5794162490312	6.37334480460395	6.37105038630392	12.4839318853871	26.5573573828943
96	13.1381980653586	0	0	2.75060957760325	12.7063588064428	6.63697949778815	10.1367351590021	14.2430328812610	16.4958676260919	2.21707120383156	0	23.6740879282518
97	20.7095915849669	38.9133227723613	25.3556175139926	31.9020594172150	62.8661226551271	27.7182228881618	15.0286985834831	14.5404891990230	25.0741065087645	15.8643068343829	38.9672528291904	26.8539997198215
98	21.262078795864	21.6768838839491	25.2761468908613	40.0852001220368	18.4117972300950	27.1870383734150	6.44929888573832	9.0410213913316	10.6907749156850	8.77712029419624	29.7780340218438	24.4813805084436
99	26.4897542329284	18.3163885759498	17.902241806902	23.1301252120779	22.9780879102706	17.4138562828609	15.0146216319399	16.1186758310219	1.58071293329099	14.6047928528458	6.80653087605148	2.37938937555922
100	20.7201939651681	35.0057694981968	1.80480411042523	26.2413744051347	16.2190399699086	18.6152226198972	19.5618457741154	27.8603067034167	24.5785438757261	14.5041905118991	13.3275049177574	30.9704348874854
101	10.4222797674333	0	29.4304949926265	12.7096620759558	17.3059753198776	0	15.3778093813909	21.6187757234727	0	17.7914978668257	11.4914190506578	14.4775702170361
102	22.4040966433904	33.7978754453889	32.4353924162859	27.8355036504320	40.0515968233832	25.350701325791	5.00691132385217	26.2107658169962	20.8009340558029	24.3320060874805	15.6511100414060	37.2867058714929
103	14.7850449177872	16.1775468872969	28.0022792064047	18.2570739378097	29.4405633666188	44.8773446429133	14.7967921979763	5.13026533245632	16.5256442592582	12.6657805491168	22.0844836456205	19.1789492623879
104	18.8670982483132	22.1647826241679	0	3.12959795579909	25.4416039693202	17.2669307660825	15.4996782738737	16.5237584023400	22.8541573265237	11.2846565575633	19.7788575650364	0
105	15.1651740840657	24.2699532700097	28.3109505508851	2.30931300636716	13.838917408302	23.2139083551598	14.7458544041893	24.878281012923	25.8043473359879	10.7246044337521	24.697505608754	35.5523247488466
106	27.2689483398343	10.9962357999750	11.6297987236005	38.4382002239814	55.2950059353956	29.2052896112503	14.7238556405543	17.5158990867672	6.4263249185437	12.3041151081427	36.1059320785806	20.1595950501854
107	14.4025770536885	22.4027745028442	42.7396657196039	44.2971269841409	36.6887587302251	24.5971933394057	12.0573642489571	22.7795387328751	2.17133894123690	18.5164603920551	14.3344890778689	24.4890758044280
108	7.118897465811	16.1536414380333	11.5648882592150	27.2614600950999	24.3374747646368	13.5250088164549	15.4768800968344	5.93344488495013	1.64309710681918	10.0276080685244	0.0171481683142041	2.45670133255203
109	21.2873969100367	55.7101784339488	26.1560994707918	26.0120054493425	47.4611290762941	48.3870934282989	13.0086261999858	23.2734007057095	22.9882302787646	15.3404400526664	18.1619420564770	32.1899974626625
110	18.9276355470189	10.7983933627155	21.7024284524951	22.5943058170915	15.7917216998874	55.8321758874188	10.167513609382	5.11241952724283	15.7604507032749	13.3532654062983	0	20.7348998270469
111	25.654323613196	52.2322451025775	47.1797424553265	43.4424899944651	64.140568453707	51.2064830278501	19.5583130967622	32.9813862409955	36.5539800363518	38.1814348177103	33.3929898554144	45.1737430662706
112	24.0994463026437	45.3565037211217	15.4038549901788	37.288762985389	55.332537270879	40.1234296251121	30.8361535235826	33.8087618246478	6.08226146887649	24.2170463202820	33.6819531276573	23.7708705276591
113	14.8580815298859	18.0180752927804	9.39075659103855	34.5282017959748	20.3873092689520	48.2986919160249	3.52134945850642	27.5045537059625	25.1502869013826	20.9894143697963	24.5576320482739	15.7768330389158
114	13.2725864019558	33.9935743408725	12.6262759584963	20.3504873176844	37.9577910087312	11.2237942174390	19.8050165621308	39.6952626394682	5.18919593510899	14.0961639021506	23.7875305661290	11.763599788581
115	14.0834162617473	0	0	0	17.5097962979840	32.0227536183368	6.63339477156765	6.27601348509259	5.05323112769173	11.0888657485296	4.55599501890297	12.9550720579331
116	19.9068439450842	39.6759514159958	36.4785769127812	16.6557052908432	51.9080086794009	46.3891219833845	15.2817084670319	35.6810531601597	28.1223795281848	15.8523306462097	30.6258127135561	35.6954530086177
117	35.3827281007777	20.5068026544176	27.5963140676369	21.0234841696876	22.2391908753614	33.1253338866946	3.39780246235783	13.2824113857207	14.7322653579612	17.0661766067015	26.1410836255312	7.20345544825603
118	31.0006463743036	23.7693391235615	21.5301946254945	36.9015496853452	67.5901737946745	21.233333311909	15.5053086757657	33.9140673565403	14.5888715090359	29.5498327716278	15.2917760039231	4.99707681322747
119	0.523422706724922	13.4707312998840	1.110711514045	33.8362455613183	34.7803006123274	18.2239973167836	11.0728558420137	7.40108209486371	15.5190823763381	5.33063496142126	23.2963734654422	26.6262523949537
120	21.5971399386110	21.3794387995969	16.0367702098738	41.3034678522806	46.9324838695767	22.3142971976974	21.8120378222296	36.6581232401116	14.7946051214748	13.7663165422003	19.4316178556492	18.1103431453395
121	10.5941746423483	26.6602975041868	40.1773627339833	22.5179205830199	22.5391204461298	41.0136051054876	18.2255277817872	9.58255326453	22.2230713804362	15.9088730297572	20.2075128752318	26.7371179315634
122	22.6919264235671	20.9411210983456	11.8231367343177	26.0799303185572	50.9385695015238	28.9993160050556	22.5665100225223	25.9505618952610	25.5968747846609	21.4262315943216	18.2486968782547	25.4867571482224
123	13.7591419336703	28.8552248200901	32.9067394958485	14.0234542309123	22.7579445371802	31.7921484920487	9.1264559093169	24.5153486707082	9.02643206239373	11.0918205796602	19.6821737993874	0
124	16.7055386096568	12.8649319596082	15.7867574363098	17.5760007961426	26.7087718054979	39.9664155401665	10.4824317756682	21.7107265340543	28.9163710040774	7.89403370892981	13.6657947597328	5.95747688381993
125	12.7582228249126	20.2459415381097	26.3562424809266	35.6152086366853	46.8205580763566	11.8863452338705	12.3879994696777	9.75258650836685	6.57573648777855	5.709426467119	11.5053580930871	6.07353053265345
126	19.2577556237597	17.1487356316307	0	23.2286567349493	38.7694726737433	0	14.3443235634042	3.66761123102869	6.52776548267402	20.0148088501285	12.6256986964224	8.55551087799005
127	26.7549343923712	41.6961273499497	21.5478945110502	16.6916963654978	6.21827852870186	25.4448887334461	18.589530927267	25.3338256637335	21.3506497582645	19.6926778795757	21.8210838794567	17.0947897850699
128	24.7392633829237	21.9253024065337	24.8344404932097	27.0570570715744	42.4249468805378	51.2822606284179	8.62885694667663	27.4440539857693	16.4679141883476	13.5262322584854	16.676595816716	22.9980732840504
129	23.1695012332816	0	2.05696818194094	15.9295956039704	19.6665531422676	18.4320917341740	12.1322628537955	0.67165206161877	5.22341990594057	2.36205649949053	20.0318568738078	16.1293273326787
130	0	0	20.7237124448646	25.3986356125026	45.2880665274022	13.5068358947713	8.80107621688224	13.906424599304	13.2918817564236	2.49344085469804	10.6391630537993	19.2107387673396
131	26.0501500440317	29.3946848641603	37.915205868421	32.7370062851054	28.6900053943773	37.168988810038	10.4706502840679	11.6562370955810	14.4378433873872	23.2860169372633	29.0876653111915	23.8972734743377
132	16.8137262425871	22.2334744727625	17.1447878841577	22.94905817942	38.1663414366004	20.9765461416547	7.43061725212921	14.9700751618365	16.6978462398851	14.2277400617849	23.6959849996455	18.0063910054774
133	22.8608398401093	40.4542865816097	32.1521929827658	23.5078492280116	39.7336263282481	40.2646957097749	15.115026042468	27.7369800475197	15.5717129971152	23.3304598862662	22.0858976260736	35.9300550258471
134	26.5907420818094	22.9310950605385	12.7018887138034	24.9058279449804	46.7748920306035	52.1006218938721	16.9888831245988	11.4988675099419	19.9735798296669	13.2889554615137	29.4784170333064	19.1014931232837
135	21.3804970050922	31.6750824048462	27.3283637005037	26.8276801943748	21.8398687374284	49.2022281567794	17.2513811813886	20.4048222350387	10.4546320807560	10.2776928178033	18.6167230193850	21.977262164084
136	26.6271481941878	52.9028498945233	22.1572635185159	25.2025514412968	42.0164573180745	30.4932890128892	28.4215450388376	25.457902371009	23.9886193288353	19.9825301883720	28.2734199583741	16.3912133903059
137	12.1479656533889	33.1311865947513	30.6076128638298	25.2023181235403	38.8482649315749	44.2445418058364	12.9231888964008	19.1632609190469	13.4950034347782	16.3737285250950	50.2036837651637	8.72032219486628
138	28.975523312467	35.8340848144719	7.3312342475473	22.5167008340948	51.5972421095614	30.7318207198308	13.1015003179622	37.6350062510685	26.5787403611128	29.6442367675676	24.4902838520929	17.9511463959393
139	20.5692061957067	35.0618457732114	21.8622449239172	20.5405392470863	29.6055780704989	28.8577785408025	11.9842012431326	17.9956802701708	24.7597282381214	23.1908998859423	38.9721973220894	29.3692239893089
140	10.7678416106585	24.8559247439080	14.5645805645456	17.0843498215778	22.7134755881894	26.9045965094864	9.31960034366781	8.44386177810134	18.1728859586805	16.1493900025133	22.0020131057102	18.0989878407196
141	19.5155442679387	13.1684156381858	10.3345654391418	23.6677783814766	42.8926861239158	44.4951490410167	13.5313706979486	11.6373827796626	17.3848362114936	13.0174752586359	9.3266990585078	20.9885507566009
142	11.9065343711167	45.884921637394	48.7928976010538	22.7179801235746	41.3433427998292	53.0074720535406	18.4772559357622	30.0099957468419	12.7072689115004	11.7330827806591	24.261187293882	30.6695884175645
143	14.9002015271542	0	20.8840360872837	25.1660573978025	75.2136208826726	34.6379775586439	16.3106037153204	17.9445868096561	9.4775017130009	18.3724469384667	12.8706980108852	10.2350880961269
144	18.3417410011463	27.9140423160016	16.2119306114471	23.0410546992777	52.4409776957007	42.5727644452476	11.3780276381221	25.3270058623262	24.2128780552679	27.1366075630781	39.4250161449266	19.8051888776862
145	31.4475911568249	41.2521309652505	11.3316915074490	33.1574833371007	40.2711841193879	31.2837564441716	14.0403617219847	25.0991202279325	21.3388970478160	17.3423118456497	26.9045012829977	7.54690883115833
146	25.8859066528158	26.2510563629891	36.1824182563115	41.5950488283985	34.9334154043895	35.4938807872222	0.481435301778932	30.2807017466033	20.1922853662665	11.2213422426443	15.9206342978119	29.4890457834167
147	8.92734448740416	26.4150889136437	22.1239148103697	45.3747972522905	43.9724618653755	46.6103264923649	24.0256758173026	7.93597960499566	11.9699498161038	21.0856793276922	37.0537470706272	18.1865845045255
148	24.175330133342	35.9319908578114	41.6131961516376	21.3080819442146	27.2767667749094	31.4705256734009	22.1235345193736	24.9623678805019	2.21801229666269	29.1002243852604	21.695656741451	42.9771729849299
149	15.9260562718828	22.1498410390758	17.4069878411958	18.0413188240121	28.8913146147644	19.9376973835271	0.480971744474006	11.3064268693819	16.8655173174384	14.3920581609787	9.85606344810845	5.59600596791661
150	15.890104845818	0	10.1075461912578	8.61369434362172	38.0866619314695	10.6662693579667	6.06280971797128	9.1976986980406	13.8891793811985	15.9113416816472	16.9448156882147	24.0350386465053
151	36.6513389373178	51.7010550669906	23.6958825913183	30.8731869694354	41.5438485982785	27.7763067400979	18.0356680237965	13.0087808207387	33.9487367916265	16.4357877989376	21.3886301376363	19.1836746606275
152	38.2009227291478	40.7938458509708	41.307994806282	20.301368775141	58.9822767810802	45.3006490098336	24.7914632811922	27.4986234832530	16.3230538847505	36.174914607832	28.323271218158	30.1912491430598
153	11.4160311591001	2.83874700941302	18.7525656155846	20.4272855509949	15.3298029185431	11.7122273665569	6.00265731320617	17.8377043974950	2.46335871803111	9.32737925468937	21.0012589812473	0.77080887220584
154	17.7739896210032	31.8889869388184	26.64696572819	14.3220165576466	39.8750462450217	33.3914888030285	14.6106138111417	20.2293645752792	23.6650558218635	22.2642835613254	16.6088878575558	6.31053702570998
155	31.9966152003651	29.7940120618670	37.5042985323546	22.6108991594181	46.2038505384172	40.6585318255734	11.3674707571286	32.6354480703488	9.28082747293422	23.1822385734239	15.9199328750093	31.30693113318
156	20.2057133930791	42.2759393085651	18.0605607759794	31.8495122142823	62.76251049395	43.9386107181442	5.90803664433704	27.9380601825465	22.8905180171295	20.5375029926981	24.4813027755303	20.0072485591655
157	24.8645651237904	22.9044141951254	50.9026697518913	43.8718281260889	37.5166062449579	16.3679147551942	3.8484510595122	22.7168620753873	10.9618578564317	13.6885540478332	5.35672491095872	13.1629734826339
158	24.0743120357725	18.0795640502340	36.8497016145783	14.0784448379609	41.0940913733544	47.4976449888569	11.8776253752343	20.2526875335246	18.2438175146244	12.8276052746526	25.7762136824061	17.9301616205772
159	30.1132589671605	49.2898369604411	22.2308274354287	23.2612571135410	51.6305569250883	40.2324849286056	15.4395454581803	31.3144917073535	23.3449738713158	26.8573283253175	21.8789857422986	25.2660726943550
160	25.3555401304521	16.0951388294943	20.6648024983056	16.2670549684348	22.8453100106209	39.1405047356604	24.6321912233237	27.6877248792673	17.5733521851516	24.476975192188	37.7276556453871	18.4959074878515
161	8.86095580845263	19.763700356001	39.7498396281409	33.7405613777527	27.1999315089979	10.8660066892788	14.6742911765545	15.5485205241997	15.1185108445399	24.3298899752596	4.22922925840471	22.8313170314195
162	13.8716442600344	15.0836248438268	0	24.7649615794735	34.6308615973294	20.4725912436193	6.50779929596465	3.64246164462270	21.3907898837711	20.0559046935772	20.7077234362550	8.4113357380719
163	38.8389112959173	35.3493396510523	39.0029590441780	37.4013046379085	47.1517243846411	41.6082865948274	23.2324253679010	30.5914352790645	16.6855448669127	14.2669954347761	13.9390337066391	33.3129217641312
164	12.8598991490593	16.5596521507361	13.7855877293202	5.50215851292785	40.6400614044317	14.3408570673676	18.2642564628986	26.1462676029235	29.1164707382594	17.3492108667547	33.8069843881840	4.23130778514164
165	0	14.6774774747566	6.56457763030032	13.1040466747504	5.56137928793102	32.5056912775335	17.5364551343163	19.4082682633935	13.7661619170241	11.8907764200069	21.2809584409336	12.9442533699204
166	19.1637873510790	45.4716158343539	15.2998489470809	31.0462446760484	29.2620000018320	28.2880045170681	11.3657570813035	26.5812582890917	21.0183044189477	1.22683450141347	31.1395569655147	10.9417415578289
167	28.4715385526364	38.5312591374378	20.7845142034713	17.6146274485304	38.0428488517635	53.6811800685306	20.3585070421891	29.4044654560325	16.026680174116	23.0835257290368	44.7013643930692	12.7381394457698
168	27.2728841591560	21.7292725259239	14.8561394671209	21.4450213774395	39.3958634903085	0	24.0789607931659	27.6091025834602	18.8685502489872	20.0034758374305	25.3600035732529	17.8267784159314
169	17.4103952583536	8.32710087394618	5.96314896119456	20.5401353336534	17.2579134532519	28.8731050377792	5.29999391525485	15.4985236536837	3.93447621438198	14.9990692669880	25.2170638361637	4.13962076246776
170	23.4131818386046	17.5162325585417	19.8084728603669	27.1428243265847	25.0892711125673	36.4562149852083	9.6977586399576	13.7816663961876	10.6695532239891	22.4115946416758	28.8090488430035	20.5451602245995
171	2.74632167200604	14.2466218688734	29.5697859444614	21.2461108043342	44.4268971847607	34.2856309208459	13.5177690349567	11.7575032993461	18.1660433940824	9.02959593394932	22.0833803580151	15.6540692142287
172	39.448999642131	33.4155678299657	26.4031834280777	19.9908835841441	47.1820178174998	32.5328887577884	14.3859830345774	27.5874510239932	18.9810338318706	19.4430066027205	28.8994618333101	17.1351005538814
173	21.3676696420300	47.853265289706	38.0343026384388	54.7787652154957	46.4107129740285	72.2559873071791	17.2480537636814	18.5004951782492	22.0878931495978	26.1337771682992	29.9070210848975	30.1946432849523
174	21.5120323520004	10.6490089284477	18.5643659453569	17.7525327498951	50.3313684429489	10.2718761872989	11.1364274893220	20.989665925668	1.06978046995005	22.8480767050686	14.5812222543102	11.3902287248776
175	22.9078957428514	23.8161077877345	2.68491363388856	24.0925633754751	44.0176635018742	14.3302753955733	14.9736661047238	15.7322947082728	3.9117593050938	23.1441812167025	4.19773253139785	32.1186033800887
176	18.7734852320805	21.6526156913406	0	31.1174086112550	16.4435555740108	5.93969494157702	14.1770991326668	3.93780949503916	10.7421298207638	21.5060724161798	16.9090459701077	19.6055542869949
177	19.1406608906896	17.0850421367491	31.9675148761552	19.6242414245574	25.9713247332871	13.5880102534304	10.7453680748371	15.5041453886640	8.42128730979379	16.5767496478707	28.3198314803865	26.9742291859554
178	7.18491423940478	23.1975304837800	2.16677158939019	23.3417555284274	39.1466408650179	24.7194571343922	19.4514038952286	8.51798885630529	13.0656204999925	7.73598969435426	14.4189034471828	11.1182080860235
179	22.629664916199	11.1299400819847	24.8991970703798	15.3246389084533	26.9955866189799	20.8592908352010	3.30245781957946	16.0175346350005	7.26145167841501	8.44952352814699	32.7851660390604	16.3596235248825
180	21.8051582834141	44.5322082700606	35.6712059384114	29.0476961351447	47.426264670818	55.7565690604476	11.5048360021557	29.7908676620355	12.5646455398790	15.634646593274	32.4792584175047	27.4752010821643
181	21.4218067825334	31.919066362272	24.4285196156411	32.6629292357882	44.0670270413734	65.4019752624269	18.2429913648863	16.0363381206041	22.1174785290245	26.5167893811935	33.7642668790206	26.0901858825246
182	22.2026678162029	47.0118503646543	30.2474111088819	32.4990512497456	57.8382833691202	18.3100930348528	12.0957936344483	22.9851504463239	23.5328202445201	14.7648361479332	17.6149942812503	37.8150301684487
183	12.4663740182087	1.49486771341029	17.8878119118090	38.890385226544	16.5265346597009	29.8791391700941	15.2654462487601	7.7047419491493	11.7311545951237	9.56495484959367	20.205474266537	5.14116576288715
184	18.5875072687585	41.0795415614079	27.4428543534788	30.967650547783	35.250753483215	38.3316656660218	16.8069529494444	30.6738282748123	22.2364071960776	18.1038601625038	28.0658313769702	43.3613828675238
185	34.3258231475103	50.527461559697	30.4748233025784	22.5352103892705	65.2826171667543	40.5186816756067	18.6979224240813	27.8558706581574	20.1538390011459	23.8525330588832	37.0791237616011	40.4337415772968
186	29.0817496501741	50.269203347424	22.8373137072129	29.9119018694729	18.8575344764934	25.8629377315819	10.7036547031725	8.51900237817609	15.5520023406881	20.8170681274654	39.6802800369149	26.9753916553411
187	0.398668111403612	5.84144481958127	13.2605714353609	19.6211480717747	31.7787589839300	28.3661554110183	17.4197101384708	7.85598527490027	5.65133645837142	12.2877995509472	15.2210185121402	29.6233223089156
188	24.0306682165214	54.2287973087759	38.3638450116748	27.7031448800507	42.8816059428599	67.1594182386128	22.8957691603396	24.0466781571652	20.5102552743000	10.2900982910828	19.6751475492776	15.6645281324460
189	21.6479726996197	58.5923220173261	21.9513611017847	26.5811477578124	35.9214189719948	58.2204068456912	19.5068188397941	31.0248027086525	23.218521156294	9.35084841772684	33.7846781595712	23.9002406800558
190	16.0722181938763	51.2731685060368	30.6945566814998	31.2647124418378	50.9138026760551	30.8015977134786	20.1741066902199	24.3219206429873	24.8122603175442	23.8202723494084	26.8421183943147	20.7729637680146
191	28.4220137106989	45.8483263669541	30.7103379002536	15.0701709507945	17.7777252789525	48.2500249188401	21.7681558388348	25.6436954974304	28.9416560567334	12.1163750435465	25.3685883846640	17.0046973195292
192	12.8545274418012	16.1153717908578	24.3388763118050	17.8080993540814	20.247664193444	34.8220451512383	9.089526484088	13.5790094315816	0	13.0612444941731	13.5812601176553	11.2590110263318
193	13.3002508266526	35.4543727559695	38.5511187680588	32.7308407016865	59.5189835770747	24.1044587953840	15.6726420569636	28.7494437342342	34.8263604475562	9.55837128550958	26.6120219434208	32.8725413463515
194	18.6087403680384	33.5924958591854	23.7482047736241	19.2208472094725	39.7387012761248	22.366665874919	12.0450326910799	25.0577005356645	17.8075679471426	19.4408323240473	24.7253507394176	35.9791683517087
195	16.0521748521305	51.3570993038216	35.0878738273211	13.0508667579779	34.3844482012911	30.5349959386307	25.0972179153147	24.7289272366932	20.1579714294105	18.1206772120761	16.0981036347964	16.3583017808147
196	28.6581468142354	66.9958565591126	23.1639200306107	27.2315418730390	28.1418054706907	33.8203129300327	28.7324093592968	28.6890780025446	6.00579198411691	23.0117206481846	31.1712180371719	24.4518207466125
197	18.6141420297818	15.9664546127528	10.2634999990316	10.6046228757122	41.5367515905565	22.7258468423849	7.96601286507912	17.2852498211867	6.70371446206541	25.3289122752489	18.0256054004281	16.8054931351295
198	16.968281466924	0.260908501820968	21.4349800904351	17.9147842287164	33.2661343154919	0	9.62462926911854	17.050127832776	14.5028746523749	17.0839040118139	5.79056744135256	20.2032997870787
199	17.7665487472552	36.3364005821843	22.9997524873977	15.8813981492788	41.3249318625856	29.6272494357537	4.63088846546231	21.0451273751327	6.16086752641811	16.6945441233051	21.3813479948607	16.0644691597605
200	19.8070796457705	47.2864757840754	33.5150270722759	26.1260382463419	22.9451047200601	26.6437956101446	14.3877723504617	28.0481949856168	22.869767887049	15.7586027620406	27.8220046151306	8.69179116465325
