# Supplementary material for: Simulated data from a genotype-to-phenotype crop growth model for pepper
Source: Data Brief. 2021 May 11;36:107119. doi: 10.1016/j.dib.2021.107119 (PMC8165395; doi:10.1016/j.dib.2021.107119)
Supplement: Supplementary file 1 [file mmc1.zip › Full 100 GxE datasets/100 -- h2 = 0.3/369511605 200 0.64 0.48 0.64 0.95 0.8 11 GxEyield.csv]

	NL1-15	NL1-20	NL1-25	NL5-15	NL5-20	NL5-25	SP1-15	SP1-20	SP1-25	SP5-15	SP5-20	SP5-25
1	23.9038609177908	23.0284751191221	15.679272910978	29.9532581459164	18.5330702272134	17.4481801073071	19.5395068248050	16.4306896705324	7.17794513787453	11.137219054949	17.3286273382769	3.20930185336669
2	14.1860710113334	20.2298183231954	26.6730083964753	27.6187762693185	51.8018116535293	47.6057026812293	10.7867329462797	30.6105540450206	25.0626047861198	11.1374666228589	36.8995082419623	20.5765942840193
3	11.8167276348227	18.8244213396339	3.56185686352941	11.6549981958714	41.9151484955943	12.7939310131858	10.8455255560447	2.98453179470505	21.8283197012425	25.6456526841113	16.2971911060573	10.5408264933052
4	12.9491519323827	20.2745523903139	27.9683473582164	18.5704572044090	52.1914882745669	26.4379838363678	8.79978284620303	20.8347462770484	22.4366215065313	18.1710050102510	20.3288394891506	25.8263196384886
5	27.0353928851073	26.3553081089499	29.2550702186035	38.7485852131728	40.333454702414	25.0006485604922	20.6684034369422	21.8751767641803	12.7294971624246	27.2848906882553	22.4114521472586	19.0997930556940
6	25.126613236088	42.6594396844606	14.7274759632517	6.79367434545217	38.9673161628669	14.6114225567328	16.8326534944183	17.2952467316184	17.4529016500863	8.9270624941137	19.2482930286700	1.62890179744199
7	20.1006595315615	16.7180962880130	0.466931535333165	4.2456947338696	24.4288005391675	2.23448037299186	8.76426331653136	11.6149237127329	0.69414788729881	9.16997449489705	2.75920646525118	0
8	10.7642201447153	11.8865113540715	0.298042490197095	30.201215799744	0	9.91686065850995	5.28935118210747	18.7751075754725	5.10111967813911	4.51550185415894	11.1287453583214	0
9	30.2171296123548	21.7911045588704	17.6701416997862	29.4186330155926	59.3054482334556	42.4187889137200	9.41327493154808	22.6837486778663	25.9844337259628	21.2905956464508	21.3544977951447	17.0434892202622
10	2.29050371398117	40.732756216962	16.3493220786436	27.6252251563781	52.1093725268862	0.90933572373999	11.9229078788546	26.4437972416449	7.43437708614026	17.9520549045738	18.9519955262379	13.4863906252533
11	37.2480533604476	52.1613007147388	47.9412574184267	29.6593955981587	50.3904286726432	51.4462495798327	21.2138898746158	20.4673640160701	23.1727153402136	28.3622134755237	34.4007223638965	32.082384321717
12	23.9782247528892	37.6922937084902	29.3929081891451	30.8244145758428	60.44389982936	19.2080004512564	16.3616798141342	12.6002627327809	16.1669895072825	22.6701049734777	35.8073322969835	32.1484736146769
13	32.8869530800085	18.6544051019952	15.2217060086197	28.9799784660037	35.6609371860685	45.8751338131348	8.30751573106413	12.3455157877854	0.40753064064425	21.1324937024861	26.032083297317	28.1715798649446
14	29.7876680949648	36.3060008550573	38.4252792820310	31.7087736940500	46.3991963891255	55.7930296198006	13.3091163529643	20.028984035047	14.2987527776158	27.8957396922589	36.3406429890274	20.8795383044083
15	32.7132247378041	24.6858682921807	10.5090064436453	24.9847463997143	42.4377502385119	19.3514667058231	18.9829271105087	24.4854378263863	12.6926394730600	14.821680058477	17.7736210982670	8.42054178167656
16	26.2264374200915	29.7319403154643	27.0223579971860	19.6406251818586	34.9160348677604	25.2902127943116	11.8384222987201	22.2553837434870	19.9007852069576	7.50951289576519	32.7932417777792	25.0122665581001
17	29.3976863014119	49.7535669490191	37.812111162245	23.1450420603284	34.6526496555371	16.6080695477315	15.61776279294	19.5657719862280	16.0163318059255	18.9977613438656	20.9717982945277	16.2004056150293
18	16.7952178331531	0	17.2219791626404	12.1189856091801	19.3154601380062	38.4056736679204	13.1316759371359	0	7.56901077618091	19.4441975960385	16.1341210910306	7.55379851709999
19	22.6832324679592	29.1121245706421	26.4631436774626	33.970271351695	84.7419758397075	25.0873250780655	15.6883127292608	19.0336446947515	19.3346807482930	21.4246705809985	27.7035669301027	18.8793526585104
20	27.5946946783604	23.3954613132169	19.5542691911380	18.5395946863960	24.5973232946618	29.855615199596	10.1528609622576	10.3732864914018	9.5420719131427	9.57787300294143	9.53013683113067	29.3371587873036
21	14.7462200328247	10.9059598520558	15.8288810051620	10.8898082675477	49.032023069556	30.6629661947284	8.735917623905	28.4182490859781	14.5951855742132	8.98149979549761	23.546587158757	3.87378950390591
22	30.7152284543972	63.9743648722912	48.2435150641792	72.7439350249294	49.795697664379	54.9081951376098	25.5666646180886	29.3959874847547	26.8839932500538	31.8137709151107	43.5907395786475	26.0784885948843
23	30.1909751924477	36.7249305693207	33.4690797695905	36.0847805487434	44.3836664015909	48.4696704118515	22.1239914819723	19.2645214026652	17.3438104547145	31.3166241979301	25.3527236356757	33.6894697504254
24	23.7799600017233	41.8767942432493	33.4314869449191	33.7673333072248	24.9720418993485	40.6963706277306	15.7251415039421	10.0294143946930	17.7171018414551	18.8833340305824	21.0682108739413	17.0302552609992
25	17.1757438974797	32.7384531668459	27.065068265644	3.17285336692001	42.219161930093	42.7389369091506	17.8569668180041	13.1314877512537	0	15.0575564486525	29.6737750485311	10.5603327320664
26	20.9145544430648	22.9323387106858	35.0938601450353	29.9404072394431	48.4573601620355	34.8257554780406	12.3632969756776	29.0236459485402	23.7946784000368	23.7843222079724	22.7905882455771	32.4006934873662
27	24.8438021732308	26.0285285342679	37.1722841079044	17.4661986915574	42.7925914193769	38.1498450455902	12.9823462782456	17.7655212073856	21.2285660020208	10.0797747797113	36.6916323744935	27.0105432518728
28	11.7432725666959	14.3944820123948	5.06523966841681	8.00471249733696	12.4925434484043	11.9838547650025	6.43403354024913	11.9170806682840	12.6163285112101	9.04503995589648	14.6038737514654	21.4404742450061
29	36.6118342646102	29.6172475491359	18.8394687231261	40.4544361453418	36.8324335672217	43.5126872794285	15.5080833611762	20.0835620371145	11.0120664232010	13.1752065070750	15.7688071199853	12.4680306022450
30	12.8982860607252	6.44688210095907	27.5272735394909	11.1703604340936	30.5296282343525	22.4194297874429	14.3784872663727	0	11.9987308370601	11.8319294749854	9.62444608078873	27.0439050960936
31	25.6696698313132	23.3769126950056	0	38.2857914166891	30.9067676797712	38.0278302959207	15.0178826840851	5.14272565672585	20.5727136874243	11.7602473654159	6.60883013583577	20.2744429391934
32	21.5102105732240	11.7095558824580	14.3418148226706	17.6130993927190	17.3986898594088	23.0045131090571	6.72378435557131	17.1693520223041	19.8256508045158	10.0411620283458	18.0067349732577	10.6864480103771
33	15.0081689726336	28.4145578297304	7.49036441039823	28.1788449473288	31.1470697304012	44.6244125813923	17.2990169617523	9.79706695813516	7.75540256573917	8.52856438094832	19.0500157108530	29.3902262333127
34	17.3965492977519	24.9587029850714	14.0800538372411	21.9516173809237	35.4590981296022	34.7923406738285	4.51050910896389	24.8535212956678	20.6606610984955	6.69415388790268	25.6963289203029	19.7880027117238
35	24.8998217875138	24.2103941863925	13.7157099045309	18.5387048382520	21.5499063065938	11.5965910956548	13.5059200451682	19.1112351396987	11.0036274423361	14.9620765423942	24.1799505216176	13.0500258025750
36	7.3307316335914	10.7670057913953	20.4651976801916	17.9670792339225	3.25228634705008	0	6.39888707937113	31.5742363950395	7.32142465416862	10.8812022301846	0	18.5277995837675
37	33.5336138507815	45.6742279376996	38.1109096670855	26.8343150683148	48.2427124878039	48.119147553829	12.4316302417245	30.7375222311193	25.2579516421379	11.6386683770450	37.0386614174917	28.5511335940571
38	25.3838710145786	21.6403716281607	36.4758229574807	2.8263358896099	31.5398087223853	14.1078493451075	21.0620588964379	11.8758249050763	20.9376562156943	15.5502091824427	13.8178606478242	30.3463106877817
39	25.3247757831825	19.9723571236902	0	9.99746640116875	23.1907598576248	42.5512206439862	11.2889007144995	20.5786945552269	2.6072157419861	21.4314895454845	6.17616002495199	16.3481524261341
40	23.2528523851389	31.1042071263973	17.5510634468284	24.2965220194652	12.5889326863315	4.10997672642615	7.4777310631158	6.5683204324883	14.2903268131928	12.9638315427692	26.8940317757035	32.7513009313383
41	7.87613113995743	24.4663085633887	20.3789996882039	23.6875983397113	25.1759602300614	32.7303406412300	3.31534332384176	11.8052486277995	14.6225538570531	12.5414654878635	13.1078574754203	0
42	21.2087046118622	41.2208184300737	24.3242692234319	33.3433564599814	67.7450924475659	23.1462900851408	10.9499930603553	26.5605229017061	21.3029607044464	11.870023615178	17.0571130569905	17.7801657188476
43	30.0531305991216	35.515813998477	32.6957178942528	24.9752029923855	30.761389157511	53.770967705403	20.8926558478931	17.8230901517510	30.7715271701221	23.8018136565314	20.6332579835321	20.7423898725777
44	24.2623902041942	24.2186125438339	19.9978980010015	28.1762847002454	2.69603377482929	24.0843341392401	15.2585756294986	6.69502048993267	12.1959743379881	16.4520600636612	8.53604166718526	16.2611415405953
45	7.29657331813378	21.3714156831325	12.6035409243787	0.656321830352866	7.88740641429299	37.4418743567578	1.09377823058860	7.50233636400794	16.5110290491557	20.1164731520047	10.9420582979364	21.4472295964192
46	17.1978528278518	50.299578763389	7.57643704244934	38.3093673737961	46.6266748266043	34.2708383520751	5.86331182052471	16.0337778432307	25.7817299699759	18.9910054803134	41.2342290515774	22.6672569164365
47	27.7767714709316	40.9866979940696	28.5720761659757	27.5397312943235	45.8589517291452	46.6485513370456	20.0254793277153	21.8821908069920	23.2474415782118	24.3658395119556	23.3162937100564	30.8673447115049
48	14.9363492598882	29.1279845949827	11.8237194575033	9.3577855688633	41.0707187464541	47.2639337833908	6.48763469518606	25.1483906967335	11.5647326490405	17.0702043355254	27.996302887946	22.9462901529906
49	20.7377163426224	33.0914898944843	44.0448371816249	29.2604858970196	54.4801539292385	42.9312794009369	11.7091346602609	17.1331293770650	9.30546216864043	16.4646698859236	18.2800462073286	12.6584358194901
50	12.3579644407761	33.979468149113	27.2117444097619	38.3646054159982	31.9869760213664	28.9563873709106	20.7554926515062	19.9379505241902	17.1179657334175	24.4560825221227	23.6923018447884	13.4203866019789
51	20.2549565788308	21.2442309367642	21.2430084765713	9.67938846981454	32.2240746618315	7.57506650670997	1.99780415272391	17.2132994210704	11.8946922549298	8.71949485348492	17.6299818316143	14.5470445463747
52	32.0497121988151	21.9111339579495	27.6653918028914	36.6644193754252	26.7318448781724	42.9938725146356	6.00218679747869	25.5577699834612	7.70693539409707	19.2142914648361	10.0001024983277	8.79912865197856
53	4.3095336013358	11.6959093539849	23.3206954856349	16.4543818566708	19.2580942272845	36.7045249313228	11.0448427590610	6.98089571743708	12.9273306391484	3.04844804090583	8.43739024650943	5.76787514117809
54	16.7496286175710	28.6196110328544	8.21155038552159	14.0829210993678	48.8517678352149	31.4311325695042	7.12047238905533	20.9744276934408	8.76642443738132	8.89716374676135	33.1297128722271	21.0087445414419
55	8.47551904689534	40.5900704366502	27.8736084597559	41.7522694247879	47.049360170826	51.0309477436993	14.3627189691957	19.5149565295225	13.1247369896665	16.6201801258824	35.9046672511038	30.1779176200139
56	35.5930123162644	37.2073063306917	19.9884930442423	15.6028568524253	38.6448451851969	15.3664265038026	21.9970329435648	29.0743341134303	19.957444650279	16.8456404982714	29.7389673329216	11.3192441331287
57	22.1242101654159	27.9405595476249	13.0228499913110	17.9530422688860	24.5184503842214	31.6365751877828	11.2200176931264	15.0260779287384	22.744585326019	12.3536772528825	28.1144087069474	34.1997320076856
58	17.1813988400549	23.1227380938466	17.7116452641043	12.1172624486040	30.3423636502585	28.2771417314897	4.03724591573338	21.4536329102135	22.1552928105300	17.8630148554223	11.4154083027087	20.097860592711
59	8.72036223698246	29.8972627464500	28.9016669915492	26.3178757372299	46.889340275044	33.165949930448	16.7789997157008	37.1126329003474	22.465868355207	13.6080337953888	26.8182272775515	12.4766773455159
60	17.3701636164015	35.2457978305001	41.8011409052949	32.3503065695481	47.2990724863888	16.5456775175290	5.3678451800174	24.3822156764790	9.35745480598037	22.7492301065940	14.8245330981134	14.6510500824444
61	25.0480637884451	26.0355486856466	27.8143378287513	25.8766631405911	27.3592019078846	27.4681523501952	16.663867870772	17.9070003548461	21.0276536162019	13.9035979344123	27.6324852967271	25.4648850561563
62	16.2779092729538	46.5689354634862	35.7432859587782	29.3658367960195	58.242993406086	43.650230736037	16.2261375905544	20.7561955151952	19.7106802359649	13.9035472991405	21.5182649895066	38.6212941564248
63	21.8576774392143	25.9240738783438	25.0999738775012	16.5394939151963	42.4935506698714	10.7371467794285	18.8433772803598	31.8188859046150	8.831448786492	19.3202776633017	32.869604169091	11.5516540812909
64	22.9485324997771	56.2029084244274	31.9781153664627	37.0188798127614	54.5913823833222	0	17.236868475891	23.0334259787887	28.8580169104106	18.1648935145378	25.174142120513	41.6099213254519
65	31.1660244332952	53.8794599642724	36.9635852416166	29.0055752613506	49.7735024675446	38.4444822441102	24.9812026185319	29.8330982288043	18.9830449484304	28.0306089044885	32.279201522104	5.15853236206397
66	8.29605874780253	25.4633989626143	36.4445797765248	31.6141065556616	66.9476081880135	30.6807341987785	4.50920519843908	32.8666603551966	16.2009650767008	25.4136659625704	9.75106918346646	22.7033711197862
67	31.513331809058	48.3525476107067	25.5905812824625	25.7110397737020	59.6049588802908	25.9451485147609	19.5074726811789	29.68984896423	7.04418857986109	24.5201319087611	26.9182644264334	13.2363470948035
68	16.7541449667642	31.3373924131146	25.3032749380138	39.8795281169324	59.7607475485314	19.7680229916345	11.8473805368852	28.0506872162028	18.9870251626056	13.8388184862726	34.3427127408260	16.6473024419613
69	9.65893822625859	36.8291822344749	5.32782794915574	26.6485911772354	39.0505552465098	10.9420776850889	14.3549880309526	22.2480493020049	0	13.9731887711867	21.7127458511866	7.77176427944844
70	26.2393806291884	50.656994648648	32.7524066982933	23.5996628194205	60.5877606632839	28.4212305303939	23.3367683149236	17.3382581171720	16.9380484931157	17.8275610876421	46.3084873211079	23.9601883592358
71	14.0991575908344	41.4787280613353	36.0807067133582	30.9574557497817	42.7619967798115	45.1486265769581	10.9023217915821	15.4125279926553	27.3960956328207	23.8972474067852	30.3126618460198	30.5174316788409
72	21.5220484104739	42.8882670180151	21.0244296558373	32.4511950100272	51.1553508566542	40.8469646503338	8.52656855063895	20.3430580437	13.4504844847173	23.2190145275296	16.486902355567	29.2051144122505
73	40.0361638405189	38.8040111610111	40.7728770311111	40.5710247657872	59.6782065450599	58.7559188158591	26.5572517393323	22.2872806949209	33.0425909193497	24.6622215240563	15.7222168292881	37.3516661519328
74	12.3361742952587	19.7788294359747	31.6761037884276	21.7587306188763	33.1170522242489	11.6348615116606	8.55994104175255	16.8893526559843	14.7856212151086	12.1364270362960	28.3324881304003	35.1532402667508
75	11.8447391221041	13.3162740742449	0.562786291473472	20.6496263001631	65.375171182012	30.1182506638737	5.58190419282405	15.0254475828823	16.1086573499418	14.7035294689924	23.1452423570277	11.8163322333454
76	22.718935689556	6.59594809854573	34.8691087269063	22.1925843447258	29.3287617713963	39.5494945679022	15.7429783033940	11.9916690344644	2.71165275661562	25.7070911096411	11.6733418310429	12.1772892319072
77	0	7.74762601407441	36.3128368113258	37.2858777561668	8.50205652438718	29.1668286039778	8.92412533066051	18.6108998586314	18.48694975701	14.6458367400105	26.6664597508182	1.50112314099437
78	13.7867097092332	9.86339278363458	18.9397591445520	21.8979613594150	29.9208655180219	17.0013534233549	15.4928096844325	8.13625323781979	32.67907799736	8.83846611810315	0	1.86197529131232
79	16.3378461590238	40.8276076496621	20.5393520618574	21.8427894624902	43.5318152651009	15.1748144531371	16.1386559883915	21.5100334179436	26.3177024117718	14.9181827460354	34.4000944920753	29.1034876540256
80	22.4797068503010	40.5842053426156	47.1454160455754	29.0868777304318	38.7467520749951	53.4237411394302	15.7730048575284	21.2805853119867	27.6535715476344	9.82605749226719	25.4497302705874	10.2146117976903
81	25.6734559955050	32.6447736484426	11.0306222639300	19.6764340643652	23.5008517511996	26.2224961739780	16.6274515112921	20.0727966752937	21.0265570593411	17.4716503030397	21.0182537792319	29.6984743250669
82	20.5969489865288	27.1577917096015	28.8024735827544	34.2428516685825	45.5515822635286	39.1040436135177	11.9517714474421	17.5475339255549	22.0484716800771	18.222538818738	23.3418354725557	22.8475834671891
83	29.1344764637912	33.369600348532	38.6706912299873	28.1946494314836	42.8940394771378	47.0190555570037	16.0441159390616	4.3526435789013	19.4632624405062	3.88037313359905	13.3825045183624	15.1600420482975
84	26.9976008510412	38.5100233468934	20.5161018217472	24.6218221301225	44.8812827151236	16.6612859566945	22.4519883737686	33.0890996695360	9.82036668080408	13.2397040083957	24.3246637603726	40.0932809261175
85	20.6027006532056	1.88578932080464	6.89470289715772	15.4404953540727	7.2299520819733	16.217025340511	8.91989288396943	26.7627139470883	15.8550885215397	5.61907636905758	12.5374340128425	0.157975272073946
86	16.2950780311333	12.2685442640562	20.975307436847	21.6872201611063	48.4503749802684	41.9951495372455	10.9843995647105	18.2139219456093	13.0961451918507	5.04740976789708	30.5708149316308	13.3288495139226
87	11.2643965108153	10.4697794117889	19.1779135106502	24.857831309973	23.9950232508224	5.38356938346507	8.94487088750818	13.6198345730876	1.25017607762354	10.1058703972745	0	13.7085155564044
88	11.7024612313334	21.6672551067123	3.21528638491777	36.3270361268607	2.87927519959127	35.4441485784746	17.0956513506773	4.78628887838464	11.4588386380735	11.7870994999605	8.52369286067895	18.3710932487873
89	20.0146052526889	31.0687304729218	15.2844847748729	35.4906129691225	46.0192575016703	62.8291234225216	15.8958133807121	39.2969757957536	17.8372572779574	27.0907153777835	12.9252457752907	27.4313541477976
90	19.7305374823515	35.9127852529328	45.8767974004462	27.2445830262702	26.6415098448475	55.5154625703822	15.4846599545637	26.5982418938580	22.5506300595325	16.3513730132968	29.6984382512505	28.7274201987143
91	23.9820329722341	19.2863482734277	10.1461046095370	22.1893056243050	40.2301640000217	22.5778734291374	20.2422345525783	15.9524485425963	19.9153300559067	15.4520983624653	18.5445095708755	8.80382801818933
92	15.5770652612733	24.7405939553118	25.8515694801208	19.0456153584736	40.0370734559028	21.1871705502285	15.9729884761289	25.9993883636657	14.6771372441077	19.2027381704469	39.9704778872667	10.1069463341934
93	2.60685819759129	17.5182557197678	0	4.89248716105408	23.3775556412560	20.9194569304741	10.6559741846498	5.27353738095872	14.3999964549454	7.03955325611134	15.2675265909954	12.8376759335600
94	16.2136478389788	19.6866371236250	3.72203892635464	35.1190894078358	34.7811416404039	14.2966117016635	13.8701605469696	17.5865419500988	8.83515837857889	19.4660160231291	21.5681118333292	18.0986829821293
95	17.005779142774	15.7067832034478	0	8.1914707084474	26.8856689918772	33.7543976461313	5.92250073826407	12.6924866966934	20.1317320535888	8.79138946453183	18.1903825909218	23.0492057425763
96	7.56627814661404	24.2539840208847	6.11437022430531	24.0073367153773	13.4824568012828	12.6916696229712	7.37654659321565	11.8538307696464	11.7566270300726	23.2014224130883	29.228791310293	30.2126939782374
97	23.9656959250594	38.3038977264262	1.91778018711638	46.3980636525624	37.6825044138871	30.6431747753221	12.2073599074067	19.5979031480079	7.49646496555512	17.880947813418	18.3805812504934	22.7101249090008
98	24.0662656527123	45.0908295187999	42.0526484371738	14.4244558728898	44.7434676507399	52.9579349729057	16.903938718196	23.6250511760470	31.4554176454361	14.7760785166722	32.143960320241	25.4171457760687
99	17.3993994782759	5.53881449406433	4.94394443645561	4.41876235364774	47.5298465912974	32.0436697933041	7.86633064726754	5.50521128139764	14.2228347592579	0	2.61503582663317	0.100401754388531
100	34.2030162133959	38.2805949847228	19.1854762628038	19.2838800732945	37.3879979586969	41.2596595458208	6.1310660680406	16.1274457365175	16.4387774724326	16.9530774289762	18.9040975018989	20.8970244857622
101	29.3525138236978	55.2191256800654	19.1987587839607	14.5124683155898	47.0423197375656	55.3461890706283	15.1925833756496	17.7324868343020	4.68431839607354	18.3509889069876	26.6315945283213	18.5804727603451
102	12.9507185861984	12.5942223532303	12.0843854419579	0	23.5810988706120	19.0244507706674	13.3517779909915	16.8029425141874	5.5733531352893	5.88079748214692	4.97445294905086	15.3092900557987
103	24.3792197679246	52.4695606462313	18.2605974842885	31.3667814507003	46.3428231271618	48.6979809187549	24.911152740096	14.4362082985480	5.96466237646178	20.2145055087528	33.4174465528716	24.6728373058147
104	18.8598919792362	14.564700237435	25.8185968312918	22.7024346452182	25.4406477915167	25.1725027884484	7.068873645387	7.60388743024507	2.25896707779006	9.57753505167639	16.0052407330337	13.5579711929715
105	33.7789702829197	29.4378783364127	19.8124832431119	45.0514662689254	23.3251798504654	14.5022900683106	18.6548048224367	35.125807589788	21.4926057019061	12.4737310891114	28.1049455789882	16.4974280441134
106	22.0474623497792	28.9621424469679	18.0951387928096	1.2547786878404	35.7065247957493	1.36083214042788	19.0404639974528	13.6484124651162	12.8354748407673	15.5541181956052	20.174475840645	19.8358051712503
107	25.5863268182517	34.9255830443411	28.9396399281055	30.0690243318125	35.9283165249629	10.2180229512891	26.6316147820446	16.0488492008459	19.1458755874360	16.8493745954703	27.8380152484655	40.4615065238756
108	8.43897877149765	32.2441090425137	13.1945487087572	22.4936400527223	29.4204728127895	18.7876183536787	7.43984058389534	20.3144305344999	5.0709230868177	15.7284225160446	17.0138620553780	33.1562526364831
109	22.7986663451444	23.0185573634110	37.9516030601706	31.0774049307221	54.5189956821661	5.23320157341963	23.7205307884819	16.0441114016885	25.9221762391893	18.0759080286176	21.6975699132888	30.5378444444928
110	18.7254618885593	15.9179257298816	16.7660132489092	16.4561934011385	33.9311786009877	23.110057386491	6.83951923323159	12.8104947239336	9.10854168750507	9.78085101021988	11.8889268732622	13.7569950982707
111	26.9094367194717	10.5524553434053	31.4383538430248	18.9299230039783	37.1212487261561	24.3558984509296	12.7546657556383	19.4056768128949	19.6249354692676	19.4012434864228	36.3814361753229	10.3734972113442
112	22.5131768611148	29.4668534699123	30.0614802976321	48.2192578785805	52.8135105483383	19.98856572062	26.0744065416219	22.6260447267276	14.8656662761061	27.3601506410461	22.6749327026409	31.0651530889939
113	20.8486519000051	23.2545216208653	20.5021046203061	14.0276145883982	21.0816823028715	38.8915826591398	8.84962756540797	16.8163908327612	10.1215347310910	23.8629158921532	26.0772893502967	15.7870906692435
114	30.1218158502556	39.9423834208875	46.0574841691299	44.9658999235458	64.1791040717273	12.3119787390237	20.1541927953704	26.8013294697729	29.8671746678321	28.728665395096	35.4014827285528	43.7067868515804
115	17.5768248340489	26.4354170260954	42.8580856145613	37.7077685397344	25.2955308612677	21.1475919618221	18.751610604948	23.1714357268856	1.31935306668048	24.1999361274811	24.8992092815048	15.9310680452085
116	34.8382508831295	56.3691005260043	34.7757758231733	50.6699068543872	30.1650095493962	40.2536370144489	18.8158410161437	29.8831312972640	25.7130448299652	35.3941076368854	36.5227566077982	33.8949401862619
117	14.3061227954594	19.1758001293759	0	14.5151548387693	14.2611088293755	5.1885360378695	0.788436635226818	11.7371920198850	0.507928695520605	3.36605400125227	12.6531587133126	1.11270214479556
118	39.0831315431897	19.0890888810806	10.5174439529293	26.3701494061728	78.8886057452173	17.9167290652255	16.0234194441056	20.6238739369816	23.8312074666858	23.9702588438515	15.8578201453984	20.9574585580932
119	24.0942368717015	24.1891258275111	20.446030932058	12.9783645547233	40.1291145177888	25.9904005661809	9.95980919796679	11.4297564126516	0.470241836645647	18.9786649162019	16.7074479311456	17.6420322922135
120	26.65857248836	63.6843396720751	43.7883670567479	30.8340686961067	48.0502382832121	42.4546847047467	9.81729037345024	23.6669522799860	19.1718148077696	25.1542738073809	29.6493665063903	37.3486249131108
121	31.7906054138402	44.2576569721673	26.5290707115219	33.035787501431	40.4256660618468	20.1897551291089	19.7057601199254	33.5886653333832	19.7656851757428	29.8529630269362	23.1515224232327	22.0441836194061
122	22.8176948990979	34.3835677064109	52.5604009326377	33.7391666323453	32.2295289756015	28.6706702822391	16.1612040786219	30.3013935988148	29.1322760800559	18.7489556716671	20.9320995007202	33.5051655598126
123	16.3717281561461	31.3687924042020	0	41.8390678637141	30.6808517586449	8.60912370853675	5.3924329852623	4.55269346238045	17.9435664276591	27.8622387517963	20.6268060710917	10.9367668463195
124	12.3331836229142	37.6898632052066	0.67384017497994	20.0663644158746	6.19115776412405	26.6490614981356	7.11476195376722	18.2991592352674	17.1600668368959	11.2037633552644	25.5911641577468	10.5548180672207
125	28.5639796366058	16.7647818617169	35.8502469009068	17.9725202654026	36.9441817033034	37.4904049129774	12.0491001784313	18.5624421758494	30.2769375253954	12.8860439595703	20.5835766202865	18.7826030342855
126	1.53285267982028	23.3739853866606	23.1232415781704	21.8015712430051	49.0270241938921	39.5338889652731	3.87906319896179	11.5467797934155	12.1054948442034	20.2671739407162	32.5010309039018	16.9512098114347
127	26.847928566717	33.1006485324649	31.382244990986	11.7268532194411	35.1938510218398	38.4610798293716	16.1368996736220	19.8626266319896	9.3001322482014	10.0430659152341	28.0965802014954	10.6828028013651
128	17.1130052225291	15.2078175992213	11.9130951587698	11.8404329241126	13.0435422170006	0	9.06090893431894	25.2141569813128	18.0324051023785	2.20682316152954	9.17578822040104	19.1799611369470
129	21.6432156403211	44.5171455875891	29.1614590797647	24.8994657865886	56.0839850202315	8.5976955678151	17.6635946596489	4.77056706684318	27.5612903831525	24.4314942650809	34.4864771669523	34.2718358264059
130	10.8912578402711	31.4099809130280	8.06477910930618	25.9114316766274	25.9339205128292	13.5809664120965	9.02739386645777	16.3344501312779	22.2142692968924	13.8052905854024	11.7791800705150	13.2441715978094
131	25.4526858377051	23.5017974919272	28.1205006725354	26.5048416780930	49.0547422144664	39.9846824531952	15.0068116429564	34.2407378460851	21.1045777815035	20.3737658903192	27.455165330619	2.21545438707038
132	30.6690760176840	28.6710722338635	13.2006802223987	32.8004771499175	48.8278378152039	46.1752204241721	17.0185368580893	33.0783907094426	23.8025050330020	14.1209013657954	12.2247783695163	17.7476234805802
133	12.8180575236350	25.637251947112	22.1660057882185	13.3332816191506	39.6097763728852	16.3329374267713	11.6119393754468	8.71242629573706	20.7841397410701	17.6496746682895	20.3366998341212	17.0563573315265
134	23.3142095477907	42.1474754366886	23.5608389264559	25.4123952621939	56.3706123128893	45.602320923727	21.4555772337865	26.0685255517234	21.1266250027739	9.2434116064385	24.9519192613303	19.2983924653014
135	24.6924577202898	66.1400116602533	37.4268890516780	29.0188851981494	65.0882220613668	25.7878949731981	17.1571220397036	31.9656179487575	38.2260058705684	21.3740686388681	35.0565528701095	17.2753269558616
136	25.0844784216261	22.6325368894997	19.5231168670608	23.9041017979067	15.423517102845	11.2324945081187	19.3607856244489	32.658013559777	5.9317278381425	7.84369664450254	33.0047245741096	16.8398844648963
137	7.10952738483401	23.0586834897925	28.7495279469654	25.4375141364664	4.8834969204363	24.5166383246019	10.2736575182873	27.4808449587859	19.2786087739605	7.92360323139784	31.0163210877155	16.4519192311132
138	21.3344441350134	31.4526353101383	24.1677005034762	26.2700456684453	1.29883550850900	19.6466125942510	16.9920350985989	32.2732025071565	19.0508794530054	15.6304416636201	15.6309439659854	8.64759704482587
139	33.2726217475672	20.7417055508106	29.0237291389066	36.3017586329774	29.9195136362752	16.1270920535463	12.7921783673143	17.8677724888170	16.3711647022650	8.7686896729029	31.5377510469702	30.0000599363389
140	24.1420369894034	6.34188183894232	2.15438973301128	33.3197609335120	27.1949921609652	38.7363039312936	4.07604114785081	2.19963463551737	18.4523864127341	9.34525402302228	15.4719688011972	0
141	6.23670829086977	18.8427347448761	23.6369475781117	7.67951797338106	17.5482468219045	25.6841922168860	12.0169310654766	14.1108141958141	16.6236180572485	5.1429264546793	12.5600295858274	17.9425923401454
142	27.6715619501017	33.4704644512262	11.2419287154342	21.0488758381576	29.3145915690126	37.8463208344424	10.6184513973830	15.5723214638451	7.50593687441393	12.1745798812326	29.7762596248508	2.61461366036314
143	15.1628156632579	22.2447215305473	5.52390648747718	25.3457778030371	18.5530080510965	31.2888491456377	6.95518426172221	0	14.171480361017	19.5480429291262	11.2722893750961	0
144	35.707076786379	20.8211122411634	13.3073352691397	26.9682168966506	21.2775224593841	19.2496670826948	14.6834133916767	22.0127971186147	1.65783761485702	14.7310602303294	19.2437777091577	13.1553238794562
145	17.4104053877858	35.9526845845727	22.4731781652990	31.2822953995159	37.5777661621398	24.4731867731132	20.3850826248462	25.1745868437514	18.48007345336	13.4264950321255	28.8652809411606	23.4672466304929
146	22.1241174208298	12.1639268520223	28.5810882884039	26.0920695117991	26.042325314045	16.9605861517711	11.5671104260196	20.2644799688644	20.6418778445200	17.4181693923872	9.4467528930266	8.93354239576136
147	20.5760749857873	29.8330861785901	25.8671480101801	16.8920261474267	51.5781622459	9.85911534380142	9.6077356551504	11.0162978637262	19.5973862703306	11.0638486737389	23.3665914498557	8.07002596626141
148	25.5878712045077	40.9075093066759	14.9244795485884	33.4141476156234	25.4767346800862	0	19.7008321224456	23.8209215402703	14.2419200241981	17.6498359749248	27.0209704985737	12.8971265457753
149	12.0337204464639	10.3265068260131	25.2584299127673	21.6789729395247	18.0974966104317	37.7621302894377	18.5548945114343	19.6260924286091	4.83877943099451	19.4464209115346	25.2919749828054	7.04423152731053
150	42.9399794141454	32.2121062728738	27.2600901152988	47.4194196586351	42.3166569781298	40.5380430333822	22.23927140334	34.5104545865416	3.49172229056504	23.4257214726940	18.6262418173152	31.675799681165
151	19.0841443198589	17.6030616847094	35.2049206125113	15.4807555736892	18.8806307009267	59.8856092934437	20.1529540455575	25.3719236994743	38.0050476535437	11.9860733437565	31.4656376821888	24.3447593306969
152	16.0574579317611	14.2424795601244	5.12843900755793	9.22358074709629	16.2957748724325	32.4557776601569	13.9820429345921	12.0015107886367	0	4.4095153223142	22.3112269838782	11.6663998681888
153	27.0910898024465	33.2194401687612	4.22394510684649	14.0473430828229	33.9426432619209	10.7312833643904	20.011824761954	12.6987385026426	4.78008800697776	14.8398422967171	28.8286820463742	18.7368934423133
154	7.145503262709	2.29903334378928	4.64893969825292	3.88787233332632	25.2629567636128	0	1.26339775289411	16.4574055821753	6.83439806764924	12.3210799781903	20.4284267984404	0
155	14.7282001988817	28.6762798498162	16.917151366922	15.6792204647609	13.4049856145631	0	6.90814733800032	18.0705916036989	8.80970030814287	18.024520185019	32.5928513643055	23.7127818282323
156	23.5716531040794	34.4905009857079	33.9662414246579	27.038247921034	22.0074917608145	37.6499952637576	15.7610681212683	40.4708754564579	15.7227570229703	5.54707526752662	20.2290699362040	32.8130219830425
157	15.0438422629145	1.14093854690615	24.7417144089446	21.9188843332894	28.7246478147047	30.065069093515	3.30725575738756	2.07913335232432	18.9921049456313	10.5846109433074	22.7268000478333	15.6803358624784
158	32.8843490234468	51.6351156864158	41.6849369935632	50.07368929186	58.1018916950993	45.171518302878	17.8673242684022	26.0404840278747	42.4950249769667	19.9785166853889	37.8290759626059	29.3839216164987
159	21.4924043383884	64.3112205770469	5.32437899865543	43.0971136501793	60.058096279058	23.2280654439918	21.7776281306392	30.7819388039218	26.6070513489506	19.4976761858849	28.5117434835389	35.9717122578204
160	17.8004553828694	17.8830924182618	17.1733157406290	33.2216529973671	60.8228215215142	45.3645339115588	15.1478428588784	27.4021258084021	22.2142679938233	7.85488355902146	21.1290253412861	10.2397797788811
161	23.6432470290109	20.7765871644645	23.0625087338629	8.63642767724057	4.99511451086337	6.07840985482375	13.4070481817887	10.8606803431921	0.269236001704667	0	18.8506005961125	12.3200305016592
162	13.6177503942959	18.1818590349013	36.8666103334422	9.03624962636045	40.6166321129035	17.0993607812178	17.4708312132589	20.8441844235802	24.4370335770503	6.67052727668143	7.83414334775971	22.3489603956005
163	19.7837743811069	17.6583340538554	15.5646646489814	30.8840617877853	52.6832398854705	35.4047896724785	2.33684789658480	13.2719224148536	7.24132135883487	6.39615635791376	10.8882163446184	7.66576999927658
164	17.025247398491	21.9583166277656	12.4867696228253	33.5991773978959	24.8083843069855	10.3846871834022	14.8407738743513	11.3434194572311	8.023477000949	8.76637264349561	14.9247464745466	11.0618689138841
165	14.7611780362970	12.3228165204072	23.1222647305822	13.8261760092737	12.8425623467293	35.4183670399645	11.9364992755698	18.9565584667096	13.0506628238011	10.2523026019928	14.3512699461614	0.349112757122237
166	16.6936093837552	11.7799773117519	50.3163083269868	8.34959362493228	17.5558068417606	29.1117542159237	9.94049232399525	12.1929244853896	16.8509459468182	25.6308612800229	18.7897552807042	5.74805842832857
167	20.4016826130009	31.7206463102613	51.7524132037347	27.6294523352854	28.4082616455126	26.4424948386424	12.7991893211380	22.4035046036798	12.3603543134093	24.8189434481294	16.2330144085308	13.8069169952076
168	13.9772529593094	15.2574810285259	36.1545142032325	31.6849974429071	21.2915664783367	25.8815852601439	17.8256133286820	3.16046317549622	13.8871627258520	14.7768824688092	37.2953371076145	8.40207173798316
169	27.8536716886923	54.673989017496	19.0174919383003	38.9379598036387	35.6284509909716	43.5966218103511	19.3221131622104	20.1626768747014	23.2873863311361	22.2994006690365	29.6750760010917	33.2435625873537
170	21.8613779577203	41.7463581130313	51.533623585049	42.8672283958065	32.8347939159816	30.3831983409246	23.8448044836803	4.87711288637093	15.2881298399671	9.21964481114268	33.4557159076566	18.7940220538339
171	21.5940403646633	25.4018915385975	8.80263602763102	19.2151689098503	22.4534216817387	53.0207287291551	11.7375222850011	22.1863601576778	19.0507154565237	22.9051516886545	14.0815035013027	18.3107330862318
172	12.8842157003052	28.1090545515159	38.1211918552135	23.5024497450890	49.9536363481555	14.3977316025095	13.4368416799796	27.2077190945795	11.9073099918223	20.4815480487747	0	9.82876546549918
173	0	0	19.2578374615785	30.6576034388361	2.57346388708445	0	7.38709245501717	0	12.8741760322646	5.72098504646008	13.1016965359094	4.92537911864467
174	15.1685830186997	35.0467758317170	2.39163775062648	40.6774443729319	32.1767539039401	0	20.1812256715749	7.18864173669011	8.5078661147906	9.66521782685132	17.0495674438712	27.8252598561080
175	0	15.2262706226318	20.3381651213287	19.0945980855834	22.0727857465658	23.3608688989227	10.3444643268635	8.7742744925539	3.64242951315479	0.372079459273095	17.4810307512151	0
176	25.5299440834646	33.5827600097080	26.4413920610278	17.5862977177761	31.9661172537873	19.5287936485181	17.5547628930789	6.58244084202363	8.60812080758206	22.4060661480657	30.2562229642806	1.75777986245059
177	17.2730786398351	43.2904939232156	25.7952194006083	27.3255350750249	42.9751535647568	22.2040312046544	15.6724730331835	28.1883970464798	22.2361592766514	9.05784453283617	9.34526474520359	18.9198063996
178	12.5890065445631	44.7649657189039	15.8365158182942	28.9861218954660	62.3568679924206	62.194484556718	3.71728427740815	10.8700055895338	19.5922296038681	12.4169149497815	10.9747108458935	13.0862475034619
179	26.7165015894877	26.2704790200653	14.7598607779827	31.8302934035743	32.6224807484926	21.8384607622250	9.98393149988784	17.0085325571918	38.7432778579759	29.3498808863802	36.2746946103924	17.0226344223507
180	13.7840646554949	0	5.57476175778493	20.2117177026077	10.9564008200730	20.4527826222753	18.8093343726157	12.8709500152071	4.83264005951435	10.7565047925667	22.0088520027096	0.748373085781417
181	18.9694203068063	28.4174421686865	10.5660341804788	33.3397846938325	40.9492233852112	27.5264087467674	10.3637619574780	12.8125736904497	9.81890460801153	18.7201787454537	10.0738301383779	15.6387739355843
182	16.9103828806344	1.10288545316818	15.8959599520001	28.577743324647	25.0096345942734	25.6110061636797	7.76967822171744	5.79018304633167	6.16097598447648	8.29160182616267	1.08766401934562	17.4744617986027
183	15.7970673850976	33.8856549581061	10.2900455546556	15.5971660032330	25.3980351997513	9.57648082588635	15.2981402077425	19.0442281474973	3.94687793422631	17.5466037374283	21.1118713044726	23.7415625763466
184	28.8528374156924	36.5773938993625	21.2143606865109	38.1631480988457	34.8726490304543	40.8558410247163	13.5585984361233	28.2569135981135	24.5703442124448	15.2496831486357	22.4565167360855	4.0034794528279
185	24.5216406463839	35.5446353394871	30.4133289989199	45.9213786188391	38.1880694548958	31.7190113731545	10.8643648463469	27.6854442705306	26.8682793281849	15.9445249881509	29.9786890635881	27.3238986802871
186	19.7083365460917	27.4999826399829	23.9212272446413	13.0085732044947	52.5524164679314	27.5994364382663	12.0426890972131	8.42722607779275	31.3529612314257	12.6040856562609	10.0140646918962	14.5457165927000
187	11.3013636310186	9.83318520595578	14.4644819186715	35.1610575111996	13.5314941077030	33.8980451912098	17.1675558422002	5.28141008586845	14.0464259812343	6.40802257461444	13.6006136091937	30.5099187468257
188	24.1971583064947	40.0962256319139	11.5567071086803	48.1751035388285	47.8907817060675	19.0202089775306	9.38023550935415	21.8915575153726	19.8792421887524	15.978495561909	17.7811105131214	18.8296235795877
189	20.4850105499230	36.3707712105615	22.6107674977549	11.8313518020159	39.9278841183156	43.0825401047604	5.7674894872264	18.0340894975573	11.5328857783745	19.9106050329213	24.4552651528117	7.20985441577728
190	18.0933040091134	40.853161252513	9.78508500865365	36.0077373083584	43.3103156654223	26.5586811310149	8.37013106133603	0.690304800941284	14.5306219796028	23.5947101294441	10.4034234760582	4.76256466637857
191	29.612844810788	46.1918765273058	35.1269270723142	10.3437765353457	73.3231121652795	55.6582824722411	18.1643587680011	24.2967998839289	26.4869284795121	18.5992419860583	40.5580433355688	32.2456281386464
192	24.6822046965087	36.2858665160493	38.4224002141841	14.8716833514371	40.7611936776595	13.2411744266366	11.0879217737435	12.6998370572765	16.6252728439938	15.653391816423	21.3919397521616	14.2503124222770
193	16.1657427007068	28.1122830178546	17.0701517389488	29.8582314599009	40.6400301608728	29.7262597958431	8.04521460697125	22.0574495469852	2.60372669386649	19.6948383923178	31.6773393556616	13.5042831716639
194	18.0465700088953	33.7094445705468	49.050080538343	32.1813593968643	69.9266521321382	31.2865178524081	26.5661596697217	24.3662890535801	20.5894038714393	25.9754450244779	23.9163942468849	25.4009953115142
195	7.04550073710134	22.8226992825783	11.5285774701997	17.5601570691947	35.5815005425189	7.91303105237681	10.3079698207212	2.39819933812736	12.5097916285567	9.42164230599873	19.5021686839966	27.1382928312814
196	17.4161652563158	25.5025057501595	41.1481766093730	20.5662671751782	31.6455503456291	20.2933391948362	4.16758726794031	18.0542021631557	0	23.1857460819612	21.6544423682502	5.22843490036575
197	23.8592899960651	44.1062500805033	37.9740200710812	30.3299145292597	40.2996020730021	32.4405837908978	12.4648787780777	17.3488202511437	14.8322989684128	12.54443151121	19.4679214130347	7.81579662669877
198	28.3111339194685	27.5297277702086	7.76498820055876	20.0965382809015	18.8865038496199	32.2772423805335	12.1855711736226	33.8779885014172	11.4616658466488	21.7870234904493	18.6313254596225	39.2850204000008
199	18.8761654974793	18.5661371498943	22.0386419894735	17.4936450069941	63.4749512740468	17.5948783710467	3.15484907082998	13.8804538683016	16.9083754910002	15.0097134248877	27.7689226670644	18.9301554864256
200	12.5549477436936	28.0454957760425	11.3489706826398	20.1529584854444	12.4427700511779	38.8625137287696	11.0974303280850	15.6848554656096	15.5712647793333	14.8649738785914	27.6447885435902	0
