# Supplementary material for: Simulated data from a genotype-to-phenotype crop growth model for pepper
Source: Data Brief. 2021 May 11;36:107119. doi: 10.1016/j.dib.2021.107119 (PMC8165395; doi:10.1016/j.dib.2021.107119)
Supplement: Supplementary file 1 [file mmc1.zip › Full 100 GxE datasets/100 -- h2 = 0.3/369793837 200 0.64 0.48 0.64 0.95 0.8 11 GxEyield.csv]

	NL1-15	NL1-20	NL1-25	NL5-15	NL5-20	NL5-25	SP1-15	SP1-20	SP1-25	SP5-15	SP5-20	SP5-25
1	23.4264260614779	20.5552299806471	16.624312740247	34.3123805048378	39.1920259890311	25.5280498903644	9.71334664314807	11.3555134331891	22.8116790256708	12.9418894341562	30.8917421022772	15.4763710350498
2	18.6621666344813	42.6613256220334	42.5797662508247	31.3016948180042	41.7473128114369	30.0303928493859	13.5352684204369	16.6676965134968	18.2105062173028	8.4137229448263	25.1750223010576	16.7746446345081
3	11.0333639847099	12.5893017963974	18.4387188753808	26.7836405073763	7.60478018754338	30.2673086180877	1.95955786725813	2.22161256618438	15.9629206181791	12.9152403887398	27.0289358992130	8.76079047960776
4	29.1097351546939	31.7847070009278	28.2967926439517	48.5415176848361	52.3796389055802	53.4905262063055	20.0120405368251	17.4799838899822	21.3384771636285	23.8392399969603	21.8893946913165	25.1604177580261
5	27.6568759651935	13.2873572423322	37.2503253222551	16.4331442701852	19.5952656019009	24.3717549457709	8.60479728162533	24.128625242167	11.8790115166336	8.29419740183365	28.2712604543061	10.0497099065402
6	0.843076546214808	0	6.8106302317758	12.5275065246179	34.6131908378837	4.23345708446293	9.51521544077648	7.38479772421829	22.8923977223204	14.1992314560345	12.8508808902393	9.12012657708806
7	5.88083675658543	0	0	37.8846872956153	27.8004955185101	35.0051372055004	12.8213609185198	14.6357045470922	11.5109280740415	16.7116545091849	25.3760878307039	7.35584968898372
8	22.7452914019547	18.3721745282428	34.7439213670875	33.2077450428496	45.3147020939587	48.9862761740996	10.3409126199341	20.7027596183759	22.6379964570683	23.4219001415636	17.1974681148536	22.6377400511973
9	21.826104758355	16.6213495402522	26.4324704088715	20.2684659141713	36.1012188267563	5.4122764885653	15.8378737925289	26.2940897852329	15.1073697131080	30.0182421508573	10.2843216080861	0
10	26.4442235185248	41.3578196254595	31.326074387011	38.7146393211309	24.8347667824500	38.0452886680589	19.6034677877407	26.4152115338053	22.825784864477	15.4365698402679	41.772093618412	25.58848422086
11	24.1741708087283	9.42933973441427	11.6687861672755	34.3834831112270	33.0572211686648	36.1631236382263	10.6735078612038	3.88485748904072	23.6534346717179	14.5535389481773	18.3009558183303	9.7680712081354
12	24.6278815006712	38.0854254995466	30.1019798761793	25.5573653369875	38.7885957676428	6.09806513138287	15.5145039656652	27.6269539503106	8.45769997060201	10.9966177201807	20.0244252430923	0
13	21.5820074439216	39.5546911332178	8.23290029679353	6.57638101998384	28.5130874328218	24.2214360292849	10.9368604065272	16.3161717950690	7.65825487201847	11.7987193839074	12.606167965506	10.6907906617297
14	31.6667277358109	22.3533401455559	25.5563264678264	28.3578500713761	26.0117239984849	17.9572985073303	19.9167883297215	20.1230666558636	13.7055383260029	17.1483700218548	15.7395747348171	14.1380058623382
15	9.73305666264096	53.1245230483477	57.5906286691671	34.1619474886280	54.8896289508176	44.6500512903826	14.4950762503697	24.5085978826203	20.1686008736287	22.0346931499275	29.18829884818	31.5600425926112
16	22.4650962169107	7.59858054733956	0	22.9971598697107	58.1049015328475	52.1627655553615	9.0764614966285	17.2346246153828	2.70210725382151	11.9536632418210	15.5675322944495	23.8415024180890
17	39.7690677822765	43.4889431882158	35.6840333478826	18.1295187450686	61.6037532769418	35.3819921087957	19.8548307125329	28.1280628291750	20.0079105551615	20.0356441815677	28.6346110302503	24.6773132818015
18	17.3480168393771	27.4508489593351	35.173527170668	14.1371306054856	31.8398306431856	25.940681582158	17.1267033613468	31.1621776511377	5.17031361966346	22.5912140837159	21.8787270285536	38.4785889643814
19	9.66375911181168	13.2886355781731	34.9077012171529	10.4602260932993	23.3015663835197	5.46274030413191	11.0185594719876	21.6889084399008	3.40428192831892	22.5300340108977	11.9026346498131	17.3864481191654
20	24.8364407769955	26.2017548699708	31.5979758936646	45.0412637362451	49.8658916827804	14.8237707968695	6.76974046808257	24.9410809162046	15.9391852149815	4.03509173113039	19.5217090847875	22.8411897672322
21	40.8595214386269	36.1035000286053	38.2804515862019	29.8815741216284	78.0124478078704	44.7198621482227	12.2539935598026	1.32151726718639	21.7480664571994	14.3279457613631	19.7967194908200	38.0194613262644
22	17.4019246941979	45.3391382764029	28.5308314228016	32.2209227503367	58.5650698452586	37.5428223234939	13.6693648801548	20.1975443155506	33.7056703728004	15.9794577134315	44.853068346974	36.3396075699213
23	14.8003051174107	37.4202595304958	30.2530322301403	15.2165982618098	31.8435274421614	35.9435954470029	10.2067996631660	32.9726968873684	18.5502501162049	15.6372961400926	19.0638566806849	17.3065628582736
24	23.9598831267451	46.3739767387306	27.0048009664928	25.1889760999958	58.0294944428056	26.1553651794792	19.5775673332213	9.46568453252955	11.0337764841641	29.9709373577214	21.6378260058203	30.9978748496745
25	26.402203242527	24.4388604942827	30.9092051300700	29.6543630463064	21.2756464894719	50.3174185016432	18.3887507602036	17.0381125073181	15.3463248450348	10.4831409812625	46.2349127384887	25.0202272523733
26	33.4394554021677	37.7426331211725	24.7395172268068	26.8132005709472	36.4054660868531	33.3572599360267	6.16364402358383	22.5118908773919	13.5346754460299	0	22.1782861423963	19.1748589516246
27	12.1496089200944	20.4597603658997	12.9815131564530	24.0388069309101	22.160962100063	38.0847300033567	10.0148396854197	10.5302265516518	10.8262957207991	1.89073257590189	27.9876312257288	42.6163059491313
28	36.2358077781622	27.3606128789805	10.7519041980097	24.7576222889729	26.599961122757	38.5758164276714	18.5008131919605	24.8743844987018	16.5449033740869	21.4540717750442	8.44623184521754	22.9381736631194
29	12.1541591604932	0	4.31434215044252	19.5473007592152	24.8086390600955	41.8805542087166	10.7345962381118	8.76849772599854	8.32459263555981	5.96490717302005	13.4009677290145	16.4992983398326
30	2.26766059858791	28.5452586510126	18.8493224437517	33.3234226892533	34.2501576381573	24.8467089188602	13.8356095373155	20.2228907640446	9.89421312032841	9.58496019085847	9.90933408324426	13.7993940648663
31	25.5453519438878	41.3641337980835	29.0333613586198	22.9940311940138	53.4345409119748	42.6771021596937	17.4563526093715	18.6466049782248	16.3444841575263	25.1270744470980	11.5243610639939	8.09752349143486
32	22.1958532442908	33.5700992951413	41.379652240366	28.0393153465346	47.6879806867055	36.8688541573308	23.5176019028504	32.6324424858229	16.7333425714134	19.9992647700401	22.5793398676015	26.0452415792594
33	18.2368925303306	52.4327979034184	20.6392181959661	31.4151572397841	48.5451974109401	3.85547501478539	23.6909184355243	24.3766244661375	20.3102092170885	25.4546229481474	17.9524319025459	4.95326396435983
34	46.6155953529715	38.909649134331	9.5995734126813	34.4124127995972	43.4967505146459	26.1428871762984	28.2050352455114	25.412255019238	24.6464587525878	15.8598775526809	21.5649380681135	0.995855618786361
35	0	21.1637424559227	20.8636971310356	9.84870290175517	7.5997542948511	42.5226710100617	15.2994486407080	19.2269406651416	18.4431450445929	11.6196418272968	3.30604362368426	14.1545195105936
36	3.29687184659637	0	13.7072234931334	2.47695784257364	29.2719708136338	0	10.1840799146998	7.41912259588007	22.4598471824582	9.32302215113312	17.2401043786700	0
37	24.5473293429694	40.5971953745369	37.4843560037475	24.5920351490378	30.0243956750027	52.3011813471935	19.1410654121543	22.5714388235654	21.7564467796699	20.9849067550846	49.2983444033569	34.1584005004706
38	36.2334312747455	38.4489873667155	16.4212536525924	41.2525614670634	35.7593359514147	28.4074274827491	18.4431233591732	22.4191406463018	18.4167158069399	15.7307078772617	16.7027043128185	12.4912323934871
39	23.8201665352805	29.2444823756712	20.9352858152460	28.4341429411290	47.3722368483151	38.1107872949142	18.600583439205	19.1389001839994	13.2770470253986	25.1455534527875	10.7745929737298	28.8406222066390
40	32.9702722912476	35.1694981757511	4.90083010662361	37.1373400653319	36.8067050520814	45.0199879243501	11.4346388718147	20.7597791914084	16.7813436037643	14.9554058249973	15.9654547000577	18.3852990246442
41	12.9112638054704	25.4899005221442	20.50208137861	16.6658962415871	21.2115433823065	41.1130330106247	13.9692594532863	11.0369073038984	3.46489933534335	11.9170775932884	26.8789488500657	20.7113543167315
42	9.57141410166208	25.6622317515988	31.5646344362022	28.5653433857258	34.8509520250357	4.94437760312304	21.3388397468196	3.63342623533058	23.5951720747184	21.4865413329503	24.9036296351677	6.86019592934163
43	4.19385843506739	8.9870490386246	18.119433890863	17.4049973323476	0.405189555822272	13.0121255018550	16.6785626350367	23.4168742430168	10.3173301975983	15.6163981455764	20.6014909458508	19.8525759428245
44	26.0313554471845	47.7519185023669	32.0050662965409	35.9276428257866	48.4483123892833	40.2727632179184	10.5006786370233	21.9896930808189	24.5045469866636	28.4882274537585	41.5588285730599	39.9859410340621
45	41.4838181225796	18.0878108791649	14.3451689872542	44.3951886605745	38.8540738161066	29.0053700519752	9.22655837443796	3.83475988097481	1.44401305119874	12.5264062642367	24.7404505983001	6.78728999750128
46	28.0161019939531	26.5792176323771	26.5614485368185	31.53002972827	24.5188053481642	38.4246058035835	9.84104663494905	18.7043804273734	19.5096649435367	4.61238990538410	8.83873396275537	14.9381433199425
47	2.76098198759118	21.2940939590119	15.8232469397551	14.1002619179135	31.7443180653543	9.77336223281078	10.2140578841541	15.2899115180234	12.8340674335986	21.4110838336089	15.9483416430834	16.6077564935415
48	16.5874428075544	34.6331311239012	18.4079569636688	24.3238375742293	44.6914955103688	16.3258406070933	9.17996891278916	19.0111772404959	20.9577211251060	2.37808800176658	26.5809410925216	29.2175690951657
49	25.4818215025124	24.7255694061779	19.92797242415	33.439601100224	51.813447359286	35.8422246138753	11.8565875901271	25.4320709009686	18.1732730480145	20.1282522803513	17.8362722555983	23.6640514010872
50	11.1565257613322	19.5984938319742	10.4219134928035	36.9368977980925	19.0104080545344	0.557646172368862	20.4469505432396	19.9630934952456	19.4854920138828	7.86898570610731	7.94970178107927	11.7681433081822
51	20.6655646803437	20.7542430759563	15.8244124047503	14.3031262591295	41.7143378177507	28.8878536469861	17.6868190870595	13.1581414063557	10.1186772171382	12.1041720893667	19.8009992000789	21.7138517516623
52	31.902648758178	29.284407704353	30.9793746605840	23.7679237008991	43.0092661126969	43.3878695912262	12.5520337756221	18.4337282379714	23.1387236836179	17.6815783887027	21.2955386390198	22.9825390670271
53	16.7636951990834	0	7.8364483260226	28.5007746157865	28.261393218868	40.5775063440807	7.02793836465776	29.4621451052791	13.3934624058436	8.26252413262587	8.50188755745948	10.37131471321
54	18.214800862095	1.30071540616949	2.69131964424508	24.4092206554694	32.9676323033549	4.64712664407946	7.07625606462739	20.1931611141563	16.3136135097631	21.0380689871774	16.9955413766012	25.4127200169093
55	19.4792750590505	30.0340392186028	25.4449030298084	15.4266929832792	39.0609761708579	46.1079192490855	14.556519870543	19.1171454851280	11.4433949972415	7.46980398910634	12.2084756887572	33.4942013386643
56	18.6960458907425	18.9690287193686	21.6169872138001	11.2447174352697	7.16857163720832	51.0818134208031	21.8064575956586	13.0803461130451	9.00414220482893	17.3056096696044	13.7529149047443	14.2077685204542
57	31.292682794006	19.9884129765998	0	12.6846251357118	37.7612967042731	47.5171006267123	11.5725409169736	14.6433880637422	16.9093666781902	28.0787430340585	37.0222704030292	31.053722005069
58	29.4452278890945	52.2648570205096	24.3061102946359	29.3473256433507	40.4252030411057	35.4212905475556	17.9801474418709	12.3199955590037	20.8553886015867	19.8083682379185	24.5387907885414	20.8657939713760
59	27.2359383753710	27.3886024250194	3.03587717367963	4.85939685765286	32.5012875851803	13.4246888835513	11.7600958943407	10.2362113212319	15.5405783951325	15.7700047954823	17.4231328316149	15.6477930977993
60	4.59413047224699	15.1186419848220	0.75685321248594	14.0427145537674	23.6958925885100	18.6399889426722	15.4055424262608	19.9984637504671	14.4248224144191	18.2713190660961	14.2915468011755	12.0282871120500
61	22.3659437046210	42.0372092456896	28.6053970705529	30.7238028152431	43.2739985785661	22.2535409104122	20.5463857883456	20.6660422864866	15.3350424237084	22.1288262350845	40.8626446083393	21.0614928877701
62	10.0754128280518	4.86794598289874	0	24.1853805137262	26.8417913761356	29.4173232680726	12.8393766809108	17.8026133106648	11.0553603203211	15.126494083321	15.2863516272069	16.3735075738614
63	30.7888566618036	55.2089776738442	53.1158953745437	40.0636502275093	72.7755596398082	53.6414382550744	21.7900633982477	33.469417804027	27.9804214588369	11.396391796613	38.461572334643	37.2525416022274
64	12.1575374105922	22.1621467917589	22.0582733852714	26.4418588105995	31.8049536371576	21.2619510017258	16.6826053622919	12.4629602098261	8.75117848202035	16.0687254402428	12.5919725130288	8.93507615993274
65	5.48561536131832	19.7513375654622	18.1310955599603	27.3104199009125	39.1006416661924	15.4395929612899	24.5156147365357	10.4838291286796	20.7886987167378	11.669448427731	14.8608167926092	16.2148739922443
66	28.3713243095869	18.3585052800701	26.7419184171061	38.2773885154269	30.7666548571551	42.3659939052391	16.1499152300674	14.6994241447067	27.8905639915763	8.01152987215769	17.1707148288267	12.5711918824344
67	22.9916023134868	23.1940087182515	14.0911930330171	25.6543403000012	53.7280810648229	32.46217976308	12.3612840845739	23.3601567901044	22.3905994997436	16.0684067765942	25.5766755511367	33.1653473257942
68	21.45942357928	42.5872185335445	38.3173171092044	32.7294181875637	29.8456645558318	36.1542309347892	17.4319532540370	14.1544273030963	19.6151285097525	31.2968730617388	31.2316695943187	42.2082852676349
69	29.5680018502356	6.81932066363327	10.2679838731322	25.5521025445214	24.9760679123948	39.2337996082013	11.4195669681770	16.0877242215452	8.36482227930752	4.25331860318098	8.94650554861437	15.0279450191815
70	11.0249503104786	8.11344163694815	13.7101244573075	13.7101090579455	19.6598681378085	0	21.7207971716206	6.17458880185526	18.8852039467640	8.32024116050058	0	20.1457385697417
71	14.9549824831298	0	5.6952060486201	13.7419843985702	41.9691509935697	24.5397896709209	0	3.19266067824298	27.4089363111935	0.434731127995858	9.76676130304994	0
72	28.1081389785783	37.1394798463973	19.0106200646908	35.0884893219367	40.2595069297303	47.3898292573649	18.3172747750156	16.1058219231418	7.84416838161736	22.8185656377772	31.1228670418375	24.4015187094438
73	35.2959605307773	8.6337346203826	20.0463032834347	27.3210773845986	33.9060573719392	21.0460785669622	14.9082200295112	21.6336484633264	20.7044632364185	23.6452139852899	30.7956931201181	17.6530632967417
74	19.2864348212848	0	25.093398463043	13.3884548681922	28.9749328152449	19.1526192248126	14.6843862789344	6.0920428402779	6.81543391570151	8.56731905070126	30.5315970921316	0
75	18.0532733163591	18.5596320007021	2.64483780476839	23.9387801375995	37.1343477699985	27.9828905990019	5.14069655946458	22.6003785037464	7.4929871624474	7.55552955157839	21.1445520626546	5.09180613807909
76	10.0737823265384	7.2289038877437	14.8403818850413	16.4023173898667	23.4017640276777	7.83054713544387	9.63723212696719	19.5588737520751	20.8086361018781	7.30157665226526	6.84394103740689	19.6769907938744
77	25.3345493586006	26.4128100499074	6.79727679890257	7.54145836471465	30.7109428346738	12.1739393227874	12.8364602601976	4.67549703109577	14.4297276994350	17.3352120205549	33.1966146521968	16.083284055348
78	21.8270587335467	19.5513202961123	26.7771767876232	11.1718254229559	20.1763723541446	6.31195896704069	8.15623214659995	14.9244519467129	1.14915025567354	20.8119779237333	21.2754932941267	16.1647413446017
79	7.89206754018101	5.56695526904387	18.0992008753548	18.5648078825149	0	15.4136562983778	16.6617997302918	15.5336648606356	2.59153583293995	2.8302948034585	23.3239627766583	8.0820637170426
80	17.1974177794837	9.1283968794738	26.4942951308940	16.1105675711421	45.7659648576212	6.50169328070459	12.9178526811950	0	5.07223036800727	17.0383416657027	9.37956851154542	15.1172980142688
81	32.5014542113069	8.76505421192472	0.352613925098801	22.2608908225064	23.2366924967496	38.9795834575091	10.6172672767431	14.1314813840724	18.3106852238614	18.1643956446453	12.1441611918018	8.29627942669208
82	20.0623105595452	44.5276310743610	39.212922807709	47.659181315242	38.0378818531839	27.8922705003634	10.9949548354336	24.9535676021286	23.3060732120199	12.2559643533460	38.5468073320938	32.2882171867907
83	11.251970011242	10.3600514724085	35.8200982080314	29.7990304078351	27.9526344071624	14.1995776787292	7.19298147162613	12.0319428948745	20.2030322609315	22.4779776931606	20.5209056097644	15.0819006391841
84	41.1426937590258	56.6556103133281	43.7592449050565	25.0605057296586	58.9655371870291	62.9109008820749	11.5571920393887	27.6193582137241	21.7358237969855	27.5476032348988	26.5392167261132	40.3099707981797
85	12.4084303322875	25.5065630938485	25.4449371262247	36.5268895887012	65.5391420796971	31.2149332248636	20.5420768083183	17.2296223179587	23.8996971133535	16.4262900030338	21.7819609418583	23.1722351270798
86	0	16.1104274224559	11.4275064208763	13.6590565710599	20.3135442844413	18.6851416943808	5.66742327570383	7.08349436481149	0	11.8673987093370	25.7248979961805	20.2657076263729
87	29.5828378983433	41.3654425261745	15.8211481399293	21.8740983402454	37.9699420464505	34.4007235397925	15.8041490241217	19.2900015072839	12.3107396695551	26.9889810398303	12.9985626296868	3.79370835112783
88	20.0609291944027	46.208894097548	34.7478367495371	23.4082204683097	54.4577361063156	40.3922368950787	15.3445725302603	23.7456321537023	16.4794396554489	24.1737285561374	41.4239411815077	16.4070138727577
89	18.5306406872522	0	9.05442485092155	20.3322699385357	19.0147217765803	33.6004366881946	13.2280717654494	14.1611874038345	5.02919116417420	18.1307208418054	23.8593496523574	1.59172516995954
90	17.7835945721337	21.9206302257796	15.8875198725949	25.6426255726625	50.3142743420364	29.7489270631550	15.277062371547	19.3730339657018	22.8926774707897	14.4728327679607	18.5476864477129	14.9934709122024
91	14.7259810604614	28.4189291594421	30.8833567059091	27.0519675724377	33.0723167349877	23.7031635561668	14.7875539247682	21.5451567910554	15.7277610707187	14.4729165919817	13.0460982654706	36.7077113415770
92	26.5731982647630	6.94621286551543	22.8268313987067	32.6637495463391	13.5947393544491	36.1471431792220	17.4089162976178	19.2861803692662	10.1780448931412	1.70440873679399	7.52678293669703	12.5851514627938
93	18.8779973336666	10.3380030697896	28.5796210069515	25.3960403592151	47.0208976504806	45.5717933735342	5.05786873303208	25.9762230833404	16.8144510000656	21.3757070465091	26.2592196916416	23.6806478506026
94	13.3102515097684	16.3728237091414	26.9612644568624	3.37662370169571	42.0121833084668	31.9693891760663	13.6839890115151	19.3278595318172	16.3039361238975	9.66988603891904	20.5021389005597	42.5227592670233
95	15.9268301696972	9.78773233397384	12.951881115276	35.0229684625417	11.8729403864695	16.0081941882882	17.8350839805128	9.88545864350447	15.8059784696994	14.3654682971187	13.2233232392193	18.2464507426702
96	14.5897499974541	2.0670339225255	21.1676242471210	29.1592293392561	33.6700707791477	15.8194687433192	8.59464333174303	21.113139242756	24.6421240755935	14.5773316336913	29.5317139690112	25.2741303067202
97	11.2149054489191	44.0334371446968	45.4526921477579	41.5565882171889	23.732362623767	26.6342525660889	14.1869830056552	37.5392421291626	35.2944670769353	21.3678561986058	10.6909143469541	17.0628998555037
98	32.5052031449372	21.7264087582304	4.08683431475255	25.9875429527187	44.8804059238196	14.0004250861637	7.82033061576202	6.37514887346902	20.2493605417037	19.7355475133053	21.4853391361902	14.9547231826658
99	4.91186614826509	40.1877166443446	24.1218117397018	27.3664223249504	41.1914492500649	21.6890397379877	3.88037655791027	22.2710312933307	22.4618954049462	24.2798146812897	27.7412115021787	17.4366820488018
100	29.4612385699934	23.0154304431298	7.65937830322875	34.0705303174702	30.4648457448495	47.7584899068043	4.78226833262368	33.9265206751534	23.5655185309300	16.8065344939113	16.9796561398172	37.2175136403540
101	35.6369663717706	48.3854874195578	27.7228681130635	22.2618850762133	28.3853746023659	47.2762142449213	16.8969108292835	18.1971385180760	9.44698024286697	13.1434226321472	13.8409353302071	8.52414890023176
102	16.3428526543325	10.2851182331913	2.20535717727401	15.6994194985842	26.6474867871379	18.3326774898236	7.84890723545438	17.6298756418037	12.9616570979318	16.3867779361733	12.9347656827589	20.2737065456453
103	19.1542139816329	17.9796811223456	20.2770393598933	28.1940221142863	56.1170354975585	25.4606104402240	12.6161511577838	17.7958422781244	15.9047206695145	18.4354236677974	8.50873633114134	30.1729437986598
104	29.986600814149	37.5662473360582	36.7649631967026	53.628033973238	31.7074537359759	45.1189255705726	18.2764283911954	19.3710697334776	14.2624830009535	26.4241828797399	31.2468644874784	18.813802487413
105	33.4679896702343	64.5726427231964	26.7345569975436	34.6999093607320	60.1998467441987	37.4276107146788	13.8142686392485	39.9181940212918	20.5037311290558	15.6836460939522	36.0882849095076	31.6694407220248
106	14.709180584954	36.6682318493494	14.5979804144598	13.2347833333066	37.1623541911153	37.8813589943448	14.5338080194802	20.6266429438619	8.09368435978811	19.5640342410057	11.3752293532015	7.00127649741698
107	0	2.17087011094179	20.9336109372400	25.9987586200783	14.2285447451348	26.6168893081467	11.3052906331507	1.32609274411402	12.6007079416829	2.64899400156071	0	2.09687551251859
108	17.4963348799725	33.9560667361202	19.362713122314	30.3954087700111	33.3033683078968	37.5342553583717	24.5074441526244	14.2246432504892	10.8913123871674	12.3819890792685	16.0327095327	8.98982052041103
109	26.6028888996423	27.3858321308132	28.0583079674592	11.5713478712797	28.1572928204373	19.5860477612309	11.1244366268658	7.80417920755149	12.6390352431094	7.35195085400012	29.0906545808341	5.83413756745207
110	11.9632254528484	13.6421787842120	7.73223033789294	27.8229886072402	2.98697841376447	31.0360276747042	15.4931539333286	20.8543287854987	19.5226327264349	5.45435976465776	10.2339155361281	6.87583431875527
111	42.1659596337548	61.9111313802515	45.0114868883169	26.0882472642218	57.4247386251913	37.5205364702542	25.7193314106495	43.9022158611559	28.5263437257406	26.9679089491157	25.6408946667376	20.2553436881478
112	40.7579203545586	23.1126364306821	9.33067974547262	35.1071352061831	38.7658965535468	7.69738009120488	13.3817421444527	12.2832873717185	0	21.0223362670123	28.0615854835079	18.1672154481469
113	14.5201893939641	31.0774224085553	15.66586225214	0	22.0560993579754	26.2315143872019	17.5674148035602	26.3115664224739	19.185258843692	14.1487886328834	3.5308124093672	26.4128980545552
114	22.6514891553387	44.7470791558722	42.2604949482824	32.8861074002033	49.6177177426524	53.941573624058	18.6534700912123	13.9373804990345	22.1903745926987	15.9647862606644	28.4627147816986	31.1836734351678
115	16.3723302025438	27.0824722336382	30.0514420754434	27.5179670064886	48.3243619253578	36.9053971693538	14.9032957529227	24.5414787068298	13.7899987356607	19.9977653485616	41.5558279950854	15.1380286602697
116	18.6377571439728	18.2987502501823	24.4358506200486	35.4998736390366	31.0384862668225	35.5417740469553	16.9145655255446	17.8408834554191	7.13065246369524	17.4877707615149	2.23125104282316	18.9090256055416
117	17.2108361220639	32.3215221139196	3.05180105639137	26.5764197585393	53.1215193780332	21.1562147121306	22.2565321382663	23.3791800357168	8.81773402859854	10.3448720832314	38.0298534142160	12.6115184910100
118	27.1853557333943	27.7625304357035	18.1047903990720	27.6134882091999	44.7088550145773	55.9418426295262	16.0981941203742	24.3530250573265	22.9465197198755	32.0073301488477	32.1589726112137	19.4409625581442
119	22.8488494410402	30.2689516885364	20.4690029821944	22.5045366862465	55.6991807326684	42.9657974281146	2.19975541218765	22.8175609296807	17.3008756123261	15.2781533019596	30.879599473083	20.7573025212656
120	32.4164879473707	57.3033294081474	16.5659286779117	30.8967434136421	36.2460785247117	40.9109248940576	21.1323503660187	23.7506129913594	25.1445255696744	21.5354304914467	35.3618613380724	44.0602115963859
121	21.0258294543671	21.1669023351556	26.2609572907961	34.8414002060358	64.2538717518978	30.6921256609132	11.1127129048144	15.8562974339538	13.5450790098002	7.65015744433188	44.7530486313366	24.2692317195979
122	11.2835643803801	9.92375547375577	4.47470447746084	3.15280533337738	36.3475856378250	18.8406099253172	0	8.8140981469442	8.46078310698443	17.7396422761288	0.610364495757944	11.1033413649244
123	33.9429346338015	23.0291424962004	26.2885696446641	33.8433859776523	58.5839944883817	40.834402596293	21.5889515745820	26.3395056263967	31.2173245087869	28.8274357580611	36.3210250398643	27.954921832647
124	15.7444164345523	16.4520898634052	23.8491891460971	20.677558451157	3.6112824553822	2.08358413146309	11.2736963960062	22.0570314038405	2.31983830315956	18.8731031608514	34.3159984747810	17.5123419881469
125	19.4579797639106	45.9118647031026	45.0904547288064	32.7320379711384	17.4357978951085	35.2080220645873	10.2087686854801	27.4779645497934	3.91192605432174	14.9539136929433	24.1638667005617	35.5214378269398
126	18.2966390045392	18.5704666130574	24.6295696835322	18.0395195995152	38.5560214232675	8.23212558051008	2.55682710398267	24.2452009710181	13.2901508681324	7.47565238051818	31.0032709499932	21.3661225276745
127	22.9956098464511	37.9215477690813	32.2493701139734	34.828486236466	34.3390596758536	38.5202302950664	14.4528035616449	23.6349204138132	11.0127092739649	27.0761269996467	20.3042708027544	19.1758570551976
128	19.8189847244108	24.5433477121269	15.4937355822416	40.4371432855113	31.776049283999	20.6552030838745	12.6539523018395	0	20.8348380864396	16.7329505857015	28.1664371045672	21.2660618439122
129	33.9915005529793	28.6327432186529	39.2664025943696	26.5000699460821	38.6897253686011	35.1381112702601	31.2786380447308	24.4085560466887	25.6353078886915	19.5962049882707	43.9143145842421	12.8986579926830
130	15.7302936261972	0.0449994208789555	28.5878670868135	38.3862917877338	52.2109868493015	50.9430358451384	16.2216761079979	8.27864042222738	7.64276060885927	15.7547625583407	15.0344704513380	24.7276885745528
131	15.0916982361315	20.8558710560542	15.6083999456044	47.411523710771	30.0261730981361	0	12.6837434524540	11.9659717005359	21.3684180960451	14.6188960102527	9.46699845357517	5.6841979188802
132	15.8652859332551	42.9922865355742	35.3988072589055	35.97488411464	58.6047514999699	51.7251649317065	19.0596441807297	41.1932514411477	32.2707459793135	24.1700733375517	37.1267045903376	30.7916136427862
133	4.07154055526639	31.9617936679169	40.8975647518786	27.6566670228776	26.7392330739665	34.9622790110073	16.8310627993489	20.8022891333821	19.6933818884691	19.5620074663357	27.5894804666643	16.1326967114032
134	22.1245880984424	24.8337075127737	0.811263322016996	20.1045387221551	22.1401850176529	23.5790262702151	3.38372543899643	20.0539625314865	26.7315904692236	11.2199159668887	10.0146605157514	0
135	26.1436335902383	27.8479341085707	21.3743649330059	35.1133815420182	39.2035471393183	13.5263886721982	10.5913396294495	18.081507288622	15.4018481733315	20.7252653796799	16.5947161986886	22.4711240557443
136	11.2650662685120	9.60395716270783	18.4002279954235	26.8462041326263	28.4504477751298	45.6937586657354	11.3344688511608	15.8392446989821	0	8.37119225505113	15.5335189971109	1.74000977127757
137	25.8517305926162	27.2963712423205	11.5861445539693	26.7267237953129	32.9929076478525	47.3546755200354	17.1930622738178	20.9409638211912	23.7506030550976	13.9311257931735	22.5600618437418	14.0263412459725
138	20.2183675063399	20.7032348839686	20.5354202796822	21.4468995847937	28.6226310739398	23.5951372828636	13.2647400551266	6.86205320611757	1.71329332748432	14.4311746342587	26.3170576874133	29.2783364147148
139	20.9068863903408	32.1565789922658	33.2578299549026	19.7826968231033	43.5959769354659	18.076264425658	12.2071719620249	12.0240857305248	12.5310341314337	17.94503397335	24.9786348574404	23.2685939192028
140	22.0071622833039	48.211981792399	29.7284144153709	37.9945063358392	16.6320932953958	26.6393584153545	18.2416008501518	23.2380493667665	21.5961172154173	27.8095287345162	19.9698542905214	21.4172820439258
141	12.0130026848156	33.8457731166207	31.5181314564884	18.3462041577348	46.923444881141	33.8525881430207	0	22.2497684096385	27.9266074140988	7.92977206911856	9.52333958939793	17.5311947852961
142	12.3265800278548	0	25.4191252873101	22.7592128554437	13.3420818697122	1.00789099975075	9.59345514644649	8.36673950943128	2.18565423529757	14.3418947922256	27.2078965066351	13.5532913821621
143	28.5855602016800	40.0860138729033	25.1524551799017	17.4692348360295	3.39027929177927	50.5986422106062	18.7627557884646	13.0699639773436	12.7005410848882	18.8081614301844	11.2006234142876	16.9023118120578
144	21.3614447973242	8.21936840598541	5.2435958101924	29.2305424482199	3.33181360869848	0	9.14159085374475	4.43704845809210	3.7581122077195	10.9669988720995	36.9919806177351	22.9306422426133
145	18.2911001287478	17.7734302130984	1.07667262032696	39.4827946425846	10.1586238150108	19.7804995969474	6.92885273262708	17.9959646886423	23.7397682961626	16.9483288467087	16.6939041348522	7.46137973134339
146	8.4901964131666	10.5387027953094	7.01824059823385	14.0668814896192	29.3959786798278	27.0848762451298	13.2746608527748	1.78572544198797	3.78027321125388	4.936599305632	20.5027448696031	0
147	20.386541426348	14.5149619751737	16.3655606359699	6.81199384098063	13.6356671136329	26.3207662977738	6.44194077814093	15.5258774727705	7.37152338633554	17.6493256915932	27.0975842918049	34.4845210376152
148	17.5485123463057	37.4233458845735	22.7952704349886	28.5818361420539	60.4727723812812	33.4555824912986	5.16829804877233	24.9492530158239	11.2839813098707	13.8850475109757	23.7637504580814	13.6710534388968
149	30.0872014237927	27.9177236604682	17.4258875707224	32.0614728065577	26.0515929088652	34.6340544741998	16.7320509720571	27.8439508505614	20.1782390300826	28.0309736675947	42.4113058654889	20.1313281652500
150	30.6804047470839	41.402369672718	61.5577063931597	41.9189821987362	41.063701098643	55.4170736674545	21.2947675809153	31.1582074470098	26.8385170039125	23.7773465981159	41.5162198186305	35.74177651814
151	30.3421962212638	32.7573418742714	28.0189439814818	26.7353671674901	48.0500502617228	15.6176609483150	10.2840896202378	26.1384106292605	23.8892155523977	16.8068472940710	31.585439222335	6.0412309519532
152	15.6300128761577	30.5994638304407	21.3164894467593	52.4942408133306	45.6437966444552	43.6917150065001	14.6040698155309	20.2529412974465	18.5963082932133	23.9093879070227	22.1812864489101	20.7985799853723
153	23.1991570692894	31.1939998744251	10.9741678622120	36.8295797934352	37.5493066206409	23.9842141888528	18.5426846564501	17.2453653890402	5.16992378405717	16.8201441921485	16.8418083515203	21.2628411986334
154	21.1251844856153	19.2267135430056	30.1107542612822	39.0687264934355	48.4638887503177	24.3419706026481	13.9298832170876	20.3030931065566	18.1762140487480	9.83521628257175	13.4409870124554	20.4390845298703
155	17.1036338272126	22.4180106781874	16.1536287308895	29.9380061565411	24.1461446959075	13.6802106536346	17.4092383712648	7.56903051238616	15.0800614929152	20.1178106524232	31.9411209228716	8.73156158029771
156	23.4798607933287	12.0990587115088	5.95948423396847	18.9341216611766	40.5980547476740	17.8556425155822	8.45025901021734	28.5265587351675	10.2690454972569	16.7827144287159	26.7660644571244	10.8578003629475
157	27.2921277436055	37.1612755664927	14.5918461257795	29.0430142794681	36.4993432833786	54.9591753267632	23.9313221018399	18.4129366105656	11.0241183872225	18.7381195662782	19.8246531515726	10.0731082032266
158	26.2800066693965	43.2282090539205	14.9999187956261	33.9760870166943	22.1473448732270	10.1667942539507	16.4339081234159	15.8138522135701	13.6824474213675	22.0097218709503	5.34924750844085	7.62907138001168
159	14.8112273422362	14.4097992334125	0.311413346910856	38.7998294235096	26.3473611271330	0	0	21.1698441864214	11.7918739659583	14.0258752124691	19.3673521646434	10.5854638184361
160	27.2854758979781	41.2251528205299	22.4953515131606	42.5877734552354	39.5577248040384	45.5924344380667	12.8605813692418	23.6980012572361	25.5304526926163	12.7803174232921	25.5849998072372	27.0681354169326
161	26.2252667416820	38.9829671513789	43.3154748857166	30.7749302812312	47.9218738084152	55.7954935829996	26.299774546966	28.4888865844812	11.0413102975607	21.0349154901951	30.5981243728276	30.7066914420296
162	25.9767697328608	26.4646774273696	21.3687572267145	29.181438068654	11.9510430384250	53.2949791311902	5.6908464685104	22.625761921951	10.4786480180308	3.55401062046266	21.6433914289932	38.0005781044486
163	20.3934379744143	23.2536405384325	0	18.9118030370379	36.8897230649354	28.8811850176099	12.7101894583697	20.5147286544357	9.63962960314882	24.611570361596	24.4313774968817	8.30075154248694
164	28.1376142289968	37.9343406438445	27.4457587042738	24.1692328302742	52.3064736339711	54.1397125955340	15.8322968957913	23.6808892687617	27.0525797265338	12.2888486954144	33.5639676537891	26.2881169077039
165	22.601557514054	10.2101805793222	9.99030500023576	6.75457354289682	22.8320545519698	0.517174117798751	8.74011693382581	12.1550808066480	0	18.3985862001374	12.6443841301507	19.5223511675223
166	27.7136607114505	31.4382329227466	18.8084902045275	24.3814778515899	36.4519159676212	33.7605667984263	10.7821458092206	0	13.2441364527841	12.7389526544838	9.23819232580136	11.8012586129200
167	30.8165159691383	42.8581231107892	37.8930903479878	32.5679607040329	30.0647390593128	41.986068232221	9.23806362335228	32.1842107576531	6.9765188496422	17.9476528011464	36.1264278752514	16.0902950077440
168	10.4870542607439	23.2356351314526	25.5028790702421	15.6663834871431	6.92636290168345	17.0052138038302	13.3157004683724	14.0448216600069	9.64273711996411	7.08865717255108	24.0654190791471	12.0441097243973
169	17.0143032777714	25.4806847620564	12.0859948527840	16.2649148775748	13.3850921026423	16.0849889998723	1.47540266009365	18.6338018676618	9.50542685987056	6.86887172709412	31.7160390258358	10.0176735609259
170	16.1441371115842	19.2176179150493	6.07684205186863	10.922018291142	43.2778905111414	30.7729524117446	10.3261861510207	16.6809798643823	1.49823171648094	18.5015779350748	8.22865835562687	17.5555295609237
171	2.30431825712114	0	2.51110564308333	11.3639570672880	20.9179218824531	25.6897882740409	6.5281732753402	6.42190470422463	18.6231985443259	10.8771592874356	3.00499952780139	0
172	17.0889182212855	52.6493180962832	31.0316284067583	33.9662837597943	28.0383706260667	25.2869545726181	15.3676898787715	27.7304113017384	19.0351961842264	17.5198652396169	20.0792534111436	26.6946298932946
173	8.66985003553063	18.159444054316	0.656117151884619	11.9703427072674	70.5043338747402	21.7594179210958	2.99311323161633	21.8072704772399	0.824343252354348	6.37452377556426	12.1805645563942	13.1857523615445
174	4.22400602718069	42.0628398705057	33.7063255869796	25.5489101259007	7.4098621798109	12.9885456953420	13.0190773920765	20.6918128621719	15.1271540296030	21.2997998349477	35.5816966461380	19.0125772209102
175	37.3347629980553	50.9723684215555	18.6090181927516	60.9524672051826	74.8059178552769	56.258069975374	17.6650868644608	33.1788165130510	22.5197092556623	29.6609258565356	31.9491321561873	33.895294018762
176	36.0324890470481	40.9009114789953	19.9817283086159	60.3517054407572	64.2174459628208	40.4490286834615	15.6414717265614	38.5567595117549	27.6303781998378	28.0568030723934	36.1902293644511	39.2485775593844
177	19.5975409622426	24.7344320036782	22.8784373708919	17.8987117171037	11.3354591573341	22.5604553315170	11.8783400437237	19.6280700876144	6.22501984838726	12.4454461108045	27.6785963457435	25.0230272613177
178	15.3609392529436	33.9022857584435	24.5566900162565	20.9393969606652	27.4265247861182	29.0434279976334	14.1997281530031	19.0038859926746	7.04401032013542	8.57709608655727	42.8510967278491	3.8953373344112
179	23.3184524868007	21.8359290183539	4.65402429971264	38.6223084777656	43.0753600293865	41.3500771065954	4.89104332718453	24.6445668560327	11.7192747939130	3.62105916666151	32.4093681648318	2.17541635300397
180	17.9825716637193	27.9084970588039	27.1783828722358	30.7511819818922	43.7758574289974	32.1521452228299	3.72977652606421	24.4386816931996	7.01015977424246	19.6860249071869	22.1156522549493	0
181	30.5867876054338	24.3274557845893	3.12471226896424	26.6388461772353	43.3780943934652	52.5859173923695	26.0862603137249	27.3814951117333	23.8229240154942	11.6197942073303	11.4507324460099	23.7776763189190
182	25.3170107507316	25.5167289505383	27.0261187629289	30.7567953981181	31.9910370134232	30.6103082315627	17.1582416788517	18.9557649575476	13.7590553634857	8.59618682597058	17.9709159427705	17.3059508578688
183	11.5686381943342	37.861837912976	2.23049539915481	30.8433177160559	58.8789651194642	24.5880569167239	17.3013168152563	10.6407915164213	7.86935478589094	9.94697032113933	20.7055614524009	8.21088301118502
184	27.1008617122543	17.3127718632335	3.29763352583550	8.0217417208006	25.6495099322105	23.0966326088906	9.28409833768842	11.6105941030617	18.7741357150129	16.4467480476583	17.0939006126689	6.55081372588225
185	19.4159656522233	18.4672002513377	28.1972945208596	4.98528041818474	35.955442904272	6.16218994638152	7.44813825503286	22.5026071717418	16.6828542829212	9.1341696808789	25.5785392850565	7.57868765223969
186	24.3341429416949	40.8370233120815	31.8820910073999	37.2650849263717	51.9664793592595	38.7594095817198	6.05138704490812	22.7335750548097	6.26386926052799	0	15.2319642018803	29.3977785881774
187	17.9675176497231	23.4947151412229	54.3411348946525	19.0266849965908	44.417206544258	32.743406831541	7.71917961203742	19.3907961120575	15.3139350936847	15.3042653514010	6.94818550625375	40.4046765659637
188	15.2206545116764	6.17038455937162	0	31.6451188528046	22.2217296780081	31.4362337380054	11.6004442678071	24.6738788783515	14.9873813389081	21.5186373067844	15.2413761217092	13.4276984167416
189	16.6254752575455	31.5018367873368	27.3538463635677	27.1694207650531	26.1014697184766	30.1490963669753	7.14662346169672	6.43415966107238	15.1833327924087	17.0400278124386	23.8440388625207	1.82124928863496
190	25.5231028013559	28.3530694487008	20.7662872444968	32.4631679437452	69.6727632322428	2.04321501969843	15.4214995789037	13.9975561489689	11.5418124758323	20.5479039757696	33.3132541292175	32.2393146222844
191	17.9996562014456	51.6860864605246	22.067202853973	46.7086616359347	39.531882886245	46.953866820923	29.1173005314643	22.6092828576433	28.5206431450624	20.6901501906262	23.2495959492933	25.3612138357861
192	6.22291969883343	27.2164774369582	25.5975787825189	18.4897288209120	41.5083988387575	21.5230628318107	21.118407153252	21.670366170122	19.3430077295522	13.6722345115132	38.8563433480217	18.3505270182705
193	19.9297567735279	36.7311102561557	19.9120652471208	15.1032439230645	39.5116092529155	39.6835712345289	12.405091424452	16.7094808125108	26.1628533804754	16.7708837075478	22.4834989760338	31.2618458260011
194	12.1762572470726	9.98369625458645	30.8812837967779	20.7750538540480	8.94114268934875	17.906243117897	7.57245783059023	13.9654828574323	21.9918890940027	8.52860816955221	13.3423490009823	3.75511085415970
195	19.4459990302891	27.3132535603547	46.1071886149527	13.0865241305605	40.9411478497941	2.34250193672647	17.1953485614852	23.2172139504875	12.4367913777998	10.6726925515808	28.9989617610073	9.93912713322125
196	25.8037544526173	18.4063966668965	11.1376224996356	22.8072361633213	54.3684565985527	24.2884748043033	25.6565243885699	11.4195964126163	8.97508312891817	9.85485528977782	28.9421068656422	0
197	24.6719948807878	12.7784929363176	15.1783374083647	26.5586934261732	22.9997056373861	14.1454286212804	14.3861673502602	22.7858898545705	27.7156647976262	3.85845783270134	10.9109694083556	26.1185580372572
198	20.29621396229	15.1589396614440	19.6091515337027	2.65237996622450	12.0861533071172	0	3.86360549851373	15.1832945875771	1.72312855910174	9.2617863693553	17.6137521877972	19.1725079530906
199	21.0415886488936	24.7475233575832	2.84592918834214	37.8216967444543	13.455799872706	22.8526548760228	16.3480885361311	10.1123483252704	27.8384142336408	14.5282855039405	11.8671712925549	14.2303476918489
200	12.4447525794984	18.7467246433716	21.7641507918	48.2620142268691	46.7156490353813	32.6195294587646	7.88751053707806	9.9954866533899	17.4317022075168	17.2745681440812	8.54999032202618	16.2349825434207
