# Supplementary material for: Simulated data from a genotype-to-phenotype crop growth model for pepper
Source: Data Brief. 2021 May 11;36:107119. doi: 10.1016/j.dib.2021.107119 (PMC8165395; doi:10.1016/j.dib.2021.107119)
Supplement: Supplementary file 1 [file mmc1.zip › Full 100 GxE datasets/100 -- h2 = 0.3/438956777 200 0.64 0.48 0.64 0.95 0.8 11 GxEyield.csv]

	NL1-15	NL1-20	NL1-25	NL5-15	NL5-20	NL5-25	SP1-15	SP1-20	SP1-25	SP5-15	SP5-20	SP5-25
1	19.3451951707029	31.663773455232	17.8095026630329	26.5191463006826	3.69445555022224	12.3885391793953	6.83303735117706	14.4172931587539	13.8155802383197	22.5819111144996	15.9357076517190	1.49928085369727
2	12.2770456507231	17.0368136400057	14.6277997309518	14.6093788615786	34.8898234522009	21.9441559287924	7.94687011387563	18.6116161448075	14.0237084698926	15.3343459228287	4.9844811582775	20.647869126329
3	23.3708197585688	30.5340247505644	38.6149618504398	27.5925159680916	33.9861513022163	0	12.0174909621716	14.2119839526373	9.04084345088391	20.486264601852	11.7505916666638	2.75915122458021
4	22.3410675825661	20.4879050090314	13.0993556984281	29.7299545748338	16.2839113648331	7.50669883596103	12.7345595085969	22.9803164004757	11.6654065667577	10.1047830477642	27.8376688213308	13.0034048654527
5	24.3543659202399	50.9168929956875	35.3025517156270	19.9114379498612	11.3411243170664	45.3069030063737	23.4450315844463	32.9284424439675	14.7482464228664	19.0154637548774	31.4698446854636	0.321648624987667
6	8.14601158462605	29.5183813271396	26.4887034771520	19.4152001328179	17.9971547845822	30.2847181768352	16.9231416562814	16.4768665604211	6.15027326084184	17.1065529662950	16.9480800853319	14.3241284073805
7	28.0296705858876	46.7681399011734	38.6942703273481	54.0227107908863	32.7545063214682	20.5216600220101	15.0744364353720	24.7298296122482	0	25.6899342135815	38.6722463622905	0
8	25.5449413016913	34.7431490353081	25.4560943452783	28.8391905187048	39.2694797169433	31.1590064984849	11.0991661111341	18.4260804193188	12.2427251060736	12.8448457708484	18.0431675969997	19.8605387707518
9	16.2680252404631	20.7826971215811	11.8509767648777	25.5665001409111	30.2530487134827	40.6129579483627	7.46342576525281	24.3042576954223	15.1562522965812	8.69323005999596	30.1247433966706	15.4745408260823
10	29.4188314619214	23.7921109456659	8.86342308359004	20.1055504872587	3.7025860008712	36.3844705058699	10.2529058558615	20.3367240085393	12.0924402261436	8.61986574115953	13.8211906531318	20.6780424758214
11	12.9014994266660	24.279147018452	22.3404718481848	22.8460018989321	42.5494260155231	39.1793672728687	12.8578704025147	22.5723452293677	23.0236046815009	15.6477734549941	24.1352469244258	22.203597863489
12	29.2154069497738	20.9033834914289	20.7072791967479	26.1183337962753	47.4630674855374	46.4352915870984	2.81232382529398	23.6344313653906	8.2905193609262	5.86233660459136	25.1551423604438	25.9807479937183
13	24.2842628419548	27.1928906461949	19.3248055051569	20.2027973831439	21.4594343452581	27.7033254028796	11.3465908895583	23.3643597289608	17.1343387906559	14.5903140587742	27.8890936295583	11.4669766432748
14	19.7202054060552	18.4376763566045	5.22868483244253	33.2549013970777	41.8042124508521	14.4651760767591	16.4952304053006	20.3461717198092	9.98136579048935	10.6079843453080	32.4849214942031	21.1154781804823
15	23.7485529600427	29.2490317381998	15.6726793213958	16.2075373183596	16.9339568750808	18.6917180378375	11.9708946472843	8.8331369861211	6.12767529280721	19.0196610744461	14.3247616594221	13.8071984427689
16	27.770235645256	53.3641182851889	27.8965929040288	37.5531411462264	48.889559980585	25.7525945296753	20.9517257842128	29.7181112886196	23.8779226717873	24.2356433159162	35.6086610853075	22.8648858033880
17	17.1341527143883	9.56178043216905	19.0106482396265	18.5643638209865	0	24.4465169636782	4.5711373544333	0	4.48691489849167	17.7192349627865	0	16.1078881216654
18	14.5702316974714	28.7675474324115	35.1976491072025	21.7988676971712	70.254697103755	66.106462434519	7.07313849089408	22.6318232297065	13.7132083001727	18.2381833037565	29.2950789678710	8.91476702432403
19	30.5499921177683	19.3915371437810	9.63740583414733	25.8473063582726	56.4831370641449	13.8174587957746	16.2185016378858	19.1697093770051	31.3333219998545	27.8924172330457	28.171433328583	26.6613872460121
20	6.48100469183358	9.41918132504702	42.7145858210984	27.0961447172507	35.2173554573538	30.8045846880325	16.7640194607912	14.2666007615570	17.0039410662849	19.1139364294435	14.9473389384025	16.9017800163464
21	34.5943889529888	50.6788639001174	30.6818119993435	33.5103300984058	59.7824193243755	39.9318908580472	16.9558110925267	29.7321791477262	28.6520140726362	25.8211723348680	28.4924303780514	26.0346864773024
22	28.1917363273349	21.558215791051	29.323015637291	15.255538055018	34.9264047968775	22.2802547907125	11.8967440038258	28.9037501367152	18.9172271868766	14.0046783413678	27.2029733137291	23.2591995372591
23	26.8816059026581	29.0034817977141	19.7243874046541	23.1950389077333	27.1294344575326	22.9337964952454	4.71006925911425	9.30606554248664	18.2852833161994	15.9620631913874	23.9900223468621	10.9867573252214
24	31.0516578651729	26.2950677359973	27.1598432713214	30.6372395057474	36.4919565129565	34.3653914894126	18.2338824367331	20.9234489170006	17.8420466405771	11.3948650345928	29.7693189193197	15.5077082865474
25	24.2291575583525	49.9636608428783	18.6153367164518	40.9237481376655	20.8927412899586	58.392948973879	16.9837234564530	21.8369185555196	28.8982672045811	14.6336257695061	37.3894546620862	36.3256679275178
26	33.9905924859193	39.8087086893266	27.4465721297310	28.2007646194047	48.9031740158882	49.871274141483	17.1386140899373	28.1751715066557	14.3975288315030	17.0485306862271	21.9371337688589	29.2213388957221
27	16.8948414176208	32.8053888580921	21.8186237972690	27.315496990477	22.5611991294249	29.9798456787299	12.4442319562321	6.24440809599162	14.4112952884797	11.6554403285016	26.0170689628419	18.2689836513285
28	35.2868337308980	34.1852732845801	12.4692466084424	36.483868394935	36.2259789314584	49.6777270587276	16.5051028656454	14.4672301977191	16.3281773043006	11.6173137134488	20.1665303583703	30.3876766518876
29	12.5260219491139	34.1440906782921	25.7949441182175	37.1584103720715	46.5142214500588	32.1631495653329	8.79159379802937	26.9017549766198	11.4372916068348	7.99175904701417	22.4479924482249	34.1590507311126
30	10.2097920227754	18.0359147249686	16.3765075168808	16.6828722770218	26.3326722438627	20.9532835072638	13.8198719473285	16.9728090173155	0	8.55327666340404	11.2937804362677	5.8917106900572
31	6.3157616698535	23.2383278830181	25.2931540273929	12.5605949965726	32.7703159911171	40.5088172402012	6.00728654407398	23.9810079262754	18.4340141268637	12.4681764644262	14.3718626188147	13.6951016330106
32	0	17.2673824246838	0.144066730159999	14.7509143748565	12.2424633747490	12.8419746923338	10.6029458154874	14.2854902181364	8.5914815128801	17.0343591207547	25.6284405263665	5.50837314199178
33	21.8999086455113	31.6559911306338	31.6676810262799	27.6885382580962	43.280703403158	63.1662685390786	14.8147113668576	18.3958709223132	18.6013304001214	26.939135084845	32.1142481199758	26.6521765212082
34	25.6150893035928	30.5222042935502	14.1557535221104	28.7027698008296	22.0127030699706	30.0838793910603	12.0632732258709	20.9838214681356	12.5628544682223	16.8419124814207	5.88186663318862	19.6039221331806
35	13.1919385850673	27.1102629275804	37.9556064487594	32.7921624784739	40.5057902777794	42.364991074186	5.83048923842955	12.8474737318751	16.4739772357087	11.5833231263412	20.9274795506722	34.6208216338172
36	11.5554280437098	3.05140654036947	16.1452394756497	4.79259769940385	16.4336630539828	8.74036364918043	3.49438283178053	7.77426503848999	10.0706642226917	5.88565765859039	32.4595092151393	11.3290677172838
37	20.9615358685439	20.9662622726536	25.289337827531	19.2695019884548	20.1513642445827	35.0364197918557	18.3836746541185	25.1100151792358	17.9552982089937	22.8350905202673	45.9598202165243	27.7923759516739
38	25.0178344041846	33.4048483844801	7.78797530968149	32.8477883298091	31.6673705156325	28.3274307997802	13.0992301005229	18.7551395054348	10.3286698540502	6.10753182413983	14.8441566450801	30.4068150612182
39	28.1923855665611	9.67123448323404	24.0849020673849	28.1540222271761	29.6435157004181	45.9384106923282	0	18.3563307049932	17.1402781904749	12.9419422207241	12.5318783407485	18.9835461280982
40	13.4262867513639	35.4557663183529	46.7827384271345	23.7289738821784	44.3847977981857	35.7782417566049	19.7143890590458	23.5396736490073	11.2887738968441	14.4155697517762	18.1115305194358	26.4714823484675
41	7.42018847408597	32.2529678071947	28.0869921818533	22.8345065002229	27.2957526005807	20.9536852488667	8.57041325244046	14.1059117996821	11.8164112611234	12.7685972053693	28.9801111977821	15.6782661675701
42	21.3225636012289	26.4403948503134	30.7998598825755	13.0983157972674	36.6003812744231	35.5009074762414	15.8870256406089	7.27375167384302	8.28425730140804	10.1405418601371	23.0214102896879	13.407267660264
43	18.5513972855798	29.5778958382390	8.96892614230523	20.8816789464575	27.1249872578175	10.3364376106728	18.3830962260392	9.29362914943801	13.5266926325486	11.8050554699047	25.3756007757393	19.4258927986448
44	11.2663414713712	0	0	17.3227770455019	40.9448728051353	14.6529981319296	3.29990955590747	15.4889927099125	20.1906933530587	13.5352737190081	18.0457290482281	0
45	41.8160485908255	60.0554504040296	18.9949191050128	37.6121232125077	59.0151546510539	42.4555871082287	20.1899938046312	19.6626990931658	29.8038528604927	38.4901168304665	39.775149766784	24.0548205646934
46	23.6290377632428	40.8207976283185	0	27.8899143591681	40.2143247901317	27.2394195893272	8.37030393213765	13.1224732071777	17.3232480665144	19.0206093644294	14.5473697927037	9.10893345687405
47	25.3251160539217	37.995486713256	15.4741348178032	28.5876145826702	59.9090046931321	30.8302753390423	15.3033105444722	27.8652030602358	21.5492392538088	27.7038594470924	29.3244204084963	17.8437745870231
48	29.5974901733975	11.3712924637045	10.0257947789738	27.1582533508519	12.2616523510812	34.4872426768417	20.0502757333032	2.80343204339526	10.6417101129061	10.2521317719004	15.1295453906958	5.71404136884893
49	33.2984152327911	37.2624344326428	19.0962447289721	18.7184314803336	33.984659502343	42.4152141802281	17.5310828021217	16.1115878194362	31.7035113489536	16.6439735253443	25.6495288407546	20.6717249733644
50	26.1966067259604	52.3314967718988	21.1518870716402	32.0250352442081	41.0297513021121	32.0007071545434	23.3633759287228	26.9786703027342	5.12382647188175	18.6872996099048	22.4735358224783	11.5606739853261
51	32.3720411783512	26.994451300995	19.2032602751609	34.1081696580524	45.1923590983441	31.9361750565687	14.2519269708209	32.4119748026638	21.5173793231771	26.0358145013854	23.0194873029162	31.7732946709564
52	13.5897714870550	0	8.59884969075364	28.6363309711680	12.8330600083387	11.1394980633953	19.6710594939285	3.53964683924907	10.0560269806101	10.7884397580689	6.19064602987538	7.77415653733954
53	35.3284306191345	41.0113791862203	29.403527640838	19.9293623702784	30.2200019861949	48.4167164854313	23.1608683435486	26.2246361087464	10.2477677111003	23.7502378954547	17.8307310253006	14.0774286953115
54	18.2523476619439	31.5298200686095	14.0262286884990	34.9120078045195	27.5910000304465	20.6824007520452	13.6375793281053	13.0456021728778	16.5295113660530	6.68773812479345	15.5270768414548	24.9306459418853
55	32.0172075802222	29.8951428886993	31.6046158933972	15.7275613393130	37.7169915216753	27.502126938774	16.0178828162663	32.9109626448962	16.4183121269763	19.7787923739762	26.3247246784359	25.4726733272165
56	28.7777311380316	47.0931944171474	47.7960952523484	51.6886050924946	50.7075156372512	23.8217915938452	27.7769795485589	16.3760890745183	18.0263277589241	20.9862452506203	29.4129349711808	32.9781354964291
57	19.7035199442151	52.9891578490353	21.9648948033934	40.2438096333777	32.9011302460779	13.0531254402425	10.1560430172295	26.7372784859224	8.2203360308217	24.1125941417751	27.0496506616717	20.8564713185360
58	0	15.5866713673420	22.0157769815116	22.0397269607637	40.9224814110404	18.1542601561624	18.4382560994489	10.7705203235973	9.37241246856535	20.1129682733688	19.4929262159206	11.1444699219780
59	12.6987544749698	5.18333829737153	27.2741064056814	23.8137509475460	30.4909642334866	12.2351338459487	12.6680638754503	26.348905463934	16.4348022605040	1.61604024438922	25.4051954142328	10.0530549053685
60	16.0095894282201	17.1320937998586	35.268987035351	25.9796023599784	20.4801377771156	18.7410860592075	16.9125721205925	3.80577210554709	28.3378084749515	11.4400353713674	17.2247813941818	11.3671491329847
61	16.2245247823404	13.7844434736531	30.4715459070372	22.8317375226635	25.3301438965375	27.8038842218196	20.0576067530489	11.8663975327040	18.4503932974034	6.59937316309757	1.61990186081600	24.6418473876081
62	18.1075219901518	33.0760074864103	27.6747157986708	28.3715748690227	13.0398008180616	34.5347299075302	16.2664962939007	22.5588165981746	23.0813958447175	14.4087320119811	27.8601997177246	25.1522606569632
63	18.9214402833322	35.3957392156841	29.6736302170946	35.3137676457465	27.9315189719619	32.6925828333229	25.0111173202964	9.16045480757762	12.5185868757820	17.8215339977035	26.4260639673506	18.9908451630461
64	7.28343987735538	24.8306391615011	1.45945367151588	20.9446968701307	31.2137905976723	36.4140644866228	7.21552777462694	21.6887136066627	26.3426171409865	19.9434573108482	8.90899226249792	12.3972947928297
65	19.1223585734739	21.2089653939819	4.32060569962907	25.9471652108052	17.2723399485589	18.3282472406354	11.6924520267363	24.0913495568875	6.32754944037108	18.009344798273	20.6732086689983	11.2982392072436
66	20.8447855020654	23.6796738725318	22.0318755651678	28.7879436445317	22.2550032682360	24.1560966054244	18.5738813442154	20.4317901298809	12.5317045428591	20.1270936310824	2.00276577476681	4.33853086359251
67	20.9864958520749	47.5823628922677	11.7395097383902	44.4707760451881	49.2955245654502	41.7923489106963	10.7184190537194	15.1704971377630	7.09606028177133	30.6865575037022	31.1484327588744	17.2346797434954
68	12.1289501594371	15.4701495330076	23.4465549855833	26.9214653153737	14.4860086653763	20.1517064651164	23.8852193781487	0	0	19.8414541667168	20.2425963156227	13.4653192337965
69	23.4825986931613	40.7010679256491	32.5298482242169	20.2163295476025	22.8886410638784	51.6364737452546	7.36802406490291	17.3306818383798	8.69850185677996	16.8571682971223	26.9419867368513	19.4382445363865
70	17.4776041765397	30.2163406107535	39.6801919346578	23.3221367423904	25.2563549098902	47.6272838752977	25.93657083714	20.7601404080306	13.0995247366669	17.6054489558709	24.65217852682	11.4863037648074
71	14.5773845806656	27.7044143601417	15.9736999844415	29.7147351732685	19.4532182265356	11.4512204781754	17.8286149927261	21.5726009883983	10.6168351709527	22.7539640695326	23.9287726729025	3.78676133863389
72	3.82833477470231	33.7415177074545	7.4620340624765	20.0876465351507	52.074518460402	7.49926688823128	25.5938571368034	18.3390798182842	10.3106658070736	15.7619611578629	29.5803814196415	23.9347690777314
73	19.5655164984967	32.3168704065960	28.9912484501894	23.4628898063491	21.9641400476633	24.4977599589707	11.0731265258530	10.8457120553493	14.1229040812385	16.6565594481987	20.2295794946674	19.9905748549922
74	28.5064762026642	29.6776148378113	18.5677822153355	37.9598776034259	35.9911108420184	55.4915136682398	13.4431840685915	20.9578731139824	24.6497811767532	19.9351323290377	23.7945222484072	26.9089855742614
75	24.5819004882884	16.4609656686352	22.0475911595673	25.2766034311979	42.0770748312418	28.3441462225361	10.0966858290795	22.2667680623982	17.6148975903391	15.9751642276679	24.1090701332522	20.4541335197256
76	22.8159943362906	43.7150654923581	14.2450341993972	41.2215826125769	41.9603147460517	42.2246083963425	22.4177996103906	10.7210583274100	39.8349971878373	31.6820260870062	22.1224308548208	21.3378116257669
77	18.626299045707	38.2868969164696	24.4206071867499	26.7647263797752	51.6751592145369	23.5203183274591	11.7512927633504	15.1335138729786	14.0129878113162	19.3713071689331	35.4034357406358	20.0618710007509
78	32.7547718233576	49.1929469614427	23.9151785911984	50.1402604470697	55.9666818734215	40.6924493404977	20.8720043915893	24.3314274421846	20.0795205090547	27.3039868558507	35.5435514421916	30.0836144897866
79	19.1596868777899	24.9774707665512	25.0052201241120	31.2178595167420	61.5736678139532	43.8371091442586	17.2915462028604	26.1354580371037	23.8731707372572	19.8352312398626	28.0201910493011	22.3975670231320
80	19.8853191873863	13.7140881754131	4.95707587541126	12.0438999947452	53.5858053695899	10.5656931312690	15.8354998402459	17.1439939150359	9.3833405245842	14.7672491864706	32.5318081193064	3.10464495929063
81	21.230702857608	14.7356171412546	16.6336357815898	31.0568338421688	32.0232880283749	16.2047656406636	14.9765903877931	9.9587977506732	7.76320541934647	16.0901917827196	10.1424780847423	14.2457302204792
82	16.1374483365075	41.7893097092411	11.9732917451675	18.3516269386158	33.1547629618883	53.739519360313	22.7114119929301	27.6077727890802	19.3492967357047	20.3851343711779	22.2904197921968	25.6586018722108
83	18.5790254718669	28.2158530762927	28.1274116371336	31.0892815156331	23.7486401478242	22.9097648750682	13.4084993063233	22.2399161677143	21.1510337721304	17.2050530962991	34.364355831349	16.3263667060366
84	0	21.2555445786290	15.9281494846339	31.4873565709660	29.0502616916898	18.8462904774034	14.7839242932665	21.7801313907816	18.2801188225997	17.6509854441077	23.9720487036094	20.8450655301437
85	15.7122564733775	16.3269752458747	20.7573061182804	13.8017144615365	42.8265947950604	28.3308411514523	11.9055042516172	29.6913184280493	18.8843287323298	16.7443661198346	21.2742859584567	27.2423319337704
86	33.7054695427367	18.5607952727065	15.4184846375201	43.8904904929653	39.8502531835704	6.38860182747988	13.1922598499785	8.91675047127774	11.4284764948628	7.50104237051913	25.7936287121844	8.77692762043826
87	17.7566548820187	37.8971300324408	36.2834873080084	42.5973511700838	51.9498047818484	24.1438697834544	18.1446166879610	23.6770225135509	16.1780019049257	15.4661335230803	32.1375024844309	23.1094219206456
88	12.7707824559307	35.9770930944515	18.6927549284059	28.2467046521399	34.8907244537086	31.6127993345407	12.4160662525234	23.4615233730304	11.3041460866188	18.6949678431805	22.3036083270190	30.3125613838954
89	22.7635329171602	46.4964235280918	13.3091424841831	19.3464950133439	22.7085759427422	50.5618491417002	14.4930756567658	11.8225056512380	17.0564501581301	20.8791200207412	22.2679044626111	31.2995831129801
90	21.7373525337607	18.7703244512496	22.0280728818730	23.5029824582775	52.6170858885895	32.5536487219082	12.2356042910475	22.0640364565071	16.9522420419289	9.0805559287276	19.8888360213017	20.3057213438488
91	6.81950321154992	15.6644867379595	11.7916782990909	16.3811003200375	23.1113346151285	19.8522096959793	13.9160709779100	10.6171152042498	9.63148487967423	16.1317463659757	9.67152211678758	8.34255943615073
92	13.5525989641695	40.2905874339526	18.1675586723646	26.2888726533821	24.8748477210972	56.1431349944371	24.3856498443169	19.2328355349758	19.4631347022318	15.2174949342523	20.9725256355240	23.3204974140502
93	16.5048707291618	19.3605460458397	27.7742153778001	18.5769826345076	2.9958521349344	21.4131201348401	9.99803632431433	8.9400123219186	9.74258873182575	9.5560695741133	8.85033923959876	4.27280701373915
94	21.0595878669280	14.6424771533875	33.0161060700014	27.0618166402662	30.0221727708759	36.0191024288834	17.8882949029495	24.2678059875579	1.62649229728838	20.9594769551739	17.5349069309028	16.4171221507443
95	15.3685935279482	12.5337435340768	11.3204409184439	13.8963019996743	9.21259489597063	28.8258496851129	22.9687908147097	12.9928441071809	0	16.3308012592728	11.9666585793119	10.0051046159677
96	10.7069311239494	0	18.2008516197127	20.7607931188230	12.3405779890755	17.9421833233725	7.36725220347383	3.38985406350199	10.4369584389376	17.1909200353100	0	0
97	21.0231952225574	20.7472502013748	22.2920292777693	18.0917030950435	26.2254185617881	38.7467078468523	11.0896929783622	19.8035499015804	7.5440981216975	23.9757173560141	21.2962134715794	15.5657041139190
98	20.5582907755203	21.4548041496073	26.3682394451581	19.1042289445255	21.0874749517995	61.303149404547	16.9049002787790	25.2232573347267	14.2241589926279	18.9102838636813	25.1442733122590	29.4050817497931
99	27.1420019112786	23.1186244817980	28.4857802413391	30.7749032268721	21.9643245430158	20.0301778620717	13.8512588354433	18.6408322524669	11.4730127442338	6.4744774878866	12.4246440299633	27.9884350592665
100	26.1225871400372	31.2872006398723	18.6496535971034	42.488150982259	11.8621129182291	29.7460501997719	11.9298010489016	8.1483118176819	18.8180767922548	16.5788744698028	29.068004325582	16.5825192363972
101	25.681665756527	40.3211828042956	21.1276283654338	28.6662241648354	17.0980069311536	46.1302991948744	19.5682343705691	20.3042044428431	26.7756815061489	14.5114931684817	18.7068447493917	39.8470252924812
102	34.0289216142820	25.9023592794669	39.964891473789	22.6187813095251	50.0404556529463	60.262838574168	13.343456478099	19.2432515082752	6.10676166295826	14.4850695943234	17.6284376230923	30.9409895471177
103	8.1572978565786	34.980981130017	40.4884700349406	29.4919090295064	50.711823232809	31.3911914429382	18.3401176961791	20.6336975220458	22.0074504796009	12.2155888391760	21.5970843609195	21.4335959034936
104	23.2548881503718	8.89206775698144	10.1926883444653	8.74228976421291	15.2365613761011	10.0694499823700	20.4076581178900	7.65401483176983	7.19968505002737	9.71245371291255	17.1853189077149	20.8085765842081
105	29.1645763087839	28.1497634720979	39.8161918461575	21.4455124310138	37.4771742844462	18.0151613066986	15.6699329267842	17.0390867315638	13.6897819095475	19.6412473760998	27.2870523408503	14.8450081322636
106	22.0574772106660	34.775359500573	32.5687932542184	39.3414229820345	22.7871408925439	32.8487453979936	21.796013122377	29.822489753802	12.6931888120017	22.666544394971	19.8338400569784	24.4553939990928
107	18.0790101995537	23.8343295538326	11.5093080831980	25.7860240041695	40.3350276568035	22.7834770512478	9.5617386773269	17.6357476867792	7.3751849893373	18.1992812618099	17.5673136996422	10.4283294711235
108	34.9474822286851	41.1330713538603	43.0757162584775	32.0017711304989	56.1984248573028	21.5963823754846	11.0276585377339	20.1961725891965	20.5036712852008	11.7596388260861	35.7342026817904	22.2521428476961
109	14.9406158318666	38.2239698503046	18.6920758098002	30.9207771333522	48.9233482622558	40.6762757880690	11.6998596822769	19.2186687301071	30.8406109058899	18.5948190781676	25.6549507334337	26.3827119909447
110	7.24172447088502	0	20.2494387012525	17.1623127298517	7.41367509875783	14.3182601700124	3.11259153097702	7.24189876443746	4.70430241579483	13.9779961143514	16.4309473006694	4.13180150158276
111	7.28789627575872	28.9201559639682	5.85770100308836	22.3785519470984	20.7663474043380	17.6824588638674	7.46598465966125	23.94921673311	9.8125417038335	1.68738006456574	24.3142325554285	5.03392096190195
112	19.3126290135087	0	8.60099109156003	22.4643124918509	41.3959540689037	11.2554237968176	10.3962508092680	20.4105304345068	9.51392339111763	19.4957655268111	3.39330058972389	5.20474697071386
113	12.4180493607675	45.1535427216316	6.33084536837104	25.2869153953142	15.5339144554602	41.6337837252926	14.7850581391175	25.5365361937111	6.83376550254873	10.4425036873377	35.569725238556	28.7718915326251
114	18.9425527976621	6.31265279735911	9.43363949082751	15.3307057602484	31.1031854484523	10.6130977476952	6.60170041402998	0	10.0302909218114	18.4139436885981	7.9030612062243	0
115	5.78540017358272	36.5229706800554	26.8675306649772	17.2638021445610	54.0158085563319	18.1959017430885	10.9773465547797	15.5146178729375	16.4843196550845	16.3027809142098	33.5640484617816	30.7404455311803
116	39.3446358336004	38.4800569442137	47.2473647600902	33.7447268187779	32.9291013932611	44.8887309072617	17.745750017536	25.7015017732096	35.4452733469239	5.52979007782999	33.0014858508128	31.4280867373125
117	0	33.7168935601147	44.1415714503625	43.3050349884027	29.0459558652748	19.0308717720880	10.4555259993025	13.7158592738694	20.3108750625226	4.20673595662725	15.6452638553003	24.4333360541968
118	0	20.1617510318202	16.0907141333559	23.3545096495135	25.738115332864	19.0472384203806	3.57515315884655	0.565417079230018	9.5275125078439	7.35368042223325	9.51143623868523	17.5955157726052
119	22.2623764076848	21.4675238918323	8.12817609033148	23.9089153486619	29.2845141411332	46.9036597004241	11.2683294740398	24.6220362060831	7.06378024735266	4.86333440196416	16.6826619903673	8.16654573397213
120	3.65721952903797	6.25215189199646	18.2936979665040	23.985463269141	3.33252388204451	36.2037635439476	2.83091800571248	15.3616471390349	16.6767499269404	11.6604893235873	28.7256104377178	16.8523830327310
121	33.0557166440398	46.9869866225764	38.208615793708	27.4871782532472	55.1605391576438	59.4412563198873	19.5866313203940	26.5273522960046	17.228022156028	23.3189202972070	27.363155328513	30.6923717258524
122	22.6188242296666	5.94589821608766	6.37665636388889	32.1360127943660	21.4319172152415	38.5275115031903	7.84668076933258	8.65391890372638	8.15336616680043	11.7667496918964	23.9021195390485	19.9885179296790
123	22.2777389931287	45.5075364929661	30.0444851672643	37.0833309837999	36.9476001019179	30.4377169811859	23.7150475995221	22.1068501856274	31.9357820854191	23.8676983140302	29.9557621849795	26.4344286560785
124	28.4947411998235	21.6739315435576	10.1175690308345	19.9448474667381	37.1770754059951	13.1140873885887	4.40395109464631	13.3186253596702	18.4690034111109	8.2612077368613	14.1623847478791	9.900026521347
125	5.13925116604948	13.8332917460195	0.213234349977874	20.0592333251400	12.3463577046520	29.1100840415742	10.0019119538939	20.2174058283477	20.256251318503	9.67132967924275	17.9865509594782	7.31206940523885
126	17.3766995792136	46.9258365881391	33.782437035167	27.9369649819422	19.2196708912942	42.5832758943756	12.4736165923555	18.2162770989114	11.4458466563419	22.2383374587659	37.062121260167	33.7592530571652
127	20.3805749136335	37.5202444738008	29.1322179331826	32.0930908986439	32.2165600065923	37.6305843560255	15.2438727436706	26.7007670836307	23.8557928287592	18.0914180793429	26.6674965848103	17.3203743924224
128	33.1380715677192	39.8709878415635	17.1290834863628	24.7779011787226	37.815700295309	19.7198577925895	23.9370212031075	18.4041252241445	19.6671318145475	14.7275315713995	26.7100048598115	22.5324429117807
129	6.96497442021476	0	12.6475208717849	13.6185781328581	0	6.00880629680819	13.5680798211508	9.94074464136648	17.3504575966478	12.1617495969453	11.6428069866502	3.1364576394602
130	22.3998132206022	27.7359130019729	42.0815756552003	28.6861023226778	45.7326492795464	17.9087721872794	21.7120199187976	26.5808636317102	29.0098095653938	14.5621614414679	18.5682590363899	17.1432867331565
131	18.8095294550494	25.0627602109087	32.2261899430127	11.9100372312658	21.7706342476503	29.0730238437657	15.1625976300563	8.23573219721222	24.5745521221957	3.41750683692065	15.8510965726461	16.2565560555887
132	28.2459117066232	47.7413670779507	32.4450029871855	36.5386475318401	32.3688343034916	33.9142282379755	24.0073875476365	21.8484719095432	16.664522171145	19.7091866083137	26.131747095506	33.4762892469481
133	31.5486233996011	38.0458643069971	35.7747600067217	25.9053559449214	33.9107890216204	40.1145023567953	15.5144971921244	21.3855739073821	22.4813617787297	22.9661704435380	40.589414916982	34.4560829003091
134	26.653744570135	29.8697594728080	30.0374954019352	7.92866478942666	26.8931653174704	35.3641171999161	15.2436830617321	16.6770571239988	25.2887905040438	11.3680640394303	29.9096989427363	21.6604346638701
135	32.0832076662647	35.1034497746332	24.9316729666745	38.4539991758196	22.5014054432463	41.3018473638757	21.9674111426965	32.237043251027	23.7018315398296	14.2517100763425	31.9089640373474	18.4560194816523
136	11.0834506898242	18.7624721512152	33.7027666804027	9.77863164561717	20.8252212749579	38.1290190973957	17.1962715045781	9.03945753916868	20.19354689812	16.8869438106036	12.4610820445022	13.5331396606631
137	17.7118313381204	21.8023455017139	19.3935844506137	23.9642742031468	33.9822179573243	11.2435276095098	10.2741097830811	13.5894785028558	8.85278267601237	17.1003891545978	10.5269042325424	9.56861302322642
138	10.0657091366105	36.37125991155	25.7323178784140	18.3959338945841	51.309273647617	9.9054238947729	11.8249714931702	23.3979464260657	17.8931755530925	23.6873966644287	18.6246420838881	7.92908033012703
139	13.2957077474761	18.4796077112493	22.0390972159438	20.0454456903488	31.4914031991932	51.6711479404343	9.63300102218414	15.3530779388606	12.3869477095504	5.69312476302068	21.3047754689859	5.00250501196885
140	0	0	0	8.92930238313648	14.050994104777	0	15.7690202237536	5.33612224822413	12.4219261280119	4.41591319578606	9.31292895668648	0
141	6.03457462981173	12.8585124449945	21.4408584548597	13.6583113556253	33.6088419969461	24.3286892334169	8.97570616574362	21.5728110244863	8.59403841123767	12.0038052957545	13.2755339508672	6.78485693909191
142	22.1292019217144	45.3071489495506	22.5133085121074	43.201879273755	36.7694184525696	12.6861460599559	19.1495187761345	18.0341392130851	12.5242036887546	15.6524898389277	16.3229936437032	19.5865665436786
143	22.3546524640026	54.0491440279631	18.5283958333932	38.6133414873797	46.177055810701	33.4342898970414	18.8647936132821	33.0727244624105	20.0446954314829	24.2297783585227	34.5767981917300	38.1666594270888
144	19.5947320951736	2.35438517677336	0	18.8478517500546	30.5934751794424	14.8520393349210	14.2020848520196	20.5055299765272	4.56255385429849	9.63999371067314	12.2677461622058	1.71451790072894
145	17.2192475957707	5.17707060570924	21.1320302846106	0	12.8066224247636	8.9478041987633	8.05553150280934	5.09262868375409	0	12.3643810674022	12.4348407610088	18.0728012078154
146	22.8388697774155	50.6688732283356	30.2153103986772	33.1742219975815	33.7738705399021	51.680665338901	16.2638912032609	33.5270290611834	25.9802513637229	9.17358838607117	25.1365007628054	25.5075510484240
147	9.03661474445312	26.7572109705621	23.4411518176223	11.0547003442602	31.3553649501716	28.2413369176464	10.9818534996595	17.5436522463371	8.32632120344979	4.18309120888215	24.1303440446859	19.0795482260996
148	28.7066180124507	24.9314562280815	38.4804810656715	44.4289032913508	42.0771585158277	13.5132468359122	19.2702200443712	16.1381679900735	13.3082851184434	13.4003438678811	30.2477110476906	33.192285496378
149	22.1321545134357	17.0736572145977	30.712271157299	17.9759485443517	51.517799523908	26.7095774371316	18.3044941590784	17.0520313497042	26.2803169022064	14.1833924217848	19.5699752570137	13.5217428241685
150	19.0288200074255	33.1419419673703	12.5565823581772	26.4098804388368	19.2913184333047	33.9890279759661	13.0994316335699	11.8175650106105	6.27698008784571	14.4980741729652	14.9441442210846	15.4670166925461
151	18.7164669502606	12.3988284144747	20.1987225227255	1.47343237125662	21.0458760240649	15.5600484212805	4.09613140928582	3.28222337597763	14.1225081824172	14.1393862076014	32.4738071533539	29.7285171240996
152	31.3992897916544	50.3339458193748	26.7484662165114	30.0705560128	57.0982871098467	39.9680987243067	24.5034127587208	27.8294294669058	28.7566429431968	23.0020999001511	28.8248665848659	32.8531536268692
153	20.0879435575618	41.344780654136	0.164874384480793	27.3994007493454	45.2019774094361	22.6342273110029	14.852713329917	17.0009008345443	0.862996400414946	20.7603441529652	11.8044029523447	10.8845863042357
154	22.1391930560854	8.95149394117032	8.6512360386464	24.4407532940769	28.3126285810821	17.1575773789959	13.3440799066773	21.1330971903400	1.04154051146914	8.96028367621467	14.9257482867976	6.74894962024304
155	4.85139213130653	34.2205205627431	0	23.6967933374235	33.0322918342613	0	14.0320584055342	23.2260876138387	4.81059186021109	15.5862441854371	20.520510751207	1.00651705911781
156	21.2235354192165	13.3663668590139	0	39.6811012493404	41.1771207116669	19.1332131027341	7.04933579697512	13.1181080803915	18.2246758899154	6.77014770006043	11.4392200782271	25.1941713791734
157	19.0720743970871	16.9573054148445	16.4750217828908	10.2413060095069	25.1769594777388	24.2422320468184	7.71765155593659	20.9143781168616	11.1111004209362	9.93833378126646	27.7343635835824	2.95928039788106
158	27.5023523435185	51.8736310779222	20.3206836310061	45.0921946326958	52.5779123682056	36.9003822507525	18.9254064487227	17.0133149246735	22.7164737481367	18.7317343808465	18.6692572813300	27.2230840603450
159	23.8812484214045	8.64302125580911	29.9526646495681	32.3600253766007	21.1560006069960	15.5970813600558	15.4501338120676	15.1010217856644	11.1661309784072	4.84250472894188	23.4332675363932	4.23235442489998
160	21.0413029394983	32.8631383464965	32.3821414093362	29.1012448732281	44.6717388457118	50.304361166776	18.2184520058204	18.9934017850402	22.3743909043197	25.0955589386910	17.1386036365834	23.3921376522445
161	26.9242523617647	45.3294726656804	20.8012031705647	36.2711843397258	42.0143507551451	30.863888384803	14.7382445790522	26.8394151838549	15.0874318496428	23.4561145860111	16.8183224771407	23.3145376783376
162	22.0781588557305	44.5999811296349	16.1952795318143	40.2016105427707	54.8738475514302	43.1375909471168	7.5143786424314	22.7522392274254	20.8335418786301	14.5664333618900	24.6922624434523	11.2947557257080
163	19.6325664730260	38.5992751214073	38.7601335741349	32.7743284608951	46.9510288372425	30.8639070732441	16.2656660282046	20.3216425541594	16.5112561723615	22.4733801730966	31.1408872528053	19.5133595843409
164	20.8685076377626	24.9960143241253	13.6666064596916	29.4227839223288	22.2484115985956	21.0284435103646	14.4683472198816	19.5923745991066	11.9750419746807	13.2249322026751	16.7677655742001	14.4118108263949
165	11.4034702873653	15.5005680291989	19.2792230312954	26.0014061015194	34.1983840208007	34.6087028213550	17.1249663159518	22.0693921355906	20.2908655499379	19.0721347502138	22.0831141071201	18.7334260663998
166	21.4568665593227	39.2149520477915	45.5915871133862	29.7936649105388	48.0524843955961	47.7212593786779	10.5800017887600	14.2736575927591	27.9047242664828	9.28587780114496	11.2407057787774	21.5260861077589
167	24.6491605123923	9.73672171124899	26.62013551344	18.1865457889583	25.6563977096841	38.7500872287742	9.73418323078933	17.6839987955207	12.7312013641673	3.82211067466021	26.9542925914197	2.80028060419545
168	22.8103880806467	33.3727597426038	28.3463704482448	27.8408796790215	12.0970615709390	25.0878543392056	12.9415632372809	32.4084743415715	23.7558565403263	14.9607006088991	17.4603686780027	20.1994437922535
169	31.4538837196069	42.3630049215194	18.0300136144057	8.15572741174935	42.7570309143393	33.0439892136349	12.5089411733339	27.8802953051182	14.6116060260923	24.4719548425263	24.2033151118831	21.7038782423251
170	5.088183619044	34.9660539646244	25.9646761834420	16.2956657184574	17.1883964818464	36.6871139635758	14.5871242692082	16.5691450301785	19.0450616915397	19.9243665605278	31.0134770140511	7.75450188084161
171	20.0768737545088	24.0927541824339	24.9971946504325	22.8062092041994	42.4402847320261	46.2102714462990	10.6911860010062	12.2281703007426	1.9741590080025	14.5422554940420	31.5258857297831	16.6593635035483
172	7.66665968913443	33.4523002537347	40.4297967028129	38.9826837826305	43.3070375342454	7.49707383288641	14.7999961423472	19.0563778217492	18.9734935106201	7.84119838453294	23.6310315399044	11.9494571102049
173	14.7376384080958	54.1017360562292	23.4078846772716	30.0557205321876	46.0489628388031	28.6363108349373	12.4597983829182	18.32445422164	25.865799567706	16.8523411825497	25.9079112810945	8.33593477185059
174	23.5823605870671	31.5217390548187	40.0388205794351	48.6976584223068	49.7050378338909	22.335973757637	12.7199657049189	14.6795387428935	22.5240659730180	11.9980737006768	15.8466772472522	27.2431571434464
175	21.3904498744035	21.0877292562467	18.9641600832564	30.1151523815754	43.3933424414338	11.4454666795557	13.6037250314436	18.7276312908159	9.5665051935011	21.6701674248469	28.6748876252291	31.9409172583987
176	19.8296354108237	36.774976338315	41.8170975211900	21.6154409140858	38.0503045954899	42.0388779533855	14.0003909373404	21.3265552333754	12.9895337129797	18.4895795719113	20.0149246744563	18.9814399645101
177	19.6329085660668	8.10351362038307	16.6577661911538	27.2164002356606	5.74327629170113	16.3074413080018	7.68779202707447	24.2453803655195	11.4341838266997	14.3720365047761	10.0242413230027	10.081955895227
178	23.0443628829387	35.6246241859634	1.36676284846068	36.4111247204956	22.9078596627693	4.99336160222316	13.8587197159341	18.4488168276742	0	21.9130477202592	13.1099939000872	11.5085097676921
179	15.7713220654782	25.6536066074035	27.1245220260232	43.3844300520408	43.8047682756077	10.6687377445626	12.1350449994371	20.0541273836191	20.7809569488301	15.9378051491008	16.9644350247702	11.6251729660446
180	4.87061506808751	6.75383504418016	10.5547037537533	22.1023419486487	60.2214983742405	27.4567479634261	3.36544496568913	13.3194569211211	10.5341231352703	8.18756754427612	8.06956698598031	2.6121228140778
181	16.4487918085432	17.4500853726383	31.9478972717367	18.4206740147214	49.7414573521283	48.2951564008711	12.3499359991205	27.9708680387928	13.5153282102982	15.8273418373785	25.4067431082829	13.0108805334609
182	22.4630009229126	30.8519442551613	17.3816885299024	38.6685652213814	40.1945797847972	21.7064999850978	11.147439982222	21.8652350818734	5.25974860804947	17.4272648722389	23.8427590212259	5.98503888072026
183	17.0228536977544	25.7266477229258	19.5832434210547	33.3934133169388	51.0336635153918	14.9475407726831	13.5635965738070	18.6379561463647	3.19426657084602	14.6319204383847	28.1841059329217	17.4337324007595
184	16.3157993684905	26.0923037575895	10.6050680272326	23.77712594604	38.4196353313686	42.7266952415503	10.3503003313037	26.1505477100628	9.422866790387	15.8119032251079	14.1073304836458	11.6172281935539
185	27.1202765280273	49.5778048911653	41.873138681063	60.669124355155	30.9034637090881	40.6572542321361	26.1776627100761	28.1314561928779	31.3361674117273	24.1069345434353	25.1378346106029	35.4848909210587
186	2.85701371003822	5.23425408006546	31.6865802028823	13.8129560284953	15.8105870303748	21.8775666124807	8.49876043457736	18.1345089652915	7.1031338310904	10.6480741333099	20.2120457846533	6.9729727785519
187	11.4734741975545	16.8219631792123	14.4675876705769	36.3561894907881	35.3215469342232	16.4178025185564	17.9900446255782	17.6280275639597	6.00413779000191	13.8923609233734	20.7980176469511	8.25990231579392
188	22.4787660613095	42.7947922159329	15.8082566540004	22.5504276229977	54.8134209743181	15.3271794474052	9.7460839522989	15.7534235879304	16.5265180407845	6.90183028402079	24.2515411521126	12.8461454105224
189	29.3699463393451	49.6677142122636	28.5219202438819	34.8526925704223	30.0683755897512	31.5423451426303	16.3350317262053	28.8123174669344	19.6980744831181	12.6677380363737	20.575093219374	24.3900049864950
190	13.3162389742925	0	14.0452881096115	15.4447250488407	35.7653622491486	23.9523214432283	11.1728297346914	15.2613847834584	11.8470588381846	0	17.3898423182718	0
191	7.73185792824428	30.7087583659328	28.821329570887	37.4233559185092	71.8711329429678	17.9154138782342	25.4181824728553	31.6956087062705	29.3088103996778	29.8648156332724	25.7037109121230	39.1923778721814
192	25.7150383719723	31.3694147129249	36.6878709024986	32.7128657580139	36.6331954757545	9.18185570120952	20.0691466243053	23.7474181057124	21.3558572984088	16.8720469515090	23.2881408577557	16.5916501222092
193	4.07438799497603	34.4292937896286	29.360026234163	24.8643465828221	47.0760100484796	26.9386910711825	25.3048641951571	26.4536268267542	12.0799103294348	14.7531776479966	29.4496068280945	23.4082484556593
194	17.7056773034291	22.8811411393193	20.8634387709259	34.9805470950754	34.4928585162657	27.4211568906308	9.68044559749738	18.3654474238915	11.1160627888817	6.04947896995993	19.6982934275678	13.2082068301276
195	34.1091020648864	43.8204712549943	13.4892460593741	32.0611434259782	30.008261465729	52.3058490742561	14.2766788047994	23.7587620529584	25.5179171681919	19.2717982835898	44.9236614707695	28.4060721815307
196	35.392294098722	40.0153919631181	20.7015316551736	45.5801802637371	49.7663121279153	44.4586478825777	26.2108068675881	21.5409172162221	25.4462096894832	27.9377145983237	35.1423493052629	31.1416597424186
197	12.9051689576739	35.5876297333209	20.5395785826646	38.4732602006837	46.084333336939	28.4971543992108	16.5860440316753	19.0365873010315	11.5196203858261	15.1357296100024	30.2439496324318	30.9790618684214
198	15.6845297790599	10.5632459474831	19.1698425947953	10.1443496132738	15.0832332414182	5.52988573347623	16.4365783329164	10.7308486571247	16.7337230626735	8.28508612551169	9.98817831800977	0
199	23.9842822151573	18.9537431623647	3.45566255310151	16.9110452316755	34.8866490660231	0	11.7249664785959	8.13704597569472	24.7394690785521	12.0433254289009	19.9462654687178	19.305356863821
200	31.4306152251974	18.043252253911	21.3270099910178	20.4546545154726	29.1511080806698	0	13.6329145012114	24.7394418046200	19.3890192145683	17.3929525582567	11.4622437423852	11.7202670166406
