# Supplementary material for: Simulated data from a genotype-to-phenotype crop growth model for pepper
Source: Data Brief. 2021 May 11;36:107119. doi: 10.1016/j.dib.2021.107119 (PMC8165395; doi:10.1016/j.dib.2021.107119)
Supplement: Supplementary file 1 [file mmc1.zip › Full 100 GxE datasets/100 -- h2 = 0.3/573320538 200 0.64 0.48 0.64 0.95 0.8 11 GxEyield.csv]

	NL1-15	NL1-20	NL1-25	NL5-15	NL5-20	NL5-25	SP1-15	SP1-20	SP1-25	SP5-15	SP5-20	SP5-25
1	14.4534582517755	0	21.5666917678961	26.2727085799754	13.0693670577045	13.0775169987290	0	1.45741614776370	7.36079430523133	6.09327006203146	17.3400010979265	11.1831711655682
2	17.0408216758264	34.7220856298314	25.8712011657736	24.7608207040955	34.1934169920790	21.5071419488343	18.9930760914331	25.5655046658136	20.3137052072381	21.2508119491034	15.4772145469575	27.2731372608737
3	16.6041760311331	23.1880666738466	10.6460994100325	31.4624044448663	51.436631487053	34.2028808990231	9.4088172752664	8.36676514732155	0	8.54745110583398	16.9575905737665	4.10096554420546
4	15.2228529902762	40.7165644659176	30.8611379740458	31.4822731457224	42.681151716975	37.6071811438508	16.3231928808545	32.0857744034239	30.5697534732571	19.0411649073968	28.7857665944616	20.2984356357688
5	33.9346381217687	30.1924192452557	11.6030852883761	18.3025467246570	37.7290218048743	42.0365456353826	18.1750367605541	17.7687553423819	10.1549230217406	25.4986379580392	17.6778067817888	27.9575806745196
6	4.55624135902401	5.16417135294249	14.7573067415856	12.4484800809012	12.1698188910421	32.4501406537615	11.3335925162952	8.73385344276694	19.8661037322552	2.56753081935677	31.2233746895728	15.6497711140891
7	20.7435528010905	23.9566589618933	8.89865767419794	26.6503045339497	40.8160819055407	0	7.27664819257405	17.909277830727	0	2.6933235768393	21.0568960924695	10.6342889800716
8	29.2228279691568	19.3567550614485	15.7539375785757	11.5420870423907	13.9706292175889	23.8120946665418	18.7308630327247	32.7582785846432	23.1808569386369	15.1606456688057	31.0109101156826	34.3071294888810
9	8.83528205634495	16.5592995075150	13.6103270823978	20.2403364398551	17.1838268867505	9.59245210815532	8.11380298266709	0	12.6350436578126	9.64509077359287	28.6616770968920	27.1583911797334
10	16.5653683619691	0	0.289171002111432	22.5502400204186	10.6923060761345	4.61525670245882	11.1653167536036	0	2.32957957577837	11.0117668915135	10.0460210036032	2.66398420652120
11	11.5915673691287	25.1527625361259	31.0883295975419	25.8085672570902	55.1045685350212	25.1715812873616	13.5218472839871	23.0778106969582	20.2477507820295	15.4240528078045	21.0900118815623	13.3589223519836
12	36.7333638337177	35.7004356705738	28.3458528212033	18.0006359934358	64.3879312943741	16.0477550913205	9.89900228227573	19.8445143565781	28.7181155100124	21.8463292597758	24.4656172897611	25.1719858909984
13	24.2996646472774	37.4324738624923	32.8120268426971	33.8707813955061	38.4075742358954	28.3954086429366	22.6593148397007	17.4190345870026	16.4815774360450	9.96441721499445	31.0376016108018	26.9788074797122
14	10.9312364905461	18.2846037931631	9.99553098946268	12.7838599668820	24.3486192812567	2.37952385345837	5.32938186045158	17.1662829030618	12.1838042128807	6.33021950990313	27.9131618166627	14.4032906972334
15	25.5307364785076	35.7819786922052	19.8475239869251	34.7511343195475	33.4997628474538	30.2423787208137	21.3018186764662	19.0008685394055	0.456247802002405	18.5411866697429	27.7293836310618	18.1068674188359
16	19.1170129359286	11.2318002242267	9.62351969920782	19.5528643896873	26.0281441866046	16.0795756343877	16.1842135115939	18.8316468041266	3.79700477098589	16.7936835866995	22.2936741381138	7.7696792571004
17	15.5915161486381	39.9477261293311	33.3501357151883	28.0528998446447	48.5845300770848	68.2025880408921	10.3746572206276	9.3747474170914	21.7453604757747	18.4503213599260	38.7861892094459	17.3533114962046
18	18.6462535260258	23.6815496958312	29.4274989472732	30.5712642880139	32.4355203587076	0.393275070027876	29.0268770363862	20.4714700308912	15.0505056474169	20.2216675707261	16.1150570337293	20.7263652020960
19	19.7509890435369	15.7174220457441	22.9404943584242	34.1001892648467	34.5526835568502	26.2670381176090	7.89464133560578	5.42481108383106	5.13832854416463	10.0972834215652	32.8833163315184	21.9982380593570
20	24.6404699464374	30.3630278278209	39.8038142132441	19.7278940088198	22.307118187449	39.5899340383985	7.4179123241275	22.2084242332296	24.2479440514156	17.2322600440893	33.0000574400835	18.1914281600805
21	20.0389771871183	41.2469507493248	23.7684862594691	38.2755883067913	61.1580415477062	26.9855163352417	12.1429370544283	27.1137063623020	18.9543148257606	16.4689121922916	23.4968671215342	8.6978274550077
22	19.3144066699245	25.5815799622748	17.1454669817424	14.7863006030859	60.3885037944349	23.3328251785373	17.1991630616501	24.6934376365492	11.9293193365017	31.8133364955989	21.8051623366406	14.4915935568926
23	6.78461032416671	6.79556761703489	15.0060959806123	23.1772752386725	25.6804184599717	31.9558568962292	8.00854601508599	15.9213500589547	15.4820650212349	21.5500754245852	9.61978958861575	15.7951439614867
24	20.4189007834677	28.2640857675301	35.4427314814914	27.7477541720700	32.6252695226070	44.1850152809578	16.8890503616708	23.9011251005274	16.7952359438903	16.3326889861379	12.4370544066589	23.9064681278223
25	23.6040946860712	38.265469409965	6.5268574517348	41.2872954730226	56.075082133199	47.6475269302104	17.4473899309998	15.4676249941676	20.5316977564262	15.3307365194330	27.5402525639577	19.5102671420289
26	20.6192144580096	24.7020389094273	24.4112214199005	35.0986357027095	59.3697182733069	30.7505112769626	14.5382080092697	21.3893293625691	16.040316034467	20.6069549712440	24.0296348819294	21.5346280684497
27	0.811971740295004	12.7010773429959	0.391624694390407	11.7742383339723	29.1221106981034	21.8104563361316	6.53918353600282	11.8304106713651	0	3.32566254397651	18.2850639791261	10.0096141465809
28	18.2526748418028	15.4862273621525	33.605785538354	16.2077942123072	20.6239120491608	22.9417600659340	5.29666921992366	5.42867713530233	18.9397474716592	16.4162533814997	11.6106177627814	22.5157839967241
29	24.2779765744449	41.1901073165593	26.9948572840445	19.8123528320694	52.7671631829154	36.0132107419275	15.1937332157344	29.0920780208780	22.6896160160997	8.96473224514837	29.9164816922137	19.1829351335970
30	11.6823778335928	37.141163563801	42.1210097153037	15.5347723593895	27.8164981883725	25.0044891650322	12.8668785176948	24.3717262412877	17.8136015313452	0	36.7773099500141	33.4644206566399
31	5.22668110225781	17.0842806171616	17.2011796877937	20.5360547267990	37.9387231689876	26.6493828412916	4.66858940809324	17.9649575971331	14.1697989062355	13.8479433868826	9.64832215869013	21.8900650536936
32	16.9047049448909	34.2540542197496	29.8412196300151	21.228637635385	4.96719319184573	30.7224623580873	25.2676596156324	17.5153917007061	12.6675677155965	16.3614926134899	22.9915186751449	18.4258330307429
33	25.1223751503098	0	12.5074575388099	23.30863727782	0	14.6999641263982	12.4496231184911	4.05880033221614	11.7777545790067	13.4645864171060	3.79265377319696	21.182355011582
34	12.9751013178089	23.4366669551192	16.0137508992213	32.8080271682607	24.953660684854	13.1887463611679	16.6489321929761	21.7401728234335	21.3893430886764	6.70930193281976	23.0211182774675	8.0312846127366
35	12.6181160085612	16.8838606808991	17.5149048971093	23.1769323370269	39.7331650733358	10.4087810806407	12.6231800189577	17.3300012212598	26.0469318638638	9.49230978984678	7.64534493762586	11.0654633561841
36	21.5072783654694	27.6654916570813	26.4745361816609	5.57159585588099	35.4251694519183	21.8737747567339	20.8223560745762	16.9960034531525	17.2617240814861	12.5044567738438	13.3588302451129	25.1695277018057
37	20.5553669276288	7.8361360843212	9.6907892315847	26.2123841633783	15.5301139279794	11.7272465549897	12.5031731775764	16.0664381409722	8.91155633207053	13.2585664044444	15.5733998756579	0
38	19.0603504752136	36.6634893835808	22.4626801810642	48.8103104335831	33.9254700678618	22.3709765602422	14.7997232599289	16.9228782504541	27.9520346834650	10.4215243431094	20.4717658750246	11.6708625789557
39	15.2124803263838	31.0250807749291	19.3578533121410	19.7689666352766	45.343673182556	47.4593817873979	14.2259135664041	21.6317540274993	27.8787504811627	17.0629731660431	28.3525516957218	10.5971066570052
40	0	34.3737784779298	25.9979277989231	26.9495051636835	51.1466338090397	27.9848310127291	18.2555457661487	14.3135255376811	21.2692186172948	11.6523183848160	30.2074297491739	28.1777654060314
41	18.5875389880198	11.4653077721287	19.9441919923464	19.6886944276197	34.8937624092954	10.9894687543234	8.86968517685304	0	19.1616734399429	12.5690473777568	9.71690792048498	20.8432115597257
42	11.8135632921627	34.0753808086734	31.5357705318499	35.7900283550889	26.2391264021393	20.5375081991112	20.9415912850655	19.7249417800688	24.2020650788450	17.9928464468151	22.8156506856632	22.7502679419012
43	30.6621019243896	39.2880486123774	28.9996843987037	10.1238395005818	47.7481262115007	26.1313206890198	9.66874168533338	17.3497569330730	16.4895971495267	19.2878524888290	23.5232629738937	19.5725259391865
44	31.7981946143227	36.7687572089481	43.6623895312158	15.0035390892685	55.6862814142859	30.3705783383164	19.4502591880154	28.1854834660283	11.7252566156782	25.8508986895723	21.1190027368736	36.5757299247242
45	22.5009165788321	19.2278806764476	0	5.51442830634643	11.5693549647759	37.3815666292237	0	2.85348239110657	9.9837629703086	4.99720979083273	6.36427105942609	12.1713010413802
46	8.81410285874419	17.551417294503	10.8797776836008	32.1518847177628	43.0602878513898	19.0864597344501	13.0239406099340	19.0282605108178	16.8594943514983	15.2656184928981	20.8996794383298	14.7328382093577
47	27.6434957922576	29.5886993102658	21.1835200891485	0	7.7853871733179	35.4454534528952	20.7812994213986	27.3480536001059	5.59837506808659	10.3088856996844	32.9399453149553	24.9485275336933
48	33.4833645441578	9.00383495406547	22.0923656226849	26.0885250180699	43.1074173215741	31.8636565056858	21.9790381703900	30.3546126052975	23.7712817086343	10.8292824315975	25.9002332305308	15.6373544038780
49	18.6158168422762	44.868762807483	24.1701871353467	20.2434259228921	66.5108790526198	50.5577824636142	27.3431566731959	16.5087957140613	9.91770200078652	23.0093215525164	25.6572462676183	6.3024723986239
50	22.4026768944048	29.9073719748511	23.3766242864297	29.7173607384167	40.6124999233354	16.1838260291768	5.85876671903188	18.3979822690429	4.33953194881227	9.52075278160368	17.2510335536589	19.3647192737006
51	23.319593923177	36.8904399431354	19.0820291787899	27.9254402598469	37.4351168512208	38.0188104981845	5.22347648340799	28.9223237033829	6.30301901501068	10.1719936102575	36.0591848165359	22.4668662625454
52	18.0755479186326	21.6907043762926	27.8612000211458	38.0991312136404	45.3855945221146	30.4264891183692	9.6257226701656	7.38562729919107	1.76064038135211	11.9454081086914	28.2241544844293	11.8675494270864
53	28.9372341692413	29.3094062020114	37.7117415173263	20.9999015204486	34.2014109076572	38.6685680254565	8.11663460961983	21.9584398844775	27.1261871574344	16.2276826741904	19.3273571281198	11.2361920805354
54	11.2879387648627	38.4809089577829	16.9868499650120	10.5844302766242	27.3222118506265	11.1552563645665	17.3855555956659	21.3855247751165	17.7157361075781	15.1077368995072	10.6528087205628	21.9413088679689
55	19.9541785657395	1.14883108976271	0.145567254230681	11.9446004586434	9.9572385838229	23.2955985556413	9.87436170928597	16.4524268651524	11.2144865031568	19.2554299798880	35.9150390916215	12.2358790795521
56	21.5681307687869	56.4640528843142	41.5778379799996	34.5686349030849	54.5745216297173	26.2210469161643	5.21595037627109	23.7604411826592	7.86490367897432	22.4641922706521	17.4111638420695	29.1380510157295
57	19.8982922866366	21.5987063100312	30.6617775180797	16.5265669946838	23.9380216027829	29.0963924253091	14.6874386305066	14.2121001194292	15.7055993902591	9.99187670005279	17.4929672093385	20.5869639058569
58	19.2325824427062	28.6943247868127	34.2157181733532	23.8034521455859	36.2132965016025	16.0427604116261	10.6672287281877	22.9572145471549	15.4366373471654	9.38763822211326	32.0629364298308	17.1606640373424
59	20.0196650422061	9.04218866540111	12.0486168792664	17.5025108338615	11.5704935132489	17.6200563968589	11.1127777926654	4.63491905210724	15.4399831515895	1.03590239536844	17.3962880690778	10.2983843369817
60	15.871898593339	45.3702478853272	30.1015853076964	32.4494997170833	42.1700365022333	8.00371463173436	16.1364260815207	26.8501568645588	26.9586317322207	12.1062739067067	31.8119648258405	31.7920843850558
61	25.9868074465881	27.2208607698332	11.5438396700353	27.633328034968	41.028669683773	46.1495089449228	7.43112967276422	31.2287130997339	10.8659871431316	13.4677538691692	18.3596803680614	11.4558124135825
62	7.58410909197672	6.70128820930674	38.9586910811836	33.6339417305443	39.6289690679119	32.9520764743436	11.8414183959915	12.1351326002840	18.3270605068839	17.3848560614166	32.806637235578	33.9651795216242
63	27.342873113017	37.2295145676192	8.49550517359244	12.8732659364921	43.644951646368	31.5646675303978	12.8285700307118	9.50337687523606	20.3137054477234	11.0025863156183	24.1666014357924	26.3180433556185
64	28.0108256042659	44.0277498939009	4.33141163506413	32.4361563589863	31.1807382235683	30.6690376316299	18.8925885699993	18.086969780807	5.77765078934501	11.9298780928018	20.5322604291688	15.3436786262255
65	31.2593020387257	46.7057005872742	16.5003878467071	14.4443692918700	59.5125967324494	33.1035465189594	18.6739481838709	26.2435426738393	11.5353174710741	19.5743476838669	29.5545722953323	22.5822248253456
66	21.8677821165944	21.4380968393548	21.9210837144636	33.1807885202347	28.5047774471177	34.4721637217352	4.39567986230243	7.36309627189772	15.9067129665249	19.8335575534491	31.8163536064130	18.3836969649105
67	11.2353125711207	31.3752628882688	15.3825550649272	17.6407124216074	65.1915411759377	33.4829554985770	9.8483602622973	20.1453171724416	17.6165334982127	20.5436760841307	31.1867018337553	18.2971641569933
68	13.5130387626315	6.31548440329964	48.207968393625	38.0773034551809	42.5369040139599	20.7366674010959	7.83482324457998	21.7749472894489	6.78031451537847	8.7618563005435	10.6355523887591	14.4700551147866
69	30.7713574276663	19.3028454843541	36.8008496393758	20.4780728398739	53.8832975093577	54.6108215781409	11.8779635686997	28.7928231691949	17.2538503460337	22.5113770776861	16.4471380092243	27.1056151184167
70	11.7684702840524	18.8088854548728	6.71919606230825	27.5433515471614	20.0828619404987	10.7549478619348	1.80117576353978	15.5092097941082	9.0724044430302	7.62847136618684	25.684293458462	14.8009627526945
71	19.7832692788561	20.8802187696197	6.7502787187076	34.7086085925153	20.6286978500205	29.5922460566489	12.2399934163525	23.2384569005726	17.8002225537461	13.5924652743966	0.572513230198467	19.6268201765171
72	11.4303165888870	21.2463936211046	27.4925706321315	14.1181720554510	37.5007374582988	23.9202725348435	7.94408232816146	9.36701782588971	19.5416616592345	9.93033795086441	27.8660530275989	14.1941320483211
73	18.0304609589174	51.6070739307024	31.467282628719	40.9816692814751	44.1784942971235	38.5441892274374	24.6931449250315	18.6986496768351	13.7306226830276	14.5850854857661	18.6561894423190	11.8347916884934
74	19.1570296884713	25.5933677376172	6.56556239069042	32.4945827906674	33.8946101874274	27.4794663950626	7.29090039207625	26.4470336160655	26.4160414125225	19.2286103678045	23.6048618651818	13.5245415288408
75	27.5457338775257	42.5602253599091	9.44558279582638	23.1697257051012	37.2383030488551	31.4102099004295	9.97951827191246	18.6368620212956	9.82241737849107	10.4336309630058	29.7827968375535	17.0167215632629
76	27.4916153030384	31.3018954760719	5.29004564032438	30.5686597953501	39.8458757313597	6.15288936078972	9.48817579619835	1.59925767004499	18.3250438191561	20.9555349182426	14.0034227273981	31.0966561693046
77	28.9124142709282	20.5326214559538	0	17.766039434177	16.1499066713270	10.8849495234832	10.6327328965055	13.1877818930074	17.6267868568792	23.8767062844272	27.7521410150341	19.5343670262135
78	25.9915633354599	47.2596525008802	29.9452551689968	40.4389217554618	50.3276060061379	22.5727105063093	6.81958659242014	13.3058725585185	7.25468485402949	10.5127361903657	17.3230806196979	25.5747674700378
79	12.8735493202410	26.4591972756139	38.2681449156588	25.995597758933	55.2141866573432	49.1553043862491	16.4683434780010	21.8585316504776	17.8718864203125	23.4211042512522	13.5581351897672	16.1177416788384
80	27.2083119605044	21.342210675501	27.3402855892489	20.1912354479254	40.7846349268636	34.8730003621012	17.5127226676014	11.9973262196999	15.0945243172474	24.6497613356360	23.5440038994394	21.5706190551104
81	25.3470920114867	36.0758188859247	37.3898821901582	36.1366638030149	63.1117838179907	33.9876747972837	23.7809578734436	23.7440284366426	24.1161661967349	23.5706807193766	23.0647404850682	17.5714135042894
82	14.2589489323507	12.3453005167716	10.7351690125521	15.0349942421457	22.1459381855157	23.5365739508059	9.05162334792339	22.5813946243896	15.6512648943379	17.8064868246521	27.6453631704902	9.52594665783229
83	24.1649933520172	36.7000126100692	8.64356626996595	26.8049436393926	27.9059983903657	48.2055338374227	15.2780029566241	21.4930103348595	11.1175205825849	17.2153748786724	14.7476700723796	13.4007955985273
84	20.8600274774656	34.8774744195249	20.0089848591939	28.6613992123140	34.0593052155317	25.6433871078106	7.65463433142147	35.1666890609556	20.4292676105515	17.3175464842289	32.112893335162	28.8382692277051
85	29.2081732959519	37.4455686389743	16.6826172004786	37.8451174910109	36.8928585944501	13.3706021059957	7.64476547888125	25.2982609442218	8.82226296137364	13.5425579644656	6.69040967046593	18.4619813724341
86	5.14574087675461	2.11869246083305	6.44944802849764	21.0503645627007	0	30.9058545200683	2.8421929773547	9.0374594983763	8.67723214931426	1.04466161145404	6.57572158059949	17.5567446097818
87	23.1362077135002	29.3465730358774	28.9208063251364	21.127000739179	53.4268435777451	17.4484798200127	15.4797357691097	21.4231772120613	22.7458814853608	12.7542302675782	25.0495835049410	11.9501467637954
88	14.6108166988261	10.9364043120860	21.2506335561546	24.7940126308073	31.1056679897607	26.7422054070078	6.28087479780575	16.1557277074394	7.17772916225949	1.31279302299583	26.6925410134259	0
89	17.3262811667797	28.3240975987166	16.3921926032989	23.0937111312205	30.9492413633737	33.4965157646377	16.3390866493293	20.1607324781014	12.3849351330035	12.1573292266989	15.2105500495354	16.6355524909487
90	18.6374758167709	20.3676656121325	25.2740520308154	13.7928749893002	30.0530346405380	29.7531179875694	6.01152112717013	15.3273155326630	13.3426382217587	22.5203615328741	8.69616618160548	9.82362267935264
91	33.5841205990952	45.4400955755494	28.8496499015896	33.0824623418528	56.9417822740258	26.3118641029646	23.5183877257802	31.1866969332848	28.6801678490077	28.2527462308555	17.1831334556544	20.9625949514600
92	30.4225133310076	37.4579342363314	32.2116355485448	8.39637122928103	47.7508541116366	42.1693975461953	15.6888194404079	27.8037270222299	23.8755830812019	27.6052074621349	34.3237658527210	38.8249578260429
93	14.2921448052875	15.1028541770309	6.42748237042779	18.6233681147661	37.2142889780588	25.8731458510001	18.2528082201500	19.0775915196782	3.01105136045077	24.8498788537525	16.4428854636394	26.4015937825172
94	17.1183157037842	32.9553610972415	24.7899760327351	24.3410440872947	23.4831360484825	43.1081080279313	17.9048668998911	21.8407162100941	11.2248440115644	25.1533172367324	39.5732737572725	16.0571092522173
95	19.3274412972433	0.0719605504168577	0	27.3783056177729	34.9915959782167	25.3359875144924	15.8200345206226	4.23024888859937	9.89237597002312	5.17119268211135	6.99159319481522	1.70612772290042
96	14.1459129402525	24.1330374944093	11.2042461934177	11.3080602652919	7.89021435115255	7.25079507322381	12.2756910839363	12.8210513412998	1.65782864007369	10.0734261810351	14.1286239548171	17.9501862476258
97	43.0145408741256	41.1734257230816	17.0509305280780	41.587302748522	33.3847085669917	18.0354139590750	20.7688771675903	16.8995363700277	7.93210110297239	20.7698266102687	19.2410779768485	0
98	17.4200101737752	1.90957269839414	13.3868311589369	14.8470942544752	15.2426891243301	22.7267828692911	0.292051355182798	23.6426896461445	8.89967176966348	17.5468499444072	9.90853059923012	10.6819325967732
99	0	1.04278918448307	4.9788144777521	23.3005500029022	2.47725827177251	18.5790130023727	7.36237740003622	11.2086819216025	7.8882060741425	15.3497140172420	0.767390657107876	9.8632371516338
100	13.2922987916185	16.6929504843685	12.3142559788497	38.7197531468351	35.9544255089602	29.7816838192456	13.7218336402389	24.0346665885212	5.33088266316167	15.6657520795207	18.4395404806131	3.38636076433285
101	23.1340411074746	16.5805197858087	26.0291198240876	31.0780711590586	49.062454183212	31.0045272011081	17.6250095074012	31.1592035889070	17.1864424574852	15.7289245949272	36.9209842707218	20.5620301924412
102	8.64683595770774	9.65032728701853	25.5794896643026	36.3235266060268	3.92289667992508	26.7791444583554	9.9375474719784	20.6565782769423	0.340636773699782	13.9741747463202	12.4063982477357	17.2717078526764
103	34.4283281028236	35.7689182002822	15.0089998829044	36.6063803721376	39.5275242870152	21.7036307027121	26.8300467040481	22.837712459017	26.0755303975221	15.0503787205069	23.1022666526342	7.87753732535976
104	19.5092181028620	28.5772159292217	12.8124811359256	29.2194915467804	0	9.50372276271711	14.5514772430969	13.4026561447532	12.9539273962758	17.9685817635848	21.1539107710450	0.887619432063042
105	28.8644403537341	53.2891402484726	34.5551119480257	52.1702484314333	40.3933663100996	46.1610114528724	21.2877101543584	29.0529670575836	15.2690068271908	19.9056479277702	32.4221782579800	21.6250067849188
106	34.9476034484861	39.9677667981604	33.0224051880286	30.1602591419084	34.6395775538742	38.0097676815623	12.36115887399	17.7988180159889	27.2607700999016	19.1561266225530	18.3326756225380	23.2365514815682
107	17.0543345339947	24.8519650911201	25.4539631085408	28.7458295644184	30.0457372029489	13.6468249920475	3.98368344519905	11.6471907372221	9.46204576505452	20.7940023101873	27.4594097256737	39.9393235657412
108	1.11065905670844	24.7342117196680	15.1990839395911	33.1077413393853	30.4603686813191	34.8856834386742	17.0753266020908	1.51201831820780	11.1504958737990	12.6993467954188	30.1315443654139	32.4802355842247
109	35.0253996708269	40.4673161959782	20.734506980059	37.2033165752395	48.0097565201814	33.2408424752587	15.9878942537814	25.8973971282284	11.6049262504996	16.998210593012	26.0579445452017	10.6821581464681
110	28.0969215854465	33.1108577589134	36.1033706731238	20.0680973024063	36.0989419465193	34.9563943435199	13.5097606485811	18.5631104165812	18.6189193039744	20.3670187795031	24.3480419449654	12.3785395927169
111	20.3388275419441	31.5968623377517	20.3048096284664	20.3699499250038	27.1811018731056	37.6770391150086	9.23832059874259	23.4479255241535	21.0315368139568	20.4394033325538	12.5217982236437	17.1578338384496
112	29.2960646992149	21.3524720414128	34.232826440794	3.12380416320163	32.8106130766013	22.3405545594876	5.28906987197836	20.5218160929818	15.0216319223776	10.7419932005801	32.3862139317365	13.4506848804875
113	26.5620060765314	36.7768473251599	27.9297129773935	28.3333944694378	51.6593066270426	33.9274758075466	22.0456202065662	20.6733524896310	11.6305057280745	18.397585029078	16.2311622079339	14.2440759121454
114	13.1954552976014	0	10.1370897201307	14.2208559632029	12.7788969761905	25.9451266521212	18.0708463424161	16.7124162413012	4.62838107055666	6.8181188352542	22.0012503654063	0
115	17.5992150912351	41.0245571083927	36.9751333349475	31.7139149932726	57.6459522126343	37.8226892022551	9.95965000623818	17.4665814536313	23.2698075557689	24.4158368699976	19.3481450429716	21.9079705418640
116	13.3754057749753	36.9784048990946	5.43847800369101	19.4489262126208	28.119038596553	23.0727462406982	9.32194229828716	25.3582030640221	18.1390256561829	25.9109203350515	34.6048164428266	22.1534741861367
117	27.8506453621626	38.6166660040722	40.237914732964	17.0190790415787	42.0088344612309	16.4193869645733	17.067091529496	14.3081287884669	20.1860706340807	18.5596358331673	22.368810746547	9.32937349301106
118	27.1977937319289	53.1321245936593	44.0259333471074	36.1082127377991	53.1832036472322	36.3418109059724	28.0032795749667	32.1580010009827	33.5155822864821	21.0013080357213	21.6981945294130	28.0098585396498
119	31.5869159586583	40.485296919225	29.9315767693385	40.681384612418	57.3629993031905	49.1906831767577	11.6869488033989	33.7055410319659	30.6998106545720	23.2116312887300	34.2046363128108	43.2080214000329
120	19.9237708378101	46.0874762294338	28.3533684832370	9.42550613767325	49.9538544283186	45.0571669658586	16.0608397587936	27.1641921044291	8.52556571341576	21.1223687773810	22.3364546310066	19.8730555325372
121	2.42276410946721	44.1918375201575	33.1594782566243	33.6171324417515	35.2430972911838	24.4104272618725	16.5991722178510	24.4132549825332	17.8651412693854	16.4577302638582	15.4102978564289	26.4350056910139
122	11.9947576222283	17.1569417906804	29.1957523115717	16.6811397314906	30.0104408523199	32.6721471484215	13.5865794540131	23.2247578669835	27.3244068770352	6.36984128654944	18.3579762379245	29.4255767222011
123	24.7611809177677	32.8401327004135	27.1953249913991	22.7548325233617	41.1155937851272	42.3600728447704	8.92490668576523	26.4715385982863	14.6707105577489	9.65993004569001	21.1594126678177	32.1898019407965
124	30.3921577327275	29.160220942782	29.6590254573638	23.9240173683877	33.3373585551779	20.3545133321188	24.9610086991452	35.0035092982152	19.5406294082666	17.4715214767292	29.2766823504674	31.3596159060839
125	9.53201368670957	15.9284557401210	30.1946613171653	6.9732153465292	34.8597444785826	27.1790219809187	13.7692476586309	23.0868355761983	18.7197618948612	4.62273669463634	5.1389286638754	13.6758013949517
126	10.3919815740828	16.9279615992959	3.47213186407459	28.8784902484327	32.8137014685170	0	4.60505599736818	4.46721808997319	12.0674419018901	18.1649615252009	12.3230462975917	0
127	24.7650696139166	42.5410978873017	10.5909040646062	26.2309110587576	49.780352424618	27.7398593251652	20.7618411696066	16.7410322191022	35.7858274991531	21.4288798375315	34.8554229142944	6.04912374360842
128	7.79406029924131	16.9958140782415	25.2172613182638	29.7309683432583	30.7938316708867	25.1960589886300	17.45031908329	9.7032706965694	26.8368936686852	16.9574414447381	29.4605679434823	9.89495310599997
129	28.7820142503324	37.5782693957258	29.0107702975762	49.6939109118026	50.7233966724159	22.6568996853186	13.7997200373388	18.5342850779210	6.38703808603735	26.0884889501706	16.5573397599116	26.1831022864593
130	19.4913466581559	12.3466736439672	26.1207665050267	29.5836219060677	32.5197639095859	21.8968499695717	18.4271860709697	14.4910142563511	3.43251122909148	9.84223417560172	23.7919941867794	33.4656274086858
131	24.6478154262629	41.5435003804773	26.7688024885557	42.6516812419394	39.656703143347	39.3834147778784	24.5554867884801	33.4428273017207	21.0361492950665	20.4869078016157	39.3192717442489	27.5957977306085
132	12.1566377478373	19.8041367301485	23.8185517322977	11.1257438218741	26.3968060012235	21.710778831643	21.211610744774	2.77048878254039	11.3980154684974	7.81547061613899	16.4821348550121	10.0633727870626
133	20.5748216258068	16.2216849686446	31.4780468444622	11.2364109031126	55.8795840663593	26.2916817084630	12.3203828732209	28.5975669733911	16.8819627863098	14.71464334118	15.7713612756219	14.1134241089023
134	9.93093247945115	38.1720321374398	5.83762775011514	14.7522267477001	35.6781294630238	16.8106800144121	14.0193283501604	26.7481709378399	3.35476287514582	2.44958056877798	13.3112550619432	18.9132585440443
135	15.6739290093633	17.2503026614909	10.2274586663709	14.9650259503029	7.98051203896594	39.8866863630426	7.59256496859748	15.1082281348023	26.1749994070118	12.5555192281141	9.68302042771278	11.1946189470303
136	16.4359612099158	37.5209788037187	21.6762243805116	48.9286292724395	47.8367765902756	39.3143754529091	14.6521829026042	21.1679503731065	23.1078306868670	14.7618328426425	39.1511601919117	21.0849628655081
137	16.5005968332733	34.4619401379044	24.1082018837766	17.4295039091527	53.4823368801991	43.628421529673	10.7511969245613	24.2670265106316	19.3185515295977	9.23511506643583	35.144117693699	30.5815699547680
138	19.1827228302455	19.9128142104885	4.75390711551964	35.2130798138005	36.6453124096361	27.7070617532075	15.5545453765284	12.3329712827418	18.5251131735833	17.1548200804793	19.3163991684413	19.1028337577011
139	32.7334793294817	28.1373256272391	39.2001791409526	16.6096915295712	34.8465252029414	44.3632843737255	20.6686439471323	17.0668960637039	30.9931279814583	25.2617956852529	31.5309796379598	21.8453582937778
140	21.7106330574348	19.3177628306907	47.8625013603123	30.5308107616214	31.6717835616597	32.8207149512439	10.2238229854360	24.0002896752236	9.63469856920577	18.9373790187416	28.1453203300409	34.3301657542611
141	15.2760163656831	42.0393582373517	17.9059648236801	21.6319695754648	13.9815276672152	28.9564731821748	9.53129284959969	27.6156963114344	14.3832720066009	17.4232188918181	20.3805207816232	25.6447991248509
142	17.8329706886091	17.3286479666481	17.4526288942774	14.7780884943698	18.5062412844300	1.55685333797938	11.3491862314720	24.5409958818258	19.2931234467418	24.0408330328044	3.29867502457149	17.2698473532251
143	9.60560731658792	6.70937109206614	14.1051395736028	0.437669810323548	0	8.36783645514849	4.64247496662362	25.3808261039966	12.3380524903035	10.5057931343838	7.73925178428908	7.51833287307996
144	19.5985141337981	37.9633712583728	28.9761708127522	28.2095202560957	31.9758686029761	59.6726247594946	23.2397640957606	30.7053050474765	14.4112351601824	19.1222046171194	11.4335887775328	17.6905515592044
145	17.0037050124966	37.7364197422843	34.5916983333896	18.6083090715836	9.85252630108845	13.3516504355986	14.6611812381469	20.1866785370563	15.5292329193139	0.196798001058960	23.1794092093671	3.04881183527111
146	20.7674860864363	21.6371800186587	42.1514645377479	37.8560761166168	20.4959707645655	39.8970911639669	8.02795271427682	17.7283101104471	25.9805718378180	11.7609552760128	18.6234253687332	22.3613959834518
147	13.0011553512951	10.6490223707586	0	31.9222538247236	32.8003025647298	25.8385500562324	17.457911263227	18.8275032099908	6.8611695031683	0	18.1386187961352	4.12640658187912
148	34.0696815922016	23.1691378554208	14.9601162603977	19.2315960043361	24.3866769507217	15.6581077484889	9.45842299304183	24.9261973784558	2.78722796189	6.36418701197469	26.2717730452679	17.4490921916615
149	13.5955696617629	33.2212499095576	62.4326083176545	24.5540131527164	48.8363790958065	23.5622391724073	6.00522317259518	19.7266384273148	22.8204532041369	24.9873408288877	26.353255107119	28.1425042620887
150	32.8601625807224	43.0197364068693	47.849374315639	33.2446239048760	31.5543805214749	8.8252233752968	13.6710992614408	18.7742970502432	24.8877114832482	13.1432440868716	18.1518435728135	28.2497752169791
151	26.0846175814329	15.1874966967663	11.0394520898791	20.9969110362552	33.6272811682706	26.980647027923	10.0810053120352	0.06939199586148	19.0478554884836	12.6694308494779	12.3723479353695	16.6377283280514
152	19.8754954999840	48.2846174044322	37.3329500335687	23.5432178515244	47.7225768203511	40.5838393206829	20.1420776492148	31.7656067708416	18.3414926719074	23.1532147786669	36.4993788041170	32.2204418556913
153	8.11273598874081	16.1318756761376	24.5724229631518	32.3213022336854	40.065163866395	27.6572372640937	18.4642888064106	25.7062385295963	12.4650358057168	21.4359619416576	5.19401316158432	14.3720648721672
154	19.2781806114563	24.0217527392423	20.7036243610134	28.2526381398217	23.7706325863531	19.7832449526789	12.8558605586989	17.6067010454426	9.70353049665687	14.7402722025588	9.99548309897818	1.65587040021592
155	22.6596920204783	24.8187718068592	17.0006532150248	30.3725052865958	43.2743114371202	59.0517825926142	12.7881366035654	14.1670771459427	22.7739492987770	18.4156142466895	4.14590665397792	25.6813457930554
156	25.4037144393789	14.8990137038923	16.8301267594331	32.0371653371859	50.7613292435105	11.4103493246034	4.17305043713907	29.6184778054661	13.4960952341475	26.9684414826826	23.7994968576517	16.9956769996303
157	31.6735169837875	37.4663198007898	28.9278699087063	23.6879894401233	40.2790055917683	41.2139586171276	24.2573177812245	28.6639406803946	22.5899432092486	14.4958283416921	40.7398817229605	29.1163228830105
158	7.03443760021232	27.9031265988719	2.12114920742067	23.4021461119383	15.3658099707964	8.68721527340683	14.5977139388108	6.09121344288383	9.6832183341946	20.8085497857391	15.1322242269093	0
159	8.90489147454719	18.9848575608071	20.3595382972111	35.6397172684203	20.8881377818444	13.3968183809400	14.0290321683602	17.8840433708833	20.9157160188242	18.5276630044527	36.9175883927696	23.9748610084873
160	29.3356815572853	12.6491398577366	13.9644213567608	31.2609778674501	27.2383104644564	9.58158617086831	11.8272881638012	9.07524968194154	15.0095162404610	9.8424009043599	19.6039395218998	4.18394462779071
161	25.3464905724297	40.6675701426677	0.375815769440013	25.405174391021	33.5515465160904	32.8704612580462	5.46581497405591	17.7147423677470	13.1329912110739	15.0515482821918	39.7319968663652	14.7757854963143
162	27.7076022178073	36.4445014235986	47.3323148909497	30.4741891062643	43.5282659113694	41.7712199418850	15.8008420601309	23.2502543004448	12.4157882248643	29.8717833540893	24.0204882763444	28.5367869382856
163	25.3569990434566	21.7595557109591	38.9991890993909	37.330619921736	31.9149603427203	53.4809245737475	13.7627545835104	19.3084095546896	20.705919989935	21.6776311975176	22.0344848721043	28.084341224497
164	32.4154228182159	47.0555709599201	18.8749082190341	38.0941294999815	42.1674279849053	22.2761613022952	10.5112838860165	26.9931553735733	9.26554799272704	20.2652018504487	44.5251929725203	19.8004855377081
165	31.1607006764655	49.3529782190631	42.4605204015624	38.4301851317605	54.0361867854738	42.3248292026989	25.1368287448022	35.9105545135775	29.4417067187271	16.2808293354581	37.8447113741542	30.6995794839094
166	18.4934005526335	4.26475840299912	3.55883744412517	27.9833346054517	44.5352118931696	25.6489740834981	13.8069215436513	17.2254178251588	10.4216752288159	10.1759731951925	23.6971970098330	15.1666620572243
167	16.1882832236807	4.50172941271473	8.15670741142046	3.51144113901450	34.2641323295334	14.0602546973684	4.74666822500623	18.3596042031728	3.9477027587814	11.0207261012532	21.7163468677625	0.351574628054237
168	35.4263841755969	22.0639259439386	12.4279359130514	18.0380341385503	30.2492616139676	27.2483448360448	13.8683081894734	23.8803476706797	23.7715327300316	14.1846317178997	31.316333598289	7.13633568013804
169	25.0915078490362	40.4557545663802	22.7392024986497	24.9509111181985	53.8591592051267	33.5062617068876	17.3014783743357	22.0010509238189	15.5741973177368	15.9014154033036	32.1191224071124	25.0126813909857
170	16.3893432541417	24.8018839776857	14.1033331067961	22.8249120674391	18.8816175467118	15.7878006460754	15.5885196498649	9.31517559695747	15.2929057252419	11.2945399356475	21.5513730260942	7.76032825084916
171	15.9170433153980	22.8203102370947	28.8228401780185	30.0832982608350	48.1741035386205	24.4853845145428	21.1054996840328	23.096768873563	15.6799289946817	19.5211740262527	21.7628962770844	8.71664161723654
172	8.45337506120233	2.69291457652153	17.3155933555344	19.7310497154142	21.3410434004074	27.8188972560828	12.9870033446886	16.8312468835354	6.50862414044359	21.7560693537240	25.9706518342049	9.67709501818973
173	30.6864557728872	31.201184378347	25.6665308930873	44.1169937118916	39.5231698133784	43.0625168724291	26.7819998583732	8.04856673209627	13.259721022244	19.4978952043051	37.2305716402048	20.0328703086839
174	28.2486892971046	35.8220296033232	9.60471415583375	28.7699936156874	0	41.0914848539524	11.0148495390044	24.6269372340301	13.7125815039667	9.33858021136189	21.9779790580465	27.7118306419749
175	23.1676639705217	34.6078824076535	37.272257600293	9.39608444301038	39.3321882040657	40.9901206509519	14.6845713878640	29.3163794262786	14.7969381664253	9.01317277233087	16.2720838441617	30.5844275227087
176	20.7859077544839	32.3270480208383	23.1247770257497	45.1466500813737	37.8914296230149	20.0382025905240	17.3594254074474	19.4617153243507	29.5360407044131	18.2650509687916	26.4311567379723	32.7633874990981
177	24.3659935821936	7.0461979057035	20.2017244695264	24.8472374202657	13.3937591577580	51.7906049804462	8.74729924884406	30.6352131044222	5.88799675359394	10.3932873195260	20.4263088040130	5.41809235090665
178	32.1449213636923	40.1892747918302	18.9220784588733	30.7185770734239	42.0113337174352	9.4020859036102	19.3334789432535	24.8431619994115	13.5019312896794	17.0809107021319	14.8439562092943	1.30481108261324
179	16.2626327664721	58.1776293859379	30.6297000869712	46.7522818667988	30.9608568962056	25.1909921976161	21.3703973725252	25.3621375358472	12.0112674476049	11.0022788931241	30.6808925333533	19.2554349987521
180	32.7964874149841	26.4373173394080	25.6254759776098	31.1876820622126	51.3387270834704	30.0939810187996	10.0769347274785	30.6055968028443	23.3801179384536	10.4156730309453	28.9104272059215	18.6994704975215
181	20.1593225301617	28.9559755930367	8.73239785480141	20.5352434560965	42.4303942459369	19.7859192470377	11.3717918038926	26.1925205967578	18.548378616584	10.8164032918331	36.9874335289055	0
182	31.4836485862554	44.8141312641013	20.8437492307522	39.744241855359	50.9233672849266	30.6644791452804	19.0833437334072	19.2303583076246	15.2408308525225	12.8289821639311	26.911046881345	14.5716492798832
183	21.6377793748252	18.6304621182820	29.9426770892171	9.24996707262905	27.8995671084443	19.9545120807302	13.6764453994549	22.1290455137186	12.5386692319571	4.52093950192880	17.8368337132217	20.4676653227990
184	5.3730483653505	19.8908435706571	5.32602065011484	6.84990616230409	32.3880740085982	45.8610551427135	18.7693945443228	27.2845243650354	11.0264527815207	16.5000860217155	22.5549360455301	7.86078343935593
185	13.1086432656681	31.9150727566788	16.8427855894914	37.0737721795483	18.5302866150246	46.2932347757761	11.6245621840685	21.2974287680128	25.8201959154132	17.0647502817750	17.8047416005930	0.553854110406487
186	7.55012381167992	32.0824276591394	34.420873159092	25.7004568604515	42.6453385225389	14.4607467701104	15.7924319258003	18.1349581685551	19.0986081359516	12.2927538848170	19.0066636299789	20.3857212799425
187	13.0326740333700	17.5514426010265	25.1110635647559	21.3013869972705	9.46947642664992	9.56617801572587	6.64247030719677	15.9438934147023	3.44225279259794	18.3599545349680	4.67392818080543	7.88847870553917
188	34.1167156741062	33.524901140621	31.2876613843424	25.9098490776209	36.5125644412172	8.54930355142606	19.5487047342925	32.5691208213323	14.6386010285082	29.7720112155910	22.0994167325512	22.220272566145
189	16.5224781344705	20.0524232871891	9.5542669899369	15.6083672160437	28.2495229968121	18.5288169809526	11.5949592882810	23.9342840142692	8.50130237468531	13.7813286676282	21.1778862740538	17.5566699704230
190	28.6217058482865	42.6784448164892	37.8689600934984	40.8701285271438	51.6463202134552	38.8753195116419	14.8419947235431	31.6072017130125	21.5344356497139	25.6571273293298	21.9355475440181	11.0135509205663
191	14.2016813660080	5.37670735791759	30.5587020267108	27.0383815446299	25.4009521162642	30.6961109961255	15.9323718113257	16.7181199510103	24.3739223068956	13.5531409173322	14.8762778152665	15.9328076310586
192	22.533807397165	45.5269171359153	9.35186424922564	44.3763825859918	35.5877113036344	36.8804814285928	8.4098239716778	30.7484489622262	14.6842771852374	24.4489844842372	14.2663672375241	14.7496656695531
193	16.4396373532400	26.5594282476871	9.79124911033138	34.7435299091863	34.6704204288268	13.6332207127584	9.14564259307837	21.1147241451506	11.5606820711451	8.48270500838355	6.51240069497114	12.5898528691319
194	11.2799126296726	15.9419741104211	6.82122693144788	0	20.9761743540108	27.4247334640752	3.72937882673233	6.05360321999406	5.09106146595401	16.1736273338519	27.2270573751037	23.1963173341671
195	27.8683260889107	28.2258888550294	24.3280307765933	25.8608545008153	32.1477324117249	15.8908335953969	7.146300643042	14.6374246335975	10.7476704096788	11.0690872182943	23.217696359783	23.4652251402421
196	4.45524436139664	30.9394001718075	32.7626211517113	13.0811764806364	32.6173042242646	23.6910135201242	10.7006650948554	38.0005798379836	18.5469549912099	21.5089931941801	18.5135037228335	23.0947706060636
197	24.1862978018031	27.2606970350413	15.0503848222031	25.5407144857995	19.9518909504759	26.1207645666898	14.9375324965004	20.0532200003569	10.9280824860280	5.50392126589509	18.1526747249895	23.5120242926295
198	26.7562118283964	36.3991930924644	29.3813124467626	35.3417320241708	47.1014225825353	41.9243696605337	15.3699523183665	25.1013382387741	13.9464664072403	15.8775393324889	39.5467447750275	35.9750622654906
199	27.6823428686685	60.6621965221658	52.3829199590163	57.6896106192874	51.4798665477802	60.9147398871792	15.3005400315251	34.4613944005197	23.1543803217701	35.4252696397098	50.4673086647011	35.4116981266804
200	17.8443118139413	37.1813775461339	34.0865848136169	8.36503901173665	41.7415948176228	28.5961655767697	8.24468987004609	16.1623878214688	6.59385621222243	10.0719388375073	16.2047217387251	19.4336730250069
