# Supplementary material for: Simulated data from a genotype-to-phenotype crop growth model for pepper
Source: Data Brief. 2021 May 11;36:107119. doi: 10.1016/j.dib.2021.107119 (PMC8165395; doi:10.1016/j.dib.2021.107119)
Supplement: Supplementary file 1 [file mmc1.zip › Full 100 GxE datasets/100 -- h2 = 0.3/60820389 200 0.64 0.48 0.64 0.95 0.8 11 GxEyield.csv]

	NL1-15	NL1-20	NL1-25	NL5-15	NL5-20	NL5-25	SP1-15	SP1-20	SP1-25	SP5-15	SP5-20	SP5-25
1	25.107111456393	37.4554077577063	31.4200921365666	25.3729583658651	59.3605854178258	47.7184151548141	12.0629637950413	20.3174866048561	20.5714610770545	4.75131016304801	21.5843473689563	15.4016609481431
2	6.50565095644666	29.5545796644779	8.78698799288232	35.8741617661533	50.4326337209856	5.21066353412722	9.02620818384316	13.2672197061225	0	18.2141930528401	29.8528729175315	22.0091189029860
3	16.3638733917792	27.3310758764158	5.52571737309531	12.3633451604063	31.7105486285193	38.9759354777512	21.5490619939989	12.1018277618492	16.5448714934769	10.8062195285391	14.7697488075289	13.7531975666479
4	13.6240654861419	21.5425501137811	16.3809959106301	11.3355476366345	29.2988780537322	18.0840821219182	11.8350599510580	16.9106110047629	14.5569090883771	18.0444646175270	27.0107255856161	10.5347397844365
5	26.7453638198615	24.7576439254764	16.2582146422554	34.4736525268031	36.2185026432352	33.6741588960719	4.27951929410167	4.95805005791599	16.6714399457235	7.12523573845814	16.8612257938110	19.7727263740500
6	16.8522763848027	19.7982113814258	11.8766728448684	38.2044401143098	41.4267536601971	38.4745050128684	15.7115326986379	14.5577078377284	20.1362023233097	15.6559027892746	28.1060881558701	14.6084374614071
7	7.10209295465125	4.15904432410975	4.58474615901441	17.4403444293455	6.64926956778633	8.81718201417566	0.0681413351744942	0.0709766181807421	15.7776011936741	5.19802506404153	17.2289032322806	19.1672572748558
8	17.1661333535463	38.2463580269488	34.1650842626726	28.3279992752123	9.80434154457958	11.1130724891545	8.91017641838165	21.1362955448505	13.2644476481470	7.20458637737497	22.518106583812	13.0459778385532
9	11.4651561717569	28.5012412612376	32.7764213010116	36.7548238461450	45.3050873416620	30.7663363040656	12.1341402628307	11.0733427361735	6.32737709670682	22.7249005495677	21.7508429531297	13.1579241534283
10	23.4887125317876	26.6365728045486	25.7798059861056	13.5619067298516	22.8613310164979	17.2655233222959	15.7472909160329	17.2122698889860	23.8763482457142	15.8914387371304	23.6504166683397	16.8583583069580
11	7.11289410130493	16.4084499841239	32.1276118474116	29.3800607584029	39.1798748496044	34.0204568037101	18.9719783512707	18.8626788533018	14.0396914422067	17.0562127201355	21.0263553825608	8.34297108319335
12	15.1565243961022	39.1012612555829	14.0615754610667	24.7369837966273	32.9264490480812	12.9434641248904	8.88665973312346	26.5341811347659	19.5122265844006	18.7475948396451	28.4297978356187	24.5018171693486
13	18.9837023036213	11.2353317575726	26.7421600024246	16.7964211727558	33.6590464285227	14.1400085435316	16.2802680703868	14.6169738629132	8.80594927684823	11.9934182637653	20.3151811228591	27.5288274413976
14	24.3030508584557	32.8173261330745	23.6841432951917	26.3356836114031	26.0662904444101	34.2782435894986	9.77554883075508	19.5210552736119	12.7954535262496	10.2740281642635	23.3933401975304	31.8413006159846
15	30.0423076326832	52.7366607937386	40.3388213114125	54.3769542601837	58.47926832574	41.2641218712293	16.1479960302811	31.0253573454491	30.1866706141838	28.8735039831016	28.1398754212248	37.4584966483311
16	34.703870444926	29.0944208820821	1.77986398444260	41.9626769346537	43.4829533980813	13.2096224102414	21.2102739832796	28.6194362356621	18.2093661397871	22.9231200773372	19.8875149351943	6.67419923986236
17	14.7865287556255	10.1836789606970	0	6.15500211592262	0	20.8685362231868	1.40663549475620	13.8515060469249	18.9870965111293	12.5768346047021	26.3020338456743	12.0526123359767
18	32.1937282573193	41.0760798625845	21.1818072633281	19.2009199024164	37.8412321954541	0	11.6756952552113	13.744594046509	16.9690319032505	23.6486856205074	19.2871405043631	27.1816211972423
19	40.7810272995404	36.4519958701272	41.0324157698976	20.2946693284533	66.0398775160301	35.2824259638122	13.0019425886009	20.4889064353759	12.9920317693017	24.7113957661366	27.6423659091675	27.6053823798051
20	15.8676910719775	46.9684225595045	18.4602969237883	32.1496051677663	24.5886616417178	35.9250901070914	3.92689501416538	19.2704572468047	19.5756705815219	21.7620673421908	28.0955053274226	24.6086561608779
21	13.4003116956401	16.7971887208567	18.9657026732988	23.2018633429338	35.9924233091954	26.8120184567116	8.25355658209831	15.0815069221454	16.5880999696359	16.8373913439434	20.5954320335663	7.08322861126298
22	31.0848524870349	46.1855507024846	26.4097476892184	33.0142086147958	54.315879605267	26.7912473237232	18.3285787690167	23.9066926967345	4.19597608768788	10.7879136256947	34.3046884055946	22.5917642344046
23	24.0380575652781	24.6903902776215	28.0679435367476	25.1489743838802	24.49508459358	23.9516682905737	19.7786479698392	18.8962060311864	11.9473566888154	13.8083970057479	30.6937052836858	14.7977321312737
24	39.1943711363438	39.730846027788	33.3940855250326	29.1692978415475	37.8515537994236	37.3123621516471	21.7487682893802	20.8958978850617	27.6500535121877	20.6657534004779	30.3651951294192	19.5895717658758
25	21.1620502816752	49.3071809051306	52.1096876729090	38.6799862956022	55.0397764239993	66.1571204279539	16.4194700809596	33.9064903191492	30.0785468969122	21.3857121871902	35.3321912951773	38.8700418737515
26	9.60922500914638	32.3622378962894	30.4184710285734	22.1620502267707	20.9751564177459	41.5474520509071	13.4508149252532	14.2721059834109	14.2539063865932	1.00572243307113	18.9558441848056	22.8339170925415
27	31.7020691265697	48.0839947703709	24.0169686287272	37.4204955752049	35.5927739198703	50.7028358644758	20.2949964187059	24.8927252873643	32.2240838359158	17.5701010679456	34.9836166472949	44.7229044152949
28	37.1792028652941	58.5228754377239	28.9178276991471	33.5299808515758	47.3761261553781	18.6206990570765	25.8134951579463	22.5718060305133	9.76995975543063	31.4392339823843	32.0802982925092	23.9852819394641
29	8.06913881518403	12.9547917018491	20.5343162359666	20.4747571468971	18.8743328874843	16.2233724760238	11.6993464123956	13.7387255177674	13.2414256251704	9.09458974486537	2.44345734131036	29.2238248127798
30	9.30320311908168	18.5674687064766	27.3567698084839	22.5755584288568	31.3415678292765	26.7962606905778	12.1032651130215	22.2071528098336	22.8343999248473	8.49555874388914	17.6811374409998	11.2638284059623
31	12.0984029588422	10.079022850332	30.8822588136487	38.2898034883034	13.7591387422064	28.8896282653295	4.44083943813841	22.0528144014101	12.9593091212050	17.1199626865311	9.89033318086093	15.7514480886548
32	22.848481492581	43.9036458607374	27.0171965583186	48.7720524734056	59.572786048988	25.8926593890012	24.2535016170547	24.8987211770254	26.3443563582386	17.0296365318964	30.7643327863730	27.5972209040099
33	11.8163462309430	22.9693731785114	7.56652150116868	18.7038165066232	18.4806725779289	27.1920118663900	11.0948792589278	11.7897860284370	10.7787913532790	7.56835768567714	5.162759142996	11.4052209539254
34	20.0052424105509	16.6469509205446	22.2129286607870	6.86146182996643	31.4420192540622	13.923452641612	9.72594235949443	11.8534060617621	18.7689236326901	22.3067988765394	7.67392137668738	8.39917775471252
35	25.4704974443087	24.2535231106265	15.4172918250256	20.1412782814750	36.5378559695897	39.9331333092639	19.3510337562683	16.1050113615977	17.7496627731196	10.5678738892231	24.0342325723115	15.0895700636915
36	29.7656417021655	34.2877958721225	34.3290785481752	40.9180477808904	54.5219111079803	49.049616291757	15.5667165605373	25.0166143893575	22.4028289311028	23.1257914368916	33.7755040618833	20.8454282388663
37	17.5236648819171	40.3363200445557	21.0069901108697	23.9907982677751	30.4724743212623	9.92076279468696	13.8950464517344	12.7367925571909	12.1879931708726	18.5546604873517	16.128392454584	17.1766967079367
38	16.6150980051428	17.6996413627355	3.2843389091962	4.77808029402094	40.0953614834268	36.0420038469336	5.55738209114097	9.71519620855894	15.1347030292485	22.6335516010480	13.2238539338431	9.59978655294698
39	7.80062301954503	22.9928172032592	31.395869943483	5.68486238832645	67.4296409616753	30.1142570881339	10.3108589520372	10.5008625278147	17.9639975021659	16.9103316981639	23.9998419291552	23.6055633655114
40	7.07117640805676	2.19333500678206	12.2887729951004	22.2015448199288	30.0031319801536	8.56498470884857	5.85051435850738	10.7785224539492	14.8316963581690	7.855610290307	8.29495138009048	20.0635278522156
41	18.9664871784008	43.6046231983951	10.2993148750298	19.6318075324222	41.4040438447388	16.2694945892052	25.1483476650691	18.0563066161686	24.2918242251256	18.3524035415919	28.1485763713789	25.2165489437393
42	21.6823349354541	27.5491874572616	5.3333573892924	33.9520784058958	39.6515003247683	27.7791542546607	18.4202296325937	18.9174251223849	7.6519509937413	17.0765574921456	32.6298394675472	10.3691907569021
43	15.7394585775767	20.2533934238164	30.0356954763654	24.0724695371079	25.2369825867984	15.5500204806233	23.9303105742595	23.9762448573671	15.6293911209055	23.8252045987856	20.7523164828128	13.9241342105234
44	27.5276222884754	38.2367320453614	0	45.8681283743604	34.3981550072111	22.1014289247550	9.25667758677311	17.3177313812054	14.0291746470666	10.1579315463285	29.2661706382624	8.45634629379012
45	23.4671027944601	3.90821857680861	22.9056906121614	20.5641948862483	14.9515255111776	47.0697879811577	0.761825883085391	26.336221714808	12.0982372153391	3.5575047798771	19.0840081542184	7.02794362096881
46	7.83255753282607	17.5073356003956	14.4016936568193	14.9288554443612	31.0068695970347	0	13.3638663285024	16.4009722408492	12.0224517465416	11.5114123559385	19.5306438700535	14.0991125505144
47	19.0066890520468	28.2766218845855	40.8405572189832	32.4203284350212	35.2795440465826	29.9468526261724	17.3776705567228	17.7460748447335	11.6114029675089	9.03000019797257	19.219106688206	27.0212053093905
48	24.2289119480744	32.3375337233539	19.4578178657596	26.4089879603675	33.5733342996991	40.7888976830502	6.21365789126448	27.8474183207119	19.288721366835	13.7466076275245	6.19795190912542	28.5310878291088
49	17.2674203300246	4.89430212706053	16.2140303410025	5.83444784842076	36.0453728600761	26.5017141882198	8.52342899023952	8.53491089824309	15.8343225352055	17.6435029882641	20.8988607071529	4.83407327852451
50	12.0112978491775	29.5542662950786	6.19777977841802	27.0085147193374	18.5127130157230	14.1366880241543	10.7905723968957	13.1599174051197	10.1436450923215	6.37765690407753	25.8673112811761	31.0144867447582
51	25.2257884803147	27.9920136022760	27.7117900080559	24.8049075321478	9.15971623737319	37.1604190923602	18.5084323121725	5.36042243391205	21.8694039112307	13.7741195455277	13.5465012580817	13.2564130355673
52	19.8388374385104	11.2100300242837	25.3967548073594	15.7784042855530	18.5020179653652	26.9866745569831	4.91770563224558	22.8995490226286	9.14505031206879	19.5344020615776	7.75129828384429	22.2099391734072
53	17.9165342377571	8.534827808897	18.9973336723704	25.0410783454487	55.0939576669043	28.0294560876131	9.2202642721312	8.37518660190768	10.3900060546251	11.5039176978406	10.6997141524696	2.73742552467519
54	18.9512064376088	11.7710734285454	6.17660516252793	28.3618499205774	37.7873957803601	21.0377503141597	0.915368613696108	2.84076402914276	16.4729458321082	11.7451892458892	18.1006268322224	23.1429633826569
55	30.816705496952	54.8706703720162	40.3500780853931	21.6197078272380	55.8509447720379	43.3245595270713	20.8323657753494	29.5871764660819	22.9745763315911	22.8288688527643	36.21295871182	25.6051778825751
56	19.8793623198318	25.9103471528973	7.8303271334626	29.8520309401899	48.1315243110335	38.8422542876899	21.9950028933483	26.5652131722548	13.1287535943999	16.2000436392777	27.2959281621689	16.2643545987034
57	25.4979832079518	54.0115835337265	10.4473617092758	39.9023972061672	40.1690216224064	38.7490738800832	13.7562892117593	16.3672161462997	24.4207446594003	10.3295230549703	28.3113017658789	19.6455056166975
58	17.3987919987436	14.2078552721285	20.9699239155557	14.8257523885148	25.2679668969032	26.5022345330661	5.80238074343764	23.0786586436430	21.7258489497411	19.4436680834305	18.8629163060047	4.63527597173069
59	0.0481182499660378	11.2085922492515	34.866856228206	29.8027541890592	40.9208594188016	27.0181300231794	9.0957217390215	17.1764771722336	10.9271876156844	19.6587296182817	0.0170963885041076	1.77491244602528
60	33.1808142448322	48.4706740350787	39.152763023978	33.2489360245747	46.5591535158488	44.4567832960339	20.1461967108275	18.242567960152	19.6465719079676	22.6689646681881	35.067400036573	25.9373407417122
61	22.4871586303196	10.7259029712963	30.4001476725532	7.07188393933018	46.2457318650137	28.1480849419302	6.47180504002368	10.7488220831148	20.6279485364427	19.0073815393107	25.0858558047316	15.5608607828459
62	12.7612350911765	15.6090924120083	20.6388007225876	16.4529362219593	40.9318209133377	7.94170313071156	22.6062966615865	26.1370864603037	13.8551772346482	17.0194369895056	27.3359020990262	22.441056524155
63	24.8851539904526	30.7006512349597	16.3372100845466	18.7721425253569	21.9651154416826	11.1198872172714	7.00064058693173	36.0338342055024	19.1432838195338	3.54671278034023	23.2114007259359	21.5266000418602
64	17.1565360797309	31.5720944916658	15.6564126590508	8.60463087063252	39.0855528625893	31.4558144392569	11.9427940064561	23.0323888492274	8.81286458653368	32.9129145796038	16.8392083042499	3.37312748276016
65	23.2529744547482	36.1043360892386	19.4890107835785	22.4585840129085	42.6395414191270	13.0741102868139	16.2516949959434	26.115976835083	17.0352091943575	25.7180431826819	14.1528168953942	48.2650052916314
66	26.6300458080531	23.2415242966143	21.8974501500588	32.1189044947347	38.5184145449403	31.4550694010567	12.0003135695162	15.4377542124474	21.0249103791225	15.5774601296831	18.4793364669232	20.5746205884886
67	15.4137903902943	29.398742305283	13.6641529761238	28.0801852523311	34.7068981132552	36.9221639540237	11.9646601273049	16.6950482299333	23.5238953388412	10.1300264675586	22.0176458331708	28.8238092034269
68	18.0709832518552	22.5710355715454	6.94890485078645	38.0300137226503	15.2540394685896	14.6546636290943	10.4983167937216	14.095261152028	18.0190946041342	14.2667415463477	13.2299527167624	14.177074440977
69	36.2762504694513	24.4030587165480	9.89476467263233	0	28.0263171541684	31.4913572246114	0.605507600200704	15.7728952137022	11.6553612996573	19.6100004200626	18.8928090965148	17.8132973223209
70	24.7311802551769	32.0576604379609	22.5617780916624	14.0157043989567	40.0381150652805	24.5531020725102	20.3087434511108	25.9479748684066	16.5679430267208	13.6904444739192	39.5991871157968	19.7452495199692
71	7.47004530398266	4.76585034128934	13.9325473158873	12.9315335643814	33.1281413144861	35.8232014656846	5.52358974160684	15.5078009681850	0.400219737138255	2.57590804815287	3.66571482471136	13.0813323162376
72	16.9074348701345	21.9984189896391	15.2209493911238	5.90947490885137	45.0279407961173	15.1012679512377	5.41702395633293	21.7509517339056	20.4151478031987	12.7544492391404	19.9780809866923	6.52108038311249
73	18.7280803845220	22.020276181519	12.3504923400914	19.5398775196010	40.258229745847	8.96773453073584	3.35957325831873	17.12598132086	11.4781851303782	7.18257804168817	9.75264385374366	9.50856633303975
74	30.3127833561	22.1116173470047	10.3310802065791	37.1251490685432	57.4536331577067	18.4740438671939	22.1009737015255	14.6671242634719	28.2514946052353	13.0035770494605	28.4244740584655	13.0247798086813
75	34.2024786814792	41.7386080936885	30.6676772955956	37.8770454175125	34.9551012879337	27.0554740169993	14.4532464301395	25.076612143337	22.3531210675567	15.2219516173754	25.3827193382431	12.0506656031682
76	45.6562056490897	62.6302230564364	30.5074229914626	50.3080538124391	65.1946308340373	51.5966521446384	23.0554936580583	26.3313582796018	24.3059091437368	22.7443645231588	30.9892636323244	30.9677852726178
77	6.58865311499645	16.6811900711251	16.8659277486100	12.7403729848745	53.0911992035316	35.517360293651	14.184778561956	14.6737745988021	19.8230491311498	6.4892621735372	26.3190194327062	20.3921876711953
78	8.6921275342495	26.2701830968224	29.0755341674978	24.2641409910495	37.1225900257108	31.0250324372911	9.5661704666224	10.9283768295117	23.2639892085608	10.2496942196442	27.6561709180455	4.53894640128327
79	24.9739146493322	33.9844985992965	29.2373859502167	39.1133703949901	54.0631335249601	53.6151788215162	18.1218149724739	31.5739898448953	21.8094557675958	27.5957478771769	21.1675729508048	35.8631819093851
80	23.8693323245956	9.74099353428219	27.3198975486195	24.145855171037	37.9932778486258	37.6003028845184	24.2544338047454	2.70136666396829	8.16631998518834	3.71387436687094	7.57711062921742	27.3904190686142
81	5.6636800142725	13.4488346575133	25.545008021303	22.1622875354299	34.6200609805281	25.1045609412815	17.0231765041988	31.7063413883489	6.6522951953748	16.4875389789452	21.8934820913449	13.4263950728586
82	3.76803443430652	0.924441322141302	4.45294841763657	15.6031503129907	43.9059386947838	24.7545713547916	11.7666960059531	8.15058753120351	22.7061019569747	11.5098836151249	25.6783339426187	25.0487562909634
83	36.8909117988561	34.4032882704336	6.64142933612204	55.4314361959946	27.7110219580955	24.0115944973155	17.8690511844186	8.05569992825354	26.0182001727595	29.6493982095002	24.9691948693400	18.0113235600126
84	31.9764872078289	16.1856713318534	30.2745555482400	23.9360981855883	35.2063522001702	7.42408683363573	9.53233313844125	27.4256124073602	18.0438933509219	10.4929615265051	17.5707378557400	9.968537925863
85	19.0189640714514	12.4854914887231	9.81941366133474	33.4038954307832	32.2539642284438	21.7475997276516	9.23669501003871	20.6075949706854	27.9564506265882	14.1877022930839	28.840207420146	24.1283133110530
86	12.1347338067662	39.5285896151191	20.378128441638	38.8465621644428	33.0460288422861	19.0724416627681	16.6406391288588	18.8805025012375	20.2285918446439	21.9730303048635	4.92483017223176	17.4950724121834
87	5.91093072556798	53.0194498975547	35.0688170294724	27.0443141085921	74.9256998083046	36.4049186800822	9.35655531636332	27.8439893200061	17.7891996665576	14.5581011333915	28.9950047578857	18.2898782862438
88	24.1298450390238	21.8554429136263	11.1934111518593	26.7405828205086	37.7563777094894	5.55837021855078	9.35351670335734	22.8545122987857	0	8.98947193385466	37.5482495187815	18.6462452247067
89	4.88636798896820	27.3073990622564	9.7844296027658	22.3001361156501	20.2720040100569	11.0315532639559	9.9560535624098	26.4709303684763	14.8432280219271	19.3759672564107	12.9095829542020	6.6224548635741
90	1.79737600398587	15.8152526669877	15.8879536813509	19.6214958468355	35.8161189382899	52.0452277025902	2.63489143029819	12.3011623148097	13.4404576567008	7.7337406183308	0	24.2435428480834
91	22.1909668948071	21.6323631130355	31.8454497621006	43.70092038921	34.5474601346963	46.0430395079696	17.4479064286707	9.86697572006626	17.2715144021334	22.7485917554258	17.1350746843111	21.1763196081984
92	6.30938152827073	25.1940963467866	16.2400569800384	14.3246672871848	30.0050997545096	43.6913080924714	2.31995023444544	11.3920851695601	12.4451761855636	20.7784240912338	19.8867863886236	31.7514576462901
93	13.5208470143725	44.3432151797043	40.7245105651336	40.0660616302357	29.0477448360503	31.5482343512599	20.5674968558671	15.3431386980799	14.8331369423767	23.9851337399881	17.6605658886887	20.2679063881727
94	20.8132405273733	32.0146464095047	20.5745950171466	34.804774490623	49.8080591638135	36.5505782115993	6.84450934736134	20.6908338922561	16.3955854922618	11.7359759479303	22.5527423053903	22.6941523341493
95	37.0556802038266	52.2305592782794	24.9398623540002	18.8724535296724	51.3246534573905	49.1599406001538	19.2674404360379	28.9278852665078	28.0910805829719	22.3695664478835	26.4540159072625	30.0593712015978
96	41.7235729987231	20.3038346239684	24.5947407039347	27.2551211502607	54.4908472795069	27.1515976222214	16.9703416743761	28.3567562956272	8.86803063474455	5.89848729275392	27.4214721010360	7.6833845637357
97	30.8261120407488	53.36430055873	30.450366809119	39.3851148012612	50.9702424356013	31.3941214965471	22.8693550187557	33.3489875276407	21.4226928469784	18.0819128383309	26.7843197536479	0
98	13.9783738691348	17.3313777856442	14.1477073723855	32.6459445046984	40.6382214067127	23.9807560190251	8.36306782281312	18.5633620656546	16.6137326837059	17.5758345003334	26.4362197154343	25.4024613355513
99	8.59002641206131	14.8415739422136	30.3668736622827	9.01028511660972	28.3381873269970	28.5170669736771	13.1181938131879	15.8706362028115	2.24361361898824	6.91319812598918	27.5220612102309	19.2213573762538
100	28.7427966793266	40.9878098869691	35.0598794094492	39.3740702242828	51.7649278688928	34.3101515002381	9.14045939491855	18.0081777924610	22.7581791840783	15.8589300168208	18.9125666996229	30.5088083968904
101	23.5611732813255	48.9365930127527	22.5353078227929	39.3885537162679	52.2768058477339	34.5908176898157	26.6186561524912	19.8193466655761	20.4673578548331	32.9185778721755	35.6143665163738	19.4748428351330
102	6.48986068905636	25.2287516978488	16.5909276427488	30.5572369589536	3.18436835059110	13.6025148108906	15.6583021755359	14.6399851625313	4.9584535227263	15.1741773335955	25.4395362169394	25.8469206956557
103	28.6229540631672	24.1708283252098	28.8024473709612	28.0896592598987	45.1815631993989	35.7519143859404	13.9006873680024	3.69013607605027	14.4949495081165	10.7828050523290	11.2719658777673	27.9655841150933
104	18.4305697715593	15.633706169133	12.6078494484931	28.2018725188847	23.3210659853686	38.8295284973591	10.1370387248817	21.3894623310272	14.2553825158893	7.81851047944662	11.2712377151506	1.94385653330814
105	15.9388227512714	0	5.21320246388167	16.5383311870439	39.9428471192777	13.2439517761882	8.78287395882154	8.73530252806658	13.0308631068702	12.6131291189809	18.9718918290984	30.3690197550102
106	20.9187741938805	6.81660675863172	16.2894119664344	0.672870653626479	32.4640242209368	25.9335080617153	18.6299853867325	20.6031819989803	25.1271271573916	17.2927343228518	10.3974392664807	24.3793034539247
107	30.4872781382889	41.3000483676903	36.5256800396892	26.5070223096453	32.3364488996600	13.545531850439	20.1709158898852	16.0574922914602	14.3828518135342	8.54337966920128	37.5882053756935	19.4791571728126
108	21.1741898717311	57.0834557796743	19.3783759526368	26.6982017867749	44.2452006689379	38.324476999576	24.2954222162294	30.4459823061970	25.2813124884565	18.6938656304830	29.1012373907851	21.860476728662
109	6.5010994894491	29.3073947405232	9.6655898926465	15.8552039675799	37.0723573326016	49.688208374604	19.4572042696003	24.3058118879171	20.8641230554284	11.1331867691218	29.6263963939833	16.2550830221188
110	29.0599793660862	41.8216349650916	15.6307592750172	8.96844558670214	26.365080032248	15.5700818641171	10.8151857183533	22.4390074758903	16.7158129046829	25.8706423541465	18.9889596489302	19.1990581382419
111	21.4271181486421	23.5480409604379	42.1878850423609	39.7275145726392	78.3875225626213	23.9718753083227	25.2362425541650	30.6226635662873	26.3708650572026	26.2374165558242	23.5800581795611	18.8835495779831
112	28.208821209228	22.8525781124586	21.6531354739948	13.5956268787789	22.3815849984406	35.9061338896545	11.6595856318168	15.1743755714415	18.2889271178451	21.6211129432235	33.7740450107655	24.3620713396756
113	24.8818743087749	34.5374802177948	33.940060426343	34.1078040717492	55.4417029527029	31.2690831998178	23.1171967365064	21.2056854308161	26.9002899014585	16.9427952588430	16.9976030014311	28.3016092291704
114	28.0068934247926	41.8052924320793	24.7736881033166	47.9038689428334	43.3158548253836	32.4340254938634	23.3941206676752	26.2675017066278	21.2215561424338	26.5368995230907	22.5256258164794	15.7456758188970
115	26.4142273551482	40.3398992919684	17.9722112897411	34.5954851886482	34.1451427980527	42.1643791777734	14.9492512811509	7.77859535438766	21.0167472132776	11.6057119612499	27.5790586506001	25.6933936772565
116	21.0591298822198	24.6115452537020	28.0551885103331	39.067629791657	35.6628853868304	28.7711100755023	15.6522875457616	29.1093627789141	25.4532393255238	21.8974190782002	21.4128811418379	27.6679327976444
117	25.0589225709556	4.96342186248829	15.0893440703074	0	35.1043537549365	18.93386039245	6.6936777306788	24.3421168232534	13.6322099158349	19.8203338807593	0	12.7466945890872
118	28.1851150847145	8.17182249540894	6.38976834874092	21.2185594537371	12.0347396915990	31.9398733561723	8.18835802868271	0	12.6050331496922	19.0547192784693	14.9495935442531	28.6281924103440
119	27.1154407870302	30.4149887384004	15.3988896588447	26.9700322993875	44.354031296854	23.0955522017826	16.9952274176437	12.5894918313017	16.0761088008496	17.4624056752105	26.7610977582124	30.8883185745653
120	13.1414446596553	30.3756222135112	27.5873124731101	37.8524839921549	22.6456161731746	43.5424079178339	22.5193273615448	22.8388302522469	10.8787319765670	16.2868355048774	19.890942977396	12.8500495332245
121	18.7915484398156	29.550880816116	30.5524849310753	49.58516470375	26.3686953723649	23.916797615058	5.929145719273	27.5531550828283	22.6886668493131	21.9574698550988	25.0146938862426	17.2645060872230
122	23.6357114214493	28.2237581546953	22.4320103564250	34.3159695933342	27.276908355349	23.7289626073195	20.2279663463922	27.4114756885600	16.2586811263377	16.5945657804864	18.526155558198	5.7671227977672
123	22.4487269172523	44.7311683534569	29.6917570295734	33.8329608415414	43.3900015213975	14.4485250690405	13.1584101950566	11.9739100679180	10.2283995163723	25.1557960527073	32.4095906370742	9.65773001654575
124	30.8018470933639	29.0930656263871	36.1899491809752	18.2532180195741	2.16245972279236	34.916421973141	13.1238260658666	21.3254321611408	27.0967666573843	14.3833763423683	17.0938088999624	29.9503768214493
125	2.02950719311357	21.6867783014376	11.1047245345152	24.7508985518903	27.9471985180824	23.0686141432257	15.9521259872718	20.2982890916547	15.6185174039437	15.7796758898458	22.7798044625838	8.00224110645564
126	26.7635661330714	27.850928467639	31.0359874350118	30.149245088274	34.9501581236776	44.6528522046294	12.0730481262415	15.5809299916439	9.60290633664091	22.041584770582	9.48214584320875	1.77701072817165
127	17.0946881996942	36.2553643341629	20.1770344378404	13.6255581693512	36.068947702249	23.6366950843907	3.17381434774642	19.5646685198217	23.3521602027308	10.2787541357225	23.868248578784	23.3251068381877
128	8.5895579502216	11.2503903812609	15.4058855267187	27.061750703073	33.5376373111378	8.1646594668255	12.9604575761843	28.0068395897068	17.834464302374	13.0935548701174	26.9174767560444	4.66636905725696
129	5.55329535421328	26.4997507574240	15.5245657720703	12.3144131639679	29.8105777824066	43.6875650349101	9.6938250602749	19.2488327221135	10.1661926629265	15.2884734241037	11.6946621775441	9.95576715249114
130	23.1186938421731	18.9024062410298	13.1739071229752	18.5374987941721	30.4498675924212	29.3016530816191	7.17383001256777	12.3538016934773	23.8778642329176	11.3134495695719	20.5676561672822	17.8972368252394
131	14.4911627988993	20.6198565399562	14.2741399142295	3.43226356369822	24.1384559859146	46.6096880952844	13.5022672967766	13.1139207001042	19.1568417921115	5.38829077238822	28.2456922894664	4.22684262360619
132	8.65244311666642	5.63540411944404	0	17.1460953705715	19.4056819162129	16.0657527397355	16.5951117279907	10.8774017691860	9.88670486926864	3.52995887744225	7.23923500069846	7.57276743104921
133	17.3286507062892	22.3261306959936	23.4407776940153	22.3556894718572	33.3603955162497	31.358738096555	14.3685197172074	29.7881869512998	20.3027629047783	18.9458193706031	17.1824947957685	16.1131658118891
134	14.6622780941370	19.9604840906362	25.6521685288532	16.8144192010233	30.3729455531271	7.06736834062808	10.6733779139621	10.7813027420088	13.4132984280005	7.93087054253197	17.5821239952306	10.3969623089455
135	0	7.57164452828994	9.09401810981334	9.65916504323194	17.0058191783746	30.8339545796529	4.30275608891151	8.99709446793521	0	5.1233483463174	15.7634465444619	10.6460919507538
136	15.1308629232536	19.2843207961927	17.1625807502512	24.3258161733211	43.5282848445434	16.3871264347634	9.3215646003343	13.8299827862494	5.23531763858553	15.1609584829670	21.3840745084238	0
137	14.2390538877370	30.1609693596704	17.68394226359	22.4354198147798	35.6245058471136	49.6367471973668	0	8.74175654613284	1.18378038434734	2.34549236007298	4.6451960329968	23.6919811293034
138	0	0	15.3675064045599	0	7.31869520410326	5.63403959207752	3.32119268443149	12.5785673058491	5.95850479285491	7.25555203659664	4.82608243207332	10.4677488187531
139	21.2785017891893	22.1512357609628	20.7798717254351	36.6204676441402	46.5217557386606	20.0303540357982	19.2839801694946	15.6280764049689	9.71070889743954	14.9402550020680	19.0616307025553	23.2057016215643
140	23.2236769056120	39.5588958744088	12.9267697188081	47.732981597782	56.5906700236423	16.6429603446833	18.6959405913202	14.6193001923092	13.5523711152802	22.7320793850805	17.3322911627416	21.4928879539727
141	32.8552764133464	36.1838039577142	13.7989752643827	27.1008522544458	47.6549218265047	41.8225245819275	19.2366366346488	19.240035775925	14.7626036837717	15.2860023194064	27.1956789505856	28.1780485485055
142	14.3902719516599	36.4696015481127	18.0023827983979	25.2785817806263	57.4227805526736	44.0813817556209	19.4518741850790	14.5638874239226	18.9315670412641	18.2117679756168	28.2230756165281	15.1671691401726
143	16.5115595719152	21.5142472843925	6.48239296685906	16.3988276305773	32.415710722854	14.1484963114503	12.4066457814301	18.0505765454171	22.1411637922982	10.7628636533157	12.4357284186039	6.73038552491634
144	11.7413129039442	22.3824600424670	13.9699811777775	26.3051317730262	48.2563593552617	35.2390904201648	5.14296841256123	25.3129556872002	14.0222269725063	20.7907677574005	24.2235931196064	12.0346662948934
145	23.5285146952176	31.4842273149807	14.6471223365664	40.5658897702416	37.3070209358382	19.2695950621700	13.8170974071260	33.2314646003981	20.7930416220061	22.0784182895065	20.7972945170748	7.45808794389909
146	15.4381362396661	28.4619457306806	36.6500070077834	22.1911392370579	46.8984217257624	39.0150550343584	6.00286607152931	19.3676629764700	16.9647361553762	22.5867741938467	20.4546612630175	23.1517014646853
147	22.5369519880738	35.8429417835603	23.2350472065086	30.7631384577547	44.0643507829748	13.3663003481914	8.2001626256849	19.1059185159710	10.1905164102856	11.7812863607177	24.237155289656	1.28078604969085
148	10.8029509049077	4.7641081277045	22.4123619524846	18.0239410109469	25.3456683580878	29.5939435233345	9.2023166426564	22.9036442821609	24.6019752044463	10.9536409946479	18.8738792246970	13.8952460603221
149	29.1105572278769	26.4737421353818	8.31311720299801	21.1728944697834	39.1187618757836	36.5892162733519	11.7723783921492	15.6330717795104	12.7452424242716	13.5183506168426	23.2843220299241	22.8444182296822
150	25.0869526535199	33.4953111242801	5.48808154305857	27.0640375363022	30.4064972586889	32.1634591744486	10.2080669005551	16.1735333763725	24.6745703330247	14.0515245115155	16.2993076960374	17.9683128037725
151	11.1232808975918	15.8397955425639	7.9175524189827	17.3720421411772	41.4419208503589	23.1369991057480	13.2337291217476	26.5513264827461	27.0197876617464	12.4509510168872	18.2244996524961	1.66644771425881
152	25.4227556799469	36.4473268043147	24.0329394030192	17.9173461170511	41.1397787175871	36.6018358962433	8.6490419738667	21.0824951501482	13.7522854691846	17.3500511459260	29.8578176207976	17.4241466716799
153	26.3553904932181	13.3204367528828	12.8048120290281	5.92299436229879	23.4422028322822	6.28214189678937	20.2773568460247	23.4400081695558	8.39551464672599	21.1197760773292	14.4825667619943	14.2428516581387
154	21.277287482986	36.8137358103377	31.7454557329808	29.2369927826421	32.7511831451786	41.9442278510134	22.1888332388205	13.7004592568917	17.3466852481076	10.2733767778680	23.5213543469321	21.0078476814195
155	25.4678859671441	29.4504206925651	22.0337733608646	60.0780566338516	33.4488670902707	13.5801989719441	17.8062974608693	37.9819215929298	19.8195518570884	27.6236908490438	16.5353174807605	27.4298305192164
156	14.3610643764986	36.9301355985346	38.5315233448447	31.443875070476	49.9460064941795	23.8039543725568	23.4147992649029	21.6088955619865	25.6506967886121	18.4180356279234	27.7967599459848	30.9642269361113
157	32.548482545932	33.7585957431729	28.7322752036454	25.2429747834356	49.4124113138074	31.5646393492407	15.3022827720532	19.2850826407414	19.6987069444936	24.7120855635175	30.2641920041363	16.9575131672838
158	17.1909863835832	18.0491509042089	11.0722334900045	26.1644005072171	38.0899206612704	9.11349886835218	15.8043657094302	9.46679503840941	9.13632526439598	18.4339342757856	29.33416567176	16.5710933857843
159	8.14436825604396	25.8623829740297	25.159852016492	16.8123844908317	24.8090791488576	41.5130948410631	13.8517593124697	3.21424153474505	11.5209880111886	14.1538489694044	14.3534907752799	13.2977271310856
160	19.7262537424425	21.6599878911135	0	11.6158452812832	21.2395881423435	36.6431422158913	8.27117838604958	9.18866984674396	11.7840240221275	12.0238072251551	21.1473135409445	19.8252383624602
161	13.0087521278054	12.8739185862683	4.86659386614663	26.0272721814957	8.65361903696524	13.3431267441429	2.30643300886878	26.6886909536085	4.21175506184216	12.8379999897582	21.7587585476447	12.8892320250114
162	24.0496669832078	39.6716578572719	23.4697971738716	42.8574598818311	41.5442136836563	35.0699009110552	20.2980219574662	35.6675531602345	19.6987454359242	17.0940126468521	30.9742445277302	39.423868803993
163	16.8825365439238	28.3235179367333	23.0300466693348	22.6437309647421	46.3096444452263	22.0576892115132	9.76872170197493	21.0779159425443	18.1878732517034	12.1001456739106	9.11507176994424	18.3278942050416
164	47.1025362425078	58.5368637286087	30.6042765188981	43.088318202795	52.1027406999071	38.1932539278824	27.7574538675202	36.5350555721425	15.971749481491	20.5007846025032	28.0701761840293	24.8355695309876
165	17.6729686533231	14.1249087357572	12.5302118382828	0	19.8943747791860	12.072402008953	9.24038615176	9.12553098156848	24.9838006795685	24.3477885630329	32.9773032531704	19.0887234363952
166	24.2158906514079	23.9444038455027	46.6356816922437	14.9653343660049	42.4760281619321	48.9998104809842	16.7046860377592	28.6561591017190	16.9886461526037	23.3366778076030	29.4698293886788	19.9494912429605
167	23.8179227838046	30.0071679552942	19.3470171150277	8.9133987025959	51.3448565901382	37.6718555493405	22.3734483361588	14.3072606686995	21.7322402173754	17.7504713606188	28.3676703755870	33.093804165657
168	18.6190576893385	31.7274077357635	32.945942357007	24.3826414811331	14.210892936779	9.1435178589274	18.6815317267005	22.8578639636752	15.7080661564393	15.2004987338996	22.2413826104124	20.5249177597840
169	32.206400597203	37.6121129895884	32.1164454325314	32.949468111273	46.1806144934747	34.8218449819615	12.9147948856531	22.4973394312294	19.5263142958627	25.8335298547097	42.4654932334009	30.7000118037149
170	23.9401451053746	43.6384143791725	7.97906127520102	34.8230715316579	47.177804974496	51.5985936482502	22.9758642857143	17.8763847784803	9.68460245832334	15.3635597649773	39.5713822547865	22.279638637172
171	23.0065756970021	30.6524228220077	7.54219490465908	22.9002930149458	69.0562663599845	24.6074188530615	11.4393871877266	17.0733952343269	11.2572587731059	12.5003853541821	34.0664929498413	12.5014097345658
172	24.9234032916369	31.2269396702033	16.3028693358868	29.6974146602775	41.2662394177134	15.3175170139440	14.7700054572918	14.6535399617873	17.8827972644885	24.8964030182814	12.2936274970069	5.38981274019124
173	16.5017109726565	34.5419305761989	25.6118825905444	40.4925211465506	35.1515870091089	36.0976296277408	15.9403918010828	30.9645070556307	26.1868438058309	17.5247004089068	11.7199640786057	21.2913864113859
174	37.7599757099517	28.2767289347127	19.9716278880872	43.0138558760398	29.8474604889647	49.5969517945395	29.7762316425442	18.6846492163623	17.4263765385857	24.8974203226952	17.4367769680643	31.2776712529487
175	20.9913209852581	43.2886438038407	24.3789971614795	16.9670370823785	28.9882471908378	43.8021841010664	16.8082087214492	21.1844491407504	22.5293084616595	21.9983563608092	20.7745745817152	13.7832388347594
176	22.9473086412038	37.3909718487697	17.8601421373415	16.5503703566593	2.62391394810738	11.0284565608659	2.86398912416191	16.5092709846740	3.73374664426228	16.3017328462115	31.4478730320200	6.90665630912248
177	24.4567568828964	27.8896627319167	17.6082656782933	24.6511438459506	40.7840931262891	58.093187310343	10.5484618014810	25.4206701726794	10.8355122551200	11.3071321171872	29.1758749736064	23.6865422729325
178	21.7350840682423	37.5341835289018	20.8028016250416	29.5323328975533	18.4574743937108	11.9304036179168	5.7020121006232	12.7142958643759	8.7351064500586	23.880234778426	6.75028459076097	5.44190205620418
179	20.7798489601893	40.6480587333041	25.3407576345708	41.9162148337723	36.1527597541001	59.9971718136204	16.0274587736950	4.98300493335893	23.7609804250082	12.6434892490675	10.4598589192794	18.2819510449286
180	18.2667407212986	22.7554229694793	13.0310669638829	23.0507587438089	47.1609771320288	19.6481115839894	14.7229656297076	0.955245546639558	10.8022676781944	11.0401500496730	0.468449321020078	11.0600887344109
181	25.9585721649909	21.7612160604388	26.2974559743438	32.9047399735163	27.987018022878	37.0884640396066	16.0564260693461	20.7684621372014	17.5960855857884	28.2408738353459	26.1284652609089	22.7740217830508
182	36.3358186320775	29.092144580849	34.2313163321786	14.6400638911717	41.8471636392871	46.4407358289359	23.5749031588644	20.5042006354765	12.0770967865880	21.0565821010228	33.1586867331447	2.24611518738353
183	17.1235044916791	31.4864952309396	15.5829373008241	20.7891725724662	44.4717971275825	17.1927289222835	17.5417866708412	14.3242849547155	22.1721560013168	13.1506385992522	37.6200855681951	13.2413561214317
184	23.6260819796405	32.0992383755364	29.4168804109725	24.8029192856832	39.6825759419091	55.6903774974566	10.9422176117073	8.4759176517293	26.1579545520444	14.1331274232705	18.0611933132292	20.2908873316760
185	7.15909285305583	2.71443216598989	18.5277002974210	8.55466802881926	44.3463092341999	19.2195257108198	8.27905724279762	11.5033414028766	14.6714268487651	10.6304168513662	6.32118464479203	16.8775821320321
186	21.2510984306314	35.8761490398984	24.1375404554098	9.95866349808007	5.74881695445816	42.2945754521362	6.15501987767819	14.2043874140433	15.4709913962780	0	19.6063984939862	25.9744252689286
187	14.7863061860203	0	14.4185588611207	15.1207033362501	6.41780088970224	17.6977336444320	0.5819618971205	14.8403477883839	5.40451770647149	7.55598342043522	16.2187818166667	8.25841131641199
188	20.5021401643749	22.2711589737870	11.2933435394892	24.2308772723118	21.6929786003172	19.7696250174599	11.528553209927	16.1725357806590	4.93484549870559	16.7925515065358	29.2468604121082	14.9375127989561
189	11.5275226150446	24.3508114327933	22.9962368339770	22.7888893483716	41.4028856153575	33.4041346498104	16.3707688428080	16.8010178886183	20.0578605046246	7.3742875157533	17.8689037614963	21.5677837087227
190	5.64347023212773	7.08690715819596	11.3323893531219	5.65799220428388	0	29.415282841656	8.77992404064354	9.33424140735814	13.4807347117327	13.9188978878376	3.38374267321811	10.5475170615718
191	18.1301463795380	30.5418421514418	26.7241228855977	28.6137655772907	61.2843945760438	46.0926007356191	18.3946211105254	15.9295740568455	15.7319542719333	15.7609110529578	25.9283156685800	20.0188393213413
192	11.6255866316747	42.8625151156521	21.2403468880774	30.1398324416784	62.5221416903867	18.0871405308687	7.95775411166424	17.5059321081289	13.6393012940260	22.6303797645919	22.0739453962176	12.4450324664519
193	30.2867140054840	50.3179938700308	35.1739107050869	44.3453885462829	49.5739895815284	46.9946527910766	18.3537903555041	28.5247506873273	31.7209249862011	33.4316447848903	41.9166549066949	28.4170805195033
194	13.7466401004033	10.9275783754702	7.70600588099112	27.7472303070105	33.9616503948123	33.779720864351	13.9164994848057	20.7512131358876	12.9970826922366	11.2388704409931	14.0874603762711	22.0442901738529
195	25.5512060651203	35.9675323052054	15.9852561138379	13.6683481087301	25.8859919436371	6.29826346249454	13.1517600305078	1.76132423668949	1.54549137268131	25.4762171230108	14.9580717934802	9.59200473621466
196	23.8218838409162	9.94259150290153	15.9433232647944	0	44.1139150875789	17.3850144480528	10.7221788655596	15.5187512210105	14.2861976194065	12.1317955067792	21.3302665440949	28.4565748448909
197	28.8696493446085	32.3348699864736	24.3982666937054	25.1121714606659	41.9269705907952	47.5254836333047	10.7211966429133	26.0257863996649	22.0944004019513	20.3406356774911	15.8774561820381	18.5410986688000
198	31.9366834738545	48.8193332821711	20.479327402189	26.5511945106373	53.8548951248095	31.7136506268025	14.5966654409333	28.695976193336	10.1632073443512	19.2858236355423	25.4040131698078	22.1120940372675
199	31.7258318853157	40.6575193442184	48.3042869549211	25.9113490060703	45.9616651654329	43.6290632074126	15.7729542864309	29.9868522541738	28.1100657851251	22.9074072475024	28.2167156925165	31.7219775699258
200	8.40739418832611	31.3218138176214	9.313241607585	19.9418798096353	43.7641863080399	34.5488806327988	8.75245956185219	21.2641090606472	19.2246468093676	24.8969478967503	23.0109290841421	14.6144531671048
