# Supplementary material for: Simulated data from a genotype-to-phenotype crop growth model for pepper
Source: Data Brief. 2021 May 11;36:107119. doi: 10.1016/j.dib.2021.107119 (PMC8165395; doi:10.1016/j.dib.2021.107119)
Supplement: Supplementary file 1 [file mmc1.zip › Full 100 GxE datasets/100 -- h2 = 0.3/719848268 200 0.64 0.48 0.64 0.95 0.8 11 GxEyield.csv]

	NL1-15	NL1-20	NL1-25	NL5-15	NL5-20	NL5-25	SP1-15	SP1-20	SP1-25	SP5-15	SP5-20	SP5-25
1	9.06831324026177	14.8893947722369	33.4407877370015	20.0786393298948	54.7665715567384	14.5831843360601	19.9198554470901	9.23230755593281	27.2969794310596	11.5537679051142	37.3637997931891	25.1155252055215
2	19.2062848650836	29.031167592917	14.2998023827553	44.3334203600984	30.6968987717696	31.9293763467355	16.1669360815595	22.6070362917183	16.2999649187648	4.94969558356243	19.5824145914098	13.7501369486636
3	4.28761965454281	0	14.1548785948043	36.966286467762	48.0248839904914	0	12.3246085931878	2.48903421939368	2.51329901923818	8.81727842978415	31.4400549402854	12.4442028523995
4	22.2058126866399	35.0996737373935	32.8817543863489	8.46762913988701	29.4131823222168	9.9227445604706	7.19816519212285	21.0597981223806	8.84085314592084	10.9252690815777	16.8702196235967	27.2153030522979
5	24.2249663986042	21.8626089020869	22.3323650626242	22.1657679655993	37.9532830783821	16.5930030418457	5.71393850839116	4.16423049866848	23.0789733015485	21.9077462504610	19.8909023889766	25.2849648703587
6	26.9333713643751	55.1008600777313	23.8651998782761	19.6449595849601	21.5666074067845	31.3979322288832	13.4599321867156	24.9034802392934	4.10915989498322	27.5920839290293	35.9105584764655	27.9963752244923
7	18.8090028141809	10.1294068879408	11.8823587433244	27.5473351639358	30.2197365960232	45.8427740327973	5.6904581306906	4.28318881551644	14.5616392174218	12.9012937264812	27.0990061603698	17.9831113296186
8	8.42189884325109	6.5176657655912	22.6633485817509	30.6865591346277	29.0974921827779	39.9585012709965	3.12444200556887	7.83732076986616	0	17.4699080146127	9.8454539539689	10.3174442993149
9	28.0855932738348	26.4382829723471	15.0846688849910	34.9678386191081	41.7527158265492	4.10232356618292	10.2350645880800	13.0327943910052	20.2692515875152	16.4383735929589	29.1581035726559	28.4186558915600
10	30.4061512576138	39.9148386927991	25.9604672980521	39.8700628565329	43.9512999659147	23.6058917268696	24.7101614560971	15.7764494591112	8.77671597101754	16.0955484652334	31.052446001278	25.6801792688894
11	4.69943129748938	41.9610609529175	7.92473713152006	20.1454037186585	39.2721448614035	24.3542019796611	13.5979772583512	16.7625635627278	10.5763163942412	16.4115299365676	17.4116990357226	18.4128171247490
12	14.5210143178729	15.2281790024908	12.0116468521374	15.5611746741092	14.6109408061161	24.2596980195969	9.2152400203154	8.35061867992003	13.7375616155426	4.60282197010835	10.4924390823624	18.2194989774639
13	20.9001308966721	23.1753487523134	2.23330303192967	29.0941112715102	35.2292355404344	8.9717639930952	9.48568157794242	23.8214288196037	8.78520539547337	19.255535707973	19.625504675153	11.1614821345718
14	23.7262973288091	18.6322308704185	6.53452851369849	31.990495305015	18.5282549794066	31.4993587259701	7.6220880340498	11.7303106165259	23.1546456530639	17.8613377520273	7.60487887092948	26.5130882459773
15	29.3345427238220	15.8798442258315	42.5663487976092	25.0508761797412	29.91410076662	13.3337742228196	7.97318408773273	14.6897284577148	0	15.6879561860920	15.5806802822484	8.39159590897488
16	9.6790904936274	43.1642009435981	25.3570889897974	24.7652274470281	30.8944313813572	41.0290867812105	24.1885184149045	13.0085567578837	6.74202942373047	16.9302729409465	27.4405954916444	0
17	13.4800061535902	34.7257485956937	2.38719379592457	10.3008651907571	56.3399409484117	41.2756182628001	14.2693390510978	19.2345384699583	13.6018336598622	9.51505904471556	16.4125652881575	10.9585920063822
18	29.5652154447467	42.9606374668977	28.6192344634142	31.8399615214313	36.4676800987616	48.6788007539164	14.4895254443600	23.3340134871140	25.9808628395935	15.5339511931986	26.1247247511513	20.7555634165177
19	23.9674777077859	15.4975031546875	19.410990426857	24.2535953222138	30.1237620047658	44.7115427004971	11.1503461503732	23.2306247564194	12.3129141979008	18.9340809704822	33.0062695850326	12.3024925933092
20	21.0889577438102	34.8555328578909	47.8442018711629	18.6559783175093	50.7375030874181	23.1095037864688	15.1606809017417	9.48657659465339	30.1631147541164	13.1824671488608	19.6515340830723	28.6165021789821
21	15.7981309270841	15.6462189328875	19.1121051735569	11.6350143043098	22.4924410530824	24.9100602336203	11.4240412777533	18.7554826155131	2.73337585626365	21.9712864524576	12.8539932976759	0
22	22.6519179148166	33.5763454740861	35.9786100262920	14.3175157155016	41.8026985332220	46.7335762818087	4.81485829414379	19.6596502146005	10.8158267754657	16.4929300797145	29.7102264668202	27.9385162516959
23	23.8650595335461	41.3080183302227	15.3182439396407	24.8187620454148	26.02096589613	43.3955094360225	11.2897199587214	16.0079969823128	23.4472442685519	9.43108452284897	31.6159120418524	22.4146048437334
24	30.6661470245466	38.6760069930351	17.5636429555175	24.7339312129073	19.0969133324377	23.6981378373344	23.1342329720889	29.0944270788071	29.8028115983643	17.8786954198208	18.9649872886316	38.8910192518329
25	16.1939897804924	27.6744805253644	24.0532990622299	14.8103720769730	53.1350670473915	36.4571392105090	12.8467347417665	13.3965248944496	2.07129090967164	19.5063158476819	8.13796875255083	15.1810673464345
26	9.16364942529128	25.220918741138	12.6155783611062	30.7205660557721	28.9163274642582	21.8917363851153	5.23166798372077	30.7544727847111	6.99288835573673	10.9411585693283	11.6548924680787	39.3105651301235
27	14.6570113545760	31.3509121757066	11.6501396397982	22.7130997651516	35.6775775751614	34.7249289127384	14.4783261617723	12.1680466547052	11.2645995833671	18.3202721653875	35.4438256532229	5.70175064627543
28	14.7636063864502	5.21119649209354	13.9218587842116	19.073331057026	35.2373943899186	15.2763702617860	10.2822232387946	12.6482874481176	10.2264233935534	12.7682498296329	8.78876863643955	7.23090151465231
29	16.8966912002937	31.3547863857073	11.0906304901524	14.8380402760444	15.8059879771702	26.7222219178442	12.6986835089182	2.81461869946051	17.7039332251428	14.1290091336484	17.3824413733385	28.3061703912089
30	29.6268280429501	35.9999195246348	23.5817042006998	49.1718464831631	53.9883662484527	36.5344784168427	19.5893936221205	32.9913761317401	20.3660365496901	18.5081985096462	30.0280437254615	26.5354959157569
31	16.0834002456093	33.1319225815492	7.6096784062629	33.9510411161343	51.6697101815991	51.5539442780407	21.3595403818697	29.0421867225463	11.9775560482112	25.8588966480023	20.5712973058214	19.1258361414479
32	16.1112255730733	11.8473404387535	39.7982046709279	16.7489580171843	17.307472298222	1.26225293444019	15.8069151363870	24.9161339191687	16.2871812059331	11.3200780399798	21.2768241257738	17.8095408959309
33	13.7986742881291	9.13020439539102	28.9681664309191	3.1194056901109	20.6693678274254	0	6.92337828671968	11.0146205742227	13.1094214551465	10.7144320385316	9.82082429765627	6.82776485864463
34	10.2003894117251	24.0749952530196	22.2761194976180	13.6882198096159	29.2757523634671	23.5402100970885	8.58602342339374	13.0083387166724	14.8415224952499	13.4236420605181	18.2324840625893	14.8361830948345
35	16.4161871158765	24.1003854454443	22.7117169822043	16.5847428004173	12.8471818473635	10.8146385040892	13.1983618849311	18.3566175352442	1.03908012374859	22.3168246455537	30.8485096311968	30.8806540600619
36	14.4256112892012	30.7440776479837	28.4016770557138	49.7347685933515	40.7447742681696	33.1973097067356	16.3040701275565	26.4197198915111	9.16766231333414	15.7022748158345	15.2407804099183	23.2612850402206
37	25.9113582598506	24.3700438340263	22.1113358103139	30.8655573569251	50.5969427972831	43.7877318696109	15.0327925517009	20.9262379363523	21.5602947417308	11.5827612150620	13.8431052796644	36.7759603453548
38	14.6004961407771	33.7989357874518	24.8013921218272	27.1311463982664	40.2646843918922	22.2201228721287	11.8010282034767	29.928202651599	8.8954753084274	15.4781082150736	36.5694800902822	22.1026382463183
39	30.7103752494190	25.8487622279433	17.5030734995339	20.6983601430591	26.338542987808	56.9008798175159	18.7566938661317	13.6985440111655	10.0351996935428	23.2432642619033	25.0292963140294	16.6567647820409
40	34.8793624689322	64.60413216267	17.1489915971661	50.6156267640324	43.2712179868236	57.7928945539225	26.7094490210871	31.1190530302652	17.240791500491	18.1590259903467	35.1508173781462	27.3796557242109
41	35.3092497911221	42.1896001954386	24.3229454137822	22.0033050887973	59.6110324454575	60.9739524147177	11.7947436963932	24.8189167260535	28.4965799021769	24.2647448246001	15.0388078380441	34.521530167071
42	28.0846238441721	22.9520369854141	25.7768517336518	4.56047178551824	33.837725416412	23.2287268297674	10.3157833016119	9.93198725490424	12.4488522718	14.8460620720995	8.2275141030541	20.8924581530817
43	18.7338813332358	6.32397675034485	14.944954825104	6.08058664728351	33.7239434439950	5.05105876568012	6.64243850888791	6.48683950664867	14.9839369783283	15.6213412799795	20.3272806925098	0
44	15.0633396011997	0	9.1530347830363	7.34987911853743	31.837229727927	27.9205149667548	8.22350761392967	0	19.0131143604867	13.5172553631528	15.6103512945974	5.50709073012693
45	10.467724791364	11.2348676880776	33.6797016020992	9.60822952779064	35.1451168303290	37.3963606708264	0	12.6162181219397	10.2820776952661	10.6120159762723	22.7137519072879	9.9642904719457
46	8.45503908057183	27.8006619891349	27.6967943532349	20.6423442255978	21.0401363546101	14.1298289626019	8.99570032381658	16.9242312710051	20.2199587531037	12.9230216033061	17.6923038630915	4.68796148059126
47	28.7400992945531	57.2293815054229	53.5809238445245	41.3596185056832	27.5748552002802	53.5909764212562	16.2130748502244	28.3505296733455	30.9710888579281	29.3928086486828	26.0281094395351	36.2189594937313
48	31.7627647162855	36.2649348696335	14.1353287599149	20.5604256582250	42.8174602543269	48.7573775162106	10.7494092882023	5.75767146039501	4.26835731498109	9.46503616630885	22.9640383384099	3.31855831070156
49	20.1235273831657	12.7242108535270	24.7498426229385	23.0372996829928	13.9046585774029	39.6572508784079	13.2972802865815	16.3350425549417	17.5835513407971	14.8448493059144	7.9370230015301	18.9266964955291
50	9.28011092098181	28.2578515116207	25.7375586891137	30.5811696327091	42.6515923989377	33.414860363262	9.0710370471792	11.6093574850857	21.2293060660207	11.5911338066726	9.95038310575068	25.1840417165884
51	24.067257830217	18.1709025500310	2.3902082552483	35.902894196027	50.1663265354299	3.25583398598328	17.7129269895310	16.8529886758890	9.8231798976183	12.0555686111589	25.9497259563511	20.9790777709897
52	12.1392692778313	22.0736435115424	23.4348859818615	23.0222507922674	13.8967526865025	3.46422572446392	12.5011810343908	10.7991778726770	20.1183886775827	7.82697182603682	7.15077266207145	16.8884340003424
53	26.4090212034994	29.8981684548054	25.7539802253444	16.0738734095406	23.6925274448793	34.6002460891082	8.86393325353287	44.4649347878844	5.63088510549332	7.64128833200853	30.6139690085969	6.66603676242433
54	29.739813400866	19.4123797397867	30.1761122185547	19.0538175819697	37.5087043313667	30.0636533415898	14.7745509208575	37.4935473999821	11.5985298546828	18.8581046146785	22.3318883380249	12.1895297767381
55	34.984909578761	61.4009653179127	50.7576302534461	35.7553120454919	65.9715966476608	31.522009254446	19.4286193852539	23.1464866975147	25.8224015820173	23.2546404867787	44.8667540114553	26.7676303944341
56	25.9834141511636	47.2233554189278	47.6521361429741	38.0880316805509	64.0845977450574	57.2274046958275	18.1724800241484	30.7620405809902	29.9118425190997	17.8120588441763	27.6691769907735	24.8395456504898
57	24.6252546856827	0	19.2888487921205	20.4309726290503	36.4077964091227	1.25063476058287	17.5022112736167	8.09764552058961	14.5510852892655	13.1364922192416	7.8966730725735	1.86775226687844
58	21.0172260196187	52.2045737584396	38.4701122297548	22.3672782087708	29.8498220009269	41.6419764624763	7.92184118410181	28.6758288145070	20.9756311598650	12.5589150550897	26.4416047506588	34.1269091791378
59	21.3792490992711	33.8879584537920	15.9648466198636	30.6379642587915	23.4664835898906	10.3472067033967	12.5053642184924	20.2152678890770	17.3084318269097	15.7967779475236	32.7240547134994	10.1701532246944
60	15.6080898474168	22.7805988645357	12.1982726184304	45.3517818402544	44.0948940483688	20.8170323887582	7.68803177410082	17.6112308892897	24.3216713844136	13.9306219724519	12.2186540245361	13.3307466116183
61	21.3315142034155	27.0714854612209	3.94711674922604	38.9400184688836	34.2219195746418	23.0163980915157	6.35444164042413	14.0679644120061	18.6195367238326	21.9674645215727	24.9937148135467	19.6847826307629
62	17.3599659688804	28.1309538664453	9.94933830742729	34.2502549403397	36.6429276953635	28.4928556362570	8.2731896622215	1.81316219600687	5.7024673543071	17.7089452039413	15.9470848058995	16.2314842175244
63	19.9566749685583	24.2636085168914	6.43583709050137	14.1108366153444	18.0167403781193	12.7903015857144	17.1814957217487	15.5988508793094	5.19483806611639	12.2381234365090	11.0090636164994	6.37895975914157
64	17.2804597367192	45.269282518031	12.6021046238245	24.8733560458138	24.6564181282942	25.3572369731653	7.28521812497281	21.7165945063412	7.33992298787618	12.3737157322213	4.7263829211193	11.0806156195332
65	9.96429284198328	32.8297366345018	18.7725417274035	24.6534935426253	29.6663839635663	42.3995793539435	16.9023378973254	27.7349833313792	1.83154923326853	11.1799450894841	29.3630794896418	12.9757737851986
66	9.45832764624547	15.2608738767826	10.5136352413534	12.6161270342661	21.0457758337287	34.6384220950278	4.38713557966314	16.9923044971156	7.6345039153981	11.8141402120616	20.6729630909894	5.21876911077709
67	17.3629065834945	4.30560205469043	25.4196622185415	9.88993484631452	29.0732143195672	7.72607507843094	4.25851101818319	15.3738573343483	13.7714132743926	9.40133265290424	14.2317404230736	0
68	20.2928989985364	34.14060106239	17.2857399667443	29.6992656574051	33.974129540011	24.6776752009307	22.5117810971880	22.1349997375651	39.2635485251491	18.738254746445	22.9498795620638	15.1624700443743
69	20.3834757867207	15.2606095661276	17.5423479273791	16.4997115643786	11.0359150832006	3.00293969852410	10.6239163142174	6.96810899808201	14.8401621995513	0.948226694658754	11.9184743642521	2.08409363220784
70	23.8746206475819	35.5389487476301	5.30232173277611	54.516102412839	2.33245165187188	39.5440554520494	8.01240570144808	17.7619153094659	30.8335293483156	18.9901115530184	42.8639403571863	0
71	20.0096546199389	13.7893536396536	24.4538466211338	7.72051296229745	16.9441559489886	24.6560317495766	10.2246579263470	0	19.3983050078942	6.636485034594	11.2084228987041	13.7001598264640
72	20.7939990494228	7.30620260383413	21.1369553987631	32.5584530885861	28.1710434142425	20.0467929881472	12.8650929627525	22.2399223192921	11.6359449497853	14.7531387092437	31.5290787910528	8.76146934712106
73	25.5391949721596	28.1886361486575	10.9890246188078	21.0491164771389	30.5429640741294	27.7536758050449	12.0322945275383	11.0257904080627	13.6504775941698	17.0954188188159	27.4393067826501	23.6977504338846
74	24.1222415466246	10.9224115861639	34.3862717019573	18.1153043785262	39.4729975116193	19.6469426334048	12.0975540537120	25.0045961909316	11.7611806202022	10.4323341117414	14.6452448585901	24.2223970004666
75	19.0206551062354	28.1995132306105	21.9763911350832	26.5940840853066	26.5128473280435	51.0949733207802	15.7694505580323	28.9927521234879	26.0627455574638	20.9240809802993	5.40304363248847	22.2627723000882
76	19.1411215767858	25.6462902920588	21.8747224860422	26.0333117429686	24.662502515579	34.07217721185	16.0741933099913	15.2919546969727	8.91079530428857	13.2605758537738	19.3636383965370	25.5703099894252
77	25.1082619403182	14.9694121888611	26.2108077191080	12.6713651494946	39.1727943137272	12.7095149767297	11.0914956003959	13.9171712034881	12.8845948216397	14.8425960267998	24.2263968955142	24.6362595286122
78	28.4253566952410	16.9428773779175	13.7425187385275	37.8688839335567	60.0673882215286	31.3535549633273	10.8031423101172	19.0617173066317	10.6536624630876	23.0524551831274	9.12151969720802	0
79	19.6247315387684	46.5874694135858	17.8277236697547	24.1792677440400	0	23.5201159419844	12.3300169698995	14.5195557865095	1.56556250320036	21.4215010396423	28.1226290464796	0.0436099782521673
80	24.2837463885752	26.8791665943211	27.0109867750805	33.5242006227332	38.6859920359952	10.2312630098635	22.1981516876544	28.0848036697253	26.7107335979428	23.6445080889805	28.1788248828879	28.0455247105163
81	22.9992576470468	58.2297022354082	17.1326885292149	43.9278246676295	50.1031943802067	41.4160141410601	9.01417845078143	27.3112979753236	19.6976434453481	15.91870303268	42.3534456000128	21.2568849100298
82	18.301512404578	37.1924869372413	29.4073384355157	29.7406997482468	32.6053306838457	19.2043193599295	21.249571434508	17.4334158169324	14.9012615347515	19.765697487619	18.8906807250284	9.3332814023808
83	27.6014617305692	21.3124104697146	23.4276665550741	30.8364780371399	25.7800461619808	0.379635018476709	8.74990117660765	13.7423490066679	20.9768638740247	6.40941455199575	20.1617446669333	0.557258691187755
84	20.0014517186692	40.2763632226049	40.6962472054124	34.1748472606321	35.0277622964023	21.0953476642364	7.34187945606682	20.2317665895875	21.8513898582253	22.2611715450565	10.9800047440609	22.4180130813004
85	18.9137552873691	15.3151460424579	2.31442287301928	20.6520631675327	23.5538261744089	46.0195965107833	6.21792689326994	6.46484633139006	6.84420210262004	11.6239216264731	28.9314060106345	18.3416077574277
86	21.1053599811124	42.145376065512	0	18.7432686704397	10.1826827174788	6.46070605089676	16.9321844902348	6.30746486139395	17.3347898093753	15.8263265442676	11.4164819514901	16.4080614292360
87	15.4646127964858	11.4991374058132	0	21.9435792925014	0	24.4600944821220	5.61622596993315	21.9918026344003	4.93833405165728	8.59162688900109	8.99774591725259	0
88	21.4504614608079	33.5418187324082	17.6870833797812	17.2476059300634	18.8475509110843	34.5807894403904	15.3251504126956	28.0101883270249	9.6357865654406	20.1553634137063	32.9341817973211	6.46641316662383
89	0	10.1924294801865	19.5702373354908	19.8129768234734	0	8.08114199543074	11.9177569747318	10.9467137859686	8.69007193573088	18.1937992425775	18.5648529590925	1.68396834476455
90	18.1529830596590	51.1340196610248	19.4137862698597	29.3708763233829	50.3138064760021	34.9194071099249	6.78955539347992	24.2029858870214	25.7964494866395	11.6741771255695	23.8861140148414	23.3774068833152
91	26.2308431601934	21.1299669302684	0	24.5598660525509	20.6924565320061	12.8045687641268	7.67300711072538	17.6030010045466	20.3047973354076	3.50352152817952	16.1256722018263	7.42125698537793
92	12.4051907452521	25.6360620871908	0	25.1583407077861	10.9657488999381	12.9664155310962	17.5313405862521	25.9357863651643	19.0204273980204	10.6241073984218	11.7268126898634	0
93	11.6222581543528	35.8545830568634	18.8461654337643	29.5009515024459	12.7405175333563	24.1105564618400	11.2309134221558	5.5208466169343	12.6705439608485	14.9849052125903	13.2501806174435	13.501506387709
94	19.6295064422322	14.8330409950564	26.5862823384574	34.1266870212962	37.543157815934	6.00690088539361	14.0048024013530	11.0491151350629	15.3105835768630	12.1245753857800	18.6588540956175	17.3042648045257
95	15.1705400503888	28.7120117028934	1.93704736338698	34.9214395697362	50.3390060571318	6.26093677083793	31.2817274902318	35.098687016383	17.4197997677399	18.5011724163118	18.9456447324370	29.6652509078117
96	34.0930665554700	28.0001206918742	16.4108521460272	36.6361775779465	18.8848369792596	35.1959505635892	18.0402423453781	21.9561751445835	18.3504780232905	21.4964738567329	17.4459344897470	20.2083369745857
97	28.2889537749471	51.9990312399055	20.0068100776785	25.214673654415	23.9416312466003	20.0253472210122	25.2130054993456	29.0134241031654	11.7039144976990	23.6091931794993	24.1089850953723	11.5314651292802
98	27.8515744276993	48.1316026945081	26.6809706906971	47.4184479451679	60.992462030468	37.5886789707423	9.27701341044367	30.972925756614	27.2649087261088	22.4728149805601	32.9040512584513	15.2164366123978
99	12.5621790825117	29.6432487490231	26.6584172200206	38.856841814615	40.5751310423654	34.1225411316814	19.9438986625537	23.2571082791637	23.9740079245599	17.0228315439443	22.1425833320697	32.0225291983421
100	11.7522959132340	31.8047296622432	31.6114656602121	19.2811326296897	44.3629357636776	39.0445764075287	16.7556590749827	16.0597290812666	17.1508835527651	10.5850533652911	14.0651230651067	33.7817541424623
101	19.5626274517246	26.4517265488055	6.0418411152137	23.8837006580965	7.28849954543794	26.7192296987453	19.4200735143856	17.1596275300847	9.2283113726161	15.1970955330316	28.3710797504419	14.4170204156072
102	16.5807680824432	25.2093899404421	22.8888957372376	27.5999386041578	61.2389455165435	24.061032685020	13.8343168414204	19.8431962451884	9.30604685367058	11.7948716909162	38.0235262883245	14.7455094309826
103	22.4231370121052	31.0211055161657	35.4913996615273	43.4500689096027	27.3456222825126	39.190641228355	13.0578083353506	12.2146075408150	15.1879823487129	14.3779992848873	0	23.2996320985959
104	19.0986220060316	15.0202705531279	6.67792232764131	11.2330670218227	18.1153196227416	35.9386863605876	7.2807449310855	16.791268279957	27.7363105495292	6.99114980759891	21.0013493265124	16.2796385986847
105	12.7816199463289	0.414226027347967	20.1222146491919	19.5953011412961	23.1729131036912	37.2625367044594	11.1887364050017	18.5455948999540	4.1319629263838	2.89079324801046	17.3688271490954	0.421448021420362
106	8.23659534468641	29.8472804794601	14.9407288915234	31.7119283089737	20.9772201048954	15.0353912951831	14.298101381575	16.7364901593882	23.4010699990789	4.80895437779295	21.5174567151629	2.74049714861925
107	34.6716556851193	44.2903137079072	26.2476019949321	38.2964403425037	56.5291854877766	29.3079037381764	15.7034398256247	27.9406891990989	26.2168806316999	15.3548556081335	26.6015813832810	22.1330535473401
108	22.4959581176953	28.8957396418404	26.2330743454607	35.2217808205273	52.5246293671478	1.26264559695658	24.2045830623918	28.1624492038183	28.7077272318102	20.6450982822556	28.6981939904122	23.3039556056873
109	21.5926641503499	17.8178102969413	18.0188133573722	16.8024331147191	37.8065890859001	26.9321167979884	4.40162985550402	17.6321928205108	17.5542876287599	14.6603991515499	28.8352786060407	12.0172774910275
110	18.9535811846716	26.6142694131695	0	34.2933735434099	34.0963816236029	20.1771869919084	13.2315130548940	25.221473038375	14.4443507599498	5.89616187082067	16.3130015981098	10.5256498825461
111	17.1243465304930	28.5678047758276	1.52621606212550	27.9651799723124	26.5992300409684	33.0113881714060	17.7672879368869	26.0392603909203	7.395337585178	8.8392505979468	22.3402628346309	20.8479302249443
112	5.90871503072964	13.9820676903444	0	14.8935324448709	23.7274237405849	0	5.05397084082236	10.5755802779780	3.49189977080213	19.6144177841192	10.0139509798196	5.9371483007428
113	22.7398076262744	37.3930700885972	6.67385543612681	34.3586052342706	36.1270200289481	32.6983869431087	11.8461669144781	17.2304269083448	11.9758313265729	16.9330320702704	20.5688240725255	13.8987392893546
114	20.0741694820492	30.907945430752	10.3024027560825	18.1297549910618	27.3663202042592	37.2044660665267	14.9529109882414	3.22887842685228	23.0088253411409	20.5396556657860	19.0879968546824	11.3194942689367
115	28.0591585834093	34.8789488148926	19.5587010093243	21.1140886953479	26.1558497976716	34.3329628628227	20.0514500420926	17.1207875925953	22.0256736147732	21.4603674172982	15.0157307900146	29.2264437959679
116	33.9218301090343	31.3938242884222	21.1509169475576	15.1511701633005	11.2530269362687	25.1452035583208	10.1017542009456	13.9088727418662	11.4700881491038	23.3003472582014	9.36642417254501	9.90449977563231
117	12.304196330908	40.5428278301326	43.3792938538859	20.6442413905898	26.0837352657721	24.5919515121201	10.1628145379435	29.9692843185179	14.1884259784911	20.1088816202324	21.6632704373714	26.4828825919880
118	21.0796143814369	21.3594106953670	13.0974357932109	34.3130123751583	39.4888326344304	9.320296894959	21.8914093444218	19.8442524837991	4.25787100254559	9.6250717105972	24.2988132087464	6.71332815305681
119	22.1328569404896	25.6439183215355	1.45470790653457	22.3943871362794	32.7237515550386	17.1384653051504	2.47309326372237	14.1970030752777	2.42692785300552	17.5768424397496	30.2782356604509	9.67686230590717
120	20.6228016972092	10.8203688199038	5.90194827640688	26.3488136701147	11.5006103875258	26.7809368266504	6.32949538824385	12.9630248971609	4.39614945173479	21.5855667166587	10.9507337398349	10.7770481656291
121	18.3921933734718	0	1.80407118625872	4.89613857744147	22.4557270721898	24.4329805782882	7.29672801975881	20.5246208477250	0	10.1304583177424	22.5256233540603	11.6662845927452
122	8.7092525837454	30.503911772357	39.863645053192	28.5678857669443	38.3099813901004	16.6074471489778	20.2338146561549	14.8894080239001	36.1353482850668	21.3140635416645	29.5108510805099	26.2418574296396
123	21.2271760062036	35.4267029683666	51.4834963062489	27.5140277963654	34.0022561704755	31.6986356333578	26.7310613121107	23.1561454762493	26.1529986788729	20.2694431211734	38.9492722035877	24.1122626805323
124	11.6850409797356	27.3692717649128	32.2420771419509	31.3521517473596	33.5181421471612	36.4715072998409	28.76172777649	19.5514834111696	17.6763406499978	21.3508475287842	19.4012468825828	29.2145953414764
125	26.5239783694465	44.6711582173954	33.5247084592120	32.9811806018973	43.1903223589383	25.5626586550686	20.9105918224585	28.4244747060566	3.83061503894947	11.8739698962595	30.1217783880035	7.62480281199655
126	13.1346578307078	22.1026216607242	14.4032426500699	13.0662766457260	33.0015259253567	1.81601884216515	12.1244903064424	14.1122899993144	7.21633699504403	14.9504060938568	21.1708995851918	9.33276639498473
127	23.6708858092046	46.4067001126709	34.7113510221056	32.634763167572	46.4660954646158	49.5134057601754	9.55593652927268	29.1155453492433	19.1914759193015	25.9108879086152	25.9908589755967	13.1983359776757
128	17.3582456977860	15.8658236855055	0	8.86634495236153	21.2543702172093	22.1324902018795	16.7839969981563	14.2716590495670	14.8693806717472	27.3541958277404	20.2950648528017	18.7911853761202
129	39.3038814568617	44.7784940978974	27.5855776105116	31.2955762974764	42.7222015414346	36.2318148375382	16.6066422072905	30.5624619156075	36.1998027091726	18.6864151368833	15.5514948330383	15.2852499068484
130	15.9504680373601	37.1684126359795	23.3478954595012	24.3432614227929	49.860440318412	40.8081114397218	11.2231250444635	26.2215694990780	19.3893283925917	8.41305713072468	24.7191560873817	17.9123178344686
131	18.6817332161011	23.2359900905482	14.7914642021028	19.1150071047528	62.3058562663106	43.8337244791747	7.71210348585232	13.9793456983298	20.3159481776966	12.6885509337283	7.74728930911881	18.4608417819970
132	45.1041325921168	56.9084979201186	45.6973965557976	39.8675227921621	63.730686225416	32.0064254785126	20.7338163202495	23.1140877302303	23.6415702237931	27.8492868027090	34.5438576310506	29.00209948561
133	6.27796050786488	3.74572275764952	13.6164458276676	40.2999514649989	34.5826397436137	27.6346617367323	10.2704404175360	15.2260670493924	20.8702259637730	15.5996678093668	19.5138863480476	6.83636419269432
134	13.9757273458209	24.6019852010916	8.43376544586257	36.626979763166	20.8038457129851	37.1986840210559	11.0137116043628	19.8161442365198	7.11533824744531	20.9587434424993	27.7469421630336	18.1507214608009
135	15.5762740955841	10.6814728570450	29.9495971282839	15.4549959328198	51.3609665150558	49.0904114758958	9.11027095424693	6.2328151069437	18.7360898937659	15.7641978530007	28.0272670644369	1.53424461372891
136	17.3451517936686	14.0312044813266	10.8816041576425	22.2447994635622	29.1555106044751	23.553986555588	21.2970424137202	21.6518145271808	21.8027928584760	13.4020685044962	8.82118267608038	17.9231349621984
137	17.1533132634713	66.6906354416606	36.2696884904110	49.9637597801193	49.3956039433059	61.2789630807025	19.5951216227395	17.8664566062227	19.0219782433896	23.1006355440667	34.8118780020905	27.0219311280178
138	18.4257907897982	67.9320538950256	10.7082286768279	41.1459249432321	33.2633740321875	45.7366950029375	15.9487875136262	23.9709744940553	20.3825495243593	19.7231360039551	30.0552993785180	7.82881319203567
139	13.6045374635668	31.5757774105225	15.3791600785812	13.1475426935752	31.32149816133	2.11254612240005	10.1115920883752	22.3397956054338	3.07941125484859	9.77278468905547	17.2739827613268	6.09561063937009
140	22.3164128833812	31.8686041271578	35.2971904989244	21.9189695251134	33.8491579266428	72.8713113357612	16.1992183779068	16.3353745855018	14.8869356234647	17.9170269433765	29.8217117266487	24.6366351818656
141	21.9361103632874	30.5482427061191	20.0494617638512	30.9392567049073	42.1062831710017	37.2153605845780	13.2331726359761	24.4005768320464	10.4758796410660	16.6553099360870	36.569362632607	9.6529527715764
142	18.7370688683827	20.0629790999015	12.8005957904265	51.6026005716657	40.5680997197482	23.954358997538	20.3370635071817	13.5860029413244	4.06460697252838	12.8984110463699	18.6533600947724	10.0879808361595
143	29.8860496753173	24.2302517969559	32.6298335548542	27.1793317927369	33.3410222591494	12.5293696576635	9.44093948152806	19.6969959021179	0.606840131597139	14.0336683285462	16.0082766298323	14.5722120861631
144	17.2109483658860	43.180014592949	44.1785787522315	32.535471765188	44.1443443974451	33.8833019647440	21.6173819429779	18.0738912600109	20.7064081254142	8.2749469455755	30.0758315071981	22.8329347145565
145	11.5362998086927	11.0988476780195	19.3065949197242	24.4742759801064	29.287262039172	31.4408499955948	14.9921625737919	9.54533771208063	19.7248479216853	13.2407953644123	23.0704748014572	23.2996356296285
146	13.3729867334614	19.4158579779892	23.6492954808601	29.2806222699630	41.3212451902892	23.2132539782075	13.5485522170664	24.5693565730891	16.6491782546876	14.7719845648524	13.2689164741030	11.4848098446381
147	8.20348357746391	16.6632031870780	0	6.80675052320833	23.9829112968374	11.238746741377	17.3067236594803	11.2709347465444	13.0355309288842	17.8091000233460	15.4597908556568	13.4715807859208
148	8.84758768044367	0	21.4052794344128	25.6250678801706	27.2122745522532	35.6283452039167	6.45732304113336	7.24798242106733	11.8950399514778	7.169963482468	12.5337582959125	11.4624505877182
149	26.4009435167366	7.94728459190002	9.98541249969681	20.1335134484836	48.665989217405	17.4275604668269	18.1897536451424	20.97980782445	20.0941765457912	22.2343127961478	36.6742030094438	24.3245352931314
150	9.96378828426631	10.5404552115172	21.2131230296814	28.3524457491507	34.5741236323596	20.5310605545615	7.44843824361609	13.3878433757008	23.437452996695	25.8114196669235	15.2126520003187	7.94177849590664
151	14.2825483556627	21.7102271336628	28.283249012352	19.2377363937018	31.4261814046333	32.4861744120494	20.3227047798362	17.1823390018311	29.9706768180413	16.7082292124865	25.1249037439253	11.2889765361370
152	19.2183175704619	19.4709951207717	24.5513889053137	28.4575779382507	25.2561415868563	36.208801252585	18.6237080985382	18.0395462053402	20.4803221956733	13.4356056749573	26.0752101983635	23.1698025676531
153	16.4542806649458	36.6016038150427	25.6742630633665	23.869172125133	36.0295645263605	6.87713541182187	11.1147956913843	17.5545285043258	18.3875760981648	22.110864974884	23.2862390451784	14.7329482101406
154	20.3638916724758	12.6479293534080	0	17.0904356687795	21.9819887549116	48.3738568611133	7.86957374211834	12.9302926880804	22.9853219344983	15.9420482473848	14.8021362714087	20.5369880275669
155	22.4301131291565	30.9408206891829	46.4191409400404	26.9803650684555	27.8109258201865	40.2131131634468	23.0431980371719	20.8362459420698	15.7313255058999	15.7275230169312	24.1753029400934	4.25080939704247
156	33.6636280099628	34.9734326688458	40.3883592944095	29.7883156791922	57.85085789693	28.3686378983939	26.0704734677929	21.9131736471366	18.7808160942614	23.3221884187364	14.3068589676399	20.6077126878972
157	20.2899542453391	49.1568874987767	25.8693669516341	18.5507690543	42.8399866072231	42.2536135876249	20.0056342356342	38.0467801127291	16.3884929562725	19.9555177658156	36.2524174965573	28.8165962114217
158	25.7561286133949	15.6341790220642	17.9928911170546	25.7515527645588	32.2462166508125	41.8477603704934	11.4653418132695	28.3716996912613	6.2984650688224	9.73321365984755	13.9067068519664	12.8937239419588
159	15.9586975831394	33.9604050802008	0	21.2263824296285	36.9887264542078	25.2080069877767	18.9649139127467	15.2231882260557	0.751617989089702	14.5072979786188	18.2288099028904	15.1650033790289
160	15.0448329616646	24.1109119036917	0	29.9396582269422	29.2000454748381	26.0985685222397	10.1492337565174	18.1934932573305	17.4294610960148	12.5415944754058	18.9939169125379	14.6005219598186
161	25.6105804285367	27.6327273603106	21.2881235700545	23.0517399924788	34.0869205313066	37.0630100528002	12.9897038184292	21.1191249312982	12.9646216023600	29.9382949363256	9.61439867948953	11.8037070684674
162	6.52587484254247	7.909136635432	27.4260869032189	8.58416264642438	18.8113182253889	5.78101487645735	9.21658523181506	16.8362577202879	0	12.1783078416354	11.2743796037812	26.4039031458574
163	13.1575063045643	20.8420334127366	33.8685343542642	19.5951977357590	40.8744643847246	14.4591988906964	15.1055794778613	5.53216601916485	16.0885247977874	9.14711648012877	26.5077751688276	9.51037379977477
164	35.5241925508459	43.4518010808475	16.6429740979792	25.3879626087157	50.2068124183766	34.8666268134932	17.2757088893455	16.9125350053543	22.7508887627999	21.3416839665385	21.9043267124192	24.1607506908071
165	27.4513288239029	41.3551897453482	17.9932220091357	41.3138868843113	48.7574822051765	29.2351627009634	25.9099260071656	29.2808255462143	23.3695010908841	29.0257652062698	45.2253475356812	26.0303535715309
166	41.9050684045359	40.5050754743637	22.5436960754838	28.4168199400048	35.5208914759263	32.3597240145944	19.1718478523905	21.2355852802490	22.650611548061	25.2044660382362	8.35683688029275	18.8196991639173
167	27.7094356722101	41.7870983402486	43.1741410118240	46.498285868461	80.7668346946404	40.8856083826147	20.3364001115396	24.4034397233588	15.3206063257971	29.454483206913	28.0839732511765	18.8986102605103
168	23.3570530641685	27.0929032175808	25.0383078653706	7.95796557324088	21.4452760751429	49.2091145544978	7.8899625265926	25.7350325031645	19.7385910272326	18.3634890999580	38.7271148892470	7.2748358085217
169	22.2762550291379	31.3671024745362	15.1401945392396	22.7022733246235	13.2138567726665	36.8327115278432	23.7193922097884	19.1676946456272	14.3905106141585	5.47700734919264	14.5948329063638	10.9482148260983
170	28.3372524568861	28.3401242390942	32.5123879398394	33.603787823312	37.0598751082722	42.6414659350439	10.9556100718468	16.6121391921295	20.288743644094	8.95183603429848	25.5421683802303	8.16666675295363
171	24.1214274546654	40.5919253589814	43.053880500216	1.13693861674569	44.7744256308637	32.0125690527208	19.9169996628280	26.5227591424939	25.5184654053739	7.20676022024248	21.5737579765223	14.2721545410088
172	28.1454662600496	18.2274462717412	7.90241770775791	16.3359371847243	53.1272629184148	55.208161711423	14.0744794182510	30.9123415102015	19.1885554780935	8.01776442667502	10.9110827286649	16.9746629316598
173	0	6.26588670551035	13.9947080408264	14.3300092587265	20.9504786767073	11.0351567334872	0.283727479203408	12.0495700358961	16.6838577758784	0	6.77450131901822	17.4573487566905
174	16.6589204539187	41.2350835310348	8.09700347269083	11.5354883624163	17.7498165474038	47.3659893369699	15.5106685586274	19.2167078004692	13.3877515982299	15.4720969981055	20.3197645437231	30.094140257601
175	19.1571364887460	18.372824595909	20.8736116064134	41.3867348444114	68.8804250721194	51.1367073686964	17.0931996211931	24.5828073805134	16.8115205652003	18.2982017129221	10.6518118348607	15.566964343736
176	35.3574029393475	37.9308458271678	31.1218891765399	31.3213273720942	52.3287217254888	38.1472660232652	17.8990425933842	17.7657456155393	34.5475850448763	18.8137235970426	21.9050054446726	15.9243378825593
177	28.2604667202532	24.0046026152881	17.0200404827912	27.2175013254411	39.0263196978418	46.5516679018779	19.7016414050153	14.4798562175764	15.7588078739323	27.5019789118444	25.2266169739264	28.3543631951964
178	29.0290299472647	31.2050840919778	18.1242187577235	41.3082565532531	16.9758405712503	32.1322062415944	13.0916139935203	22.3515939317830	14.5387502419534	22.7041446124202	15.2912607790935	11.5122510905104
179	28.4571850876476	30.0715915524288	24.5609106517749	30.1947392522345	40.3602358411018	32.1199326357793	13.7564995848144	18.0654441588389	25.0345771312999	18.1378431613089	18.5161812460732	30.2646432252402
180	6.76852158347897	10.8961154959826	15.3018637559790	31.872173484818	16.4564857819845	15.8331090648350	14.3082717982246	7.86001415730486	18.2836325947856	4.3941442846415	20.7844235741894	15.9074913589257
181	6.90594215267677	34.1440266635035	35.0179775172223	40.9522329025686	31.7572354171449	41.3138060016123	17.7423838487975	20.3551826582644	23.4973738385053	13.9148791905720	18.2385390514871	10.0655898170152
182	32.427759159845	62.2498308732876	32.9643444229711	53.1168167418708	63.3312666037952	73.8642356263417	23.6896755573851	39.0814651582275	39.4987029877916	22.2666404517788	34.6914451432579	40.4588777573005
183	15.3093092602888	0	28.3738819925069	18.5917979935555	11.4389121804335	2.38740627705435	6.29223550556648	9.78932669615005	0	20.4312989567133	18.5190642596370	7.31027137608911
184	12.7089248657024	17.7826895990184	6.53877929050227	15.4862036294594	19.7876503285353	24.5562651628922	2.22613588192920	7.9771729186948	0	16.2823135261622	19.5287207716963	8.41136853502271
185	29.4748485439000	27.9257192706724	29.6718773015992	22.1832363335262	10.0654702161999	29.7057663726869	20.9331257246186	11.0752641240838	27.2408496286842	5.96611152437951	16.3440586741735	16.8776612694862
186	30.4803140175856	42.4416312415121	39.9884016772282	31.9279065318899	43.9681117085872	12.5514516474321	14.6313629980137	19.0151894603284	14.5137620534312	16.1051117844650	18.2199480717098	29.7429959977844
187	18.5413091404848	25.5697492476282	29.689621402568	28.6868794866671	59.1577726827145	22.5107709101559	18.4500618307598	25.0327651327473	25.6159630262264	7.40556335846421	9.89834578995589	26.6659945737718
188	30.8921921533388	43.1163747603066	10.6061803801185	43.583975853655	28.9509537246859	38.4968248024495	17.0787882920318	15.1838699552986	25.2391101861198	16.5779465793929	25.3572871626141	11.1478279057746
189	22.8709908272288	34.6706713389931	32.5352631027041	33.7256994132307	31.0772213542245	39.6150684876412	28.1118994147215	31.5220920516761	24.3854052966281	23.5822802120458	17.5525180610732	31.6282531453636
190	8.03963354177803	38.7069765094976	21.3283627305629	6.59636184349345	55.3134001638278	57.9825175795057	16.2479065470529	21.1862795439751	19.9867850018753	13.1925161731009	25.6982382085374	29.7796161643631
191	2.12786405467130	23.6559331341379	23.7611819750827	34.324917387214	20.5698031858382	45.1530569593282	9.49605361022462	30.3506673610306	20.4249503084364	17.9932626203730	22.1048531828664	22.9226882706642
192	19.5183188399378	24.2073540125076	18.0504968087593	23.6369412704374	27.553083292846	19.5113132616240	10.4864000993286	22.7707646726668	19.0448725714123	11.3166556306626	36.4493466476991	17.2996289376191
193	7.08332063202052	0	28.3864300849864	29.1089750218885	9.80126621379946	48.4436043154841	11.4692119326307	12.2461001770873	0.595243606739674	8.34885046188731	22.7431649078205	16.7091130373811
194	13.5627563996166	8.91853871705925	8.73498147125603	35.6143154153544	28.2065802112777	37.5981380521449	12.9123619017798	12.6380409018386	23.961375490318	28.5418541291341	27.6924693314038	29.0401048240677
195	33.3534058262207	38.7081651598084	22.9703413097161	45.8527027552876	50.2393103069479	21.0533889953504	13.0677589146238	29.0922602255602	25.593545249853	17.227627546949	26.6032186261736	21.5111574471283
196	16.5337510311198	11.5713437884028	6.44112913556443	20.1356815180519	16.3102594431145	0	8.46656022273687	7.96603027059773	1.75211855930374	11.9320021782436	16.9094431762319	0
197	27.5951984274068	52.2777465552515	35.2284402476475	33.5035384947784	56.0289026725427	28.7703436661414	17.3056525872026	20.3783203976866	37.0753757115821	19.960515105555	33.698254013832	28.1172685685020
198	16.9196944529698	35.111597796176	28.9176571690255	14.3198019413233	45.6133227434673	30.5273824859549	11.9070831949953	24.7000758979181	20.9852367316569	15.7782337373892	15.4741164525519	24.1440890525946
199	20.6735106622649	5.37966711707468	12.0722099779412	18.3949386696458	8.38680960670502	29.5782701561916	16.4123040255099	8.9544323877292	4.00523575939175	7.68462328540893	2.37150744660504	2.50377219758881
200	24.0078512814696	32.4167522557109	7.26120985136663	29.6309528791792	39.1833588799258	19.2887505296530	11.2849831794249	9.40893997623831	12.6894872082201	15.9696132209986	6.28777758544312	33.9031473163965
