# Supplementary material for: Simulated data from a genotype-to-phenotype crop growth model for pepper
Source: Data Brief. 2021 May 11;36:107119. doi: 10.1016/j.dib.2021.107119 (PMC8165395; doi:10.1016/j.dib.2021.107119)
Supplement: Supplementary file 1 [file mmc1.zip › Full 100 GxE datasets/100 -- h2 = 0.3/77232974 200 0.64 0.48 0.64 0.95 0.8 11 GxEyield.csv]

	NL1-15	NL1-20	NL1-25	NL5-15	NL5-20	NL5-25	SP1-15	SP1-20	SP1-25	SP5-15	SP5-20	SP5-25
1	18.2459789909584	40.6858108179812	39.646355673688	32.7802795131889	40.0379588447016	26.9564472544352	14.8722553251081	24.9500170546523	12.1258793659132	24.4987641527595	33.5950197890205	20.0508904954645
2	10.1546379247871	31.7611483213879	25.713427736779	26.8983565397845	41.2763638603397	24.3921444535153	13.3119733010267	29.9253811133975	21.1522373532126	16.0605581121785	13.5219862252067	17.1027936305817
3	32.2570549412124	56.6339537714636	27.1651836394408	47.7184175255312	66.4536312561159	55.6038996346694	21.7071840552830	22.2318229157697	11.6489623111385	22.1771996852845	42.3053459346848	20.9232062901616
4	21.1607271805723	25.8784075247847	51.6172829967765	23.0067675297508	39.4280951052182	38.479698099042	16.759706026032	18.6682661889763	20.3252567307427	22.4748087207923	27.6873589095440	2.88647321658192
5	16.3221809909054	22.180944428856	11.8507022657032	27.5771962183755	30.1679564849411	37.7181385339075	14.1532943745816	8.92081035610603	21.1670929296846	20.9183070090828	31.0037243567251	19.7433022633301
6	30.7154126109280	34.9282515150214	9.24731984738278	41.2360471523449	26.5199376629784	43.149601173593	14.4325264130443	18.5017051449572	22.4936911349835	15.6277190404915	24.2641727450567	20.4350780998447
7	4.43497276844649	18.2522330443625	24.8325033415746	39.4593510764461	28.4311574613019	17.7167725397576	6.56464196951218	12.3983597840987	15.1401211542170	13.4041686720347	5.69314176848992	5.7994344412471
8	25.8100697794734	35.1621358033094	10.7824474161079	32.9376848187172	58.4087412251714	24.8968666580863	14.9783762872519	25.3074844622426	0.47041911608615	21.6659444561997	28.4005660115206	26.9228092494848
9	25.0468756184900	15.260669651527	3.7106247734065	32.1371662231625	25.8298877119571	12.3818091051173	18.1859752580034	23.3563551588166	11.9231955201145	18.2939914682341	26.1872387612528	9.02796538835313
10	28.4613666906849	46.324853860225	28.9336295223025	28.5945930089143	50.908969971111	37.0903368206124	15.2401188595278	19.2919589160645	5.5272928411049	26.6434924292579	28.9271498142307	18.5545961691906
11	15.5234529471047	24.3162466845490	35.8798635344135	22.9700575422534	50.2605038975727	50.96011141018	9.23832176072455	27.0768844173524	23.2195595698615	24.0327268896198	10.5105609258634	33.5826272006974
12	17.0732755969053	32.2087693133264	25.0926746057731	26.6417399735773	31.7251139482164	4.29603362546728	18.784588677973	21.3593288027775	11.3522122432944	6.59039241230558	2.63802188398073	19.4904710495227
13	9.67063822734907	10.4065450703634	20.8591649474006	28.3413098443535	37.5063888100467	19.4684144917625	19.8656747827278	24.6151110384231	24.0632854973768	10.8767218884308	15.3469236280817	19.3990970350470
14	33.8034803114237	20.2180519173014	16.5120035179270	16.394729934329	37.7283224873176	38.7878749450509	14.4053689846987	21.5496382382830	14.9619072775843	11.3638858115178	23.6255221691261	19.8610940088486
15	15.4076461953558	0	25.3426127883086	11.9561228194035	33.8735924218738	41.1637844977146	9.01521751045981	23.8397457896232	16.3035022673588	5.21886863734376	3.36951604620474	23.9573784271788
16	6.45805806544183	8.25291990945067	34.7496412605705	47.112152917528	11.5153226526565	33.8585733591083	4.7539512594183	29.4165987007124	12.7895918301298	6.17112625403928	22.6827118117807	19.7522513302569
17	10.1058531332044	28.173846574568	26.4778477315378	24.130849168839	36.218677877131	24.9944059769597	6.849745616073	15.0291265195807	20.1753141267308	13.3185363979923	21.9837360850360	12.9140955256499
18	28.9748303791385	27.3723469889431	26.0495628398875	39.0076778992854	25.3955455519034	8.5800358989967	17.0967003465695	6.48323510803315	0	21.9011696248697	2.94739030872028	10.4702378007247
19	13.3518347305664	10.5818532262917	13.0481509806113	30.2943664469088	27.5088618538236	10.3541936252002	17.2338391762620	21.7765540111539	6.71129159623617	16.3423476270422	18.5880098948296	21.0064435061434
20	13.6670738041178	29.9964715766565	19.35521679277	31.3633992951046	30.7767078170932	19.4469471163005	19.0135399341877	10.949882649671	0.121766413730469	13.9078583947327	9.67944087023246	5.36924218163265
21	25.5460905022467	22.4283424324584	23.5886699463933	13.8101183065091	7.9116053766955	27.8168847476953	20.0985295409386	28.4841164059688	21.8465845945106	31.7303726855155	19.5421819216786	8.91507893291891
22	8.39072213057998	19.3719560817159	22.7196944864767	15.8099734844787	21.6970725252033	1.87761078993523	10.6591491867016	11.0947193531345	0	8.80323929615589	10.7755408118033	19.70535269404
23	14.2614221385925	41.8587655354673	36.4952146592345	38.9146795762375	29.2830915406446	25.0721350129877	6.70598728171155	27.6065252293033	5.33131507031858	11.4414975918332	28.0817641035676	17.1096669999280
24	18.3244206169511	6.10077812554736	14.1364977658345	23.5565254943441	10.7600918522826	0	6.49462878378056	10.8533709098179	1.51496086139515	18.7844210840471	6.63121367614125	21.9364098390132
25	13.3592443616868	6.37579100349856	10.8482820448132	10.6335163098823	5.34136931557758	37.0991676814404	14.3930383345093	13.8338591856578	9.46790368702526	4.94484134764078	9.9659766383757	2.48000574162871
26	25.2667097116644	35.1493996481224	42.2233544886254	21.6458666689794	42.6925414472897	48.4576254406828	12.6000860732837	21.6617260073656	9.34507226978293	11.4369879109489	28.5307312262369	12.4640295745623
27	22.6300635693409	30.1787751400732	26.9431265341842	25.809949502253	42.3192674764187	21.5091094717890	8.38986146165918	15.4259476578712	17.2882212592072	12.4720907816175	16.4170362750897	21.9232660657195
28	21.3778895975561	16.2536357017606	7.50649225295274	13.7238612482448	8.83736038580948	6.51804916285699	19.8998225211588	12.4728723084268	15.0945415863934	8.83837204434916	2.91164031730396	14.1584203121292
29	14.4349194932328	11.4262840582176	19.8433867014806	25.3790738683734	52.1766264579461	42.7850366668134	0.617197509205733	7.32185270390473	3.09886623674982	1.58715442401448	19.2046940681049	14.1675075325249
30	23.4124862023303	27.7343849874969	25.9919835548958	29.2465933466525	40.9072352322784	28.5113210795181	11.3149480321681	21.8668036698999	14.4454957088634	16.1036165475918	12.2738877570626	25.1348389131141
31	19.169545513234	21.7135599654303	7.41794318808088	13.6689752473888	5.72654858869016	13.1404899038407	12.3014414415849	10.1637861592044	18.3648286808289	14.1731417071044	23.7905957882504	0
32	24.2114143430858	16.1368227015134	29.6674993133749	20.0728418378283	22.945845635926	45.9235814854979	6.86465389862316	12.1026085767028	20.0728616828902	17.5405146217131	33.2337064908595	26.8367470264051
33	18.9413197487853	18.4949196027579	12.8708271815068	17.8941607137828	46.0909637678684	29.2567303605934	9.57463509861381	24.2304807791767	4.45937429390272	18.7773970613110	16.0988037137054	10.6557888989216
34	13.4466169126518	0.471383589970944	5.32416128952805	19.7872005082474	27.6864981646678	12.9342612118879	1.29630505162323	5.45834861377783	4.15571963228964	6.98178628762745	8.46144861741096	6.32287352504523
35	14.8208038287128	13.5174193058912	19.9337850840606	26.2358858231055	51.1960690844353	21.5795092794294	6.15764424677817	10.5799657097444	13.2650921019378	5.1658823459185	21.6821506553350	19.9654759496923
36	7.58114697018269	12.6514993384108	8.53252526250372	6.7946324538579	38.9296264016727	60.3926316725602	11.3798690888503	20.6825608141635	15.3617560904510	10.2806325114488	16.7304253792381	14.4796636362368
37	22.6979385906697	27.9183741244527	15.0902291343812	12.2951933441446	49.3030548655511	37.8162976532815	18.2993374767729	20.4274138080719	24.7116538711934	18.0145114593307	20.7923556449865	20.3874859951272
38	26.0504971027932	31.1230852962512	25.1291607703056	54.3955342127464	39.0391391599428	44.0299362923543	26.6671229900068	32.9269432863667	24.4781955234018	22.8791511469119	30.9923256112566	23.0424085499264
39	21.4450654535735	22.1263183018723	43.1982225564265	27.5408258667766	47.0735461260789	43.2532854165715	11.6687727232585	29.0466492665934	20.6432952025723	13.4634752089848	33.2985906082662	29.4426594328002
40	33.0987531748448	61.56910102255	25.6132675251819	35.1317201822053	44.222066461077	49.848668747717	18.8526492040058	19.5069909542183	24.7839792305968	16.4357867204343	25.7217438221228	38.0492827466084
41	25.2882622475661	20.2098606638587	12.6187170589573	26.0852003491250	8.2871977222322	14.0172252829580	8.22390593053103	9.38284495856269	0.496670912474235	4.59224588653122	20.2044774414591	23.5835425272562
42	24.3560728717432	27.3131669773381	41.7430481741406	45.5801820598374	41.0690883839412	35.2144138007595	14.6576497263999	11.7055686587947	26.1866779967039	20.1781705786126	16.4467787978207	8.97502172749197
43	19.1918584061883	10.7352866552987	18.9048693212452	25.6816125344749	19.0474025959583	20.0680827835232	9.39691438217768	22.1438020414673	0	11.9648412279173	31.5425720716690	17.2757107866817
44	16.2895700393712	18.0078924973515	13.2180005574995	35.7855245867299	27.8946693175978	15.0220403972160	12.7817872075462	14.3793264331669	12.0683093086488	13.7344642749236	19.3456789507400	0
45	14.4668268704019	12.9571337570810	19.9020267346827	41.4492972493382	14.4444013998427	28.6229882072938	12.0709982489224	9.1755022430048	8.22608715011145	12.1064578813083	5.48282125148711	14.9473947193542
46	17.0847864799488	32.1634024353626	20.6544640137522	28.9624066971995	19.0714211488151	26.1352909530855	13.8110785101291	18.8250988306816	8.70091440651452	19.1478407056783	34.2830408839926	9.5424620454
47	26.2262448190982	56.0387447899505	58.1851439016459	46.1910569535004	50.9828642400475	63.9158508049367	21.4721024410968	28.027737779815	33.4981569261878	19.3512720918662	22.6736906735572	32.3970449894407
48	17.6140531575296	30.0799568315149	7.09259712153885	38.9935325930538	27.9417247167822	10.6990395121792	3.58344616999243	15.5383418062973	3.10856847760412	20.7288646134953	20.2125978971683	21.8514797385286
49	21.9673115070058	37.3699196008642	24.9579189758303	44.5779560580556	34.4871056966129	14.4438622423044	20.2058943615993	22.2685642574520	9.71949636218137	27.7174449865987	17.8768625423974	12.9324478170786
50	28.7037778955087	28.4218879962061	20.3976303517000	18.572625622734	18.8344200328279	50.9207659344395	8.29984620581669	16.9899403640152	17.8296718210717	5.10610840486253	21.7300721748309	0
51	22.4172194183850	43.0610537531028	18.9741089711669	24.0701756273558	25.6108044809647	29.5616304802319	15.5849776999373	15.6162925143243	18.5270692478832	25.3243021988411	26.8207369303820	28.1656265280856
52	7.51884433500358	9.67785916393712	27.2710597613069	9.32982497700614	32.9046022613517	0	7.67887845668219	20.4956773089527	11.5222369654345	0.710499570513238	15.1380114318512	11.6400292933013
53	22.3341276244926	49.1944240374742	28.0112917589454	38.8213293356042	34.3263988043703	33.0183931726093	27.0750135401095	30.0384151450816	25.6701451052851	24.6638795625976	34.7872219334912	25.4399562756262
54	16.6459057698959	13.0734986781174	18.7273543815583	31.4980914524733	17.6347876313456	23.3868467161862	4.43330300929461	12.2657295896437	1.83859849883063	6.87578074828668	12.7934188947785	4.84623888875175
55	25.8992809028810	36.3411792968802	17.6263800238381	18.9880629116787	49.6763051423763	26.3173937037970	12.5237741532221	13.3854489184141	23.3941762827588	15.2832501834479	33.0464157474473	21.9420268362020
56	28.2044327994144	42.0119654094659	32.4022186495185	56.1041587017208	46.1527422176382	29.5542500098479	16.6491774071169	12.0604183447297	20.9726839201172	28.4482997920135	24.0394845232753	8.43450100898816
57	14.9687285093353	13.1375511827849	18.6983264852733	21.2556942768995	24.2872102425367	39.6917240607468	12.7194166218637	11.5277944879698	0.881490381866486	1.95077696222608	24.7894593322342	4.69894740716482
58	27.6065230169186	43.0229068863369	47.4833615921825	20.1011660494304	46.4067635869453	39.4974339294324	14.5644979519289	34.8160320774972	38.723521308106	21.7033297575933	39.2954124022453	26.4453459670768
59	19.4818560632863	16.9093374674365	28.3261776584272	22.4075566523417	38.6024862368441	5.53153978359467	11.8625554362875	10.0225659191276	13.1073243073188	11.2399860926432	15.3817842593882	0
60	11.5447091501501	20.6609142241714	26.6193863358748	32.6324284458625	36.9383956949642	4.25807684924299	9.15506599548298	18.6625711733558	3.86864162985924	10.7118593388023	14.8191006218062	17.1986719026616
61	35.9521769253662	41.8365919773595	35.9208105215613	41.8617229604397	36.9777715138875	45.1221921485787	6.3874436630767	19.3248963677576	23.9062152118916	20.4769582352349	12.1869476189260	39.1190530255319
62	18.9805089671578	9.74350737161958	19.0140086042569	21.7668875210918	28.6574157355844	23.3008278677261	15.3225051795040	14.9069305703717	12.4020186004933	13.3664891331194	13.9557607986732	12.1702117049971
63	5.7512124386618	33.4731985897544	29.6695229686305	26.7056015747836	9.14884414042207	14.8177061513855	14.2009334303416	17.0958124700144	0	14.0082840569558	17.5837582184737	12.1046250020921
64	30.801819137586	51.8574764272054	23.497268443942	40.3689991724106	21.5902979012952	35.7056059601445	21.5635387259245	20.6568089289979	11.8238026156708	17.2779208338402	29.0936004186728	30.6450630437103
65	20.3932519106957	37.7181560580011	32.6926780414044	28.5208170350531	54.552855293733	52.7155365615785	22.2143279322940	31.0754511754979	29.9678465199241	16.0553153424921	50.4323485779311	22.223419874284
66	33.7783378160449	49.534200663397	43.7546917256751	43.9639363614471	54.3232807921367	56.2102417460815	21.3309778926711	27.0263812381201	28.2857067993011	30.3479530965772	49.8332101932499	21.3533418842804
67	11.7787599303734	23.3945933359666	0.630360274864376	42.2633634249348	26.3685213989659	0.996246937222182	9.17501187308371	3.75223578537152	9.63594181413088	13.5589231578112	21.4625502466668	21.9774224266091
68	20.3945865138320	18.2496797223755	23.9377154633323	11.5365873093014	24.0038139623531	29.4769802293468	13.6585539816360	12.9109799393279	14.9823839164047	9.22523713265182	8.32586597272783	14.9741221224317
69	33.3506637689587	22.2586889501093	11.0249961657933	31.8847306785487	36.9380846283133	17.8610803180849	9.84826359857572	9.81261398940447	25.4819542362205	6.43789809195508	12.0916068535870	15.6441057905300
70	16.6462645856008	32.8089865820925	35.0654549673428	18.7440089167200	27.6644776388649	29.5953083271671	20.5243117636956	10.0573298042489	11.2966715444720	15.0639381867699	13.2841991663526	0
71	14.6921202183000	24.7750479748597	4.03378402953007	15.9544540191454	47.2524176656994	36.9612108234259	12.1098916395795	14.5091154512166	10.9370504323362	19.5692287072798	16.5101288252770	10.1885638849559
72	15.5918777213048	29.7795119148872	25.195587257408	33.9586517720242	18.0998987711566	24.8576045397702	20.2211758547978	26.7241128474381	16.5278596918332	22.8903698682305	39.8674929362884	0.895353733525607
73	31.9737236957045	38.0838127129852	41.3439210870445	39.2188229462392	45.0069651531096	54.3933236220218	19.6686286261546	25.9082018872896	18.5439643980862	22.3730992355283	37.3752474134026	24.4367596609061
74	10.2778184910865	16.9040092738383	13.1410349501242	27.9253574187771	47.7149587568488	41.0961910848416	20.2635785488079	8.72544566137441	24.0332039823906	15.741234017599	15.5938104779679	12.2574118478852
75	20.8598934391645	29.8685747652988	27.231634945658	47.5294523128035	30.1995903529439	63.6839908105124	5.22294332654479	26.4005325432630	18.7667896840885	17.2113070422379	26.4341573160291	9.69531826963864
76	28.4396856783656	23.5294833425638	30.6267011089667	33.2615898544953	20.2609969516694	42.2756763511035	22.3681501295269	11.1643963614375	17.8911536239871	30.4317912160855	19.6555220803264	12.2386530727048
77	13.0914371155172	9.3813421378125	36.4251356942948	16.5100105393937	51.8154785991991	34.3518142815653	4.17040435249104	5.83436780865229	3.55672757462835	7.09158073636733	20.0157488279549	12.1753651199928
78	14.7524757768097	35.0878688615116	30.6441855453680	29.8624963607712	39.9270391068445	38.1900499007045	13.9128159239897	28.7203845121825	19.3341237416311	17.0768112610625	37.3673983073372	19.6894336136505
79	19.3703498082642	27.8487806224302	20.636227770336	29.5206981403920	16.2252120227072	35.5328798756664	10.4329500090981	12.1185958809714	19.2823066796035	5.12651874777165	22.8370061404797	21.8935444938151
80	12.3921892550476	3.87456875690394	8.13535856732238	21.3698693673833	45.2804119956951	22.0603427222165	10.8634574747298	11.9365123476305	5.99987280832535	9.7969172388147	10.0680594227254	13.1477611143864
81	33.2255287416305	25.4892329245787	28.6203937906676	32.2129046733284	54.2598820662284	32.0646821807449	21.1267105934049	23.2606961320771	37.0296450984214	20.2919195455607	34.2345387514643	28.8779040793881
82	18.9862512540320	43.4558026091433	29.3631491558923	5.6265298835271	24.1599012952585	41.3442518839154	16.6849393506746	32.3868334192946	3.68357729907149	13.2638352752593	17.7655897790499	11.1458654633992
83	22.8270881226686	21.1841998643671	29.4945023488856	31.4147036048565	34.2737669374706	30.7625274904113	11.6596404847942	21.6709334481323	10.9408573269510	17.5132816472779	20.4090784106354	17.5553727864154
84	45.6169478840497	44.1862668396537	21.3798740253492	24.7771182948833	43.7002921870786	44.6423951433187	13.5609534212295	17.0815613638453	19.2221386665697	29.2003001630326	28.6531325079453	28.9645394035260
85	19.000580349594	27.3875006874483	13.0942619552676	23.3898206333045	33.4867333872577	30.3387458495784	17.153851572726	18.5214518740194	12.5181004131621	14.9024818186981	35.5567669505924	23.145954942771
86	18.0366667315699	29.9837273769149	32.3066244999333	23.3087081462989	24.639886084994	24.8972263586322	14.491805907145	20.064061169935	21.6638442702844	19.4130809016728	20.2842811676192	29.0797105718498
87	15.8922431699237	25.441932217755	0	24.0242741288676	29.6035327617982	11.5999740588285	14.988733588479	2.74291054577879	11.946476564018	16.7101195490581	20.116440239605	18.3640645720825
88	25.4012333628441	29.5408422825336	26.7946907493736	40.2932539997051	16.3837206161676	24.0881485010478	9.59911679525928	30.7431328209084	23.1478939523440	16.0854904099635	15.8011461020499	24.3711359605559
89	27.6276418285340	27.1618412469934	24.1902937870451	33.7151331622628	37.758866759188	30.3773544900165	14.5436637780001	16.391789567849	11.0447402824094	21.4449640352154	24.4445286162814	1.62427913558596
90	15.5199316304150	12.3701921125264	14.4817304968836	25.2253932166422	30.1183923291760	29.4525379709467	9.75378592509814	14.1871518094393	12.2545845918646	17.3053599466912	10.6048074722601	20.1172256527068
91	24.9089394640837	32.3186039500031	28.4402796401276	18.0520219562200	36.7914748602774	21.2251517870580	10.8780432572729	25.5726017716655	6.21496366826342	12.8960717160652	21.3009771393020	19.8347452006432
92	30.9540085636641	15.9329491998046	12.6801795637748	16.2956714132248	34.9016578721029	23.9185449435800	14.3361652615274	30.5260656692573	12.5030387567676	13.9839452656727	9.97806851602773	20.8826359473439
93	15.2724524532364	35.6104395248697	36.1028750973587	35.8395015236937	37.5308264178983	25.0678673714363	10.2893136075761	15.3721964102312	12.5970267683095	12.8975916394115	26.0339420210068	16.4998699106224
94	14.4606691176468	22.4662897151932	7.64345319114994	27.1400317752648	0.53552423272097	0	15.9144899893735	8.85166674928953	8.3384143387396	20.55011322367	9.94566419576009	9.13278190035138
95	15.2390544734944	0	15.2090095608509	14.7490672767771	21.9482537578391	2.89975352388574	7.3417646138122	20.6026567629675	13.5490104116371	10.2386491677466	1.50482611192316	12.5230668274263
96	23.1484722590641	18.1297487254167	13.7088621146495	26.2342020894758	21.6674623526049	27.6994401402648	13.6019561922640	25.1942060933437	16.0336652042602	15.2759733251488	24.2279741717753	9.7091264087267
97	40.0500304232528	39.9794185719577	28.7111871062769	18.4560626644762	29.3022296400515	23.9772532399548	7.72197708977636	15.2049245173897	35.5648574474280	13.4917877071959	24.5333375686364	32.4886290671471
98	21.2780232701720	33.480938819414	24.8963048463455	32.6721215284792	31.3900522365656	22.6628447486700	13.7053836465079	8.07829938424514	0.904018232760478	2.03662704835418	28.2588118873807	18.3817720605632
99	20.0553581991161	7.25886015938903	18.4873797474838	24.7956904010401	44.4357939842363	49.7120106486974	10.4126554182744	16.8447697241401	16.4857768576484	6.12403260131742	6.32644303972755	15.1390334345389
100	26.1948202663764	35.3100355388091	16.4160956380661	38.8279620873863	23.6955351747371	25.4862528696641	26.9600526051488	17.6953794421347	7.75150655003461	8.51865161861715	29.2753857092580	25.6033393925802
101	25.9024136382221	35.8318746412529	23.9794472645592	28.0692713570816	25.4440411038917	46.1553721009777	10.5372388197549	5.94359347700008	25.0073002021627	9.10753613197447	34.099973112901	24.0577589774380
102	23.7951351592410	20.1064088975045	16.5444347762427	14.4384352055487	39.3603611650821	7.20499410063183	11.6602556083979	5.6567678164831	8.56517303907915	18.0659835676256	15.6221605927779	10.5022903724439
103	24.4185927245281	40.3969867935499	26.5350894790513	33.140784428704	41.4135998463488	47.6904463990413	14.6022092971002	11.0717996423276	15.0964122397131	17.1609480920886	37.8237163459179	13.2043597297208
104	25.7864074259607	32.8179920181327	18.7304471391718	33.5428984859682	42.2127149720571	34.5752105520113	15.7274139030822	30.6912636777001	25.8621751728876	28.5313005447531	28.1317950400117	14.8054468243669
105	17.0039095629688	39.2274178466865	31.694236338833	8.78031358748297	29.9342163429357	22.2014418257082	12.631467471368	9.83215170089026	17.4905345084663	21.7480914021696	24.2632269559807	0
106	27.407459535885	37.9076947354943	31.5574135826554	24.4938122076214	33.0731023444373	36.0678593855301	16.8228027469383	18.5065536285544	19.3020223491513	17.6075289799621	24.2408431684713	10.5549967362342
107	31.3170900570596	45.3686678002507	13.2228170817782	49.9598538399059	35.3854750008822	34.1944743504924	11.1025369479595	31.0082816767503	35.913099872985	31.5571469523515	21.6660288273598	13.4618212017928
108	7.45051276430352	3.51867346900784	13.1784271316698	16.3471297222727	39.3855468141426	33.0965521496204	6.61100119342985	10.4489930648161	16.4206815183728	4.99181213199621	14.6033456829411	9.28379339135862
109	25.4804923310737	23.1364618751016	20.4176595812311	31.5219479735763	22.7991009026414	21.0275460396762	16.6111624801916	19.0121838956413	7.14893342408272	20.3486329506986	8.96818875560444	7.73325962975888
110	16.5329148491318	14.6235893782091	5.17203460486305	31.1878975958952	32.4584817137679	31.2739290493017	11.8849451478577	15.3640896030457	13.2257259936671	19.7446501524253	16.3415778528311	0
111	25.0796594569854	25.4241717718443	4.59132447524335	26.4351881212105	34.1062683230226	27.6667163776282	18.3624364352659	19.7568359373144	0	12.4312532257166	21.4101054573404	9.84649313786538
112	13.2711273465743	31.5779216397827	35.2317182300907	32.6148956100667	35.7539264759929	10.6036296131765	6.27919635388314	19.6963319384960	4.78084814559191	18.1648989844727	17.2334128409926	0
113	32.988408627887	62.201478326759	37.9667801060992	41.8968197216758	52.0352619605636	30.6978918718017	16.4418356749502	27.9851651352852	19.7296185270198	21.6650138913531	24.6074825568065	24.0426262841963
114	13.7894222564942	32.887011716924	3.78741616929410	17.9732506552396	32.106862152659	25.9210796155618	12.7759267252654	5.49209846817526	24.9506735881772	0	21.3798757289700	20.6519411914467
115	20.370508282239	3.46942939637179	24.6359497641566	28.3121508928144	27.7493205356577	19.4790005556691	6.96318761867056	16.0459079024913	19.3770119911288	15.795473688388	15.7927833919420	2.91893450885534
116	7.99921373429611	2.22555223655253	11.0013444871446	7.32217307129877	24.5323783477153	36.2068933674843	5.84163379400828	5.9822536048376	0	9.52563730095544	9.24254157733616	12.1222607113950
117	22.3341254825792	22.9063507273453	13.8566631920334	5.53363833697206	14.4997343284015	39.3229150062779	0.749303926831509	18.1664883661096	10.1681341567359	19.8100232465053	18.5888820381772	24.0335593923965
118	10.4142218918573	1.49867165218198	15.7199796619375	1.4683698923923	2.61052965142367	23.3156539071408	0.229609040042808	0	18.4650864791258	9.05740644865074	8.85429065508686	0
119	2.70939164595321	2.23568823214897	10.9595039774053	14.9601432668595	25.8318654885771	11.9347149504966	14.2995554459613	8.6172988903598	12.7817559779575	8.27137527367647	3.0770298006787	10.6059252539371
120	20.5590181674979	21.8408718238542	20.7856539571428	28.0727175091184	25.3648750312152	32.8534188124621	14.4268590377955	34.2354424259448	19.8334580659766	29.2510497990565	24.3149135409005	19.7903143826475
121	11.3040809345721	28.2649724799831	4.14378640168567	16.9057559735140	45.6899769080735	55.7097863888738	19.4444649536426	16.6071183142778	13.8200319598116	14.1611302490729	18.0009785636671	14.2583556951164
122	18.303418498144	30.7951487018588	1.06733981876374	3.95419834497844	34.756563321384	34.7394009492087	16.8288551436559	21.9683055188341	14.0119988353665	6.83453900609329	27.7029157939215	21.5113195030821
123	16.6867366914179	3.72323484041295	25.6543344310364	3.99441572589263	33.7707431951408	51.4259404043216	6.13546087578286	25.6026831773	19.5307495058383	17.4464915524736	21.0310965032908	5.45539543067036
124	4.77632918387011	30.048767268758	25.1049506478595	13.5067476705091	48.2038281974465	39.0448131146254	3.03189177955125	19.4739385705065	21.1890528534667	14.3127053245317	17.0640975783982	2.91838704538834
125	24.0250942091656	0	0	11.5820063013913	32.6598584258868	14.9988818096834	16.4816372486521	4.02165975781750	6.1854404527037	19.6520310815241	13.6793811908092	23.5339714030625
126	11.6988463742345	44.2389845527604	34.0694116472029	31.1139025691349	59.243911142974	27.5131227206375	19.0919339163610	22.1579395131801	11.2558352627597	25.7536298062028	20.1313477040571	30.9217916798722
127	25.8704518567012	5.3983828837549	10.3019163045653	18.0431373239705	24.3079486577996	23.1913881144210	11.9213679866841	25.9748058193204	12.1631170237162	8.24376691855341	14.4079968227103	17.1464664289643
128	15.8817295418309	13.0313660905966	14.4418148348356	30.3583440192263	30.541340243082	3.76496241621016	9.33709374125914	17.884569970929	17.5689822527485	16.8431394508946	19.3545373364257	10.4060289073753
129	17.90942525822	22.5953532460966	17.0286874204641	29.2958387711205	50.8959976107933	20.2173386523969	5.29100358026335	12.0062690071959	23.4144068148891	12.2304054799565	19.9791208480636	33.0324555316854
130	14.0072427183658	23.2786982440797	19.2794780231172	39.5188578294985	36.8590956740036	33.4321684454339	13.9454436316368	28.6709296085163	25.6226659113876	22.1733869227275	16.4515292858521	22.3753470108585
131	31.9209561680717	31.3247514263743	19.1083234985824	13.2892199982622	16.2991258471320	34.3719586977517	17.2458780768429	22.1466482023075	1.21782168222879	20.5845745948979	26.5857031342426	3.89630162336327
132	14.6994692491237	16.3703163584835	0	19.3548497070156	24.4243791239847	33.3550823319622	13.1199866811057	15.5958676483817	3.40529327117515	15.5715951411368	22.2075138142014	4.95751454368216
133	3.35228166228389	22.8608576242604	18.9670436014128	38.4625965245599	23.3546346455931	17.161666562445	17.9710256577459	21.0903234509190	18.2077071395246	11.9347238743135	16.1284561017414	8.3578808742353
134	19.9725313911000	33.1793089946015	23.6531831849473	9.8696708205264	48.6400314232254	12.4675303437877	4.74593406023282	9.55203423736228	16.4213617871769	16.8227186804075	29.0650326385743	11.7408780857480
135	23.8378573021403	27.0454611307540	26.1395103204302	38.2796128937864	60.9371750125428	31.2115012573298	15.0755389396448	28.8646508836569	29.6932696258877	6.84165086188408	31.6849173850379	23.0139547513848
136	40.0718072091755	24.5661363009092	28.9250725352999	21.2242090402527	36.8976827593745	36.8410208172728	21.8090372501914	34.5436797301622	26.9135446973349	21.6813279711668	9.5762171095585	28.739159409439
137	24.8309866232140	34.5882860850141	41.2536295079005	41.678405397071	34.0315265857788	36.8658034035887	20.5790548870772	16.2094491492393	8.56882597117701	26.1628040008179	28.8599183980823	43.5644683392138
138	15.8080773941621	14.4450105840447	38.4682781841683	25.4223111680013	49.2719542594111	25.7997447018492	17.3686398666484	25.2987934031807	13.7080549918243	9.00628374871757	28.9444688652506	18.7135488463541
139	6.49333359338559	33.2146948993275	21.4998467614347	21.9808520266745	27.0684956646474	22.5596135896885	10.9812309588393	26.5116776472982	0.169402034106842	11.5284073614789	24.4864933924426	22.0845968210945
140	16.3748356528027	28.9116694804583	0	12.5304581354209	4.17681296108145	0.900665631259354	6.48368256488583	3.8819312468911	12.4657096377244	7.61208561821031	23.3833062342249	0
141	13.6684734251605	22.0285698321946	28.1269751918726	35.1808375100399	28.4172347090957	26.7974529519839	12.9847401817582	8.55181844942958	9.08387465942013	19.2110973191561	13.0345073692777	12.2099760193147
142	14.731787318154	19.2747380576407	10.7119075753047	25.6874841588133	34.4550880922001	44.8290557146884	13.5653547418241	17.4425105213802	26.3529529393221	11.970711238089	14.9346627503906	14.3383343603547
143	16.8035390619749	11.6967355449321	30.7337552585747	26.5664870364882	49.5946945090784	46.612215350955	6.08385176902422	10.1418677426004	11.9876869331441	16.9476985835967	15.2025100635352	29.1406331182344
144	15.4117776789812	29.5136658943493	14.0715085188068	16.5823784592958	59.8325291338046	28.6358231687501	11.6561963892714	13.2117855249015	7.82061522405707	21.6721668264116	25.4325299455012	25.5945400796759
145	15.8763518625217	37.1391667479240	45.3504035666963	39.5296525901208	47.6751738250584	21.8882500497545	20.3753563667344	33.6839010655598	29.2379512745138	31.3509328382477	33.7998201660846	25.1894779657450
146	20.1028889698357	38.1070014505366	32.7399012490452	50.5787542240652	43.7666754295615	14.3988604377624	9.4349847740333	28.5527778009177	10.2672890308762	36.5006807464995	20.0530212993636	31.9426678523309
147	19.6539601124385	44.8317842994011	17.1808702603484	26.2986800373634	59.7181260341133	18.8591371643133	19.8417087677525	0	6.72228215513334	9.29749384130784	16.7995759063067	11.6006645947026
148	17.5691210948908	20.9553645053976	21.2623809591561	14.5315730793973	35.927821015603	6.84300575288212	1.60189460401310	13.4348449263889	0	16.0706741887592	9.33798054580401	8.19101890921565
149	34.9501126845264	37.4786688047075	34.2567348269215	41.5094777516038	32.0623094760415	51.1148210220966	10.2140628628525	21.3565161497927	9.18194714700125	21.1906943436343	22.9634438116895	26.4245489075367
150	17.7955682971307	17.6287489271864	7.0437210234189	15.6046003889891	43.9358392284067	21.7339513546476	14.8058506808452	21.0578435628573	20.0050517144056	15.6574355663605	28.3959920210646	25.5217598674558
151	25.4668901492422	46.1384652233235	31.184131938361	16.6920978938059	46.743115243689	27.3308559506531	14.1139294438145	24.7160811059797	26.3468889797673	24.7643597818814	33.7800803580814	24.8233823745508
152	15.9922476127884	47.9448800670405	36.3080170496945	28.4493136263404	60.550494519219	32.4337579226717	21.5718003517899	38.8808880229084	19.9500775307116	17.6142967123763	38.4892371875505	22.7541461388054
153	29.8793876374642	30.6131029763930	27.7384505104578	30.3555507263695	37.8852511846838	38.8642955553961	14.7974959400270	12.8275350232249	7.0064291760347	10.8972207857123	24.6573712586266	10.9921371018145
154	3.81817146753934	38.7586538793649	21.4660790828895	24.6415609570140	31.5422595603927	32.9820615780318	17.8463832884485	5.68945514279877	4.64598264214866	10.0476598976335	20.6149709773349	5.6832248709815
155	19.8783842928021	26.9178494954435	31.7787911092283	37.2646516467955	25.5297253945255	38.1157581954786	20.9812557962181	28.1700535279528	7.15906692380458	21.5076205032647	27.9575067476058	17.7060202301797
156	15.2552276476699	40.6730544639386	26.4402743155658	29.6207655378181	45.0037268934504	44.9388748221604	19.6504095950257	12.9917528427291	4.82078460769634	22.2038054277937	21.1148508614366	24.4503743611034
157	16.6248970048111	15.6450564345357	22.7023133967017	28.8319930823699	34.7016128879892	46.1255755200194	20.2493993483778	20.7941531348944	10.2060105962866	14.7319968815887	31.7003691798921	34.4790629995312
158	15.4651779106668	25.9469792810634	24.804844418414	8.20229161366524	30.7809749522391	31.2754418409992	7.26737088762655	21.2305564443401	4.99698141579012	2.42689001778114	26.1023462422363	21.5807599557424
159	22.6436086738361	9.8529032240166	41.3764412218418	54.4273462169433	40.3763173664683	19.7699272942412	14.7457798191223	14.0380959930937	20.2731174180040	8.6653899470591	18.4952550679098	16.3799863649480
160	26.4704127528473	10.7641111809921	29.9160969053869	31.7430087069743	38.5969209028964	17.3056293450661	6.14184881061026	6.23092175551105	11.5443227972896	16.8201301358453	26.7943604091310	23.177309976695
161	20.1066915711051	21.8024454336820	22.192933329981	15.7579951445836	45.5790304031662	16.7402669371089	15.3972281029905	26.0118373580674	20.8443759505359	20.0010141959567	19.1477299915390	29.8418962785012
162	22.9341975640212	13.4912083815545	26.6595766058253	18.4644337651684	23.8506012983897	16.7935447500534	12.2762695409106	16.0875691300423	11.8211674081866	18.5865634559092	1.57985833332326	8.94507216594294
163	17.3260968555144	21.3639996570702	30.9581549061735	28.8696434547469	30.9319248835331	21.8053088011396	9.75078896575468	22.2970072326619	19.4520983119899	18.3989294290004	32.9777211038006	23.9240129834495
164	14.7709496321700	42.7530106445286	43.2995700509104	33.5392487384352	78.7994980229946	33.5714731023575	19.8732490667716	28.6311600073382	18.2274815064020	20.0208396381759	36.2483179402738	31.8403756677314
165	21.5446120023238	41.7982113398638	0	28.2036552318033	27.2346330087006	9.87537163729584	9.473284570887	7.98236748633908	17.4994218470685	16.4872250063098	18.8433094537045	18.6812506069833
166	17.4950659928577	22.8715655720609	21.8203486663702	9.02608970989312	43.2638541540016	36.1122892567044	20.3367567652453	18.8147340729137	9.81093281436874	18.5527601322646	31.7226234430573	7.45176233000778
167	14.682897334438	12.7136607720883	0	25.1598694797356	44.0491914112992	7.31785835572243	9.07993801360151	9.05288589197183	2.1640635335346	18.7085804302251	6.01832444171683	18.3778717640773
168	19.6382171452185	12.7027361387865	21.9609465333317	15.4057424254883	51.1247164946844	19.7079395645899	15.7865184511429	12.3455590434658	14.6636278409725	8.56302417034544	19.7591754547976	17.3754143356581
169	29.931201667055	30.5789490968623	20.7121599864718	35.9934744801761	29.4343404836374	16.2994136841021	14.9562507692458	17.8841771542737	14.1123203826683	10.2564222941445	16.1663853008445	28.6284281926290
170	28.5171096500563	36.9117572032514	32.2064655711876	38.4070129580718	58.2754219598878	35.0978932484055	16.8986031345126	24.3325730581068	22.6845103898901	12.4695981087015	32.3497211275702	21.1813303308439
171	22.0127898004828	23.8157987385547	15.0298334901840	22.4835941566360	20.5289608190405	4.94236780354031	7.73546556028318	25.6884472678036	19.4446516557804	10.7179209817769	31.8787183474175	17.0401129186615
172	14.0800024003573	32.7144991366644	26.8226825191592	25.6863101366202	29.8299720514029	20.1293876882912	16.6189492150114	22.5407089552717	12.6736186377711	33.2813022925062	18.0497159307126	24.8542348874054
173	24.8256010688109	13.5510464108939	17.6672459506172	28.6909887699843	15.6647849328094	35.8432118743044	22.0446385027516	12.4134857970226	11.7934736102822	13.4312883190814	24.4085908393431	15.9911695317869
174	19.5659146543731	16.9678949432392	20.2977406579755	16.1608401512879	27.5025698684873	35.3100559267729	18.5838848666702	22.1127195269721	5.851810232516	3.24288442705329	17.2261073564065	19.1176972221166
175	20.4054614009656	12.9854917440264	15.3875058590062	32.8372561994625	27.1430394504394	0	6.13527458034362	4.56168084900235	16.8552150672472	7.99159675388395	4.28131560961394	16.3744082286127
176	22.0697305715696	26.8224663903667	16.0678078680853	13.3584472363868	51.0517934180005	29.8212489735655	14.6115157931233	22.5195522825692	11.1645815256351	15.1171367459861	18.9178391328324	26.9803225220435
177	25.6659087870174	23.1922413725494	30.0572715764709	32.1970010434145	35.1417433966339	18.3747021347973	6.63581807188504	22.4074137356356	23.0216376739706	7.79822890649283	19.1341967469241	17.8424544976036
178	26.2207369378074	44.7563427288444	32.4342765837487	28.463347797624	72.7118810025125	68.0465910665382	8.21418309732137	22.8111684841859	16.5741918709322	13.1814460149394	26.4267022134837	17.4263112246843
179	28.8229722533986	34.3725993610999	32.8770152586597	30.7800644711882	43.3932787060817	24.5966131622986	17.0277388607818	22.7305404715587	21.9548839020862	22.0674779611329	20.1545253533563	22.6825327652155
180	31.0911761422164	41.8112053980735	39.8919994976469	26.7514448147851	44.9053100226943	41.665791743756	12.7925174878797	19.9044212391797	19.9577484863338	24.2358820630589	33.9594998567159	25.6081178488288
181	12.1054897117818	32.82116520284	15.0224825451642	16.7897169814888	21.7107591475769	0.95808737852048	9.73499124603121	14.0922211946626	0	12.0994030618491	11.7173901072175	7.14955958163232
182	23.9072005952884	25.9105268188502	24.7983540496164	19.4006254910214	47.6038133051266	21.6905011873754	17.3187186203304	31.4840106577814	25.0443000125177	12.2261373094051	38.6821854402022	12.3388467402776
183	23.2311464647023	22.0994222869582	31.9917395155475	31.5844301658148	39.6589238886593	35.9267386407457	24.4366772855822	21.4748887130808	22.1864389408540	24.3566539663012	37.034424332624	30.3120624460287
184	15.1565312976093	0	31.7882207803159	22.9604918053049	33.5436694564276	27.0145453761030	0.871950420528552	20.1148904918408	13.3234312123903	2.78856446269033	10.3337170057119	22.942739416712
185	22.2376455872885	51.5519016074347	16.9927106776002	14.6593813142121	48.622856672761	52.2564357494062	17.4407960449095	28.5351047870502	18.4028072789903	20.7984713431942	22.8852686099939	23.9506591906573
186	20.9171262947092	48.7258818437154	41.1934308317098	49.307491820623	36.4677403737592	31.1604982539134	14.2896224171087	18.8126430420919	23.5524494044372	21.3033650526061	35.1498948596590	11.8242843888596
187	20.7661237444569	26.958770550217	25.5775557561084	7.52511341913189	12.9346618049003	25.0176420284740	11.0660871917303	20.6114378625872	12.2526615068980	14.8032004512720	17.4003043746913	11.7833573021638
188	22.1552911517891	40.7834017572919	35.9276714340133	24.5680700916985	34.5981152897287	12.9973801513287	21.7340334236923	18.9214541397390	12.4633547392619	17.0694911927405	31.3470410859119	17.2477603428521
189	21.7461592548659	29.073577904556	9.55853158437491	13.0771566217607	10.693606641464	22.0515024522802	10.0866053250887	10.3017148519200	13.9347558429858	10.0262797716097	19.6112349419790	6.72615511251485
190	24.6299760174119	44.2941481452972	33.5202990540769	19.9369654067437	44.1616958681831	36.3002936713003	14.9631319870198	22.4372073374508	25.6182117487236	22.7455190607155	24.6643172884192	11.4926013193094
191	19.0683094866931	17.9742408399692	15.3639999219031	7.65022773159334	33.5818220838462	36.3574251831367	10.9431133330051	23.3855387320986	10.6513517628910	19.7767708666544	22.0663755085615	6.86030458978032
192	19.9700821539012	27.1032604014659	23.04124769467	21.7982999964970	35.9417598062258	0	6.95049223838898	16.7772226976605	23.5251190471781	18.5861466008518	27.344572176271	31.9116692366219
193	9.62026251421285	9.1924253708193	18.7048637241626	21.8249813208114	21.0839231191534	32.6985104632876	11.2888030573832	10.942426232597	4.22808210402498	16.6613027941087	5.33783423830929	5.41895899054007
194	14.3146316182858	26.0949666158366	26.6378994543094	34.2045204974144	52.1225946761054	25.9481676136331	17.2390766639282	14.5009586777900	32.6928584077089	18.3941847310337	28.6975587890871	23.3066060681934
195	23.4468512599445	25.9346739637522	42.8248602860972	44.1010727826986	56.7128070345916	26.2007974797427	10.5631275672264	10.7869718032637	21.7541016182009	13.9497436611572	30.0889095812588	20.8038936831931
196	30.8107216629202	35.9806827339303	0.09963840888609	12.7227072517045	25.6546305309081	34.8306087660603	8.1322867991439	13.2254437498696	16.9513449076471	13.4088393836183	27.9884393796511	18.9865153049260
197	25.3755030093088	30.2305530421098	33.6599646791400	26.6940244192681	41.8471225193922	46.0403623287133	7.31817704547383	17.5974191786809	25.3643075082781	22.2117406164128	25.3647506554569	39.0518327761907
198	31.9808477708079	38.4717835185585	13.1514458266365	25.5153189676815	48.8987462713322	13.9362535291907	14.1168480214804	4.14295458463308	0	7.8793419715139	9.11730084171946	5.77406465835827
199	26.9557931361869	24.734981478896	26.2629330152683	12.2007758979504	17.3230261292291	29.1379524752604	11.4103217030667	8.9348589410125	32.9617103364279	10.8245755319214	29.3475654062897	12.8313562050687
200	32.6047384756842	28.0016242928673	5.97867473891186	29.3588667200206	28.6847218891614	8.67277539229922	12.4508904057018	23.0795620260275	12.4314482717697	14.1588376392872	8.66986943788869	10.3284829927106
