# Supplementary material for: Simulated data from a genotype-to-phenotype crop growth model for pepper
Source: Data Brief. 2021 May 11;36:107119. doi: 10.1016/j.dib.2021.107119 (PMC8165395; doi:10.1016/j.dib.2021.107119)
Supplement: Supplementary file 1 [file mmc1.zip › Full 100 GxE datasets/100 -- h2 = 0.3/775731115 200 0.64 0.48 0.64 0.95 0.8 11 GxEyield.csv]

	NL1-15	NL1-20	NL1-25	NL5-15	NL5-20	NL5-25	SP1-15	SP1-20	SP1-25	SP5-15	SP5-20	SP5-25
1	28.8117643278723	36.0913333878942	21.6870444147747	36.6392461859347	53.9964899728496	36.6733048289473	15.4319415158145	20.3380003129589	16.1399821843995	26.3641684236414	34.9660739895629	4.5450531698908
2	9.82427726300874	29.7600925806209	42.832036410064	35.3165589112908	49.5796686659194	46.8977313313498	15.4560750953169	17.6152188200320	11.6009212165192	20.4011398005117	22.1739423307365	33.9307442262248
3	14.8974680898713	25.9938885748505	18.5212696855732	29.2566661072013	25.832950655478	43.430929127179	17.2757850481167	10.3223378462782	13.6308192021731	20.7421122641404	20.1420899113145	14.8380048169792
4	23.8263394867103	41.8216397848440	28.1370918715081	10.8688285796465	30.5143204722470	28.5155306591123	19.3272668395941	32.4248483466000	17.8013608908573	28.3560964622182	35.4848593062854	33.9877045263820
5	18.3811077942617	17.1677351523363	22.6282718043929	25.5593776619567	45.5111012836049	62.104081102572	12.6805934449369	17.1058756768254	15.3006251477490	13.7625656988245	5.06493816157241	12.2748470291972
6	10.2576395428765	26.0362487120382	31.8228416732358	0	32.8075206134097	38.3100132651326	15.8339626238606	16.4564403525509	21.6472077667703	3.88834318981854	15.7377949563327	20.3812836845247
7	10.0173037775651	22.4540893788764	29.0639621092541	35.6124418182938	29.4031442771096	17.5891598782825	9.60566991093735	0	14.6190223417928	5.51546308174404	21.1147877869713	17.3263898089555
8	4.95475541188391	27.6011424461514	6.00529858077793	32.9414072528416	7.664791006045	20.7796109050523	6.55060655644992	13.5560348701387	19.9473934789985	13.4221248343047	21.0328431229068	33.8911360499401
9	29.4496505480934	45.5378352268151	22.9940496201256	32.6512941615421	43.6628260431863	32.8181086703331	23.7301590077343	11.9671035977867	19.8497317306084	19.9074318206891	35.3955462246281	23.6508504587764
10	16.5335121570420	36.1938513471407	34.1569927105703	39.3478696388698	30.2984383955248	35.2675311896981	19.9479591474488	8.74516416429323	26.2960155786047	18.0778706129806	7.48143563735433	33.492921860948
11	25.8016025520582	25.1246608177399	35.3641793612135	20.1345130230707	9.10565510465717	30.6915706581341	7.21392677861917	4.61028142474948	14.4192081138709	19.4469242420364	13.2573421323123	12.5414197676498
12	26.2847916293187	27.5839098216162	10.4427414142225	10.9824150576242	26.6229241442159	1.79578199050313	9.45686564825488	7.35829568144235	6.12019798138778	10.9237684643954	6.26081561929363	17.6223869229584
13	13.5535092562678	19.8035384848257	37.3656738580373	35.4362125233232	20.9080499947756	38.1580804146825	17.8033511023540	22.2659673337251	21.0821255225933	11.4496184610674	16.4678980441112	22.0295481298109
14	28.3472578617496	45.3513876908498	41.0280940149641	39.2014426904979	33.7599223591954	50.4747559032046	23.795159708223	24.4482592467689	26.4557902057374	27.0640225123101	26.6787681904839	30.8704440594806
15	33.996645594045	25.6211457029178	6.7495049655875	28.6214680851760	35.9234165408288	37.6531040153955	16.6161508201552	19.8768650556875	12.8062847057416	20.9841246187491	35.271242179222	12.9951657420438
16	22.8288189342831	47.2383903322634	10.4261090222505	24.2875776470131	44.2745319542376	18.3466803990382	10.2168070745658	30.7517978871444	10.1574507580072	12.6383213820342	29.8717290203959	16.6078067836488
17	17.1997417965162	33.3892561310112	26.0861327266399	30.6972447107503	19.4724056216207	16.3966089170417	9.84491992819168	27.2145818811615	27.1841997195284	14.0715082527131	29.316735695164	16.7675206702813
18	27.4936147379118	48.3216004240546	22.1317295611897	45.8602568230031	33.2601239412032	33.315059513906	19.5961412225404	19.1407125424435	16.5825913986040	27.4523075483725	21.5460619313984	39.7360467423653
19	28.9768747082292	16.467863428202	7.55637404673059	26.6719538067346	38.2322859409026	15.8289505075290	9.19118454917236	15.9676594863057	19.5789400103556	8.58537193828788	19.7087821879557	19.2962522586377
20	18.6182654450089	25.8531268212586	31.6011439806177	35.8571155611837	53.7973142741121	31.1399028799770	6.88459090692086	18.5041983385466	9.22251656191372	14.0606249547514	26.8622358244348	10.1180351949152
21	15.185224774904	20.2055518674718	11.5862750582408	7.48054538974856	40.8807791648371	38.9546789736194	9.7031258932937	13.4870432337984	10.2148385686979	2.23818826845092	16.5526412652333	15.1587994461007
22	27.3379638314942	28.9677463780473	17.2356727748270	19.3102089076778	55.7754428277675	49.8375092865197	18.4385072151733	27.1004173766832	28.3579784643690	24.4234565334137	15.6067421930578	23.1767518460442
23	4.05643757971645	4.39414657568459	6.62613773477728	23.0993387902063	35.3975904302758	7.27203948783622	14.5798272449097	12.8818101678516	9.85034131749035	17.6749212845545	16.3333031161852	11.585805499615
24	16.3826935307827	32.1455781265759	17.7364848710758	25.8401299430262	29.5289441732941	0	16.9827339599110	17.9140169403021	10.0128749610695	12.7107217306425	10.2234598691901	30.7640253524268
25	17.8999736778715	32.2144555137459	12.3392086540216	28.4116244716943	48.0269292611172	46.8349122751145	17.4892196318453	27.0409290654573	31.0778565057376	23.5175399912966	15.8395197277647	30.2947348838366
26	17.4118370291079	12.2654340733290	7.06433162309554	20.3666856486984	29.0288893254622	37.9013259560059	13.4604957649127	15.5100868652762	12.1538864654523	6.79286433400287	21.3698260586553	14.7657820118637
27	10.3755314831029	25.7373971219568	17.2729666529454	12.1459394962926	43.8748788669149	27.6875673724693	7.0093891045612	21.9655881973929	8.46198520299155	12.4150346193284	6.02699726010068	31.6335821432517
28	14.2260878486648	26.7634921177564	22.5941481559672	18.4711941187637	45.4812035803826	33.3345129884763	22.1923424158215	24.6238741763758	18.3597601632454	24.4566690097261	35.7812390935774	39.994352830708
29	10.9034789467706	9.40529688217892	15.6321789123173	35.5366215474532	11.8918401682663	26.4855154097275	14.3785234664802	19.9287076987823	22.7681832862152	8.9398320744643	8.6942421826231	28.3880646037972
30	22.4261692057112	13.9287415366504	14.9540124960039	12.2671005368913	48.1175684417341	21.2571606992381	19.8211248740832	19.0273537053773	9.38266133739136	10.8290880397417	33.8478583661694	5.54989806023599
31	39.6867719887243	43.2861097559683	42.2700936621198	15.8609274016602	41.9705275771527	42.1724932504949	23.2929791853386	27.65916258379	28.5152662838418	24.7507767894674	28.7390823605252	24.5984230697403
32	28.2267363919318	63.4128564971863	45.2337505788743	41.1056686320554	71.667375455815	51.6877217098797	24.7561636533512	40.1590901982039	16.8113304301419	28.0757967118192	45.0518422997458	29.9163770965854
33	13.2544674774451	31.2786921085290	28.5988842115330	34.0517907973672	44.2180586196535	32.0776751880977	6.66095873561976	28.3376768629131	16.5615203629187	11.2704373273518	30.9506668746923	33.0701450007253
34	17.3600337546547	22.4734938969283	36.7145285793189	13.7095815615393	26.2030599939315	22.3309281824623	19.9588020423364	19.5205202378276	22.6709031013247	17.1111029020990	24.5504498906773	22.3480041781311
35	36.4856943087746	10.4151754890685	26.0768587166301	36.2697276190911	56.1579488325775	15.6376024823758	16.8530959578508	20.0058590482637	19.8545781171809	17.1737867758987	15.1574821515319	17.8219629220861
36	27.9219622375302	62.6198900733222	22.3805840188765	33.8155644869774	55.3832074881205	43.0745930341601	19.3861144616172	39.1093220377218	17.0753605510837	28.0885739972283	46.6997336540548	38.3600647346577
37	32.7815364544165	21.5826781754623	31.2985883545728	35.9925637718997	48.160442964423	8.30817281292624	7.51831586747749	26.659886385196	19.3297934388987	20.4040661534231	29.2724715857339	14.2630865540107
38	13.4468879110835	34.8256239836370	36.3464705847003	27.9849857020129	43.7750675883889	37.6272235004886	11.9577456967095	34.3500767273475	32.1734384329234	9.27836195839626	28.8225560040239	21.3359862892957
39	14.6287030652285	23.4237983881213	21.0552525201791	31.1674399177131	35.2024132591076	0	18.2948032075815	19.3538511277651	12.1008350286518	20.5950562645489	26.6001700782364	13.1558968828177
40	20.8040137287476	36.2477179206924	25.4126893373253	34.4789586226923	30.6630945958734	45.1729539465649	11.8309861946557	25.781449181464	25.3185415202706	18.2199951045069	25.204294594098	11.3404654744617
41	10.0271870871880	7.95542157037007	10.2009784271982	34.5449913554873	45.0094861634593	0	14.4648215506377	17.5817494331154	6.29744798887305	8.42837263596309	18.5359537749960	9.94820811601837
42	14.9201240342066	0	0	34.2002007388972	37.1548583485659	23.0564030448331	3.9932923895618	6.87138259669488	6.41649727133245	15.9831111254231	16.3042527048884	14.3114212654612
43	12.0772067871734	26.2725640970339	19.7445452842905	17.7948412813807	30.2359411097292	43.6073558974576	9.4823533334454	22.2814436273788	15.8301703615286	16.522013708749	23.2052899839364	12.1333307229815
44	15.3456391748613	0	0	13.1863470741207	37.0798495726391	6.46562502399182	10.6717373120081	12.1109218888046	10.1760421465882	11.8574200584123	3.96624184395665	18.1011546495875
45	25.1778379780923	35.8551382858559	32.5186844799212	29.6787216382851	16.5575447222904	2.59472806254572	10.8334588039786	4.10303222839196	22.6659500361272	10.4151683325858	30.6287357117938	23.4582832174440
46	27.4793987789604	53.1185815052005	18.2633558401942	37.2032270658008	38.6203390448841	50.9409005083264	11.7209194912765	26.7444797476151	18.891217876743	23.8413524235587	28.6575426502461	16.6409714769396
47	36.3243867701997	38.0041999657016	7.73462669619747	25.0109052359577	50.5633457093998	38.2648908634937	10.3612931081770	33.7297044666131	9.8800485932258	23.4148855563123	18.3500150464211	8.60281629297098
48	15.4144060616701	31.8130592207388	22.0785664455080	0	15.1668685882271	10.5307021377950	20.8962832861630	27.0337893688302	15.5225076642864	14.2165031679859	24.0818880351002	13.5825595110964
49	16.9231750104388	36.9717399526515	29.7716168353119	36.0428113475594	47.8191011514295	39.1125311754936	14.2948721547480	26.4331922189721	42.2820464034583	18.7914497975423	20.2742783185639	33.4742778890879
50	19.1505390186177	20.4316778458939	10.7510846023903	18.259933756798	27.4217678871556	50.4084161043988	14.1972528521648	25.6796874081714	19.6985343111924	22.5006623569080	19.8454528371975	21.3621115097235
51	8.49892978796724	35.4756903293104	23.7443556542929	35.5594676459389	46.4887887705075	0.900640219029238	17.6666063679264	25.6990438035114	15.9847820694993	10.8819816037049	27.5829138891679	24.2763564744683
52	23.50480824736	27.1287528348407	27.0176797766041	48.4430456074709	77.7138956993267	40.3113333857764	16.9356370151513	19.8006771659553	5.47407522617575	20.5364260445955	23.7512121556137	19.9243128413203
53	0	0	18.0763299170657	10.4194617828122	16.8906435054007	30.9807332802593	11.2242160992189	10.1469550365002	8.04711354665914	0.19532022199202	0	2.9608357050809
54	10.3599909310778	9.56289373173911	6.55267817497081	1.72116982675611	48.3736341557048	39.2754826352967	13.9036035900341	36.1587359299	1.25591471475529	13.3516908860941	10.8392709276361	15.8027653472508
55	2.43923511933797	9.93090926712444	4.10373835157647	29.9559574733561	0	36.7727555511782	6.46420001827082	12.1894426274786	11.4254919946091	17.9472324951341	24.8691028076226	22.0270183085689
56	25.9831011417231	11.0146189638448	15.0904365897909	14.7998349014076	18.5219199778924	20.4522626629632	12.3028204162240	16.0443783308855	0.245885332501812	1.97033725814296	8.15716190579966	4.38467833603712
57	13.2265501133915	20.7280786899739	19.4748413922304	12.3740555504046	21.9448185450834	10.5587970138334	11.4592102150611	12.1183965606137	14.4035016028441	10.7038858645844	16.8893939681226	22.7855238483871
58	20.9929101450312	0	8.47249417447213	5.79832201566746	32.3603123586362	30.5417024353639	7.62969633269718	24.8631758678399	17.1043116903877	8.7906140153931	11.3407708374889	0.43025917422359
59	30.7220926187679	26.297098608636	22.6414946560171	37.4534443083469	37.2512456828408	27.0808782876661	14.7573363273175	31.3580256781302	26.5163095295133	21.7274979429465	38.174509013621	12.1578853625612
60	17.5871069747903	21.4294417917982	8.57593974723395	21.5097084026717	39.7114489047937	30.9561333429329	18.5155026913335	5.19437048968537	22.2148922215339	17.2181900740284	18.488318951593	11.2499648476715
61	14.8687766097818	23.7433836832329	29.3142445207683	25.0463972036316	33.2842482421517	38.0735074195680	13.9811620640814	1.37597440230885	0.206559609372734	11.4631261852567	28.0188457825470	17.2479695475337
62	42.1767353496126	43.0851658274773	35.2074628338739	28.5938920192797	43.1029519996431	38.9420371183406	13.8724760151797	23.8413093190586	20.2445289343274	15.9794930404926	26.7600660842288	36.2946743454120
63	14.6444446715255	14.0337124561147	14.8840141054403	26.9618712904522	35.8538684622894	17.2402315872815	14.7375943833188	2.79329711010478	5.13060362139836	2.81119285830258	14.2780006996892	21.7619134656083
64	35.4198197128210	36.5376317550273	25.1030159826536	30.9103521317492	43.2019411031963	49.0708032340283	20.2723524760039	18.5188843024202	24.4319193765416	31.7016679139071	42.8659226729016	18.1016243895279
65	25.7810517332253	35.4934983478503	32.9089280422778	26.9217168904028	37.6382551020591	29.3733378207907	8.54416653603659	15.8892426452115	13.3997514859132	7.77324516473085	17.9588112533299	20.4654388373713
66	17.6735627900665	34.5004039460309	41.7924566511475	28.11362499772	33.6382200288729	24.9646888463488	15.2860302360653	24.4188939212232	18.0092932628535	28.9249711038474	31.8661463226615	30.1883503832938
67	13.3106669211310	39.321056833207	48.0437436534609	21.4094689572108	10.4714908765244	33.029138047764	15.8077362118368	25.323773777283	18.0866268280944	17.7135364320656	28.0387790196059	15.3889620795323
68	16.3346643866061	21.7904126284454	21.5146289676101	28.8801005133951	53.5700848530505	29.9011396375668	12.8638999348606	13.9457866795225	11.5485902509604	18.4453444075927	23.5662319213113	14.1480948581901
69	9.6517848998078	16.2353871428523	2.46871160120266	19.4047537288425	23.9557411912595	29.5419519930805	3.91789078676383	19.2670552204218	11.9724162253636	15.2083093904707	19.6998005791482	11.8500970304305
70	23.1786487435232	13.640689195259	23.862140071642	29.6799608376858	41.7246932577191	43.7196068393233	2.73094370412099	15.0642995409910	20.6226718550969	15.4400519119294	14.2364808621759	21.7962363392750
71	14.2481608190494	46.5951744894627	28.0380934349766	34.1448334293618	38.6195816864992	45.1658500163166	19.5221663211501	15.3978396576177	16.3828396060098	20.8486884458135	36.8970128964881	20.9595470902837
72	16.6844664753747	27.1057518963577	5.11840667950276	43.9340437896968	42.7070666925314	36.3717660644	11.3541249708214	24.4642012037262	19.7173860845118	20.045723170508	10.3097764744379	22.4959088531912
73	15.4012143938501	7.65618334084684	38.2674772778788	21.2719546769425	44.7259950486571	28.9872394946911	15.7471688181131	32.5099433886675	3.51432142236029	8.65747868304645	20.4583123226813	16.7170367374677
74	34.4156241489560	33.8642997231831	23.4464002426702	24.5697884535735	48.1514249495847	48.7362612938068	20.4835231663375	17.9742880480816	20.8697621064972	18.5602108573614	18.9880008344943	19.0740804414531
75	19.0621013566838	25.0164475132763	28.1132504982206	26.0373436466566	25.3349480835351	17.8783853988104	11.5667469524556	13.5019170995189	13.9440604031222	7.04162433796686	25.5826506008784	2.45512166254295
76	25.7927760931297	31.8533323601692	31.7696942881131	20.3330529985673	43.6045906373086	40.7971299321893	14.3554193028369	27.7526460992088	24.9074726845246	31.1723544310848	26.2273556750576	27.4731157798406
77	16.5898679874609	30.892365294369	17.0751807502892	17.000791640636	36.2069542836347	37.0037368637275	19.1408008675738	32.1295182712996	20.6471334503769	16.7842333005668	28.6538442200537	32.1198166126997
78	21.2703371025648	21.1994201931092	38.5110807338506	27.2690654570413	41.0673400666919	25.0987078881043	18.5826234556821	11.8040214869273	17.8817981519773	7.24048525350478	12.7043311368601	24.9439145712847
79	26.9196450624653	12.1921990728163	29.5343731035832	20.2282707972597	48.8820585723507	47.3743186685409	16.8264938456541	19.8183532518187	15.2947568649271	16.9913837477312	29.8080321656174	3.80011432097259
80	14.0110595598105	4.05268368693505	5.66658319912058	17.9784559069452	31.8043090069158	41.5211865710102	5.71766071790106	9.45736786559886	6.83368233363118	10.4756595710758	17.7805991523311	3.52059270115455
81	24.0079728689129	33.378081561672	26.0489347871705	13.8713035700318	39.0309036005859	21.3508263205086	18.5536910446455	18.4549350959825	10.1498064020988	12.0945661509	25.044847441547	13.6164602031769
82	30.9386730461926	27.7075237269165	31.5233659572505	38.8939861980978	51.3304847078418	34.5288556455082	14.1670005950227	23.6211238635808	14.7822968336074	23.5003425661522	26.6251406813614	29.8163242337602
83	27.3800999298111	19.0485230588396	17.7252932703204	30.6068455187897	21.3059783814355	39.2552532972911	9.65772027267348	15.7317137771636	16.3395174505068	16.0537149486546	4.1418239649156	15.8944917738040
84	17.9952414622791	38.0491945389028	14.4610233973733	30.204889686457	30.174055376307	38.8910828987411	20.2791051455954	19.2793780232245	4.86673200481887	27.3828892068314	23.3273226921910	38.1614775517491
85	16.2087199840629	11.4537744810524	9.34239494150544	20.8483384999079	17.9486774215319	24.6728158612734	11.3703616710580	12.8462873339955	16.9281843088021	22.0077971656125	15.8626072835479	5.92070548542146
86	13.65522612668	13.6066996382044	10.9602317041468	34.1010316911077	24.4654401908546	18.0522561165091	4.79886026824626	23.5538408013838	10.4347952848232	13.1584272345992	30.1022550708808	12.9445748031177
87	7.86825322290169	17.3146167918149	13.6752790121463	5.72830605248162	24.3046126482529	0	6.58450043926022	17.0064658825020	8.394286390128	16.1248511266356	15.9672048042424	10.6305027536652
88	23.3806309893270	15.7320789309703	21.2641799669346	0.853237799107404	17.2656308278535	21.4128054156714	13.6193533577722	1.68756138924634	11.6366618587741	14.1808125719219	25.2465415095096	12.1991225507411
89	21.7020911848768	30.6915345209168	11.1854486619060	24.2490164984705	29.2512018146681	30.3049047814961	15.3387670516136	18.2936220379808	15.3973923443433	11.6029300404847	25.0090927494540	0
90	26.2696482619446	40.4512684877480	23.7426941472726	38.6005978013377	58.6304718875685	34.088989880367	23.7574583741417	34.2869804892977	12.9678151840175	30.4376969267047	17.8417150326397	21.5431706522337
91	14.3897006644232	15.7149261043066	22.7942908528785	17.5922051647193	14.9687783710632	26.6348342739741	10.2773304435588	1.07840092714348	21.8675138627038	0	13.2192701062610	19.1714768052103
92	22.5577269559219	24.5629409740719	31.0593673397508	33.1046285209341	20.2347701674967	0	10.5055636801518	19.1036499375911	32.9976010855113	11.2822303363954	22.8057540977575	16.3049929696178
93	22.4172644339457	0	8.25706457468378	21.9596388737664	36.6413646895737	11.9625891274382	4.98401558179554	9.08066746800366	4.53061434090762	3.22883624163753	17.6133761977523	9.71237515036155
94	18.7301389135573	20.7157920767245	32.9190513903117	32.941725000892	71.4165889002017	50.7873073962814	14.6481321769578	24.2046448305705	33.6136578779255	15.705506741066	26.7243815612198	32.6900149861943
95	15.5159492602294	8.38041827083797	9.0269390546602	3.85520016851118	39.6318523030469	31.5576691580971	8.73491006092454	12.2400173885009	8.35345450709707	16.3776137004585	5.08252944680801	10.1633581721080
96	12.7657758154175	0	11.4749699203228	8.5398902503492	9.47179083849353	32.7625293143698	5.5358870332764	13.5830031694043	1.96339178780636	6.95566053083318	10.9239230459719	17.9305016307995
97	15.2943515695298	19.0914374644348	3.82353926235947	39.0037811538721	21.8058069910703	20.9552298324107	8.92392546182737	19.8727054886424	17.6697993961458	5.91417266397426	18.546664869585	17.079106750648
98	24.8156507457444	3.68138906208427	24.3263479190018	13.5960399523998	3.16896490444961	54.7118147611561	9.56662862573246	20.1886693251667	12.4405102022095	15.4670080489819	20.0363824836077	12.9827454250448
99	28.8225631026756	40.5201846875967	34.8471802470345	23.8378915785315	60.446554919467	49.4037194939494	12.3252992991206	20.5148372537005	18.1960824715503	34.0941453515001	19.3627593966681	29.0325499613203
100	27.3592396939331	33.7440275423039	29.1651825130067	23.4365084570169	63.4485680440078	27.4207272663003	16.9173389649933	28.2387346624101	19.3560106180529	12.6743391264252	23.4508099719173	24.3862097732935
101	34.8657677191745	27.2232914021929	23.1620686387173	10.9664290847076	31.3731357511402	24.6454291321092	13.1652629498199	17.8247486416513	11.7905909820641	15.9600546155722	27.8943680246521	7.47640203278888
102	8.52283860498809	0	22.8992980857067	18.5083989708284	15.2003330137057	25.7402498762509	2.06429275463230	15.3917364325639	12.7655119460936	8.26289183424866	8.04100381329461	12.9123463101234
103	20.4798224085767	38.3722267252259	20.6675877536289	14.2185354220232	49.238844612349	19.5047543985559	4.59040851402722	6.47187823088144	28.4597127711744	17.8375994467365	21.6439546004341	17.1937587777427
104	30.2836359608158	34.1295568025211	9.8691959951423	53.0519540553368	52.7192576299808	46.1487854073433	19.7313106683669	34.0056194669672	14.932393259401	8.74708931420223	21.1394833365721	21.9381300900739
105	32.8479107301138	51.9843965060506	25.956163716391	41.815320663705	58.119531106605	21.0313913435491	15.4230903775856	30.4647712842700	10.4014042500188	21.6784725947999	46.3457582664182	16.075811058937
106	22.9311398355751	59.3564173933476	13.9916304861147	19.8203652817073	33.3347011791288	31.0456925062880	11.8559237018328	21.4405176434958	29.0743501038797	16.5109709325251	6.91482218622217	13.4888601500694
107	19.2146973571542	40.0629168690767	15.2563211293924	32.5155151025624	32.5697080270012	28.5707119559739	24.8096165298706	15.1531239753753	23.8598338529839	22.9477964176221	13.9604849441965	8.56469059672235
108	21.6342831998702	18.2903621759570	0	18.1545844008614	27.3157506480501	24.541771757226	17.8902966350766	37.2875850152362	22.713979200219	16.4932118702512	18.6625592362088	12.8493464815591
109	14.6984405290358	0	15.4769697921623	23.7030841493782	36.2331202631091	11.1139233787936	5.94215497228936	7.64824696662797	0.35441494216205	14.3434040557769	4.47228447445275	15.9921694271105
110	21.7146610032108	45.6477810307596	27.0691316222313	24.6632725231799	50.7611100410171	35.0251462573965	14.7700854480605	21.0949036080627	22.1659802093732	13.8604796062792	27.1864542859391	22.0605870054252
111	33.2769990456413	24.8479792949346	3.64928398143168	13.2760473540756	30.0481781257714	16.2123190329554	11.7321677391161	7.37783894119007	9.46439744746312	8.0632285159685	13.6595785216770	25.1803862811921
112	30.5313858174044	27.6216100280818	27.4009588336605	31.0624240319619	36.4985863254899	37.4715326994501	10.2456089607973	23.5424950359736	9.0063581008862	25.4019307310835	22.3490370786709	21.6442250384186
113	16.5368510264896	19.2765551324753	23.8888413448391	23.0377239864121	25.1504164492799	2.44493944200056	8.81557043142142	13.8752789544719	11.6465567500893	15.4513789206517	8.45185061809741	23.9196608029470
114	18.2472916518514	26.6822727301942	19.7734852557900	54.6044419919233	41.0715518473172	43.1073224878652	10.9294425792801	23.3644846137487	26.597997722215	19.4771913292451	41.1095220687512	33.0332930102889
115	34.4582954388976	33.7759363034648	32.5073120587896	29.0936102188095	52.5751976071304	55.31392273309	12.9920029655696	21.9787179605449	27.3356307550410	18.3008804301416	23.8275624871077	21.3640129694381
116	18.6662904755539	35.4384652272094	5.98289486405513	25.3095305120289	40.4794051733690	34.9275238290268	12.4930748621550	19.5036076546246	22.1822466327455	16.7782385080331	29.1972106322743	31.5181246776383
117	11.6253964456657	11.3057875414848	25.3966584766722	32.8065054546367	30.3140123074277	17.1074654383131	13.7553996745961	31.638732141281	13.5610842644583	10.2392786359614	16.0326307403457	6.08275291693919
118	21.5862231525513	29.1196661938048	14.6641912741674	26.3999607727254	39.8511026105	7.99812281315795	10.5669513231449	11.4259137464205	10.5762392055134	5.6593221183621	12.3847661321902	25.872530166941
119	21.1654583328822	30.8651492989548	21.3789140034986	44.5242493480587	42.999128326735	45.0455369523506	23.4621456936852	18.0833734566272	12.2436768222731	15.6095884643218	29.2816940132836	8.83617597271879
120	13.9896740545187	20.5765164708127	9.78944143695347	25.5174250941401	36.6534665393817	29.3515113621996	10.7094863129554	17.3299986088992	7.69859769914297	15.694168103411	4.66193360945373	3.34627327319763
121	21.1547635260312	36.7600665401986	0	28.4893224544498	24.1514354291922	0	20.0055956136947	10.4944091266697	6.6406884470583	20.9555310234803	7.42620354509408	8.97486380483864
122	21.2675956691349	5.70784361248641	30.8155904098624	30.8322379836737	16.7310186575179	26.9304903879794	13.1790325470185	30.7854655737336	19.4227678093373	17.3776677553622	16.8373720917684	24.9866915976682
123	31.8068207671281	18.8301086386024	9.54477771206034	29.2193794269341	24.8848682832147	3.52796447990687	9.69957235487013	15.7789338672113	6.19103042283359	21.2606056634796	12.2621183410629	9.56598739673436
124	33.5557106623062	51.979482094679	31.8706947023017	25.8027909752174	29.1211054623681	42.6301313754952	14.2849132976833	14.8063483182782	19.7462626157006	20.5383420210873	36.7164555293333	41.2242221667741
125	28.2100161601083	31.7869273004352	7.79619094078376	42.4135702522808	54.1157324400571	34.1836911680354	14.6914365749344	16.4473897074208	19.4538461433903	22.2346535401613	30.0887760006132	13.0562385652918
126	0.825936503489007	9.93225351416755	21.1640120084043	20.2050524095926	14.3674675594872	20.3217191108676	9.41036189306094	20.2118959098724	22.4625144037114	2.49820372120182	14.8089721754611	20.6706585378254
127	29.1579636569148	17.5857945456626	24.7649091247604	52.0764675965526	32.2127900836686	9.55035044716925	19.1770131731624	11.4964417800953	0	17.3655709483318	15.2344975050952	13.8201033313048
128	12.7050689259922	34.3256464452273	28.7045686610149	18.4149487400658	42.7132596676403	37.7844409517075	12.2131385641255	32.1257424239432	37.4839141031463	15.3004188103701	23.9341030920509	16.1619892193195
129	29.3681429040883	26.8572398496073	14.1974883528706	38.3715172829771	61.0544303584642	24.7947440227200	15.1016281195861	14.331544791511	21.4235750363948	7.21950209956541	11.6814001432505	25.185844434474
130	17.4002957069003	48.9789362101323	12.0623176956592	29.6845658076968	43.9769970826688	50.8723503166232	29.9644437069453	29.9190985510581	15.1549898495637	20.1162032170864	28.1412015246379	21.4706540690007
131	0	12.5676690485111	22.6906961006332	19.4021957188353	23.0843552934732	25.3032152294184	7.6094718392658	14.9319761411816	18.7230653158927	19.1286779458701	15.5861395465462	15.6412306265807
132	10.5200105253804	11.3533747590292	17.3057145464283	23.5428302473442	17.2423234134317	19.6998359448632	9.83586805724527	5.41259226203973	15.0680922977616	18.5466647046587	5.42368484655774	14.1377311598283
133	15.0359062188389	17.5019050064554	17.251630005678	39.1013861404965	28.3330636477964	28.4773615840474	16.4384444167726	15.3609012288655	21.7506522785826	16.0535718391949	32.7786987335757	26.4600955305112
134	21.3733778423884	34.5206899575250	26.2351212738489	17.3454936993780	25.1038130565188	14.8218272700607	8.79820938904324	9.94189972080414	15.2670452808023	11.1752741367952	8.51587327374556	11.6277768548637
135	21.3893171730831	21.7596443053383	22.6469563109942	32.3508154358625	18.0207989967660	16.3153840783095	7.07314780367377	16.6094399075564	15.6394321170674	16.6700637044604	12.4122721462940	14.9374232427138
136	27.3534542536122	31.7857007917403	20.9482518556927	31.2346435532468	35.6195993830423	28.0942526851925	16.0116369850099	16.1095765851028	23.7140042604292	15.3892212518087	18.6874272321364	11.6574157021890
137	23.0631668745338	33.5612359881361	32.2756687332455	29.3635380288113	31.5883741556026	11.6563866329774	17.5356550280974	21.9748973901556	15.9937403812736	21.6003022912089	19.068906644491	29.1802618055868
138	7.10276136089285	1.56644322241347	1.37970349287119	15.8245460512295	15.7475581712539	13.7424055967438	3.66346399637517	0	1.50131664667126	6.47126800782855	15.6870990525027	13.7762081413884
139	20.7080484160642	35.3359900319679	6.60690646893718	14.3669200010089	19.1252895056783	37.3108985442853	12.0196460319313	14.5044861121854	5.81947245342821	20.2005199155253	19.378677944997	1.28559872042458
140	14.4224543187596	6.4309418269469	26.7763642562239	37.2724913449092	35.4371194951701	5.9852298904337	9.61847872761203	24.1639354974815	7.99522354116785	12.1120601229816	9.20011916986877	5.09854498077258
141	21.4065020923596	34.6072971002259	15.3269316210930	33.5502445843124	41.9299030867545	41.7530099542146	18.3339099904005	19.3328937353239	13.7918401114326	19.9181117616644	31.9267544510109	20.3865079402167
142	25.3588048390564	35.0682196795509	7.34955397375835	38.7889537571685	33.8713803250641	43.2174898768898	22.0200626828779	17.5956174671291	22.4818458041252	15.9738392931575	35.8135944936964	22.7372639675377
143	27.7551005779069	39.2483559100117	22.5398001988158	20.0154652914383	41.4931373041321	6.04137282772404	16.3613043313101	24.3216969419059	16.5718559533026	15.9952282397299	27.4751520191469	4.84116429946937
144	9.10055573126198	17.5823960689415	13.0776118061854	21.0907962145954	25.5004525449820	17.4680915416812	14.3845449281651	10.8001035618728	0	7.57856141877374	9.3390266847668	23.7984102590351
145	14.7207777157812	36.6027802343812	36.5348900788635	27.7951359606416	42.3246723661402	31.2424272148895	13.9758609992890	17.2982624147835	17.1826360267599	14.0252348547853	28.6486005410815	17.8466386960358
146	26.3824965157206	8.46819494071444	16.7297339912403	23.5718667199805	16.2798674292116	29.0770190137323	8.4969832923321	2.69903706878135	8.06091104184867	10.4501234912842	23.2647653899339	7.62774036632688
147	14.1325755153822	29.2966363644961	40.2448434066043	19.4789169820130	37.8034933279335	26.8073369946053	19.7189106168559	20.9460524634643	16.3225965385825	11.1983341243268	19.8332919206167	36.5729553455383
148	27.5235809204041	50.4967045032984	50.0345434441178	37.1298710832025	89.2445522278494	59.6314612318678	24.4404539224060	33.5415164949759	49.8757841882863	28.2604408107692	25.5740524253119	46.4298106483465
149	34.8066477540072	50.8630307506265	29.3621795964145	52.2778323634402	16.2482115621693	35.0893528414608	18.5239352807137	16.9622102696614	22.3515147405777	16.6399261438878	24.0322733137335	26.3805668560331
150	33.5996472477774	15.6513025692970	27.4063530477446	22.8027764821376	33.9948943163910	32.550686602728	15.2437901259976	17.5990485032500	4.86127312722076	6.24390637583785	31.2335922391173	27.6555112303701
151	22.2179777270813	17.7064493531403	24.868265479206	26.0175956703695	8.47541304753675	31.0932868576319	9.62946525300389	11.2516470848267	11.5387609119780	10.8917968708200	12.8428471918601	7.24163580534485
152	13.5754816874623	0.890512777027707	6.3224051819876	32.5198442488141	57.5422232131106	14.2930270139348	4.58133484365342	16.0302045002030	9.74215083510297	5.47104592845469	6.36137770340305	5.409017339003
153	10.7287990435019	5.18713338051565	6.03522780773931	29.8152324060184	10.9646498774688	4.97485492912426	10.4347992160716	15.9382080199557	5.1663277738754	25.9731926024685	0	20.1468920008155
154	20.5686939543623	14.5507318389071	18.7611258470454	19.3773164718165	31.4341814340376	47.1577606378213	10.9838308455830	21.3841887984503	18.7103242203437	19.0324401553152	14.2271641694759	16.1199044728019
155	17.3016992202504	20.8342402177377	13.3059974074189	23.2725202130283	12.7000529657485	23.5774299989154	4.48452819674351	0	20.6872947965195	15.8422417529718	7.04378306093357	23.7691891362833
156	15.3649057589052	18.3071928239454	32.7704546381721	9.20683523892261	2.85832131487354	17.4992316108139	9.28193472668879	1.37795459460038	2.22415123164516	12.0960490025413	18.6422339787425	3.36039895123583
157	15.395765879865	24.7633763074559	22.8773631532232	32.530302877859	30.6688696038642	40.6066875222139	9.7016414613548	20.2160725097501	28.0613391397345	20.0897709377157	20.7664778594808	20.6505598312304
158	21.5541162690260	24.6314781917732	12.1581125371415	34.7098326012179	20.9428749151052	37.4358794661357	11.7465922820239	19.8373117167214	25.5089220760706	15.1378619393062	4.30041168043088	18.5012829605321
159	0.151495785943599	40.5047949768172	25.068323096433	42.7001227495139	59.8871115093641	46.9039516817744	13.2637243962980	14.8008844861119	12.7418917714250	27.8898083672865	31.0552399415568	22.6569558936603
160	18.8076801488561	27.7728933412452	24.0487992631096	29.4836499510991	16.9753409955170	14.7573467061118	12.5865069518478	20.1960893528898	9.1248146064385	20.063985849197	25.5317180040458	6.00779187785144
161	3.33407237415617	24.1102025844335	3.45502360221908	15.7232093165916	25.8348877660641	21.5801734434385	10.9759730939208	9.18626761685511	26.5213995741801	12.8235413308281	11.7356210268016	16.7362033788533
162	13.7139419036911	43.5999279405687	35.0693612643298	34.1606510323094	44.6540852689909	21.7181968539692	15.9455667965170	22.8526020218825	14.060434923478	23.1997222703350	25.3300256048473	25.4676709146923
163	27.9369351175841	39.1828670299769	38.7250237318841	26.2792976281897	35.589767289689	40.0140680020174	18.2251217773131	10.0865293581026	31.1747669756445	20.3170422648462	38.1537585810314	5.16424783352601
164	20.7011281091065	20.6108415147439	17.0379622609179	23.4756879363457	18.8218575242941	46.5209020551235	5.76489738047938	27.3119078308227	31.757391537881	14.9138715586628	32.4708776594353	15.3256053147293
165	21.9562281773645	37.0721392203507	47.761763802929	21.9921382138857	47.9605893222211	31.9713080610519	13.3346707783439	12.7075267991588	5.15716373698311	22.3768019807608	29.2874957135096	18.1921902055084
166	11.3290230704842	15.0108593056839	17.8268000042795	23.6574226293632	22.9571418675900	48.2932203965414	6.29126303430685	22.4453515621980	15.4134167494409	6.68517000034806	14.4658984627463	23.0454946733543
167	34.4197353585041	40.9710248299279	17.1850452374478	31.6758109976454	37.5842172750735	22.7273611281381	13.3845347080106	25.9653204358318	3.68179893232353	19.4172441109173	30.8377048904183	10.3889764843795
168	37.9283990786703	41.9059646585734	25.3013611079268	32.0166924939118	51.3382008615552	39.8644155889633	12.8960844477218	26.0467179178139	22.4574445048672	22.1008846744839	22.8088352863174	17.7351740508178
169	9.0474135739938	13.2973868210549	0	10.1986228060744	31.8302392569134	9.2348794306377	7.8013145710868	2.69671075048167	11.5137309997616	15.1147923950188	22.9102033274713	26.0112455439702
170	0.155773951550314	21.0557890367574	10.6056589877508	9.09751515607463	45.3077231999777	2.56420925171699	7.79918616519296	15.4351936034788	0	5.26810729290312	15.9630587976423	13.9915304157391
171	18.2531855142221	50.3467788702966	29.6194603852875	33.7792581287427	39.7630598041217	17.8020601054743	10.4716405175241	17.4346360520863	22.8456180904221	16.1540894438498	24.8552222156292	18.9679603415598
172	27.1700482631219	0	11.1363332489508	24.2259512024131	36.5842368510506	26.8410551479874	11.9815060951183	18.9036224842722	14.7672195634683	10.6818391529674	2.80397402149472	24.3056766728973
173	16.1801912428203	18.3683054645122	13.9559053639191	37.6305891392685	18.0425035041684	38.8278410021155	23.941637306079	9.0591263785085	0	20.9948385510447	10.0338795616837	0.313613611961479
174	26.3273157088061	16.4550849243341	18.9459469993741	21.9634931761751	18.1344780143812	22.5361303762505	0.50929712968491	22.2264047946815	14.5684156500898	14.2740344400474	19.0236806892161	22.1457770432961
175	23.0306893923125	40.7507721537529	16.4858954734579	24.1042170748301	28.8893297114451	53.0016327368738	18.2711962927499	17.9297764073345	16.9774615878737	11.8433539569559	21.0660980714271	15.8929956848396
176	19.7793295935650	23.6371503298595	23.0873322057248	8.24520881073441	22.8276236214438	27.0853270148166	9.76907808968004	23.3870428287626	1.46822722404679	18.8480138942522	18.5250807791365	12.5822735652096
177	19.6698257303903	25.3752233504769	25.702701301307	28.0866160753063	49.0334533345264	54.1355802671021	12.9768127595009	20.1318155356922	25.5783607631679	12.6799826335547	20.5994198806515	17.2664005245063
178	37.9043551477039	24.8554990953590	31.8071849986643	29.1415866187988	46.1447837537352	49.2150647680731	17.8155142082313	31.5315419428864	28.7418530223715	19.4438190657477	27.9861772213877	30.6647834988436
179	34.1589164782483	48.2956609832376	39.9395056648547	50.3710020195501	66.6286695988064	54.7568922551993	23.7357013847481	25.7825583674155	29.3679107155243	29.8569921721824	41.8246976258062	34.0721506546130
180	18.92040329527	19.5560636174770	6.10791419625844	20.8788580959311	21.5680562641420	24.4276178982433	20.7919636994696	14.2900280591218	15.4889424362326	13.7522456184809	22.7722843267212	27.5676383553422
181	23.8341666210321	19.3753146748627	12.2063047583412	23.4330115372600	42.3075094865695	16.2782663362711	14.5514137873703	29.6164316483596	18.4316570399672	14.466076697185	14.2926263601754	29.8392877144276
182	17.9870836664872	27.4529731935187	26.9268521899357	12.8703342408869	22.9750455609653	0	10.4294454352322	8.59795177129332	10.8683988865472	19.7759717061497	30.4783213811426	0
183	19.7200292877336	40.227823012783	19.3082213747508	42.8806465923363	37.1275001865339	17.8333542255091	13.3403221915796	19.3160088384552	25.6737527633532	15.8273435177412	17.3936643234559	17.1871125568724
184	18.0866143075225	40.1249519826288	33.7469468006223	23.8300115695446	16.9990582131374	38.6143227273226	21.0974951628007	23.7659369835454	25.0463211548753	8.90430023021144	36.0333631780755	22.2134034823640
185	22.6172967176243	26.9826009333610	12.4894074686822	23.7579683639628	35.4853293547737	27.899125294183	10.7614094269857	27.9923861221836	16.9207072710209	26.7393844077663	17.758995940998	25.1896265249979
186	23.9915977071302	6.80784895606414	37.9752639225947	26.4481485553289	17.811024927365	5.09981359187128	15.6140317636444	24.70120900572	2.83934551837650	14.0425472551847	21.6067694871220	17.1136892983149
187	23.8323878966545	51.2173408285736	43.5503038208413	42.4777916151435	40.1814775112379	16.4638599040766	11.8987859612743	26.4558839570224	11.2520566044057	11.2617064906087	29.7359164506133	18.4551771148956
188	9.9850210647422	1.43524461286419	13.0814008788655	20.1017226645095	32.6082968619155	23.0169850506274	13.0354072615652	17.102350534762	4.07955700065026	10.7859801391616	8.9087460764535	13.0671462992637
189	17.9809414499622	23.2487658721930	7.96056318780442	19.1788787994771	41.782902209854	21.9377760366997	9.70309003381469	23.4503585173688	0	11.6037588813299	13.7536805981223	32.0429915346483
190	15.4542836052866	35.7627549880464	20.8364868144696	32.5801128519727	23.9424573816801	32.2455878566632	13.5305020779812	18.267747858924	1.65174410904389	7.85308802652929	10.8220782721004	13.7947299707596
191	15.9595547989972	11.9050855341654	7.44510433453089	28.8077341547819	8.8622825233644	12.7640719237389	13.2478793056619	23.775034698051	13.8249235167674	3.37967141198795	19.0246345272497	2.56873253032610
192	12.2408898654038	29.100337540569	25.938188110765	46.7482291760035	48.0226389725039	43.8008670476353	11.8021371789556	26.7137396568120	27.8360007676811	12.4463426999702	16.7483788481104	34.6051470111174
193	30.258403495891	39.4221545268177	20.1622892152494	28.2319199837363	49.7854317475288	12.4517852028239	22.6974981069595	8.32155721892282	21.4006323284598	17.8592814843274	40.2035546173965	8.22013237521237
194	23.2824205557941	13.3007192631561	0	29.0178092645471	15.3905576476862	19.5616883380604	2.51899480286184	11.8839065504716	20.8428814206177	15.8557766308737	20.9982861399289	26.3867021516344
195	33.1791179234613	40.0182699886269	16.0344951902904	18.6413726095817	14.0947659042806	36.7261556201847	10.6525416922871	25.952714148251	18.5274671446824	9.04769640873404	22.4373618853648	35.7909106220648
196	42.2559487493105	45.7035272088542	24.9295771767357	39.0091947353643	53.0913671127567	14.6565678211688	17.7450248991275	22.443618617845	21.2963663403581	21.1261731058562	38.1451476951980	22.1414021616282
197	10.2856598782161	17.8491041767043	30.8279504401542	24.1588189371785	17.4134299956585	0	2.50926081742329	26.0830581785526	21.9743301004304	13.3331833590969	18.8104679450994	20.2029722338605
198	35.8875697872584	40.3051014185541	27.1532196753512	27.3681022206789	8.30186482424478	15.2102315870430	16.7397815995883	12.1346206902828	27.8465300866579	13.0722575268078	21.2265048829623	26.5704031163753
199	8.70802915741359	6.14399765403888	8.64650584343854	9.09903426479882	12.6191767352740	9.39583073890549	17.0154770249205	15.9963425718043	0	1.06916298146365	9.33535389002246	6.29430845042406
200	24.9015004150146	33.9964049652496	35.9846871258164	39.1672318963233	61.7267762836784	39.6896682599271	23.6707976895338	18.0677240654687	23.6564451478936	12.1174711703979	13.3933337388090	11.2831279114451
