# Supplementary material for: Simulated data from a genotype-to-phenotype crop growth model for pepper
Source: Data Brief. 2021 May 11;36:107119. doi: 10.1016/j.dib.2021.107119 (PMC8165395; doi:10.1016/j.dib.2021.107119)
Supplement: Supplementary file 1 [file mmc1.zip › Full 100 GxE datasets/100 -- h2 = 0.3/937797238 200 0.64 0.48 0.64 0.95 0.8 11 GxEyield.csv]

	NL1-15	NL1-20	NL1-25	NL5-15	NL5-20	NL5-25	SP1-15	SP1-20	SP1-25	SP5-15	SP5-20	SP5-25
1	14.4372144567909	18.1074960310765	15.9404689137835	3.93689405281225	15.6869932934203	18.4078565728458	2.94462286390438	4.51781320928814	15.3797172882265	17.7267448480366	10.8486270720250	18.0698872568748
2	19.6657515896905	35.3862661082997	15.6431484060551	9.49922798196682	38.3038579264076	37.5952165562299	6.91359046621071	33.1050244253138	13.8368463930536	3.24272581407422	20.9101634181245	10.8464295589325
3	26.7367374448384	46.9513330259568	49.5614203357994	37.2753525339276	58.5936844162773	40.3834391397967	16.7195398968873	16.1991189128005	17.8209465591571	16.4048567844440	24.2794153311572	24.3185673898456
4	26.1281076158891	0	6.33434376071777	36.755045616378	41.888997722362	4.11629151323337	8.72457261507956	23.8594062243941	17.9149245524302	9.46177023865248	20.2563576673138	17.4003061193536
5	3.78822076943664	44.5307942087181	36.6861011266718	36.1237690182807	30.8561259527932	50.6144880099708	16.0248606444896	16.8309595344496	17.4795108704134	18.3900443592452	23.7343323774927	8.29508678049339
6	19.7593558710580	6.04960113789219	11.4622170218399	7.17791583405667	36.7745814344916	23.6247317289005	3.85972908811817	12.6133070027236	18.6284563808396	9.0110326117473	9.98497444719972	6.25980786846002
7	10.7791695074170	0.933832882800315	3.47485325348236	10.6190231556618	0.0564645230480103	35.8090826203196	4.68592206343514	3.1847083891485	0	12.2912592076674	7.92168917121346	0
8	27.3803040601293	32.419603442571	36.6611238561119	42.5526072740925	50.7083423464836	17.1864062969487	12.1248338921128	19.7535417522688	25.7954864465554	26.9780558345343	23.1253689097726	12.8822384520911
9	8.13786682593043	12.6001380926896	3.42787857121394	10.8622184520172	22.7440822381853	31.1507409580848	11.2804790774240	26.5057256627505	15.9371307345008	14.5604691076361	12.4254852889178	19.5775984236204
10	19.0880890998530	36.1946265718328	33.0859977588893	17.62841332272	32.4910689171777	18.7737658248758	10.1320238873191	17.4429053073253	25.4000004091845	11.5530228288328	31.5218225859679	14.6012841697132
11	14.7018278049533	25.1687472320324	36.692408072553	28.4563371328534	47.0167576747911	60.7815016392236	13.6940901639573	23.7577371313674	26.0980035907630	25.7572375433828	35.4790878701366	22.2243565811751
12	15.4106564522719	31.9404652972565	28.1709518738081	36.8749333556509	62.6262980678243	28.895568402909	17.8295306591449	19.6904401955047	14.0841146970827	27.2434858081105	37.2534639606174	5.03549385470972
13	19.188602615097	21.3191549629551	27.0012227048395	29.2280312090615	31.7695563632751	46.5369336500320	10.6585980702813	0	10.9739140409441	20.1893652759643	19.7811251456257	1.13591423962475
14	23.7934478084426	31.0365972707844	12.1183146914072	42.4096220707372	26.9968136571284	28.706398679093	21.3368921394737	19.4334255813885	4.22430611344948	23.5570589029222	18.5789368722968	15.9152998237066
15	15.0366646716014	49.1216502092109	25.3743339776313	19.4853437342888	47.2211029857457	17.4877976516843	15.2846307555341	27.2093897311319	18.4812647838796	16.3049614414811	14.9827389616324	4.58500266911738
16	28.0562712799897	33.2420041651135	1.57394434602806	33.6368807394455	49.095782506216	33.1654911018252	8.74691934931401	25.3671912288023	20.5194636330142	19.3304893170862	30.3450758950018	18.2879407108297
17	17.6771807717732	17.8547049422736	18.2764216240099	16.9724027893858	38.9050150038621	3.9879112999639	12.4181026365642	22.7380333191753	18.5677983964042	12.9697216595941	23.4812309142287	15.6064339632501
18	17.8288048150967	27.6327485659858	28.9507266456538	18.4259475774692	12.6204598483584	33.2311566683675	3.1464173591608	21.6128911025983	13.7742599414381	22.3719845220524	16.2106910684890	0
19	17.8074208688597	21.5315180482847	10.0125915190450	17.7301253431419	24.0766572288676	11.4466582918404	20.6616615333375	14.8521713478271	16.6928597635745	15.8158688229304	17.7925825574955	11.8273545923653
20	17.5315349748224	17.8173772597679	27.8412666225386	43.1410038817365	36.1988039265308	19.7545128993664	13.3895415261645	20.0661182170252	16.6599804857877	13.6961312447831	6.4760909270785	31.2714382132844
21	8.61542178419839	58.4072213227189	7.03450203060739	24.3914406556914	36.3863968775773	28.4843524952042	13.6396077992650	16.1581522722018	10.2852066490952	21.2777241132854	25.8438731742703	24.3066014502015
22	0	9.46600959774817	31.4057440068359	20.57580587851	23.6476950261875	5.66548650857183	9.7472384598056	14.4204626870155	12.3769833123274	21.3529396915714	16.3646413587333	13.8175264476744
23	12.3684132370248	29.2979032338937	25.2189498477742	27.3920027530729	29.6689853965084	8.81442271289304	6.27615160155893	2.96174782200852	9.30700042489167	23.1430648423783	20.2345140853365	15.8680721364389
24	29.9236298946195	24.2738856148240	23.3636725808031	30.0279978168307	49.1206549904525	49.1337978883797	18.3241162734852	24.2444360954746	21.8363419674714	22.1484036604434	13.4756275034199	11.0799291549851
25	14.8546420568818	4.39028053307543	24.6901745496164	30.9128440361110	29.2249774188152	39.6189698644661	12.9865800200898	19.0962123255776	20.3235760625958	7.58475939941886	28.1229893331211	12.7001491098104
26	11.2785919272238	41.8998609592605	19.9698306765411	40.2325462553211	52.2088095150404	34.8263592851655	7.3120921742025	28.9512128300763	8.44340496990181	11.8412589345805	22.3748492511665	9.1777484834064
27	8.70379017762868	49.0043787955136	21.7090991002980	29.6797081878500	37.0446729152842	38.0656345110858	19.4512842270907	19.4790107465012	20.1741972107455	16.7852799590599	26.6625997177819	12.0308720532869
28	21.9987448710265	37.6502842855305	41.4675088322001	47.4970390928826	44.0593265688304	41.6156798111971	22.9935156693988	27.0829974218199	15.7603505549407	13.2771585319922	22.4676963967346	12.0452532319085
29	28.3902917314599	33.0322233660012	24.6101461245986	17.9186230070143	31.9502499372564	20.7309829372279	11.4548023313410	25.8955376285889	22.2163407626551	20.6836518304771	28.4989577784534	14.5270672605632
30	8.92530854410428	27.5546534803431	23.0227692334373	23.1098060918659	14.5154139986017	19.5095262352610	17.1460927954205	6.73682142848698	13.2480557763411	9.58549354308138	8.79277691838054	4.8912859193152
31	16.7165031346518	0	26.3237766271823	28.9893672219735	23.8832627276873	30.1696600607339	9.21696594663492	24.6335222647716	16.9679126410899	3.93249585389964	21.6883235564845	0.227114846385192
32	34.0244837205227	47.7366930194777	13.1977426230351	36.1360751979436	40.2839062647521	50.1720371783849	22.1327122449761	26.4106728403405	28.7372591250210	21.0981357131102	42.4718618058506	31.6558603332784
33	20.0999174498221	44.7957432518868	37.2751917610685	23.8894299348769	29.9475579400766	25.0925194364060	1.687217901587	35.7377747229670	15.9857521140538	13.4964475106749	6.8241257989215	26.1549662986273
34	5.36448326944923	29.2766724369969	17.4188541906760	1.24861517789108	17.9628223690292	46.3297357947008	10.7264174918961	12.5053727745043	8.09513204006777	15.5425113876750	25.5334677516513	14.0044758619809
35	10.5209274059430	34.5888097901503	32.2715296327051	25.0500101662047	55.9416195119398	32.0777584852024	27.680704283199	21.6164049398626	11.2811762271063	15.0584267331275	33.7907119227432	18.9230228440499
36	32.5575451226449	37.5069168650635	42.0465257887809	23.3500085391157	46.7930399320468	58.2814679798737	10.4723841880874	17.6410574038604	22.2667527847873	14.6586963409569	28.3309625776008	42.7615466751616
37	16.0922764139020	25.4794855421006	37.6080869838326	29.1171304618877	21.0945619678726	55.5619756921388	10.8736324226118	20.3307347112772	21.1101221019224	12.2885424073799	13.3568756871985	17.5136845218793
38	17.2297084600433	26.3358892990618	23.4640777780245	37.7521762706639	34.4463631328292	22.2213342963568	13.3769025315816	20.2980351698293	12.4317287991393	23.5442313981803	16.4155963101009	2.15922397541148
39	4.59832254881815	27.650091075483	28.9229792826054	23.5200347906801	47.0368748462138	24.8451576826946	17.1085501806855	1.18611496242597	5.11392845174058	24.0825692069954	20.5032865488647	4.46624221384054
40	10.1471010434279	10.4884311345758	20.1153267062699	14.2393129419809	30.5529420486280	25.6116104146819	2.56718785308488	16.1748869367917	15.3958857676479	16.3441082749658	18.9888562420003	20.7843916665748
41	14.08238327577	0	0.0156352937901314	11.3625420491340	25.3512967287357	21.9310333993323	0	1.10181078099263	7.40854689527938	12.2538614772609	3.93734073416094	14.3409489944887
42	6.70844003757135	19.9145781188543	22.7648372888477	36.1153819734459	30.3592817246719	43.6897783160149	14.5545074759980	17.0972109902759	20.5908984925616	4.89453103152671	10.7529749915784	19.5427707297814
43	31.6730846598658	17.8731321373171	20.8563161798466	35.0414321096546	32.4004952467482	19.6930816036776	15.9581267469118	36.462510619042	14.6728567442183	15.6295518493214	32.2496580228844	16.9577903582456
44	14.7901221683645	37.353801387647	37.5270344031939	16.3623442469723	43.92816900899	35.8382429791445	19.6677250585871	25.9327077544711	11.7169638036966	13.1980907953302	25.0004261901097	25.8073910303222
45	31.5069139689066	38.015214596006	24.9003052747407	40.3395452497014	33.1130586097514	22.3089055155026	9.16021148808351	24.1377102366595	8.75867750404364	20.9270456781859	27.5695657399267	15.2406083760719
46	32.2303829343343	43.6183810200787	31.8938921117856	38.4689435022893	50.6137625295446	61.6691604279064	17.3976154390764	21.4346557770976	23.2762357503674	31.1112936063987	33.1165726747361	31.0053681868828
47	11.0555603541653	14.8084225208727	32.9361811979842	43.407931475237	10.6446536824781	14.7531398842019	14.9582185567712	22.3694123459090	8.64876103272803	11.8055014167940	6.08582979669858	20.7565772640609
48	19.9367894507848	37.8761819010161	6.62801498322304	20.4046658873461	40.611147418216	33.4283210290937	16.7897193252407	23.8927507336852	14.6871588113058	15.9023083164400	44.9813346820531	6.8025834350344
49	12.8495146427256	13.0453539859524	9.1833139287768	27.3649746120396	24.3909891761597	21.6332344813076	16.0908246642198	7.47935922564457	17.9298215896388	13.1394921471262	4.04647771361239	15.9237269140953
50	18.8476348727850	32.5869196368833	12.036882210104	13.1369924407037	29.4679381107537	23.0787423899645	9.97990735814241	24.1769684762056	10.8843805130249	21.512554864734	22.2613732251617	15.2351830613810
51	7.61318593116951	16.3381363452421	14.6810901545771	32.4308165721084	21.0619367298548	0	9.86442181319357	8.71699243054666	10.7435851772647	2.87787864314574	19.7182714287117	4.84021480497435
52	31.4674705162333	18.6117663947350	33.4340582187431	38.4130144249045	48.1644485888932	36.1081553762615	17.3568349883847	26.3757281178225	17.5557864216157	26.0195777692081	29.4319720160039	32.140714975757
53	17.3718845172442	2.29868294675196	0	16.0871115039341	10.8450258150304	30.386805589867	4.66659581751844	8.9610857099777	2.38177042408641	20.1151523538127	0	20.6220628515640
54	16.2371445442379	21.7867894783714	41.3101541476674	26.204112570688	29.3230820522704	58.3699219808983	13.8148146723909	21.3377846259071	23.329262405493	6.78749709796256	28.2650275107277	25.7502332440665
55	10.0311759236130	8.68649270469391	11.5865590066889	21.1187239515444	16.0145184908992	25.8941831782709	0.60094709844887	6.10152630105703	20.9432430235817	9.2695106504438	6.49179798411194	3.94197118328804
56	10.0823415039821	22.5328898013065	31.7697741190228	29.4488877996826	25.4688844527789	34.4638237957338	17.2324658625419	20.3133652042885	14.3738863876861	6.40106841781917	23.4539311134943	15.7881109731986
57	16.5148150124952	18.9613900498848	0	8.55823223142754	0	50.4550387056167	0.73114736105828	22.9292414073136	13.5399356761508	13.7515223216909	10.2503079803469	13.1000497901481
58	33.705589878538	32.6510867868618	25.3292783797123	34.6053426146595	46.5311965451616	36.9940175756802	18.8916568498142	27.4260509611039	17.3047693724213	25.3757636899008	17.5181502390172	29.5677436345338
59	25.3559372018106	44.4000789761719	30.2809454927862	35.2831360572763	23.6952163833042	61.3899492677713	22.7647411545776	28.8120534763563	13.1884875791794	23.7580617653324	21.4373174054591	25.3995021216796
60	26.7947171723864	36.0701767564999	22.0462029706842	24.2963720360588	50.846340434033	48.918670079317	7.17486455106824	28.2789576597387	28.2739454782748	9.84088133142297	20.5562315335490	19.3896695634334
61	15.3372793965279	21.2241779361639	29.0757429205269	32.8678358532890	62.9300885068527	19.2567040933048	12.9217896541161	14.8771936921319	5.12385612705472	10.0207352738926	27.0426463167367	28.7444644984325
62	15.8999982690768	21.8962072365544	13.425481896176	20.7353520800985	14.2094478157038	3.72818499664176	21.1241859552947	21.1963182748512	24.2461161176993	15.3859246491438	18.8422228590961	19.1234419771081
63	17.1647621457413	30.9895405641192	30.7996321812778	24.2351234469597	27.235709087484	37.8488346925313	14.2902209455715	13.6830619635931	19.3027700858413	21.5499734840079	28.0540091045673	17.5526202939396
64	26.0338273856059	30.2578478362435	21.6025442165911	0.605896973332911	43.8154880042806	29.4721120107014	9.14910925150319	18.7742510630582	15.0540812536174	7.48977197914016	12.9592666868517	29.8599213096989
65	35.6016930153629	48.5769178390243	42.9955680018565	31.7658387546915	52.11557662	48.6019271282586	26.5155016253991	26.5482618394291	15.4941937019417	31.1696157115184	32.4640849364716	9.4820317350435
66	24.5803446831282	31.9266006924881	5.68803189805928	33.8579462080932	38.1654876337086	57.4788619391923	10.0403616696187	17.9525429086447	15.9918505027446	12.0191821277056	31.551078654513	28.7110064806359
67	23.3523963896500	7.41191581650937	35.3819965451913	20.9561008545717	42.061276248856	43.4332167852528	10.0984077507949	11.4291428385143	14.9572995483005	26.6766759880025	36.0870421386591	34.8158594595365
68	6.15050584253734	15.5383640014456	4.66661658165272	29.356948010314	0	41.6165414654028	14.1581395661392	13.6471685405761	9.47074517433112	9.0805594432815	24.6270005423747	7.04011979544027
69	27.6714843265427	25.3390421136642	19.6447813859846	17.8251737127619	41.7896066418347	30.3611522441294	20.9416787850337	24.7709165886274	12.4396666602832	21.9154452553368	19.6767375066754	13.0289618912503
70	24.0569155651338	47.601627573958	21.2663433242123	17.9713034905124	57.2892157967647	62.1791239982416	24.5661253101365	19.3644097480914	17.8722346635813	29.6910156065341	17.0076583472516	4.16641937718006
71	35.3803806242316	21.8871635004375	33.3919614356109	27.1964201698589	45.2118896246984	8.08821784892005	20.6499987445175	6.65581059929053	11.1246089139015	10.8220479789781	26.1890084708150	17.1920987940249
72	13.7105757155876	41.4588455772083	26.1573342601501	38.2683338797419	30.3526806388948	32.2963998995611	10.8980606318393	22.4453740981338	21.0784731464981	19.6172602828038	9.07510569891372	6.28210350807099
73	10.4181716957388	28.1304617397083	10.3662852414670	22.3720492988834	46.863528778999	26.5454961514913	11.6177986959844	6.86051152355692	9.3749009357623	16.9739619946858	14.7277292220977	20.3971039589601
74	13.4975312686605	0	12.9728438214239	8.8886140016034	20.8606374062727	6.48160137677677	4.66531359523757	0.00349200027340046	7.7676045108697	22.8492675529367	0	4.66308737222404
75	22.2467448440567	41.0689718080936	26.4324315779566	30.0804849591646	34.7017144762707	23.5750696894436	19.0297589229901	33.5082119382353	22.4583174892886	26.2033782687338	20.204189881413	30.7177694191417
76	24.0764231843037	31.7169095377783	29.6296012627084	35.1290651724453	54.3631055886597	46.7269806943905	13.1620816840901	21.7403997822497	22.7849455221522	12.0436705983198	25.9415917039878	21.2332539071255
77	15.2374896278379	13.4288832088705	12.9342607857574	9.03023317319995	28.7787873064751	14.7416809547315	6.62350209769455	3.78354359864432	20.6866982864333	4.85381705848491	16.4417113461868	9.62435379214624
78	39.5862524009181	74.9826429558786	34.4485830463091	71.6526357304536	78.843249916888	40.2317017763109	29.8596892673949	19.3578701364274	31.6109093040846	25.6641912757467	46.8045246176041	41.6005873374437
79	25.9810587869334	45.4017349355503	36.2869475499994	42.9910127342722	59.5536460510849	38.5182279653423	9.98057261999115	23.5939583903267	16.1219367112337	21.7066082054482	24.3451441491324	34.1784805331044
80	29.3284482775483	18.4321178417075	12.587026497223	36.7136390482031	10.1890350146424	2.27472542904917	8.58577940282138	16.7762483236729	7.56122158824921	12.6999050113393	24.3070967724255	14.0597252087646
81	10.8161013071791	24.8778960974318	17.2033847306313	21.4342549267613	36.7530619772582	12.1346830680235	21.1688910924998	17.1368868940274	2.59055156578122	9.61696715260232	18.4771227502467	15.0788368417604
82	20.0240865955273	34.2106123825418	26.4135791259922	20.6196465570521	39.53783219508	6.35056517342746	12.5117296106769	23.0825388615803	12.7966529979792	11.3767436403614	14.2623865732130	2.78114296973487
83	12.4325124135999	10.0141237073121	22.5019999527986	30.9549676808811	9.50346791505903	8.53408615836982	0.390051686359305	14.5940183259178	6.94189393229729	20.1200454924770	12.7108643064871	10.2580013191065
84	20.0053953473965	28.9258248508459	31.1493993828836	29.3058210121367	28.4850455346070	24.3869282417932	18.8327689790334	24.4989798630281	26.6800491343916	20.9553864529381	23.4373402728547	17.1504682912603
85	16.9556546560457	22.0794047093330	19.4946884319995	31.2345030599192	19.4314495827777	12.3506287125194	8.19749555641413	17.0715904787976	14.1091226255797	17.0889209325578	6.51245448635908	15.4767033887739
86	14.5624072649898	34.0628297860946	19.5782276454594	22.0717156218210	46.135400827989	43.9504278164152	9.82774192028092	14.2694629471162	9.12873454742061	8.88340387853914	20.4713974735715	13.5939345654399
87	20.5208813755845	35.0668577518299	26.5521647964283	25.5880340247512	29.0349970461747	28.1654655384171	19.9968026455124	22.2988502795511	6.93245029800306	13.356433041862	27.3191589509142	12.6578292733972
88	27.0464963423222	32.8092297079465	30.8313574350981	19.3746858696158	39.3849308651871	41.219329196015	11.3084396312515	13.3798908008067	26.4405816710319	17.2686387349229	32.7798852617845	17.7266225165558
89	31.6826044376826	25.6672621943939	27.3411727167558	21.7949046268145	44.5908022265905	11.8943003862948	14.1850051734396	18.7489283564756	3.98200741189518	14.2941601558863	14.7860061977850	20.5468038180162
90	29.8494499954310	48.1054232755901	19.7812841738774	37.8153295355299	46.4494845907459	44.5986393415253	21.0942325776310	24.9417347432263	12.9339999242894	20.0170285256493	29.6556006005266	13.4074374127977
91	53.3898701035047	54.7632919130167	16.7760539960524	39.8705541123392	44.5619924958211	31.0156671029419	21.8019761456000	29.2858675051372	20.1653807947288	24.0641678113114	38.1831993652697	18.0026532539503
92	20.2919476340581	26.0365365106636	26.8003663220086	26.49616930393	47.1657607140211	37.5893735351998	21.6816214430397	26.5836556333690	11.4197596642192	9.71633425113466	26.2170400905945	21.2648314500065
93	30.0505153344275	34.6693525015559	35.2183536868853	33.2160566712117	51.3336308103044	54.1135039852253	16.9589564944776	26.9981014267055	7.97519712598831	18.3369142152879	29.7343301400452	24.1636305822537
94	35.0500852271525	52.8822733331969	33.4586965970476	31.4748264559957	35.2628341278441	45.4596239513153	21.4079403136462	25.7179419797924	17.6886354771085	17.5751253153963	22.6847426935333	6.9795998952988
95	19.9033649407819	22.2067778271766	14.7845898024625	23.3610210402687	39.9921276294413	22.8213728757908	8.30982450752759	9.98400630747373	19.3582088943433	13.5112197694184	19.7166005290035	24.1392660325344
96	33.5882067676103	12.6471641701277	15.9050771721028	12.2686519948846	38.8095076155208	35.6770825118879	14.776722419435	27.9794454412308	6.7549045293156	17.163188178859	25.7978781880443	10.0458649960936
97	13.8651729624468	5.19282148023369	5.53837463578808	13.3099252943540	21.4079125279812	0	6.01346367885498	13.1443218508612	11.9816558829033	6.02937809792632	15.0893544652737	0
98	3.22099518890681	20.3749817933096	4.30054239430282	28.784246608693	34.8111219195741	37.0788635668044	11.0256608946139	17.6551926637271	12.5730266694549	18.1497400807111	19.9748316343240	8.68512719982905
99	27.8150339690813	38.3542590259161	28.4835517536184	20.8636993031839	33.4925445014579	25.5494323441957	18.7549717201292	16.5659808378844	22.9421443010144	14.3471509171823	27.3011866765425	27.6262126316511
100	12.8801212763681	9.13853208392793	10.9569167092491	26.1816119700466	15.2766124610444	12.8678117086932	11.9201000157683	9.64831255048877	2.76457027279118	11.8732352810650	27.7162730928445	8.7551983611014
101	22.0454912779424	24.4786271247174	9.21838649274646	16.9057704279013	32.0548984047453	17.6866944911107	14.5783710161385	7.98236413485485	4.97518247023096	26.3068602463928	13.0644040173128	7.78468061397591
102	24.0495206511562	22.6205776742722	30.7936999074998	38.944921560015	51.2142488955549	30.5255017980044	13.4833777268411	7.76919222370857	19.2821774504375	14.3061833483105	23.2097676236367	27.9807746768791
103	24.8341734862505	20.1190865996671	11.1691384259389	21.7108849949352	48.4251573512512	23.2662757582291	7.03441636791447	30.8819433769642	12.6903167851207	10.3017585650445	18.7315599928411	10.1811692019379
104	10.1950201166827	12.8924428254586	15.7828807810936	15.2767349751006	28.4322126644438	29.8153377711974	16.4730176207697	18.5944139612291	18.5444373183919	22.5051316699046	17.7378932432633	24.0395688324101
105	15.2809265200132	17.2243689175140	16.1033230194542	9.53407530007614	30.4119787384177	15.3453994772632	4.25466450369916	15.5985052721382	17.5330638989482	20.5982630438779	33.4005313846343	18.0107241928685
106	12.0053214937546	45.6658565865704	33.7984136590891	32.8814833318077	33.5151335870326	36.2321330168831	20.3164687900479	13.5562368893763	29.181765460324	13.8251801164271	13.9134232469867	24.1857463729004
107	27.3392925666735	13.8246059237754	18.6282160138678	4.20304848703995	28.5664775636962	40.4096911820365	15.7254000901468	32.8669348185517	2.75869079907934	13.2796040145526	15.8537211345407	19.6264367231076
108	13.8804318311629	21.991047913474	23.0355724192983	17.2901687270729	36.6040749325070	41.5953583140675	5.59123466576306	17.6751209115508	21.5162331597174	19.8469870082871	10.1298227261277	15.7875251572924
109	24.3523589803964	2.70262679171259	14.3341494531243	9.65761635776706	28.7505420553012	18.7822258341793	14.8008478051138	0	10.6035053634471	8.65370897393602	5.0831085860796	9.67089951496585
110	26.4654182132752	23.0846371967018	17.8881611829694	41.3888335786772	49.1263544940938	13.4983562120012	14.6461231653843	21.0995500309150	16.0062332710402	19.0647525255055	17.2854406907821	22.8844723372675
111	23.0875031466295	29.4695378579573	21.7687752826639	23.4588431583334	44.5107183544576	32.5563816436164	12.3528818059904	21.7905582082466	9.74748024812042	19.2275745752173	33.7249883281403	28.4364877106396
112	19.7637516100979	23.094888772209	25.4411492819818	18.000370964279	37.5313814499538	32.7518360304204	7.2403465545885	13.5366816350430	21.5100339410671	11.2329766998782	11.7961634409171	2.42410895067365
113	9.1258969168571	10.3345758422397	10.0202054341304	23.6045122451001	27.6861396050236	30.7858894465950	6.96823999860061	18.5386758651996	6.76951281759763	7.60751613620753	13.8355495867151	7.43841208087995
114	15.4300235013165	12.3315040424384	18.6598581555431	27.7902863458880	27.2188675891767	29.7595792278013	23.5791647194875	23.1761457464654	6.18710381077029	17.4025404894487	10.4606649422188	4.34182546607973
115	24.0612786228876	53.7653911640133	52.3776377173272	39.7331077360426	49.0918595832821	45.1177868749748	25.1680693587959	26.3529721489789	30.2532916221347	23.517536794098	22.3090889404988	23.9343500083905
116	20.4201530277286	13.6913100702359	9.82799188784682	36.171877770913	36.0892805552676	5.65732860653437	4.8334067869938	31.3138990424822	19.3490667571304	14.9636832535067	15.9975245571751	16.3286547691218
117	18.1503822848530	29.3423112200263	19.9645788395128	42.3248967533134	37.0453499398492	54.664878587761	10.3303243749536	21.8419145533683	27.6212390035535	17.1924686349271	30.8081119397031	18.8308359538846
118	26.4282748847118	32.1818916519249	10.0526495471640	34.0265713705926	34.6686644511179	12.8560545109218	16.6452245425474	12.3993827703742	6.70554637059874	20.5310598616175	23.0246860519664	9.29210807121908
119	4.91257685621285	27.5820022256437	14.5817216343172	12.9697686183411	15.7770773869214	15.3757244771138	22.4230163721286	14.9581728363968	1.35930408213436	12.9043362889183	13.181852906226	5.45538978075308
120	17.5106222361138	39.9363408362918	20.4631816425923	34.8234954687282	42.965587909495	18.7519758436636	12.7352091815822	19.334258446819	25.0954323610103	28.4748831902654	30.7736391233049	23.5570987509427
121	26.5114117542931	33.9216350746715	29.1932486513057	24.7856252430415	35.0924647942234	29.9151801130076	18.2132209825097	24.9828229210519	17.0563883404185	14.4858694996178	30.9429386407435	21.9441474672470
122	22.5915927903131	36.2155512713352	37.2924524119685	18.2166680378225	34.4523470154646	45.7372074516824	12.2903226755308	27.0898035275798	20.2248141839953	16.5009311347492	24.5792997612808	20.9744940155344
123	10.4034105726525	0	28.7464797263845	9.53769579534319	0.63164787056856	50.4765349493349	6.21710874020447	11.4701840191760	12.8403716195240	0	7.62478172924125	8.59180320437219
124	12.2165820149571	31.5147904905571	24.1291681441445	33.1756599780143	51.2685864366507	38.3668876111169	11.7926029870021	12.5055188314126	16.5756307279161	12.5479962107725	17.6271886549828	14.6158107867884
125	15.1778003231669	26.8628482976118	18.3705358563642	21.7058323256346	50.6315279591792	47.3261402191739	16.2454483881711	11.7454956689021	14.6801754690627	10.6683166796965	14.1920767356294	14.5457909976081
126	18.912842751969	38.8930370033317	52.9149187156646	32.3150838027652	40.8413330419776	51.8119901722007	15.7929201110795	26.2056350395807	31.7575672817344	18.4202864501853	34.9572149180745	30.0390108742505
127	24.0405168852824	32.0060160142312	23.4073791145	55.1792968161167	23.9531743372118	21.7625483268424	18.6797594267876	15.4861913421155	8.7916523103339	12.9203013630987	37.9519267757755	13.0624753365976
128	17.3219824854983	29.6885019070757	39.4312291906632	41.5674019537247	46.8974194678823	52.0087908347042	15.9315601003579	30.5799329244697	23.0513500046600	13.3748126543335	24.9668637373793	15.6414783346889
129	25.1941265234033	47.3218224598355	40.3573783215817	22.3430632128362	33.9824300626128	46.231226665988	8.39382889083852	26.1295742769141	28.2230447122637	22.0048228151477	27.0923734123996	36.5391881883075
130	25.7453804206711	36.7635507323825	10.5537607728635	21.0693299903383	34.8786035234719	25.1579846654173	17.0236860387557	36.364682047847	15.2418270125927	19.1848377171523	22.1871185530003	5.98020916778277
131	30.3585004933442	15.5547620422708	17.4641833850908	28.88625319268	52.1105578745601	43.7838301809175	16.6266256973467	10.2291771761113	19.8836331335437	24.5085611148758	23.8359584148133	30.5338717531617
132	0	0	14.9721836204025	20.9886361258863	26.8593453415058	22.5451843416976	0.479288063059825	3.53225717657407	15.9948797378448	12.8085306146568	3.86265544320566	0.0324691422653345
133	18.1306367617009	26.5427988211374	24.3593261802388	28.7551276651929	40.4219214808245	28.8495347823840	11.3931444231962	18.5943219399379	23.9627983923611	5.80602784324741	21.0660868160878	16.8051698344385
134	25.4511503883316	19.7458012204865	9.42817716746915	18.1528602283664	7.44005523889576	6.90931407167371	5.46435598888466	21.8302573408006	0	0	14.4678680027103	0
135	27.0993558294257	57.4021969842301	48.1576725779192	34.9433963223486	52.8016792998865	46.3076309855509	18.4849163996594	27.9757129422898	29.6718342486681	15.2984439644170	20.8292632101229	29.2067261094558
136	19.0147696853778	32.9983363368371	23.0045667533654	29.6705012749992	38.7874297916303	22.8933734910597	20.0361730988828	26.9287054138961	6.9026947574019	21.8121711362022	23.6284005329497	9.72355267882405
137	26.1063093203471	37.9040197569428	26.8599889756869	22.5907725293624	24.6654744281898	29.8970192923358	16.9235691511966	20.4565508606689	21.8950390749520	30.7412346291423	23.3247010017360	29.0827472767707
138	7.12344543493035	21.0744343103981	38.3288664360276	26.7665333608777	40.0721761112080	55.1602729961028	20.1755751775428	28.1582154729692	22.3039311670448	13.9921371158745	13.7182635251585	23.9255818822111
139	18.7326823003387	36.1828527925932	18.4852703845982	31.3594887630955	33.5680689911121	32.1905312469783	16.7779507867582	24.8688908064374	18.302594357407	19.8582555700264	29.5023493697996	14.2179807429181
140	15.5257068321727	12.2792311576667	2.23506334829615	21.4507464352742	6.32179465431724	26.5324325731939	9.7620810452962	6.3035076777643	6.04974339401353	18.5923566759498	11.7567869604	15.4758596782341
141	27.6027286341501	0	10.2921046860917	14.5496718647364	47.7978840557483	22.3797416954117	17.6550185971974	5.2841784126649	14.2857888031414	1.65783592284591	17.6527329595888	17.0115753375398
142	20.8174961890263	23.5958287109040	34.5388728985118	43.322185839168	24.1255210446298	41.0047706539948	11.0135393965491	18.8995397839083	18.5853291021843	14.0154214492974	19.1408133515094	18.9806006758026
143	2.62027244232310	29.6313054545181	9.62020687412203	41.2244099955981	26.1704059992674	24.9377988829222	13.1066620005512	11.0545368451150	0	22.6986723969926	6.3094983151489	3.48233438125455
144	19.9571101688460	25.7951664493454	0	24.1828805636071	20.2972527587498	45.4471035722656	13.7594128629758	20.9827249806628	20.6110737405563	5.8443566577176	28.4941530881617	20.1604548463748
145	24.8120796139801	7.95341459912176	12.2773084881395	26.3021322022533	33.2883487341707	24.9880083648984	13.6030555209361	16.1828973642271	0	13.5340038637937	5.09815639595161	12.4713689097421
146	31.3225617109817	37.9538176089795	17.1743628127095	26.5295381950158	39.7238103344355	37.2520672466266	15.5658262743825	4.14369194337775	12.1869835168786	20.0921924143249	27.4745702480108	7.33837889495568
147	8.92976971864665	21.9041125136258	13.6200273040674	26.4560366767759	29.811920609686	38.3961069703609	15.6891716070527	18.9635544246232	15.1137409182341	9.58317206490424	25.8446819202036	31.0961924288171
148	18.4872482787892	59.9830235748353	38.5469164271316	44.0974902968255	77.752858104715	35.4809091241921	20.3622227406995	24.4992669503323	10.2203354985795	22.2039462677818	29.3044172063289	27.5738286183648
149	42.3017153259308	35.6237722952688	21.6085257245576	20.8598435671961	34.9202442140605	27.1401461705488	9.78960814218712	29.9464859723429	16.3007850883876	16.5665311966401	31.4679613846749	12.7767850966081
150	15.2015967941062	31.3939510207632	32.5541594649937	40.974452799149	36.2229367472739	27.7223754840066	13.9141068961238	17.8109525291187	24.0793593579719	22.2068073615831	25.0021459938841	25.0957177935994
151	15.7578655913508	21.1164641051972	12.9711526791614	23.8922202173810	53.3173725278603	9.0762616387081	9.61817967659183	17.7518217084619	14.3754972270885	13.7605456810841	31.8688449013215	5.83305658583908
152	24.4506824014651	29.4386916985842	27.3048984414544	31.9707911977159	48.4895119357202	18.5498009239311	17.5694756469958	28.7000713680438	20.0243120653388	26.2141973774206	26.1065377609334	26.3301900266198
153	20.0976016235321	10.2121569422674	22.6853772712912	15.1349473045163	17.9074329623636	27.1094747596708	6.22761875597909	13.6776743610827	11.2039710389794	16.847584208919	12.5259966071619	13.370153416314
154	16.0532502490025	35.2666738351707	39.2649104143998	43.2276562576396	59.6699692498845	35.8033076854105	26.7316609470683	23.7482385381116	15.1030563611615	23.2322919589283	13.2228100569954	25.8404327760708
155	16.7313437424078	30.558176732589	0	17.6227717326852	30.9765786188455	20.4214572360354	16.5235296426992	9.16281410643137	14.6836094846208	15.1135467854264	32.8072336523458	5.3363364802972
156	21.90327669066	29.738750429357	10.6303888808715	27.9470328137944	32.9153803512940	18.1680318374031	11.1734019267815	29.0192222346344	19.8289009673362	24.2490951844392	29.0948619200787	19.1676566180032
157	17.2402286827830	41.3414157171205	17.0957002447646	18.2592780657232	36.0324553510592	42.7520107863234	26.3393419683575	37.1613150597843	24.2030882952537	21.8257289630991	31.4908802849572	33.5354020856947
158	27.3894800064248	52.2200843524054	36.9662532379873	44.3274086866152	56.2575056847182	49.4477992574847	15.3890984866364	31.7293516304844	23.5466507034683	22.9992043216339	31.0980910572312	41.6714313644199
159	15.0250901327985	15.474173367608	47.5255350165649	11.9351683840984	0	12.8701717303313	17.5353297518225	22.3003622990262	21.64247972023	13.5192121458426	26.0342889698838	13.1791858417027
160	22.7258357987622	44.9604469371339	11.9776366936165	25.2218495649193	52.1227861538921	6.38885191753374	20.73677594453	13.5004908989758	10.9156553184952	11.4806799498322	14.9709900820369	10.2985998251597
161	24.6657400534570	24.8980227180961	6.19454179943682	16.3047653656857	37.9724678413288	33.4333641223975	10.4264703011634	18.1576907094871	33.4730849920099	24.3372474906658	19.3325090238192	9.54493994698456
162	17.0841681712674	19.4346482727462	9.154588345858	19.0702676596852	28.7881559490509	32.8981344179717	0	6.81510635169386	21.7305207292463	7.76293909692539	11.2668346077635	9.91407012512063
163	13.7742226269519	13.5422667779781	11.3603486499113	30.075678642045	19.3755393928409	28.0632800233006	6.83468915433201	6.58755193731071	8.49788190669593	5.99142498709577	8.2885692562928	18.5187036986584
164	21.0562539831332	20.0766926003004	9.04647884094088	0	21.4108946380584	29.1857604488419	16.9536785221588	25.5837682057798	19.8742374120864	14.6470477987145	22.7591983258936	5.17779987038276
165	34.3191724551763	35.5640029982754	38.9563651532114	15.1928970118603	39.7745368534702	34.9266658489109	15.6986012247033	21.7247991233808	12.8989582502007	15.9266015340793	25.1485602030128	18.6662931332186
166	27.3140108696693	18.6384705041972	27.9033281968043	24.1859348129178	27.6486331124872	41.2310189611505	9.66414178252983	32.2549121698595	6.86240312381357	13.5798872560603	20.1103549067405	29.1644551753278
167	33.6045738213484	41.020638196488	22.2295829307282	33.2830713748985	48.4792716820622	10.9227349557291	11.4976076789398	8.64981712568669	35.1629980625974	16.2837847336806	25.4722155684743	20.7785925238592
168	17.4819227308231	31.7618198521122	16.3129533922821	29.1019791014825	57.5667696725556	13.4826987796798	4.30833306888708	25.7911844856129	11.0628630714463	18.6628245571799	6.50175646972332	31.9452111002402
169	22.3220114278594	23.6454882507705	40.3335103467558	11.4492101615310	32.7182783034082	39.2722438756948	9.33261712019212	20.6535867804797	12.5643040385335	6.67583633589073	26.7709062246651	12.3059911886495
170	34.5204876540036	21.0132722160699	22.7262604423120	23.6540871372198	28.7393156823422	18.6358305550502	24.5517323654247	18.3650965430026	20.0261193473230	22.1183604183228	17.2885366181192	10.5744066120278
171	8.82086567436235	19.3469894016508	2.21196865828913	26.1383586769511	30.8847447402292	42.2668619784703	7.38813675749301	17.0156512719389	3.64873218699298	7.49864581107511	20.9916176211766	17.7535323072575
172	18.1976920678246	18.2340099652032	18.2216763959302	36.5435714699307	28.4929711935448	45.5825157655534	12.1426570071135	13.6021368565832	2.98957035683949	18.7051252862710	21.7497306235977	16.1104470072835
173	13.9254990996641	0.345264682912685	9.9571054138815	39.2574519639926	11.1613608955784	16.6003610179295	19.3912024803215	19.7427661631952	0	20.9091885681438	25.8828599462864	9.71548235578337
174	16.2872106238001	39.9538840549898	23.7442642059757	22.8454498122739	57.2748119784731	25.2070837602126	13.7335941567717	18.3705989483277	18.1488541773220	12.5814632943625	32.1122977684766	22.3257772465697
175	14.4579511600852	7.98116887516064	7.90471888519203	10.8232016472146	9.36314912735551	6.7545019612603	6.80922953397378	12.7762075927334	1.28842811486571	12.4465175065390	17.4577301501473	8.84019776492667
176	28.6677796322696	26.5962612700087	14.0896731952703	23.0044779189764	40.9614865192313	14.0038811771090	19.6013529496795	24.1520679073197	17.3918284063325	21.5990884455092	20.8702097771491	12.7952078833922
177	30.7780166612454	32.4239146747018	24.9702565872555	41.2123604770049	52.8291981010108	59.0267026042818	10.2850240971943	20.2589814788076	6.55511762751381	17.2831851640198	32.5058791837021	21.5871415404865
178	25.8591972054290	19.0933150284498	7.43464648644566	17.3393749923675	31.3699301989264	29.435558176266	20.0483918209758	19.8855977383071	22.0994495530154	16.0343196141971	10.2568978216023	27.1526905001441
179	17.8958571562355	35.8399525639697	20.4867347566736	35.2959771887534	41.5439158700532	24.4797886682896	6.557629423075	22.0486966452338	14.7276999137286	6.59906692243229	37.2482982746088	26.5965025388207
180	40.1136291269931	56.6204920741267	18.4196473784214	44.6053248171018	53.814491081324	25.9548849623025	24.3096221920269	26.7446992007321	7.61288628965448	25.3637013766141	40.9095787174213	25.1675256545101
181	29.8366519817104	51.5279665666308	30.553306375429	31.2761109297967	50.4144174845452	24.7812599082405	22.1101940323988	21.9672106676896	34.8501229049606	18.3852726889496	24.5349587637495	17.3198148209389
182	18.1616028232068	35.8707938363334	19.3098634127230	20.3168781984290	21.9983950216811	19.6588906409367	16.4271099452749	13.8699940562956	3.78033469914056	15.9803681231159	9.55226160132792	14.8566199030141
183	10.6282604213178	15.5658481914807	19.5817197086735	17.6712102348724	23.0126667318284	19.6310447146844	5.74054331940298	3.25648243054358	16.8070526485457	10.2728468340504	17.8877697086150	25.8427129508303
184	24.3859530765142	47.4314226047706	28.625972729293	48.9412912295858	57.8842716804885	31.5590782402282	16.2504013525662	30.5900895052254	19.5266170968069	21.1638164483477	22.0383707369049	8.93814900783345
185	19.9039135211524	35.2340916435663	41.7898322851243	20.9727581117836	26.4786986183759	43.8321927613862	12.9176292458075	9.13780618608602	13.0025624493380	14.2504270404691	18.6790004796608	34.3856512328701
186	31.5258876722936	29.7287897903368	21.987411448701	15.4315415891525	39.7099906712269	40.3973651578973	8.94503183060265	27.2115688011649	26.4716535137115	12.9045793663474	32.5297644606078	19.0696337455261
187	28.4086471588601	10.6611582801154	20.9199684669135	22.682545531999	2.23964474662335	29.3259756170812	20.8469820282795	21.0687797265337	17.3746479383974	15.1188519060123	27.322721865067	16.3689698419933
188	20.1985638734001	30.6481799033026	21.8016429313928	22.040927142334	11.1850561092604	38.9229259101251	18.5791047462912	9.40965635672076	23.8328752194055	16.1078520857012	14.7523447896064	31.8383163797520
189	22.9093397856069	42.4280773219695	28.2103502295986	27.6370545662787	55.0404436834066	3.30549704570487	9.12303369565157	7.43533770790222	16.8285269186409	24.0939470925799	20.8531432248689	18.4726910150939
190	21.7635266948285	40.1681020428978	18.5856723150172	17.1399854839648	25.7314368762834	33.3891876202378	2.8684472308229	19.3438158268018	15.0137154020889	27.3273324073109	27.8878345697227	18.3664325895808
191	13.5138771328151	7.60284956631004	3.91704025124778	13.5169496971785	16.2785943070130	33.0472946276587	7.56750535136984	1.07739724015532	23.2372172959737	1.09148685347024	20.9178935667328	14.7487425226339
192	25.9673017239196	28.1699235113254	1.86057094224652	24.3435589706014	51.0460085828469	47.9100537233928	13.2831967175871	30.8866054146762	15.6597087071283	9.30535401893138	20.6502522408342	12.7346622244023
193	10.9387500618828	6.4382995812688	11.4918552537595	13.7358410583202	15.9769573988916	0	6.50365582549253	12.7632715715036	2.95671904097536	12.6683609299982	18.6503622541172	22.7876081280505
194	13.4457704548031	16.8090575777840	18.3080837750861	10.5784298782160	22.7953451377772	17.9596612552037	5.42150001794079	27.4247120160604	13.8863345732097	20.0576993278044	30.9886467324384	23.8194477228259
195	18.8815556643651	31.7168074259768	19.918187064795	17.2216998924084	56.2091115355082	31.8089688992388	11.9803591969766	19.8265451798735	24.5217430851775	19.9062837685669	16.1873006535700	21.5627912710769
196	18.2085498876721	43.1015292698416	39.3712725010878	32.511249478536	37.8095771350773	16.3173100798301	15.6525168976986	19.7503040596081	19.2192821987507	30.8073325845547	31.2924122465744	27.4095091560912
197	29.4264967954357	61.1213157403203	15.5100543813131	45.6816299240626	61.9945448549532	43.7310405612091	27.9795276805034	18.4141923329560	11.4864303129143	19.0219800308278	35.3558640296603	0.0135566334659387
198	23.7122251098501	4.74302356970788	16.9347385159928	17.1645106437000	11.6487885583563	29.6316990225603	10.2956768212703	0.962553588844965	14.7777326671985	8.09442926767865	13.7870010949616	17.7182115227796
199	13.5492215437340	16.4399364560164	19.8114256559329	9.87911120515115	31.3035360935368	22.2052192823105	15.1584637214172	6.4039465059183	14.3396546234478	13.0282806072965	2.04141350601596	18.0907258451524
200	18.441956881646	24.482689089013	24.5826846324271	34.7074672928399	41.4121792235719	37.0301464075488	17.7353295698251	12.4243790942056	27.4310506228873	20.7668050345124	28.6198543577313	8.89553131839533
