# Supplementary material for: Simulated data from a genotype-to-phenotype crop growth model for pepper
Source: Data Brief. 2021 May 11;36:107119. doi: 10.1016/j.dib.2021.107119 (PMC8165395; doi:10.1016/j.dib.2021.107119)
Supplement: Supplementary file 1 [file mmc1.zip › Full 100 GxE datasets/100 -- h2 = 0.3/961261527 200 0.64 0.48 0.64 0.95 0.8 11 GxEyield.csv]

	NL1-15	NL1-20	NL1-25	NL5-15	NL5-20	NL5-25	SP1-15	SP1-20	SP1-25	SP5-15	SP5-20	SP5-25
1	17.9249081467947	20.8806930439189	7.29674835700345	5.45354821402506	0.398957486002015	17.5470644431071	16.6553725603151	10.4024085600961	6.55610748841294	13.2664062647917	10.2772774750315	15.1591202545525
2	15.3705004921469	25.4514479755569	29.8045322200635	9.70085639614464	14.4652792239766	17.5356587097882	12.5420915419419	18.0248190172328	21.7577642877385	21.0194251209400	14.3126540997857	12.7184185157691
3	12.3058426408522	35.2359542869871	10.5882344532295	21.6369363676019	53.9051915051492	27.4645619621562	26.4326155671989	14.4400387327178	14.1678719022245	14.5023633998135	21.2570232085962	0
4	17.2308542752048	29.0306620808105	31.4912035921303	28.3818201957187	30.1121985693403	44.2733193378251	7.19185757462476	25.9117755687655	15.5317815489334	12.0657148731009	24.8405124132488	14.0084696934083
5	24.2468339084215	25.0166709915017	10.6294383311238	29.8904780216216	49.9470472833441	23.9375798046373	8.38221159215883	23.2741407791736	18.1264449341487	7.08294252182175	17.4166997670307	7.9829934805124
6	19.2056503655069	43.3884314855081	18.8461823409830	15.9346939631214	42.7113624266334	28.008145616668	10.8809314137935	25.8599623035544	11.0516799253443	20.2278873627671	14.5281315542775	17.4306089203405
7	14.5223480267938	0	15.4454476479394	8.19403420915227	29.9034678216395	20.7598125467719	16.4067129523815	22.6903645998701	3.82907101140396	17.1225830649944	9.5321749407038	17.7846499708395
8	18.8925501333025	36.3232111691536	29.8187347989971	32.5305043581508	50.8941592336356	44.645003377639	6.27275794573099	37.2918599145899	13.1366900277970	2.37817801245036	31.0897708576491	24.6477048984589
9	30.1618859921453	26.4869632042559	16.8947133348184	18.4857322488893	36.7812068960624	25.7655785008562	15.0346238001314	21.8567033487316	16.5780210488866	19.3018307566849	19.2967303392292	19.7120755675019
10	9.34619595766635	20.3898191764167	16.9344908395787	17.8436164991808	15.1130727117435	47.515477810873	9.1700924179835	0	15.9055174014566	12.6544320715672	12.0652356964978	14.8998669136134
11	20.7126568420491	4.94146284885518	24.1345129709267	24.8943947858773	16.9239567874615	24.7843600452844	16.8233098328230	7.49579595406376	16.200420071217	18.2569675981875	25.2743370854881	3.17761584315233
12	11.7762630145026	23.005418877635	16.0743419955251	26.9089358595002	15.0936911961988	0	8.8079283053829	18.7987901648107	10.6798557657660	12.9114748198847	13.5858114404551	19.4902051281770
13	26.2176004723431	21.9903335813468	5.98883988635966	26.5864621237521	24.7207901099666	20.9624413924160	12.5279038469122	22.5962360824626	6.69170004931105	16.8621788648222	29.0678881190425	27.4061082352083
14	19.2212836780895	26.1817312768658	34.1733420349117	33.2954288536152	51.7514599256294	12.7895706129655	17.2753644680038	26.9011748904847	0	17.7697396549928	10.5708071585901	18.4882576227788
15	30.6020010439997	39.6170912367519	31.5784094247774	37.6285667174275	65.7082345324492	50.2569831089357	31.0832831039857	33.1600779746189	13.1416615747654	34.2100558628726	39.8180993363217	26.8329527858663
16	15.7581271522375	30.9846838743157	19.5401006559057	16.1961659142730	34.525993920225	51.8627355451229	22.4080772242614	20.7664449722110	14.2630592213007	22.9869116899404	20.9815635521375	31.3567329205676
17	5.69405891084855	28.2641401613225	15.1300551595041	34.2665421349509	20.0889274632054	31.5405733725531	21.4189297347022	37.0029319386810	9.9699074374558	12.6031742422488	19.2562125157114	16.6640298451405
18	13.1350256465342	16.1408641492766	12.3658353185843	17.4436126195233	22.7900368166211	44.6562755466476	15.8320924786284	20.5791368191685	10.3601557896028	6.14884851624659	20.9473230889922	12.3823381982449
19	0	11.7543799951386	15.0551155253393	0	31.8977667506464	14.0875501091648	10.3213675912579	16.3643892217319	15.9583954602693	9.66290752094827	9.05773699914466	13.1805835835619
20	29.095972700374	19.8710015552428	0.642792057401852	19.5281729910535	31.2182145814824	29.1726094989966	12.4847717542477	13.6591537384880	15.5888692030942	13.0330829030938	12.8134275853978	26.5306371851765
21	24.6806257668102	47.0477049853768	28.3314053265681	53.8896560116936	66.3523462925572	62.4774271781658	12.9088547838321	36.7245125651663	20.7321267030224	15.4504438905609	29.9725389354535	27.3504360044246
22	23.1836662321635	32.0983361117028	29.3912084688702	24.5871426491146	23.8122630933774	27.2001847755743	17.9641369227014	15.1726516938058	14.8847232153283	16.4483638706344	20.1457182066748	8.96535535718804
23	26.9310873500091	30.2467259586907	28.3754416002327	29.6766580449592	37.6565927497034	30.0775458134991	14.0590665443243	11.1830522654054	17.1055352775120	23.25704450076	27.3778251991616	8.14250482753581
24	27.0076615860384	49.5470692083253	23.8350488535694	21.7743114884307	43.1469541287856	52.6610633925662	15.2971836602549	32.7474995948469	27.5126024537438	15.4310317320171	21.0160451073829	30.5048808758512
25	16.5788961909985	24.591364556121	23.6729818032256	21.3009591710044	43.6818556291598	18.8562778519548	9.18778942317864	22.7274652377624	14.7025537047333	14.1815141076215	15.6097308353711	18.5279310668726
26	25.2363702931055	54.4173677581411	51.8095434845766	56.2517758451741	36.2613629514073	34.1733290563872	33.4637036674862	19.9588816746345	29.1129686423167	22.3697955825037	30.7622840006317	26.2814186636739
27	9.76871498425551	18.0995698284593	9.8332397571392	27.8302756890301	23.4408942210159	16.1371817262916	6.57192400317634	16.9058756973884	12.4580060300287	16.0678911954053	19.0259398788547	23.4192035332290
28	0	13.7507821335456	15.2482633327569	0	28.7859382124178	17.1015498884751	6.66279748272931	2.98490192036199	16.7507909067778	14.6858364773210	5.42203259611852	21.7733504379917
29	17.5322840498530	17.2805539822880	18.7068360810167	25.8295462491669	33.3002914944146	44.6272113661558	19.4548088789412	40.1871314727201	9.76661115353474	17.1540232377529	32.102734191805	24.0527804097067
30	25.5707779744857	30.4481337310931	13.0057559337742	24.85326694166	37.4592955153405	31.1190159490095	12.0275096826010	29.5268245984021	27.7575088565255	16.7638664981398	20.7212749752274	22.0649760193465
31	26.6244677143724	18.7900402511825	0	16.3864258876352	5.24819308837636	21.7769338400325	21.2402609056308	12.4289624105145	9.9983464741613	7.97489976644952	13.0634999455089	32.4272267385015
32	33.4399303099283	50.8241845407446	46.5832673920394	41.7395015019836	70.7599910996507	35.9617191660568	20.653202313643	34.1311922733953	29.089323841369	28.9946890061562	19.6959653082791	28.2106779888848
33	14.8691154090547	29.9870192733462	36.8761767549893	36.5443223868172	34.6449615892099	9.17565658427028	3.31728564475157	21.1365559113481	21.500083486295	20.4253224011735	18.8140314525123	14.7283909093856
34	23.2985759630622	18.2365462338611	7.08220592974594	0	22.3000847450375	32.4308627346457	11.3877452416658	16.7501912381463	14.9027856657890	3.45747497313962	11.2837488234098	0
35	16.3144760482759	26.0585955624758	14.4610091592069	16.7779658696641	21.7457560345348	23.2440366893026	11.5376456525869	18.5917932571729	11.8743752098222	12.3809726695165	9.81580093935129	19.3323503113969
36	21.6408220909023	29.8396990172459	27.7345006778433	14.3161709194923	42.6768725683942	42.3623173833192	17.8312666032617	26.7816607678883	24.7584036577278	29.5458745910269	26.8448862176084	25.367614816825
37	19.3503718042796	26.3785584373446	15.3860776708187	25.5073447049713	11.7561751552325	14.0669460859453	13.1081369793425	29.7474509587881	16.9955124734862	23.2113787468669	15.7254983528339	20.6724774755242
38	15.6646956285696	2.6009697576921	18.8686166595559	26.2603104030211	9.9693637476577	19.1990712983294	18.3939163622103	12.4561635357649	7.15122539980579	19.3768218293316	6.97479476192458	10.0926033130871
39	21.9088706915756	26.5029441889615	11.4764792198613	24.3273323061148	29.0375982846020	43.330674730364	16.9011415656311	16.5220484324579	25.455051455624	18.1163984321152	34.8567989924416	17.1928040090551
40	17.1926330960291	21.7979998468123	26.2653226373945	32.342225982452	25.0538635493783	31.3545837294883	9.81188754249412	23.01256523149	0	16.2984050127541	18.2846430793910	0.617907268202654
41	31.8249008420881	41.3723344304909	40.8373464480467	25.8698996945310	28.7226950686346	39.5279890160474	13.3378744738873	22.730763664237	12.2176996238241	18.949990677619	26.7065101795210	15.4115622803798
42	30.0516483395549	18.9199436291591	21.0608543203717	14.0763901898504	28.7136543601459	19.4775022979688	11.9337796557200	1.66107166306285	14.4044822518078	24.9014705066927	14.7042042612039	13.4037585186643
43	24.8672032881248	33.1481741168113	55.858492445096	11.3514424533008	45.9669606934855	25.3688342618797	14.3954980811937	25.2730258160981	17.7727233797242	19.9378326485256	19.4812907134357	18.4652003501338
44	21.8891997581816	24.4890578523246	28.0578098332270	26.6266535981056	10.5554258772433	45.9054791029878	17.4261513715392	16.0294900537513	13.0661020090997	10.3711690648918	9.61610332626312	28.9195380715028
45	8.95142184175512	43.5023889164797	19.1747392411052	23.7652476726908	14.7164501333004	21.2767407415462	22.8581871511232	25.0642064805634	9.5181144210868	18.0922058060366	22.8388415997618	28.9096627896646
46	19.2095408786076	13.9548075519228	19.6755028746076	8.47994960838736	0	0	2.68096653935554	7.97061942752055	10.8047820948201	12.0756571252477	17.5514803730678	31.0905414324754
47	22.0927583016644	52.4262528160367	9.23659154673472	47.021908711291	32.7692959735977	44.7961376925426	21.6235458636033	21.7109994229303	28.6016684616387	24.0452293993662	18.6288310411834	24.4235138857055
48	18.4973534734253	44.8442067166692	28.1532169464734	29.7075961521657	33.12939832786	33.3976073292493	16.2493311985744	18.7258974874421	15.6577658073370	16.4342202937053	36.8519553392371	19.1720645173601
49	30.9720541015527	33.3419669119712	31.8722325855453	26.8757128189787	49.2051663831284	36.2527097672621	9.496891302114	15.9716049779678	2.02214178945863	22.1779092962541	41.838147663048	18.5328804644656
50	14.1186729313813	3.12772807386942	13.4102885500686	36.6926707200607	25.2619871003558	27.1769878893022	17.6875339852727	17.4536817566421	27.5928740305389	6.902470863439	20.3321287459981	0
51	22.6664932100337	19.2478297182945	16.4574107249019	15.8941469811931	56.2071601921591	36.3983297318794	7.25362371262795	0.58589209298782	6.15541658722216	17.1366996988541	16.4600560552904	7.18977916442006
52	29.4749683281701	34.8726669536571	34.1070574372171	14.6615273112545	47.970073736304	41.2122666195698	19.4410088789095	17.2009697916122	8.04147452556051	21.3464970418846	11.8229271982450	11.1101001336174
53	36.4096822128918	26.8618631013199	40.5709405058929	22.5534810533605	22.8895014398443	23.5328168485559	18.2759582082049	20.4568586983845	11.3227025643825	18.3092086952980	31.3740097284133	8.32839077036498
54	0	9.94412673938088	0	20.1532975187513	39.2948071195921	2.44629591167785	15.0446267042698	10.4754343930041	12.6232839222222	8.2730495319594	8.7736449222879	6.9464736577803
55	21.1600431831286	30.8747512679140	22.8894980579568	44.3160135620747	32.1521308661522	17.6612824262459	15.7780344371645	24.594620321144	13.1172647037012	23.3529661846761	23.0741427835144	35.0984837295568
56	15.3275525179129	18.5748579763798	19.913316082922	26.8341737078533	27.141047206066	36.1812122560296	16.6055470153474	18.2444190821515	0	15.4565781621594	25.5525291933048	6.5733418638096
57	19.7649826879146	15.7226725532851	16.6373438422449	16.8549809823155	22.5433889183433	44.4483798473832	8.34573791926342	19.8524561427949	6.30349728133068	12.6063839303549	0	19.5543889517074
58	16.7508839289418	33.4979422260007	28.5580055855951	20.3861006929080	31.8997170971799	30.1214408957446	11.3229211974933	21.7531663139785	26.5745649636542	11.7306540629338	29.1678925229504	28.3232382624975
59	14.4757610120506	11.5501944140030	24.8106102170637	13.7396693299099	30.4153499747775	38.3646826836698	8.1728015069013	18.4903025324871	8.88070931504854	27.3009587224552	9.61026368335534	19.5396586418310
60	17.4964414508049	38.5691529575605	23.6841608766424	21.2793080746707	38.8595521994105	52.1372591752155	8.75810417274863	33.0388872984925	15.5129948190333	18.9376039747225	27.8628758841264	20.9365071766226
61	8.58075853558474	30.100857005114	20.1264002540651	21.2944807122922	47.9595557764838	21.0608403822237	13.7419067065149	20.3386802956836	12.8111730483606	14.6995381957629	18.4247519116437	23.2743827849775
62	28.1789386201808	39.782127497227	40.9429346952371	47.1138752901552	32.0243357053586	31.7784539764067	13.8446224021510	13.6884323884684	24.4951457206738	26.7879641939987	22.9308031795486	9.37295502074395
63	33.0643206377509	31.4052698511319	31.2475510474266	39.6504227503161	51.7928938062407	49.827800821512	19.9247277834309	14.5851707154255	14.6132379857243	17.4952210960808	32.5314781816697	22.8479702312396
64	22.0688597338039	30.5242298758842	11.5741736262282	34.1797681070935	25.6937990261575	20.8343299092062	16.9888226319804	12.3476180948683	6.96167064809244	19.4952739021662	6.46663440608028	25.2143602409438
65	23.1213634276528	37.0180978065596	20.3084026870026	26.9896084032093	56.3436117134827	39.4236771042049	13.8002930863973	27.0491964617952	26.6140492523471	25.5919464849564	45.6201059170762	20.8124551700134
66	14.3190080220931	17.7179573592494	7.76657993663413	13.2017886550479	39.8920612906194	10.5319482537676	12.3912364627616	6.8019073628427	3.66066099680976	8.8636474019319	27.9118628566836	13.6295566818371
67	14.0840871944507	28.6862960160936	20.9990064377564	27.891680313765	29.3526928949536	20.4715293514376	16.7079614987629	22.0464531280356	10.2021969662074	13.3297041707491	15.0430982823547	10.0722458954672
68	32.979848172921	37.7683771926521	9.08785555826509	24.6302355802866	35.0288655609724	33.6694782231387	14.001241842615	29.1274289670909	19.0098058231214	21.3704303448408	6.41122093557459	15.7942905273109
69	13.1276754976294	22.2654998866257	15.4044768464983	20.6879721185765	61.8647253258402	14.1391965095142	13.5527312214953	12.3017222995216	9.45082581201963	18.3764257839601	24.6418570036459	11.5630212151664
70	22.3569958053997	32.7773909580889	27.8949984682915	20.0871511154441	52.8784901118531	49.7153478102355	13.0472991232405	26.3686814337194	14.504567782956	27.9023366905763	32.8407166733304	33.0053596746297
71	9.09870050278446	23.0085148618689	10.2468284645911	24.6847610510551	16.6272003401819	35.3584598170969	17.1085085717343	25.3154703325328	11.7467333905762	13.6555221265726	25.0777064726121	21.8981499802930
72	18.9249592837789	11.4378983418225	2.04075278374919	19.3626881403452	31.5468280656284	37.2041518138058	17.4228100196517	7.45776823986451	20.6776516497041	5.12538608995679	16.6310584220064	3.30256920328809
73	8.35977114330651	19.221661365886	35.8121857831178	20.1664629491481	52.7154497194876	30.9417715615939	16.0446384253532	17.3065530892708	11.9239155215179	12.9997803173317	27.5055950829369	25.756624294261
74	12.3334882151454	28.7154112849844	18.5598172191785	22.3954500337931	42.240785929407	24.6380861863041	6.48430529293407	26.039339034602	15.8526268443939	16.0701935903473	9.47993870722165	21.0933563113651
75	24.9329808295817	29.7513406472162	16.9929876479424	45.0748456164932	34.2979565115445	22.0314357389445	21.1568244120219	20.1062700161743	12.0391512513166	11.8261047385641	14.3275525001244	12.0232116221539
76	12.6886495370341	12.3356287469282	32.5218883458921	19.2401110630751	35.5504012869661	30.9035882933079	12.3107061247614	16.7154927663651	23.2950309817318	14.4436985068761	20.6299167763808	8.0814983506121
77	13.6193398035914	30.0019112307561	30.7767104310715	26.7802254828561	58.5796822634026	10.7145413939775	25.5559906995581	32.120196185153	25.9831832606576	21.4567726996369	19.9793521642395	28.5216035888016
78	26.4058715359032	32.4870941070989	19.6496337485383	12.7228638948920	17.5777484582521	21.0721777649533	16.93651697374	12.2714657967882	16.1020914238770	9.3298757618283	14.1873628963335	5.26247517701735
79	16.3012025785860	35.8668022215599	7.39140962293913	36.2286100636488	43.5349632325933	12.8799716755079	11.7058058641367	21.4072496231570	11.1223022100946	19.6606245145507	24.1787995539604	14.0834531438229
80	16.9825013435342	7.77658999045979	17.3330604523279	29.366700822325	34.5664179293151	28.2411987535638	12.5163283216375	13.2740357640145	4.08747277267945	22.7221328608142	19.6783368310743	4.92722325787079
81	30.001405935092	30.1339889274221	10.0894989087350	16.7063433941828	53.1341896224022	34.6013251687337	11.2928068182730	13.9204000036416	23.2527479209697	19.7934656806683	10.0958753865619	8.31138146043638
82	14.4500340372501	30.3126500492047	23.8901149100038	26.5453502320929	23.8043344789114	38.592337665979	19.9675408254767	8.41411220181855	19.1221923393331	15.4801994294377	44.2909174682628	7.29467327645623
83	15.6757401500550	47.7931622790476	34.3507991757057	10.7968483541298	30.005991516553	8.59248308859956	13.1994458007707	8.6167922306183	4.58064644165585	14.2809816783513	22.0372685109324	17.3004962681463
84	32.5617536258818	37.7207370612068	13.7031423426108	35.6348058056121	40.0686852404030	29.1592499442695	16.4861193043859	15.3067036568509	27.6447325855429	13.4261126276774	22.0964071294237	15.794248390551
85	16.2816438615382	13.8680715813727	23.761264278036	27.8656713095213	38.1186060929908	49.6942993739975	20.5383698791732	15.8860627922456	18.1282892283967	14.5559484744219	27.0832649127084	10.7669152263367
86	31.7286327802407	35.7381956092535	17.1234732384137	20.5896637085660	28.8378128490893	21.3678360146295	14.4855591335598	18.4757254725553	6.60464827611519	6.71289164270695	18.1695848641937	16.0689941687071
87	23.2372009557672	21.2298786446771	21.5644570219891	24.3112592298185	49.7346385004624	47.10398155868	22.2154095518652	15.8599313762764	6.77592391350288	9.47758643626783	20.9509340961684	12.064929381013
88	26.4075541455986	36.8119013741477	8.60843618213078	39.3561661484543	51.3217294786492	37.7534642180751	20.6414413114771	0	18.8383261900149	25.5092860126463	33.3627174548707	11.8465173640633
89	15.1098395042526	24.4985510197848	0	27.8908029910766	44.223455646351	12.9839187386683	13.9364048359036	15.5392269989798	2.84225913912439	14.9490339185117	26.1366822434489	24.5288364940074
90	9.19906315565139	31.9441959629564	14.9344647415291	42.7517134817554	42.1460248321259	27.251815294797	18.0821810214610	19.8203489182756	12.4139742634865	18.4224786430357	12.8940493184269	22.5300368062813
91	13.8815272279067	0	28.621594041982	9.07834285925081	0	18.0320650331301	7.9794033388346	11.0569741449766	9.79287658770043	9.32514767033904	2.48672878240844	9.89158001175374
92	20.7308208628599	29.0421035638624	32.4987532696137	26.0826420974555	47.2892120428244	6.93116192382567	11.0451143738523	18.6932859232432	8.8828385417968	15.1938104780216	23.5945977175120	26.0025871147911
93	14.2719718935450	33.5792574490676	6.19642141994754	42.205835225809	5.67059466520949	25.8303835561052	14.7474549233527	23.0588170700272	12.0755951357779	21.2452892060319	17.9475743695517	19.8957093563456
94	19.5031875318595	20.4371087629323	15.7538482825501	38.2564316346801	25.4080758148602	9.21001588618288	14.7356534424755	9.54667922410692	2.20977826382566	12.1675887860046	21.4303311212361	18.1527668547312
95	20.7504508382952	6.45771239983032	10.3647087336716	19.3768312451540	9.77240665099497	17.6246887391959	3.80920531964729	13.3581570738609	11.1496082148929	5.16011593122416	7.10449124618402	9.8606201810812
96	15.5620919687332	44.884101773235	14.1080792437148	16.4112144412844	48.3158913404767	29.6810969790099	12.9569908416576	16.6431060647548	9.91456165665158	11.9061412767706	26.5074842104136	27.1683468777929
97	24.1003982397372	40.8461646921387	22.1967157780170	43.4969175900769	51.38028025154	41.8203097004521	18.8105960640199	24.7837119773815	14.3529057899952	24.4149700763307	19.5154155034035	14.5376583695668
98	25.6449514841289	31.3923730927637	28.4625104933295	14.5423798555725	31.5239879540878	43.634778253452	10.2293848530548	17.3639371312124	30.0610732565254	12.3489861208387	17.6490359192102	18.0835573105204
99	27.8400449070597	30.8819441988164	20.4076716157154	16.8837696087239	26.0442621747782	2.03208973599062	13.9674701511716	26.7083695773043	11.4390652600027	11.7537577721472	26.3436646055116	16.3889361943528
100	17.3219708435726	21.4308750216896	36.9703538232715	26.6874357554357	25.8628685113857	36.2810581793542	14.1488090258434	29.7768539350184	28.4137038311115	29.4911957944538	15.6802113826699	15.2490116846024
101	23.0561451631694	41.6707794994644	10.1510383366215	28.6152277378917	21.9247950609401	38.6489580969439	16.3495459917221	23.7498416271004	7.79611390281153	18.345890089775	41.3848333910426	23.6378826339905
102	29.0936208495587	20.7004836672674	8.04637645081066	20.5854217035905	51.0182251498844	7.74641357958794	13.4517509158133	10.5049737690150	15.2711256937861	13.5443739296018	20.3849001624399	11.9564098323934
103	25.0453873676773	13.1297385681940	8.60102697974862	10.3686759200142	11.5474499234098	9.53488999789166	8.45706723808847	15.0275350851937	11.0306799553565	4.17893169560282	16.5012643891325	18.1670830205323
104	18.5063617996592	14.4898954939130	11.6815853604383	26.5371083422406	16.6188207405986	8.13754276032933	13.1615757275858	14.6524731931667	7.35416299862042	15.4618162309753	21.0985127458663	0
105	18.6842989989327	16.4365593754519	22.9997084525003	28.7652188997191	10.7212888959021	22.9693795555594	10.1707828988218	9.68825914248745	7.53957636445019	9.39783730157254	13.8244408490178	17.0276387500072
106	7.86297547117463	10.9761059182531	14.9723185656824	11.2147288066327	3.32420691389914	29.8323010906893	14.3125215125925	9.48171460191696	8.70968939988497	2.77986657487917	16.4111307490459	27.9961603778698
107	22.1996141847274	26.4589876807707	22.2055059916599	19.2305873463394	28.1957173525181	20.0534782565768	7.95141035071765	16.8803993232323	18.4608858872773	17.4882782102714	16.8284365386411	27.2069971948362
108	22.8422204063237	35.0419436964674	26.6540704026519	15.0910895076347	47.5216158766198	25.0157092739175	5.48848009043491	16.3074409285322	8.60922283677862	24.3529584183583	6.34487057876748	14.2566506979727
109	25.9136464581905	28.7025873730043	21.9404756108941	27.7770498036345	26.3111175617745	13.8656164376939	11.8046574465956	19.7720664732653	10.3486673950718	18.2426523908867	15.0371664332061	18.4749660241345
110	31.5507890174608	20.3947396456621	24.5538255267532	28.279688342632	42.6317022459717	21.7900494284106	20.134704351959	26.6378599114680	15.0903842661843	12.6777519948656	26.1017711133260	15.3367217855514
111	12.015519979972	15.7143648454534	28.8044580938349	39.3826833912822	39.381399256383	9.0446332561391	10.9015131782688	15.7406550171466	1.88406554602638	11.8969664616491	32.2341984263083	18.2339586372680
112	39.4122009383922	38.6313196578814	25.2677034830931	52.4362420044774	60.1563106621347	25.8549444392980	21.3064932282016	24.0631190637067	31.4373676946418	15.8948701847613	35.0338043659522	29.0916023105561
113	4.49593385580785	0	5.41509140084376	9.22430460583176	20.9567849961272	11.0283173542268	4.43690519854532	31.6651780501731	3.88291462084322	0	10.871129341815	13.8200318211415
114	30.7266236829645	36.1007000044487	7.9224787839221	26.2363340891919	27.8634423112928	31.6079123921598	18.8889803164772	25.9654509564886	21.7503999427860	16.2815236965499	25.2254252228113	43.9238878131662
115	29.1489395022955	47.4591699032463	33.6698355630765	36.6887870684389	38.896609233814	34.1364824289052	21.8068339171428	25.0664422691255	11.1660327803211	20.3956015414679	14.9339593310630	22.0885963668061
116	28.9894874096413	47.2736517739233	26.9264324290708	38.6094519807419	44.8266464655726	30.6215001103605	18.2084814815840	27.945679762668	11.0005879027119	22.7344550664236	17.3820528809834	22.0138555289063
117	10.6698696269122	18.8230785530632	21.9139243536321	16.2386696343336	29.4198608198183	36.477072777074	8.97125478827663	17.4006076256642	8.41386332461791	9.28323010112085	24.4307996862447	11.5404993383539
118	11.5382398386371	14.7230247092263	16.0015172480375	0	14.0562155998740	12.5081702080694	18.5251257126973	10.3983172976229	17.8720515321500	7.83196248679876	15.9775881798738	4.66767897470782
119	16.5449227779112	42.8203770886946	23.0821025712194	21.9841084179366	32.4497550181425	24.5174086535132	17.1448801737832	20.3151219803133	10.9434410876086	21.9616183676688	27.909746184729	28.330828278498
120	18.9203325094298	5.03400943239183	10.8333255522097	30.1730369432353	36.7813855542589	16.1812890705160	16.782328651686	15.0310460434235	6.5959060590226	17.9276430978474	32.1155453922051	15.0692650926418
121	28.5860478167832	38.4948681022232	19.4376903014155	20.8343037438719	53.1353323180617	30.4777414116190	19.1605300632054	16.6700833494136	16.1599437857637	26.2679010467227	20.0578711894507	34.4047911378016
122	7.60175111357499	15.1245967789411	33.4583695188343	14.9184057111875	19.6788611972323	26.0057642996209	9.44468975626338	21.1496445680099	9.29465187192983	6.56074974056096	15.1642038055826	3.21579294950505
123	13.0409101858317	23.4952542141526	25.0977863239450	18.4891959725063	41.7696289552607	11.6626400437509	15.7856415141330	17.0806589925459	10.5379174033912	7.19438065850679	25.1063341362069	23.7881056636618
124	14.3099897661874	0	4.77134570201905	25.6807716972424	14.7997653404566	19.8932597459954	8.9523644026346	5.84465044671355	13.731521715555	17.7733406126478	4.13731015989318	15.2306175680131
125	16.7770737608939	16.5666553488828	15.7955492488263	33.4494346338034	16.3929626479196	0.625288294060589	13.4680941454367	7.99113650058222	20.7790015811743	16.4309661253707	13.8373310332165	10.0394749993465
126	15.3547549838494	25.698987810495	6.56404793330183	37.1746158135225	40.0098336873686	55.7881485553138	12.6305733207305	15.5629825203936	8.90502383020587	11.2955492010671	22.0712849528228	23.6953219976144
127	22.3968902213855	48.3403635610132	35.6043665127152	34.4534931267161	47.3169794935347	33.4921260072558	15.2851038538833	26.3517721951491	30.4171576461845	20.6397716768768	45.5792568328996	42.4216099598146
128	26.6200716532635	31.9443690256726	25.2730028811166	41.6984251177862	51.256739371323	42.1524917237293	20.2670709739961	20.3327120941968	12.1667493041495	18.5211414352868	26.1939735655561	14.6929312944338
129	13.6013520048816	6.11736514811421	13.1900113794332	23.4979558914901	22.772333414256	7.09639770650616	10.5197032092033	18.7265293404882	4.70146307443543	6.8046053984087	16.9057928677739	5.99231039955267
130	25.2260064814872	36.3337585969145	15.7167260779978	13.0584731614852	31.3285622972862	42.4722282689423	13.4579766306179	14.9487535004708	13.8061483893647	18.8567557643898	21.3709677478966	10.4170748392377
131	20.8621970074453	34.3335426182124	24.7626212881896	35.7475023116395	60.7975579532641	61.702169409138	23.2567480775997	24.8881686661782	12.5104735513563	20.9610025858208	15.2451985676591	25.2445826329092
132	40.977526563047	33.4352242987541	29.3614121201296	13.1379951839979	29.9928520346881	15.0204877010273	16.8471736396751	21.4731724696384	11.0496709406963	12.5104507084351	17.9964267382894	27.9461467337130
133	21.4600942464770	41.8528584421928	11.6541264346997	16.62567791129	51.9679746803401	37.6933707290293	17.8539349857017	31.215409527268	11.9242631830618	8.15346140880768	36.4183524935341	15.9194906380271
134	22.9423803503089	30.8205701077985	14.6571731010007	11.8496858582976	36.8423855729588	10.4607494520080	9.95939941609529	21.9315514939335	6.00734170834722	18.2246424193661	22.9787377033019	22.4012812732937
135	24.9515038749182	42.3809904490159	16.6934009049412	11.8869260834521	48.3022153072728	33.3979853119755	24.3188496137825	12.7976061529703	12.5917884483023	27.2553896861922	27.1039738973648	27.081069446213
136	14.2530515412337	43.1461107193439	24.2189820335778	29.7059309798716	26.3551739725079	22.9181382352198	7.14854344669029	13.3078470793338	16.8565122954847	6.95725013927567	27.4761520188027	18.2544883444628
137	18.9200783644207	16.2647738182912	18.9118324246416	28.2196207635478	26.8355058154604	39.789189580091	14.4518549112459	17.6890094883373	17.4228901023248	26.1748068515694	13.5028457902339	20.7123563401919
138	20.2358017049149	36.3212572498639	29.9725649933246	34.8866418575905	60.7827926647884	66.7559907048149	13.6528112952325	24.4343779343981	22.8577152721843	21.8127294801266	26.6967967157024	22.1987470906360
139	25.2139104429942	33.5799202067486	30.0184831968241	9.86766396163023	49.111296454619	22.7813920750181	15.0435845442939	24.2555179483451	20.8647623973964	23.3959390087624	22.5623405375088	35.4993705722661
140	17.4866919105259	27.5247787431879	24.9132124739638	25.8967834034126	28.3519121219206	47.7983953324189	7.71150807139572	28.5235181401003	7.0552426591063	10.6123564563235	21.3044863954317	8.6304842211681
141	36.8144070377336	67.0064138069552	41.7052928250668	47.2781423230438	39.2401669295656	39.6696327910022	31.1891426946479	34.4522719575063	32.0119858701767	34.6455436763191	34.2555181292587	28.6518844738146
142	24.4204051454244	32.5065100844033	29.0184253700623	31.5646103088711	56.3239028892074	37.0677863206473	22.7508432782487	24.9587571834770	28.4047886961548	18.3128448420449	22.3018409022863	16.6870576039623
143	10.2638623229694	9.90678897816616	3.27870347600864	20.0977612900247	26.1483351036068	17.7445643587558	8.64629682605389	21.5388504597365	8.72994838725655	16.4868881470348	17.0414402525229	14.2766732545585
144	15.2390746134771	29.8496002922242	28.1191956848483	34.5075725435386	41.9240084263955	47.4679046528107	13.9837730886803	4.18521959504446	26.4138403390629	24.3317759863345	35.5529022035157	34.1530335866262
145	0.59857050347383	0	6.78756026292958	25.9321055087023	16.7458335705452	0.198192265371251	8.4988642487092	8.54511876684433	14.2723161652218	12.0465196035698	8.80473517786846	2.50926948680465
146	14.6964946382755	0	28.9605964341337	28.5698589354555	30.5066950572502	19.756328778985	10.886591511766	10.2651474604972	4.89358402823535	8.8006885424308	17.6797199253838	28.1578384769271
147	6.49321634846664	0	0	20.4492371398344	55.3057938923736	30.3844937387890	9.63093428593967	2.56038006326468	7.58703695737161	1.82621910664706	16.7255848541816	17.2266291876722
148	27.2189219484447	43.4026615078127	21.332264217937	32.811037841168	56.597762610269	45.1218652624417	16.5589944646453	22.3596899711579	27.0201745336844	21.7039940553844	21.4833402992738	13.0925241905044
149	30.1307418500231	21.5934033477660	11.8056298238253	22.9220240055767	14.4921188420142	6.19703458689041	7.51738765692059	22.3901337254572	35.6059882641116	27.9305865653718	15.1758716309967	18.5362247184752
150	19.4279859005175	12.6172909578460	32.4626958240210	21.676854672787	20.8849869533876	20.9465891690042	13.2122246848644	20.13171048126	10.7523996710661	11.8476685313307	26.6152116549446	12.5680019141933
151	37.3882002873536	35.0924052851060	32.590109687006	24.5716361083905	32.5156080392641	0	14.6894377608304	16.9927769975103	24.0160430907807	15.3500877788049	29.9071282011234	20.8313091307941
152	21.0194419566573	29.8241069553686	12.5790905400509	24.0938609537663	25.5844219470889	0	13.5213624280196	21.4858276212503	8.36803109614813	7.17173087217812	17.8049365054223	26.8833941037353
153	26.8509983404673	12.3368248064925	19.2026493403669	23.3130650673954	44.5700122684433	22.2148176871465	7.57301183216617	14.6000446353280	16.6303768115761	11.8899904702927	38.8277964934684	21.6170859801797
154	0.100328285325066	10.5324381681317	12.8943000290938	20.5710307182424	24.9191290160161	0	5.91959006860531	16.6303285212455	13.0925316126748	12.6128609237782	15.6854845297428	20.0591769197699
155	26.4303938342315	22.6364387535851	20.3607778972807	26.0644825748994	31.4957753671802	39.7152828225604	11.6780845339364	33.9973113340205	3.48705641239320	17.4515041498544	16.6692210239712	12.5804594433059
156	16.2817688479068	38.1222175896064	28.5718709390699	22.0264541311010	38.4494257899074	53.4863908011593	27.4197976677811	18.4365131560648	10.9843820124260	20.6792649723654	23.3552028859952	25.7866516337975
157	24.0835724165913	43.7572822002202	18.6250719475982	35.5901732084843	52.1404239349699	31.1321938049856	25.6082058946159	17.6164704250618	17.4376968864750	20.6066729495892	41.2499207094076	7.57483725605991
158	10.5441360249805	12.9889795306135	26.6611917645238	21.5235872422824	0	14.8629271320653	15.3347312798077	14.8657211676566	9.62073247255553	11.2946208981378	14.6320236042224	32.8268450360384
159	30.1013677647671	31.5715797206162	33.2347430334173	35.0639312091091	74.4715448141273	25.1766823588217	22.796168484787	28.0468927505668	32.54853976396	17.7343442956318	17.96475944628	25.006801838157
160	14.3738330895685	15.5938385685153	21.0131779557126	15.8152709340831	25.4581741153344	28.6039752174484	11.4337214089844	20.1486387532078	5.78454799419202	15.0122634248483	21.7988313269698	0
161	26.5887976471306	39.9680172474676	23.8535603605061	25.1628204125338	45.5890283662207	20.8179990212075	10.5284251128130	12.8540865822756	8.10267271763108	13.6830396578549	39.4806321631649	11.2584035164480
162	19.1117661934960	54.7267186134635	42.8941416331592	39.8728616776218	64.4011454483267	66.0871953163552	24.3480861223586	36.9130557857897	14.0031489368998	22.6592742468313	30.604084346818	36.9201004599272
163	11.4438373163239	28.0679135566719	8.78782688088667	9.97671824346207	30.0209178910431	26.7589187947583	16.9132350079101	13.1258563906944	10.5132644399130	23.8254106502946	29.5880894371386	18.3491917881965
164	15.1756313419437	32.6800881754229	19.0812414809108	21.5617345044249	22.1564770352804	0	13.7786286488865	16.5986246191517	22.9218991888088	14.2438302293383	20.6353163545848	14.8587901183041
165	14.6717177565307	0	10.6631959784962	0	36.6487334526939	0	9.15061327755412	14.2323988065612	0	10.9599606251149	15.6060058493012	10.5430484462956
166	21.1271566388221	40.7995636443657	16.7140224808008	26.4966856201116	52.0846553374078	30.4463602275985	26.7617264276404	21.2279777836104	6.96193531323027	16.895371320971	27.1557311757541	3.78273988595605
167	24.3773046795829	0	6.60102492365659	15.7295333654403	13.8844220989679	8.27655054936233	21.0346271053817	17.9105630182501	2.62649759096923	6.13810982425068	9.71440170160131	21.0941594367818
168	21.1970491799226	20.1826855301136	22.1247138923761	20.4971419361363	26.9848933702751	7.14329065888804	14.5220680855466	17.2875295521331	9.29637958229186	19.3352713212527	23.7526899491539	2.20595697679001
169	26.6783922483922	38.1277362102428	35.5659386553774	22.8003291373478	42.164354671601	12.9425147529225	9.51867479300087	22.2259113024031	22.5800801514206	25.3331368741077	24.7065502807204	20.6711619941286
170	37.3336859395364	83.6609922712034	48.0563104688549	53.3332448765997	47.2298456509163	58.6109723936044	18.2256890651847	28.3372999289740	18.1974848098749	23.7879554563287	37.9821950871042	37.8198380020728
171	21.2485562596032	37.9211899562966	43.5234040449158	17.7455505041351	43.8333884586541	33.6217725626621	10.8395994544541	21.1396594165512	16.7393618461953	23.7213883261543	22.6972132207926	21.7266825096061
172	23.5369831466994	39.3074891925669	15.1908145051916	33.9470155071877	42.018336618592	53.2826777628559	14.4776282289868	24.5253860633986	17.4725152310366	20.4262650221908	21.3737265699702	25.3459194740942
173	15.0162797606856	63.0731111443487	46.9503785328319	33.6034044942679	51.6171422297294	66.4078002510708	17.3549956646075	29.9534551323139	30.1433691684065	19.5636967086282	23.3157218906693	42.3483175187445
174	14.4542603735545	29.2915717476817	18.8653148892892	31.649232896748	18.7856238668134	41.3462478422089	16.2170571401385	19.6010511609955	17.3793583805153	18.4001714352806	17.5781341912795	21.748632419676
175	16.3639298527138	26.2818010906097	24.3745938794404	45.250292555894	45.1046874746495	30.2837179569951	2.27503768515686	26.0789581778155	7.70207215884946	19.0479708091908	29.9965072513433	12.1051338665851
176	10.3371107614779	14.2018453434130	12.3442979797558	26.9494946030203	12.3707342662974	17.3700475028041	6.04715913011943	10.9185558994022	4.15394848210506	14.7499466039252	22.7699881752459	16.0707769053120
177	14.7055945099136	14.4815201847280	14.7406260698931	7.72687377627734	26.6037230468883	26.0640248440569	9.57296636591534	27.4302105353904	28.9191459905478	0.346079728566183	17.8497079205219	20.8987979152031
178	20.0526430529192	11.3522819382362	24.073747005915	13.6152746142358	38.6365017957523	25.6883752107217	20.6425770561480	7.93281445293874	22.2172028014845	24.8633524342145	14.0771379559324	20.2255656393543
179	33.7510666262985	30.6214249198795	28.4926204621219	23.7210722625836	55.6533641627433	39.7615969333101	5.23826152519252	25.5594915403537	24.1873702269759	24.3820169480910	17.1452096533917	26.7583696061146
180	30.3983383200993	26.5154018957898	21.8641621038340	19.8046518878213	36.6205149873394	10.4963588992166	15.5431783356558	23.0507137987431	10.7816165438962	20.1248993200172	31.6807256757808	16.7136496191440
181	17.2251388965496	15.0962151240017	18.1037811361974	29.5015713376566	58.2462318364377	20.0586895108206	20.1673294574050	19.6007653438931	3.47553864707392	20.7744479223699	27.9828238593284	2.26110772886343
182	25.9666368730208	29.2692053605085	10.5579905581633	33.7681920696557	27.013737933059	39.9139960080217	6.47687191244892	33.064489103493	24.5670282364301	13.8703705182084	28.6833765277825	17.3755058819736
183	18.7769491969566	16.3840882475202	6.1160878259207	12.5359469251252	31.4787119864057	38.7288920266259	20.0857569514271	16.2838089555322	13.2876200677992	21.9190712057497	18.0737843811797	23.3797166538458
184	5.74188789145854	24.3161843276596	11.6321091678931	14.6301366863585	8.20762361872047	24.9751891657854	2.96670593781638	14.1765508989524	3.94492986344259	9.95567111434665	21.3881469066244	2.79668075385351
185	42.6834697222792	25.3142955420706	17.8482605661419	23.2740995131509	31.9794082325042	40.8093931095475	22.8328521510869	18.3112708280860	14.4472600377838	19.5262126509897	13.4267597733068	23.2051720440591
186	28.0785843265461	42.4100782029278	19.2510271898511	14.2655588151570	46.5114339739082	44.0270421663259	8.75801811278274	18.8859390481605	8.52325276169494	15.2154567838660	19.9290531096930	18.9648949412442
187	19.8229916735391	16.5414176180202	9.369209633869	26.0777461913637	24.2970841051046	9.0598993498095	16.5045657101225	14.6202156837346	14.5225122172459	1.76648965836664	20.4142584853502	5.17832224504924
188	29.7410518989701	35.6538082911761	28.7460795569889	15.2651748209330	65.6145153488293	34.6561673707949	8.10508355173334	13.8842256331772	7.24426572002759	3.80488301893641	20.4439219470459	30.4155564955249
189	29.1267488765135	36.9176449868822	41.5203997867104	27.4608856433963	55.7396591927471	22.5505032206443	15.9203807592449	15.949962441581	14.6630275581978	12.2920157534121	25.0509408874424	23.9965495159174
190	27.4766706802347	18.2901513593316	19.2641633190238	35.125776624427	30.5752677543237	42.9198590895592	1.4095365741928	31.3725179664097	7.02394710777704	9.52838660771094	17.3026306849817	19.1860395181213
191	22.6508095118077	40.5143042666799	29.62206622801	30.1487756246513	45.1557446109162	34.7855516557721	10.6693594516292	13.0208481406891	31.1695702675765	24.8613389828231	30.6913584474111	10.8864293951464
192	21.6653692898222	25.3107593368096	29.7810448197418	42.1736860202238	29.4434013555537	32.175728021014	15.4780449763152	32.1424728364107	16.7676373918928	17.5106303719772	13.5068429358593	4.30458426805965
193	30.4453650948013	24.834407262099	8.95623753964468	27.0848750284463	36.3461951458162	20.1431263927103	16.0235104646692	17.6966784379717	13.1999281260017	17.5249768989849	33.4845961925700	20.5778805311708
194	17.9617834178274	6.94236607267098	25.5346335455967	19.3062574437173	25.1816736103549	15.64840124975	7.8765678371387	0.248385353654687	2.76669666287330	11.1616169062007	14.5258638147733	22.3524150785768
195	19.2460943633892	35.6140893708001	31.235591626063	36.6174551011214	58.5163174207847	21.2471567092349	19.2257994680251	24.5968107274005	33.6159251658813	7.58739411873317	27.6363870017743	30.7987465910597
196	22.212130001614	24.1054247487362	29.9170833236629	27.6848880939742	57.0851553524023	39.905783373373	11.2124380353589	15.3176704687896	10.8485693818835	9.39565744020332	15.6220020381319	7.42660333033198
197	23.2859901056307	33.5610226138917	41.4581355579527	42.9358067023279	20.1760326530553	29.0062227669319	15.9335104815692	18.4701701504001	10.4351162630366	14.0924051560503	23.1843782676912	8.9619712114387
198	11.4880240620866	15.8177812336715	0	10.2575475646994	12.6418383382577	11.8822860179669	11.0034464596597	2.80767778012097	0	8.83197126507127	15.2868126694949	8.43815325531046
199	29.7619170464110	31.3336354767503	24.4632597923686	26.0085089532747	59.0522267988665	22.1025140055632	10.6495348944827	31.8805034341677	19.5473748909087	15.5834622941089	28.8857551957916	15.8322606350075
200	22.9891939613631	18.0354461191388	11.8205166890168	22.5728578858031	28.6469441548081	29.4650876643494	11.0590546278507	7.72288105942237	14.7020679782586	8.2422385758507	14.7331059690731	13.9609307472388
