# Supplementary material for: Simulated data from a genotype-to-phenotype crop growth model for pepper
Source: Data Brief. 2021 May 11;36:107119. doi: 10.1016/j.dib.2021.107119 (PMC8165395; doi:10.1016/j.dib.2021.107119)
Supplement: Supplementary file 1 [file mmc1.zip › Full 100 GxE datasets/100 -- h2 = 0.3/964411434 200 0.64 0.48 0.64 0.95 0.8 11 GxEyield.csv]

	NL1-15	NL1-20	NL1-25	NL5-15	NL5-20	NL5-25	SP1-15	SP1-20	SP1-25	SP5-15	SP5-20	SP5-25
1	14.1967468163928	25.7991610231922	40.8395189917292	23.3915966504396	6.94008646421989	18.8639588611494	8.43539988452066	24.8538463155231	12.3728074162501	18.5676837500729	11.1981803784415	23.7379095740617
2	14.9293566065412	35.2971055178979	30.3546947294170	23.9212645289450	30.3791876202812	36.9435592788583	18.7689741784761	11.1016514012002	19.6859939669631	11.7419398804498	13.6744403458444	19.5376310286935
3	14.5036324627236	32.2958289707762	30.0911162339221	10.1716101892599	66.5722335415591	8.39746554974113	23.4010965508717	10.0987010613900	9.3716616883594	22.3040926864140	15.8458226880618	28.5688700085291
4	14.7025043032504	44.0101166791663	35.7807365063282	41.5211602089527	45.898187711854	55.5067009499425	15.9029762627316	32.1520269253922	27.6811632606872	28.0710102871376	34.6558167083380	35.7342145318044
5	9.12986906512746	7.04423383488739	5.48644348795132	5.39675212821426	19.0183645870894	32.4282003523948	6.51693815933971	13.2644420401030	3.17270318622655	11.4598592209620	12.7694618589124	13.3850090159812
6	8.4380969956653	23.6053254228157	7.80462445430125	25.2051760355267	29.8108543333155	35.6133110580621	13.4494460204139	7.23670582237759	15.3506865592494	17.9488247565177	17.6075832647006	7.10245414701197
7	19.4501548542012	8.00769697296198	6.53082684264588	25.2941350630698	15.9818714456461	21.0817751876336	5.2609241311362	9.30159000351161	10.1598777557578	17.0705902975200	20.07458384941	12.6435115020445
8	0	0	22.4498429870212	29.2818392290641	26.8212280466325	41.4499626280335	8.38578967743839	14.3539632338313	0	1.04842910562996	6.11638612948135	15.4597868304288
9	26.6014389670425	33.1645299062537	0	16.4653350432903	18.7712730978648	26.8497094709843	9.337868384006	12.6827914590447	9.66895771326653	15.3872316161747	9.78174914251889	6.55205001408642
10	6.58166043856469	6.2179432186328	13.4196672725951	23.8592678127983	22.1407110177544	18.5078537202458	12.6781847517226	15.7205877453365	10.4746637684649	5.94078710194991	12.2269218534213	30.7690988191746
11	21.9971454313239	20.3103344616659	48.765004207482	18.1379839522904	26.1327285014018	26.0562997695278	14.9524307042907	11.6568481745184	8.43513683766643	23.6868546259530	19.1161062033728	20.8577016717683
12	37.5928808707242	49.5889235609177	15.6078563282443	28.9940228019399	55.715382399003	14.5617560825045	19.9064129630055	17.5968964805393	28.5375111037017	29.5592056760032	42.6257664445633	17.7265202130235
13	38.0772560360268	25.4995309150869	18.0335067317293	25.5015702940404	43.4635268243784	21.7885627169429	10.4358186713307	17.9127873361481	10.8863073161790	20.101370598185	26.0387426607037	23.9973823065640
14	15.9872926493718	37.5536289204511	55.8023794009627	28.5206224253799	33.6014644784927	28.3342853701410	16.7475065140168	27.6908929022669	31.232814608157	14.7068821405225	30.3988949304027	40.8741125849952
15	21.318419247945	63.1683347665074	34.8819699086677	31.9078672156653	49.9626776905912	39.0341481513356	17.7574273157821	15.7262850733389	17.8793957922239	26.1737894211615	21.5398463349422	6.82465914417953
16	16.6819109261911	30.4072691574716	15.6883041596597	27.4847019784189	20.8801301167546	43.2528378235041	10.7545264154638	27.8652951682757	18.913073007997	15.8646619444458	29.7800647523795	31.8027885774671
17	39.1207193900885	42.1481536871783	27.0813670778545	22.6089570226670	39.180931347724	41.9899972342375	16.0361632980893	21.8976765769961	28.6366724177689	23.5770449402804	26.8392126676032	22.6078192042273
18	26.4352766283255	5.74146749107272	16.0872835814722	0	12.2137273630566	38.5367039420614	7.86852436144562	15.3040716020151	12.0085516206096	30.2348982930329	21.8371847535445	8.58947747232837
19	5.40040247647027	18.5009763078990	14.9877564829655	19.7068675903949	21.3482704177199	0	10.0296746264063	14.2076316934465	10.1953377748481	20.1435818003393	16.4819440238508	1.91578398559708
20	17.7686707890122	11.1550819734952	14.6874327976643	23.0290170695644	7.48590794105011	3.40729245929917	6.84971586790485	0.221736308172096	12.5784981307166	0.85110582588684	29.1144231615697	17.7272833223823
21	27.5672687264219	45.8323965356062	25.0733110241232	24.8199826791875	55.2255324556058	10.5316416845777	12.8016498758211	26.7526475514208	11.2955355030891	16.4335073880772	19.4305087359255	10.1734683747875
22	27.7139380771038	48.3561800696851	21.0120737140324	29.4008014092461	42.5179480809539	16.3030361210159	13.7677441429054	23.8762284006721	17.3914330265348	13.668816154049	29.7723059951005	6.01980190236702
23	0.77650864472999	21.4860491769770	0.99045437595601	16.8145406364951	38.9983086579017	46.2150170913892	14.3454106436317	22.9255234293023	9.46993422461483	16.5046098632782	12.4259943480871	17.4676690785934
24	11.6407125869992	18.3703223657883	13.4568440302421	39.4772121816874	23.8369198358612	0	11.6673970490730	16.6828385498856	4.82669939814101	7.55619620525254	20.0936318923787	8.37149663441906
25	23.6558156051055	38.6878685053081	24.4608556979787	41.6623364575815	29.3710024124150	39.1484284811671	26.0859754820851	31.7105913360486	23.2218958148120	15.0158604474867	20.3793156519451	22.7018797808096
26	18.4661731825898	33.963105057782	17.4611503015522	26.7878043524498	62.3154815159818	27.2661470093163	13.8277307607984	38.6972457270556	17.6068249594509	15.1626739186036	34.8693913709667	23.6827017032342
27	35.8146499697342	46.1922925591567	26.5208544011354	38.3853633595728	42.3658121196653	26.2323380404454	20.3569255371481	28.3956188860607	26.1427922221579	23.6351599659798	46.6231806088855	21.0278672703676
28	29.6566385996833	30.0500393639799	28.3133582743780	9.48044617251144	38.9163933051817	32.8381113464392	7.95527406461333	21.6048768028158	7.4908610150523	19.3642894807424	32.4402170802969	11.963731197559
29	30.2238997348701	27.9655867496249	26.1380299401765	19.6228736245634	32.2497960683895	38.5148719370946	15.0827815826433	11.3026343188770	24.5850154312848	25.6204668556194	28.7166938782554	14.1582281045747
30	31.9679026499076	39.8475883283614	46.3854966702436	24.1232229259687	28.8505047305463	28.4196295123703	19.6079446208106	17.5139041793540	22.7530251625653	24.9564239836206	39.9821184660119	30.1812349291574
31	6.56303258640883	14.9194755064680	8.46424243133775	26.6647012880845	17.3867870245834	22.9982041893149	6.93865671300238	6.40441373727331	14.4487760435323	10.5803432881454	6.9837017958298	5.48244978056049
32	15.2005384604563	22.4193864047855	31.5004343666199	24.8487851746579	11.8268333278009	21.2611081832399	15.6389443316581	10.1251715879358	8.2532618241211	17.1817248244900	22.3210438483823	20.3284668509146
33	21.9172103599344	37.4512596937175	11.0387462011070	19.3889424400265	33.6392786664625	37.7580305476336	22.1110240901808	18.9452606096314	23.8071984394448	11.9164261096029	33.0902444413271	21.4610831670513
34	14.6724364137280	19.307118514063	9.59701676640304	20.4275375305736	3.92246350226564	0	13.4201331888824	0	0	11.9386956235581	6.57401510848308	16.5623309427286
35	13.149937862596	20.3949948572636	25.3083759821921	38.5595538636806	58.7879350177923	38.2543916384785	8.33005668028244	16.6222559882076	11.6145497262739	17.7763112356692	24.6734844432296	11.4823202647536
36	23.2049294185875	22.7787431706353	23.8663797904162	25.2595021407652	35.9004957768874	26.4152681730028	6.58636240442462	12.0015247274443	16.2009123725680	23.4644541006904	17.1346293229164	17.5675284406714
37	24.2890699296751	20.0469392156574	5.15792694677709	38.2862408004119	26.0181895062631	32.0516525778523	11.6571876739519	8.64285161019775	12.8548537484847	20.4767274936162	25.0116817587649	19.0305798822401
38	11.8670564974111	2.07295669969707	38.010081665514	28.2941785170299	37.0152038258947	29.7610391206459	6.04115693744655	19.2834986200642	7.65905297124129	4.79912466166889	0.710440838083528	25.8129025952091
39	17.7288433935210	26.1416101736043	7.2032142837248	31.8715025388523	36.8789219461717	41.3879715783177	7.61108926202319	10.3248345059187	7.57493809147719	22.9447478026312	10.5107698977470	1.97931966554240
40	22.4887588596818	47.4250243762834	37.165110406769	27.9621055288739	50.1083343637721	51.2989358324314	15.3305579250788	31.4474871996353	29.1142973686147	22.8667560780296	29.8360738755894	31.4756685791606
41	6.76085695851795	37.4080790564888	26.2886509287139	16.7080015959083	51.2215252997674	40.9677797912850	14.938198234477	28.1561849125392	19.9389643563400	16.5532031841253	21.7545202613782	15.4189202950560
42	21.8742404094351	37.2166489391354	31.8893303102627	28.2545385358060	22.8773903432688	30.4229438923466	22.9438346448963	12.8827665279136	16.0489395773773	12.5384704504717	25.1023262236881	20.3768586028004
43	24.0517729308779	34.1429153364822	36.4025926896539	13.4880577164930	19.8617590553584	13.5910160437059	5.41768782551161	25.9704944743107	9.95008380082012	25.9251738432442	8.85057570483246	20.9933400638618
44	18.3582361326547	6.68856074876355	22.0628266302754	15.9187001884905	18.1768698640338	26.6424062038067	0.395227470098265	5.85061334019304	7.92196782207102	9.05860554199137	8.35060678343644	21.0741244574496
45	19.1516860123787	37.2305038757506	17.3895689427861	8.01400846907381	27.5740713603231	36.7079178203252	8.16121310228478	31.4597812761636	28.9684326206867	16.3219639404922	17.2627676948530	18.0125325430141
46	5.9213750232402	37.3354079112319	26.6760996049413	19.476788215068	65.6969340220242	51.4377720500708	8.75359350987024	7.86752615400466	17.5662299461170	15.8631519726366	19.7854284094255	24.3220969416698
47	16.9140809029193	26.5991771829983	21.4911971397173	17.1274252355945	21.0759801085441	13.7545296779498	12.1081752030707	8.43920078748829	16.022870949219	8.52704853095223	29.2459385234602	0
48	0	28.9907486694438	22.2318225945664	21.8730176172979	56.3572028331128	17.7098570600361	8.72007212467513	21.6780799697009	19.2088504652624	20.1801081847109	28.6688350126566	12.6610803080453
49	19.1358009760764	51.3861494527058	38.9450346636436	42.9998304431927	39.6731712087643	32.7110322896772	5.5846932710436	18.8679747925049	15.8083653087758	17.2980042457632	25.0840794509416	27.8567991593025
50	18.0474264861227	14.9896070650783	17.1978965405455	13.7861197160748	34.8372008044773	1.73731315208525	12.6264015279451	19.7549622833366	17.6291868978568	19.9179676355402	26.9000667368768	7.87993827803087
51	48.9810212443731	40.4679206475093	32.1592896484465	32.0102727012033	57.4024811886564	52.9254011915516	23.2073090151845	14.7667148291840	30.2427215117119	8.59218349151457	32.6395639419053	9.03354538860205
52	21.1354782540992	51.7648016651897	29.1734321827787	21.4710374028024	23.0643317949595	33.911300433628	26.0159231766248	20.8656302780943	21.1162141859584	24.5856284351647	27.8345493601261	23.7231512572088
53	15.5378165206311	9.18902768736095	40.5999932178571	32.285736898745	20.3585987461982	25.330554579914	14.5563384317921	6.4194537689743	11.5805989874803	18.6036592666646	26.1491236658974	18.0617923685841
54	21.6147586652436	8.63652911428655	23.901282589568	32.9669389946836	17.9083358344835	31.3218957815628	2.03137612244833	15.4338011355892	0	5.40560105205302	24.6682496803465	21.2183679855962
55	15.7577232564656	0	2.01500918475780	14.3270792806531	21.9293653111844	22.8756779218692	1.97475653016481	4.84892303605841	11.3662830962729	3.61399027660692	1.31270986385935	6.3718848598562
56	24.8977327668702	41.4402926422834	22.9491434757354	30.2422039993989	48.2431262935267	35.1986849676826	13.8488125452212	32.4673468972228	34.78215887876	26.39426772943	38.050278487982	33.9468746400825
57	26.4054409370581	29.113134471389	21.3999954702438	40.2223588795315	28.8922112047783	33.3887009069508	9.87932603173104	30.4138295695181	23.931044223612	13.3007766724531	29.2370372615869	35.9409061497008
58	16.0561596718718	21.8390394236905	19.1311285721407	20.7276411082138	15.0580277537161	34.4758180387479	11.7362755543806	10.4820361754502	6.92083914577992	8.71580429575016	25.0008683626907	16.5912764238047
59	16.4888583253849	33.3773997400954	7.26454015456378	15.9753486574706	31.1012848754284	28.2446283825001	8.14068291412405	20.6382787109296	18.5769787620381	7.53001786395429	16.1813550477797	18.3617037777895
60	16.8769171945844	45.9659467156781	30.2083052298320	17.8737760274053	28.1268367789975	37.3329504677636	14.3224515980736	18.9981127136254	17.0978819413719	8.70397260066924	24.6400370276711	17.4175554879463
61	24.4452933474868	31.3980595144835	6.13647063972912	30.4311336683196	36.5218137424075	20.2649825125603	5.4231789812517	19.8681150551905	22.7150023823859	27.7042555030166	18.1464125663516	12.4689759747768
62	14.2773584051643	37.9368091078565	12.9545763861988	33.7597883698015	48.9549075844713	46.6473159989995	16.1650637972021	24.7044888746305	23.6616941320298	19.9781412507367	20.4442805159624	33.4405554067235
63	16.1142529231	28.0247762384389	22.8331169291294	28.5195735226863	24.0896316436405	19.2528634051642	22.5987342567884	19.8597917079217	5.7163075979449	17.4705482117785	16.8120548066631	6.27334082044633
64	36.0477316741267	10.7256602104458	10.4905285788777	20.3363222293268	18.9013155425121	17.6871232600175	10.9601654803761	19.0366351537532	10.1500096001545	21.0529732265031	0	0.595534833303626
65	9.95897841406406	16.9207042128687	27.1565400941744	42.9133735851824	28.0825801980825	35.6660936972692	11.7725560630267	12.1064938790282	16.9685653976762	19.6430026194389	9.34776685787587	22.2253419404620
66	13.9458025499930	0	21.4595374492929	21.5724777342617	31.7104705749584	0	5.65246391106694	12.6590240684517	11.5901770851262	9.91525788763745	20.2639338924385	16.5521358379516
67	18.2428876909826	8.07471836850178	14.7215586620825	39.6373563879386	9.40784401216026	45.2334029882603	12.932690921552	17.3375630476024	13.9867733742636	4.90303457382509	7.8926656070326	12.7092867102289
68	11.6789743053915	43.5905612304740	30.1032519907437	21.9046392091521	31.477447490178	46.1974868465622	20.1444286330063	6.41038828158819	13.6659966025953	15.0115423627148	27.8849609606033	15.1903299551662
69	16.7859302503762	35.7266252095598	41.4896083672127	28.8287593725867	46.0052008637216	57.2778606659768	17.0633113176015	17.8776148933386	14.6247079010574	16.7102726742458	26.9478681893477	18.3018788600001
70	15.9067859132154	8.40813231168214	29.0769381330040	28.2209786658084	30.8610378099045	4.4041679958766	12.8921503382917	12.7060706546555	10.0854099243027	23.1783131461696	31.3985150323822	14.3999625641314
71	21.6693858293930	31.8785998460808	15.6119577373989	23.9875092948787	43.3527325667675	41.5752654854796	19.8281897262170	9.66701508554073	19.8573565649484	13.0401793644748	20.5112370223902	8.12127928559316
72	33.1075124808595	26.2039883378882	20.8764953385688	19.8802039631755	42.5382502741721	24.1967730173164	10.8633712009292	22.040550079936	13.8663314777239	14.0825524059402	33.0653117876586	19.5279902556778
73	29.3506680199561	30.9515020274341	18.2690609428932	0.691732765354072	24.910110790918	16.0261496426314	12.4280837973308	18.9880377033451	7.27309600389817	5.21919069718309	15.1627730041205	17.1736083504026
74	28.6426209645854	39.2386043491857	24.8167238960413	35.1704496921309	45.0879274922634	39.2754198285305	18.9618059198905	18.206301079494	0	26.0274084797956	14.0467729661674	25.2654700255529
75	17.5200341980926	32.9517019167649	26.5376907530601	37.9284863530945	35.6398988390726	37.0261922322975	11.7844014914690	17.4292005775255	18.3974180841951	17.7795061300922	24.0172654218050	17.852856537909
76	21.3423962851467	21.7520341967245	8.38727810165746	19.081254370965	41.1194853635197	13.7682371191349	12.5213852674052	12.0807959491901	11.8642765755893	19.6358364419553	26.0375491939219	10.8600996160683
77	10.7440866488536	22.8193044373631	16.1697419591693	26.7689582220509	58.381004521849	31.5457110037083	13.5690770230385	15.0814585193429	13.9151797808075	12.4877703629277	29.9577480323582	9.02317366449572
78	21.4030106784522	52.8680075336716	41.6045708542664	25.4316849020303	29.6941521700419	38.4909578218386	19.2909934992962	41.0801419424477	36.0609114351222	24.426572580012	30.3595702041395	27.1399014148503
79	20.5029658851619	47.9118175864545	30.4195894343904	43.8384613698578	33.7123915214178	24.7577229916942	15.0606903999739	36.0949200705833	13.5666272496735	13.7078821954069	28.8714502114500	19.6548656820555
80	14.1214878051167	15.0865439150278	25.8368044639629	20.6038091689947	58.8750893879869	5.67154760767968	10.8666437773107	8.3702973406515	10.7366480330635	6.38428034379918	8.74879639855908	12.3152922967469
81	8.33510767257119	26.5071983923372	20.0138461489817	22.0452402075628	22.2803352459540	19.7508914711132	10.9796998822069	14.1699735137081	3.12176006816250	16.3658320573312	17.4803760023311	21.8664508386563
82	35.2146864440175	45.4176631426291	31.952419789257	29.1235428303586	29.4827580763548	19.6115428977224	21.4463409786199	23.3816901339759	16.9475306128139	25.6237155484251	28.4955178168037	16.5117996908870
83	26.5464099256459	24.7717739462912	11.3530602357651	31.177082836302	13.4396374130003	9.18926453942334	2.9975081688084	7.01110007163147	12.214001041387	14.4948461623398	22.1065080905340	1.24304267130679
84	35.7928105592512	35.34959786407	35.3048161313742	23.2385338327589	43.3895555367093	22.0560389887412	16.3324063820362	20.6265492883475	22.9965373523702	23.9042499470964	21.0145499721107	19.3290260843738
85	21.7842363993213	36.6999575480393	10.8650634582425	32.629958390803	35.9676562234273	40.6748759408081	18.6632142185749	26.2227611169876	18.7619111285850	5.33345559756502	18.6887879555199	11.4908434805006
86	0	0.560362937905062	14.8399123183336	0	16.1127836304177	1.85236328877253	0.491897588396565	24.4728615738471	0	9.41120126359162	12.1567675441458	0
87	30.5628762131	35.0117295675992	16.2956830366849	29.0095997105340	19.9187713056855	9.3590950321759	19.4947481210762	21.4238756581081	10.9651421122175	31.4624141586188	11.0794399288041	21.8392820415025
88	23.5264813592676	33.2257495472832	18.0820940876057	36.2219699068721	34.6489932022952	0	12.0460069616649	27.9396712157235	1.93598288423091	10.7282516039746	22.3648850958991	21.7363545176810
89	30.8136783084662	39.0536424691304	25.2582729097719	35.0716601153675	46.4626029506413	5.82281414259325	17.7680360132828	25.4577373925358	20.0427899242129	18.8646010844940	15.5231550433187	19.8262617383317
90	21.8371992448891	27.3366347559960	21.6750178327417	36.600336563538	39.8173730117577	26.5998592055255	15.5148109948303	19.0049002190042	12.0855485395953	12.6342014273353	26.0665039220454	26.8494177111424
91	13.7292728527851	9.32383112390754	24.4721859761587	18.7610817219668	18.4084271209336	24.7990086958583	11.0412841695999	14.4133504612987	3.92117852317939	12.8571181455070	7.50172824867434	14.5753469443434
92	39.0034725741374	53.1247488036353	26.5226175445211	28.6442738777604	59.8245821649079	21.1273530733045	24.3544791457529	19.6692819155528	21.4299843450302	28.4167447759598	29.8627721033987	28.6214878689143
93	12.9342728138722	23.5886168884216	6.96543906773846	24.4782148196485	53.4114656905935	40.4416459083273	10.5599777350892	8.32488827444196	22.4158465682203	4.30433336995603	11.9105222445696	10.5715952425779
94	29.7516634402934	35.4577868487372	20.1815800414551	25.0763891463656	36.8741634538497	16.5876012528903	23.0812501800626	19.9097340787933	18.4747700515713	17.9093598716898	30.0022566067628	16.2614514272368
95	7.54862452533536	36.6705651892327	27.4943258164618	26.1811343170238	39.2348639625717	27.4868216722316	12.4446458326023	31.545732997781	10.7614320419919	15.0229857670628	36.6384172259189	13.9776123452326
96	26.9037792454568	44.3679261836621	28.0351412355463	31.6431728513918	49.9600434037753	26.9665739460008	9.96014356055998	31.7372671998883	34.3007144537443	22.9966246881002	26.4159548204156	27.8164762052184
97	20.8728062584366	32.1157182884203	25.4685271584962	44.2588810346133	18.6783769783349	42.1205473626488	31.3990179630311	20.9643701252185	16.1061893941698	8.79097440858095	31.3443171126964	17.3283590503305
98	26.2088469033987	42.8795168692258	42.0352922741620	25.7960432090471	61.4134761475786	24.7843288798036	16.8687111515721	21.3746368386854	12.9017339913323	12.1927316045109	38.1082120798040	17.8583519011129
99	17.8999721610702	25.9420217051641	22.4971343259284	22.9910500819165	46.0302264873654	37.4204362779147	19.1975355004983	14.7002145562277	5.37086317062759	4.8541717083514	21.4737887892823	8.11375116083693
100	17.7943563760521	13.0787423770672	20.6624019472576	5.53790384045843	3.70218643929211	39.782767438967	18.1172823401205	18.164636714817	7.86324121425501	8.11697472819928	4.8866649546098	10.6489332895965
101	28.5404070488987	5.6192765733233	19.0408516247121	31.8092858998975	16.4216629843739	0	15.9323137153074	7.29645282596561	10.5393237653941	20.7739236185400	37.8927158786567	19.2511025656895
102	23.3432726999993	24.4905937464555	14.2493602346775	0.0202352450729855	45.0957728187652	28.5873513786086	6.25994093493229	11.1643651542814	9.2018753432446	21.1020901574608	12.9916628723452	3.78559349172113
103	38.0114933098525	52.0475629979171	37.7516511055355	50.2429433914228	50.2915048970902	46.4920593822883	28.2744116470593	12.324546469663	13.7766001126721	19.1517422190299	22.5635140139863	35.4051747318236
104	15.8113938116314	12.7702091177064	6.34322643975642	13.0581879543172	32.3422306194167	0	0.384730696200367	3.55856723068394	0	8.60090300287836	23.8931577164596	16.4019990508203
105	10.1354464488353	21.0008627974108	18.6515043417013	8.49121788693286	25.9145709258363	11.9471512596319	8.12215139254669	15.6103851412379	14.4636111433319	11.2457884395426	19.035969978351	22.1356289743270
106	26.8256072078242	31.1198048212037	21.1505987373070	23.5815547174274	23.7660056990698	29.4317279561201	22.8554359276710	13.702170164995	19.9160854979135	16.7229479363768	27.6829132603464	17.1958993047998
107	11.6702953448264	0.89965019979921	12.9123812821975	13.6142311006141	14.6565725207110	12.5596506331725	1.66844095688083	10.3856992364827	15.2425704307158	12.3844363763176	25.0227195414923	0
108	27.3065696528596	55.425370816635	26.9869991231314	41.0725055393597	61.4552407527643	32.944305835262	26.0513766394455	21.4982225207539	30.8103430895119	26.4195924159929	21.6780262861163	20.1832625076678
109	11.6312406872231	18.5478088131733	3.36116708306752	33.8791287367311	19.6033084852338	27.9601895098819	12.5963668742918	0	16.2476513643484	20.4332928649768	12.7773703929077	16.0810109165515
110	23.7687765586473	28.9550850408906	45.2175836553203	10.9699525447524	35.3799306812967	48.8294562984121	17.69337460218	11.3497913987938	18.2313306742663	18.8663296835342	24.5175916015333	14.546152635245
111	38.6823295144609	53.7558836360322	18.0889276653039	27.9410920261265	60.4941727387161	30.9347827561571	34.2234040432880	30.8667886235759	16.5050930036005	19.8421571706095	32.6165987648013	17.675333178443
112	25.9161323020116	40.0679932501939	30.0694600625013	33.6273778991849	49.2378458248345	44.0442560969712	14.4755062130650	27.6742488910509	24.5667617168718	13.5396045213767	11.2577112867996	32.1504900562262
113	28.5389497592025	40.494913186184	40.1132390960725	35.8783808455876	33.6837377194234	19.3737159744033	21.4579811369435	37.0573681379183	30.9604739895136	21.7472087979450	25.8898861005688	21.6199468472439
114	24.0771368490033	27.8220192836751	15.5048884457034	5.07877382260888	40.2664815779237	30.1139771690149	8.0290305561749	13.2083979777571	4.39814938134160	16.9727677797549	9.3563744104659	9.06278213246562
115	15.3734388789120	24.2811222501362	21.0338374465131	21.7376819388949	30.3782727914781	18.1046454994564	11.3081018910530	10.6641923967636	13.5042041962113	11.0879027800799	22.7087850942783	14.4670751313448
116	23.6956211261311	35.5077844451633	17.1799479981187	43.9668753554423	39.3361593666392	28.9871257925644	19.0548967929399	30.4035954868426	17.7372307741440	29.2109708608923	24.1512172781611	22.909379080216
117	23.7701090336479	14.575045318034	28.5799176820999	36.3187957921184	20.2335866696069	32.9524333190814	11.0274735670739	23.8507439188158	28.9523705065168	24.5800685090521	22.1039910347747	2.63262334908065
118	25.5588818670745	34.9088591499432	23.9109955263613	29.3742311640704	30.1669518598463	11.9657218934562	12.0583904234593	28.5946787547021	21.4522040376032	8.43367477148357	32.9449543483327	12.2107207986725
119	29.4000193666685	36.3755473052805	49.9777517526078	20.3879466128140	24.1915441887687	52.6906696758465	19.8398242461863	20.8393132145935	20.3666369546008	17.3687046017386	30.0921177208929	14.0396746735707
120	18.4244975949900	23.4868906710976	35.7755657487443	38.5382952753479	14.6407313156487	31.2305304905833	14.3688872157956	15.2301694823156	17.2067078264533	21.5358880750616	17.5345636100065	27.3581085015502
121	24.3722532129036	37.868678202607	37.5736007486598	35.9502553814637	43.000219886728	38.1030688749659	11.9203299026127	15.0504241214574	23.7712378177516	11.4686153245510	28.3864559571817	14.4347252592963
122	11.1326201291019	20.8990777477957	11.6988603013975	23.7668428927263	50.2099370488821	21.0857155063332	11.6653211696095	9.95802195183177	8.00832088077798	15.2039660962626	13.5806154539194	13.4562855152138
123	26.9473988368889	19.8803623139500	11.6585237605403	35.3308421101531	33.5928943818166	19.4216463131855	7.56427662443712	17.1937092393094	11.5255431646965	12.2890661586406	14.1920026816908	14.199656814304
124	20.0779456131085	22.6308955852911	31.6689469955154	27.5728703292003	33.215960677405	19.9379570426983	2.60381181237030	19.5775278562222	18.1585918677916	18.2418343887428	19.4007160498123	9.96531087964648
125	13.7423568829395	31.3902121796049	26.2130025734030	0	25.7223122573002	25.0772689106487	15.7975991708137	16.3532134563498	7.07878774718152	8.27384898840668	24.5577488368022	4.16088002189189
126	34.5874294123049	13.5145854956154	4.38400011233272	15.2506414513691	18.8814658566566	10.3865719562477	11.8749632719223	11.2690116953927	22.9912554882468	25.3394847469341	27.6411111852915	17.0216215834606
127	10.7154885153676	27.3570575620673	9.6021616168518	22.6612250945546	9.43483012440634	30.5779498531672	1.83783389838557	17.4809694545138	23.1896624696825	7.18612305628755	22.2223244065816	14.3596157120335
128	35.2639562908862	57.4733424303698	22.4742641523249	40.8264114252127	28.6395550181356	31.3837864400676	18.2027331107699	18.4192893683018	12.8671414263013	26.9976821492567	21.4085709376227	19.4871873732443
129	15.4070909497788	23.1252100302400	22.2529975128967	17.6474978016637	44.6727026784129	28.9709100539232	1.04491675229587	14.432362471553	11.3820901514124	17.7721939776211	18.2034988854316	6.38291343680287
130	7.19336844828346	8.8075460064378	30.6227135320401	22.9740835708819	10.6777266696209	8.78000208219666	1.11272035935009	7.32231247616716	19.1885313227078	16.1448208255838	22.4137500751601	1.25065593607452
131	43.7620336479116	17.9801466235559	9.00540335884388	26.9040517200761	19.5700953340448	34.4827027581346	9.53037741779005	23.2144609660759	21.3154834963372	13.496081399476	25.1301572513590	10.4500198667186
132	26.1903366727884	28.7797078351604	32.5629709005857	20.5280431599754	40.4904561761915	31.5740074553058	10.0403516029738	28.5401588355349	20.5621184847153	27.1635412293071	36.3421077079453	31.5806012115052
133	20.3933999902755	15.0975271839888	25.4169076013747	8.45838449007347	41.1538980266664	16.4446331892859	8.683562084017	14.7799860283077	18.0565385192845	5.79623346068723	19.6734454998636	0.268619865522229
134	28.5693727546779	35.1134781869626	36.7444006847625	27.6264040752704	37.6875531737078	38.5508726237344	7.4640984140546	18.2405789281810	3.25592337788983	24.0452838949889	46.2427472227246	11.0105946038966
135	29.0162530083693	26.693726218751	13.5100849487762	25.7517035913121	47.8056593724137	35.7117561319617	16.0694071156364	19.4017918658554	11.5070477361911	12.6561034779489	36.0651067358805	12.1780477429293
136	20.4712243830471	30.1095628743898	44.9280975561614	21.0554052146109	38.3335392406777	33.4459111104062	4.34254255752514	21.2416480165170	23.3590241068096	23.9720125270251	26.4303774763694	13.7834805598869
137	9.4428470475868	24.3122937525360	15.8071891623170	33.5965044002816	21.3872005134674	38.3537602141358	18.4817244578029	21.3238546335434	25.0062747678501	10.6832723865480	10.2446516125573	14.8480481286382
138	18.7709814130772	11.7632577032224	14.3620232293541	26.6906051532767	32.2229489379636	32.2141586889436	20.2761021781567	30.7834624289434	15.4684920810652	16.6740984525220	24.2334401834391	17.4760318779407
139	23.7250732449798	33.0446619839415	33.8127817047379	31.0014333767566	55.4091968331442	32.4982582592211	7.249230545436	20.7361050577595	12.9978901710965	14.8070001742835	30.3481983935838	21.8977368731214
140	31.5640246246664	41.9166480426382	7.03907191515275	43.1785665759449	62.2696378561352	22.598306785947	14.4286252171831	25.4447937864101	13.256055817967	12.7921702252717	20.1211086204154	29.7448620062541
141	12.3499170878834	16.2943144646680	24.6155422986142	24.7449673038052	23.9877369470931	25.0259717220814	19.2506257903438	26.4586635130587	11.3107236080432	15.3305949772599	25.634971634219	15.5409916720034
142	19.8006728245701	30.1535339759121	15.4561943188355	20.4789967503083	42.0430579629929	38.2793744383211	12.3990123895841	4.79346495304582	4.53293282920674	10.2849179561164	18.3156527624477	5.9510329919719
143	38.6562670284471	16.8149766474344	9.9068001271447	21.4500879877819	25.0827105140508	16.0746389631508	13.5003214811473	37.9561911917679	9.60399459156064	23.4284446160691	12.149768493891	26.3669441318345
144	29.4052133534236	29.2917725856907	22.4112024169533	51.5152392693776	42.7020974153086	63.2267906685061	14.9472052232399	29.9576109760735	19.5057557846451	18.5267347714388	42.012975128021	30.5988604113288
145	22.3617024874303	31.2347004790650	26.5265395955945	30.8081360622584	45.3047867697100	39.3635097052523	12.8393772559398	22.4832694303515	22.1029006080842	15.4313726392106	11.6336792260057	24.1416507314987
146	26.4841137055265	0	6.80756538256653	12.3952497627043	15.9138580751042	0	9.41186147672261	12.8992573965941	0	4.04611067840757	5.73006273000317	8.76306511042207
147	9.42747689886503	19.1751324396323	35.5569200791177	31.7911568795131	36.8898734266071	14.6937584967363	15.0824210303406	23.5380407191387	12.8804359795722	17.727003251198	9.84119004324288	9.26751992600993
148	27.234283824187	34.4577022122489	15.3706316719130	43.8632534329983	49.4653536702591	29.7171168064124	15.5206032814336	27.5903443828336	30.2279936416383	29.547823525394	25.4527881331416	23.9702911133091
149	18.2080116486217	24.5542913539942	37.8491975096529	35.3745484887089	24.5704655130405	24.3934757034245	22.201880064842	33.2198433492238	21.6315369039662	15.2525961128113	13.9985497647263	16.5812193452591
150	9.9111735440048	9.81496377922021	22.1701325776148	26.8500736882336	21.5595650749150	17.346599862165	5.24420191800816	10.5948465044292	10.9214494969569	18.2213937049086	25.7751799713119	0
151	12.6111546333809	23.2923754920467	30.7403338167721	28.534634563336	31.2491941136467	10.2892916033954	12.8010812619922	20.1916962048721	16.6945565408798	11.6735205097023	17.3879867992269	19.4917285994674
152	21.1606839471447	45.3333672025274	37.0540050922854	22.2270042308297	48.0359329171241	38.9201799971166	20.5739749844696	16.3091067329621	16.3569340860618	20.1128035481684	21.6500246764694	10.4155277145872
153	33.5146141816106	49.8553362934405	53.590446917462	44.920879601292	40.2197455840344	65.2798512639355	22.9448534072506	27.4917685636863	24.9362642147545	37.5524526308411	31.0276395606955	53.0094828181031
154	8.81879141385323	20.7650429176239	27.7118540009724	31.2205372826920	15.4630059150826	38.5590356629613	8.26924781848608	16.9078489534339	10.7957047953095	10.4832705622413	13.6149715556051	10.8029076849550
155	27.7809539936705	23.5038144756491	31.5924300072257	28.5650758343165	49.1444602433517	43.4291051647611	14.1752592708397	4.07229645652291	16.1931331719765	8.82878520180683	20.1250186027662	22.2183729103088
156	17.5097076192832	9.87123721739584	20.8975573603732	29.0915448904445	34.0682389454236	9.66898672575628	16.7995606664734	19.9302240527093	4.11303808860505	11.2003910648379	8.72799758977665	2.15934108793148
157	14.7611689871379	30.4198984705398	16.4271470482998	30.5134551574083	28.9475359895356	11.1748745651028	13.9006419683097	23.3918472428024	11.7833477144169	12.8446948619566	19.6056037365915	16.9850340897042
158	22.9568135037708	26.8784140209632	24.4814587973131	38.1723989107101	15.6113361728799	50.3059625049285	19.5675692072903	21.4211173468055	20.4645880991811	21.2305897775897	35.1582896511897	16.5848382653673
159	10.1283317512332	2.53688882674012	29.0550455627376	9.28657803572026	34.3296127469953	11.7149179594521	15.9705832108310	17.1933971207111	12.2548086338432	18.7211915145022	14.2070099229068	3.67773758585368
160	15.6281348440773	28.3878429489925	14.9195869416421	27.8977860566719	31.4899791526625	0	9.8420664884399	15.3696614323657	21.0669053437475	20.3191000662524	28.4244937804294	24.9337990936509
161	7.42797484295382	11.2665472980053	16.7146391329011	18.4630005552704	45.1489809625895	0	12.3121006702859	11.7920736286172	3.79882411183699	16.7924538768068	13.4495710975658	14.7178094214308
162	13.9365835050800	33.2285522570952	14.5202626404621	27.0868524351093	28.1091623285816	12.3752593697739	18.4295396394817	21.4853513595044	6.48986888413714	18.2813208129041	31.5720318951241	10.8265108199446
163	0.170780509068988	3.80721392219561	28.414493124272	23.369066141198	30.8449816444087	0	12.7899518105175	16.5307514933366	12.6723226974195	7.37312123585263	19.424699584769	9.79974942506924
164	22.6613021000969	24.1617850467162	27.1114315067034	9.47316181059518	29.4148803895230	0	9.64154889853488	18.6374059422130	13.1064365965087	16.4203640358967	20.6320962181841	6.91910106356417
165	33.9573961732152	31.3621924579157	31.2872353922606	40.1496549712615	34.9224068710322	21.9821501735245	14.1609360926785	12.6838772464254	15.6090812344176	25.4301907574219	24.9044142807899	12.7915092056600
166	19.7371443248002	0	0.586707117757838	17.3504048008894	40.7151839142316	19.0050842373866	15.3085340522051	1.62698915780724	15.8856973400974	4.17774669906487	1.15403127939180	15.9132576228862
167	18.2328381508235	44.1354697046777	27.0896272828210	30.5046364808917	47.4100187454484	9.17184121578302	12.0840131123440	16.2252494584708	15.7936503136363	31.2964778137568	23.7043127388426	5.52140437558382
168	9.08596509958966	40.521396236107	36.7111212087501	37.1351781578812	36.7642351596508	53.6174589401072	20.8853407422859	29.1564242194564	22.5989206101443	17.2788938504715	32.7037576663439	22.9054706931685
169	17.1716004332785	27.4259418393608	28.4489390540713	38.3147601762133	61.2025136298479	25.232843293703	10.0199523528091	15.2098625125004	25.3786233034092	13.1685144346624	25.3865581021105	16.5870518246459
170	20.4707244458864	19.1350096491258	19.8147347922409	28.404278574617	22.4197040714669	19.3446515425474	14.4037430862214	15.6775866852299	26.3917899655134	4.13154620286214	21.6679533453301	25.2636985625967
171	21.7053568545704	18.5151419258188	31.8838029875061	29.0846141136721	30.1082530858651	59.8364618842222	8.17423277806213	20.3309547273231	16.5677330874888	19.2934385944559	26.7433437172776	15.2714281795065
172	14.7846578007898	16.2474445441699	13.2597893936046	15.4411394369495	39.3866414418952	34.8770538485619	9.36664326123503	13.4412466145352	5.79280140311126	16.9041829294541	15.3493237403872	8.65227582248506
173	31.1973353410194	39.8720716330343	17.2974417642727	46.9593058661049	29.1775309572084	36.530824887905	14.5643325253018	19.2139793878845	7.34200756139531	29.0371828674267	26.7262116282618	15.1788974708767
174	26.6957790891940	0	25.8202545335168	10.4107516527551	21.2584771892625	26.9998836840515	0.340154164467088	19.7086441617933	12.2552699115350	7.68738386524101	5.08386091646782	0
175	15.4180806306964	25.4661005984785	20.2736296250265	31.0235991041404	34.0271149940113	29.8663598075776	9.75271768066123	29.5239113413691	16.9019263945458	16.4176060610516	35.5913249516212	17.3014901386721
176	19.9290972916763	20.8196264249203	31.6306075781409	43.4749179497212	28.4175587065364	32.0283401121175	5.65141093257373	21.6255339460255	18.6874715192257	18.4138429679583	26.5040432064067	13.8416248595644
177	1.03204710171354	11.258359565989	17.2848632740910	16.3487666931633	21.2825306800055	42.1140848439743	10.5018380115769	14.5737692150616	6.4769326275961	5.26077282692893	22.4520450083765	1.75226748783976
178	36.5599197583053	11.9761500125624	18.3164797336813	21.8962793439967	39.9660484157582	18.2440533839859	19.1265608663329	3.97533050782859	10.4388008537313	25.9335456700565	26.0950934938335	11.7374874836014
179	29.2550383832734	20.1493419833899	19.7149380421726	34.1358024014746	36.5879065024742	43.5651319663469	14.8090821882708	24.5855173493569	0	15.1457441969099	14.7611156153028	18.056785523172
180	27.1622437275505	14.0990087812919	20.9530919517185	35.8128656581517	47.3104584756896	32.0174001246753	9.76308038900575	6.87938628807501	6.00905738886836	14.8266949798015	18.1429603288971	19.597127144073
181	7.0533585592279	12.7691360126777	29.9424024558297	16.2862588686994	10.7646056617880	4.99494217693237	15.3966165716966	10.6374084621348	16.7372851302899	10.6904532451669	14.6084179263304	16.3064547288103
182	21.9537035794233	33.6499668574767	20.8476527384983	48.1169551548421	32.1224780751838	23.3924542185435	10.5530575726394	14.3404395146050	12.4836554311880	27.8157501780157	29.4148005614657	0
183	11.4757607565821	2.23849514980491	12.0909551157321	19.8837922158064	19.092357510379	31.4876634425932	8.15957114989567	9.96645268364815	12.1217099445981	7.7695092314948	8.24037261861905	16.8386058728885
184	26.5031532729756	24.6587316839021	26.1161804487427	27.5451535929461	22.6737340852484	39.3181913720952	12.9438692288738	15.685837505664	21.2695391721381	18.0947172245365	26.9799450874498	17.2595983227960
185	21.0170836880641	23.6512227054710	29.968570718809	31.2895231096821	52.9297363158667	31.5432188181362	10.7583783769564	19.928484459434	21.7818170526394	17.7165517096709	18.2679097216675	20.1216875834424
186	18.0687787976020	26.4251942630662	23.4473526336571	41.3073003896302	58.9634428327734	45.4444097960451	18.9104004167901	30.9567068895327	9.86616194622352	9.94036064448296	26.1614314251939	28.0101872212821
187	10.1047955193686	33.096231147109	24.2310022445355	32.2233388290495	31.3161109489948	60.0794219763507	24.4642069434731	33.9982871776017	14.7563434113356	20.5388615221869	35.4643611780810	19.1461161198984
188	10.8491596613126	13.9184587248998	6.4630185899199	29.9922647927819	27.8960063434784	5.67339832618048	7.1665538449758	12.3067080839355	0	5.02359682365677	9.08869393064609	16.4132526348816
189	21.0548249128138	32.4935134520153	32.8845491348642	24.7815698355138	28.6572346543940	34.7082637678358	8.86859603518788	21.8329074012094	19.5915253568743	13.7032395717570	27.5026269953317	18.0456455204459
190	20.0055667760260	31.8122072633674	0	12.0828965760700	12.4082805938526	19.5181701143088	8.0419964099118	19.5599663626935	1.94822726172760	0.856676873036244	14.9581773026947	3.49667722904445
191	6.44680910764195	26.3775768994812	17.4558008611001	10.4400998282500	36.1279655735487	24.8902220093917	16.0695901240652	22.7406475077856	3.67482640094718	29.2797838703521	5.09588096395836	14.1000039332080
192	9.54622507862847	13.7518125086767	9.46444180511907	15.7924179709871	29.8220555307422	0	1.32471037875367	24.4820968665994	9.97579392728704	10.5035704858586	22.7708623136977	3.67570960269101
193	14.0798069608172	32.8761029955134	24.1325861620393	33.1284187544603	36.1657829663798	24.2579039674627	12.7220691203019	31.6483331836801	36.7236366309813	21.1393634751750	21.4059011241321	13.1567892013693
194	22.5565420433609	28.8670809507492	20.4296708144591	10.4206623451013	17.4996464937879	41.4684652506507	16.3168953897952	23.0932298174562	15.8292458303863	18.4330711520326	15.3974316284536	7.53944964047019
195	23.2325440797692	0	46.3896891089790	20.2224823607954	0	9.6410774037962	11.3439786252983	8.63268833283712	28.0883407577003	14.2776497541037	13.1886944644252	19.8187026880014
196	35.6341153192025	62.7284389151729	38.5636197765004	43.3260278624348	47.182456874761	68.4196092134868	27.4237247128793	41.5596522320448	24.9401669281507	27.6828199284392	42.04823479692	42.8903457941086
197	18.6461638280088	42.2002000180786	5.83387127810384	39.1074004974777	30.142966337467	17.6417474212058	6.9207899817369	5.29872476702693	3.46645369450019	5.57177482283732	29.6955117660833	3.92157704079295
198	28.8242186697304	27.1327684172093	28.8225626615738	28.6146556040609	25.2046775423220	32.5368331553148	15.5780466226352	10.0742764680664	12.6806760461832	16.1656443301141	22.9141692603409	16.5730739471746
199	23.8327571713249	30.9978830008659	24.6208179597907	23.2508627304608	20.6049775927147	48.9665398943086	7.63480471993021	21.0689926327894	19.8187012685965	17.8187362704473	20.1336784467385	14.1600132289968
200	22.0735530313301	28.1704744801094	22.6771568732548	24.6278252163246	52.5997251636806	20.9222813225669	14.1571352909103	24.0503120249184	2.81377199800218	29.4201354531712	2.3665429084442	33.7930605938006
