# Supplementary material for: Simulated data from a genotype-to-phenotype crop growth model for pepper
Source: Data Brief. 2021 May 11;36:107119. doi: 10.1016/j.dib.2021.107119 (PMC8165395; doi:10.1016/j.dib.2021.107119)
Supplement: Supplementary file 1 [file mmc1.zip › Full 100 GxE datasets/100 -- h2 = 0.3/978315680 200 0.64 0.48 0.64 0.95 0.8 11 GxEyield.csv]

	NL1-15	NL1-20	NL1-25	NL5-15	NL5-20	NL5-25	SP1-15	SP1-20	SP1-25	SP5-15	SP5-20	SP5-25
1	9.1971483986148	2.29269535804171	0	21.3926657730180	37.6999061667229	7.94401830157015	13.5803164583352	1.26881878686454	11.1882998910892	12.6239347792241	15.6946884018511	8.92394570093163
2	23.3154542329502	19.0835772962228	15.4725269840263	21.9470452608295	10.4309615287869	43.0683801224807	20.0824714014554	16.2172906453558	9.9747970636395	13.5753636458725	28.6744504591153	6.52856032791525
3	23.3061432614821	41.738544910437	20.1626335090595	32.6991937187119	25.8275699054674	37.3990568775055	14.6947556947155	1.97887096377173	10.8742359562712	12.5945938119141	31.765615334988	8.1160680264829
4	20.2759584212796	45.2272612645173	7.19528717085859	32.1058973967913	43.5233544464274	22.9423504748776	13.9643835648021	18.9467681089859	20.0541256151842	11.5118235745951	34.1762883133116	15.8759021648841
5	3.03138549021251	0	9.70596116465796	22.7728305258814	10.2425761337971	24.9116923937022	2.38252781699477	12.3050206550653	13.5493969819421	7.03760419169197	16.8075242344081	11.2213564210078
6	34.6492822200708	20.2128039846379	11.6818724961096	7.23935463338228	6.00718315320832	45.2686974882554	7.7915984131727	13.6897606470839	4.4985618180419	7.62904128054422	20.9383569446517	5.98044422847428
7	9.16380795406094	13.6554141541991	28.1587976793086	23.3698530276389	27.8434112001482	23.1840178622471	16.7819602503702	22.4805319832934	11.5209461372720	14.8237466443961	27.1603387299754	17.4259243125233
8	17.5426327047727	36.9571393902841	5.32192176394057	34.7868997803357	48.8907505777917	45.3699815205126	14.8925973003519	22.3423047593314	17.2687622228961	16.6087752299262	18.9135728964209	23.2767024444188
9	14.8927298913730	16.1045733610191	16.4827846018870	20.2725354440917	13.9067860473254	18.176222976256	15.5478217498826	23.0611748585381	14.5256395436329	10.2695766587935	17.9194314210799	6.24154214048177
10	0.351945896302482	20.2215077770016	32.8082034085783	0.164733075024660	38.2772961806124	23.9361326712794	9.09549207737084	23.5957166776285	14.1313579616437	22.7569780445537	10.8842942574212	11.9101619023297
11	12.9037733205334	29.7656883036234	12.7006069622146	26.4122254485512	9.13219152844512	4.43980839211443	12.4542194707136	17.3336357088446	0	21.5791740548164	18.1434026036596	5.08749945129126
12	2.06740906485044	18.8094386106116	7.81561399288902	9.06528386856228	39.9024777350082	12.7118510651556	9.05206389537484	20.9681793953179	10.2549628218217	4.15677310701376	22.7240147709814	8.50938442087736
13	14.8630730775977	28.5431370590425	13.8344789109104	16.3794465964677	40.0259010915000	34.6144948853120	19.2746429110096	23.7699277625342	6.54961935718132	10.8620458976948	17.5802969265073	17.9496503185560
14	16.4543711818923	46.9770831983413	14.7246004264575	10.8554883541906	49.667156846747	38.7111717626246	10.4991075766425	16.5984522326164	17.9499336799434	14.1276631440106	30.6641121753950	29.8358412958281
15	12.4692826975159	6.10640266704511	14.9934951443984	38.7326170268625	31.473812616764	1.14101083702116	17.5969433107420	5.09897064890935	0	5.50736652205175	17.9640675184470	1.49108274283539
16	20.5947826702435	30.2168743863065	27.7041738718085	27.9703232279165	19.0580510072169	24.8687093210647	17.8068795814644	10.1265782963769	18.9012529105781	14.3649520167103	12.2407927980725	25.8771780724197
17	24.5485687412068	16.7655654078233	11.8358198271283	20.8825078960109	52.0294231451555	33.6919676276703	4.99072247459602	18.8404841677369	18.9590465843393	8.92263255617787	12.2483795665886	0.49838095592735
18	20.8969262487725	24.0927864521821	19.972446321161	29.8749827834804	34.7339885445547	0	17.6926022283809	16.8411953558225	10.499991659631	12.7818635543562	16.9241570708434	0
19	10.4114176109111	33.8415220767071	11.5514442702032	34.5105201026544	39.1892789540782	2.71233631558410	15.0206235013217	17.1990004553984	8.0852454618643	22.5484313761968	30.6646934604391	23.4383124459452
20	22.794060056173	24.188794280119	15.8916165160855	39.0576051802958	33.0108203480628	57.0832607187722	6.15696539073408	12.2034464916547	11.2805047519123	14.1825175263615	24.9390855964769	13.7980011781582
21	7.23143753566752	8.44538567625838	0	4.80082105466989	16.46791481367	25.7997420664245	9.89125612448507	22.0646245771684	2.00056996129024	15.4072518361807	19.9775028182922	8.2806735919352
22	12.7259518980429	22.5462060057333	15.9012262622225	30.6661136451705	41.4477190713339	11.1939457362881	18.4587308357042	9.42863031782504	28.4366638603302	19.5365002370040	18.747439110109	12.8394683738391
23	26.6474468114613	22.1775664392775	28.5032623580299	14.0160056458010	28.2932592656005	37.0209425160032	13.1644509597989	14.0890857377426	5.0639029137087	19.5234687525558	12.6572135680590	15.1418469761903
24	29.0362327263271	50.912384719748	36.5166389982007	37.3700863640468	63.115431747203	41.3339334734232	19.9252893965140	32.3853690961755	22.5101965903269	26.7452887688353	31.32547509984	27.6974113205300
25	17.8831312353433	43.2097346431219	18.8762778910983	25.1655844784505	48.7701276644319	27.2648165822741	10.6427702257853	12.8001750513523	12.3314626244760	25.1020945578558	15.7882445315871	9.43377272007911
26	25.7356500303056	24.4472936633779	30.9591658010672	14.7342742343581	22.1907609391916	26.0016902689402	16.0126577220097	7.9939576615205	16.1126632165970	12.8487304538637	7.81747384970756	18.1357364637925
27	19.0527953308134	33.0962802222456	30.3388083405545	34.7774795101394	40.0444724725301	39.8085920329765	18.6117787768437	7.34236723291307	25.3638575486662	9.74161576357841	16.4568500759347	17.7886735479265
28	28.8087908810818	50.7925413387636	48.6773491763049	35.9150416458656	38.0649445930220	72.8642022706607	15.3667201306280	21.6348371338451	26.4988517539794	20.1570535261778	23.5925377505418	25.6175204461258
29	17.5607710276036	29.4865428362226	25.2080939899785	33.3562545360511	40.4138877438718	14.7253657134330	19.4565950353633	10.0476565660109	1.53645935298708	10.2709685368416	20.1439675895194	27.4884237897876
30	23.6023034535543	28.9322136976256	24.4833468201128	38.3848404905292	33.5843212799750	52.9852051200626	13.4711753777132	24.8395183544844	29.2356956907659	9.7975544515373	25.3262869983874	17.4545132854314
31	32.3719368692200	9.16064445119765	17.4991219849392	29.9786098883547	27.6991822370196	43.2845824783826	7.31746884764864	13.5492232785719	27.329664983087	14.8572166716319	28.2302670255603	9.71788644039643
32	9.11037255571773	14.6395751835307	26.3346057032489	19.7926189198899	54.1363021962917	26.1879157734366	7.23804050363241	16.4565545834494	14.8193062488869	7.10612565006894	24.6414257883534	6.79204262414409
33	15.6396708452993	46.9284801029279	15.9372134845049	14.1448539068802	62.0671365623556	26.4377689422734	15.3481419870888	31.2050120890647	21.2779263217794	15.9529981009945	27.5991721516907	32.0411059540897
34	8.99147645622648	27.3903014264045	25.343908419223	10.1264423295165	21.7364768509662	12.1169629489363	10.4181954046579	20.3826472286485	2.61703224148771	3.03924747670672	35.0815695286226	12.3598187043758
35	9.43375253177384	0	20.6906142827492	13.6756556800114	24.9919577340569	38.3908263519049	3.04366777798805	16.5928940388573	12.0886406667691	12.8114866487209	15.0979184228806	7.27638152484377
36	34.6889081782476	46.6816429719834	27.0966691790926	36.9290831898986	52.7884197573039	36.0437907184461	18.0573315655444	25.6652753682217	20.4075724894288	33.0288964438488	32.6610213975931	19.6131198596550
37	30.5122685549044	35.9441565765176	39.0782714414836	17.1054710094702	43.6387082134781	47.5948133982294	16.2188781736726	30.0759115253567	23.2253194535584	30.6037166642415	24.8859544288586	30.5405409579714
38	16.7175807179632	21.4965915289639	0	18.3497640914761	48.223396102525	29.0421786375729	0.0377961162488702	6.03871888177318	8.98730119113172	15.504042183115	10.9836830628536	14.4349326219601
39	23.6105538552464	21.5635067029226	35.0048841840843	20.5404913017569	47.361852030722	29.7280562582341	8.33706222788308	2.38847159112853	6.17167858385302	14.9223655406503	16.8106268369883	15.7444752840211
40	24.7980171523973	61.2346198150256	30.4021489836304	35.3917390263982	37.3294590681091	31.4904154828075	19.2319177374851	28.4039278867301	9.13691011566288	18.8773618932688	34.2348497127905	22.9910659780029
41	17.0972954477739	48.7679312492152	29.8440411131607	42.2017479161475	36.6130034146725	50.612018136069	27.0845332777661	30.7193712863149	29.9900084891488	22.9667662308486	39.2799934309113	25.0058621943246
42	29.1143707295596	32.3590171066966	24.4651941544710	41.7724543499386	59.9041921371421	34.7559682926995	16.8147698697481	20.8719640511686	22.8530016123993	23.384937882221	32.9482577847377	23.0040563351935
43	12.1236562108654	40.8866691783099	16.3728704941717	15.4792086231721	33.4793362861219	54.2156757015044	19.8964755754397	22.7350400696229	21.2396682246345	16.025026247323	34.4846883497617	10.3699716771162
44	34.3587900653531	41.5614671747287	42.3267842264882	12.0691178105945	25.2715979562015	20.5775022395970	7.49234619216042	29.7976309298136	14.4766249235508	9.51738557640292	26.2930114077159	33.3213811929931
45	29.2727843908533	56.7092140798151	36.945295438198	31.141088011013	51.7223231156416	53.2444197824603	15.3792127768586	28.1697809219496	29.5370974609657	19.5759970736381	41.1424505898675	35.5351520095301
46	29.5279967079819	34.2106992781291	30.7482839603179	29.1843140447867	7.97695436417582	4.72885242365779	10.5237830903623	15.3147039726933	14.054084675629	18.4540876983007	14.3760887323274	15.1777782135365
47	21.6711666623169	23.4467778568133	8.52785804003847	13.3751844606198	30.8652252293607	28.2366985966609	12.5849999797903	7.07510765253646	23.6433946507423	18.3834804498023	31.119126140489	24.9202777614439
48	21.4646876672163	16.6361324984110	26.0302577039096	18.3172920739475	23.4147130701499	18.6846327261019	4.37538511458295	17.2451948604504	15.6886786407152	17.7846046478232	42.7355627730343	10.8993439248662
49	20.6803909378025	29.3816678271538	51.0594974828611	17.7994992487442	58.8157609894215	0	11.1156485315963	24.7827697015851	27.3338935906543	19.5502697772550	5.94910306050301	9.32042796858794
50	24.1150999878011	39.9003455326321	41.6672914150637	52.4482772893466	62.1782055560552	43.6317552821186	25.8283162364633	27.1705294859534	28.4792666028411	27.4132454037981	52.3327886200478	21.7045190710532
51	8.98668101186418	18.2805683577255	29.0121256119569	20.2936258903241	29.9031719517114	13.0075092085072	10.2654218182281	24.5566230138672	16.6080784332235	11.2527951261023	24.0648845279913	13.3960260035085
52	28.8911840069343	21.5238693251331	13.2826590785402	39.0366748041752	61.6357532210712	18.5751389674385	12.4336393625121	18.2661284950797	20.1014604813834	3.26228279162624	14.8441521293873	24.2879680707849
53	17.2352933247000	1.02978056638868	17.8735074386544	5.68594299715861	18.9207745770502	30.0912542037017	10.4234913074689	13.7546588578614	8.1728725376582	11.9404944675003	11.4792580427218	5.53483496971132
54	6.65481365732316	26.7620336166398	20.8538227815053	20.2600117805149	25.1185544103322	15.9465804352451	15.5964391792759	26.1486734313693	2.6423848745906	23.2233580699646	22.0632684548893	11.8903870248744
55	9.64557839842317	18.5986875731257	0	7.83994995791227	18.1272246578691	2.14851156057234	18.1270191023282	11.2049650237259	5.83070227529613	14.8382682342826	0	7.92209172393865
56	40.384729318202	21.5658040355922	31.8708671626459	35.3304739888794	19.6356935711147	26.8156011296927	7.41183118235898	33.8056111576454	18.4101863727219	24.6366433521632	22.0376386549023	14.5123722353308
57	22.0806425829974	19.6806860790033	12.6748430797994	26.4505610616818	62.1108390968897	31.7804539252748	19.1757416129424	27.9658840681794	19.2939925700412	14.3798515358496	15.1858300611725	23.1766967588133
58	47.4182196407187	6.99757960107347	20.1847997485047	30.6037245471028	25.4826668101513	28.0586165408635	14.8553488540561	19.1670441595901	18.3559200436342	9.73606528264871	31.0289399948342	26.3646595840654
59	17.5657481782505	12.2942601599200	12.6826356246221	33.6055523253024	26.2597108560765	21.7227225017274	17.4531011062875	13.8635225985985	14.7258679133073	22.4358880610147	21.400504317906	11.7265057229573
60	3.65690022748709	0	22.9868639188449	24.1938976897948	8.6510141851778	42.8517796623774	18.3295610943597	0	5.66489491776056	4.18870127352803	23.3020006105025	22.4587420839309
61	8.95663000066356	8.69768442592305	10.3937280296026	22.5018868914322	0.987342242428095	18.8625255700579	19.4550561029728	5.40667192718549	23.2943208852864	6.15417711632992	13.2585806954509	26.5864095287471
62	22.2543894103182	11.3197964043973	20.9595241940305	30.7313700287304	12.9253034264353	24.8771538519923	20.2624705551576	16.3878140230109	5.01520594430757	11.8666024797108	15.2740434585500	0
63	8.00800506129796	16.1536854760927	11.6410802421632	19.4081505826404	23.9803543255689	43.5119025243922	4.39007886771391	2.20479928762263	19.5845675560137	9.87305626327314	26.314579299046	0.658054702713011
64	15.2134849221664	6.35882279411868	0.776677362816558	21.1112043958527	25.0299280285416	18.0520365473988	6.12863885784641	11.8982356038761	19.347720630618	13.1650177753371	2.39629828667481	14.4512642000615
65	32.4513079010277	5.84778045791977	11.5292980127534	16.3551392967430	40.5755436785605	5.09786217625165	14.5920984825734	11.3856614487248	17.3227776499533	11.2412833330186	30.5757887559646	6.94964494626527
66	14.5082552743454	23.0876843203755	35.2373835544894	36.5501760272177	43.2690073325105	23.9243709469876	15.7240439456178	16.2395309741704	17.2554438202597	20.2329432807489	20.0101621690542	21.3860128781067
67	7.44883183300621	17.0066429089897	7.36698995672931	19.4836528105082	2.95721078495964	11.0248357298784	9.27042043494712	16.3838080427776	10.9021152347506	5.3012552488997	15.0048523534394	10.8581867804849
68	15.5194428588374	28.3970551952673	54.8868481474511	31.6389948867099	18.9845642739899	20.1717172029602	20.9568507142059	27.5269201744194	16.4815733795106	19.0867529411275	27.6666356501263	28.9402354495344
69	20.3129029306438	30.1950418313822	28.6886555615874	30.5314963156530	62.8421181937468	45.842672373719	11.3195782681713	24.6106879307806	12.0412937143309	12.3622836359134	25.6360178647791	21.1788103160033
70	17.6506579775337	42.6947232049775	3.92776011401032	31.5530435609369	42.9436312967470	25.8987852672575	9.74398574073792	11.8257211891324	25.2000649782069	11.5800981334567	17.2385215093078	9.89405302901405
71	37.5551319933435	27.8024139002904	32.4811838506407	15.032284160405	44.6812664298151	31.363579206901	18.2215305616756	30.8859080072913	18.391501837255	20.7392567561766	24.7851955543864	40.7349957926784
72	14.0785609115776	28.7100030191005	33.8519991877671	30.6003602994894	32.0534587458717	19.8726952149025	15.8870220517838	5.59351402167242	17.0986657484593	13.9930145384785	25.3948441050861	38.6970641879523
73	38.7559294286735	28.9127743381187	28.0313807936152	38.235873285471	43.9628687699035	34.7329035662699	12.7315133778384	18.4351671744927	6.97899210051334	15.7366816287426	30.2206586387150	14.1426155795486
74	37.4560651260627	0	9.66723366067192	11.9292980109519	2.11552451119538	14.6243904316032	8.59628005945499	19.2216499584701	0	6.06930999228985	10.0909717724551	11.7662961018657
75	27.4528925251748	29.7335221704222	26.802028821738	24.9180921690587	66.640969048863	49.9532928196557	10.1725623519964	11.9618411029550	20.9369783808851	14.3587869771959	19.6442176322559	34.3319477139357
76	23.444271436057	35.9726789817377	26.2295925789864	37.2395567818009	40.0559322284676	38.1788587787329	5.24173249876976	26.3419820235797	5.73728991801315	9.38839343593137	0	5.7921704504776
77	20.4858646800601	31.0486938513462	27.5973630997149	30.7297951147186	51.3539437005471	38.2680744483281	20.3276685377104	35.1720407056939	21.7315064346492	25.5948522932823	42.8132949666294	21.5026814766951
78	20.9428488998081	36.2226814116181	36.2634112931392	32.8271777373445	45.6251367124858	61.933081380443	21.3896601992649	25.8738536513204	30.7921337352574	15.9635955534923	15.4953928319049	20.7891951295178
79	12.0128422208299	38.2572990102349	23.5630589283544	40.2044423938716	54.4195464632848	33.2060759241574	15.9542803880981	20.47807923241	10.1788818628571	6.95709225880416	7.30526576854016	2.37469712475473
80	16.3198881987095	6.60454858396944	25.6008074103801	11.7436230019322	34.7941302262247	30.4252927288761	15.2099087482372	3.73620763420639	7.69926416962206	19.5433902627581	9.26024244218162	21.3249625605077
81	23.4174883730997	47.2814124816194	41.9887075235634	36.4140479397956	48.339205176007	39.6392534481788	25.9372113910079	26.7637352806075	18.1506579452972	24.0054349131319	15.0014387413020	17.1000698253934
82	15.8371325190213	40.4867839975456	0.973842692088805	46.4858169032915	25.9183801984148	24.5082350567668	12.694850793865	27.9668289685304	24.2127263995086	7.38989864653059	16.7053951397697	29.845860149749
83	15.8459645008508	42.3961280379252	36.4929450426226	29.4795766459839	59.7453607269361	37.4763722185179	14.6585004510311	19.6288877751323	12.3458504055399	11.6446921674703	20.2092117124641	22.0953547951068
84	30.8182202596616	56.080244411512	35.3660865338826	27.2466140117134	54.6637675880859	53.0130933456831	22.8081848030413	17.1300954938437	29.8307414013798	30.6312430792067	36.9002648412344	38.2381133111919
85	23.6655680386682	25.9323534200870	13.231814508559	24.9612769004974	42.8079788273376	12.5108638154555	12.0199799094577	32.9112605647339	0	13.1396583525744	16.4159900164292	0.97821366758892
86	25.6744155274934	13.0957713401407	19.6541217490400	37.6831267979028	23.8340143201882	22.1991421870127	24.0110943136366	18.8422892184762	22.7916112720439	12.9417498119772	23.837798648064	0
87	10.1244403773747	32.9699831558681	23.7965372440477	26.8650787960822	17.6031615460138	9.53496180436328	16.2360604735977	15.6470676828884	8.81898041751497	9.3049730679984	12.8644025289207	29.5468934198187
88	17.3820830993569	24.8432029670450	24.8643748344236	26.7616101854149	26.6053743297411	16.39579515359	6.13507335342586	14.9970224425713	9.31362531879173	7.15806066713593	12.9825302704628	14.2303780945623
89	31.1526368132992	53.5673706713608	19.4127482838137	27.1597580416498	61.0143596954521	40.7227192327615	24.7431693339323	23.0926264841091	17.4307672636109	23.0557561228147	31.7650606976897	20.3196710199919
90	17.3747620520848	14.6766127879694	20.4704019813021	26.4947734485633	27.004171474372	27.9556311190192	2.75535068858428	17.7378723352683	14.3309835349796	20.0999800562866	4.72506838284101	10.5376335316647
91	13.9748133785193	43.1100502359557	32.6895576778405	26.1101837888095	34.2778816465071	60.3810929725884	12.6231178508558	22.4136144084989	18.2888877452330	19.0340585302918	14.8671935138897	8.9492716252784
92	35.1387672231877	50.3924052054961	42.6455197330716	25.7047199106001	35.2180678581447	38.956105790099	24.0595762855611	12.2709349595232	21.9216820026831	28.0007602228809	23.0981859423779	30.6171852392153
93	24.0524147147879	38.8448010686879	22.733185945154	32.4131074812897	28.7149801403011	7.19281848005545	14.8438291491888	15.7972423627276	12.4277595738156	17.2086650682724	32.5327094192278	29.9210129647709
94	26.6859772141929	4.75276000791208	14.7676923073302	5.77634360007424	42.4304844707413	61.0073732893252	13.1082029122015	20.9347944956755	17.1771559454901	22.1080423129815	33.4916267598601	27.4710500459401
95	11.1482549957622	42.1135912373006	14.8242219599156	28.2338276723667	51.3586140409517	37.0504663912902	17.2677442413261	23.7294851888943	24.1353699837545	6.7879327513978	17.5853177072464	5.02222453694411
96	14.4592039324055	10.5541744317852	0	18.5615334359667	18.2273008246302	7.96146154532735	4.63760167695572	10.5020852317270	10.4490128419240	16.3016012966300	17.1905078859738	12.289982020616
97	40.9247290466280	37.0396775130047	27.8318569124026	41.0433139729376	29.2556264036454	38.0758408796071	16.0888786964611	19.9135183575782	2.79349127998925	25.9999724007617	19.5650081750625	19.8997091244456
98	18.6363205622154	32.2580471510318	30.5807480974945	50.237524647113	6.33098008206858	34.6476026137376	10.2280200601989	13.4036485542307	26.8943110052582	21.5760431529745	10.7326512439574	23.4614662196992
99	10.5832443148149	20.4906718153137	14.2592714781164	24.5217367375633	52.2910455628873	0	12.8093522383798	4.5593658756789	15.7364316024717	4.62097272316377	24.3504678951914	29.5426096927517
100	46.057112981661	38.6648538223208	32.3626153492458	38.4100714751758	56.9918968063059	26.5137315996713	20.3584375247151	30.7928501787191	31.8949027573974	30.8520377519755	35.1736383927322	28.4127754714149
101	13.9108456457165	39.0231395725792	29.9619029222827	37.621510125793	41.7634374418526	7.56669265265295	20.0328677490157	23.6387263337615	5.26025311712876	14.4671275428779	28.2762243144494	21.1005414520314
102	10.2931948804017	42.1614672831019	37.6189977616099	28.2833777520576	41.5706956602532	49.6174073749179	17.8387970685431	11.3597602602349	6.09413483637295	17.5673763772267	43.9734519083348	23.6525488829610
103	20.8370848035098	38.2957462819328	17.5008273035108	29.1210592970237	53.4335715857077	34.3357295605453	17.3557203195537	38.9735303907684	6.23236222508088	20.5530198201048	27.4003577596650	37.3143388010225
104	0	17.9552488962265	20.6165579556687	14.7228195703784	25.0923143237122	17.5797622078988	8.74407432722102	7.14982570688888	13.7571709148755	18.5138490798381	29.6767394878361	0
105	7.1570983106329	14.9447429444316	4.40769749540977	18.613833812577	22.110113176146	29.7052638838280	18.8694112669024	10.4000359194612	10.9472178218807	11.2880181524965	22.4364471881446	2.17842614850419
106	34.6039709389355	38.0333718475632	35.0766663735611	42.2674864150159	49.1644681617126	40.1400396173262	17.5057687049640	23.5210011977931	11.2523076843835	18.8558051623154	26.0760965404165	23.4985535897151
107	13.6049713400270	11.1448836822417	20.1266695731755	0	28.6414596137817	31.3463701279024	9.09418491820407	7.36937527380952	4.39953361836955	3.03380193534593	19.1124428908123	12.2406586874210
108	16.1368734566991	29.4183822489850	14.6452662715379	37.4331971574244	39.5972969514448	34.4342944615907	16.2016435139085	0	17.1073188777958	26.0433175002751	6.86207018629256	3.82562115562575
109	21.8305442936702	32.0382088649818	20.3013617147973	13.2663108668858	56.1709012738091	44.556879751188	17.3708592445954	9.1056828045991	23.8739498549430	14.4699433291865	16.9467296877928	11.9333949426390
110	19.0374447648469	23.9804603252934	24.9349846871224	23.8006891786721	17.5099316532125	57.8737443496738	27.9339346516305	25.8492614262135	12.9007504578645	18.0708906499942	19.7672851667549	18.1747200196808
111	44.9602622040907	40.1129836581906	39.0783177890864	39.8657766712041	29.7211729493386	46.8203717650827	22.3458142298587	18.8434030563602	21.4920646326613	18.063727092351	29.2084777591494	16.3713407235071
112	10.5110954586242	35.0157360860212	20.5874041710122	21.2621344628128	39.115251251677	10.7631080985199	11.2871546211148	17.0239902224194	13.4638997204395	4.12502088508358	32.3368577212754	18.4254714030274
113	19.9458877199745	17.7876653484922	9.30438424805757	16.4538212638746	23.9300054369122	46.4790122081628	11.9890086123177	17.4148109831582	12.3632083874893	17.8663022221926	25.6451548943584	1.02163532831330
114	29.1659748043453	48.3895290801681	39.9937500429264	34.3838188295664	45.2376328519616	38.7316895565526	16.4147321810981	20.6275644467647	27.1594850339378	14.2242000233128	40.0076608072312	30.0191789056825
115	20.9644368709462	28.4642857468074	22.8063453543244	20.4039124991698	31.7362410353591	27.4924918513789	7.06291105398452	30.9850849120615	2.61712963481946	22.4164765048165	34.2092903329908	19.2235097510010
116	33.9465624545715	21.9727700103124	8.24899545130775	17.8575776759427	35.7379471218999	8.51883924324473	2.66428393972057	8.88915572441225	11.4967648991179	9.5129231226143	32.1659650230629	15.0026419545189
117	11.7446119594884	28.7012158705335	34.4092524150698	16.2424642123869	42.0505753020445	44.5014833989748	12.0598740310988	23.3575313321301	26.7210725464816	7.62334019330412	13.8833674372029	29.5469504027927
118	30.9024148627868	0	11.2076844033044	12.2632282518889	20.5083415269002	2.88645755800846	14.6326773798551	8.91019760842453	16.4252688470731	19.0202389506239	9.08656912257391	15.448489650171
119	20.0829632527926	22.6335532020859	4.38880882921631	39.2239035883082	57.3781317155008	48.9969112227694	14.6685824353298	16.0343237861571	9.80192389015905	12.0290483182911	31.9049273458955	15.3179487642457
120	7.73675858001749	26.5969549853762	7.74334526621331	32.0845567784237	36.9881355547253	22.5191503388853	11.8062259653749	25.3464253187462	1.98972466598054	9.92340255005221	16.7637275431376	27.4271824483841
121	24.313211463451	9.1220355161069	8.02972555497717	25.2945932713771	13.5555518678867	0	13.6994394863986	8.54554051615461	23.2517377436022	15.4903897469636	0.311882729173117	16.4993512908925
122	30.0745974016829	46.8090399874513	15.1869876185459	44.8052320897448	48.6812839235814	36.9362244668285	15.5523443974341	30.5795279590974	34.6887622069678	34.0922766709208	42.0282394606963	29.6954980577736
123	14.4374608451275	36.7144983004964	22.6326024693613	18.2899322306728	39.8504613624736	40.7610002865854	13.1564008852453	15.2767498789818	15.2666680508370	26.2940362308800	14.5509853076988	27.5406539650882
124	6.39584679696087	14.1912149897622	24.64608467958	29.3517139197847	19.3247599956281	34.9910768116581	17.3405786453247	20.8000378237214	20.4433363650270	15.6560655315054	27.7408693010719	22.8799009356411
125	26.5749433829145	42.0944242112318	27.5500827141329	29.0664620054667	14.2082425449461	53.8288259911486	11.1645071741188	23.0265876204389	15.9651470087584	15.3599904279377	27.6465794399403	14.7865269963921
126	34.3609262652653	43.4250196993744	50.7578852699954	50.1241064518137	36.176154040245	26.4878104503274	23.3353346918465	17.2486315156735	19.3205425575812	30.1110946682794	39.1128397709891	24.4703044485772
127	18.5202480742983	10.6741895480693	44.4664445750537	10.8634561803526	12.732054572676	16.0265487511183	0	10.6314562880678	4.23678280260833	8.00192044748734	24.3770869298456	1.34093662771764
128	15.2824701330423	50.3566677688776	37.6676835004953	47.6164395217555	56.292075425163	37.7891961326227	16.2098881130009	19.6086837178716	19.4107031191137	27.3896209420039	19.1271796754238	29.3710072370029
129	22.6112135568634	36.2181080899631	37.1143886656055	30.0757078303325	56.7098450052023	42.9697661310833	20.8099628771921	17.9768063732926	26.7951199924249	21.4187685462153	34.8779768749232	15.3918936853662
130	10.4682720629687	10.1833639618331	28.2899393258357	12.5784847127729	6.69042700249067	32.1871594230502	11.4726080827767	21.1942728993029	3.83357167686392	10.8054894003430	19.2537571846945	14.6353177368224
131	26.4549327912021	41.4253210488208	22.8925334180528	31.6424273808394	50.965955785071	50.6528659777872	18.3154812032095	34.9146947399681	7.52196635595245	18.5782464983593	16.7088338949409	7.52722486995864
132	1.72177994554827	21.0095828724508	29.9737661559911	20.0697301026576	49.7563364632349	47.6644170310734	17.4960999804872	29.1964048570411	19.9995076866789	15.8997610396060	11.0727343148345	23.1562416360167
133	15.5926434071611	19.180034988291	20.6940645013097	13.5730892029425	49.7359043319237	0	2.59705169418047	6.89993059647079	14.9540112958263	13.0735676312292	15.8277357570757	26.4298360062504
134	17.5427771886512	36.6072302565491	44.1834899424648	35.0544787907186	40.4171176434207	41.2925524770719	25.2225694444562	25.2363880192002	26.7852130822332	16.9752989241289	28.0177787385139	16.1613355221846
135	15.0398593709964	10.9302687126907	11.8074487024106	16.9129079180886	27.8040922197017	8.6174868931559	12.502061901267	18.6148113289589	12.0581102785741	10.7919110842676	18.5130121878458	4.43498353190387
136	17.2839349634722	14.3306209289490	22.671241327596	19.5020085994251	23.8536797010216	6.99293882573997	15.8544463841789	24.8530299619041	23.6516184420421	18.619639448007	25.5755450034704	1.74727117704700
137	17.5775775338984	0	20.1738707113546	18.1489121311396	34.9150942364891	17.5741870219274	18.5298408343643	8.9109943677251	4.19400322776687	9.67428867659531	15.6719416351810	2.06372819709770
138	23.2827766398639	21.0146734581186	35.9792828617844	23.2621660228197	13.3342260004488	35.2766406984913	9.65124192683327	19.0912953755133	12.0738298860714	10.0337370518001	23.9701146913685	27.7919808137621
139	15.9022877613409	30.6700453254922	0	24.6619872280318	46.0154333479148	26.6029838418998	24.3365969525717	21.8177183949952	19.6921873449098	13.0017498736545	26.0717879208493	12.3938025209849
140	30.2161836025134	55.4255368380011	30.557743621604	45.4761251041027	53.4038836149230	33.0434954709989	20.3046602835264	22.0088048356107	30.6747629758488	23.4205773905065	30.8563864913296	3.13538550505027
141	21.0334412444327	24.5482264656716	38.935278518329	14.9270955531361	61.3853035231395	49.7590298561156	11.4397277444954	23.8776541888344	12.6051293966820	19.5479189286503	39.8049075476969	31.6510635019627
142	12.9214031027360	38.8629844928857	20.4057780548686	17.6612804449269	4.47782245060377	46.5863444304007	12.7527500484019	22.5704645312242	19.0712784417114	12.8765598533380	32.5358272087925	24.1534190562158
143	27.9778181425197	40.3123671152742	11.7846471956359	48.0126695425313	55.3198531391729	26.3514802419084	14.9921219244790	30.5168360042793	18.1724748174536	20.7765706441057	28.5744386477072	44.9692760505291
144	26.9271605601357	34.4374340086615	28.1662187899637	33.2912673202292	43.5945755243592	23.9085698103927	19.1045806282846	27.5516725811624	22.9582462802128	30.6030847013132	15.4473438891243	35.3961883578484
145	13.3766461046916	20.3955489785197	30.0011900204608	23.2447252895924	19.4594764816465	40.8378922350802	14.6942883879132	23.3746029965114	20.0569498374382	4.95674875085026	17.6010503923604	11.1483232542974
146	22.2376417427889	41.9537737005739	17.6253590416000	36.6647328911000	31.7371093589925	35.0777862030263	1.92775849215308	22.8232908195409	6.3779816445878	18.8716799404572	19.1532278147111	21.0121067372957
147	2.71474168772083	0	0	10.3520961158580	27.2356765193719	2.79877153511696	8.14376020500237	6.4398123220489	10.3013545563765	9.97481312463486	5.63003546645388	0
148	16.5321362832187	14.6031058869190	30.164487209737	28.4719224024544	25.0582478129169	11.2877487575253	5.98732478333137	0	19.0703153380485	2.9740416801275	25.3902793032922	12.6840782516598
149	18.8689975751187	27.1869067034569	23.1451732464134	33.3044960571983	40.1329776446036	49.6546158165443	21.634984960653	29.9484411756977	4.19845606548507	19.2619847756883	34.0375809683863	16.0624651224196
150	10.8961491045198	40.5036379628551	15.3175633692385	13.4882826025866	9.38713154435782	17.4660310293177	11.3737754481268	1.09874647269583	10.1997393614139	6.61287131612408	29.2361730607003	20.8421293505303
151	29.6792581808152	38.0978094653877	8.81500786148463	19.1214880921048	26.0158307695235	28.0607446665019	14.3188635409348	16.3721798940546	12.5448891276129	8.45812138910797	19.5036858538974	16.1525291300323
152	34.5288221045734	42.0189814387487	6.77114078744459	31.7352917551259	54.8597740799336	28.3173454319457	14.4575559539651	28.0888991523543	0	21.9730426775553	22.8845693864174	19.3418057526116
153	30.4947629920839	52.0546441139466	32.4370499477816	25.6774734909253	69.8565273425057	62.2885326562387	27.3822769872007	21.1051051261787	19.1591151792820	24.0285989283582	41.3464874630216	30.4658592531651
154	25.3390421853728	21.0461913162808	16.8574043597289	26.21329596279	5.68424327118125	30.4392366963948	8.91688202565531	11.8133033335018	17.5412999821626	17.9568632517650	13.7650570875216	12.2152164387810
155	16.7704711401698	25.5116245711359	38.7414018229083	27.8209791511182	38.0166636569724	25.3672564885050	19.9240844273330	28.8793403981987	8.93664967653488	20.8737701705942	17.6207177643951	5.35290463193163
156	26.8248364933564	57.9084725408879	37.5015706816627	30.7663918889318	47.3314503094269	23.4252073603255	15.9983690387589	14.8014739691750	0	18.8033423064778	18.8498326121125	17.4679344510350
157	23.2216149256338	13.5957176913600	21.5910899987846	22.3468707135598	26.1742207915841	36.0999974224094	21.5690035432900	17.9242159866090	25.3638351205616	17.1672482747160	18.5132139765116	21.3180181575285
158	12.0162939751008	42.3565549669663	21.2084701225354	24.7678475695145	27.9923295726488	23.3796685030306	23.3051803435808	31.768666985662	3.9549909902733	8.5660672115395	20.5490592209255	25.0573639807064
159	17.6224907757780	31.975611875757	23.9782932010277	38.5502231170555	44.5103596539351	33.2906941661534	21.5863965482263	19.4492782997263	20.8219496699311	20.6472231239580	28.6518799861696	4.27439920350699
160	26.0130718487800	21.5810967698567	9.3751441681834	8.52605554918666	45.6954325429041	26.2854843126324	9.17243006402992	14.6555094660289	0	4.81758902723543	11.8917123937842	9.33069401961448
161	24.4988008992109	27.2068369808460	12.6255457978694	39.9842624979522	49.8299060690658	30.9132770868121	2.44624234964643	20.5201228715478	4.91028501068194	18.4144923895684	11.0536333145528	21.1377869739176
162	20.1672367580959	25.9796098800385	13.6847217043079	11.0638767171609	15.9167295230535	30.2336137087860	18.5415133803132	21.3785490852223	7.7300774977061	15.1149527989368	25.0446701617159	9.4599830796288
163	15.6340261591616	20.1047944783388	13.2685577420657	8.32472888383402	19.3207071601839	13.5938697040096	6.05712631752543	14.9729830556199	0	6.64113838807769	13.4113360573515	0
164	9.5808905174037	11.2022706496321	17.3160025485388	16.7244463771874	17.6603607317574	24.0276964870788	1.18411341525583	19.2220964709312	20.0474187534415	11.4551993383585	14.0948476709745	20.4235135319175
165	12.9402019386957	32.6848923254961	23.8097876543507	35.6238935571645	32.4076158178404	42.8096191432699	14.3305448005444	11.0990058136778	0	22.5856572726988	14.6828258006570	27.979350856452
166	28.8835037516616	35.0396440363899	18.1186298275609	47.3979010981836	29.8528750329590	21.8226937301605	20.2068899558953	19.3239890749723	16.5415221832536	18.6007699378733	15.8754480652525	15.9126117526882
167	20.9248606568346	16.4854498723254	11.8554538991426	22.3905134924231	43.2599907679424	29.0907371181613	15.5151686619454	16.6801868180339	19.1854975278602	18.6372960252834	23.7410169414826	14.0295820591649
168	25.9763150727584	33.4340481606209	13.2547932818527	38.8966785891411	53.3254719100003	23.9990209966107	9.5814772536821	19.7283537848274	18.9350405665751	20.0113497504965	11.6597400408295	12.9042116139319
169	2.32892161360244	16.0473146792393	0	11.8613478738774	36.7093697242969	13.0583089601787	2.9568297247028	19.9344556724419	4.70392617549504	22.7070355041582	26.1506763143022	13.3022764354128
170	13.3859278236237	7.53698049264496	14.5879454095888	15.6129315020292	17.8792489969336	22.6665749486106	9.93894010542719	15.9995728574492	9.65766393247366	15.13940206198	27.305345142087	0.69665945805635
171	38.8441292388488	36.1078194612670	15.7185094155853	15.2497465094026	40.7074198445518	32.0159121187242	18.6162639623244	26.7220212168035	20.1420576871669	28.2248876217613	25.2910401099665	12.4023912712084
172	32.5674110379623	51.4635566348641	30.5539620652744	36.6316406287570	13.2221444546673	36.7283028469267	19.8153698952978	32.2812484454098	17.62963745225	24.7616953939344	26.4344162931818	18.7633092237359
173	11.6179339652528	28.6380971257814	26.8910889787554	41.3388902463992	33.1049890863831	0	14.3058053791159	13.3637591698491	20.3971339559692	23.3462198008424	30.8545053218067	9.31873020834626
174	4.54803067862138	41.7546275230038	16.2279968877435	38.7964856601573	11.9075340209291	29.421304827545	7.81574666599007	19.2406858471985	10.5647899418732	12.0213992216802	28.1086513491158	21.8173507582113
175	6.91311520364757	42.3550027872681	30.9443832093593	38.8685743471657	43.3101211615858	28.3055068333153	12.1500984393732	18.8742516250465	28.2214449964466	19.1047114300806	18.1164618176577	24.790333847141
176	21.8840737949869	25.2393192102857	24.5660870331997	12.1659933284093	36.3270127044350	50.459933219299	17.1148111716808	30.0214012719396	9.01389577320408	9.01353449490644	20.707936329552	26.598722069215
177	26.5420712224917	13.8093783512087	31.0924069105527	10.6978826771357	22.8405103936331	26.8848122357249	7.28308897838107	23.5027092687411	21.2434882347513	21.4198445911733	31.1704659410558	14.9927947802111
178	4.97093971810068	0	2.84282287648735	18.4665717373222	30.7907741327157	10.8023051772223	11.4270379505373	6.95626731568521	14.3652207826478	7.68902544535541	28.1984369763528	0.842571815744932
179	24.4911909075500	32.7668802270007	16.0639707559073	27.1068647103086	38.0588162694575	18.1083727381999	13.9447135424703	9.02369665281782	8.16790913417303	7.64648602839876	19.8508333315783	22.3455414842379
180	0	8.42508525519185	11.0114478385411	13.4288118114492	20.2237512086671	21.2539357553374	1.86010811651047	15.4337418816434	0	10.4840397086910	3.8070858298468	0
181	16.701186728615	24.2765983582606	24.3818499938843	34.6853230878019	32.7973819958861	34.0535260946998	3.74239297133213	28.4553563769947	6.57377252102324	10.2827807922878	11.5573312480125	11.8662198538608
182	27.8719288783587	13.2395931868156	0	3.34067362875967	22.2761124408218	30.7478690645823	7.44448059527448	4.65257813823603	0	11.9741188353128	26.9734440804795	10.7692584212457
183	11.4360624471959	12.1858561227875	33.0775924674048	15.2563830788625	17.7694999099988	5.5366855586476	11.2574089163508	12.6115477042042	7.35512257770956	11.2521559341992	7.60504781483431	0
184	9.12394541473216	21.1105517869935	14.7697810007519	15.8483775883055	18.4267236854029	38.4954302783989	14.3204567786131	16.0686242176859	0	21.2637947590793	43.091498048754	33.5601871392930
185	15.7345244601589	10.7467014546105	26.3210429144810	39.0430185115151	24.1003785263619	41.9275424621522	13.9257883343042	16.6458302611581	12.5395298742929	6.47607389670623	23.8396890788879	26.7469149759109
186	40.8154091690066	51.1829113373302	36.6975400440837	34.8512444766814	50.0232231756127	31.4602122562110	23.8560082108549	30.2805336400359	16.4053283764842	35.0417697124084	38.1938274564376	30.0240308828824
187	27.5433640634817	25.9198810229701	14.1384240812926	26.7165096475003	35.6402416011350	30.3311001105903	19.9427906924701	4.66198413225442	20.6379006579548	20.4123895883006	33.9693547019458	25.3924568895185
188	31.7729768171864	33.0728071810214	29.0508639470095	18.5988544438805	30.4056161320463	46.1305919283508	24.1185273469705	22.9562918536027	13.0692803014781	21.1909676557839	35.0774610943995	11.9176829766893
189	20.8237691193302	28.0663820988693	20.7109773544815	28.6041773774431	15.3881154104494	18.4656309792205	15.2482185438332	8.21468430607906	7.82511213491145	17.8866140722368	23.4646786315913	12.3761332968978
190	28.9457419382179	35.3225528892221	18.9252294078964	31.8383129435308	44.7731648438900	39.5109131067327	16.8030697616144	16.8598623717826	20.2847619511088	13.3839916257763	9.73471314225127	21.0488867847393
191	15.9596515150839	34.0674794870549	4.37715420398636	22.7479855583688	16.3223241811728	14.6812074794688	10.0007168431729	7.07892045927807	24.3314757667372	13.5790308995048	17.4990767142713	13.7303510295601
192	22.1070398533867	23.7506508033184	20.6729243774467	16.5132425892168	33.6899739005066	7.73630051626805	6.92416527397247	9.50650717845905	11.8339286159795	11.9474518287933	26.6377130145399	19.5542246437785
193	13.6309695761547	2.93191005687744	9.59863062700536	21.6474782528645	28.9908587275806	39.1044181914613	8.51329476911193	16.4297225095767	21.7033413708231	8.78403651261872	12.0611005152762	27.3977706736024
194	40.6412863758149	23.201578241578	48.0708686795495	41.4603405680035	40.7332871998085	30.7645125730216	18.6890299038893	27.7540186749178	23.9963990751078	21.0484154736901	7.57285684201527	26.3492158703681
195	7.65327083664149	0	0	22.3381120678731	21.6144670645702	0	4.323559338677	17.7906043684167	5.59533841953041	4.31888055502449	4.98313234009784	9.53857171730708
196	9.35711529590305	16.0501076415849	23.3691044536666	26.1737297488851	51.8383789520433	41.1159795721032	10.6257031821957	7.65527574180248	8.89505202596306	16.4788161329574	6.22349730727198	11.4910615530296
197	38.6041264623881	22.1532882838539	24.5327084390324	32.3018272856399	33.9433003119905	24.6803171610643	23.9903326077629	6.83695731034872	13.7095916561271	16.9681605364121	26.7363977448519	13.2021095357538
198	11.5164905236992	20.7195813425050	10.4803274634203	26.7799409495766	33.3934795689051	21.0171200679208	21.9692467740949	14.0305642875750	30.0985071927011	8.76363994101395	12.0161624534659	13.9592582882126
199	22.0695516036068	38.7302171597603	22.3292308910404	25.7249121974762	33.7273713795947	25.6541562182025	14.7102072118645	10.240507672387	16.5378409334734	18.4105396114281	15.4550725115661	19.4342376872593
200	27.1223289232751	26.1812240775262	22.3173408854570	9.40008036816622	43.6861875333172	22.2574986363693	15.3848722754214	20.4562031274221	11.6647404423029	23.3500455935993	22.6501802983753	11.0908468328580
