# Supplementary material for: Simulated data from a genotype-to-phenotype crop growth model for pepper
Source: Data Brief. 2021 May 11;36:107119. doi: 10.1016/j.dib.2021.107119 (PMC8165395; doi:10.1016/j.dib.2021.107119)
Supplement: Supplementary file 1 [file mmc1.zip › Full 100 GxE datasets/100 -- h2 = 0.5/-102120938 200 0.64 0.48 0.64 0.95 0.8 11 GxEyield.csv]

	NL1-15	NL1-20	NL1-25	NL5-15	NL5-20	NL5-25	SP1-15	SP1-20	SP1-25	SP5-15	SP5-20	SP5-25
1	28.2372514606845	31.6936762793517	13.4421949590276	30.729501807936	30.3092283736912	34.7338564160359	13.1422064016788	19.7000044799392	17.0759161840561	22.2182911098201	24.9443311341442	10.2032382226252
2	19.7733502542212	33.3764861901498	27.9457286994178	29.8152409445481	44.0439158437159	33.3065078090656	14.7199138049026	24.1767317698699	9.33940092459137	22.3755145257975	32.7567531017528	16.6390536062920
3	26.1469929599199	20.4778536732601	19.5381567791044	34.946538834464	32.0507025845826	26.3720132020216	16.6209800881321	13.6164576300474	12.7180864275499	14.6985489379341	21.1415206190035	21.1333762380170
4	21.8299737415324	36.4408526632523	23.7614698128750	29.3882817726191	39.1697191561113	23.2557297001195	18.1990875012770	15.3411747363476	11.4896272548008	20.6860592206976	18.8755844929224	19.1472101377459
5	26.0630245981497	52.2655085821538	36.0625449294256	36.2822219965053	56.1968230271943	40.9765962869821	21.0798922103533	27.7317783122217	23.1283975304499	18.7657760655740	25.1601143807028	32.3729638823554
6	20.1183863500862	40.0109579700017	18.6336079843089	33.0998666902388	37.9511582024417	41.246763967689	18.2778422269717	19.4042728870072	21.727739340685	13.8866615175332	37.7509829928294	23.3161734015324
7	29.0295877778787	38.943858888233	21.1945232544754	31.3623889044378	39.2105534441263	15.5778892517156	16.5339060867932	20.1695564213145	24.3204041036308	16.5385469052087	21.2296824499506	19.191259649147
8	25.5238339525553	28.7783630347392	27.4773260222641	29.2124454014515	29.4887151098903	30.1939885929527	14.0380531331874	21.4909501199805	15.9872960261131	19.2773250886619	18.4834618657204	16.9730053159769
9	11.5649756710736	15.4239170012337	2.48148558923085	21.1224448290015	26.9567155610207	16.4405840350131	7.05604991256001	12.9237236842450	14.8111317114535	11.5336009568125	16.1142877708394	12.3539713701295
10	21.2345494135695	25.3338153413407	27.3556416075771	29.6166810073184	32.2515759338148	30.5206618435578	16.6650696056981	21.3467762314597	10.1593710469666	18.5423279716042	27.2237635058804	10.5726448802261
11	22.9152298448396	15.2102584633556	18.952432318169	34.4182102574331	49.1611945671665	49.3262299776744	15.7546981086631	10.3334723791032	7.7425035473838	14.6566628525013	16.7382768510040	23.3508949741397
12	17.2912676862965	27.0012214217247	22.027206649647	17.2060081813299	36.3411940322994	39.340411504825	17.3107968730291	20.5383274305967	16.1346298796196	16.7107897725096	25.4336391659661	11.2908922436198
13	23.7686220680324	35.6579334236835	18.6726127857638	17.0684098345314	21.7055575595817	11.8901660235543	13.0260589807186	12.9337117505066	13.6510811148297	15.8624148055765	15.0356426729775	17.6901560188740
14	15.1655370335485	19.1544627366105	12.8265480462343	12.6027902506730	16.9413924853142	6.08342324030718	7.87327785342823	7.21045081675425	6.51271053543836	13.8534571575085	11.2411380411606	17.7268668006236
15	23.1132215930236	25.3400446187404	21.3819417454847	31.9595178227314	28.7933190001361	22.6125734333181	15.0220754830053	13.2715273621932	14.7882033850612	24.1934886958153	26.3248950168187	25.7662662680929
16	24.2707205481443	38.0971604258629	31.3788175015824	34.814217778469	61.7672657088193	31.8817173533547	17.6577957573852	28.1766978215686	27.0275408283359	14.8273258579866	20.6241115339320	23.3808664313787
17	27.7069500331738	41.7303065373784	34.6632716146104	36.3113958703655	44.2668244632185	42.1525291659101	18.9035804638347	31.6129267463277	27.3268638305598	25.2442750880615	29.5999290840102	30.2477621920583
18	24.2327752940029	22.2804424079012	23.5975808038948	33.9240256374169	27.9246451159389	27.9349734446014	8.51304287941965	12.1052933553985	9.79703458386434	10.8905594038446	16.6347774762490	18.0314777273404
19	16.5214850503744	16.8907128398378	10.8216629136223	22.1331131008259	33.0532478688146	31.8092925176509	16.8749252307962	14.2877164677817	10.6409123634881	16.8739198286293	21.1824584414915	12.0149995529623
20	11.7431666038433	34.4347806166934	24.5513784034718	28.8908470062645	32.5578166533601	18.7801251613410	11.9259819525529	16.9415784411404	5.21742028463672	22.5416080758321	29.0320278431377	13.6896985113995
21	26.4844181885692	37.7496711944403	42.1467365256076	27.5272662185978	55.2725298495981	40.1089969933515	16.4533915120401	25.1198825673296	31.0673938205050	21.3281658502533	31.5246828323408	27.4648778260601
22	29.5591202622283	47.0284980991871	37.9790029146709	30.4568495561868	50.9193930173249	39.5691526980206	23.5280415091497	24.7391494431233	21.2169356383356	26.1393775350716	28.0031990189775	24.4208481592973
23	12.6874794581535	41.1923938910934	34.7989227266342	39.1515329267497	42.4885171370072	47.317217455233	11.7220420794886	17.0392842961629	24.2142174512387	16.2729627505951	20.8174892986480	38.3057268739798
24	23.7782580131788	30.2570060696726	18.6192049101211	31.7399765456961	43.1260722461121	23.8412289126353	22.9141024514808	22.6190199356030	8.55806291876101	16.2016895109203	28.0247705129307	25.7704393829583
25	15.8145440341233	17.66338730071	17.8405450809718	14.9911399773844	28.4638518664444	7.93103326470865	14.4261705012256	13.8819324421772	17.9418163894451	16.4911687030137	19.9838551154258	18.2441699590566
26	17.1096070270343	34.0504777162449	29.5654267717013	31.1184738385567	45.9474492815677	24.0791905315288	10.0219399961071	17.9079368691611	16.8198049929425	21.0987738738623	35.4486891869556	23.1437305515796
27	18.2886139577057	26.7860762416994	4.58649295134497	17.5864441201608	23.1525411674416	16.7540338661151	10.4892304541579	12.0264089581464	5.58130191987673	8.22657651442147	19.3743926943588	10.8639700478516
28	24.8724932600489	24.2911636532363	20.1205059155524	19.0667011427587	27.991784155487	27.2216873307478	14.3933180817208	20.7052592991104	13.5907347196194	17.9671792439381	8.33703270055023	15.0466007471078
29	14.3446798124410	13.5962648445041	12.9373052269033	8.0421266297879	14.1541216154428	13.6710923723824	7.00278432835176	3.71244571327397	8.23646679454352	11.4671162694187	19.4496566613738	5.88978127584735
30	11.9106569661051	5.6985785942828	31.6280501777212	13.5717885547454	15.6538755648473	15.6382624622493	5.99613153157768	15.1978504524673	11.3782763397598	10.8439637123947	17.9557970106836	16.4289048602184
31	7.78550833071404	17.7651681917314	27.7892476414070	26.5422027047250	20.8372237067552	34.4455060594483	10.2519804734178	12.7083719442507	6.0011908916107	13.8366940421965	18.9926515257425	11.4779398048027
32	16.0149855182211	24.4919629950892	17.0890679528130	18.0662347897299	37.4158097780601	0	11.8085970732868	14.2432789486418	12.0417074240124	14.8007256169373	17.538340235596	17.7222345442617
33	12.9449393738395	17.9042133533257	17.3386799479013	15.8060003517486	40.2836509843695	10.5838190252147	7.84229490275019	8.94121536342962	5.89339763781033	13.4660125865114	14.3357934132193	13.0238380252317
34	17.7308061552479	20.6272739727206	8.89621368702399	26.4435371295431	28.2783952280597	19.5465848469616	17.7943517590396	16.2042652730815	17.3461611867448	17.7737230693073	20.3899857462276	26.6710396176122
35	26.6991189509109	55.3081333450464	34.9907549434134	40.1960883538468	52.8453309817993	50.7673058395013	17.2627379468555	35.243239933585	23.2519963964997	18.7356283395920	32.0559796643941	29.9170609195157
36	18.9735709064575	15.6702133916686	21.3955659349824	19.9064893988267	39.9184684130864	9.61007041108096	11.6974873059477	13.0988581139200	8.37958113610294	10.2711556788863	8.51592839445215	10.5098067366885
37	26.9269013366337	5.66561807445047	12.9075064738683	21.2377004605938	17.0428199442216	0	6.49085795271944	17.6849920525937	5.90850279149698	11.3703210298696	3.44055410947395	4.76812267480205
38	28.5936698180348	37.4868263888331	19.9484730871676	29.57197940255	40.8151877801537	33.1556486413847	15.3246299437467	9.741253551151	10.3651855194800	25.9366516809021	16.6169088166992	10.7142367907146
39	7.88006096993495	4.56487172264047	12.4723060905866	12.2417963866675	17.3422385577293	10.2514962218830	6.71560011709845	12.9395268697537	16.4305996123447	10.7998587516267	16.1481314085173	14.6767209470513
40	29.8444210505202	47.1089559126794	43.4720221556303	33.3765972362771	32.5100232862508	34.2370104930914	14.0495039549804	27.4104487371494	17.7933459353221	13.7545789520931	19.99111432075	18.2604198586450
41	22.7449254415749	32.6872397273395	22.1997561496946	24.4870705225581	49.2669174235763	30.8047795247288	15.0579482899194	15.9659453490533	16.7631338951893	21.2591024632021	16.1397242363517	29.5729819896507
42	25.8029276977111	35.5743359448244	11.3351321395528	38.3271973584882	17.8930871184385	21.9708118130630	8.39104584666337	20.5036695486303	14.3663625134213	14.1578534345938	24.1274069595320	23.4442789842555
43	10.9749649656126	29.6796993478298	18.1118405571553	22.5742417613189	10.5874610578721	25.9450584066076	15.1660987111218	14.2312077902523	11.7123907978287	12.4129626283993	16.9936675526365	10.7456488175338
44	23.0372074223983	46.4309121110028	24.6613397032489	30.9054709530758	48.2589467824309	44.3736033832512	18.2642481097496	24.0836607435972	19.2543208250670	26.8568857253252	32.9335482836998	32.9975645624597
45	19.2675316878522	28.723935895587	29.7919714757675	23.7873271241152	31.1119982877580	22.9647549476535	13.7198063787730	22.0387888811976	15.0020622517777	17.4370724386104	17.6064183166838	12.6802724107882
46	17.8924103829888	34.3797212865970	22.1206450266018	27.8393822725972	28.6014144281789	16.8220752510139	11.8678076703763	19.4374628806999	12.4254147613462	17.0437720489094	26.7540674121362	27.0386357322694
47	26.0557899292983	46.5814266161204	34.1631601821429	34.806152636487	37.91768289636	32.7588783649299	19.7383999241961	25.7292749451104	26.1886671536325	9.71259907192685	18.7869991115929	34.6373904467825
48	15.0802440558407	17.2955007355439	32.495805534739	31.4612290364315	28.6171901983936	39.0706167190246	14.2181013918699	24.7436165028162	23.1328203855005	18.1657596009624	27.5385951140591	32.1184760300057
49	20.4529242214971	26.2930010525005	28.8533640852642	20.9270289873750	51.9732751851361	42.8174837401914	20.1276458279041	19.9787347166168	21.1803059268098	13.0130224765747	29.0846897194804	28.2513847856599
50	22.0360466200958	39.3082925379917	39.2901918437496	25.5236892478787	42.9637904379575	38.0401435619679	15.155960366166	18.2635373056369	23.6454112142832	18.3789257753231	18.6098516758166	19.6545674545167
51	25.9372635716035	31.929986211425	27.3075833066536	31.0773404539047	42.3950781688014	36.9931762456513	11.0681896687678	21.9363119138546	20.2423310850877	23.8019987217490	25.0851361024143	19.8700639180314
52	12.6671537254615	24.0950832783639	21.3106170874198	21.5226132237264	20.5710094388111	25.9881010956584	14.1391481912997	18.6024851815362	17.3496191668064	14.5242509127374	22.3431509787533	17.4813726699749
53	14.3968661957998	16.0668006622849	16.5811755734701	15.5496381490071	27.6515666349257	19.3247421583372	14.2532578318922	18.3601044990431	14.5245360474447	16.7896488087737	30.0769861881439	9.21713608976626
54	16.9147058857164	13.3415329862776	19.5552932999442	18.1569881748450	34.4439975247312	29.3664880776654	11.9021953742755	16.9258199801144	12.4769921268709	10.8943391111481	16.9786640837254	10.9703561065762
55	13.2064105211162	30.0074615584052	19.8538015557843	20.9480967046773	14.0623724147444	30.6490754508306	11.1400125112587	26.9500512625236	21.7002375130952	22.0634890986874	24.8103472926934	14.4106385385493
56	1.72341000215007	0	11.8084925384777	6.43549920123816	24.9845846497207	14.1855113246707	8.86883182671058	8.87516662968524	7.26564355577796	6.49637982320722	7.69736188192278	13.5915823351721
57	24.4551933581266	42.6811315408097	32.8293020206809	38.4321162521425	45.2942145584255	34.9270195875999	16.5694217425913	21.2970199506825	17.9863026319536	18.7760060620233	21.7030020327103	9.88486719311615
58	29.8810238312512	33.0482201803742	14.4019720178579	34.898674675141	39.9086432623578	19.2440201352552	21.1572388300467	20.2243491118404	12.3509462335989	15.8726181904395	23.4071658713456	28.5121623507626
59	17.7143217183858	21.1387323094439	21.8360308269664	18.4111554425307	35.0304318071613	34.9170349949919	13.4076923742076	18.0173306893036	8.59154729510696	16.1478285073778	13.6404478019317	24.6185740351362
60	18.3701804398085	21.5239344511389	7.46519895096129	20.0726293586442	21.1549324869885	18.4759158974325	13.3631448250375	12.1150410009147	17.9559953257694	16.0333441620668	18.0035999547837	18.2526334463743
61	20.6472143630952	31.4923873989637	24.5689439434130	28.2753577020858	45.2733894089706	23.1992494762912	11.4288922015612	19.8355810356095	13.0580183713866	22.8067805919204	21.6137318260756	27.7546215429035
62	19.8205555772323	36.5057118442908	10.3329934544202	34.5259902695131	33.4733833509991	30.6866559582498	13.9952614018594	23.4573187093469	24.0359432553928	20.1471538236355	24.4365145771705	26.1284736287
63	26.9229304426874	32.257626717988	24.1070676940751	34.8371026836904	34.3285418233555	37.1792797515616	16.0302967349842	19.1791747778435	18.5423958598374	16.9527454766258	29.4982876389399	23.443589093370
64	18.1993589196479	32.0310576526051	30.5065312976139	18.6362058739819	21.9392918728917	34.6987683727143	12.4576032464129	16.0464457156757	23.7229328252155	20.0934413481012	19.0621833918782	17.0315508848107
65	23.3385449116221	20.3963759444700	14.1488635529397	15.1396630971583	30.5053960231434	27.6370009953211	8.28636406238983	13.7501480773871	13.1498768017449	10.3855882125468	21.6233938888233	9.797186840444
66	27.9128089855487	38.9200619319839	31.4999161310728	29.2067766064903	36.581308520353	44.4948902663933	13.9531195733585	25.9221092276829	27.5412151421193	16.7729361279954	24.9981859583321	13.1019499704112
67	24.2573630219514	28.141152811445	30.3520295568083	21.1452317598914	38.457158311134	33.0480305644972	9.73198428087944	20.8081601160079	12.2696643004379	14.0423597407421	20.5775227387621	17.2974808253908
68	18.9676739743197	26.8177848395279	33.4495724277883	17.8334882546521	50.7030903075616	26.7828361423242	9.11579350597885	21.9337005746502	16.0439392124899	13.8010795093235	19.8066912601506	14.6019243495150
69	30.972217420959	59.969898319354	34.8721376801063	46.3086756836472	66.8680137420051	67.8523798266702	24.4365927209343	34.0401169939224	26.0362206693513	24.5229325776959	35.3226441036327	33.5268754595962
70	9.847698187828	20.1495619194716	19.9702826860638	27.7093025358631	29.3618846102555	14.7625921785251	8.6959789854757	17.6809309093079	11.6753757225926	12.1487765775479	11.2420152452675	22.3371442398901
71	33.5953975384642	38.9073766480635	21.1225986297769	43.4513154624934	48.2817381756343	29.8280264163385	20.0154172751851	23.1015484863249	26.6364873255191	19.7725661228967	25.8820518616026	12.3354620047496
72	19.8103839037415	16.2097943412378	10.0895437769684	20.0005314241969	17.716504179648	27.4297052759399	11.2140643527168	19.9624311748076	11.6250984902067	24.4118365938961	23.5284444279074	15.9562396886066
73	21.2993166446174	39.8058791323833	27.9717790949164	23.2614335092760	33.9450803489858	41.7168215180104	12.6543992625554	20.3167239575141	17.2505535282318	22.1993627080906	29.8375731798388	12.2709160189584
74	17.6177557379216	25.6693608280093	18.1652772678107	22.577964131557	32.3013254220395	26.4371512154092	10.1566267968537	10.9359078291674	9.36523917749645	10.7923843858402	17.0843765229225	8.93541401898921
75	20.1754003460208	32.3570134348314	19.0699471773077	32.048099582136	44.0895205475177	32.3493336907536	14.6605846307484	28.0709761703837	21.2059019827385	20.8346506325797	16.7395933962619	26.2552794365869
76	26.1090449490476	25.38113655295	20.1190913368464	38.7173812312120	42.8036638692155	31.1215256907126	13.1852712468443	20.3509834545189	28.4319637830286	11.8147301803275	18.5603647632566	19.6821454295179
77	15.5715391406789	18.2786042414490	13.1684714806844	26.7819138659484	20.7044997707426	8.13324981122753	13.7450140869408	20.4963409391870	13.6847202537476	12.5868341465309	16.3389095809377	20.6883680743179
78	19.9390465783539	30.1487238262641	36.6006478996909	32.6671885017233	33.6153939484010	39.041511554042	21.2330314444934	24.2154447181363	14.6355708870761	16.5507793053072	30.589735720297	19.0926493108283
79	7.0595611329832	5.02362831535902	3.29205106785261	23.317101908751	16.4672108774293	9.06039759100174	4.64021804967271	5.173216847949	0	11.2511079468697	19.6629572596854	4.50418172600222
80	24.8258323060909	30.7357463290942	31.0987687582553	36.3005006741734	46.3896611307319	48.0261610590939	17.7564685109668	16.8530449133343	20.7491451378387	21.3635738976254	28.0092511622176	25.6687146436797
81	13.9611683470352	19.5771643739102	12.0259936310615	20.509609361543	16.968493697237	13.0188681995152	8.72857511030714	15.2004052897454	21.6543275188559	14.2946585917815	8.9665186097127	0.836522167039382
82	29.7379163008009	26.8722840547192	12.0408619121366	29.4727608122261	32.9632511276414	11.6774058767795	17.5351726716745	8.5898189205524	10.2105731132799	18.43418451466	28.1561133691557	13.5356793010765
83	17.2893411105136	35.9472131321991	13.5833065944897	29.5319997475116	39.6997025318692	44.4276898837135	15.3698268706571	18.2474586054068	13.5297541642274	22.3385583880594	23.6193197279441	19.3658184610700
84	27.0042345539165	36.4532144541279	30.7189006677880	23.1215863175765	46.2393472254232	42.8145417726581	17.9539945648603	25.0817491851568	17.5254661398897	16.2937369325657	28.3641959790783	21.1604428868534
85	31.0401965408317	43.2591144326124	27.8901966218279	33.7203775257459	47.4616445171672	42.2036413550706	17.1623659274549	21.3682831282400	21.7041067426892	19.6652731741793	26.6512550281027	32.9124753274225
86	14.7795360681180	31.434034463384	30.0728568645764	18.9013766486106	32.1014686724289	49.6755214489101	10.5233085459629	23.8931453044333	18.0503191409242	8.5192638703721	28.0720317400805	21.8117811375296
87	20.6617096499448	25.8894159154720	9.84564626981764	30.6418032414946	38.4447220952380	18.8833765554220	16.7315030800391	18.4157046896718	11.2523203964218	22.4666798996591	11.4444944808066	14.371055341485
88	20.9727856330655	34.4615875121191	22.5489654084427	31.2863141899575	45.7493864926381	39.7496995810517	10.9910395123740	25.3746807689187	15.6188867708430	21.5265968484577	28.190357085126	20.8247295065450
89	22.4551851853115	33.8041607311956	26.6816661220341	23.8669043802455	36.9002936692313	39.1321697339143	14.8455163445625	10.4251149185788	14.0016118917256	15.960278388431	33.161898055553	19.6624737059807
90	25.2219215357441	30.3087397645345	18.2547114858839	29.0118461637875	30.5950673964798	8.68556281173443	17.3064081531914	14.1706217303924	7.56799053288817	19.6804562962346	8.50427200679262	15.0528693356405
91	29.9898188548171	23.5633624505697	11.7519894174333	34.1399523065201	24.9773081121830	27.0226676042984	12.6267849334553	16.4364278119136	15.4904245823016	19.0670501189464	9.01268549623486	14.1030762315404
92	22.1197840641006	17.1714853704036	10.8911858806971	19.3718171774681	23.0397466010294	16.5624731337504	11.9122275398074	12.8908871765275	6.04542506002518	9.05267522335872	23.6333690654841	16.590722299142
93	15.4698340821748	11.8462089494250	14.8706895579657	22.8839199566436	29.4238306992016	30.8341942093676	6.20438089796373	12.5001405493180	12.0351824781693	13.3620880871820	16.1236314515652	12.0461601653683
94	23.1088246274502	26.5107956827135	14.0806955562619	34.665194036675	40.6692389500496	18.3299053990599	14.4230309216336	34.8732636206231	8.03070308486758	27.8332778462136	25.799053988633	21.3126880361952
95	16.1111173241369	26.9351076541543	27.4368524729299	29.1416088280197	27.0660429995649	46.1243576479716	13.7594658485009	21.6341757691148	13.6300957874657	13.1293172575350	25.8306099684089	28.9191936459638
96	22.6255548926359	29.3489907070908	18.7849085360003	30.6458582714122	32.8295293150598	39.7921190697611	12.8162848861109	21.4133779815280	13.8445279500435	10.46395212276	16.8845216943763	17.1843668636516
97	12.5634021164618	18.4900282894354	15.7637306744470	15.4665135439657	2.23996978524543	9.36992923147164	10.0503737606767	6.18813739099604	6.88545692754897	16.4209610404361	3.27482000253492	12.8099121382013
98	23.6840590074063	30.3370378736628	12.8184317787394	19.2270201951578	36.1554951765058	13.2155714583284	10.7825458461820	14.0308253503697	10.4232442727732	12.3324676552886	21.1957983455466	14.0338647136081
99	20.2569254762449	26.9078926762136	7.18553735024646	16.2419043038519	22.2733400149631	7.09251282577702	9.36436416809393	21.8167520643356	11.0562974166608	12.857582000464	16.3377931476156	9.68787413154203
100	17.9527324975962	23.5076884565969	21.6762668164277	19.4308815918239	25.9104082275508	37.6478937305426	9.4078100994856	14.7009174297345	5.66818770827388	15.9786146117646	18.0872867568384	18.7973373990962
101	15.5602063793769	18.7618777051378	8.69020937838904	20.9124671440671	39.015076114216	18.8360491650574	15.2924215421052	22.5789184703843	19.9030019114505	4.51131940594816	20.8093575388144	6.88734658336635
102	8.17333474456716	35.2459549624377	22.9741034660529	33.7928813803239	29.8445161345190	40.4168242696728	12.017032160226	21.7199431110878	20.1842010332045	12.593741189741	25.2629320259134	22.2290334396045
103	30.4577566668566	41.7183706164288	24.6789122868698	39.0227148339817	36.1285344529918	32.8373056546345	16.1667267187433	23.3873453941893	17.7350357885129	14.9081281441657	19.0405489033135	23.1959768161377
104	25.6154897651898	24.9018644514946	26.2233062749440	23.1082944157665	36.4814903186981	30.7449200314098	20.2395389184512	22.1961044392938	8.34382821963053	20.3514075176508	17.1282464640064	23.3224827620195
105	13.1152127978253	27.1488116033260	14.6856060719979	25.9224503073344	35.3939422621625	31.4538424038776	13.9483515404711	25.8531854107294	5.71196073506628	16.4455123666772	24.7871321134745	25.4780475839570
106	21.5041734095394	25.5898340699176	0.223440836902569	29.2315756059546	18.0991555480412	28.873407036292	23.0757555537876	12.5624442968284	20.0609356907476	10.6907024997114	19.2327607964015	17.6890516435204
107	9.90606515193975	2.0952633629443	14.5601529980260	17.6848474084295	16.5887948096617	22.8655789296098	9.58089923621824	7.30560489369941	10.0434610346841	8.88889179886828	7.15642194492476	4.57116459319105
108	23.7589076916668	38.6337348440187	25.8544375661754	32.8737755411300	39.2449686007104	37.8975472786687	12.2367247756583	22.8892935558740	16.8033677612973	23.5911345123756	23.4182164827530	11.9231895242131
109	21.6210258138190	28.2234566704373	22.8510646001567	25.1651450440372	27.7907126794872	35.2734148868974	15.0790058927232	16.6290634452026	10.5905537584883	17.8961051658583	21.1202182723161	12.2184594350945
110	21.8523475311942	34.1148202534482	25.966128471001	29.8150177614410	26.7943888274416	22.8695285491233	15.9309662430474	23.0627483575937	16.6198282158774	11.3629595458057	22.8229629804599	18.6565830399449
111	35.0311858931875	54.9329587509326	23.2985501758695	37.09557577214	53.1447992512943	31.904180882282	16.5747909498148	32.0560920380092	18.4917847194997	25.9520892427215	29.8943289173112	19.1736539967920
112	33.5140774150484	48.5009571882677	35.7699748945193	41.3606311845023	49.4273394954666	23.7790533328367	16.3941555035672	27.7103137068556	29.5387450327637	19.6403066476066	30.3119443569861	28.0095625216665
113	14.2436423025709	21.2572026736677	18.9023863802159	22.5475279361647	37.6622819703563	17.6468918428677	13.0705314924210	11.6374246286161	12.8447581920587	10.3343171856897	27.0219129804194	25.4597351879697
114	26.3175688821944	30.9829147660369	16.4434047061026	30.2686123407336	25.8048172450717	21.0354874452805	13.9839724730585	25.3951858890263	19.3679864830179	19.7818867033172	15.0410535078522	16.7652400472612
115	18.7768607305013	26.3312769668409	35.9935991034093	23.719774263192	27.3891744505887	34.7933268149085	9.59958973917385	17.1013298789299	21.0874575121524	15.8208682685415	24.6858567289390	23.3152069954033
116	15.1179620851753	13.4722908853537	15.0138219203394	23.0313261776153	27.6921214232891	16.6577391441638	8.23045298045675	11.3016423055307	14.5928694236872	19.8788756938831	22.0180522659541	12.0946304194643
117	28.3892141387367	51.743387615117	37.4631466297615	20.7088788841806	29.7846842461244	42.173380032482	21.3770886130177	28.7339068043573	28.5306643918845	25.7897305117603	34.1062880333674	27.7301380904701
118	18.8757949325348	28.3261220174738	10.7259444272373	16.4241507590990	37.2250328625115	12.7598700127715	13.0990544476228	16.1423065607500	19.5117047291202	4.58843821763159	23.1756308704618	18.8671942052526
119	20.5814032816569	45.9688105438511	28.4683645553445	35.9595064048967	38.4646773489382	38.4821229106395	17.4517532296568	23.2103013565204	21.9653643841656	20.9744351831627	21.5588318134397	17.8653882766025
120	20.7665539974282	31.2973291213749	32.0623100130429	23.8900470140508	33.6920986938351	32.0241315716488	3.80491766009946	13.9780376419586	18.6541344135651	14.7797604271297	24.2823650642577	25.727136929987
121	27.4579227337202	49.8499630152089	29.3995114958085	47.1629881371708	40.6142792258147	45.8497948943912	23.035955815875	22.3155371708148	25.4048081967304	24.2559964650574	27.6556062802707	24.6079205180254
122	23.3398914103880	13.2531085836914	14.4130150496650	13.7674686888117	18.4770278127814	7.06016568337538	8.24268365646535	8.17771996967091	10.1677455345996	5.25846522749765	13.1937772789098	5.63227172274414
123	17.145343264547	18.3663760742662	9.78936971162972	17.8258726503533	25.9285375595454	13.7611910222112	8.47616666901492	14.9974642931452	12.8088807698207	15.8413077089511	19.6219479050654	19.6124278754162
124	16.3725430862710	10.5939380467589	8.60953302696551	25.7029068998466	16.7581677713940	15.3659088223625	14.0258698612208	10.4154703716253	12.0493722139905	9.11926189701374	16.2462183980302	8.2891967521012
125	28.8593311385391	29.2202306983755	38.4590866180988	40.688435640168	39.5738000092951	48.0055637495299	16.9207808630939	21.5744888926981	17.3791739574207	22.3981012637423	16.2412951116721	17.6343968899405
126	18.2975314161061	32.8009561692615	15.6174350699060	41.1006431468662	46.7278033717338	21.8886833803306	15.2425707467794	24.9364647483231	6.01078985823028	16.8192043455141	22.9923503994364	14.5733233794991
127	20.4347328999620	37.5403012448535	32.0377646477662	25.1991342464530	39.4395114658339	43.9113335837038	13.7232867745119	22.9522024333917	19.0813113317100	18.3713066678526	17.9906674213097	17.8273203210901
128	16.1593502940387	18.1343446624431	34.9028249724189	29.066146985048	39.1945355479243	18.3237686138472	6.59333531640318	16.1293703366909	16.8982531260760	12.5926119534482	27.4389533276399	20.6594393055434
129	20.561248709264	19.9011485059902	29.6824805307833	22.8951166359994	30.1774059908512	42.9521311173949	12.1048387301776	18.2843363087583	17.5364243264773	11.7737201379328	14.3385115100898	16.9110803249840
130	16.0765386459406	13.7839159027854	13.2247840674495	18.8913802921705	12.5612428125847	19.4642925596043	17.3871914247257	18.0963683675193	9.97755059633204	10.4680526925064	12.8041503436898	11.4570667468229
131	20.8801733311101	28.2791274986675	27.9482056815600	30.4570138763856	41.2757693235104	42.9717852676815	11.9694763821812	25.6605845190471	14.1354120305083	19.2209108951776	27.3965535822936	31.2832534112265
132	9.87165148178731	14.8616089062276	10.0709370131307	13.4970299531538	15.7651445677906	7.8471543192936	8.0229362187076	19.0258686887093	13.5949940174174	8.17798918651743	15.5417023476735	14.6752840463681
133	9.45685987581147	9.26598545681132	7.92880051266482	13.5429104926447	33.3412207712940	27.1668727695122	12.4101333449838	7.96564599276118	19.6836375389091	7.87852927508547	14.3333162474687	18.9732895574104
134	18.9328821234401	12.1423573527028	9.3115871864958	21.1392228851967	10.6095956663679	39.8447306866002	7.7816255041539	22.9918707311476	5.90290545777404	9.68963842452836	24.0349480495137	13.6362569293564
135	16.2204577808114	23.7543948545009	15.6913633619307	21.9653926888493	31.9920002838322	19.4611125285717	10.7221108911253	11.2104196433362	6.19946296786916	14.1734086836282	9.16150009970637	17.8927231213459
136	22.8507978063729	30.6502486702799	15.728051557827	26.761168095857	28.4809748249929	29.2587481633278	11.0244863648383	13.4092417884779	15.0792787865993	15.3900891032929	19.4491803982405	12.9357939201646
137	13.5141983461307	22.6755769691298	39.79788847479	26.5056620198887	39.8491947793179	40.5198679506985	11.1709848030963	18.995235065082	19.3574276920656	16.5380475958534	23.0868282319731	29.8433133791448
138	20.4079651120736	13.6202230764176	26.9760270477876	23.5775277623059	26.0485454250726	29.5901825025086	17.3097269036871	11.6551559688841	18.1409864691088	15.3937592186331	20.9031567134826	25.7798230932421
139	9.47884434549655	7.59125160968225	12.3320298784612	19.3543187727357	15.1718134873842	5.41409609032959	12.1982142537897	15.2513993102488	6.85863706267116	11.7859453565760	6.11196005661244	3.03291849867901
140	18.6344134003992	24.7846044975389	19.3718230114972	22.4345370147632	34.5681096965714	21.2285414565823	10.5283901271469	17.5731861216124	13.6471569651886	17.4660657535300	30.4040858798789	12.0228794773496
141	9.91768512811573	36.3524851733562	4.2228952248096	25.8474050776375	30.5055342269828	23.565394276293	7.89654178834909	20.4973548810748	12.7246995031824	7.97569277423971	18.9303746358438	25.1171480802038
142	17.2338961846871	4.24982899622337	11.6650625409462	16.2666146718148	10.1819613176746	2.14466337221527	8.91002376041443	8.99692295800124	1.70196654601528	6.6051393730203	4.53284090774003	12.2574884489894
143	20.639211116709	35.0281284993117	17.8556382149683	22.7203879188701	48.1295757257653	44.0645508725136	18.6127905428799	24.9752889571762	19.3754177383336	21.5356130325905	30.1387890621971	19.2102700553331
144	6.91294678483043	15.7085318640366	22.0411025101998	18.5363226436936	28.3505488671353	35.2798418088363	9.06914499137327	26.2871830066040	15.769342414057	10.1450842315644	9.74133757590704	17.2939091597857
145	12.3578179623342	15.2622621723611	15.0245949148595	24.4674044754376	28.4863604728038	24.9372680208709	10.7078438051693	4.78133422280798	11.7402448854119	4.56845514327289	13.7390997887578	11.8204617635872
146	25.5218510574030	37.8808235077344	34.1782260757372	36.7592433918482	48.6110947626109	50.9587150493046	17.1040909388218	21.5428787923396	27.9703073243651	17.2593718395201	28.6212099939036	38.4121757431474
147	19.3019801981154	20.7613473592826	22.9874390623931	21.0801874702429	37.6194544964137	37.9977227156991	17.9748887986255	14.2875622716153	26.6415249647161	22.9336565911057	29.8239199260185	24.5682384570031
148	25.2882590646383	44.7339982596384	27.3606141736572	22.9391632039483	37.1220521826142	42.7937701881999	21.2898677708271	23.1075510755057	27.8053861042202	22.500876403555	21.6586920324935	25.5598685737956
149	19.7591217292661	10.0275141057701	2.69079267078777	16.9727487339798	16.5109770377606	19.4616217768872	12.8682733021745	12.9233682609161	2.25767357658436	11.0386511227437	8.72631794436397	0
150	16.6239214887296	16.6491595156196	33.0837373205810	33.3906716839834	34.6370900954820	27.5013237701822	18.6273425008176	11.9169969956534	12.9802683451353	17.5265490389647	29.7138631966151	12.3687694161872
151	24.5289762673139	35.9011496625316	21.6648172364562	18.8342777331030	34.4605719526224	30.3190171620442	13.0067942741172	17.4090645555808	15.7123807711966	11.4746175385442	27.6663251825002	9.67591305746784
152	16.7182927866167	38.5188741824281	18.1285560310261	26.2675766799442	25.6315183816697	21.2559135229633	15.2663042717191	25.8637550355775	4.65532472323687	17.4708726262734	18.769344877895	13.6681188042464
153	38.9200897432200	46.3492852163722	46.0862455848212	33.2081418427957	55.9863270833158	51.3124214237862	19.0977883638959	31.0613381544864	26.9636854352034	19.9908468710499	32.0058555606631	35.0086223770767
154	13.4077316646191	7.78640679330351	3.27243625644139	24.391413378237	24.0649017561934	16.6410820126503	10.4543081226914	17.5083326034618	12.6458953763874	12.4566806354887	17.3036346657207	11.9891934427258
155	22.6830232347656	34.7120953809656	33.2242295981906	36.1510130580417	33.7850658494842	26.6911111135814	21.3985122357287	18.7070026845311	15.2023155686222	18.5274488958655	16.8655575091276	18.9378466143438
156	10.7862725035212	26.5055819011998	20.0426750077075	22.7174412765857	28.6469622317498	21.9752895536764	11.0169261644783	15.1400546493553	22.6373909638095	15.8018057589582	27.2134531562204	16.7802642462849
157	25.0221677561323	22.7072763056345	10.0986224169826	27.5553738530723	25.4393524414935	6.74860945162883	14.331074965188	15.8947184001511	1.02781519416795	12.1689975064555	24.2381626077742	14.6427985521192
158	20.0433456065155	24.1956041014554	15.4367943733333	23.1947736574123	31.1363936426097	20.9762516159397	9.81165742215732	18.5399657521882	12.4878342935903	17.8181174618467	18.0873496285473	19.4757578881349
159	15.8030247219624	32.4452027679862	14.0655695854497	16.5258878452592	43.8742852001796	38.2833424370524	11.7692189900344	12.5845273588780	19.0484835505583	13.3934072236645	22.5949158720594	14.1432328241798
160	21.713050146714	31.4917979384741	17.2505758703187	25.5088037821167	45.5786883315764	19.9285217982073	14.7460676670687	27.1316841521273	17.7670070377265	14.2276480403068	27.2538437769718	21.3491443931242
161	24.9443158114702	35.3444984248539	29.1195236156747	32.9024116097063	53.1713653550654	29.7644552412184	13.4122146282797	19.8940906780956	20.1620816852494	19.9759607825405	26.1307160235901	12.1278983460212
162	23.5894126956785	26.6967149566538	17.7825791018995	32.2395565491378	16.2639654323153	36.9842171428694	11.0062348269730	15.1709614212648	19.5744596005734	18.4585367620652	20.7142560484258	20.8063501801521
163	15.8332569530201	21.3068648552064	20.4531981411816	25.4477282497153	34.3594648421211	42.412177199923	15.7521637161077	14.0427655408623	10.5894846078038	14.3944442716724	14.2931754031271	18.6646977426935
164	23.7094253692185	23.4233873091122	24.6014460569678	29.5703013516779	19.2185115234758	3.88916668588385	16.4218889707637	16.505904430138	15.4549262292785	19.7147830366202	18.0494117214013	8.12277763676333
165	8.9867124573275	16.9110736945603	9.97399583122526	27.1882854141287	27.4953978360657	14.3172641893690	13.025328713915	17.1821267626279	6.91489500321514	13.9529702342894	17.0930577495172	11.5118620999440
166	31.8599508488565	26.3384852960347	20.2893588941896	40.9008901979128	33.8833909400115	13.6426102625866	20.841994235234	25.5904134442344	21.9790227351619	21.2765822696228	35.2224907528215	16.9856644910085
167	10.0663968253930	12.5209577338346	14.7066284848617	34.2829087561702	28.7429425076759	26.0420763858496	6.76736462383531	11.1315864059962	13.170281066363	9.48597858073405	20.5711956746763	15.1942826201594
168	23.6590577906025	38.4915282592475	32.4698708297715	30.3131458579928	44.1083752024607	24.8126105401350	11.6484387558476	18.8111726105088	21.2034260584908	24.6698091197331	33.3521552289951	22.4318943291391
169	28.811436196856	27.3632596601846	29.6655841945122	48.0290333271611	39.3621811917737	21.8874304729323	17.0437957368678	31.6351228963799	24.1922633264171	23.2090169366054	34.474538304942	21.9191785666995
170	28.8173108728948	34.1767032473092	27.1421927652196	29.8841218687654	18.4731635805705	21.8328490989515	14.7727472639939	22.4259907414494	18.4374794982029	15.1188112671829	24.8606026819032	22.3565782074352
171	17.5909092106400	27.4442151463275	14.4457847142870	26.1026228459883	38.1394480831292	22.9944459892455	12.7816767400773	20.8048253408416	20.6611651354383	7.95210537951822	20.9030913917281	19.6472192361434
172	41.425634959819	53.2072364953579	47.4046577784976	40.8868401789606	62.822810975108	64.091804037321	21.9606358514146	40.3199761750541	31.7833342544134	20.3616487818821	37.8094176161397	39.8151887662167
173	16.9406473095776	28.0948045506905	18.0324929980270	31.6778806204018	32.7170559622926	24.3044846192529	9.57508329683893	16.9175479329112	9.68450044813403	12.4998618292638	16.6047610106483	13.4721053637571
174	13.2093110629737	11.0239557918584	21.6890816992634	22.4859924709357	14.7881188357325	18.8236356968097	9.39721471516237	17.2641251420679	18.6579455839832	13.5082078703470	17.3420646985290	20.3380096736789
175	18.2371372526101	32.393618110835	14.4764334102224	28.0892283768247	39.79400420786	17.4879819459872	12.7212649271809	26.9239738424907	9.72844865120386	20.8706453637167	22.6868920875468	16.0531421878999
176	16.9036792993445	6.03370864605045	27.1924782683087	27.4648645650951	32.6378213251328	37.5265320910847	10.3760232859272	15.6020767528558	24.5236089171154	7.52014647040745	18.762773765263	21.7653970825181
177	18.9425249342286	30.5882631260299	15.8403018338416	27.3209006225542	30.4561438319684	19.2732298860077	12.4513988632985	21.5685741718420	17.8733697998329	20.3499080668423	14.6942898835821	26.9217372422179
178	18.0259530429408	31.1664790030693	18.2456482645111	21.7020343166908	36.5413770751995	34.1528614917970	16.3169855559586	22.2582398585809	16.8073319291843	12.7013432198114	12.3953900087560	13.1673569442028
179	19.6255137959767	27.1468825204709	19.2634579592471	17.6788365429801	40.9603923771277	28.1880485655862	14.8275013403806	18.1517759105323	12.0814049636328	19.0674103982623	18.2283354322075	16.8438595253927
180	15.6567959535965	38.2496320226817	21.2018323536457	37.8828178973274	37.032888006645	27.7431947678479	19.9688117710648	16.1355040363818	15.0690335067990	25.6647264623067	27.9885175861334	24.0824176203856
181	30.4182839285738	42.776571248679	38.8856713494810	32.9089618955559	60.7841758924	21.902907427156	20.6588673229167	25.4556942158883	17.6441499408568	18.3206062250048	33.0651835661989	30.6722667356021
182	15.3349456003336	44.7062875316397	35.3642720367813	33.4122666648593	31.0023740753419	29.3850738775462	15.8578821633247	19.8868583042586	17.9145120136899	23.8788321281659	18.4076290301339	26.0316423391598
183	24.5727381498692	33.5915908332557	27.0373542771618	34.0975186401124	44.5981696901316	36.4993345767806	17.8407619305568	29.1584695893832	16.0625330375557	21.4600270331475	28.4619766805575	15.5673811485431
184	16.7293741526181	20.5062506766397	24.3796379547005	27.9561275457401	33.4076231658713	40.6143987004914	10.8363665447935	23.6431080753806	14.6826797539309	13.3130893440142	12.4651757991497	10.7633943870349
185	14.4655050694022	32.2043721898934	28.6365371378894	31.680365598952	31.5272751954521	23.0459130585963	9.66282258961047	16.1133335749475	20.348017514909	20.6949585423534	29.6159537404571	17.2557772790036
186	22.3074365797583	34.704141142228	34.3241518777984	19.0800556444082	38.2016969902471	39.9641014155931	15.1739349322695	14.0295361489992	18.322772526153	20.7281697407704	25.8204625460863	17.5310472867070
187	8.23164835248583	9.0728066130186	15.2816528873971	2.80490486113152	24.047924374438	23.9303711492685	9.82937310827645	18.4367131883164	12.5859141289596	12.9468957609316	11.0402901531786	4.97163652368686
188	20.1823503825878	30.8211834412411	24.6892743790502	21.8192994969111	37.5001688516324	29.1733324950149	18.2752856109290	17.2872518814844	9.36565849401248	16.7230990686056	19.4328465268138	20.5570767169562
189	9.77286713916957	30.1260168125924	30.6411265956089	23.9388913020710	19.5886700624878	24.2278919661156	12.0658192326049	15.1392893056397	14.3956826468551	13.7408000362206	13.4414819101443	19.1186637766738
190	13.119518434192	16.4564357556839	16.9431871617938	15.7730754720865	29.0051074566902	14.9957235915748	12.8390365632379	10.7362270228266	13.4168761033130	6.62497196372634	25.1431050962942	10.0704635574678
191	26.2751709747997	36.5530838976991	30.8295382487333	35.0714148567253	44.5579711445409	26.9544027203121	25.3278478721125	23.9839162435157	25.972960444503	20.6816592873998	21.7038674923286	19.9494136171842
192	27.9015138723497	23.4316924109131	25.4162681671692	34.8029241120001	27.3166073951907	13.5875394038963	11.8068050110012	14.0963313312482	23.1648387291549	15.1497762252859	29.1937452528660	18.8602449135381
193	24.7215674381338	38.6923989738049	29.4936553459955	36.4889146971464	47.4851631991958	49.3457280631832	12.1535848786177	28.3178091270939	23.0360317017588	23.3498930473148	25.3611196185047	29.8626196322732
194	13.8230013188847	29.3535246054783	7.00195617133201	15.9951514400686	23.6390779926159	20.7919373327551	7.3898010730223	18.5968436139414	19.6870026947999	16.6895389039391	14.9185995874375	14.846605149334
195	20.8278172110449	9.42062314617604	17.0301701589788	21.3465133511676	15.6016247700956	30.2645026608463	15.3537458423015	16.1842562140648	16.9145218864763	18.1579664051323	22.7434021715590	11.5589369130061
196	23.8344382007921	17.4729501034790	25.7941075320392	30.4474704883749	33.7307658139968	17.6980740133830	10.4459999279339	16.7739079182157	11.7501598063816	15.7730512144922	15.9278299995418	12.2427071800046
197	15.1506123071634	27.7983865653293	28.4705139558841	24.1229995898322	32.1055789746801	28.8914882675497	13.1341771292679	16.3331210283044	17.5881890703844	15.5509517056042	10.9821864705724	22.0141112687750
198	23.3587034907259	35.6466065267715	20.9195653702213	34.7112970382114	39.2616955282627	33.5127462739551	17.6177913877347	23.3256518683835	17.1286927272316	19.5095140623971	34.2686367094895	17.5394634123204
199	28.3097738526049	21.4844002821571	16.8157761858782	29.7601839471379	41.7304288983874	26.2331113610877	17.4557324927464	15.3414936373832	19.6663834174105	19.3083710692989	19.3117192599212	14.8107880137521
200	16.5395474114015	31.2838840973913	19.2379382076345	9.63172180015134	27.7839145959329	41.7571676858998	11.3659071393553	19.3077886280578	19.4377205543357	9.61425839607543	23.7111991043696	15.2020320995493
