# Supplementary material for: Simulated data from a genotype-to-phenotype crop growth model for pepper
Source: Data Brief. 2021 May 11;36:107119. doi: 10.1016/j.dib.2021.107119 (PMC8165395; doi:10.1016/j.dib.2021.107119)
Supplement: Supplementary file 1 [file mmc1.zip › Full 100 GxE datasets/100 -- h2 = 0.5/-1037407623 200 0.64 0.48 0.64 0.95 0.8 11 GxEyield.csv]

	NL1-15	NL1-20	NL1-25	NL5-15	NL5-20	NL5-25	SP1-15	SP1-20	SP1-25	SP5-15	SP5-20	SP5-25
1	25.9532361924967	25.8319598780069	14.2774263019214	31.7301569917038	16.9341097768178	20.3581078710437	12.8403178724957	13.1050317749543	2.62358313870269	13.5953180994728	15.2007736987855	14.6714998848444
2	32.2466764092228	42.8759268221972	31.7110590404236	20.0000343501011	27.3879266090545	40.492865359921	19.8034521594535	22.0499504018705	20.9638321439495	14.8892651953766	27.178478805945	22.6645011411185
3	27.2493117196751	30.3369196538887	25.6896921208839	34.6717043869205	40.5544042752548	38.3116573318879	13.8228018035778	13.494404840778	18.8692010466816	21.9662375007876	30.9319423486159	29.4847886038718
4	20.6312403838379	34.469800143471	22.6622863753924	38.0827583163410	46.5089684753449	28.0929694655787	21.3354231098923	21.7660646649029	16.6649441909650	21.6941017703897	31.8931248535436	16.6478924544009
5	10.5416418555328	23.465063077444	19.9062512865571	11.8565352123358	27.8060393389639	20.5345372196488	9.68767270621812	16.5923989873665	15.9719338608632	12.9971121896082	14.3518183887515	21.4325595837588
6	14.6691204471217	25.9580527066821	28.0861125500728	34.7468237818011	37.3632321188423	33.4095696282212	15.9852285174162	15.2131833170712	15.2104653459755	14.7381521363243	30.9580153175100	13.2265038963391
7	27.7079342275006	30.0852744384627	27.0625135654474	35.4228667111766	43.6040478726308	33.7112611787645	10.9499190650307	15.8111983498706	13.6431869277316	15.4559190468765	21.8881948686764	10.2837607657594
8	15.5493703338446	28.882441928408	24.0846975226295	25.5420437587921	45.3516538874276	22.1960805688085	10.007487211373	17.9345097841430	19.5008238545741	8.38362943964716	20.7186105399369	16.9096673244763
9	23.0680670687145	34.3438899096839	17.8119188873223	33.7432687770398	51.2431100142344	34.3668045470828	17.221940030488	12.1441121218431	19.8876522718557	27.5622072400537	22.5404794741099	13.5298692591291
10	25.5954558300486	24.7352830640187	40.5227494870009	18.7051619672207	47.7697447389858	36.231587112978	11.7781649625000	26.0623457438097	20.7841549362945	14.3653225604152	18.8251668651482	13.8349907977903
11	30.5277652980731	29.9478916162523	29.708658522883	29.8532756148226	46.3333995730875	15.3974858555122	13.6656399763544	23.1787566407226	18.8237037789628	17.5238792239190	30.8231487776692	16.7574935154891
12	11.2580644701197	23.1729677637156	19.1518486651038	17.9941340323443	33.9028360034513	22.0424308648039	16.8998745750411	21.4916920139449	21.1093992305310	17.6147247232093	24.1055136203307	17.7278873391388
13	22.1224557824252	22.6317392785483	16.1221215257936	11.6076707308987	34.8808464341676	28.0368263654612	8.92693617275723	14.2116561054816	19.4139402850373	18.1822070272277	10.6611658437616	12.4123595480397
14	20.4027751784275	19.0036869380477	24.7099361979784	29.790815348398	37.9426955829607	16.7070675658298	12.6650680835470	6.7009669302393	15.1311468781502	13.8571339138127	10.9156571744419	12.2606139757540
15	16.1765437982517	11.7331809832427	9.99435736336035	26.7196495950379	32.017222035022	19.7207373407105	10.1669640750346	9.91350320605015	6.04112441965959	9.05846209842886	17.3311665739143	7.53931296562473
16	13.2474143781739	18.7735658297654	12.4905466928175	27.8962601895167	39.9434861706871	23.8792866291347	15.9210173897234	13.4725795882265	9.72873249343133	5.94084243048295	23.8715365447019	16.0537171567779
17	27.2518093237655	34.2214078349603	26.3871847293782	7.98165851138817	42.6641210960024	6.60563427119535	18.7196873147533	14.2393125078686	14.8206405714093	20.8418933832369	18.688037212154	9.18511824407255
18	21.3849039414515	28.5575622518153	11.1158028018393	16.9806238107386	31.0313635205034	22.9576193903632	11.9733141506979	9.42970756357463	8.65878136141987	16.2198498200449	14.8582658602178	6.88200735781185
19	16.7004345637743	22.6958631312980	18.6100472265819	16.0165082634673	23.8761416316161	28.7615688264048	10.9125862305854	13.3799987670628	8.81934026108962	9.49998822923205	14.0086266955941	14.8374511542267
20	23.0409517801546	29.2769996752136	27.2761883649850	33.0811533345659	42.8264439322337	37.8902683321535	15.9843433343278	26.2033945408819	16.3891304052918	20.3617694783813	32.1997241236140	20.2641448756187
21	25.3197033230323	36.7394882664767	22.5898990564851	28.184972475514	50.9379955067242	46.6636519534996	15.5662971118870	22.9311951221152	23.3413913917000	11.1450684551299	17.1695829082233	17.2258988240710
22	27.5281744235508	29.7509973292614	25.9074199856522	37.1192417712044	55.070773502721	32.3810792526453	15.7874930043033	19.4588950189593	18.2499637654109	21.4537227680524	28.7972510852392	17.1808230149523
23	27.5570559950663	42.6909832924164	33.10366315563	22.2159587395480	39.2756488128669	42.8446495526369	13.7281162305383	17.7658358856505	28.2747030870374	19.3099877831816	32.4973384411526	18.6546604667005
24	23.0898374394083	23.9777320120117	4.78542345329496	33.5062410588104	39.3028128254356	13.5119042583205	11.9097882863110	18.7021632190394	1.74598390670232	17.6150183545021	12.0494121738600	9.78869149951516
25	29.1471178393457	22.9684005456187	22.5115710596329	24.7253170996748	26.5820825329091	22.2249461833951	11.4402390929040	19.3950591640892	12.0942803504771	25.3866513597111	18.6444940529739	14.7848248792599
26	17.8391759639497	17.4801211364646	27.2026612526964	11.7451489800800	44.2409929329935	17.9932145081212	11.4775356772734	20.728079165555	18.9281833189798	10.2109444297186	14.7700767867474	26.3050157516111
27	25.0795508657889	36.9259138185133	29.0883518402415	29.7239948751296	42.4036747303218	35.0427631152148	14.6756799272099	26.6456524806557	18.6319150154238	17.8331191812543	25.0579420736605	28.7744543035002
28	19.2436421194319	24.2888535552291	31.6892121155477	23.4400225672840	25.1044775802654	22.2847636798621	13.3204376867203	13.3003031691031	7.8356411808834	13.1824961051249	4.90298788762674	17.0169866445988
29	34.3248429501632	43.8201345978386	42.2473086352213	37.226839488833	46.8825156696773	33.2318705879796	21.7595258887914	26.8264989925178	23.7295245109902	18.9448023394627	33.2422829233997	20.1116041631190
30	36.545398089787	50.4395803348989	38.0754547451275	46.5455315498705	65.4376416946292	40.2649240597744	22.8544259084523	27.5631532507988	19.1808559641763	27.4868586530425	27.7379432764567	20.0390510304872
31	7.35447725919608	18.0934162668273	6.53281359548791	24.6803097536435	20.2331018043517	25.1156185539486	6.35242392659625	18.6288700698377	8.1595175881242	11.4631766133998	32.0358300325286	18.5051952473575
32	16.5191466595866	27.1565781741024	26.5995378364273	28.6988629619098	26.6083162231317	26.4151184759439	10.2827078239725	16.5623102899537	17.7568338925146	17.7894062624670	15.72427900465	22.4965744325549
33	11.2285707138199	9.18579456438212	28.8635359507167	19.5345669924578	14.9188424022034	26.0708137304387	9.5841848217072	12.3841747335192	6.15349440339668	12.7069656804414	15.3878764513244	15.5584691055303
34	16.2206657245354	20.3715014240439	10.2818933626344	13.7651161447996	31.191494960113	28.0842306723094	13.770173058902	22.5931193939824	11.8903575663703	14.5353459488576	29.0926581199921	18.5633805052867
35	20.2059345991856	20.0943148309383	15.0402058163498	27.0621105975641	23.2454443342056	19.7559372163779	13.4232382039176	17.8040968893983	19.1195765705411	11.3704972196637	23.0202321189958	16.0690762709216
36	15.5929942576861	35.0062751142227	27.6075662026367	24.9581625992705	34.571113530585	37.8326767723617	14.0740138726804	14.1567871651163	11.3165856905256	12.8063594497302	26.5937050524346	20.1261885955317
37	27.0984128703165	39.7790740273187	22.0850891899997	47.2154914096173	44.5274814498724	42.0814150105333	21.4552195239366	26.4530543203368	24.9668399109323	21.8506085704443	35.0219090017694	26.0237955985258
38	13.794211939885	4.99781380931974	15.7777730832904	5.26603206731334	39.4211995309969	7.97058604128745	6.83869649400676	13.1253963710614	7.02435381117199	6.95618575523175	7.3568255214106	9.36401987804376
39	12.2701518167915	10.7641960586227	24.3845694321846	22.148676938993	25.9639979496586	32.1287018898815	12.0884612658758	23.3013482096442	16.6849511667147	21.6522466388499	17.1589872534879	6.62774731512511
40	7.68026540326247	3.50801762673027	18.7465767526389	13.6151253378482	25.6159166512874	29.2053813869629	12.9538458194437	18.8641238632831	15.0922860143464	16.1572595412986	15.1511971863399	20.5414655708113
41	17.6195258939777	37.8449626828558	22.0156642644059	18.9036382862247	36.4584752207796	34.2068109588113	15.5672716610252	20.298847872279	18.2212147066089	17.8553339909943	25.7396741897781	19.4155833665532
42	15.2918624176843	28.0942852525413	24.8092236721643	24.5220189351287	39.5047366598983	26.449747044075	12.4427891414350	18.4115354574103	10.9566364341159	14.1252373588128	16.8000087938943	18.5341643743503
43	26.5644708571057	33.363210451076	18.6551698091279	36.4681891758606	45.0506476929425	30.0566186903629	15.4222824476477	25.9372615586814	17.1644183335415	19.4619418106393	23.8837626923721	15.9755195995869
44	12.5505180781273	40.2157827593208	31.806105115806	24.3305256798090	44.7032165736283	44.0200510293506	18.6078943383438	23.1003487730086	25.8361862852679	18.9739105457349	25.1988343255484	30.6732280721586
45	27.3123474423601	27.0338755847321	19.8411255359648	33.7887306060376	26.1318453527753	26.3519436198487	19.1685288109025	16.6163432584077	7.87313659503088	14.3439822094501	27.2415926343716	10.9914239916992
46	40.3562510840051	40.727157832305	39.5774066868469	40.8262178794069	60.3123094600284	38.7704811389698	22.9228996693381	34.2218231512834	28.2103346107005	28.6033935763703	33.3628001079905	32.7611727981198
47	22.7037706017226	25.4508116800928	14.1900237544894	38.3530818987841	27.0198079135069	22.9357308690762	11.4540019315593	9.15641560545393	17.5207235373106	15.8514367891389	20.3086936206545	16.8484902849722
48	11.4947882752011	26.8272348496510	19.8242693562210	37.9942589608502	31.9652174824044	43.1611192500291	12.8737366327313	16.2231038725541	12.5211354230247	16.2438738656185	16.4184407919123	25.4406319620248
49	18.1443020373952	9.24341671389106	15.5359589879177	26.3888341877348	29.0837783829337	22.1998699735067	7.66508005408234	19.5703759391106	15.5776597533303	15.3857427208933	16.6001816886969	9.20383104506041
50	15.6177146968307	31.1194008773514	26.2074888738053	39.3653721431791	37.0451482031419	15.0335440414795	11.5666233455089	9.89196321908	12.6339838937392	19.3073977092912	20.8071544838768	19.8297319020879
51	11.0223992904377	16.2256524886337	19.0853883678125	16.8760902838586	22.5849041171230	17.3892678559492	8.34175458646074	13.8883235160895	14.3683850810345	11.9460032428455	20.6594166534582	8.91321202130514
52	19.5035926241258	30.2831555012380	17.6460436049046	36.9356871464312	38.8390499295506	38.1880457664157	17.4965415124306	26.8272151678233	15.5720680839126	23.4085146223166	29.8829058699231	9.8459881771069
53	28.7309367132777	29.4465661618684	23.7461935870517	34.5603018186685	48.5726169796472	54.8485727981199	12.6885695814675	17.8717491518580	19.9797201131412	25.8136904474729	28.4487537816937	23.1868253975944
54	6.93927616077774	0	6.10086224239992	10.2402097204651	21.1499521131586	6.38719648818507	1.59018402129966	0.626204826435394	5.76070408297972	6.75919226731449	1.87952364332023	4.69299950976784
55	26.8759767863586	24.1390652135123	15.2392785697099	32.9742395872683	30.5774886697373	24.3384025647166	20.1806131688	20.0133734420715	3.88653650702806	17.9385478605586	14.0820724116162	11.2352763309736
56	19.3825198726987	25.7180266048698	24.5463245501256	20.787737482782	28.7449927641288	22.3274504141325	15.100888298643	22.9621801366879	14.5403526663512	15.1038921122704	24.0639878023771	13.6264582721449
57	18.1127774826913	30.3142629650752	28.4323333756416	28.8303287311681	43.3142587881055	25.6692452268381	11.239533814724	17.7560022944024	21.0792090927802	15.8286660901297	19.3547173179155	24.1871669351465
58	22.3349664267445	20.8633750724822	27.3585585827428	28.6118394552727	41.4988117656269	12.2770514507597	14.3093120014806	24.0298194148645	9.41460939081986	17.2510920809416	25.2367690318839	15.0020792220933
59	12.6929466933975	25.9785050281332	17.7178462610220	34.7146737622932	34.3280872207664	26.3816591092234	14.8867487765520	16.729239775238	14.8926488420018	11.1317446269403	21.7628125323627	25.9757126671876
60	14.3248380603958	16.8411291698185	24.0358053672181	21.5220318007149	33.1488927070535	28.3265208332095	0	8.1408685088125	13.7856619861678	7.57237353777502	10.4018877719445	2.78504227480778
61	32.5418152781426	52.3823736189166	40.9518261948094	46.4156903709555	43.3541724831344	50.6578890321449	19.9242874552387	31.2170475158676	29.0892321900131	25.6293928288772	34.3628887483661	39.7042812881436
62	9.84362746856086	16.3583184618686	26.2116400591304	29.7841380187007	36.6744031046173	27.7384539715401	5.6116798229986	17.6251833536197	11.8274685560716	16.5565178672276	16.2304533741037	23.3110766316362
63	9.33529985276534	31.2893859883004	28.4604041253563	36.677583271908	28.4460003334427	34.1730168674574	12.0246490320756	16.3862671759893	25.1304890073487	17.831301666465	31.5493644319735	26.6596533441374
64	20.4174834443511	33.0629481680905	24.4311774245551	17.2410172855830	38.9125957442393	18.8950761074295	18.8525850855297	21.6047135507594	20.9085953554453	19.0798557617557	20.5458484098663	13.1203392748826
65	31.5779603587855	23.597672975887	8.2980215363157	20.0574687413469	35.6759505852834	30.3115696848509	11.6041896381894	15.1556346576030	8.29766835595994	13.2275328267290	24.0781806026602	8.60052908158232
66	15.7499083510009	18.2833997453799	18.4447355671473	13.7938726198625	22.0404917285872	18.0154366831588	10.7099056315224	16.4163037902222	17.9812367598749	6.9988461054374	15.9125674395169	17.4748710179756
67	22.9858565293586	32.0593861718569	28.3854543714772	34.1616319975173	27.1310145544649	30.9818803978397	15.2297167849788	12.8583155344532	24.1113641253066	16.0154327524608	28.1622902959594	13.7830118858019
68	20.1351709265727	35.0614928394698	16.4153601229837	27.8969292594208	40.0544637935226	34.9196004267216	18.3749986076439	13.6326745872623	24.9096629885464	18.6467097227977	30.6982193981029	30.0613178239249
69	23.4744835449750	30.8628862049375	26.29683890827	29.0661345875586	28.6876266404413	35.0370308322461	20.1709690581882	23.4493879265308	16.3511585197708	8.94149790661963	30.4359282130570	18.8748582470334
70	18.3865717456787	28.2849371760991	27.7830866945761	17.5362149123151	33.6935775515946	30.5664656704635	15.8071776634382	29.6332940587305	17.2000725974260	18.3060705783012	15.4934468993394	35.3889115356552
71	19.3848707184092	16.5816303859416	21.3612897842783	28.613368307561	32.4077027301514	20.1906679459039	17.2859304688273	24.7729600350602	19.1813649841051	18.9418611313142	20.8110624374022	21.5234797998954
72	9.93571749364754	23.4719978309001	17.1291365382067	21.7406658693175	39.8367971506431	34.2659170558077	8.81458719122452	23.1827600977493	8.05663551749588	7.1565009747785	20.1270459903406	10.2371064077660
73	14.4524252910638	4.17550497287761	11.4794031443729	17.2030109577888	34.7807217118505	28.8614874753696	3.16252814184687	15.4626971974983	15.3025689158268	16.2619383365349	11.2706020728142	12.4824457226909
74	27.0776288512374	38.8138250671732	20.4828271293424	18.6233546463389	31.626374703136	27.1922508410281	18.8481718756776	26.8324877254223	16.5751341612459	16.6567209736346	19.3002577543522	26.0598509960354
75	22.7743800742266	23.0808373254031	15.7729209155233	18.0412378509268	44.6562917730013	8.17813621174992	5.26244830811985	14.0041470396278	17.8304673691031	16.7506323356758	19.1052137271940	24.8393143549038
76	18.8784563345564	27.806974492729	22.5665761902756	28.7229153972735	13.7624652756860	41.2369443653709	17.5431011469552	17.2848129660159	25.8963115764668	15.4539607464215	16.4092512722272	22.7372547904975
77	33.5564815495224	42.9623953439589	23.9723235420980	43.1533735724656	59.8501608219173	30.3057208309269	21.0217869717118	20.4003570558416	21.7461797300507	23.1207110878206	39.2500914577159	33.1491224061590
78	17.7493101562823	21.3191492117955	15.7510110637341	39.2663349818267	41.7082333719625	12.134255896999	9.3145626588021	14.4301262570475	27.0134126541577	16.8462159809010	12.6297735578665	4.83100703059593
79	18.6935483305355	22.3159749980192	21.4807848808694	20.7446074040160	20.4771986313744	20.2730479311544	12.6253019719882	21.2902603652404	15.2966642235714	15.3648700745972	23.6866127978285	9.9779167247799
80	15.7536200069573	29.2864801192747	25.6491391918364	19.5263589685667	28.6403364966665	24.84242501605	14.6718218988706	9.29128728349151	6.92401129333067	8.72353852860797	18.6472652079620	3.85301999984376
81	16.5694656519580	25.8612408759886	23.6828324335898	21.4610720835815	48.4496747395439	33.8488607896045	16.3848092206998	25.1843193525326	15.5230853376136	17.6019116928558	19.4386995430437	30.6600507394884
82	18.1041143365757	22.8800993284300	9.62223237283097	21.7994312354083	44.9299964564048	14.2844688045194	14.2570124721186	17.9920901261778	15.0111779859552	17.7184017825883	23.8636143756887	23.5569653171269
83	26.3945055672095	27.3171089116424	19.3138611592776	20.9349125393057	48.7507955454984	28.3496338798723	18.2191889722584	24.0703275900724	22.6421520837764	15.9581094877196	25.5081236909973	24.8749186264782
84	37.1302405705413	47.901266576178	26.0293186273563	42.1204054444325	51.8383095250736	50.7028238633157	18.2057974292837	28.5188695549865	27.7664552750579	27.4659765781727	22.7025141633087	34.494988525148
85	19.9140347152621	10.4909000235801	28.7972799593585	17.9656928040287	38.2127420202505	34.5160555155729	12.0539802999958	12.5813845681831	7.42380670599886	18.7485556325031	22.8615965958304	27.1707888690908
86	25.0216674529323	25.1387629464161	23.5520351910167	31.029449770458	24.2915113878105	48.3615457832822	12.2592532314441	18.8703323283914	14.3886820105997	14.2913572801176	23.8385723120568	34.1664444181229
87	21.8554361488903	16.6835862769969	8.51112420286462	12.7648460603651	29.0062475521393	10.0625423366560	15.6091945022082	20.3695479477193	9.96507164297809	16.3214013360644	19.2387764376735	19.8988394099152
88	9.11755594423697	20.3834587337124	6.49850205546275	25.506931091418	26.5136307355321	9.61991134278689	11.1869663051722	13.7071745750550	7.87124963264986	8.16900771439536	18.1105185405134	7.1360575271907
89	11.727518928245	30.9846241893966	15.3965055216372	24.2396526545285	25.9406946487463	22.4021198521571	9.44025617535397	13.4046874763772	12.6574357207267	12.3841696988925	21.0397879441746	4.35726780299702
90	22.6984311534643	15.7193540801637	14.5859521358037	23.3456787352695	32.0796204524956	13.1065422769177	12.2121098769790	7.01871730717917	13.1505692807735	16.0718381362177	11.7682367410034	14.1186170980707
91	23.8793354056765	24.5733940672240	0.120742016641193	26.1308654206879	22.8231957112137	12.3629482781202	10.3401567170048	20.1847868606730	12.5444967794326	13.2775957169686	13.8091511813149	23.1169171086762
92	27.2255830216629	31.2969058966921	23.7447599711554	21.9198541606635	42.0594653524644	16.4848880452280	13.8175965218284	22.7137842059091	16.0745249483273	22.6721019097663	22.1708042254623	22.6499034471991
93	17.8132408526078	37.6990028424146	35.0418041484909	30.9997780171326	39.4787992185393	37.5758320467414	18.1642084500532	14.2128738952930	29.63649851492	16.3424277356092	22.7856024763856	19.693176484108
94	11.9123732905995	12.6887247249457	15.8033874601849	16.3104066024123	36.2845637696599	18.5235998727631	10.5498756332240	19.6615079806079	17.6899303834614	17.1124961097846	15.2752205701779	21.2388173129438
95	25.0771059506868	31.5102110191400	22.6783779756825	26.4806121133446	56.0431800452017	38.6631302356399	16.8291541004515	27.9092995287155	20.1896489757106	9.81237498955173	19.5404273984021	31.0562229161811
96	17.4375273139997	23.9875314584149	26.5545771987246	24.7069995746654	39.2146105128350	47.5338167500018	17.4723265970371	15.4824187142718	17.1816139402753	14.3320699285063	19.8984258313905	21.2876883355158
97	17.7436057766708	12.2051145809586	23.8378590258524	18.7771632731208	38.1432231286708	15.2936092394666	0.126289484540592	11.2873013248968	9.71451596395494	8.8187151720436	7.10905075469475	7.29482402780091
98	10.4166472454723	22.5944985273189	18.1776575926456	29.6320011071871	45.0781313466189	22.5266558907101	8.65199900444554	20.7386745212197	15.9679671902783	14.3615637292897	21.7358087004664	11.8210195701282
99	25.4213731406442	34.0757971610819	31.6278626964921	42.8575574526829	47.2418685161136	40.4164469499735	15.3758310218566	23.5037726508356	10.6541131813415	21.1020040638696	14.4403340974246	21.654163032577
100	21.337727289155	39.0312266554504	34.3591465109718	36.6704625062614	48.3154927746756	40.5313742095069	16.2194147424789	15.7102155867048	20.3975995533595	16.0496322881732	31.4177891449094	25.1143341585888
101	28.5130439947673	29.6857835413143	26.5029249786928	31.2805989674342	34.4857681745564	24.7075667719086	15.4491042193097	16.4402709438004	17.3220472890406	18.8976740637328	22.1010323144214	22.2298981219156
102	22.9198094961808	28.524674490575	21.6246679849244	28.6504473991953	23.3297020835708	26.4248492126316	12.7676489512959	15.2239754759663	17.6675798858053	20.6984914855279	22.5368740941018	14.0915704956201
103	8.01275190525854	9.44297912964554	15.6359734267139	13.1898976966596	16.6441073209223	6.86693901373022	8.04591377305586	11.8586575498899	5.43447334383945	8.99881853024069	5.31820480342745	0
104	16.5895940271731	37.242874863598	21.011780930628	30.5729810416957	46.9528966175502	42.2927007698839	18.6166699971714	12.9059946056593	13.4466733638363	18.3085584891590	34.0111096151057	26.9523317679343
105	26.6473743386021	44.8721082479768	15.8281648317166	28.058191339602	43.2791895913067	36.7554312194921	19.8781498611365	20.0856882663534	13.0122115855481	27.1212969009708	24.4105393656668	36.0943372818404
106	17.6244097407663	37.1937575851857	14.3186635881085	33.7715135820913	48.5589442302314	33.2041983767858	12.9366778534727	16.6744116858086	17.0865654557235	18.8131799446179	22.2302150802589	8.70698860269744
107	12.4913513015162	9.4435272654308	3.96825937887917	13.0679323964226	27.3969807978612	25.2649327262653	7.04837741968342	11.8591735459794	12.5846138549003	18.276793595326	21.6881283662026	4.71808862582406
108	23.2471310438636	16.4464912200896	23.3317759501663	34.2631825947952	18.9347918186962	18.8257333315682	14.9164190168227	17.2110960680334	15.6268445264709	23.2265935991161	16.0031136457813	14.0744738508483
109	22.2229441159081	32.2015570408077	16.8819274248091	18.1129926165059	24.2326719992783	33.5384290806965	7.54264277928171	21.2792274312688	18.7537658695562	11.0985012554499	22.2095378505341	14.7335646097892
110	23.7923500387514	29.2034653428240	19.567095666465	32.9287304127246	35.1330983479963	34.9782845288314	21.9295634020726	17.0900523644991	9.95890462917455	13.8686088290358	23.4329651438172	19.1210379304987
111	20.6730169517971	23.8913305311677	24.6370623491230	25.9650906216875	23.7750745981837	31.2460196004616	14.3675312295201	19.5227269530019	15.1719483693954	10.5912927204618	29.4967731981229	15.501846645879
112	16.5206159264665	35.9151763008964	35.8432375947216	10.1515538200491	40.1123266113180	33.7615749011433	15.6372325708294	25.5542904545670	23.19870126966	18.4157723195072	23.4065247107496	18.7902058654099
113	21.4616343411510	20.6142648962135	7.92534033574912	37.8061788309006	28.7505649466641	14.4490160534171	12.9603089758935	21.0756710266449	16.1404722515729	15.8838656293187	14.76627142695	22.8571737819606
114	17.9990225804727	35.2642066071268	29.3213701529282	35.7461942980499	42.7003782298149	22.7885672845659	17.2947403459902	15.3558804247104	14.9755996101965	24.6383901430082	33.6061786382146	26.1921995146621
115	11.0315245728235	9.58197542969831	19.2579398178418	3.80063789964482	24.9229938216940	27.6136469743092	8.9639020054949	12.0235537885354	6.90578836462831	7.04436289127814	16.0772408708703	11.771076867543
116	21.2399686202364	20.4695121987438	30.3938389996182	19.2140082825287	26.7962691772487	16.1586073871581	8.76340527484824	14.0025695404990	5.47883755924379	6.58978317951704	15.120555462333	16.8179509279809
117	20.0259656878490	33.5107941089124	27.4818981451169	19.9957658863743	29.4896306124102	51.3398855431924	20.1036085033827	22.0444538703389	22.0061930045664	16.8764942670000	30.5490064872352	24.0199271409966
118	15.4547453456712	20.6221518330303	17.7800061887274	22.2185317497928	39.1642844529389	15.5627964303442	12.3595704029981	22.415899996351	17.0001288979394	12.3188263961748	17.7182323517785	7.13435224200748
119	18.7062512999003	19.2253188926854	9.8626397584839	33.5449782105004	25.3329286704887	9.59998501449298	9.7527338208314	20.8141085759461	8.79106301779106	20.1862708356958	12.3002170038844	4.62530911346968
120	16.7931639393664	23.2759463246129	11.3427727842185	18.0571741006628	40.4939471888628	33.6910226197432	13.3391457614762	19.9540283853687	14.8324315472945	15.0667583397496	21.4471547047376	0
121	22.5175253658483	41.7697451256669	20.2721833908337	18.0467987811778	49.7987294531867	37.4173536904173	22.1813926626841	24.8048465900369	24.8397791165107	18.0115847258355	25.0932411044019	27.3113848052245
122	24.7977252059670	20.2310537702983	13.9413385340688	31.7651449696106	29.0903606531728	5.32627265152651	16.2656522336315	15.4991248265412	11.1723814853373	19.9150620121478	19.2616016353092	5.12593786338022
123	25.9678255330978	42.2061136911167	38.9660338011106	40.8629640647235	42.9909441415520	48.4590026690697	20.1989249512958	28.3397427593148	14.5998315706172	25.5402034902141	31.8132847638659	26.5099467948258
124	21.7745474264049	41.5152244454701	31.0528786818745	37.3073108404073	36.3428214751995	37.2758410423469	16.4717588454893	30.3358386784714	27.2486237608675	22.4448935204052	35.5616687609983	21.1399871472788
125	6.05151833375303	9.93826107013734	15.5825097863502	8.42848815231924	24.6343958467326	21.0888025675476	0	21.0619623368582	19.5437680366954	3.36259990448333	12.4668154100132	0.0161627974036396
126	19.4446889291905	27.6767926359474	23.8738305200774	27.0322432290692	48.9070706744802	24.3389727445788	12.8403131463129	20.6068729387999	7.48528557135861	13.3703973718162	18.0927438659512	16.6268535674017
127	16.5000363089801	34.1418761819381	28.9926147649343	43.2546174363035	53.1847931649321	26.0446877802238	19.2903888317065	18.9247004723665	20.2714174990163	22.3466457163785	23.6548170662283	23.0879122702343
128	26.1311735039108	33.8469473632471	19.8903525537395	21.4437886719116	49.4581474419815	38.2275572962123	8.2115135353272	16.8293018674035	15.1014409310161	9.53758100336077	11.1015082415917	25.5663052496912
129	11.0974284216366	15.5164469983753	27.0771238128108	21.0532466545027	29.1064186792513	21.2904048336175	8.76518782285237	18.6597913083936	14.5196344367289	14.7159235989059	8.89071236867095	17.5373358185326
130	21.6551179697930	31.7390576830816	16.2294948096645	29.3411876408472	30.2338906748837	35.2829979438467	14.0472288232774	27.7271128741056	12.913950337949	21.522293099732	13.3816259580319	15.0004487127974
131	16.8531506744012	12.3169431539169	15.3474622169112	31.2598951669459	31.9996494723099	26.5582184844074	12.6298086234460	17.7997468558816	10.1419616954337	17.7390594313812	6.22181571629702	15.0147131790235
132	22.3474406326129	30.6252600897916	25.4401503281664	26.7403869995809	53.1754113130592	52.4447667702461	14.4185485787964	24.9214076964737	20.8492514259049	12.7979268773177	28.8742447888988	19.6931492620021
133	15.4054817350037	31.1544882789614	23.3815252452874	31.7326374528658	44.0255899409883	34.6252859392599	19.0898002174446	19.5517383222639	17.7433243638405	17.8090833812063	19.7128575755874	12.7376822649365
134	14.9861507307582	9.60640724052204	15.0894375727849	10.4293504534515	27.5996717462056	7.40307465912323	10.0469807161497	9.50180094888885	2.63106369389884	8.734703612937	9.96726148028848	19.2115976809620
135	8.39048254278762	7.67913494544987	14.4486293301832	21.1105849383592	20.0258549787466	14.1738683912555	10.8092837458975	8.52061437966862	1.10174922396752	18.8279964215664	11.3616192146731	5.0699530402782
136	23.0462124559848	14.1800875200963	19.607129078974	14.0855710702634	20.3284490135800	20.1909492754451	15.6662796544398	15.6142288192602	13.2477000042672	15.3010325710605	18.3254312337107	10.182369614529
137	19.538164424101	24.5946175467425	9.3953580824733	35.5288976176279	22.5155716823458	36.0533292221466	15.0919015793672	20.3813586933595	15.8446957566981	18.1589537291151	24.2560906801607	17.6036465648204
138	32.886865745744	42.6496114660864	39.7178191323903	34.4470722433969	57.9303758808046	56.5965497476564	24.547670427709	32.8885663015101	31.1244198960994	26.0097128551731	34.7346418237245	34.1728082724292
139	10.2419583018830	12.3843092418735	9.35658556595971	22.9995953482763	12.7950564816033	21.825334547428	7.48677867607257	13.4544742816734	22.4204220691415	18.7568619526061	19.8188879713399	17.6356800661313
140	20.8749018788192	25.7815730120645	15.9954049397702	18.4665763755584	24.7193045736898	18.0172038803819	11.0683483537871	26.0021381613824	14.3603267412125	18.9342924497292	22.7154956632297	24.7440359595405
141	19.7254388593256	26.7987525288915	21.4024344967754	12.6827140303350	44.7866412941072	27.0007338224170	19.3720026517895	20.2574165932603	7.3255219132556	19.4182356733007	19.6448991337177	24.3521072128124
142	21.5789432893956	26.6983038190421	21.9282313831397	24.9704263621222	32.0148467498123	18.0004486762424	17.0890048624562	12.8517178692351	12.5688369144856	24.2256519730719	23.2911970568987	2.22631406125755
143	17.6832752209099	22.5050701068866	9.89993043163843	8.77152489564675	40.8984053870057	37.9468078740361	11.6418071522823	21.6440060496448	15.2741882619640	7.00073877138175	15.0857318162000	8.69284046608886
144	15.2795670112045	30.3931721304938	22.4177154967831	28.1364243113251	33.6430836302911	26.3367735033783	12.0268610897734	19.6568884165754	18.1803268664678	10.1235999925446	21.5676982350189	21.3769137152436
145	21.8912003469479	36.3085999639493	17.7020783096683	39.5704086278417	38.7846311552335	33.7247518922412	15.5550460746690	22.5439523135718	20.6112324184938	17.9769798300240	21.3711373656802	18.6654452521859
146	24.0833001622257	32.1954395055902	19.3459421832140	21.1166094102626	27.0044481325829	18.5240171256294	10.0976951752610	22.2842149332488	10.1159486193559	8.11232751411123	18.1620964313387	12.8337497943125
147	25.1692673098347	42.5695177325874	29.1461392105839	36.0924929930767	50.6772857734268	38.2824660319874	11.4481908494260	23.6447828836122	17.8806929443921	21.4673389496463	18.1045089407445	12.0644474028766
148	33.4584158803838	46.1365903900181	33.0690075074549	36.6413633643275	46.6653283582009	37.4020859658655	14.6373036066531	32.0122385951605	20.3137446961191	23.4720250724099	30.9545253826562	32.3813464954856
149	30.076479466645	47.5039915001758	40.1432390173261	36.2251115229839	48.8161472362087	54.7163895459283	17.0569407129712	32.2019876370242	21.0372272712520	21.117205885022	27.9243957182215	30.8452046510803
150	24.9899198618340	27.5431104370476	13.1253560727992	24.8995083106195	35.4353334898264	41.1761385517420	11.7029486102015	15.5144063216473	10.0200459640253	15.0630342768339	23.0972985642476	9.52612828417544
151	23.1246573677670	22.9587804443036	11.5021670607709	36.5583914895953	41.4750764146413	18.5603867179641	14.7214916996125	26.3583278579596	12.9662064106632	20.5156949541998	21.8884584421754	13.8526619623905
152	40.5284162343300	51.254672003605	38.2995455687561	38.3710463023251	62.4721664604324	37.127486552323	24.1918561569793	30.6648625519386	19.3975406699492	25.477456525423	39.080989895458	27.2494620505778
153	15.7100222981436	25.0803977415073	12.1810720835720	31.6231111672484	36.1066247943964	34.0457317222943	11.2696114710801	19.9696630816072	23.7220672753332	12.9741787715138	21.0874796767968	17.9345412102110
154	19.5195246927531	35.8424748541631	12.194507293031	36.5582145066	34.1901999912671	37.7139191823124	11.6280451846616	13.7251255102483	19.9959965689389	6.29043517815334	13.6445563277888	6.36200895406003
155	23.77104799747	14.6982639860520	15.9609356392313	24.3126848471341	34.8439037713129	17.8504642200288	9.46782274754511	25.0511705004347	17.7324717024393	15.6654085738828	29.1223365617236	16.7100231177671
156	33.5043563648090	55.5063306833761	33.2470465000744	53.5099304824372	58.7024553979353	43.3452172102696	26.2026665864101	26.4710335427773	34.2153973121942	28.9323060142394	40.0889027491841	27.663530835316
157	5.89915693010113	0	13.9219302289313	16.8617806936515	20.8917639635051	15.6074350901016	0	10.7214085078001	1.53187371916633	4.04914539711664	9.36815724940706	9.15169949067624
158	17.1656635004269	29.9567246641264	28.7156354756903	32.4326043122709	39.6132589718903	42.8733441003482	15.6822651976127	26.9630845867826	21.8959643933042	16.2934191228020	25.0837909416574	18.5374619874413
159	9.74359469164151	7.37168168098926	4.39003429866307	13.2266434013177	33.2016419559177	11.3390720293838	7.184547102462	5.14874950663748	17.2604569672871	12.8247944966457	9.9676935208978	6.7978836789868
160	9.52016618639075	17.2353908322852	20.0254378789393	8.44747410746883	24.4418854559997	18.6559327733322	8.86496500880184	15.9710619016377	16.9395591354485	18.3152876257776	25.5849954577039	17.3536526233469
161	19.7245672691407	37.2346885906295	17.854776659353	25.7525328794819	34.0481739276465	29.8177467173149	9.6130860750604	26.3993965484374	16.3302248402117	16.1127859102182	20.8151093554444	16.9727995126624
162	20.7641374134531	18.6423132373151	3.86422466425003	4.55840894683401	28.0759375673631	4.75719757766139	16.2248351302066	16.8007988012634	12.3850005691742	19.0727330335668	19.3100081379872	11.1047925585475
163	27.3549943587762	34.8197554890591	17.5274026031958	33.8457941862708	36.5028375968815	23.2420944436851	17.5516966508938	24.1664962042845	14.0956296132890	24.3110952597218	21.6992985353053	19.4637009793922
164	3.97972667625959	9.15336941766797	11.5333246231751	16.9032405874440	31.7456611833824	19.3327988299292	7.42993198249676	6.42607854598659	7.0204889620325	6.25914974769647	13.9384160599702	13.6438064237724
165	19.0031781414172	32.8680112415983	17.3758313980427	27.4008111196706	26.5905663681273	25.5663101608549	9.2624677743371	18.6331253624907	12.6987380130899	9.34140786861782	25.4127671130771	10.6951725404869
166	17.5184217348259	38.7075226017428	24.097172110499	24.1443333433746	38.8206688520898	44.0669926061349	10.9154830062754	24.1742335687744	15.8339344515416	23.8243358857686	27.2609044804678	20.2604964555041
167	25.6480961241446	12.2914477952390	10.0870014100564	27.4973567548793	26.5457940095359	14.0831610737960	12.0689598989374	16.0704966064999	10.8264947335004	5.31276692753483	15.0853317511862	11.7070333247903
168	15.7308955743773	39.5146770012956	26.6184876021071	28.2441472750527	50.0904104735841	17.3579526929787	10.8422651428331	28.5253157201489	16.8014962642111	13.0928437012708	18.4678076632151	12.67442545969
169	32.0178579150158	30.2397720921328	20.1440651864796	28.9779509556693	40.7292242039472	27.4661877635093	13.8361438572317	25.2889041091696	23.6868049353538	16.5784189307032	21.9415627838137	23.1291714550039
170	25.0294649115008	35.5254857404149	25.5166337882574	29.5350866826885	47.2188765964675	25.1443968031907	25.1607367717838	26.1008899735684	23.5569075122047	21.9315293673606	28.6338127276776	9.78854359266862
171	13.7573660874011	24.0028056802522	17.0582689449162	31.6946188550927	40.050128603175	13.3731153026775	16.8119692102162	18.6127501735414	14.3163419105436	12.1155158646443	31.8401050222878	24.5116813316195
172	10.2960577386479	23.5956134383969	17.6167200658309	21.0435077098498	46.137913282592	21.4789962529199	8.45550758031252	14.8462899992003	9.19082970887635	8.1484709086263	18.8079865871337	18.6192156652074
173	16.1194169317599	8.45986153543826	16.4774039948346	24.7633140072364	19.8021126278312	15.0185612072794	8.96319802564342	9.9496475639973	2.39811996954263	18.5306838272138	29.6707753279567	9.83413135901912
174	25.5605422593461	23.7249041093232	36.2073643278525	27.7038742563937	48.5755969088071	27.3734912984165	15.4498570670560	22.9718690705071	13.3412137677367	16.3516837429082	15.2071483890416	18.5277213675618
175	38.7774792481769	40.8451897394306	26.7434045454438	39.7501084025549	41.7905308601381	30.9704677037012	19.0190371283056	25.0590291902011	13.8928053924284	25.8985156511783	31.6934033474999	28.0777332872799
176	40.0677768298708	47.5029859549593	31.9681776490106	49.911645117251	51.5000606318273	62.313363693719	21.9584575151383	23.5324236881522	32.8795135371358	29.3971769567774	33.4999856837459	22.777914986214
177	17.5773759384425	32.9880033787801	36.1674710210676	30.9902768905197	39.8101215043876	56.1941503165233	16.105394338414	23.6491321364073	12.3251411877533	15.6494278453724	29.711667157485	20.6959651386231
178	14.5703605602831	15.6966297471001	18.7571296797087	18.9173687432732	31.8846631580318	35.7467135276621	10.8218528352807	16.7129632651093	21.7086354623135	4.20268912048064	13.7415919437908	21.3163068229131
179	12.0820799061579	16.7925527608630	22.8821644277255	22.9245141663292	25.6556519678343	27.292397930639	13.9039182698105	17.9313390552386	6.32969111786059	13.6142182561645	17.1509529698565	21.2826685844685
180	31.7890416152037	24.7245870709541	4.60039984550487	21.7772661719756	35.9526088471303	30.179479525496	17.9522164812691	27.3902874086175	6.47526889316632	23.2796505108820	22.0419966239679	17.1029897822967
181	19.2853291590697	32.7023327736168	32.7080086242245	31.7375116418812	56.0192668711477	33.7068667347298	14.2694358857505	25.0428192002395	10.6915781215416	13.3950630023666	19.3549700947651	19.1605515133747
182	18.4814542831739	28.1175710198311	11.3983120091022	23.029957252082	42.5332663473232	9.6368582737082	17.1363612038743	15.6943150890048	16.0181930739182	13.8181565146655	24.4073143486358	14.8654801697269
183	15.4271291408844	11.8884518082483	13.0935331217628	17.3337964198431	29.4251392543316	19.9785348237119	3.61382120379726	12.2719093614842	9.16480359553891	13.2380791038813	18.1046714670394	19.5560843436065
184	20.7042494376563	39.6267173879248	25.0574916999797	21.5080737330129	23.4880481376041	20.5293025847218	13.3117465923781	14.7002913552821	16.3150131111629	14.1152911003869	20.4391527785063	16.6238028535187
185	19.6529059561941	30.6327093569444	20.6723604712918	26.6511724140978	33.9696417614724	27.3139118571265	11.5839747157893	23.5507509967890	14.1724382730286	16.4541907134021	21.5350794378577	37.790236482267
186	24.2303926313198	28.7479357961718	27.3935801421101	13.4970193770805	28.4744978229602	42.5284323034371	4.57674051345854	14.378015906009	15.2451267737832	11.9184149356319	18.1158437954538	18.8848934139154
187	25.5327898209323	18.5335432425083	15.4632475212389	11.8816368840434	35.6138606624809	13.8879746445524	10.6959530221147	15.9920253998744	12.1946750203264	11.0803589523547	19.6787962258025	14.2837624907847
188	16.1505510112794	0	22.518541194206	6.80624794716693	24.0797810800872	4.08454911034852	18.5211608898120	7.77739104112022	10.2120030628218	12.2966454448197	19.7547937393366	7.5494549549198
189	18.3184171406622	8.56575712360267	13.8530574351319	14.8165064995681	32.6383508341938	5.974170862077	8.35080569936244	17.6559836191411	10.3841089840150	13.3580656029942	17.7388810394639	7.95994800724037
190	19.8562674128109	32.6932477728625	43.3691130350314	38.9069852468505	40.5453358680285	21.9241935495063	15.7208285023504	24.4846098244204	20.1995523672402	18.0903454504501	23.5427311110864	24.4549640387072
191	11.7583480185991	14.9718724681436	10.5519534830296	20.6480746669840	36.6941238842067	27.1968955508229	12.5107798391079	19.2233936139403	6.86034703226797	9.32923906456707	20.0008403953403	18.7990204845618
192	24.1094781040996	12.7261514447716	21.5206825705173	21.3698078965994	34.2941484047429	20.0120742586275	16.0070550739709	16.4424029092312	8.44526943255879	9.31412835825438	21.0826244272666	12.2023200468209
193	12.4001184234142	16.6438275501894	37.1912818281322	33.3101287387350	30.887753542554	34.9959258191139	10.9300622629726	9.8100794757283	8.50184080963145	16.5539435096860	18.4952953255158	13.2710273913976
194	12.4238738444994	13.74331489829	3.82611538543478	17.0564820715730	15.1147175530991	4.90522984910797	11.6704292875577	13.4951888957731	7.98067115328373	14.9802392497147	18.5258687569862	3.35974268904881
195	17.5788186729213	33.4182205920291	4.25542517293965	26.1741756997675	32.2334212677697	21.580493040019	14.2891446667713	22.6650267163622	17.2561783956328	16.6906968384766	17.2465688278305	19.7334611052031
196	28.0094801302669	41.2175085716221	37.1781300971491	23.8343660001905	52.2085986325608	48.6220270330849	14.0765341802424	28.6573552007070	20.9964912698837	20.6755317616304	42.3875100752663	30.9438541706660
197	15.2463508692338	24.7903824471370	18.3028148637749	21.5391588884956	44.1930668270309	16.1231537594162	12.4858678871525	23.8030795351155	16.7375071150659	20.6634032498871	18.3308902509002	18.8509337163551
198	23.743514332626	37.6107764049345	37.3754968087838	33.3123204867195	57.0960729194061	31.1017873024389	20.6556092704346	25.5428297891669	20.0442440076916	21.4042389438475	30.1769001284356	28.2887505944058
199	14.1113904283707	13.3216752776640	18.9076656752877	15.4963646108868	38.9831791587004	22.3176064761676	7.51073233381324	14.5920165276075	19.2485468307516	16.5595358518963	18.4347708212336	11.7678345999826
200	22.9861635941534	27.6190100492297	18.4563870296271	30.7150996973150	36.6143672687675	19.6578528619348	13.2026937532152	21.042291487731	3.95488187206267	21.8165189119892	16.5635120798085	15.2971962514834
