# Supplementary material for: Simulated data from a genotype-to-phenotype crop growth model for pepper
Source: Data Brief. 2021 May 11;36:107119. doi: 10.1016/j.dib.2021.107119 (PMC8165395; doi:10.1016/j.dib.2021.107119)
Supplement: Supplementary file 1 [file mmc1.zip › Full 100 GxE datasets/100 -- h2 = 0.5/-1071251901 200 0.64 0.48 0.64 0.95 0.8 11 GxEyield.csv]

	NL1-15	NL1-20	NL1-25	NL5-15	NL5-20	NL5-25	SP1-15	SP1-20	SP1-25	SP5-15	SP5-20	SP5-25
1	26.5343530328835	34.8211595315916	20.3229777019858	28.0103930961323	42.7173642969515	26.0414802443875	17.5914976806736	25.2615772723931	19.9118408605883	21.2786185895365	33.3200969841258	24.5970724062859
2	20.1873217178105	32.7743719932246	16.5267765358499	26.4630362359623	34.2000085391959	39.2681205116557	15.7657383617257	18.9275838719683	17.7543782287192	20.3513849671589	24.0096544722222	19.6121317580022
3	22.7917992509752	20.8930555801431	18.4117194730978	24.1683045846428	22.88108082255	14.5539559364216	8.41846109486097	17.3661762383989	18.4970109537547	13.8369841957939	21.7772309959665	16.0941964535206
4	12.8804162457499	9.47123565591868	21.2036201057669	14.0810670204841	17.3889357431438	20.5590996477628	5.42222537068723	9.67643498156226	15.5825569418443	11.7009447982985	19.8128877950846	10.5038912703936
5	16.9417822788067	25.1411788695533	23.97460877936	21.7084266284882	34.7496262691918	38.9814691848068	17.1842422668866	22.8931908821561	13.5028901946661	20.8857072988012	17.2859053990628	21.1089099708835
6	20.5439057597573	25.1146371431117	14.0945842618485	41.1913548004634	19.5565252546173	19.5526602653751	18.119611349679	18.1557404971241	11.7447274961914	22.7381387564282	24.1234262283428	17.5196294743789
7	11.4483280183270	14.283158781484	27.7642930396826	26.4035836378604	36.8558106955336	35.5986516315569	10.7146857196139	16.8923328692096	11.3806756867041	12.7373523719191	19.6414243890596	14.8596473328809
8	18.6060812953153	39.1814717545827	27.7037528589989	30.2399359382937	49.0181324484789	27.2235529036458	15.9914149952192	30.6454555646754	24.498114441488	19.5124315337212	27.2178608754562	21.5433232654230
9	12.0175859743678	32.0618974381705	16.6217418863799	17.3542481523210	42.3929813525183	25.8101386559658	17.2577813103725	20.3771610803292	14.4125356795452	13.1004291310698	26.2408411617142	22.2580981761038
10	19.3853846748449	31.6505797672666	31.4197346411381	31.0002472192819	39.4521726941176	50.068173813656	13.0688821588588	22.1208681845230	22.5629316671998	23.5001637967034	21.9270987861974	18.7941082083935
11	19.0779876290125	36.5511908544201	38.6601024500759	29.1108410899179	43.4428208992807	26.9375920246148	19.2556840742660	24.2008882356229	24.2053413198989	19.0827272470743	29.76032140226	24.4471644822121
12	35.3985101098882	31.4913625722252	20.5231447564248	28.5603796355118	39.069492776103	31.1351184449343	11.5782743217141	22.0477859777633	14.4375764898908	13.3301339028338	17.9469537024742	18.9702183002458
13	21.6893732756132	17.5924590342171	10.4598349743265	33.5846825278613	40.7733352598107	30.8058090775361	9.9060548945597	24.6441052930885	9.80838797018031	18.8083791270838	24.3758750694919	23.2891735252783
14	20.0329209996574	19.9310166021192	22.2260918153435	26.1382325818092	23.8204743537068	31.877296727421	13.9852889811569	18.1128728603748	13.2293650188288	16.3742102251067	20.7320773157628	16.7074360285817
15	18.2244043948991	31.8759322276607	19.1948590331501	27.9265376455927	46.100251373477	24.0316602009643	14.6563955871901	24.1236135914095	11.9146708668268	15.3568736887399	23.2154135145122	24.1791417492324
16	17.8835274892168	22.8198146153049	5.62429840783367	30.0007872725312	10.4698806880817	22.9268270703414	10.0177771200547	18.1364130879826	13.904731639209	9.78327598676116	19.1644361911410	10.9493325674763
17	26.7531330415881	33.3374743274720	29.7445308958465	29.6574830904893	50.9764619649058	55.7525037088638	12.0098396930977	26.7169952534575	18.5187815553545	20.9639692884077	27.2294666166083	34.2001063504176
18	16.2258981578298	8.83895094835264	8.58840194059178	23.0858517688664	18.8303998455863	23.3828026795375	7.38224518106506	21.5817633146215	12.2308396016566	13.7327389859110	8.60081305511769	8.35988540157428
19	29.5787555243941	37.341255278247	21.5824203637235	51.1243343499826	42.8077022933538	37.1793531425986	21.1314367551484	26.6623426590411	26.7552025527874	26.5761382334444	22.3952081754399	23.9264540946311
20	24.4828628650617	21.4025835002059	24.1215527228779	19.6103491678782	46.8060403955356	18.0799476845373	12.0831170144661	13.6297938941964	13.9757621598433	12.6602610104367	9.41508021219685	11.1736888369731
21	20.9058229356211	40.638124411723	16.6176804072022	30.8310862429226	45.3630255212394	20.7322851463515	14.6582322702056	21.9736099386589	17.6734341026869	8.94539144907207	19.4587794170560	22.1363377158316
22	25.7686674037137	36.0974553029821	22.0597200325706	30.9380787194311	29.4368866052090	32.5525617432161	15.6843006183431	20.4010808296754	18.2710826883689	18.0306665493123	22.0971074567246	17.2678997037525
23	19.0978862430949	21.9057600661571	22.715302849392	23.1316986122117	38.1076620324383	38.4771337187804	12.5419898539591	13.6117150650715	21.9787927227166	17.7756818692527	7.78009021754727	5.10044458444202
24	18.9634783961447	17.0209088375603	13.9442088983839	28.9771846363535	34.3730220532894	23.7179283157842	11.964538049809	14.9708836243350	16.4406534383590	17.7142011138060	11.9805851089460	11.7056071898711
25	25.6798585418911	31.1754041563856	27.2649380094497	33.7339851445181	36.3194607913147	18.0299331466792	20.943887725775	24.3328814338972	18.3802859070394	19.6275569245403	28.151568090903	14.2042676118165
26	15.2903435009366	16.5869887856103	19.0475041118962	33.9245442847897	29.7430862229773	31.8234758136468	7.98762408414297	15.1865379043496	16.3168578510213	10.1552781273573	23.9545657714941	10.9038751654714
27	24.3285894036418	35.2032893238033	18.9052817764849	23.0703914027284	35.2551891519782	21.6247725455289	9.95702180917076	25.0565452366254	12.7434734985174	17.4227624630497	25.1545319320149	15.1948214807587
28	24.0926245848883	31.7958646663457	17.5996809848613	21.4906393038863	23.27988997114	26.0889039248754	16.8910166726461	17.3961652211216	28.133341080109	15.4875437963357	22.7912278845106	19.2658552065138
29	14.4839417008492	13.1199526418971	19.7525963149652	15.989493270053	29.8617313639151	28.6915282975648	12.3716164893837	15.1508600145003	5.11536579392981	11.5031543049995	18.6976763194048	12.0168349658006
30	26.9950388587378	38.5541546114958	19.6488757235563	50.1775558887619	40.3853329554325	23.9715835640948	21.0730853716266	26.7462976351179	16.4674976301066	22.5243489036390	32.6723053231730	20.2000967266170
31	18.4174448277024	32.6120941832399	30.4139644126798	22.8491538888912	34.9031227851436	33.8948410861816	12.9612442246985	14.8114376849304	14.0127801113426	17.9696904063440	18.9156458382542	18.3125806640321
32	29.2894044418826	54.3735706383143	36.0018904832979	56.2707877420583	57.6980125541621	49.7716051029402	27.4841238227166	27.0379291334798	16.6931542729468	25.1341491743416	38.2952506854243	22.9736444190047
33	13.3747842208259	26.5509596995345	25.7668130330368	18.7163320970561	31.1574342034459	25.5711630285654	4.44881190623456	18.0078636049488	18.7272724729506	12.5167585782066	13.3349736118941	15.2145018909311
34	13.1557232649430	18.3673076822427	17.9820972822497	16.8095240821265	29.8848165578848	10.6952364834331	8.2670314737326	16.6416985441688	14.3756912501102	9.39981594053579	19.7328438158927	2.32004050257556
35	19.8754703519717	13.0043977377524	10.7012055362789	22.3942765784702	8.56200511372722	25.9612205168869	10.7661634432611	13.8389375614285	8.68690707510334	21.2496507060029	11.9867494451364	16.9891304520983
36	13.4928708620213	23.8844287425122	7.75188662729502	19.1874197373812	35.0031695072892	35.5013971067441	10.9663474404491	12.4779088981879	20.0843708932747	17.3189142296741	23.6700455335751	16.5205972879649
37	24.0017135773078	25.3864933249797	23.1171617559206	19.4944774610296	34.6701941318492	27.8825211078237	13.1917352523046	17.7933680942371	16.6679731241823	5.36449803296497	24.8796507934182	10.8495470509039
38	15.1121101676620	32.5150002927732	27.1565355400115	18.2021500999988	36.3620278725870	27.3930984684306	7.69328680699299	12.9901723776189	16.9791520338143	11.2841115849109	14.0941901485915	14.3665667659449
39	12.3237305793967	16.4445560620300	9.9001363513414	19.2461189307322	24.3708690677638	16.7498158666221	11.2471753544107	13.7452081726190	8.16789707550706	10.3117795348316	14.807990558811	11.8559782427641
40	19.4142462961221	15.1848141679204	9.60170912128326	26.0874053331294	23.8233115719224	31.5038262883743	15.7068232129784	22.82497318512	14.1052593803504	21.8929050092463	18.2681361477765	16.5839188238411
41	17.8291600128357	31.879463138311	15.4478975811516	25.3330130313116	38.71687834097	20.9817727396132	14.2693736361435	13.8798738515316	21.1313595264996	17.1519306386293	26.9226165879627	24.9083427998374
42	11.2757994539232	23.9501264625298	20.2341116919853	27.6748932107459	29.691974083054	14.799597882588	10.9543077657216	11.9741846031389	13.8155114126784	11.0176211147711	10.2622474425039	15.8079738470305
43	14.3199987703502	10.3050131596507	10.7037387007871	14.8577400445747	15.6195480658106	11.1823142097647	3.58198356931524	16.3728809026600	0	17.6399418741871	16.9441125499533	5.45512488488801
44	26.6264898029765	24.9174185567968	13.2880298497119	35.9430838727571	25.3944018276658	23.125873336853	14.7510665335524	13.7192889245896	6.5587194819457	11.4139351756009	22.9122547135195	12.9034478357817
45	12.6119516373926	41.5135327886175	7.46631330009159	23.7983799865809	34.4689899456178	32.8146556630656	17.4695612766327	21.4715580365239	22.327328684697	17.8800033774545	26.7649898197348	15.2623202874780
46	18.0733732337403	15.0208385510129	25.9936639408824	25.9762035832951	37.7606303746455	15.1932721899958	11.7093744757540	16.8476359540943	0	18.0924822913413	21.4293450423463	21.6926091156284
47	36.2047131262983	56.600474745073	38.7084397920062	39.8017046045716	65.9873302422801	53.6570648545085	21.8244010019456	31.8017105138703	19.672247387658	25.0975998344155	29.5515017360257	29.7321998748877
48	28.9449793798659	53.3008648100123	43.4805005720288	34.4383485458755	61.8402949326604	47.6011135444381	18.1143894179764	27.1700072416005	32.210336420209	23.4743850648713	32.0324703129382	37.5079262230093
49	14.297361313366	27.1014668082056	32.9363086438033	17.9958338013682	25.1189440979414	22.614069847206	12.3435027115797	16.7943123494616	23.6037328008314	17.3847336925399	14.8300298524021	20.1218997695792
50	23.3203112635574	33.9267210235421	24.7052875068917	31.4172661350158	30.3265178396232	37.6890489894678	12.9246116445722	18.7737349747579	21.4306138387885	17.5591677808889	20.7886616458167	18.2899572296046
51	15.3889545422351	17.2355678979903	19.3115733040399	18.1383875688710	32.7852717370748	20.5024575292567	12.1889668534297	11.0066067693948	9.03465872285372	13.5851582777732	25.2097515253927	17.9799869684361
52	27.5782163181075	25.2532206988576	38.0822036022868	27.1138938806221	42.9259581999442	20.9767070127465	16.9766001306780	18.4586947200364	13.1972747779870	22.0634068481586	25.3551986851454	8.62163997599864
53	23.7699074543258	30.6389078086347	27.3058166273201	22.3996139276128	37.25548798586	28.3676447257796	13.7302313503437	25.4993065879194	18.4793890975639	16.6946487949702	26.9680281704105	24.6115002097597
54	24.6390698800483	34.8270576416319	24.6933590038053	28.2055792298013	36.3098589968737	30.1687468998152	15.3135601678878	21.4261245548838	19.637323153345	14.9897392904161	25.5389712466021	7.8970693915617
55	15.4488858520499	23.1338843235176	17.3614799766066	21.7133398837839	37.2306764995998	34.8385343260358	14.8960663533041	17.5357681615609	19.1816990454276	8.8930900878429	15.7423066686692	5.19252297970891
56	33.1478605334935	46.7401764227023	47.7760023702306	42.9857129498577	61.6375955013598	49.9400399814104	23.0718646092256	27.7773212986796	27.4698909412338	23.1005339415773	40.7258418034087	24.6593526329743
57	19.1629449644562	16.1809301828947	15.2415680837017	26.1234421066982	24.7157045961427	20.8108288822215	13.1990148113443	14.3368387789908	12.2090413562817	12.3511664003759	13.9330501441832	23.1262542680724
58	16.1044263452889	17.3111990116087	14.2428684788508	15.5913200298817	14.7319443561788	2.28964797022879	9.17488669245759	15.4634344683915	7.23275341609516	6.34279159725171	12.2885180611252	5.51304998754018
59	14.8305047920809	41.2965692813631	20.1674451888069	34.4098578773876	52.0490881168773	22.7220109661494	17.5219433339265	18.8465414494297	18.014452466873	19.0953445028296	23.9762941231879	24.5773452256645
60	24.1946097090878	25.5479765912526	21.6330017283471	25.6388148496788	23.0392234198462	27.0635831169222	16.3813411704665	20.0228127477724	17.4082425862961	14.8648619749920	20.9418967572566	11.9765676100939
61	19.0290199321037	34.326070771533	22.8460860926263	37.5809277716907	32.5488507507607	45.4725249426154	18.7866171402247	24.4514571705169	17.0519182489091	16.9271698829721	28.9890328861101	27.1762858846072
62	17.0285817216537	16.6269670887000	7.08299806655504	13.4414628503945	41.0794491962837	25.8280991220627	11.4080011177507	9.67233898557092	19.7574222264378	19.1702473811281	16.5169936787762	18.4346884929104
63	10.8767906932681	8.0765427899091	4.66951043783753	10.6549649852598	28.4410328545206	0.727283446498214	4.75262315996634	7.5289084201755	9.16632554811158	7.71123907882364	12.9910590208780	13.6495302300836
64	25.2785673417072	50.8468947653344	37.4523231150435	26.7962321195014	60.1874915385132	39.8176262093691	17.0953824150731	21.8713062920652	24.3130675805795	18.4873325320011	23.0252872892815	28.9174315458027
65	24.5339083286249	55.6496482257744	19.6288596771107	39.0435215874927	49.6763540924905	36.7025511293889	21.8049987938568	21.1310364471522	14.4155461453645	23.8572778821247	23.5343511916061	17.0713496172990
66	25.398884932719	30.2504279172500	30.6679333892457	30.6565439203049	58.8388273678194	20.7449526590886	12.4168140316215	22.8532905983455	15.5847625564313	24.5304209269988	33.7611972392313	13.4670522083021
67	13.5348745432916	28.6215796666214	17.5813942842952	31.0686803019056	39.4957546192725	24.1669972377294	11.6458936285987	15.3813966915781	17.3296142177888	16.4828688882456	13.1636809408743	15.5371990979788
68	22.6880614879048	34.0382721961986	20.9178800216279	40.240823386605	38.6540008582129	32.7117437066192	17.1366261165293	30.3470006895385	15.4142846386786	17.5250894480813	21.6709633962775	25.0942907135062
69	18.7432886780324	38.6032194539851	30.1594012948587	29.0987162503347	46.5430805459718	26.9904396374819	9.88528714351821	21.4234974653969	10.3290113054818	24.8510779197016	27.8314444292032	14.1727672854266
70	22.5922196198954	23.0938131188168	23.3953226317847	20.1938427154988	28.8708809303000	24.2599548610650	17.675827084065	18.7048996186920	9.47449373724691	16.7304365620518	23.5685966279190	28.2177954899897
71	24.5546755695434	34.1465888050836	33.4073737691236	22.1187697414361	34.1843700816269	32.6155878709624	13.7238090724062	30.3262586644263	24.5094117252808	14.7754026100388	24.0513010388719	21.3530821439654
72	9.6683136545739	22.6374551397422	16.9366292025146	30.1504386986468	36.4195180577095	21.3543918719127	11.6083683204211	16.8674144832831	6.3134214006131	6.4475253896473	26.873893696138	12.5359271246730
73	28.9626629778824	40.4312835755096	27.5048849066625	50.5658340270201	50.0161857133048	34.6461156861238	21.2828974029191	31.6587500812314	17.7506184634120	25.0929135041371	37.2023823393234	22.1896896426913
74	19.1920248916678	11.4343818072534	20.883677901076	17.9297527411737	29.9636289531602	25.2511622477591	7.7573445594615	15.529902528508	3.62664284829810	10.0324391381513	22.4543774658301	12.5830486450170
75	28.9555345352960	39.2843683099421	22.0341316882751	28.1554319234259	40.6370720474088	44.517477409803	26.8388989942469	27.4907232200687	24.8765514078784	27.2344860424303	24.6674017779728	35.7420083816953
76	20.0479481452852	27.9409814088518	24.7438359752828	35.3871238592317	32.4369468545374	28.9357794726792	11.2514912138015	12.9768866492392	17.0805377248776	14.2717496686967	20.1391804931878	22.6785869988109
77	12.9497805639603	19.4108419360425	18.7876256307804	10.9766425523202	19.9105881026154	27.196520769016	13.2977244097111	18.5657947342887	7.61572364169458	16.1406922714451	20.7187468354248	9.07469685541877
78	22.6293439537215	35.1463941773362	19.5453848159356	23.6747302579588	21.4341212438337	10.1205216565107	8.07812978667201	20.6700173837884	9.92487348897581	18.0039031854585	20.9594669212096	25.2369941686186
79	21.9672976742229	30.6394736957130	13.4239405083132	24.0636599676148	41.8500658569487	31.8856163523993	20.8320797071827	21.0480992515054	17.6059486378165	15.0174676186072	15.8977556184363	9.9555535833773
80	25.7677821325167	26.0388382269038	26.7242485438173	22.5921134272789	29.3554048829261	13.6415409365785	9.40385158755597	29.2577221972874	19.6192523899075	15.7420492885207	20.1077439428946	17.6175240113538
81	16.1838223895017	29.0269080759930	27.4961730991494	26.3937232391545	26.2764856515132	28.8968760677141	9.64523984809542	15.1157612982095	10.5437197881985	22.2001747551972	19.5658178392639	29.3214817030081
82	22.0269743503020	18.6009645422356	18.8587998096962	17.1055875691759	25.8300449491555	32.7749677561864	10.2555282577513	8.79093275388367	11.6676596973420	11.8615244919710	11.1908425125554	13.6169174488830
83	17.4566438173759	26.9775365137271	19.4817747758571	19.0876676851656	30.5937989155699	17.8446927699377	15.2434993305556	19.2459399168398	15.7501834861471	15.9195206923088	12.1769541168964	16.1465977738634
84	16.3614014833095	28.1968740556959	8.5901018255486	17.0355028166372	40.5033693286151	23.8952109334215	9.9920143080537	15.6465980806293	13.7564728709674	15.1170312927232	24.2025732691168	12.9650767164545
85	22.3047824881243	35.1295694638327	23.4403295653640	25.0033713423278	27.4382274986297	36.2969880946843	19.2702965549087	24.2984291108939	14.1813389129115	22.563543385084	26.0735442672373	20.9551369767997
86	27.1403439181395	39.0220977868605	27.3269214961067	19.531598047933	40.4676810556974	18.3338492299228	16.5227901238822	23.8578051495036	14.4273985964839	5.3060570960207	15.0678121390619	20.5460645135507
87	15.5427706834063	1.95592467580222	19.123747283596	16.9406624762969	12.1516168767965	30.7402700759597	9.88649603868082	9.36901956614247	0	9.56970674321014	17.8976847092967	11.0115999385699
88	23.5801909754167	32.5630735898106	20.0069105976893	25.3807776196176	53.710624402723	37.1192435738684	13.4123996009671	24.655052915684	21.4012526104279	14.0874661576511	26.227155000847	27.1172559881859
89	23.2063428817894	20.4023349938717	13.1743761527499	29.6789208192691	42.2904142552355	30.9870424942477	10.0204161267241	13.2937842109841	13.3453582755761	11.7609930952920	22.8678722875529	11.6448624065762
90	21.9204671677649	30.9988279172163	22.5431533824376	18.3172235167917	36.8983479311711	38.2936067718318	11.6650995276061	27.8823487897543	20.4259681069323	14.2175959561874	35.8777004041038	19.4519275082523
91	14.4682311276539	23.7705032399261	32.1020817584339	24.7142775175989	41.2839059056023	27.2453728205734	9.16485268111417	13.0945920862504	15.1431959577084	13.7497901929210	21.5339188781608	22.0147515443696
92	18.4112111393361	30.132910496229	15.509545705581	28.0488027919222	28.2826894460143	28.6216892751644	12.7009483669187	18.7170878305752	11.5391566586572	22.7019097719631	19.8013882269005	11.9241300706968
93	12.1125424856903	19.9930434060965	13.836968689854	21.72832684681	35.1943736132732	29.4475080223334	12.6517170047796	22.6677486668862	10.8812726545641	16.8907005263852	25.9560296267679	21.8243753799755
94	25.5478437235886	33.5506191029001	13.2790372536217	34.1434198838492	36.028034313697	33.8083438674900	9.64670730002854	19.1590991098322	11.2302150982269	20.0573957741119	24.5871411735077	9.05303385265214
95	15.3058400703402	22.7311633095148	22.9836913443851	28.3178944953539	34.0322856721811	20.7825234511769	18.4250528841045	20.6948937000689	11.1875166223727	9.74334564154627	17.8067321297878	18.5475309616895
96	18.5456253359005	32.7966157269405	25.6084853933172	31.1392858455555	33.9118068203496	28.9212082643901	15.9335673226646	21.7344356349486	24.6042970727085	22.3616706836737	27.484498873951	27.4865550645814
97	27.2462051411679	30.0611942032383	26.3499919575737	38.3631101523781	32.483731939336	47.63211726853	11.0751265566540	23.6865500313099	25.6808895816055	18.4840416040893	26.000422606498	25.8763497818748
98	24.8678707851098	13.5733080295750	19.6489931460133	21.1697709983675	35.1078003784644	12.7407614744671	11.8569684151804	9.63143093780993	17.1811334927708	14.1274466330681	9.53053616099672	5.02914330378523
99	23.2347412197557	31.9915301313639	33.3186468664511	28.4187128514041	21.1878988545904	23.7785950899019	16.4574040261279	23.9906145096045	22.7458290286133	14.7086064980041	24.1732968293821	21.2422987878125
100	18.1611931453489	19.3908844318609	22.3527367482207	20.7033143576435	24.8387502278317	36.303898575734	15.7781492686614	9.97921929710504	19.1002530245124	15.7560721080721	18.6600646011440	23.3867068029552
101	21.3574790790842	33.3372970300419	22.9207834162136	30.7301295384702	23.7306645622044	20.1013453861861	11.9612338160682	22.6368706004859	15.5542106357145	14.8460805310786	16.1045504970567	20.57123782905
102	18.0126375185262	23.560136506158	7.84598585120974	25.9317944842652	28.0930262176649	24.3408109726322	9.3052970117271	15.0752090595641	8.37165861300063	12.9704557625954	16.1863142117802	11.3123668518891
103	26.8535358002734	11.6606892497565	16.5771857307371	14.8987283064780	23.4826500900713	24.2995890172701	14.8254794841757	18.1787538124694	10.4441980135304	15.7806395933488	15.962461119598	23.1148457815058
104	27.8380555045046	48.142067198878	31.3994441327904	29.3634899789867	56.4067636212349	34.8038306283396	17.9555084137244	31.328738951008	11.5187832643821	22.7248335115602	28.4553756221001	26.3590481664957
105	26.6412077703479	30.3549703654625	15.3037851773700	25.5111445537468	34.1398281750003	32.7239101595488	11.9066109945041	22.0886440045666	13.2823145625799	17.0600952241083	15.0498610418298	13.4439535873995
106	19.0394716781488	33.228050317953	27.5512854687338	34.2696068516035	33.4589622342256	27.5334002816963	9.59072300021303	20.6479792581829	18.7248367021545	25.6564954739692	21.6897002720330	18.9047534747447
107	14.8457937008587	33.4638515760837	17.3093441801598	19.1539138099142	27.175248772145	20.1229434401871	10.1963474092851	19.0653699773302	14.7450785583094	18.497102980251	29.659151894729	12.6636853061419
108	18.9360017734114	37.333281512176	13.3693215679108	25.662231310565	29.6890365822886	21.4174998172744	12.1714244411648	14.8824630856877	12.7881512364698	8.75152852333331	16.3959196803323	19.5488932857587
109	15.9059174271280	9.77454809337141	5.91504000281371	25.1695237982762	22.8762035410765	24.3664470324868	13.0038900385235	9.88894084984476	7.49328417360887	0.541298607809392	7.51896144744557	7.9572717646453
110	20.5825435920241	18.4096043363642	13.6771985788847	23.0032454632233	42.1556602604696	12.6623421749808	10.0208793809064	19.3393206588565	24.4149109323487	13.3578611021362	25.8922736990658	8.40694689883608
111	19.9739738302365	38.385850647944	19.5061560444423	27.9430455714433	43.4371754419912	29.1362394684795	16.6451260933464	13.1770069077809	17.8153226759794	19.3225772839232	17.0497942525777	21.3947295334516
112	27.6349256394383	36.9235978910255	28.2171270959868	44.2644872337388	42.0737436703093	34.5326795953759	16.5307325638413	25.6457537094351	23.8149929822894	23.0813661440856	26.2643032849407	28.139483796787
113	23.0367858306898	12.6563645358065	19.3846813365392	26.3333109457575	34.5810081730827	7.04218973548341	13.7877298195659	13.8702872339368	4.15190658759134	17.4536324656158	8.76668098699473	11.5195775138530
114	22.6842277381125	29.3516196646621	32.3082351588217	23.2887425590963	45.5239035811209	44.7844658631774	13.440362547296	20.7109046898786	8.68404608199443	17.6566454644988	32.0660900776436	27.79814356261
115	19.8273323356626	16.295519451356	7.7336724482589	24.7168730084352	24.7005967029556	5.1383125646652	7.99575285376093	16.6849340785598	13.2291963336259	11.9482614100160	15.4077640532186	13.8660932956363
116	23.9795051341333	28.0565222149973	14.9950015867432	36.5217418524981	58.1925055788799	42.0729103603064	21.020241970898	27.9648635661943	22.4637527105966	14.9889997412113	33.0142809431964	27.366952068565
117	23.882132675133	22.5408797051426	35.1306315522162	21.3581525390253	22.5331786093276	11.3583843191482	18.8567444100539	18.8220950026513	11.1026439638525	5.53806405370745	22.9081315803344	15.5152801193508
118	12.8054603967998	29.2017552761674	38.2216937217775	34.0669613262203	40.6170950882459	37.2243386630401	17.6290462311755	9.15386882615932	15.4094201553217	22.4186369245155	13.1065794077407	29.3008869672599
119	18.2279633195697	24.2267439667473	9.90675972436134	11.7292674950196	29.4196074967761	31.2202055086823	12.5793625858665	14.7723788944100	8.152149865696	11.3218287514884	15.7724093099464	22.1524327446338
120	14.2590452969284	30.2432906744173	14.3555199604543	23.9818465465579	41.1096455182607	34.2656411809320	16.5382035317157	23.8515323694827	11.1395364304503	26.5633767891814	21.6217672188753	15.2270410351152
121	22.2953722793806	14.8489102912897	15.3062499548786	23.4496541660787	20.5002209134692	27.0636523783541	16.4096579997287	16.5430151022285	12.9551507125031	23.6129527093056	23.4166013885043	17.4062762943287
122	20.6111840782911	36.4303231268352	35.3062945006680	31.5154301713962	48.4007075924511	45.1700693562737	12.4402513848126	15.9528319631479	19.8788253065783	16.3651910523108	22.5881553983574	25.6251266320359
123	24.7481302523246	46.9110553632544	31.8056697046582	45.6550000420947	62.0713302589368	52.8331056233477	18.8286759576533	29.8314878356707	35.0280695142618	21.3231921402223	28.2438635308539	28.6451983276841
124	21.3526210243923	27.7031274720323	22.6690045180225	18.6274769379229	29.2688314156366	30.1728484721162	15.3552766103217	24.6104608198642	11.5440391044009	9.899943642174	21.8505523884247	18.6649299745146
125	11.8363198007645	9.02624842550628	0	20.0947447390228	24.2861390954887	16.6324454922403	9.45392333222997	9.2208284154807	2.21419112148453	9.80264574930063	7.40797340725836	3.92110040606744
126	22.5333487183922	36.9538698482136	26.4493418835360	34.4615060880296	33.4873769422529	26.2573355594370	15.3227847407305	13.8380961672237	23.8810686549262	17.0758855928608	21.0186383559834	21.9619495824507
127	30.7162927220742	27.0301726437378	24.9900918798801	24.2174674775622	35.8520636793559	40.8116105074022	11.0319935055166	18.6578737448385	19.9233060135231	19.2624732482723	27.2602819594707	30.2979055413245
128	11.975373371373	20.4011779602849	32.4639775708160	29.9624778485865	33.1727152970278	27.1448822136039	12.4339862724672	12.8681851537483	4.52020244787845	13.6478299035639	22.0952338115009	4.96741187860273
129	21.2696859923531	37.740415377467	18.5436752574334	33.3153987096569	39.3854691854435	46.6558059247996	16.4985774620059	23.7750573407597	26.7091692444881	14.9883428049002	33.1028748519302	23.2344912555306
130	14.3462125464975	11.1255531771538	17.3438737639465	22.4009543844596	26.7838655221033	24.8478920199724	8.88545222561695	18.1591140522331	16.0832547366416	8.25148231722296	12.7848160351529	12.3238722591169
131	15.4353530388964	27.6099280752528	24.5247702589402	26.5527624701557	36.0618778048969	25.2659338350341	10.1942002113134	18.0230995638218	9.19547617837634	14.8705901037162	25.0891625966005	16.3075089952740
132	29.097395111391	42.0203305221745	21.5518070315565	34.8213547715613	49.9044947858479	30.2758586840755	19.1205016685985	26.7462080728504	9.3256072208687	22.3043674411276	29.5279823483570	20.6365251647911
133	15.3137543461320	14.0703886549508	22.2452955596669	12.8037407374886	26.8400985922694	21.2384682523941	15.430999364113	12.2489061687624	18.7146716640045	8.09511752452747	10.8310770164889	8.82315799471792
134	15.7097826467451	22.5490885696591	18.6616722422169	24.5399251644626	32.0291008655170	31.5203476436972	8.84278997122248	12.8894480357511	11.7136897448386	7.40353625585666	28.2467968100950	24.8957915637269
135	27.2239646891715	17.1231762822740	12.1234617580586	28.7532853614455	27.0143449088705	20.0194918703148	12.1947278954343	13.8597844612856	9.91006028330987	13.3200714121869	11.0689042841667	8.31753948715643
136	13.2983459027418	22.1919554362584	16.5056837937426	29.0583208035687	32.8637880467653	26.2252638715783	7.76876391550728	16.7625501495087	9.80069423800428	4.34585585485863	23.4269791041836	17.4221651840894
137	14.5326047455525	30.0538490951163	26.1491406434661	30.5071981767500	43.7331194002537	47.4527180197911	15.5313762238737	26.2985808985165	23.2098327295411	21.3125451982907	28.2214443169431	25.1728884389397
138	22.443141989125	24.8251854939679	16.8435406836093	16.2952294660390	39.8373212349426	31.4489172426215	17.1956459376857	18.2127748195324	10.1977445047636	11.1584935696595	19.0163992318805	20.0967736581573
139	11.1208747957298	2.74568541079088	17.1453865579547	9.0692418667503	20.2789528788144	13.1707419330669	9.06987413078784	8.63911308864745	5.54511276370299	9.28317544397862	1.8618263969005	12.4655408921325
140	25.0692317284238	40.6303627033077	22.5407650647277	25.0436931663089	43.1800540890236	31.6667860448593	12.7804024680608	22.5904373913839	15.3952692422556	21.6770246649881	22.2710400928921	31.3254764562243
141	14.4231435743467	25.0301748147712	25.7236871198617	29.4048855410892	19.5973308348460	33.8335778458088	11.8872503456167	16.6951537575028	14.4007152024674	22.1835471962464	18.3851746250133	9.83275774430821
142	24.2893907553206	44.9077541112360	43.3937346341401	31.0678878320124	40.8722936973248	28.8173340155997	17.7105749503555	24.9228682744539	26.9720554653292	24.6595891888578	27.3478215674851	23.881016209741
143	23.9233086193451	20.3795985518980	18.0937638901067	21.3673821815209	22.5169797016155	19.1568411643052	11.7886632058677	4.01545246893504	17.1639712969376	14.0670969333633	13.6343493468484	17.7691624740929
144	25.5422491262448	28.3635006837495	37.7281066726441	37.3738954603839	42.8419836203724	23.5541304730789	14.3633747965558	14.8216898422082	17.6362725021104	19.1972899402054	24.4973581887192	27.2924476773301
145	2.97672681498896	0.997396063768285	9.20243565650153	8.14004832896835	15.5202920581742	12.5480676474399	7.33990407765573	9.2186692514979	8.61388254643827	11.3520986623418	9.47720711149904	9.6006319494574
146	18.5319742740374	23.8498842891842	19.0496940817779	20.3810564526207	32.0479575730981	14.2088874049768	14.0443399578441	13.7356951201158	11.1653921810824	8.99523102651266	19.5193810531322	0
147	6.91344348670491	11.5915070350404	7.52979996934101	9.85003564649971	14.7286931307309	10.0736156545531	11.0498327852207	9.47841717297392	12.1972565035095	8.15519971502118	11.8316976544586	13.4448946948168
148	16.4826115178952	31.9158612541001	28.3789601234702	21.9702156094061	11.0683321029578	18.3996926599782	15.6595207744202	14.8756966468264	13.8926570027927	10.0482436769082	16.2769265421790	10.2883729782504
149	17.8592856183013	19.5214776954052	17.7579902796334	16.9493911099172	28.1538851093989	22.2972225256932	9.86428681357049	17.5209923449365	11.4197835120706	7.53556830647319	19.2555993621506	16.2133236761757
150	19.4373310624577	20.7768096619234	26.0510835470434	23.2973394782685	24.5036689624235	33.2229232097845	10.8590488012689	12.4514568785849	21.9392501370314	14.8201581688683	29.7677618611157	15.0889141436220
151	26.3135637414581	33.8746272758452	30.4409019502029	38.0052636088109	45.265992561386	20.4799648278975	16.7909165619886	24.6474819212211	14.4170603766777	12.5401091243975	25.912649740685	19.9309765883030
152	29.3353882541236	43.985826894899	27.1150363988775	43.483811443409	37.4314432799763	38.6343383386167	18.9685974939341	30.5148483750071	8.26553291795302	21.8186515801961	21.7608261627221	26.6863699872214
153	16.7421957010738	11.3992478209851	17.7924088377892	14.1948476442335	25.7465598076395	34.9217508331237	7.78222652686961	9.83517704902801	19.2523476735243	14.6611064188177	18.7178000075913	15.2094317716886
154	11.6593846468078	15.5386314351449	19.6387369827519	12.8767056830869	25.9359185097371	21.3336200625358	3.85174153485342	19.9731302079842	13.6992274563328	11.1671607762694	10.3537512821128	2.70072352165152
155	20.1815721865574	37.8309976685536	13.6569163648466	24.0402418538753	59.1424393389431	26.5276049436686	15.5129030124504	20.3802046182354	13.9986996492796	19.6688781798778	16.9035723011682	24.1909021394277
156	31.4615367308081	45.7892786506431	25.9794678970458	37.5677509124059	44.8393912861498	22.4979484785723	18.5682689696160	31.7162632713431	14.0513511061564	29.2532789401646	32.4401106467546	22.2516607414061
157	16.6594310556168	38.1133481776015	20.6459529130234	22.3176308377595	34.4028564178849	26.0060757464988	15.0121209852933	18.632233383383	23.5132179463825	19.1273940835416	20.9655009941947	15.2841189414960
158	15.8525637362403	41.9327713478262	22.4816889777563	30.8716762620474	37.2201952244231	34.6801225296337	11.4904648428074	21.4587975733119	13.7404494331892	14.2714116610094	15.8315131045195	26.2097526516952
159	14.0876447211442	26.1682448094622	24.3318389493211	24.6990731104597	39.0675658055295	35.6903611589542	12.8971021145950	23.0622667194467	13.2693448858087	15.6892827249549	28.5479683126494	14.8243891294326
160	17.9163266752698	19.2303209597401	14.0474018612139	20.5378845003378	16.3348788233150	26.1300940050977	9.6899913707664	13.511704217599	4.91486388620769	5.98971785745448	24.8634131622542	13.2765507626931
161	13.9031192057629	20.6257523571384	5.26366953956022	27.8180131170706	37.3014580607219	23.3166490014094	10.1641751457658	12.4889296196224	8.06296689742254	16.4562512561624	14.6418450575216	8.25015425651657
162	7.83220267773955	17.6030237733668	6.45944261801178	21.7675986264351	31.9019345215546	21.487439882001	10.4983801385238	11.6377195443013	8.29904939386564	9.61839667524006	14.6498695007795	13.8629169251711
163	29.7463810032824	35.6318196517534	32.5976669864269	46.3148403229105	28.5759442990928	25.1557864626569	12.1765422935976	30.4007672167766	21.6666377011438	15.3687889441899	35.9693894183194	15.5360369428825
164	11.0918165419280	28.3310649603742	13.0121529774232	20.5410427742151	28.8737150664002	9.8866967255814	5.63994826850763	15.8534230929357	13.9726237839105	11.0058063860835	13.4666671093193	12.888004223984
165	12.3027709950834	28.1678073723687	17.1698750251105	33.9337266919674	24.8069371320499	25.4419448789976	13.0874075219991	19.4906249568327	11.6830883595494	13.365246741473	21.8890574273992	15.9143215793868
166	16.4659606498980	21.1954276562017	12.9168682772342	21.2480386490964	15.7252605063857	19.9287546184094	13.7562474031359	10.5369500292461	13.8214369197546	11.0957792756164	13.8325487513658	11.5695024330415
167	20.8110850328998	16.9033566841056	20.535930320272	16.6197818434409	21.8200695301287	14.2315540969556	7.0817149331321	4.45655989853229	17.5503744814991	16.0390589725833	14.4904196762895	16.3245188547236
168	15.2971207933942	17.1690369552325	21.9980199456955	25.6298455897897	24.7739787889287	27.5138801365872	3.59632333940374	9.50908746255838	15.0919469989316	16.9529568380269	9.95862288644632	23.4160059883894
169	21.3590447304476	20.4723722124726	21.8019646125040	19.393053354528	26.0084034269722	39.9424023536582	6.92106865135062	29.1593043609594	15.6432279816526	14.4859694570770	22.9011810548206	18.0672061342187
170	28.0230136079257	36.8424691438724	29.3562122997605	38.228048741852	40.4696680000428	35.9572446756107	14.6209548667613	23.1699911919356	27.0420769409296	21.8796163846556	24.361875427023	32.6412041306719
171	19.4545344556777	20.9596497596913	17.9131304282732	20.6320705053669	32.038667058103	18.0362286111624	11.0398377431965	16.7302851349835	9.78825165498442	19.9713251624721	14.3138654276804	17.1789817358428
172	15.2962864959269	24.6683706655464	15.2594163824476	18.2303856127670	39.0472889215988	29.1831274941449	8.47876425159319	17.1404870218744	8.20158187462417	17.3401715303250	15.3537767657256	17.7947698493806
173	12.7048929574481	22.7955901407731	13.4301560552255	28.5726116549594	17.5595425581301	27.8093305789025	8.56805723162028	26.0947826703382	17.2307598327555	17.2054515885698	20.4735641910443	19.5728316634155
174	19.1122227992560	30.0336125519238	24.3613712125409	26.490280271246	38.6921460688645	26.5176777776962	19.7341398779339	18.1356901801260	5.9505212972442	17.9580132055272	28.5337256951309	17.2245677909333
175	12.0632697711413	14.5639773772901	12.5164512755116	19.7288835271409	28.8597059732786	10.7176705262973	8.55934212295125	17.1897879388679	10.5349329476373	15.2315349287119	14.5714978777043	1.5745635604989
176	8.91189945223419	19.0371713805844	10.1785354632729	8.98536415137348	25.1619285314049	16.4216837123867	5.64381305065226	10.6059013431789	10.3479534281833	9.84494564146724	12.5374813941749	12.3340766185394
177	16.7389173352673	25.2856616179669	11.3565538081083	22.6624270154919	33.378878878329	14.6532483410821	14.0941984211404	15.9691191327999	18.3052708593372	17.8713447847488	19.3510630614722	11.5137246098448
178	14.3241050181888	28.8812118705588	21.6765667217891	24.403322182701	29.0503073991289	11.8030581136929	7.4775427683914	12.1188688072359	14.3074319154733	13.7894364909667	15.6091415801134	17.0580859785856
179	29.4036692993365	44.6263043547288	23.5252121985693	44.3069854307973	41.2934236617613	28.2110014351918	16.8117521674191	18.8407511527157	19.2485473629571	18.5111103839648	29.0748259696078	28.8961558020686
180	16.4532414899048	20.5225648938843	27.6477455452047	13.0719523158597	17.4121696364345	31.78423038485	10.7787546413502	12.6396014636978	8.48148799430357	11.4721788098635	18.2745412042860	21.9445949987316
181	25.3404450440874	37.9508701854918	18.7168511716938	31.4051570107137	33.5130639604797	30.8576634550389	10.2333301937017	20.0053279183579	11.6167717427387	24.9107759823615	15.1343824547474	15.9014471256271
182	17.4376204904884	19.3460327738892	9.12091007587854	25.6881958015722	25.0850249428747	30.8718677341983	15.3969169868201	20.9565635219863	15.9558463672348	9.48270367981522	18.8302931645628	13.0364007408090
183	13.9698969054299	22.2748711746997	10.9816292682597	16.8715902662638	20.7193876025981	32.1592565111708	10.4025544892141	10.2688613055924	14.7519804646569	10.2261876368120	17.9694636112821	20.8835175624274
184	16.8582129653955	20.9522048412478	11.8923044141462	21.4320368648045	19.9138966298537	21.1944874921869	7.9223470710354	16.0236463070414	22.2868236016885	15.7419741066384	15.4490747909157	18.1691000722382
185	23.5140716306905	38.1046357209177	15.1390988916060	19.1915481509592	21.4260357065003	35.4335797288643	14.4777788628731	16.6537833210380	15.9705867642889	15.4578934536478	24.5838327430715	24.7632440179586
186	15.6349092753503	13.6424766336553	11.3259661676219	6.26568910588787	32.997673447601	24.6107084967465	5.4948624812909	15.9695380879949	14.389539685693	16.1449587716104	18.6581674246621	14.1525403005065
187	21.686799313271	38.8624501614313	23.8620863135797	32.3679414636269	38.3513920302117	32.4424332823364	20.5239293213079	24.825404122037	10.9123114907061	20.5670994208169	24.0840392876035	21.2929060686334
188	18.3059391587534	27.4444840890093	22.2849564347178	29.4642989052882	25.4439811044155	31.1142744137841	14.3943673829288	17.2720967222333	19.3606946365983	13.0443746539174	13.0475969542345	20.1488315676507
189	17.6017166326095	29.2459392250689	30.9450503541233	21.3337563281543	25.7557822899848	27.7597946860293	14.6726512688982	24.7554918244631	15.4222987571958	14.1182957897599	27.8816187623386	22.9359186228481
190	23.1588770560587	30.0293017126255	32.9651953255428	25.2248410296237	39.7491820582662	59.4526749554601	17.4107730624638	26.6673725769392	31.2012956153395	9.3921528681896	33.041799387835	29.5861560752602
191	22.1276509071675	41.1561440113104	35.6688153509404	34.6379641335881	30.6913020983276	26.0544783683179	15.1259175465949	27.4450390605123	18.4422203408462	16.7445688531258	22.0340227731727	19.2215103495268
192	22.4651973808513	26.0397418411534	42.1718808152105	28.9274932273713	19.7667914821527	32.0487852775874	18.9202324044547	24.5182564648909	11.8307197197629	13.6236125566894	28.6710755013231	25.5419463783675
193	12.2454219190962	24.4694762081192	23.4804710124474	20.9284402805054	36.2547502260220	24.1330730240337	13.8011498542838	23.1750248377367	22.5378837200043	15.8954905982174	27.6385226093269	26.9717324725694
194	24.8426414616801	48.3465307329852	20.9621359636948	22.8799442722199	38.4906112493351	24.8949095934608	11.3759844569925	24.9423980588258	20.1757961591456	18.4208193687457	25.6661451283732	21.0333781190964
195	28.4312860763048	29.6738777029012	28.9442499135865	26.0133470689796	51.6208406978541	44.9690789700686	14.4436224992394	23.2467539076064	27.5614329274084	15.6859141938669	36.4048514446348	31.3049097577554
196	30.6559401320533	35.4704262486861	22.5245572650763	20.6292461377789	43.6477508836854	38.2646145523086	21.3203237611286	18.4205110363482	13.0077547625615	19.5724288548374	24.2967792083768	19.1925204251072
197	21.277078469045	14.3618607825823	27.2884934610673	9.33796475261906	20.0633699998936	23.9305668397729	9.5710136996942	19.5735222464392	6.71993726221555	17.5810099974566	20.1276717723885	20.6776159838680
198	23.8151181320737	45.3925701036152	30.8269982102871	29.9877064837266	43.5683726698314	44.6827314844705	20.3281341268313	30.1761439464752	31.6342468847295	19.5202289113458	32.3722624246151	24.8091393425635
199	23.5868754293937	36.4161081130402	16.3351341561972	37.2754661332777	46.157888008651	34.8113350201544	22.8867599239631	27.6066099789251	16.059873949446	22.3169379409245	23.5763422954644	26.0271236640417
200	18.0960164219111	5.87170135283901	2.5308733948823	8.83932812972548	11.8718963313625	15.0843836335916	11.7173446971181	15.4767293578841	8.0331040881626	10.5235046310488	17.6700285751142	16.9234629567778
