# Supplementary material for: Simulated data from a genotype-to-phenotype crop growth model for pepper
Source: Data Brief. 2021 May 11;36:107119. doi: 10.1016/j.dib.2021.107119 (PMC8165395; doi:10.1016/j.dib.2021.107119)
Supplement: Supplementary file 1 [file mmc1.zip › Full 100 GxE datasets/100 -- h2 = 0.5/-1095921421 200 0.64 0.48 0.64 0.95 0.8 11 GxEyield.csv]

	NL1-15	NL1-20	NL1-25	NL5-15	NL5-20	NL5-25	SP1-15	SP1-20	SP1-25	SP5-15	SP5-20	SP5-25
1	17.4535662678655	19.1444467496642	18.6513550526050	25.0430132847603	31.4226220571444	18.2158641032687	4.63171431719328	18.2528943784420	12.2458407784422	12.4621413513004	11.0702185447758	19.2801979710175
2	21.0212827180054	45.7488335752067	34.1264345448896	36.6698266999085	59.8942519823416	51.1237294180008	15.837082896539	33.6305711555174	26.6643894533877	18.4165356671866	32.4948508714264	21.6673453057865
3	21.9567674200549	28.0888814546701	20.6029894942698	32.1145412577365	40.1298004819954	21.3669691864461	24.4788943845324	23.7672809092939	14.956290055682	20.1457970547724	27.4995760293665	17.5242578298098
4	12.4148110822082	15.6726564524359	17.8801303627064	5.41305467308825	23.8368455002741	11.6008317390202	11.0178263068821	12.3848535339992	7.37586249026823	12.0735298536020	13.0658659332572	14.6363243101115
5	14.6579464918235	23.9627158013416	11.4195109214124	20.7357404661384	22.96747472107	30.931066732091	13.7872961379057	18.8705649763534	15.0459967989062	12.6956500554562	26.9180971982439	12.6742452236209
6	10.2570590383594	20.2584175045311	16.7953229927613	21.1064755769687	23.8854790212801	10.0400833602798	12.7088261956757	16.4484670879600	2.14672981660235	11.4077701566336	7.82835378967706	12.0710331760763
7	22.0055937002601	27.6320533838260	20.1850848177842	14.8851750064405	32.2291709783695	15.9246179691159	12.1308947008506	19.7726886031425	14.5691084867451	20.4386089723967	21.3095840835554	9.61315165301554
8	16.613589040747	19.4036428227269	22.7856128617869	21.5260418465758	37.0054027118901	21.3867142935412	12.9936097784435	19.4553112538408	8.8417867065059	6.29045783733532	12.1080303096635	11.9451185027229
9	17.4580488007275	32.3325875534336	25.4296834090862	30.8994320275703	35.6194347761933	28.7425741888852	15.1883166491824	16.2674652963651	15.6872862950891	18.0515158057461	15.0510865944526	24.4301272942242
10	22.4909552263207	34.1376700482406	8.97183301765259	33.2313265571161	39.3197243549940	13.1578947764765	17.3006251685459	27.4545536707053	17.458014893596	18.8017251788067	27.8675482041263	0
11	14.8855537862641	7.7043081751989	5.37926302750472	21.6690273174684	13.2608421916550	19.2319794909824	7.82082570801196	5.276671306064	0	10.9520802443234	13.6974135624492	19.1934168305662
12	21.3404495866717	27.0280892535191	11.9102491755103	20.3667226231023	30.1430083815457	24.9953169016894	10.4174292008756	14.1422205178573	15.6501294302536	12.2477287788087	14.6241565677702	12.6594658703969
13	15.9762152310338	4.52795299319084	18.0147962508077	9.86342825610894	25.8888402899116	25.7073977091516	7.29591202763915	11.2227608769281	10.7694692136634	14.8998886917168	11.6085383227432	12.6888877522024
14	12.3245750658424	28.8819997554201	18.0334556846815	18.9873912193019	21.5668833347705	29.9540046069122	7.04730425833371	23.2427549415991	20.9052478533846	3.69498468234315	20.4366013036312	12.4893188537202
15	22.9647682301356	44.1411925987915	13.5937522881526	32.1247777311382	51.7514291945004	32.9784556665426	16.2600837075229	22.0148351755743	21.3840400949289	15.0784407991211	25.1616127619818	25.9876465872851
16	17.6080064761602	28.5420046157582	16.4718788768352	19.0582698496731	40.0495601534386	41.2231551532469	3.17006446192578	14.3207308493231	20.6887477989787	13.0634879118798	18.6368804092432	25.7809663162474
17	17.85124246273	34.8055271379387	33.5933160545719	18.2893772382838	21.4986337487394	42.3932917548687	7.11056401775118	11.5875676097762	14.3263866275534	13.2661137631170	17.5293595712222	17.8650151339650
18	17.5168168634600	28.0473291967964	21.8041137859207	19.7232361338675	36.9034261613892	25.3510075017545	13.6294241892862	20.1026400133478	11.3775523411255	18.0964634720226	22.6073784679797	18.1637224603028
19	26.4080071351503	18.6051308606596	17.4341406928689	29.1617066990915	20.9749652328577	31.2893798392760	10.4573326628275	16.9952584905251	20.4638390841816	11.4634366924478	21.0620334234908	14.8271532464299
20	28.8395630475517	29.3992222188421	19.6985727134226	42.5146764825588	55.1133644849209	25.5783085949365	20.2103434858261	19.8717140370109	11.2746904793251	22.1840693612541	26.6101434867566	21.8050261645436
21	23.9606539849477	31.8653582287533	29.0610014147312	18.0864431376168	48.1622412728624	40.859483097969	19.9625761295163	18.8375934560302	18.572418966564	15.8474763116045	21.6879121731464	19.0526890907976
22	18.6272854031568	20.4608251682835	17.7293816677522	36.5248674411996	31.0242052533789	43.9613036092245	13.0087255072579	17.5629175783232	8.5244910182762	10.294043321407	25.4810920525614	8.93295004713498
23	17.5692600640041	21.8229049026783	19.6055196201861	25.9560066811902	40.5231337939829	20.1212310216346	9.93758948882605	12.2218053112896	8.69578916983257	16.7667146268839	31.2693455073503	13.8279812282239
24	21.9665816220698	19.5800765006545	25.6190438854394	9.69962767066271	23.3934145344768	20.6767470678231	5.76420679264269	10.4655604348715	8.82041761253386	13.8077013347941	8.99311450392209	12.8133197643655
25	31.4776463599261	36.9628065403986	33.2170601911241	34.7658350328593	48.9547793750871	31.519034184035	23.6839625464501	29.4461271878291	27.4917208480046	25.1340312102622	29.0732715513392	21.9301208408366
26	25.7161880644294	27.0168500987312	31.2365433537027	33.5738889927807	35.1103435036135	33.6106227917899	14.0366267708936	17.2435017953252	8.50024523026018	12.2260754293726	17.3917685241341	14.858320470636
27	26.5915392445302	40.9457961308299	31.1110501828543	25.8242445098011	39.7823806044053	41.0031557269567	15.6857315797902	24.6657722095638	22.125426435248	20.6819999753265	20.4187796898846	24.6753106539270
28	10.4563903076344	27.7304092139561	25.0751331813870	27.7116544194165	33.7117975775543	14.2136959882824	9.69197979854057	21.9056643838305	15.1203196203632	14.8768911290122	18.7652976125007	29.9528081563090
29	16.5013473579744	17.9944194855267	12.6460114577787	34.2037652412933	32.4842902069141	19.4867718469851	15.8542688145507	15.6858509515776	7.18312059131167	14.7566681133472	17.2308128684027	22.2223112838012
30	14.7754948018618	20.8405531541549	15.1952055349881	30.2006233263479	18.3885193193513	38.298073085251	14.0740233242697	21.0109684298225	7.63284421650587	10.3853639340636	21.6013949072407	15.9353908218443
31	23.7406530322016	43.892297921993	44.6993809979794	39.9645463571691	49.6979609304434	66.3701960378547	21.8072435718377	23.8438857266361	37.2815560568552	24.9029544810695	31.2161989252398	35.8980299229748
32	23.1909223921483	28.1120746054891	21.7157513030623	21.5033511081963	30.5586654645463	14.6393480179361	15.8434168949598	21.0268318762069	6.78211541114999	18.5714422799831	26.2462346743486	20.6401178886727
33	10.6005539668662	25.7897101140525	21.9885714933999	6.77369861659283	38.8246454383615	23.3860203038873	17.1043525402775	19.1195058782376	18.8610356601414	12.7135192144026	16.4257716226625	12.6255213484312
34	29.2689557040761	38.3463496100842	36.636379910604	31.5057463361066	34.4687436430887	41.1298667265460	7.60572124173075	23.6494646675201	23.3245770168827	15.8891866813368	21.6126076210371	22.7068996126739
35	15.8895563306462	33.5604542493417	28.4315183407222	26.9858065147562	34.7315797476181	40.3009370108496	16.2204955080845	18.5459440527310	15.1951884106097	11.9672856909756	23.1111145165311	18.6493071460382
36	30.1009052706575	44.7800659268778	23.9200578848214	36.3987501889196	44.5976292368886	34.584382353409	17.3838142816755	21.4696792562087	26.509777906175	27.8317188644675	35.7493991828272	10.5353855008892
37	12.7234120520880	22.2621590669805	19.5484013358863	17.5407109361166	43.9521777731126	22.3208739629271	11.5206857654880	18.5212928894468	12.7660533155479	11.7995454278040	17.3547263820079	13.9276055131739
38	27.0365929236847	19.3215683943588	29.5048866016002	40.1247505853916	35.1081388850383	26.4613808502604	10.0948595537748	15.9783840495314	13.3873917514406	10.6831329227808	22.1507608598597	6.89768543528305
39	11.0686393913787	12.6591754974731	12.2465323987967	12.045492078198	35.835021873473	22.9354086971376	10.8194208206105	10.9026028714242	2.46414177599954	8.23400814985709	18.0896802939868	5.77129960866022
40	32.4209802869645	32.6271242421799	25.2514871331418	24.3322582127524	35.3050366329941	41.3137211407383	20.7757962276950	18.4370891070972	17.0579577084842	28.1067778038998	31.5654799099951	21.9805307865243
41	25.0779415815133	36.2815774445146	20.5405636120845	42.8677215335324	46.5832530302577	48.364976322218	17.1134616726266	21.0994498454398	26.0626270569642	14.2388929633368	24.5284292094547	11.5355932677351
42	17.7971669496823	16.0582290180375	12.8716645197089	26.4120534309163	44.4247792997305	16.5723982140645	13.3500636837980	25.6404699923537	11.7099235128287	18.1324566991235	20.5497778217580	13.2567940342777
43	25.7087799086898	28.0347171249295	19.7397141089301	21.5138554266106	46.2196324971178	25.1272048775495	7.17905831963697	12.5184435071588	15.3901585812549	9.97230442725554	16.3841262784074	20.2451108757537
44	32.7501353215128	33.6799751946878	25.5751891658917	38.9199229237559	27.7461820986997	29.761504514682	22.347613271366	19.1116746418088	16.3978744139206	16.2004269973200	28.8252787553423	26.3347522496851
45	12.8626927770447	14.9800714725733	8.11439413192265	28.4252458261046	13.7169830904071	20.3440665919921	11.6567602234349	10.7722978959118	11.0330549465954	6.94694833958727	7.24634907285904	18.3512177178174
46	23.5367218977245	19.8189497730686	12.5733702610745	29.0937844714683	30.5315611992321	38.8386397087775	9.86902644274457	25.5508164426449	10.8163629956557	14.1771488597902	13.9534782997242	19.3599490954488
47	13.8729789304547	24.6514669562732	33.369032140035	29.0675225140597	32.2618040231651	23.5225973470274	15.0973464680049	12.1038606909355	14.3961627731769	16.2735777848947	31.8320812915922	17.8376637403618
48	16.3081486569982	26.3176458787253	23.1850710432861	23.372656604445	43.939555228489	27.2050484246091	12.6924249492788	17.9199666521600	14.1222091368597	21.1028301343215	16.2200573497306	21.0780837595810
49	19.1394695452882	25.8450291005441	22.8247865274263	30.0717740842892	47.0198410207097	30.8498801749007	16.0222392932308	18.7503232048164	16.1901368777808	19.4559620004583	37.8599064028770	30.7747018923091
50	25.5506184985176	24.7794411542102	31.1262770652769	25.6010955932301	20.5011516301052	23.5375010154438	14.7297365671816	15.9575978077457	13.7813172111580	18.3014911362893	18.5418441778857	2.97266427781200
51	29.2765754505313	30.2579907980447	27.3210999994756	30.2993635949993	43.8458253799796	30.6433933253628	12.8752302702643	16.8059160106933	13.9908922830356	20.2611170964147	21.2712408452984	21.8310094307424
52	22.0747143584215	29.3802796494030	15.2988767508152	27.1390532770162	19.8541333171079	22.1109415295487	9.27497320356546	25.4560865414047	14.0201873538969	18.2524013398591	24.9295869953887	16.1505917480607
53	19.3228748351568	20.6225104783468	12.2951469638778	32.6338646444279	26.2636478692408	13.5280879033827	18.2224229362133	13.1194551751699	16.1096314281951	8.97155174862429	19.4739227312685	11.2574312505882
54	18.6252813499862	43.4802538722955	29.4619215385013	29.2484539337536	41.9043940730648	23.7431642074505	18.8527083175331	21.9133860696097	12.8043897772985	13.8942278265794	19.0128948771825	16.1199019730002
55	21.2482501248126	28.0846071958773	7.60695467392286	16.9998029558187	35.6329864589361	20.3500245730622	9.55503104819846	22.8881173394225	11.4530445098392	19.1869561770323	14.5048842796547	15.2746139824256
56	18.4242718191099	28.9781258631903	26.4336609952383	19.0259323604988	25.0929747240798	32.063359948295	17.1357385304875	16.5749806031778	13.4454785458575	16.4081941207361	16.4678313904596	17.1460334167467
57	18.2504158960022	13.6968717378496	8.77522482454675	12.2641136696624	25.5158154427393	0	4.48772792437324	14.3595957570963	16.5308049811016	14.1531040060672	15.3094812871009	2.34747629791466
58	27.5631525384098	38.1863733984776	42.8630845031044	39.2065631191684	45.1428100707832	46.1210560341602	18.754659958489	30.9378783497090	28.720472127549	22.7095255686853	35.5255365547691	29.0872954305677
59	22.9284455910638	32.7667879928016	10.3474149420539	32.6182306903387	29.9303134006883	29.5295701556855	14.2350995170873	12.4392461899249	19.1155174914112	10.4604212278325	19.8460005630235	14.9913393154593
60	15.7526034576297	23.8541237855729	18.4366334058837	25.6047532370967	27.5810301192713	28.8207286572811	13.8089470813689	9.31066889303775	19.0449509998287	14.1318385789105	25.0694242132683	19.0758929749338
61	27.9475898316224	33.1914971311568	29.4754556428137	38.8764133630736	39.7053241412477	47.5450409497847	15.1802427616943	24.7567468573858	29.0603852732659	24.1938754986099	23.7653823889053	32.2378277583924
62	14.0210944376050	28.1362619583713	28.0106798175081	17.9837208960721	36.2509096213220	39.2541598667234	11.7124434349244	15.4779646378289	24.4627507250142	15.0736141719664	24.0327556468293	12.2300026394602
63	22.1668851238979	31.8398669006142	27.3526359587213	28.5732864289098	21.8053815441598	34.550408187428	10.8881817169460	20.8407593891341	13.1491355293215	16.6525768322334	25.5089654807681	17.8844138283403
64	19.0543393301577	23.9379577582985	5.36945939938054	17.1817173316530	35.3888171203165	37.7092445252742	12.1760635871506	11.1599458408046	4.24334509502993	14.6005859229957	15.1782440968784	11.3505046461488
65	22.0386914335867	34.0438662257808	28.0209920076981	41.0632371580934	26.6863768860622	31.5147466938667	13.1487964419241	25.7213199751697	22.2788989946482	13.5464904118565	28.4860943526114	19.6864844085293
66	12.3628394606784	23.6968819362178	19.5325234702371	24.511703664363	24.620621887419	28.9188526494822	12.1515204851864	21.3796055274566	15.8880308092220	20.6820708994333	23.4797396462103	17.0434399485207
67	14.5507119749031	26.5130779604558	23.9384007488518	23.0194202178465	26.3469402808881	34.6056236987174	13.4672655037815	15.9843083320262	12.1304999613686	16.1359900870157	11.6223675611372	18.5150930041443
68	9.3391953917966	8.76472526250592	7.21327455708475	11.5120230654925	8.58371968730839	24.8467629410966	6.55302880630608	11.479730426115	17.1322084068972	7.51897645420397	14.3821278907872	9.50358539005892
69	30.2371509166377	28.2222115670266	18.5383379876385	27.0303561267545	40.5686530146981	26.8109818865021	9.84515782220292	14.4668365993332	18.6802639864764	12.0446864600790	26.4911527005781	14.3627504936349
70	29.1938572482343	29.5294320665947	27.4160494953048	43.3121189744739	49.8946347243442	38.7436066328454	14.7970755923161	21.2042551653627	17.6027616233158	16.012303579715	31.5577040666447	22.3416044058735
71	13.9821507751116	24.3762073042763	27.2237282364506	23.9925994785513	25.1566201857794	29.7291091255684	15.7977514753744	8.55776058109629	10.2534356339717	18.4658139450493	22.3084903444025	24.9907875562680
72	19.1924502854073	32.6834520814032	27.8372296729011	14.5279485957524	59.4136961631181	42.7373468462529	16.5085989463224	18.7664622331559	26.4958541610258	15.8596846595179	21.3065958875392	23.8642249291437
73	17.5317556121082	18.9970571786804	27.5074399245489	30.9265634352805	29.0442263229059	11.2003526139410	11.0628174116825	17.6246723502907	5.06988509422989	16.2643721962166	18.2263068057634	26.3751250254354
74	21.8378264855608	24.2530826362858	3.28443503032829	21.7564099270453	17.7871767743686	26.061239589226	12.4379411370939	13.3464493658212	14.8220619178336	15.6360190141729	21.1941995751123	11.3201451104938
75	19.6242093492123	36.9544803868182	27.1920467502136	29.4204690273032	56.5343361914286	40.266816154358	23.7724421731159	32.3429990826073	26.7760371074856	24.7636717484804	32.7543985267573	31.3003502823774
76	12.6421903321403	20.4641542003374	19.1398123215927	21.9506238425581	38.9966060017556	23.5956702799339	12.9384869543285	18.6014891316058	23.0687377921653	16.6271852589602	18.0296135678582	21.8807190678614
77	16.2913566366012	15.4178083520739	4.08280699680792	30.401297433897	17.4415278291321	22.6130646811567	3.91612702238709	16.6254689924831	7.02421832986513	10.8905167852919	13.9743803930486	15.3065034572699
78	13.9576830616730	26.2559359649176	14.903501109215	24.6552463204252	33.6193744062045	35.7196282353666	13.9307026352989	22.7012723570936	18.3317339226928	25.4533476436059	28.5377444250054	18.4033419632785
79	29.4035071938815	30.8248985635448	26.3141369650853	29.3954561247256	36.2241594932631	34.7359717561571	16.4448411125754	20.0548927638459	6.0763961929262	9.45437033302555	21.6349625710046	17.6809043706438
80	16.4050854872484	4.6241881600392	14.9930987759677	19.3201040950812	19.0786961628184	13.8135904621862	9.27836125251729	2.83403256568543	2.41607190429704	12.4254721935300	6.58510064832272	14.4525066804734
81	17.9087415954281	23.8261983538047	26.8149555174588	28.6515144377067	23.7635903679854	4.31680139346319	14.410924242397	17.4395544855175	14.9455456244992	11.3233247113348	20.0855827210308	19.4911322658154
82	16.4312502293263	26.5083380194470	19.0881950987123	18.6363082647731	48.0632553747210	21.2255769961743	12.7822933284979	28.6291317365923	13.9050559434599	24.4927746450431	27.8650935568871	12.3304097384918
83	10.5553718598360	12.8495278385946	10.5113006147162	28.4678786329365	39.9219420983405	11.2061140577850	8.934795295084	14.0371910478913	10.4896035539221	7.92135017999398	18.0512756364164	17.9593122197226
84	24.9764019897997	30.3545961922743	20.4509654784977	27.8998545924061	34.4749709824364	43.0574823919778	14.6453488430641	10.8216436010557	13.7337290003286	13.9624604654195	19.3985285446775	25.5979718203621
85	11.9863281647761	20.8893442183507	12.4316526398880	16.4424187966319	34.6229497791796	20.3427864827107	13.8381357745107	16.5949024007256	10.6888771696107	13.7866089031973	19.5531923015920	13.9972115535978
86	17.0662421467118	37.0819023684382	36.1825054269153	30.4389854232253	20.7471168150648	19.8352390760912	13.4999645871419	22.7250949856546	14.2170935848407	16.9883023283824	21.6722848923964	16.1636638536005
87	23.4711192403445	26.2977168326440	20.0074896520953	22.7868105680592	42.388127654784	14.8634290672901	16.4458274325338	6.92689351445088	13.0481777029267	17.6442690294269	21.3804660419227	12.2153289507794
88	16.4721634077052	28.0109745797661	20.6568917627257	22.0692595647972	16.1701005917611	30.9488583799617	14.9394312422272	24.8767903718071	20.1431238270687	13.2185485372741	21.8001904598484	17.7213358475147
89	10.7794312793314	16.1206426660785	16.2090305264139	24.0270007161769	26.0251390502400	16.1721943424817	8.49620597670459	18.9222538560029	21.6173798838713	16.4735837695910	18.3002903478889	14.7882378896293
90	31.1640896199753	37.7397685707897	26.2030572081668	34.4208072305532	37.4328152722438	28.996628004066	21.9242826040688	18.8525748086936	13.7300044895895	17.3208586148455	29.6860610914588	12.1253399983607
91	6.3911269910008	20.0437227925221	16.5522273314423	26.0257910887377	35.5595324355352	20.5343045700119	8.35896340902148	11.5360860685366	11.7798893676216	13.630256034354	11.7941068148751	12.2417786131247
92	9.28814464850401	15.9914345804280	16.5058136388818	20.6072837622417	27.7440315153917	27.6792681172963	12.2501028575559	16.0288875179186	16.2873748067436	12.0556170867802	9.12484745595527	16.2017252258945
93	23.1776831699657	30.400541403546	31.5612993227787	26.1885017751293	45.5922075799716	34.4492517627384	16.2618496533083	14.1524421540761	13.6556126159902	15.3565101890310	22.0701982523995	23.7089335800660
94	21.7712640763633	41.827186501688	33.3084159931429	37.2007925088555	51.5016990068538	21.2299458595419	14.5251556766801	23.2594675805099	27.2721453149128	17.2368701412259	33.0907277662428	21.9030004868500
95	17.2193921325991	15.1094609347041	11.6911528255398	29.5063822992196	46.6647682598532	23.0679303304750	10.3314539496191	5.67223389284537	5.77133330087234	10.2713199755968	13.6499582686310	24.6469156535066
96	17.6825824181457	30.0306108259097	36.7032395104494	31.9645722185562	40.726015117	25.2784212465054	17.8093980038021	23.280512955959	12.5668812346178	15.3191393689054	24.6004634674020	26.0719147563008
97	13.1624545822793	12.7424266773867	0	18.0706361260577	10.9358791162551	23.6105387722335	8.71221467800414	17.9243878393192	16.0556282163128	12.0881868717296	22.2123436710592	17.0254056591916
98	16.9961452348073	16.9169915550222	5.60570161119452	17.8781418551353	29.2299745513773	37.3386421032516	10.1366788942455	15.7658801236179	8.65184186603395	14.8553721598920	20.1774030451156	5.95846792914187
99	22.6493018052902	26.1300143607552	20.7988866234137	35.0053468243175	51.1980969505864	43.9553788477918	21.6212798848378	23.3084559227130	11.5617097882941	23.7390935904705	25.7049195492353	24.3065864201058
100	35.1097389292016	39.5034046151286	22.1816762198457	39.4476383241949	39.0519203775619	36.1344113780119	24.6990480014396	26.6937295609482	28.1384356708699	17.8312452494298	31.9192743112627	25.0869392889390
101	26.5503924746027	42.4782631622271	19.2659805270735	37.1545101774387	53.1733330658566	23.1729566899397	17.3919767279137	21.6143317370758	29.7299642532181	25.5781663711383	30.4155484323329	25.6330921472422
102	20.206595815663	31.9930445496814	18.4826075876076	19.6792711910414	35.8146851254869	25.0220440542685	12.1093951973013	16.0997020057316	11.4087980489033	14.0535440695045	26.8445420367404	20.3088053126922
103	34.0338098554058	37.2239385831769	27.8102197231685	35.0966635069693	50.8642891390192	39.5403338205088	22.5765645004169	37.7979838741107	23.6282643795111	18.1307773861455	28.2569632380952	36.8178068588424
104	31.0902109708355	43.2574364413487	24.5760848041357	39.7018055261332	54.771324351174	37.4361455601218	18.3176377290749	16.7662467270519	20.0053089674915	24.0364686017014	34.3376433293653	21.1601185883809
105	29.9387557791096	35.756082380472	28.7270775153262	18.6476913000741	31.5150782732101	28.4407419429105	17.9858960777621	16.4302957847620	21.0779523207643	17.6833264441072	22.9406692111857	25.6373345426923
106	8.36741674816959	2.20355777952838	9.04737857495383	11.2764752730934	15.1329273749378	15.8098480535425	0	10.8524697137862	9.33298941938544	2.39169382967442	0	3.0841167545976
107	15.1326637846141	29.6348775788726	9.11640819356309	15.5607111594954	39.1584811390057	24.4916230485847	13.1288710053754	18.6883241259906	10.9423977528812	15.5832168164795	23.9309570360344	16.4666266075768
108	20.0871990644869	29.3933023771545	22.6367865503592	18.0064064284237	30.2628816281857	8.1722739483766	13.4618495441032	15.6989454177767	20.2375353801181	13.4033400357088	21.3000010954330	14.020741764604
109	23.3258598394843	27.5935410026848	29.6413083790267	33.0054538316637	45.6580861354323	29.7230369532584	15.2516626071397	25.7386772623801	16.7947484832894	22.4546791737667	31.1779627623074	29.3302883113363
110	22.2175324686257	25.7037449721857	4.43569616753815	28.4192828248471	17.8782113479438	24.6783527254817	13.9644298743322	14.8832879376398	21.9456939355320	13.9590020547012	11.8303988151165	13.0159901155319
111	14.8603589377451	17.4346844889309	21.3526190802441	16.6476601524644	15.2697605099234	38.5908604892126	10.1823075081855	20.0001446599802	17.1801038586472	12.6271185167551	15.5880131987398	12.3686479963779
112	27.8907830039689	27.2667705219324	23.3327798594883	25.9927015699751	48.4783262536931	28.7291169700968	15.2142143775864	22.6348719148635	21.4320600840034	18.6119161712261	27.1980231620332	15.5199847588031
113	27.0023215045749	35.8317457284887	24.2393016059832	42.9444012475167	40.0945991371025	25.4215813375262	19.7945242284805	24.0179458010086	15.3744807338636	23.2723043266894	26.8597579035039	14.272147517534
114	21.2385267477737	36.9201457624091	24.6715307672365	23.7314130762440	32.7786670962575	35.3744911197844	18.7321642288054	27.2591618827758	19.1754178553043	20.6792559258387	31.0750078909270	27.2298204409044
115	15.8706625866669	16.5076044730472	16.6000564626545	25.4901618484626	23.0894566062806	26.3329260296429	7.63849164691756	17.4757123114061	16.8319751668087	9.80486413850063	11.1367512052160	12.4578194521323
116	19.2143460023550	33.0683899749928	11.6143564651535	35.8345746200091	35.4933575502481	17.6061465203185	15.4200393106386	21.0577693536591	10.8500097117621	17.7890543492491	22.1170310023323	15.4402163341878
117	17.3074571268521	14.0928150647682	11.1058270398328	27.9075708148159	25.1044990903318	26.7375712458282	15.7183518091607	13.4125462083471	13.3007805167126	14.9401448567897	15.4288538292507	14.8361953362036
118	23.8791962719481	27.6446991688485	21.4997261183314	20.2483147449769	34.3816786374031	23.0767176277638	8.24016228956141	23.5263402856175	16.0045871201674	7.8159239728848	17.3287777776771	12.7735049153176
119	22.684874630501	29.134850992634	26.7521332803101	38.7825600331534	30.7939916194757	21.6138834666666	21.3106701813146	11.6652399255252	19.9320183405134	22.7488431854736	15.2882740974398	22.9330711980292
120	7.89866488485818	14.6526586074411	14.6958837614614	12.7546933704033	16.5586257143912	27.2277402746027	9.26786558205265	8.63729255230266	16.3480795381992	6.47088610526402	20.0942006109817	15.6687740506918
121	13.4235029638829	22.7880553684826	22.0485627997466	18.8174902183559	38.8332655672896	29.224188101857	10.5100572522886	22.8982732504917	15.7760707111895	8.81945034292056	14.8818249522120	16.9426366919749
122	14.1390272522252	33.281070222283	14.2265605992122	23.1034169470014	35.3027279015753	19.9552868299879	7.66543119375744	17.3098178856185	11.9717638540113	19.9166298881794	27.1712195258152	28.3156740315551
123	13.9561873236838	26.3317407876422	30.4787012555205	32.0736492337332	42.6954642188255	22.1938064900345	16.6562344447659	20.7079047109389	10.9374371690175	15.3716382606602	19.8378318823633	13.9242613612496
124	26.029111452843	41.4312184621905	36.3975253670196	38.4779878678047	42.1094644109215	30.5276971676049	19.0143535110543	24.3085845509477	21.4997237229065	21.4559607603125	19.4596572534953	24.0834679139383
125	14.6741561988129	26.9325699456171	26.2610850429067	18.622146809654	26.9320305311914	34.3262969861161	6.73237081713519	17.036399039187	21.1897525223243	1.61388078134541	15.1535124216092	15.6930261823896
126	26.3206348822606	7.34220687351792	25.0347245763202	29.6049723430780	28.5475583073047	20.2984154295778	10.2963864694849	24.3874165362838	17.4915934981779	11.5321939976191	24.6818449731261	20.5627507660321
127	23.4132980325297	31.82967558796	17.2556387428282	35.0001821547294	47.0743325764275	25.2557097679920	18.3971029777232	17.1011349872598	12.7444202803190	24.8881219738292	24.6406109676807	8.06362278827874
128	16.1031715787036	30.901247743894	26.1528854060268	31.9746498284239	34.8887780423563	20.5969058050888	11.5023731690681	18.8334895795471	4.49457924275744	15.8631183678541	22.4862627126541	16.0054861783317
129	28.3551537432328	14.2067467861251	18.3773624600492	33.2610995403234	20.0425187284425	6.15988643022697	11.4701127339807	15.1669338925591	6.18856563692384	9.85323655749603	20.1309137074013	14.2427969553631
130	18.7607806398742	31.3683552218625	13.1093837461017	30.1125675844829	32.4587454712526	47.1656375413764	16.8965243798729	23.3562715820234	15.7633237854530	17.6583411642972	42.3792511182905	15.6438636879093
131	18.3546101740660	16.7159450234111	37.3073957775867	14.0137290972446	14.2338483345222	36.8237933085996	9.95280700973503	19.4210003647382	12.6339985850069	14.5736827986255	18.2367303798250	16.0836399567008
132	26.8683396650728	42.9056048711484	30.508199674503	31.9202376329431	50.1017991987138	46.2699776465789	18.1872797826691	22.5952842407309	21.3400357806766	20.8801505188132	26.8865450592453	23.0604747599647
133	0.226501238132212	4.55815654030548	6.23336270981038	13.0433371996641	14.9088728857319	0	5.51938555309569	7.79160690351088	11.0127896117836	12.6653175018048	20.0856992657741	19.4970817466461
134	25.6496579783238	23.1530657374349	13.0831884279404	36.8622844822964	26.0744912719268	20.5393430741734	11.0386221413720	18.1014137088432	12.3302652235735	11.899629755803	25.9061226241107	6.4710733564528
135	22.7108115983341	37.7349448819868	20.2479725694328	35.8458769951523	48.0846296187129	36.4691426241494	15.9443236725906	20.9311733861406	27.4273491694827	20.8623600122519	21.2482870141692	26.2226482782524
136	19.0560670567211	23.798096874848	25.6919224816678	29.2811951133795	45.2523677125487	36.0805637435036	8.20365690188342	23.7800465131186	8.80127649803622	14.4564827598700	23.9078801134297	18.1116845972737
137	27.395753009375	44.5640889601906	24.0148424584847	34.6192442054628	47.5242679788036	34.4065709870064	19.3065464086897	33.2965200652012	20.9435371196621	20.1211523880817	21.4188875627595	29.7068253876209
138	17.5987036184936	23.6840787949439	19.7516257354362	15.5800610074386	14.7648661221209	24.2306985733898	15.692791248688	16.0522371369678	4.65925818002402	11.3288956016695	12.1583759664520	17.0988735288544
139	20.7875597324012	25.0511032917521	19.1608197273693	25.4030767240037	32.4746833839872	40.1373820238111	16.4105137578324	22.7926529713845	13.911781677021	21.0633541925431	27.8002628165442	8.41003089970167
140	17.8366667359408	17.5363066698244	14.5792044590883	19.6078848338592	24.5865294200815	21.7577902223202	6.70878407766821	12.0941159021124	2.99421098188727	11.6326004308629	14.1542002649821	8.76129621011991
141	13.6452283169242	14.7592134359811	7.86140930510057	16.9206907557857	21.7259991602824	32.0759361991140	5.33869698074973	7.10786195556723	13.4325129319295	8.66753965733707	17.3412228701057	21.2140604582487
142	25.4768723616711	35.9395019690622	24.1516733235145	31.3318295292254	58.0225946018664	22.7872089261211	16.3045024652662	21.2317396686233	16.0057621487646	15.8429493101168	29.8758480555049	14.2090649800863
143	17.554984188101	20.414205115777	4.78217860945318	19.0482344547678	24.3016271096745	29.5934954814667	6.45221366276735	9.20404751706846	0.579729500940504	13.7080071614183	15.1361388637815	11.0767938567328
144	22.3817392221377	34.525564095656	20.4173208560115	31.7345458594980	27.8334641324995	30.5926165036336	12.3362491262233	17.1643797409871	7.7533924768112	13.1504194953426	28.9540046996382	8.39752579692221
145	21.7781593396295	35.5360099997729	24.9685304058922	25.4268982502283	43.6524519642115	47.2995671922553	13.4472281705721	18.4741175704899	22.6274580706115	19.9974872947388	20.8060554012445	16.6656638648299
146	12.7485777424484	25.6060387506252	14.1976839833250	11.1259397408613	33.5257480323685	20.0347511148579	17.4235340581475	18.2830157711614	6.93708662190641	14.0676593497468	15.7482799153892	19.9035604821294
147	31.2872951569228	49.9397985156635	38.5465767655877	33.2590473384066	61.78298092825	47.6935156507287	18.7518792206406	25.136531581917	27.9150246110282	23.6218396527354	37.762088994354	35.6024789023368
148	14.1951209791425	35.9872611643270	16.9691340700229	29.6870660437436	40.7093647923550	23.0501143811567	16.3427487561376	27.9315551595988	24.9482589629165	17.0630004167461	21.5344672331371	16.5316374308299
149	35.0756350431698	40.9717982103008	31.7042407200866	40.0329659981859	58.6758512256347	46.0587659070945	21.6970870525287	24.6187506444919	24.2572495800232	31.3011857905628	21.8427843042719	24.6253385244632
150	19.7387894765138	18.0438091765546	18.2865965103729	26.0020821055202	31.2540836633229	10.5635213348634	17.5932973818439	18.9108908225569	5.70510616497678	13.4695160050667	12.4994963242286	12.2326542617136
151	24.9631061493793	37.723299163371	11.5810289622349	21.5071152069733	28.9451200473562	20.805647923165	14.7675156358419	21.4758371216607	22.9557341635701	8.95286191333588	16.4952735213582	22.3807437036106
152	17.6588997706814	17.7600416514879	18.7061054441971	23.8934364270553	28.9988388572582	16.4721447470814	6.33498162160832	9.07850045773688	5.37645396600287	17.9892983409508	19.7618810570717	8.90434261629859
153	26.2788183509562	34.0245895838583	22.9165192574219	29.5941163416479	38.1832405343737	38.5548345932455	18.5886098763215	23.7791756136538	12.8470991903507	17.5637639930534	20.6759126890281	27.4056215384945
154	19.1995760939215	18.7624845938279	19.2716191912465	23.2375308321904	27.5716237388274	24.3356678449088	12.8441096995323	25.8845292520920	23.5257270551398	15.6768246913907	25.5514961587706	18.3848348021003
155	14.4688697662331	30.4806106021918	17.5621060962762	15.1603568676445	34.6381496115452	32.7079505189096	9.09593587990063	20.2206949439783	21.4132539035324	14.6056404953084	28.1748521578129	22.5105850286965
156	24.5269321355476	35.1432741636583	17.0125178334893	36.5089777408313	22.0274246458182	26.1333646097371	14.4878341209485	11.2974697715777	4.22242609166915	22.1900116952537	20.0079801027531	10.0441556089128
157	20.1547008121115	32.3444838178813	21.1157692043728	22.9543684895973	19.4238546952485	10.5395289381543	19.7285127157986	17.9998510510302	12.5867323495070	18.6536630149155	17.1821532935078	17.5297976211870
158	15.0846197730674	13.1303510230374	20.8198638842052	30.498604038298	32.3420036756043	31.8099572398461	9.03990760763573	17.8257964473735	0	19.9177686115005	14.7458138754152	12.9941978049608
159	16.8861073617713	32.6149984988153	21.8959029456115	40.5803841061893	26.0240587573945	26.6490019720374	15.2809076221413	20.5273224670492	19.8697595259620	14.7009026258369	23.1679157252030	15.9647351580774
160	11.4356496328147	14.6550324496623	2.18608783618492	16.8015578712783	36.0396535898085	21.4455919260086	6.00201267117538	10.0505183245862	11.3845428925413	7.92056002389786	17.6049198866855	14.036894074818
161	27.8054810373378	33.5622607631281	19.0468373404896	27.2075772345279	34.973493734067	43.2652259538939	16.8229045041370	23.2682928261794	20.2281205267450	18.0366025043895	19.9778424494090	22.3094774573916
162	21.2666115185466	14.7307548447040	15.4577385772707	12.4932397701102	34.1162623867487	34.7814224723799	11.8503062500915	13.5516553109060	18.1270876300385	14.9197943889111	18.6099097191616	15.5704119374761
163	13.5454514605986	34.8903661521994	12.8876862169978	26.0569842321841	41.1763580979928	51.3870666844794	13.4729761506850	17.5174180045523	23.5689711234447	14.4737883920041	24.7514843843765	24.7497972398652
164	3.4181762232384	35.2713540424584	21.8898793763851	20.307121650117	39.8472833167524	34.0236229292568	7.80135798788744	15.7264717980034	15.7175411857709	10.4535223315788	19.4838855952040	15.4784138791300
165	13.2214740279203	16.7523098033488	14.6543003086120	19.1778602491232	15.7303290340919	34.0931961457832	7.74480584757046	19.8636285841690	19.5185752678092	13.1974500347674	13.410336157551	15.2783827581628
166	18.1051119132555	43.1659818230296	15.8669513951541	38.822750223388	35.7280355565782	30.2565122819163	16.1882100482973	28.7048843414311	17.7843765365737	24.9893142770049	21.6377140907972	6.06030522055807
167	22.7648492987583	26.5382788289537	15.6542743916804	33.5201655529183	26.2511461361647	20.2923290649093	14.5723550527668	16.2891545514013	28.1202545750612	14.2450026138018	19.1917831188828	12.1302216835877
168	7.98482413240752	14.4895918470894	18.1066653786773	12.3280713572881	30.723752693874	1.92123917155052	11.9100917342837	6.60188030447832	7.56076896843349	13.2032635441053	0	17.4869700275856
169	16.2893261389314	8.36239563265837	11.1404018765590	21.3784279824435	33.0666209604846	10.7166495019766	10.8680787136591	14.6021110707486	14.0949813255418	9.16239705313303	22.0266309115011	7.31791274539966
170	20.9319860427317	32.198089587282	27.9980368639357	28.2172251319728	27.9382407929233	24.7828690698242	14.4660967995308	22.9904507337315	17.4516624335111	16.0401359654264	23.8703397912158	16.3816569584293
171	20.6540047950702	22.2071060255473	21.5484463425031	16.1426253212382	27.9431173158745	25.8193093860501	10.7393491543620	16.5780167538733	7.8801782592891	9.51952471505034	26.8530002291716	20.0565950446283
172	18.2294264498131	22.9051605646206	10.5792087265644	34.6325476813138	36.5067805164521	26.5389750391571	17.4822851349664	21.6596655504159	11.8515493469923	14.5476221573748	23.4131842526842	11.9760081370548
173	19.3440663351965	27.2136625136514	27.6751183458799	22.72372168772	26.6712794672018	40.365937261396	12.2587020117849	16.2925514939093	20.6867345385274	13.5845956197521	24.7144572985682	20.6699764524692
174	15.1797715814776	34.4094020552954	37.3830247070658	26.7168912435474	31.0725568224945	33.7857740515294	11.5037713760145	21.8593734468637	25.4670780970960	16.0995967971959	14.0115917262231	28.6357994578361
175	24.7257659077586	24.8880810518756	24.3525165303	34.8324659849513	41.5375861815312	51.5974765664506	17.9681348701290	16.9870587312777	29.4657045121661	20.0597258691448	18.9798808464617	23.5755050931353
176	18.1381788923016	13.4920764642629	10.1573214297636	28.6606290839870	28.6919839808265	21.5821028626773	6.14628807481913	19.2214338410553	12.0465332527847	11.2148153789439	21.6864084529880	15.1575361342512
177	21.5066299778880	28.2588782813193	30.8141554758876	15.3388107521805	29.4273253050722	22.3588985877699	14.9351706284767	17.2757210189484	14.2841421121393	15.1429801533222	15.4871106758227	11.7426981668810
178	26.5030179931272	20.2316635063322	23.6145982082160	9.40091231727412	26.5996073279638	22.1398700010185	11.0216218466852	9.23377003241982	16.0106766190803	12.7526942779746	19.6377145264054	14.1040186445972
179	36.2705856959937	60.2382256433558	34.5874739033058	40.524485685248	57.0835916186555	36.1385887204901	19.0888493518618	26.9598979881256	28.7365116187735	25.9232673907681	38.1516077339150	28.2965942315545
180	17.0903699238138	5.76638994172622	0	13.4439796580899	23.3908616275752	11.5990289327131	12.8257599511669	11.5090015736829	6.72777283198264	16.7822581383042	14.8436703538132	5.96640130480475
181	21.6676993187506	47.7334545551331	20.5078421557934	29.6303745185179	38.1329438937345	27.381196783678	18.592446395861	29.2083171423401	10.1802349470786	21.9373695425058	28.9450223795904	19.7155945523196
182	25.5303484651798	34.3538805491386	24.9924679770084	36.4050119978638	35.4773485894632	37.150248220764	15.8728054411116	28.4469702295484	18.1436734258255	20.8149023810601	26.9368183504002	17.7044690341188
183	11.3356733747151	29.7705945474225	8.8789887260887	29.8200271025162	37.329616224263	37.137711559075	14.6332303252131	13.7641570321604	8.8642911756116	14.9083562472909	24.103340352327	17.2303862579765
184	18.0647770353137	34.4828923484243	19.5268179622449	29.8882550148202	30.7279259760889	26.8310092992324	17.3399544984635	16.8215609156578	11.0478731893667	17.2085349391012	21.6499795211579	25.3326523273406
185	14.3042528173476	10.5694233893216	13.3083174527157	20.111202987766	15.5304693135973	15.5624576197519	10.8538789786654	10.9401448840482	11.4710515221866	4.75155974157075	17.1929780040412	6.03290160338635
186	29.3620334312030	37.5244770345932	40.0657056295878	36.5827098986439	44.8907460522183	34.0044654736057	19.4620547110131	21.1648318050478	13.4018581508983	22.8983228349487	29.8129313584761	26.3877361066484
187	21.7253067089238	39.8413598106591	21.3325307054633	19.5545039739981	43.7945654362538	25.860269355105	14.3818935326592	12.7534026395594	14.1431029627721	20.0193788959372	27.6739799880412	22.5934190194646
188	20.025754586196	11.0003864696996	23.5193136115143	20.4675335003020	24.9926018347897	15.4024351780673	6.87149031247067	7.38837463434977	8.99073339822798	14.8371893577015	18.4822068088668	18.0804337100848
189	36.1777458979246	55.1138114546344	36.4202005499139	48.1705333366206	61.4354325503809	52.4931638811501	18.4043347468969	37.2557520737114	23.973486308409	32.2516977280185	34.5881670170483	23.6595224823463
190	19.1830544825177	8.85772902161426	11.9192010341605	10.4047008832639	17.3040764352487	6.9150037064579	7.21039297569458	12.0161145548995	7.30442049273404	16.0005459658729	7.48771553845077	10.6388875354241
191	19.8125844740120	23.5287770628427	16.7117027650175	16.1554183749729	36.9740715555615	31.8997862581189	8.7054786908627	17.0007425491628	23.6275986965056	14.4037326695807	28.7327331480908	26.4474343151133
192	34.8031482079979	51.1079956238132	36.9541043946482	43.1994778052198	54.1901892467826	29.1507947544032	23.7404673275538	35.5936693059797	17.2262274410418	21.3936984902378	36.3414739144446	27.0523498442009
193	26.8835231920504	50.861441188	41.5528130718920	37.6150791916564	59.7479497861394	58.5398662952556	19.0723349395564	25.5219473697430	27.946499661543	22.4417985364285	28.1593196200247	27.2741121220454
194	9.47046468950673	12.6474760628102	15.4809491450321	21.3783362364487	15.971796593093	20.0516465467686	11.1839760592494	18.5678653526095	14.9655891919555	9.93896651963064	13.8041375543714	12.400298690583
195	18.9192083796441	20.7398588895769	15.5535011576798	21.9147259068949	40.1058225161965	28.3783447213739	10.2162041980075	23.5061561158517	20.312577798943	11.3653513638296	20.0156984570987	21.5695463731192
196	17.2478916198540	24.2728215128111	25.5566418846655	19.2992499635938	34.6938232208373	28.5887833933857	12.6133402872691	22.1006533956970	11.1697606576689	14.3232305887560	23.1184586185185	16.9878723880798
197	6.46547161220075	2.34458370076254	23.3388953928517	14.0701419833917	18.7201382960884	26.1156816532193	10.0563435272059	5.87480619897409	11.2414964211180	9.48874311460335	17.0658283769424	18.9518676422324
198	15.7514255235518	34.5350101498933	29.3436205698832	31.1476779337396	34.1632658530462	26.8446459453730	19.1231954621379	18.8556853862777	14.8574960912909	15.2586762329025	26.8914372654568	20.7822351269173
199	26.3509945772417	27.8201449164587	26.6249737679267	31.6629801327308	37.2286104030422	21.8166201427358	11.5095085117400	21.6353878006534	10.3950610757488	19.8334224465598	25.0338955256863	16.6783971330076
200	22.9993530869412	28.1659685379132	28.9153376590083	24.2484485504812	57.9761847087102	29.7069401389074	7.49304326407658	18.2825273451196	11.7505178605319	20.4500060608196	16.85261169917	24.0991234554231
