# Supplementary material for: Simulated data from a genotype-to-phenotype crop growth model for pepper
Source: Data Brief. 2021 May 11;36:107119. doi: 10.1016/j.dib.2021.107119 (PMC8165395; doi:10.1016/j.dib.2021.107119)
Supplement: Supplementary file 1 [file mmc1.zip › Full 100 GxE datasets/100 -- h2 = 0.5/-1137651644 200 0.64 0.48 0.64 0.95 0.8 11 GxEyield.csv]

	NL1-15	NL1-20	NL1-25	NL5-15	NL5-20	NL5-25	SP1-15	SP1-20	SP1-25	SP5-15	SP5-20	SP5-25
1	17.5967451375018	7.13957007007724	29.7476156056290	21.8011343907518	17.5166080723678	20.6001468614239	4.34019026532737	18.0506739175632	0	11.3356823662493	6.96913942563791	16.4347748855861
2	28.0568273865975	37.6976317122357	23.6493573876508	25.9513771253447	37.1366407180200	16.5433916510808	18.1595996487595	14.4644096841157	20.3046884627406	11.6405327136496	15.9576822447206	9.30907265872447
3	12.8586265018288	28.0400899576142	14.7260630764677	30.7465619749197	27.6219101067038	34.1368067923233	11.6269495932318	24.9693741683284	15.4578634680754	14.9070470416277	27.0135003535427	14.5167377679668
4	12.0989123975563	10.8007217268532	16.2411344316963	7.41207955614222	17.2918447801550	20.2906133755004	9.34006850498182	8.9990253651768	5.72839662266393	5.45659242431688	12.3451008558519	10.9027238575980
5	14.3600440582095	14.3294387378064	6.88080086306846	31.6061964288885	17.2810916778716	18.3151898066033	10.8402090391405	21.1454233797292	14.1476357540937	9.22233344062622	10.1396935295590	19.5261577018692
6	19.6623582799378	40.0950250484442	13.3904031744186	36.3083908361949	37.1335020953155	6.72055564989256	16.3232862275357	16.8424120091271	0.595264674130357	23.7610025130819	17.1409487241508	7.36811331786646
7	28.7874334090111	36.5560936952737	32.4492547869042	35.4232030754719	49.4376879568883	34.29431530662	19.4970011131315	21.3950007767372	25.3907547862048	22.0650593159841	38.2070931670466	25.2963046183308
8	20.559970245847	32.211794449713	27.8368320557731	29.6583212674985	45.5714475435389	29.5302178865276	14.5907308296120	19.2923713383176	13.2265472298324	17.4499925679612	11.9434289966241	22.0387283008861
9	21.2582404566369	7.95967236709586	15.0859393295563	11.0983812869816	26.8872535257586	30.781865821809	10.6348261366546	18.9036025815905	12.8325622067537	12.5872772495006	11.1156633027089	15.0592750042914
10	22.2231001892109	35.0612878595012	29.9110142470486	36.9293271119416	31.5838091900101	36.7011298743204	13.9758217156965	21.0626558636506	11.7933380669439	22.4151083755011	26.0463948019715	18.4829907991457
11	15.5160741845370	20.5428043116987	16.1716318891458	13.2521447774803	22.1829068352130	31.0120976490575	9.69686139579536	15.6258340926920	18.0571442499888	10.1878149661259	25.0325136382360	15.3492813556407
12	23.614113692096	29.7114358009371	15.6955301955606	22.3020392083899	36.5967991722513	21.1820641851489	17.9177915298631	15.3546224052139	16.4878946220375	21.7143514377968	21.7210601215874	13.0734254778862
13	24.1987875942356	43.5834257196821	24.1121492783332	37.5468884913911	57.6703937101413	45.5642593954420	15.1181262071934	27.9356012915056	22.0302143695724	17.0278947951555	19.7491373268096	30.7679896868240
14	29.6635149152033	38.7331785249187	40.5353799367199	33.612742443659	51.5326886496252	46.3988390573424	28.0227800497258	27.921330185839	28.0836989543917	19.0356909802593	38.4582813926176	26.1790339230323
15	11.7460206957068	2.74503538421247	14.6761583428706	20.8844645027169	16.9227351546641	29.1036595233379	6.09793472022256	6.58889420996678	5.93444296010916	12.7757966844242	11.7656553126577	3.28913849008896
16	10.3954708822552	29.2562778717723	0	15.3967569486425	20.4387867447066	11.7328093154665	7.33103668092623	9.49307991981604	7.23057927378136	10.8261612494944	16.3483298289938	13.3207580641685
17	23.8909126741747	42.6940056216763	38.6487176626709	38.9368516143478	52.970228570702	56.8818187144571	18.7238670077412	28.0395016365893	22.937782468394	20.8560324924768	21.7329539336828	26.8370905406910
18	25.4164704583658	40.3558919109546	21.0178225910701	27.1888861614516	39.8923700615057	59.6280649402891	15.1570464005470	20.9572931969648	22.7625057899764	22.4356067124797	26.7573124400540	28.7751904727801
19	24.9665927122628	50.3096011378517	23.5505264842345	42.137530455275	54.8358246417601	46.3643365382945	18.0314871038574	16.6143872838293	15.4709556115516	20.4501174577919	27.366680737047	15.4873217096098
20	25.9098713187992	37.9556556443667	25.4631555337865	16.3230557856202	36.7050565656531	37.9399236587692	14.7928633869147	26.1660705027268	16.4301358906751	13.963759919277	31.0041046592709	19.0610108611982
21	21.0364624913938	22.5355105249859	16.5856253603312	13.9695778243408	36.2992666759998	30.6415111313046	16.3247064848462	13.1530191791487	4.72008259654243	13.0883705864875	13.6009015510806	23.7994684004373
22	21.0711329703925	18.0034665924148	11.4005835768736	26.0552244408651	37.9680685980469	19.4669193114774	17.5632275380678	17.5445017674211	10.9602724582062	21.6608641675452	10.5061907846861	14.8552127365380
23	20.5488247975136	25.2313090629739	20.3803969288021	22.8412951886199	39.879543821956	35.6623880726151	16.2809686173834	20.7316374515939	8.65556367156172	19.6697122533987	11.0576097208991	18.0092113089514
24	19.2428132557799	29.1643993296493	24.1102908078061	30.2372552259980	24.2177245364017	27.1098046271209	12.7864705413869	22.7538576648199	17.3118565077525	19.7993891050413	19.7597682182067	18.7193225922762
25	31.0263512812361	30.3284776388956	27.9342596305134	41.4025948740717	31.9336264091312	15.1155408899603	11.2125459510752	16.9917732117203	10.2484447292732	17.1646561370378	9.5945885829961	3.69549853752873
26	26.8661380276171	34.1594194996738	28.0920773360154	27.3750392932046	42.208994861865	9.29823545724508	8.66751771245194	18.5518646611152	15.5835786615858	20.7656879997588	25.7670343122626	16.3016184772419
27	20.1990939375873	16.3516304769877	29.2540212668202	19.2046613313006	42.9575846936674	17.4026918639267	12.9329528079004	21.0888349295420	22.1991205776543	15.7837986793932	14.9705770719435	22.8016344401684
28	22.7532821577546	26.5728935895630	20.8759401520029	34.5486355967455	43.9957638331588	34.1269804346398	12.6428243147786	23.799097029904	19.0613095882725	18.0976323198105	14.1318798140856	19.9141742536799
29	25.2268526228677	43.9028988684692	35.9306319165683	22.1479016548198	33.3093660986401	37.6901758800854	15.4116388501550	18.0654385665706	18.8979985559920	12.1176906596481	24.5727108462681	23.8885887332877
30	31.8623837271049	35.2848841855683	24.2998771358757	32.1225629462784	48.5179564439919	31.0996528508826	21.6125997357229	29.0341841104081	14.2997932308160	22.0277315087770	24.1454553281567	19.3002303891895
31	14.7616108098612	20.9303943877881	19.4599573534313	28.2709613290412	30.822271758913	17.8998429035522	16.1084531518759	22.3882918860882	14.3344177337365	10.1742023859092	18.4884445821291	9.19499379281164
32	28.0993294885757	45.3343469938709	37.1772938780121	41.4388691079205	54.6232707466674	46.4942353377778	24.6791302232319	26.2482208379245	26.552672130984	21.9148658296399	26.9708938649445	21.7732029610399
33	25.4736469686777	30.4122266529057	24.7866327410673	49.2190756172087	58.2403178214021	22.4238772776915	26.213365301209	26.4167042989505	18.4919714654978	28.0286212017697	23.7065328562005	21.0490408431017
34	30.7212098409572	40.2676566161183	33.0563478504951	38.3352938382870	38.8434755261058	33.5074671400197	20.9778284111651	22.4855458388184	22.0001024334344	24.6003351266443	26.3738725873387	19.2305414921408
35	17.7668837152076	29.110746905818	22.8514837227749	31.2614045960651	30.0649831243149	25.6868440966522	11.0271436483918	8.89103051356373	10.1620663862698	13.4589650874152	18.4272960542640	18.3600126335577
36	25.1355654263888	31.1904358331425	24.9489627830767	38.0217282668309	36.3154782868908	29.2222896778470	15.7758092479088	25.6575230434723	24.0760278310567	26.0013395868522	36.7844790765041	30.5792299513173
37	26.0559088165046	49.0397488048597	29.7570183835057	24.1549394557102	42.7976532443705	42.786004164251	12.1772919072662	15.8565847315943	22.0463914734793	15.8508321982110	22.5902390097822	17.2692459499667
38	19.6049194335317	40.8251497992287	35.1080335286543	27.1116984215135	35.5902403860811	38.5935629159789	12.4601846631313	28.3551734475214	25.7740130222977	15.9576645296445	26.9952859833662	23.0252635508785
39	12.2392420730858	24.7010871050259	14.5791377896466	21.4397240971896	33.7349032146400	3.56267579910524	14.5734972128298	12.9908683682826	0	14.6774617286924	20.9508914996602	9.85583728003948
40	17.0923110004977	35.3631524496948	33.8109967345749	22.4707901676267	40.7459281284491	51.4769686007414	12.8975944578756	17.0202772005113	9.51699291545607	19.6388021649319	33.5298398276357	31.1914803313998
41	11.9473352863760	15.4695073769418	15.1026410099872	33.8044098688751	38.5975135320829	19.4316169513314	11.3699382943326	7.8408871753526	14.0681262442074	10.4711998602734	19.2314096098544	12.5621293874179
42	11.8310270648374	18.9612928628289	16.7176994853238	29.7468181138963	37.8815780599551	23.4143339759166	3.57953910326179	17.6537754729693	8.34301282502903	11.7839418802241	14.4681710291965	22.6693672865781
43	36.8672555083946	36.6140541375846	31.6036604050482	27.2739190475648	31.0153993370973	34.2401012320933	19.8371651489461	28.4296740107674	21.0634015539684	24.4147399756898	28.5722891188184	24.3397283617328
44	22.6917151887105	27.6192939225495	30.6200614340825	26.7917979801936	24.6825719017959	25.9446311383463	9.49712808162796	19.8182025107339	19.054007530586	20.9577485654916	16.9301690817371	12.5164328238241
45	23.3845202446701	39.4834647292458	36.7213671766437	38.3025136347873	39.679984669907	49.7994429800635	22.7217413194748	27.8974554672214	23.5264975579487	26.6263490976292	37.6468842663613	36.4431101807036
46	26.0332345051650	30.9277939679064	15.2131629929448	28.5879284444666	36.2082952561349	15.8775162929084	22.2651160672901	26.7501771966558	17.7533713654372	14.5684403607699	23.5464822988445	19.8331878605523
47	10.4137157492815	32.7100699319060	23.5782710919433	27.6938469564332	41.5817292175783	23.6622199283263	9.80540526224472	9.5793406496789	21.3574192211022	20.6454020949186	19.1403439409939	22.8620058568423
48	22.0406243963198	24.1817608608375	8.70337377447585	20.9328365823190	26.1041986918032	27.9292092431222	8.44395032332227	21.4333287439669	11.7379907542776	18.5952159353146	27.7589933899316	12.1477311794733
49	26.0908530472419	30.5719235644885	15.0227129608423	16.7368635630373	4.51222903475977	11.0170822402946	14.0927908757205	21.4459372919041	16.1349961950516	23.0440071324506	22.3385696595238	10.2117398973027
50	23.5535792486447	19.8157059067062	7.8200198680403	22.5945193144404	40.1096489400136	36.6344797322794	19.1114725590541	24.7213883591819	29.5288431687988	21.5847451961621	21.1908210089314	17.5398065415719
51	18.0661121888078	23.5824136634741	18.9309298543092	19.9705690469964	41.3153926380353	18.9139062081063	15.0028549667297	13.6057126346757	11.4132896367402	13.1898660913338	24.5903594848135	16.2621866322481
52	16.8657282025578	16.8816325538287	27.7198173214442	30.9317462435286	29.950832774263	22.5618081088133	14.3714388670699	20.5251899557281	18.8837460914833	19.9842865265941	14.7355609717021	16.0770210990323
53	18.8305871733466	11.1550575356557	15.3898500215697	15.7771197803741	18.1480137111570	12.2295909809531	15.2602342885035	10.8308515797231	9.51220798412815	15.8815061651269	13.3026799091732	9.26419630970283
54	15.7582647208340	5.51184147334216	11.0695861413297	12.4857711012186	20.2657105711598	29.0759671505230	10.3605470201084	10.3445257325283	4.67189544054007	8.02514202681756	11.152643506626	13.3241481807557
55	0	19.6396050786700	6.85979954578616	16.0896814697402	19.9831655964047	27.1650836559866	6.03044534573521	14.2642999775761	9.74453390704752	7.206792653387	5.17271475090359	10.9891418561933
56	27.3007867448705	36.6959899263990	20.3251517130402	29.323416576386	32.3017258579566	34.4342266007983	15.9246606511514	25.3513895123654	9.26688543988715	15.4910572606306	25.8642545274298	17.5269755584217
57	16.0852745564904	11.2166607468681	9.3496343597076	13.4310404898196	26.9532891883605	20.1830650603208	4.0373843664682	19.4292791853702	8.58657853704426	12.1277820258197	15.1059561236087	2.02339999795637
58	36.1856464314184	44.6517619433001	24.2979100731483	39.2970468997478	28.5669222063537	29.4528164294266	16.9989791354627	24.768429678094	23.1143566624329	21.8342543884905	24.9328054093790	23.175277624636
59	24.9438286374774	48.5093765547535	30.8377782502370	28.2266542677783	46.2937699401906	40.6175798020545	16.0727703370046	25.6031585653563	15.3122883566144	24.1750499854013	17.9182545513053	20.8480658653044
60	22.4685312817550	33.963744680987	27.2613855087397	32.4420601658615	43.731483598279	40.7257289131514	17.4799548832745	22.4955084392530	19.1691164098781	22.7323498329147	29.2659113836391	33.4918382771732
61	18.1015531676466	32.0355808789125	21.4992579443051	22.0788057327908	32.8717548082168	38.4262164428216	20.7527617077234	22.2713530239063	19.7789360193080	13.3786730132327	27.4897690912999	19.1228163558187
62	15.9988674864749	28.8064374263228	15.3964051782066	14.3606127723833	21.8487787321262	11.1670047384705	16.4237802866239	16.7856264666059	10.1715262617011	12.3039910865934	24.3855920130663	15.2052290195499
63	17.1161404895592	22.0580886244082	18.9200120805494	24.6712996555983	42.5935335643101	27.0686084982048	6.8836447816218	16.1194572977728	27.0424637024479	14.2397570413546	20.1198441525264	20.2213282301628
64	20.5984651369947	10.4588686185689	22.3212087967426	29.105411266654	26.7740038511512	24.7611108767981	7.60677553197538	5.93228742050963	1.49775145593753	10.3991773636399	9.86547818330888	14.6366810225226
65	20.0299904292453	30.573217035851	23.9024602574952	21.8037219664582	45.3421282866808	28.6348808658475	21.2705839786017	17.4788711860939	15.748679410884	23.1400209141945	17.6664161022217	12.7300176589564
66	12.0356736463418	27.8467480680762	19.7629957349164	42.2901779222833	23.3680587300363	19.7176441689372	11.9873737526773	15.4448828581203	17.1789932773313	11.3755540945405	25.9995447121770	16.4225374830169
67	20.5502886440632	19.4033343982697	6.45784522317376	21.4531937923447	41.4365971900319	14.4359656808044	13.0889518145105	14.5924265091071	10.4470037553210	14.1558400329287	20.3371798767461	22.3001203318965
68	24.5176278125981	32.2910081835716	21.818219238491	24.0629012540855	49.0051947835940	32.190805187364	14.7980044701745	25.8097715456615	18.4096954431554	25.1237415592913	18.1930883362427	30.2826969089667
69	11.7792774959209	21.8579173471468	12.1394745467663	20.7650255189304	26.7284862742506	32.6693974826245	15.7551730605947	22.6709161436917	13.9658878181565	9.63984005585776	13.1392598107117	16.5704027048816
70	9.83058815863585	17.0381499082133	19.9328722581154	23.4533086454479	17.8262226407855	18.7346066256879	10.5486339467804	13.2727241050177	10.6166356856279	10.7289228714073	12.0897679561905	13.7791849342963
71	25.7678633998506	46.468587020734	36.5853007486834	37.3089857045998	35.1148377710895	46.5366108181735	18.0131305207671	26.397599145199	13.8553436870694	24.9006813889938	29.4211559049726	18.6203408228199
72	8.42355073592518	12.9384654819122	25.9323685200984	27.5157288773211	34.1704032250815	11.3371868076670	7.91679617669356	10.1075117979071	7.32295866889573	5.18563795918237	18.5162483315553	14.3465357875614
73	14.3882030292614	20.1158953349572	21.5910598287777	23.0719185613897	18.8275298229998	26.9707715596874	19.2473850140243	20.6061169827183	25.3316302948017	10.5355885804145	25.1418934789449	15.0904821103762
74	6.78664198994028	13.6718719763927	16.1753984500952	13.8507845040042	12.0343835432718	18.9639252562379	8.64431997778465	0.910060055980383	0.331156240196619	7.92165660237038	14.7351348678835	12.2831732883928
75	22.8513249815621	34.0993708634081	33.8610787832681	42.7719119189568	47.623144027573	39.0919047711211	14.3402853402901	28.0206244105394	19.3339199311755	24.9733308595180	27.4119038918365	19.6995160905188
76	17.2076709536146	16.3208681601681	19.6838987123397	13.3977876287068	13.6318417780557	26.8359122698877	14.0288547529157	12.8133668132752	8.78735140398737	14.9163628283081	18.1833113971141	17.0282513101006
77	29.0231436246876	18.529277740156	18.0209056210238	24.4209839001464	24.9891022886599	17.6514869192208	16.1002140822777	16.6605736940348	8.43480692516805	18.4955688923221	15.4228717135163	15.8501863865618
78	7.3610180860418	10.5896554733321	18.1209843141217	27.4054711047579	14.7702252146091	20.1176063985889	9.37574266818145	20.5637714295553	6.01958491654645	11.2057900471759	18.3089470632150	19.6647279157728
79	20.0597127608570	25.6732169803539	16.0085606509707	29.7477673015223	34.1214513990784	31.131485197681	11.5543245322408	13.5472227505277	12.8371942962728	13.3379701186205	26.6529205219285	16.8974420138078
80	19.8731864703921	30.0409653720851	9.2256524380658	33.5612609251714	38.3667729697037	30.2151952095823	15.2027994820807	20.3957742189344	18.6270711037031	15.1819841905499	21.7714428440798	14.6740505620691
81	24.8006352592354	34.7574167821382	14.0341013356337	22.1576821089179	31.9964678054222	23.7438015439581	17.8396455450870	26.1121212489058	15.4660880730128	20.4982429336173	28.183847194745	17.4219454158604
82	25.3374904289380	29.6264986835591	20.9779271439932	30.0647167487410	29.0744620059735	41.2329133450977	11.0778533441089	19.0978918616981	15.9081005685237	15.2592846945522	34.0688520260389	34.0536818028339
83	7.74885404959086	23.6332802450975	11.1605574072775	28.9434389777939	24.1538440515328	24.5944709421377	12.5059358642216	16.4600966773088	23.9843513742169	19.4282788693448	23.4431519509806	13.9572046661150
84	14.1811439457416	32.9397918500721	21.4895797166002	26.168408394963	36.2251862634678	17.2681710764343	19.9474904075447	22.9585033510207	19.9153964768719	16.4115585491729	27.0075913614134	20.4237880013113
85	21.0041570439598	31.8105527819309	29.0781526239212	26.1251190623720	35.3732029128592	33.7912680563532	11.7456234686490	18.1158048840506	16.7340130134375	11.6325079310208	14.7554173736134	23.6850895261195
86	23.0150907706702	40.2066064135872	27.9573789549102	26.8096723101626	27.5691927119040	45.8890927704636	13.9144390697340	7.62154042432569	16.7044241488701	18.7062580842687	25.0819184037289	30.5136982775265
87	21.591254736998	26.3307378969193	38.9890888724022	36.220251215191	40.8571772186654	26.2152678543213	14.7250584251590	15.2930371351471	6.33164419566451	10.4333441681871	17.3632698937856	18.2669923248173
88	18.1811960569734	33.3619421686343	24.6762599292721	34.1638721218398	32.3298303664867	29.9374745841751	12.2998587458108	16.6091232166366	22.3757116639887	21.0142060395664	27.8815001030142	23.5112265629918
89	4.60337343890458	24.0578098472957	0	30.2590497235024	7.78420937226156	8.38335341393028	16.1023667896944	11.6477762824992	12.6352317309302	12.8002690066710	13.5999623838592	5.80142948839782
90	10.5233492902617	26.7065270183533	21.7748818153236	24.0466250937865	13.2649826574164	24.8034555270963	14.2279171556535	8.10126630323136	24.3861690979719	9.31133036137221	16.0344352925172	24.7317025299532
91	14.5442446248069	23.1954915678611	26.8330861084139	29.0270473409071	14.8635107445791	31.1721804023353	16.604170097225	15.4383621011413	16.7844576384995	17.2260635207675	22.1483927416635	18.113784024264
92	21.6893070241452	37.1139909253816	23.5405609096295	35.2173413354642	22.7099894078038	50.5981171299879	15.2967525766047	32.8695340606823	18.5504992355638	25.6402908399235	28.9136562850371	21.1109890649866
93	18.6887639063380	27.2757723206185	24.1353910504445	28.4726830733003	41.6157432416509	12.7636143516999	20.5536241080260	23.7555316457083	19.0369094362227	20.4294410147877	21.7863554967943	26.8136509028406
94	9.08851368035855	9.42503698747875	13.9400654476512	23.7846497015817	9.82916401927768	18.8757301598435	15.5014632634086	8.34113999315338	4.16627574788326	14.1778558638731	6.56793884994615	2.02057747958849
95	24.0850030257282	22.1475488422786	2.34903328477760	9.15788809361536	20.458816747465	14.6393312475757	10.374066135144	7.10066297243434	9.33904856241945	11.3544804090504	22.6360186747017	10.7393687216835
96	31.2415190826076	37.1888190481987	16.5768356023961	44.2200197359948	35.2767353576026	34.1341920815444	26.8053874384223	16.5723479547240	22.2577163671751	19.0248485680107	25.0169872523484	24.9620294243541
97	26.4501029087477	24.7528888174835	21.3812549219141	33.5193621635781	38.3273558382707	26.2260442180077	18.6396997390464	23.6674035706116	19.9540009422702	25.0848154625435	21.9562558940194	12.6009427359736
98	1.37873141406587	8.29424742035654	9.92311692028194	16.3365304749108	15.4170343137870	6.84428869706922	10.1827284564696	10.1988856508232	7.21550817248904	11.6225032455265	16.4778766203432	0
99	23.6684012110985	36.7873184350435	20.3331337044771	24.8287828977824	52.3084849602537	20.4547109234768	18.1364221134261	22.2423444253446	17.4704665934032	13.6070947995827	35.2860805706045	15.3891939918512
100	14.2829795282569	41.4989323898316	33.0674772237981	18.2984925152864	46.0085246362772	48.4239279810239	12.0719478221232	24.8032760506078	27.1153344120468	17.8490202431986	31.1107445854144	24.3293426625239
101	22.2046776103485	44.5813576641773	31.1652200289883	29.2086462577234	37.1782042947628	35.1055072127681	14.7933061968518	23.7036415646618	14.5792341000718	21.8851525456857	30.1627970686939	23.2925101022041
102	19.3393745099867	11.746425066982	11.0852270466398	10.9805629865216	7.73343188134367	23.1313468527428	8.98571446891074	17.7995723859338	14.0545321265552	8.88665527398332	11.5416107931179	2.16178094760155
103	31.3798933291875	54.8930045400177	45.9112761311416	43.6944890877712	59.3332546104502	26.5940077637443	18.1206166878836	31.0341395206415	19.1381113513121	27.4193833867593	29.9235457300086	20.0988442217316
104	15.1483633701362	24.0813497944435	10.6141575102853	14.3492540510639	28.1067868874245	35.7277372718334	9.71808794823922	15.0523922726618	13.7861792451226	15.2502397808150	15.2486195573384	5.36603657860552
105	9.44936534933235	14.6609022243972	14.0243163982051	23.0648218906645	19.0247565998936	12.2053581627276	13.0117344107628	11.8331937520049	6.53188468989655	7.49057062106483	18.9476205253141	6.38840454471867
106	15.8980138640076	20.7235212189067	18.6929959896581	14.7382405888063	35.6161361498372	9.83337194497666	15.3074906320983	9.19334802162546	13.6952989390031	17.7265032072602	16.9708065546626	18.8603937219070
107	21.8621749483235	29.1372398674701	22.2743326121353	20.2839463609822	46.085320268388	23.0794559604905	12.331692434534	15.9464855061393	12.3331689659992	12.9772040479938	16.7463041008199	21.9235471356301
108	22.6747807054522	33.1632151334	19.2769109873656	32.2596201920901	36.0492674348522	31.724340456442	15.2098310100342	15.5770969885493	12.0518375014986	15.9337759337539	16.5408830361101	11.3970894294069
109	31.5803326225312	39.6025481862563	37.4466049687300	25.1605576132983	33.1726874482711	42.6455751595564	18.6047058165059	26.8192280806224	20.3170332093778	19.7779237943223	21.5487692739751	32.8778959889569
110	23.1894050474864	12.8521325189408	21.4103886014386	23.4888652612272	33.3555661629756	22.6124131632562	6.69061184583445	8.9293988432772	8.34802107785152	18.7721471239197	25.0972623461297	13.8297682389203
111	30.3947034926843	43.5928434241457	34.4317602510184	43.965808330656	56.5059383029959	46.2163130857544	16.2241336853512	18.9511343172836	18.8302808151521	31.4870285624193	30.559462935256	24.3437424844586
112	6.4182963143076	0.800067410096183	9.94722546392328	26.4477361121089	31.6530286203329	31.1179566239091	5.37204718887912	10.2634765006862	13.6668818216507	15.2632911725405	6.04789756467874	10.2716100704585
113	25.1715821324954	44.6730519202406	31.9409732842196	42.9147505241888	46.6340790856738	45.9110241282725	17.5452933400277	32.0327477644403	19.7363641134666	19.6318150239562	36.6351292565729	31.1051082209417
114	14.7980469086325	18.3768637791743	13.3040494761811	31.4639405935367	23.6374512139297	24.7920357970489	18.5375110570976	12.9321576919578	9.50618033569807	10.1906613663070	10.8352184398133	4.45789234869527
115	14.0753893322040	11.0578758535958	24.7671278613928	23.1800740781632	18.4010762681581	21.6177699356455	13.9779754106061	16.7667374517825	16.4741431927624	9.10530469678738	13.3659314611027	7.22828264818213
116	12.9926098910555	25.6661530017361	20.7058199539778	25.3965708936431	45.1239727281382	35.0279173572154	13.7518588247878	13.272525680549	12.2744536422185	12.4344257796938	21.0242372829718	23.5565767899612
117	21.6828157485935	2.74708160707001	18.8159945942422	9.79653445572151	22.2453131277336	11.8880635202259	8.62251682899667	8.21909841655846	8.63438862696253	10.9832000121019	16.6369995330380	18.6027472369099
118	23.0921439500771	21.0905793112904	25.4152623050398	28.5121813549817	40.0813442290399	34.1392293981608	14.9424624784223	6.89604661593302	5.62140719020641	13.3151207978732	17.7968254459948	19.3890086103563
119	25.4019227386853	24.2556643401183	17.7037301417621	18.3031093383216	34.8082666459316	22.8724561771175	10.2758251492589	20.4471829688876	13.5047371399200	12.5002375574139	23.0312293320914	27.9676575770116
120	12.8521419673520	3.00270887480719	7.35176626899353	17.6392539460752	17.5697385949438	21.0472006277753	5.2322603684672	18.2023167641510	9.68068840366612	13.4277311800971	3.41967942328725	9.84561068175562
121	20.4467387379614	22.9558354545968	15.3985899845641	22.0144512112272	38.9368890295162	16.8519410997034	17.4404829582048	13.8517888277345	15.7066014798296	15.7081040147452	15.9820669031702	14.3300251976923
122	4.29913796786584	5.53114103991774	21.6537126759200	3.86069768865617	17.1272627353208	11.7242429223428	2.22637519899078	6.28738326456451	7.16581915244679	7.79425280217448	9.37561663507922	8.8266593089024
123	21.2532217493485	36.0233704207846	23.7203914304606	33.7067056082574	42.2885068822261	22.9398460431215	13.5246237314010	19.7595175273823	20.6006722911754	17.8638142382498	29.9033717252884	18.6969467166914
124	21.8909522820367	30.3968643654744	22.9079916612410	28.977525053842	35.7731936150141	31.0504846624925	11.1672880103303	23.5945460036526	13.9639287840953	20.0829767169862	25.2455312236112	17.5916601476343
125	20.7294811053496	41.7210200063439	34.9579751660521	33.0516642895112	53.9962541538067	29.8286270197181	19.2592966608979	28.1380040274586	15.9311997531710	19.9735006681181	32.4731888098618	21.9821263973539
126	30.8538879011166	38.4523233791254	15.0958103224581	36.2836606616196	57.1966738326	38.282822691847	23.4445846591333	36.6278359912931	26.2297837573922	20.8836492483929	35.3527101937398	13.2268258794552
127	20.3349691700451	36.8407983022383	15.4578947809611	26.5636867407611	42.4174478122898	23.8697387576542	20.3407605308442	22.0463890457487	16.8738264170909	18.5592917055301	13.5841250128762	26.4929449473872
128	23.7897969239659	44.5471108963759	32.3403788982628	36.3016158564468	43.0956665142737	44.3650508928204	16.1643759568017	19.7469078794412	17.8086127078244	21.0859924123938	33.9619821928424	23.1065889719218
129	21.6898984413312	22.5532859249762	29.0598994074959	20.6119982349914	25.6580922691529	38.5592798894174	11.1868282434710	11.4845446243062	10.9717564765663	11.0418243363894	26.5500390110552	12.0146509401441
130	18.4219880220687	12.1734681963563	4.05159868585866	17.4660562261123	21.4650693233992	9.31969645283598	13.3956561443019	11.5321955141633	21.0562749655347	9.14647005405392	9.93130554962314	15.9420915177093
131	17.7992550191080	28.0804174239079	15.6829063612197	29.6342098689707	42.2642713246191	24.0059763616277	11.8907493712249	12.6696895198005	14.7439529673033	12.0356516005331	18.1037983258766	7.93293345214623
132	17.8481918165859	18.5332396250739	17.9745955454454	20.5215590211678	26.2514741041020	26.8799748947856	11.8894033395484	17.2466805104900	7.05572988352747	13.6307740059658	28.1523030151044	6.52313988282444
133	16.1390609069676	20.8570757425668	15.5376177748093	14.2756239647300	38.2672022454759	32.1032581908086	6.28947449935125	16.5589620216830	10.7153771574271	15.2111069824910	14.1335513747882	14.2248673440497
134	23.0089991935111	10.3010303173758	11.1805446823855	20.8735687258123	0	27.8809319240258	8.4949456171584	7.73356195025609	17.8236901027609	16.5373519519907	9.90615105126213	10.7672093203114
135	24.1714165319556	24.5651046234182	30.8454049513861	26.4956581542448	39.8422225114128	19.4194629312036	17.4872659748502	19.0020356153598	9.64332853002715	16.6261821344972	22.1036224509885	6.62188099939469
136	14.1314362594417	33.3623186481892	24.0236312158450	24.6427018979133	50.1737923207009	30.860007334057	14.9205062765639	13.1459529821595	18.4860398548716	8.10629490339397	8.627536747896	17.9240263885767
137	10.6220716245043	11.9621363397443	10.4977399877990	16.0730974500649	12.4435135213721	21.4564124197312	12.0268986156928	11.7215218068971	3.77831767853473	14.7239030091938	11.4343851588720	18.9917054708733
138	16.2944835168436	25.2367341800517	25.7688151725609	36.7766046981923	22.6973941743278	34.0368015494420	9.27287048105282	11.8617449518928	11.4245338151135	19.9391527937376	24.9333618524727	8.77427710240264
139	13.3196304018903	22.9106119450161	21.1352420858919	21.3239682618997	37.1428566130613	20.8206901381550	14.5721948408707	12.7450597271118	16.7552975289967	12.3398238666136	18.1513524550833	17.1426544793834
140	10.1080462692623	31.0903840136462	25.1032537714485	35.5429865828101	34.6158291192283	43.2947948308094	12.8771376168632	16.1118257978627	11.3708454385534	17.8444531190845	20.5035656182808	21.245620560027
141	21.8817180370422	26.7342358946694	12.2483221515078	22.3683852875325	46.9246199296108	21.8955924785465	18.6705328005688	17.0224176999029	9.55266849053617	13.3665732179079	28.8640627155894	17.7178548971683
142	21.1363820774559	27.286140336248	27.0252459317016	26.1146189620183	26.6963053771761	41.5789846312743	13.1430062406875	17.6527358495743	10.9451248093684	17.1134081379449	28.0615877021607	17.1151019475635
143	13.7643688705452	22.0913622175099	25.0551684023839	24.9413199089846	28.7377510544373	16.506484555071	11.5414692585682	18.1963555970968	21.0181986481238	16.5398580823614	17.3799453136542	21.9707151572061
144	17.5899441483578	29.0416861621306	30.1325941014466	21.9535057959243	35.0377186621836	29.0480851848969	12.2526498084683	21.7171658994603	16.6657056502249	18.3568338878998	23.6723437126547	13.6944084736528
145	16.4369913402774	21.1029105509282	9.30076568726051	30.9252422472978	17.1230440777508	26.4171933875085	12.5353178627290	16.7105999117493	5.16914911550509	14.8144692085387	22.4413940432793	18.6530195399439
146	16.0979996816117	27.5397028720941	28.6071404281208	36.3151361615392	38.7191851369941	14.1193834497658	10.2162315883990	17.7627793781614	18.9290595882846	18.9605586068776	17.6942696824830	22.4765429273258
147	7.54345124826408	3.25227042400198	20.3207450388127	11.2980606153730	21.080255691125	4.12014353597204	9.60502222821074	8.59996172908539	0.00894769558653596	7.2880169887623	12.0569958846998	3.1090908570935
148	32.2876197514108	35.3444061627138	42.6577286434368	27.6853431035578	56.3583652642394	38.2900166077497	14.6882446683891	20.3248358616365	21.5119946114015	18.7188897002435	33.7845367979008	22.0241920166300
149	15.6193456287788	22.0135465522022	20.2242341484036	20.7893764101776	28.1620589288976	36.3163139299879	7.4468873796106	9.39245524702813	17.2265876714988	15.1882015685415	11.8103240502741	17.0711569078426
150	29.3326614845511	52.7037330703492	46.3044933851908	48.0335694766381	51.4417939792395	45.0362686578887	21.6249482360555	30.1075621684519	31.3062877889622	26.2079453208803	30.0626791909037	28.4575509883917
151	26.0781945828399	17.3793444253137	12.6538918481950	14.2147232459853	28.0773070046907	15.7292343603858	14.8518522199753	15.0971284155391	15.0615935537308	18.0214815223509	12.6332333765615	10.5997429401939
152	17.4871672141877	35.1509924341156	38.8976506005615	26.6129166265348	62.7626729833871	36.7528054524820	13.8168534489145	22.7528100944279	22.8902436449631	21.5722190495479	25.0409252885413	28.1455397633491
153	27.870145143278	44.7612588019544	36.3470881138811	35.3979545349481	47.2990929921575	47.1965269597723	18.8906771263516	30.9099964767119	24.2578763173797	27.2579869864894	32.1360113532909	21.6299841416712
154	19.4519562100534	17.0104073890891	14.1359614796489	17.7956129599571	17.9208123385543	34.6976013684589	8.46115250605145	12.6839367017739	13.0959197912627	10.2002060609844	1.74269028818946	18.1250731149125
155	11.1474568598476	23.8928602764217	17.7463041848189	24.8148606992777	42.6672304948293	20.3906832292849	15.8228609604247	21.109787338908	13.0153365525945	16.4556360521966	14.9588381035098	21.8777381958178
156	9.87948110545818	18.1863404464906	13.9825661088609	16.3228437109415	23.3881331888973	0	12.3845785715396	0.970520342797167	11.8772631696522	10.6430663847528	23.2063712097684	7.7492754683759
157	34.2670785065361	52.2937522079029	36.2035774620063	40.0422436350583	66.1164452538576	41.0001013964498	18.7299574809444	33.7651680202306	22.3261860717622	21.7249798452830	32.8600378353442	33.2495108531794
158	12.7762385503295	24.1412621686583	14.6871125256875	29.5108346007640	27.3752708566266	30.7009080022750	10.4432725601127	22.0978025656839	16.6671192129110	22.1831323832091	21.0429358189529	12.9935027942958
159	12.4393025942391	27.7210256537588	14.9684200848089	23.4041036455687	36.7991198907484	31.9847700571492	12.1140481974279	24.2433157577628	4.30393180891353	21.9861789306242	19.3167838567412	15.3864912878977
160	16.5885346272651	27.0053432615021	19.5831914790380	6.66086444502768	27.7133921124814	35.9052401212558	13.3921560062733	4.7837848820552	8.61412019194656	15.8729092271502	16.9409004354462	22.2153930178563
161	15.1290258027745	16.7831403573832	12.5306118029051	17.7045036259326	31.6293054085993	23.9500099821712	9.633324451349	7.73464492134108	12.6136237409793	8.3008237517212	20.1746074877645	9.59941034431215
162	20.7574571694924	32.3089601845698	17.2505568029342	26.5048538706394	36.9590602292517	10.8646497025076	20.7821485553115	21.3082555454297	20.2136441632714	20.6065454027904	20.5890903087699	20.5280680596029
163	28.1992673275731	37.0563931252291	42.1578379683164	26.6001653320177	32.3296623076037	44.2113802000305	20.1327803793159	23.5569853355339	34.124511438843	18.8543502388335	19.3727706632348	24.2432312664276
164	20.6149862804306	29.6851776586348	27.2049854231034	21.7898698191078	43.7002084271067	22.1282171638292	18.9004659284561	13.9685076275972	16.1672095582756	20.4212805132505	20.393696602916	15.7569095876486
165	23.6332786436112	46.6161192905624	24.9491233457583	31.3180945093149	43.9718710266597	48.8768673376021	15.8900157333485	25.0531857677107	15.5724004869661	23.7334986054930	35.1368076557613	9.7815020645082
166	20.1701259801388	32.679437257222	29.1647302031776	24.3845540004995	26.6416426784498	37.1626412877084	17.5170299712375	25.4975265572775	13.7397741423937	21.6549022756025	19.9895758399521	19.8041587608313
167	23.8087611491773	23.6192344222596	31.7262747023457	19.0984093453948	36.696587582371	25.4254546277779	12.6674431593105	12.6464697903393	20.1592955832355	14.0797487425042	21.7454153592290	28.2156918357763
168	26.8699002595614	33.8306444440119	5.41591715593964	25.0985358814977	34.9146861098685	20.9132184716658	12.9019754492365	18.1184244209495	11.1710913550362	16.8896871915897	18.1990530890100	10.4089105365467
169	22.5386159155074	42.9527729940085	32.7925201672541	38.9040586499483	57.7508080185925	46.9860038069053	19.5547577898813	21.1602332226264	35.4274375704409	23.8846438236771	33.0842113084616	20.4727056588334
170	20.7451620855341	43.6729302930824	19.6597003898651	42.3842748630621	53.5731027855162	55.6293589120728	23.5218215686724	20.7853370715647	24.3717445484322	27.9160867202369	30.5088193359393	14.6179126000753
171	13.8151479846644	14.0043979321043	3.69925611408996	18.6143561233704	32.2671641492605	5.81847492953624	9.08938355667794	9.98196022637167	8.83444315945207	11.8852481432951	20.8980556879224	1.73127974782279
172	27.6435717595329	35.3085479492776	24.4431618443586	36.1561348945069	33.6697297610229	30.7264215751832	15.6891477775798	21.9248744219718	19.6751615868696	13.8145054566562	24.1267492659767	16.2261718265843
173	16.9212864368688	26.5761084666764	11.902096925463	38.3769638220914	48.0663940630021	24.7399896955702	13.1489569231995	21.8681115578204	16.3455099129702	19.0167118641839	23.1645521680138	22.6535324249146
174	21.4512769613941	33.1218445169485	25.5758134000908	18.358598939429	25.5633839906295	16.2041487154417	8.95304713542437	22.4777408269452	8.10268337435594	19.3027509172023	22.2384994564110	19.9900670962457
175	15.9646956711644	30.2451998285096	24.1336629017057	26.7309924699149	38.274575332701	25.5801485459650	16.3959106407226	17.0546144644760	16.4213536891835	18.8503787612103	22.4769890596349	23.8593304964736
176	24.4037572884782	31.0991944990465	12.3001552277506	17.0877554730530	23.080742927243	35.1030476390389	12.3531491109984	12.9703584475113	17.0658724076831	19.9594081863085	24.9334134403695	28.6168186794757
177	20.7371967507444	37.8731497722364	19.7051461426549	33.4808225398628	28.7029690465796	38.4256989225358	17.2556980807708	24.6772502266966	15.7329544647313	13.5325763570414	25.3321380927151	26.3287918248899
178	30.9091085796745	46.0621507542257	22.9819992722099	36.4590692564597	44.2459619171649	44.4006315694508	20.6500214773397	22.7214162408639	20.8535075959223	18.4012109536644	25.8690774485468	16.6563329572554
179	15.5483518785113	26.6398991892811	17.4335514245189	23.1767204566524	24.4461654737670	27.6313361725452	8.1328255007765	28.2693807279066	17.6957124226852	15.3636875062000	12.1734959290204	17.5865194987795
180	13.060584687886	29.6857604628792	18.3642864836855	17.1294857599960	32.1109146069623	34.7332209982421	11.1142465677298	16.1480857195776	16.9205450824027	9.25478088793053	28.2350323147545	20.7354612120948
181	27.8565405376516	42.7693795120797	21.5608508131861	31.8487600462699	53.6996457736165	33.4970592520835	17.9237594199199	14.6365789782589	23.0758798509545	15.0595228368207	30.0301333528372	29.2240426632522
182	17.8711909629576	29.3277879627590	28.1714133325406	23.4127636533612	26.4645714579919	23.671195961185	8.83199966561136	19.4958723003291	19.2486645148841	16.7168275320398	28.2729921954050	23.7224621301636
183	23.8697592389933	29.6693692599306	34.3939273053533	23.1050038253477	48.9788083711599	36.1174347586112	12.0608646528815	20.5053864658044	24.7141495828705	18.5226201707056	17.5258862827024	25.6903854729707
184	29.0454041461207	28.6300091684770	12.0777625216910	30.6081830262282	48.0369441142348	31.4631303173306	15.5946367949824	23.0440159454212	20.0996293887499	18.5104135813462	27.3988508885203	12.5659502335472
185	18.8020874488709	33.3535456560469	36.381950104492	32.9210996985265	38.742557293745	43.9247033036233	18.6056243772516	33.3977188820488	27.3789519752877	19.8689748547086	34.9977196797547	24.17871804883
186	19.9095734800410	45.6443990425951	25.1212089078272	22.3993301687923	45.1502447295101	17.5318523494111	15.4959077947896	12.3257485427524	17.0272173182245	23.5308150574782	17.7597320675978	26.8881729259376
187	19.3290647886649	23.3002663385248	14.9296901379334	31.9983850252696	40.7232060618284	27.606895045218	8.55210250800214	12.3968393144994	5.67666629384568	14.7200403675725	19.5078106115949	8.12049505139001
188	17.4811231714785	23.0525288729184	19.8083537644672	18.0940420923975	33.3714364193039	8.89434328718193	7.85863557446067	14.752416214767	23.8784691980692	13.3575040096556	15.7053082254080	8.698691385615
189	19.4986658454790	21.5597491343095	24.9526263280406	24.1339996021691	27.6119781649164	37.568014173957	10.4160813284112	22.3810005925862	24.2588740592871	1.26390368840478	16.6078869461735	18.1863602451317
190	16.6765303744112	35.4989243509393	27.9594819192668	17.7058521561193	34.3388394858024	22.1536409074131	15.7729871558969	19.2071051671072	22.1208608756196	19.6550120875307	22.9313692735585	27.5161345081674
191	20.9983900936649	27.4137159530668	14.8917818338392	24.0958980185902	47.0508253570025	18.5899263212009	15.9708012039703	19.3897533549010	15.8749093355490	22.8081676159303	29.0932358687002	10.8729614091438
192	15.0196142456468	1.14673646287425	10.8575008282236	10.8940797770954	28.6764439714385	0	9.2052807299573	10.2177744547674	1.02452518634393	15.4916492516287	9.95213972961391	11.2301570697865
193	11.7711393313157	14.6137589584920	27.1700120494901	10.8210512385815	15.4418509289679	8.73534728141023	10.4202887633596	11.2186421801051	9.64265642741113	9.61424808700942	19.6626093918044	10.8913750401577
194	19.2706808286383	31.4905460377177	32.6433434765112	20.6795970460794	45.6663721519822	37.6903230529919	17.8741280101152	20.7315395908449	9.82791515636913	21.3769572864627	34.6244820922618	12.3896135531264
195	23.1682808044026	38.8001936351230	28.9550936806307	44.5974320245824	39.0284903469598	31.3762719113018	15.6914806476851	26.2850668469928	25.5674028722532	20.9846575034957	28.8268463014755	25.2460735864934
196	25.6111725040468	27.4426319426618	24.2425079675185	19.3285518382686	28.1874763671493	21.7024797451386	19.8308883214075	20.8343384194679	6.08880029638618	7.92878820435416	17.8111878003865	12.9167308376459
197	22.4918795179161	28.6184901153806	33.043437898468	19.0364028092712	41.3538155705656	21.1406872939302	15.3213996840331	14.9044178517849	11.6871764114763	12.8296162979093	25.7674909294831	21.3803923311285
198	26.6772939175361	42.6724598723865	27.6149879542761	38.5417031623764	54.8300520099162	52.9979680788006	23.7704250251009	29.4982837632227	15.9367794485395	24.2790093616176	27.0188926554906	25.9982308548879
199	17.9931720910288	10.9167337915691	7.41062114612574	12.5290934583395	34.783179963881	14.7332480757345	11.2442111144986	7.9882702224029	14.7338304214448	15.1936975240783	21.3566553334779	20.2088017384960
200	15.1676119616562	15.2538062681377	14.0396674728338	25.6530130833423	22.5480069551435	17.7886800933444	1.73082686669180	5.80585740223673	8.58250874776847	11.5964125091685	20.1968741286813	3.71020139148286
