# Supplementary material for: Simulated data from a genotype-to-phenotype crop growth model for pepper
Source: Data Brief. 2021 May 11;36:107119. doi: 10.1016/j.dib.2021.107119 (PMC8165395; doi:10.1016/j.dib.2021.107119)
Supplement: Supplementary file 1 [file mmc1.zip › Full 100 GxE datasets/100 -- h2 = 0.5/-1296152976 200 0.64 0.48 0.64 0.95 0.8 11 GxEyield.csv]

	NL1-15	NL1-20	NL1-25	NL5-15	NL5-20	NL5-25	SP1-15	SP1-20	SP1-25	SP5-15	SP5-20	SP5-25
1	15.8258514701268	7.49627017522568	20.4012367041331	20.5061272306256	29.5021127548677	14.3940419761750	11.5620751900856	16.8065596477245	13.8583245778284	11.7814867451298	8.73850034853854	5.89165778190567
2	10.0029006760672	25.5348561196931	27.7249893391134	23.3428633326218	27.7815470500471	33.7113372978573	17.5244877789278	21.1035148295375	18.1584120876272	12.2840809726626	17.8924042859417	12.6681411010252
3	13.2992934005553	10.1129914856914	12.9738175460878	10.9667338562179	16.2738438926220	0.828189161882273	5.60093034908605	14.2360735735370	6.92395965121182	8.2493350317654	10.2944106146130	16.6710328487574
4	25.3245989887866	19.3400373446086	20.5092164912226	28.0086550821671	35.3213529684251	35.3992300335806	12.9234804378394	12.1657225362231	13.3558344470060	15.1836031596507	24.1642991487138	21.7537013400115
5	32.1974687251646	40.447221306864	35.6079616808946	36.7185232701219	40.9449798355765	35.0421917260719	18.7169980166998	28.5360351512462	25.3925494631406	27.3363024908616	25.583087061483	30.0951378962383
6	14.8835363862818	22.3709359966766	8.61518338928268	25.1130171008836	41.1516916030928	37.2688331678687	5.95675012152392	12.3988798363293	8.99682915591167	12.0488000472304	20.7674332700559	12.2277752305464
7	9.6317032457449	9.296450097059	6.59079635728516	18.0519441379573	24.5646867196211	17.6607237281898	7.07584640954992	7.861286051564	8.11172951966449	7.02298299462078	20.0917996486064	0.0858221955748775
8	10.4756143457073	15.9438801898703	12.9682840255287	15.7013107835568	23.2485519013389	15.9147267559869	5.36095793776632	13.0110849786954	6.3870709988314	3.57341094674248	17.2664143660989	7.64218117460937
9	25.5316202403392	27.6590518240884	10.3005848797544	37.6411094075053	32.7139033886813	11.5211788779472	12.1158691464321	24.422947792776	5.89014155259802	8.64324918835917	25.7483952560515	12.2608376220639
10	18.8076479858087	26.5852823301363	14.3468442857640	21.8699441943594	26.6046686208584	23.5945503773744	6.25139114585923	17.9152850448704	5.79387808555791	13.1042225616189	21.5314345630835	19.1326365194018
11	18.6572595770486	25.2563561105279	17.1254003562885	23.1648111764908	39.7748121986869	14.9686771997315	13.6022233284175	17.1255521216082	17.8233232184336	9.01871350539571	29.5812763118618	14.9293155791949
12	27.2322011436923	42.9972087405861	22.3418728093789	33.3708472456988	39.6030192239812	49.6214907983763	17.3188729138500	25.526061347023	26.0073873831111	27.3370289600769	25.4836059722727	30.5605848803277
13	26.373290424706	26.7655885367342	17.6354174294911	27.1708552062018	39.6290540003745	38.9585953936288	15.8434411631230	20.1831534884602	12.2205317248499	18.9240253420377	16.6036835976323	22.4000464684435
14	34.1178616577037	44.1007013231168	41.0338737438051	34.9256538108440	48.7830477936763	52.4309527551748	21.9922073220347	26.7827865897943	28.6024646094888	18.8937622973076	38.5895836910059	31.0082146865863
15	25.4309160621756	18.8561824202941	22.3870631106332	26.030870916362	33.1239590749192	24.2414483365028	15.7140551903516	17.4817542587037	23.7470795341653	20.9253945532954	23.4822930469315	13.6058721041707
16	20.6946226508405	28.6176849087574	13.8380212407049	38.416857689612	46.0223968796128	36.6466040021185	15.9490271993106	18.5543966648131	8.80782316246298	13.4494999951717	22.2357585834697	7.68789121823702
17	25.7758728194479	40.6136653953306	9.16245325999446	35.0553200159953	54.7129224198844	23.6200440395596	12.8708192160678	4.36015087042741	19.017863814657	22.2238878246995	27.9701721247855	11.9314529521056
18	16.3747783048863	18.8183915625327	28.9506348522983	18.5253001533324	42.5808810568961	32.8016588316713	10.7058282110544	15.2974702330728	19.0138036350701	17.4073193110239	26.9751464359525	24.0100197735883
19	15.863520242396	18.4563011811264	13.1666843129583	32.5137123981983	5.85116482426412	5.44818927413202	11.1751463605446	15.1955897694822	3.50299616717241	9.83212203880948	13.1481859996357	8.3538516348626
20	20.3347662405334	27.3519064237135	25.1480567647659	28.8068592376674	30.1702300097179	35.0242399009517	19.1646388253606	24.2305811282043	14.7175117555485	12.5404765521248	23.3492751763535	17.0146798681086
21	26.5521647156956	36.777872808865	23.9487575053086	28.9661845211634	39.3747749030512	30.8862604054447	19.0746918092614	24.8196569233406	12.6418577616388	18.0886874018901	20.9969650884187	20.0969754967843
22	13.1335632450655	19.780962279025	9.90766092252008	9.35898872811587	26.5937724867092	24.0287184735153	7.62088522471321	9.1371825698908	10.0470891120076	15.7936197421308	18.9712791428472	19.8367802528397
23	36.389142783705	35.6333910043260	26.0098216011763	28.6369084472508	32.0756395636421	36.9473470448733	17.6213505495237	19.4255584026173	22.5817709351052	25.9097746421463	34.1734858299571	34.1859123150984
24	20.5185000281567	27.9245638413004	35.4432482791267	21.1043743024072	30.9255598754699	30.4386401136654	14.7060551908212	18.4776915371304	27.8122973649203	14.3014966146337	25.5679143608120	20.4190726080829
25	22.4182812955203	31.0370196637428	28.6438599054648	22.9325223197821	29.7971576676791	21.9471368524034	7.63259912807334	23.0553627180515	15.5720373326155	12.3017879996206	19.0310700393671	20.6803080974718
26	21.4684357769643	34.2243494183297	29.7120584444419	2.20753919957773	41.0103932618924	23.9642256866094	9.42495857474535	18.0116008239011	20.9275582418004	15.3468885733146	30.0706114027768	26.2652278451970
27	15.8435780496614	30.699198327302	10.1689291960640	16.8086384226879	23.4653330775745	24.791661495129	19.7532860453495	15.2927851021132	15.0541380734985	12.5460138372282	15.1822826179837	18.4104090981939
28	33.1423401422031	36.2273954679967	23.1356057869514	31.7116754384892	24.8968906758229	39.5054543023373	19.6322167133510	20.4229309403431	20.1356972571022	27.7286438120821	24.2695016668034	17.3728972653461
29	15.6978166933438	26.7895414729720	21.2213505254436	24.6458172048385	31.9907959006226	29.4328404774356	7.9183223200065	20.0452251299436	10.4254095836884	15.0509607290184	19.0537726509171	19.7333318032817
30	12.5762117507054	24.7227546172981	22.3493520314995	22.1884928440542	42.5904504749391	24.7654018101435	7.60289948079982	11.2710123427793	12.2872185329644	19.2313959521986	18.7235429595018	17.6275505293323
31	14.258452802492	18.1934178198308	20.7187310841586	17.6203549359258	33.4283354601689	29.1456280281115	11.2401022248686	9.00807594134562	19.1684719993388	14.6612751208831	23.6790920965896	30.0071578628802
32	29.6359403180172	42.3035180811692	28.090002594527	34.8705975666618	40.516568611182	42.9878885276372	15.2447692919618	21.2252208367189	17.7449875865033	23.5511601450877	25.4522391256882	27.8420967629054
33	19.1978619422659	28.8474228737926	30.6939403363301	36.0421900123147	35.431730723494	59.0523284535492	10.8149301455781	30.0915474627116	22.3957244263362	17.3527929223362	24.6190411483319	29.3294144887701
34	25.3048811348004	39.5540766987582	21.8608178116204	22.2108324786280	45.2504224717175	31.6065770117978	10.9629131163362	22.8983806582693	17.3761730776062	15.1706337037592	19.1004722942984	17.9152280416893
35	19.9594466806522	39.661450295627	34.3027485558633	25.3968017841592	45.595071251847	48.8084871647855	14.0676476857881	28.2557534590291	27.3186678996154	13.0880194418071	31.2180304221057	30.9758229061516
36	20.6748139482510	29.7716987220609	20.5730121133799	34.7107048934464	40.2748214569761	28.6696901928883	12.3043146313567	21.2202253495043	10.6976675448603	9.11699025257014	17.1651903959068	8.24125166065376
37	16.9494767501195	32.8315802883724	41.8633205007219	28.5831603155611	46.3482312301987	45.3402457768857	13.522809835527	26.6555651472713	20.2331643458969	24.1463130607784	24.4460552168507	30.5705567547709
38	29.9607668665503	39.4886096167901	15.7068826491113	24.3674543273976	28.1207661901419	8.1823662794963	17.6452013288201	25.7002358164286	11.2626290240722	26.4572670872802	22.9719866589508	16.7756638276081
39	17.2582193645519	21.0242056714992	14.1801987556181	12.5816694325051	37.9503366567654	21.6827255286978	14.5743713427985	12.5116589244060	11.0734224977465	16.7484056084633	23.7510989648746	10.5478857860663
40	10.5815825863385	1.07731355452502	13.3778180710017	12.1602292113896	21.7195996694406	34.0629503972627	16.9053361095708	16.3387635483236	12.5577167054812	6.90488620921774	14.6588882308811	8.59771188680407
41	19.9508476951988	33.8177488103548	17.2035373628919	29.0650029250866	36.2816239977539	33.4801210830119	16.0712522931151	11.7971763263860	10.8921976775926	16.7317568437573	18.6989877721875	18.1723912103439
42	28.0774273578250	16.3046085563711	14.8513483553744	23.9425567225284	27.7849904637685	35.9655286766429	13.3574051130692	21.1105167024223	18.5033520020984	13.1523361502879	22.4458233281750	19.4543718368889
43	10.6791121262079	7.31546056278836	9.27642163485148	9.33211664039917	15.0112182021400	33.8248371130195	2.59941488676380	7.05520218893492	9.56029188621922	10.8692059132546	6.76207744803355	7.08059081395467
44	12.8544308885474	32.9141832973019	25.4590412596505	20.6788874536121	38.9973962387337	26.5973479018392	14.6071411795882	17.6482682202947	12.2646798073078	8.27944968384866	23.1209667677943	5.21136335366444
45	18.8567311518867	16.5082151994394	5.12375473887428	28.5196157554197	25.1928630468677	28.2766957633248	20.7452190498003	23.8410272267478	13.4087214886230	21.2547563702765	20.7782328564651	3.48057307097912
46	28.1030455612552	24.1572318810698	19.5235721504373	33.0203024759929	30.9711672632444	31.5495720780575	18.4359690936476	13.1461381576786	16.4012108955625	21.0751665863643	24.9991185768745	17.1437684507354
47	14.0626453090436	29.3572995695129	25.3091507735729	27.715686333418	36.1349144162012	22.8983328733569	14.0746091255555	25.5937587989489	10.3032385579561	9.89439783210605	28.1027945786885	13.5418954427965
48	20.0466755901801	25.3224279262774	39.0269410754127	28.702072343253	37.5443836517739	40.9386760320802	14.0595641262374	26.2164822756792	17.1393813647809	19.7981029797013	27.0859919036727	21.3612451504999
49	0.0176557732143099	0	2.20494093225876	3.84334403041614	6.79032310181719	2.64512536828770	2.5400847568911	13.4669624359173	4.98752262784093	2.5167020031003	2.95335502168967	0
50	15.9573010087530	22.9494407383712	3.57671997230452	24.6749086578901	27.0165377246171	17.2494700669051	8.03536433904066	13.7918598976419	4.59188559887756	10.4166005605104	14.1955788250278	14.0819896649309
51	17.9603995794511	25.7781401680612	23.6781764860563	17.0579021324939	39.5117433108553	10.7381742195569	10.9493540356535	18.9737213310773	18.2922622237485	11.2952376271384	25.5943818861707	12.153398513329
52	19.1659406015549	26.5938815302315	20.255364642808	23.8989548049056	33.1369470281015	34.1434076805674	20.1279130471144	17.2633926279027	9.30553941576036	16.5709783920345	26.3579134534191	13.2667207963228
53	27.0141094671347	34.066856797608	20.1831557416195	33.1294363874586	46.9748447905933	46.1162164608823	18.4740578841038	20.5585018331913	16.5922759344786	21.6360046719891	29.7001214597711	28.4788017323977
54	12.2961154243675	15.5874587142664	11.0953092553640	8.31782067622241	23.9265450983873	20.1480198257685	13.5951902895292	6.36463244293756	10.0470531570180	5.59821965735446	8.36315940391579	9.90039050374267
55	17.532999126831	26.2461937002689	15.7491492730776	12.6552526750027	42.3896997149332	29.6641507065163	10.9779057460649	10.6384030818834	15.5458540920745	7.31929524977188	19.5256208569146	10.49030026519
56	14.3375860073543	21.9084302025859	31.0044201071596	18.3109820290585	24.8776931301448	22.6041453862948	15.0014375664127	11.4760135130211	9.32122568194705	17.6518293184639	27.0322633481016	21.1016846295474
57	9.80790803747344	12.7183859259178	5.58822997253677	25.4251695110422	30.0220227370294	7.29809756453172	11.6358961283673	12.2082531192872	10.9429245123582	6.36792913077812	8.23251239701952	7.64789217881837
58	17.4483233368221	12.6918385124356	20.8220803428296	20.6770921795707	47.3448368148966	21.3067923421739	7.07251949731275	12.2224311766298	2.87276562026861	18.7167553644535	13.0910461349564	5.6783130969787
59	13.8737967233227	31.1347766887202	15.5786656699063	21.1177785865757	28.2369939743622	16.1860840351240	14.6048303966254	16.3082708422905	11.6017491618695	9.86972942504833	24.2587650099505	16.0172577251407
60	22.014862757189	21.3477378770324	23.7992727332014	24.1740348739342	38.0210713677199	33.7135308633695	15.2663404229971	14.0998204435355	17.5220129983667	17.2492820247665	14.5206451417940	19.8991000086240
61	23.7849895772645	40.0372490784014	23.0311015455475	28.3861244574043	40.0480542588633	15.4389460504416	18.5195949511578	16.1767382839429	11.4822390240717	16.9720422237452	23.9784167852506	18.9133407434973
62	12.1965920584152	21.463756346551	17.0409693135081	24.1258751210096	28.6457742937877	35.6931583047194	13.2754359120523	22.33662442952	16.9751324211787	7.46400904428067	17.3111235765801	14.7900762078902
63	11.2284286226428	16.0346425460425	12.0849969642578	23.2587004531928	23.4585634766926	16.8056597189146	12.9603493795034	13.8865577398805	9.14269316599085	14.8695844236517	18.6376345428392	12.6815579193686
64	27.0224039750065	36.9399350846119	17.3255005885764	41.8010472974107	38.0888801588735	10.7605998995809	15.1181787842167	13.8097308930583	10.5892134378066	18.6341943691330	19.7796152454853	19.0855318201411
65	13.1937063684608	19.9469153586885	14.3824066891959	39.3407850711175	33.7234318369682	17.6508531523099	14.8090176825106	11.2647510803972	12.9504429734943	9.71490768626687	27.4593108256509	16.8619153793632
66	16.5622616033106	12.7489467009367	15.7107326385945	16.6913728662341	33.1944073133089	23.7877021353043	15.1116417364694	18.8336131946491	12.6825943320219	14.6452495352	20.7052003722830	12.2993083541446
67	25.8946423174264	12.1559092122069	16.3229776448098	18.8254553871139	36.9377550915899	27.3992795986917	8.60754413192494	15.5798885379409	12.3994131757257	11.5694595263789	17.3300168010773	13.6714654895821
68	17.7530313582498	45.3741081844181	29.9072238331732	19.1370554282563	46.6703344885412	24.2330320847330	21.3946893496663	20.2352964528942	23.2289311919637	17.7173119208100	34.2522970770001	26.3044663059066
69	19.8841604624202	37.9710538211213	33.4239254517367	36.3393425206116	43.4484441601128	30.3688503209356	13.5992367873599	28.4464518161238	18.8663722795267	20.3135165504279	33.8624756531286	29.2815940202392
70	26.184723774481	33.683933826791	31.5863789173163	22.3693039915938	40.0008595130953	37.6919615080018	11.1911446130243	20.4108927803378	23.1322609562139	16.4013309947664	24.7617313947914	22.3777049546993
71	14.8811999776943	35.3080291402968	15.2816590209136	23.9478779977693	38.0606400524107	27.7047745906803	11.6378468810457	24.1373257942696	6.14860315426016	19.6374036572683	21.5522063388524	18.9628841744429
72	31.9173008621741	30.9024190601712	21.1372538732646	33.6942503355511	29.9711288067805	37.9747364608343	17.9357379275337	20.893632806716	15.9680720684838	21.0328619884563	24.2944411078629	22.5886241376162
73	23.529244630575	21.7851034516414	12.7633661407085	27.5086715000973	24.1743055398068	17.6103619537833	13.7695230525841	20.0473343000264	11.6618299808888	21.4439362950323	13.3458700592676	11.0724015302399
74	19.0781287547627	28.1533381305121	22.0076398141869	18.3491315992679	33.6689299299847	22.7788516059208	12.6877006393684	19.116422788525	19.8506624448141	10.9680908720272	27.3118035052585	24.9211248810789
75	33.5129975743053	43.7740354432243	35.6439738243948	32.3351888223951	51.5282370303532	42.7433246211687	12.3217402854058	21.0677542281777	27.2021924823284	22.5501404767922	28.6849310949927	31.2418036903106
76	16.2982491693297	34.6610912595569	30.7462236472286	22.2425649152716	34.8510842160189	25.2973796223467	12.0252243140213	26.2777759930635	23.7649462918619	16.5248167665338	29.7866083067852	22.1591539398129
77	19.0064459795961	22.9010300704544	25.2089671490257	23.5217451094749	18.2329981466861	11.2203151300505	9.75414127136367	18.8603904512784	8.06992274968946	10.6136005900938	20.5604003178649	10.0651708308207
78	11.1801906198899	28.2931658079328	28.2427507088343	21.4732141071716	29.0647351832695	28.5800943142947	10.0837005575731	17.7677437046766	14.4491633251275	14.6015287623017	31.6068252354921	14.5856002109009
79	18.5004434907945	35.1938843209326	31.3163551309863	17.0071922695432	27.4861925997845	24.5179648816436	11.3514531184740	14.8277020585563	9.05508546033766	14.7291263634967	24.8520139789694	21.3696718228006
80	14.4913916481203	32.7489258387467	27.0343145492762	23.2725805941296	28.2312680212177	37.5438565129196	9.45715499270855	23.5021104205242	13.4214894817171	11.9779447493829	21.768812782572	20.8934121723346
81	27.0897664035798	23.554597951402	14.5027160071279	31.509443716115	11.9065188162417	17.9705200776527	16.4092653884997	20.3049260248544	14.8412165382106	21.2027382877425	21.3380874918750	20.9815324467324
82	17.7303113728754	43.2550566266966	7.58648733910243	29.1224633736177	39.0640067402557	16.3034970694992	11.6180558555444	21.5013632785715	19.8818640026791	17.1871744960734	29.0101868360653	14.2533070753178
83	20.3349740812884	28.4998437901144	18.0520174501880	42.6217052376709	31.6803082649715	30.9405124748962	11.9567063516094	21.8544497879406	17.1022519995301	11.2354641710596	15.6805113031460	16.9137491222707
84	27.1104270260028	45.1029017547173	42.0964078869118	47.2601376917833	65.1839251744704	53.4405402838606	21.7822298731091	37.454430500737	42.4570813296322	21.0334558438788	33.4318806904778	35.7133433236322
85	13.2187270604939	13.9612283552698	12.6112518066950	18.3421834939139	29.505008527045	8.29997132756083	11.8988986530932	21.6185233721821	13.8434775720728	8.42018505406843	17.5470697539298	12.2430527881874
86	15.3809077667101	29.0646091243481	17.5530413256467	24.3295421376477	39.7723863323318	36.6507944137216	14.5606342531552	28.0251925178448	17.5924006566284	15.0904718825571	8.85017442280048	21.3996308360828
87	32.191581047941	39.5077549544921	21.1599210470796	31.4193082469358	61.2293024851512	23.2013164814895	19.6934732660748	22.7342579671212	14.6285443793876	20.3256785555878	33.2179506801619	22.3386169671920
88	27.7550725950806	20.2173564811179	18.9744519522601	32.3571579340418	35.377421438947	42.6273275817112	12.5066296338985	21.0620913843663	16.0341423052338	23.1122567191513	23.5675785326113	22.717334894774
89	20.1374151163064	28.3430203355432	27.5113819820278	28.7464651699535	26.9911308585124	15.3536927260299	14.9618603349576	20.5591696865222	15.6840646636808	14.7052718036568	21.7256391382253	18.3103301280678
90	26.057924887204	38.9136010401181	39.6371899894976	35.4188645840867	40.1123021185435	41.4756646481183	18.2227528280708	31.3440632761972	27.6460975822560	20.5830400463694	36.7573084406342	30.0863555390391
91	17.8514848756684	29.2059017948833	15.0874092562753	26.3097626178619	45.9816424226683	13.5046736727405	14.9942053020617	20.3715607991253	13.1427840178265	17.9559177412879	17.0939797985305	8.31842659889737
92	23.8634378118985	18.4712633301392	13.5128931069786	11.4134545628379	40.7508514238929	23.6811216486394	13.7020987840124	14.7521376945597	21.079940620515	4.67696059871453	16.8125934372761	14.6732593891234
93	24.7359788058914	39.0205025648165	17.8006983679154	35.0124203709017	44.3544879911731	26.8601474977827	16.6782681982484	17.3889526734411	9.38646564520916	19.3654213704826	19.1441900136853	10.5722371266238
94	18.1568863813097	36.605055394226	17.5889152125414	38.5357259356325	43.4965891238446	37.7741562877011	14.5046549743253	19.0719937209357	16.9566264015256	17.2182870626152	27.3161429872682	17.0564213591852
95	15.7601864815935	11.8459611810799	16.1754724925402	29.1359887274135	38.1362480076653	21.0487039667973	9.69306731107347	13.6399465260402	9.7858900382903	18.7198428375689	21.7435303218881	11.1395808681638
96	27.2107176521637	39.8811493276988	35.4400581036228	32.6004499132487	48.6797568814799	30.0974800878197	16.2103061358826	32.5574576068765	16.4411807475652	25.9502817829394	31.0734529381146	25.6697786006625
97	35.6369255908796	52.092702746677	34.73004399246	43.7242507683008	68.17799209134	44.9934043689427	23.1282885217990	35.3489675715937	22.9427430020185	29.6923083683836	27.7530099231472	26.6647055709043
98	16.0754132323885	18.0077668244509	17.2151746247532	45.0337626336545	38.4131595695361	31.450124419322	8.95164846834496	19.1242878248754	19.1829528821364	15.1413921669114	24.0596527534575	15.3238927999311
99	20.9159195133131	34.2643702347251	20.0724285082467	17.4933261186987	47.7926541845902	21.7255279576845	13.1641426924418	27.6622285235365	18.5630382416786	14.2878647060382	28.3389814311794	18.9724051024312
100	13.7268138306181	22.0200260472881	26.8474872911002	20.0737420123887	22.9771710918338	37.6009447126647	9.184439005258	16.3841615043245	13.5686541241464	13.0002971763568	19.7209168135424	13.2490455498044
101	28.1079064867688	40.7622285218173	14.3031404116205	34.9516873125466	53.3973197028748	37.8721334567219	17.7578741762549	23.1478793591076	23.3274659315431	18.4679086407746	30.6496272619833	14.5487828341245
102	21.5028384125399	24.1014928328683	12.1327640424099	21.153363674049	27.7219171297315	12.4306722564347	12.6879811993312	16.0003648509209	8.61701128181012	8.71432061336645	21.1283951496621	1.89104762759197
103	21.9346576351655	19.5139580082244	18.5590656781461	13.3257094612459	23.0650778022575	28.4595098934310	11.999696342214	13.7771872401205	15.5800304228682	16.8436341954025	21.3792890968722	6.14375023765492
104	22.5207571197162	17.0380247813375	11.7495165175268	27.9269129590081	45.1916222972503	35.5651719816602	6.29970119445485	18.4674509051251	23.2601535346501	11.0940136666455	27.598836841036	18.6175617603710
105	28.1547503355321	27.3664114962356	15.7949872159183	19.7749339259988	23.5927629752516	22.9630467002808	14.5408432656654	22.5679696546491	14.0253983704700	12.4075184845037	14.9286946447200	15.3930972607512
106	26.4535412617248	35.9394850472137	16.6923451823095	25.1492530280239	35.4212984703634	14.1895377451025	15.1444931387768	16.0424481446066	12.7967612463485	18.1561035549038	21.8479023861054	16.1015482753614
107	29.7365394680154	44.3157927412394	30.4653061692468	33.7513290607427	40.9640813880218	41.3420893609756	15.7758034237559	27.5209304269709	20.5629110744204	18.5504042884117	27.4887119372193	26.5387034648077
108	25.9735208188065	17.3729303391774	22.6034697616907	23.0142207489194	40.6742219891329	24.8931667189366	17.4131854098507	10.8051090810277	18.5146506795764	21.590150946953	11.9271352098892	8.61405897902942
109	18.1829977902834	21.2698483345821	9.2108484785422	28.2596826570683	38.3161786098334	31.3354000643859	18.4344105253710	21.7261990022611	17.0948597458457	17.1753346261956	26.206722363723	16.5022252389326
110	17.8999568668253	24.6770482719019	22.3897054944633	24.1263355697803	29.0027871999302	36.6077254908061	8.57735407113639	11.6471372889181	11.3760806428795	11.4001854752043	14.1572751227834	20.3091963204223
111	24.2485359934420	27.7381579228556	19.8921296757687	34.2011306671145	27.6663691494431	29.1899912859582	12.0147315414547	25.3254965514256	14.9225082767244	16.0172206564677	26.7444290102202	25.1032237475983
112	24.1976345130246	40.475293925642	18.540840897681	32.9506182366407	39.6831201122381	43.5105408287248	18.1350767727460	20.2165070940284	11.5424603784197	21.1071828961382	21.9923620901004	24.6064466402235
113	21.3885438303953	18.4068225196922	30.2894884002392	22.5182376964264	54.6307280038262	40.6557539600539	9.29735058720755	26.9671087057317	22.3045786417070	19.9336005674316	29.5663449140368	18.9659059369173
114	16.2224702072360	17.7479131167831	8.94096832339921	10.3413908637654	22.8901336427968	22.9024681767102	7.91067841530355	10.6399672361273	11.1059826088271	11.1644319026014	1.78952885428439	11.0040998399559
115	34.217005723723	37.9137019997696	39.7423672613017	32.3444707883887	39.5041372767926	53.3073624756777	20.6815143711464	28.3335799535178	23.7567098364944	25.8850977536929	34.6590195529124	29.7096453806433
116	33.0369668886724	29.0575089734033	19.8009103630129	27.5635804607120	26.0420105781098	16.9747218782836	11.1839459164172	20.2901044650970	15.6361016746071	14.2338543761272	20.7616685119336	13.2594024058113
117	11.3362641679611	18.6973226337402	11.1802678545006	21.3491943006525	32.3656375286318	40.8361341043261	16.2545973053203	21.3327087875718	9.85653889969842	10.5960610217217	17.8543301358950	24.5130613589605
118	2.74873271720543	16.6583409369784	11.7853637823722	22.5167373215093	24.5388844956446	15.4101238439914	17.0038950050403	19.8967347968713	19.0529990794017	13.8281584250438	21.7598685767049	11.6318464350207
119	22.0838804692432	28.94077352994	4.90912273568013	36.4757561431676	32.2596571285085	17.2597680528817	14.1219535422232	17.1122201677705	20.0163119345933	14.5537299579922	17.8682944929220	6.25850724881569
120	32.7048670142293	31.5192831936762	14.1781838755488	26.3043361187630	45.6159602070245	33.8214781714484	15.0146621039314	24.5566475189605	18.2225337453025	22.7200407009615	16.3922909840472	22.2544832584293
121	13.0793288898787	29.6862505418124	23.2605496308634	31.4292802101314	30.9648118488021	20.6230854762621	8.65022147222324	26.9292901371215	6.12234437674234	16.4734646187978	15.6234725124461	12.3877843396332
122	7.07978143150543	12.3550815933929	23.5195483063335	23.5520823953995	22.9590730166401	22.3494238906071	12.4719488941537	11.0850722226746	11.3658958768792	12.4538731360228	20.5547859636333	14.0925843146908
123	19.1991137499426	22.9370635639466	31.7876370666335	23.0147467992807	30.6912386262634	31.3838503391771	20.7841369204791	23.9929182529004	29.2432223010485	12.7149688906898	22.2300287155852	18.7515755841681
124	26.8704393820546	40.6417869570177	19.8824444646677	37.1996665105279	55.0742472494479	51.4512127531318	25.3741667900841	22.3163215742482	20.6828084040317	29.7520765870547	28.5518787349375	19.9208490489013
125	34.0358229153571	42.5643643698083	39.2772234359642	45.8663410452122	42.7254127209494	28.8826210517361	25.1594936046931	25.0886354616319	12.9643487465944	21.2715142021456	40.5565717275299	24.2707672476184
126	17.4138087073981	22.5553733817862	18.2162539752914	21.777508442366	13.0801543894002	35.8166611568867	8.7975838612041	21.352316760887	13.2715795432790	11.2208606421378	23.8810691157541	18.6859238412226
127	22.7341230100691	32.6059716635312	34.5307274378221	23.5155274126410	50.6593808122831	37.2272564848327	22.3260546326087	27.9687130010298	23.050347373271	21.5433921951624	28.9044042345694	29.7149329261506
128	14.0857576588852	15.2774421618651	2.01614841093292	22.3296482868556	37.9562015032536	0	8.16814825032749	9.12637230835801	0.313765161319290	7.23709725978012	5.34990446736465	0.902688281094597
129	12.8890588951359	26.1949045587013	15.5011097649492	27.2752045509617	30.9158491047727	21.3173224162501	10.2954874183022	17.0060387058006	21.2369455673095	12.9352525632065	19.1552044146016	16.8741345501289
130	20.1476793764856	11.3916042621642	18.6114853412426	29.9261101818818	36.3661293666061	22.7817864939575	7.3183409741777	12.6619509716521	20.7314307708553	13.7440800635922	19.2540826753575	17.2344332535585
131	19.6411543114658	20.6166936301979	13.7501878468329	37.850932014554	16.9464408726638	18.5277077155769	11.9713369155009	16.325942954116	15.9987698867899	18.5521666060927	20.6358721518721	19.9424026034138
132	13.5666024368574	28.2020742303514	25.5519791060943	23.2964449406181	39.7654720997296	29.9759239111138	13.5909098065049	16.6509344433419	20.2670338903507	8.88380044741353	26.0639851400870	23.5040625473922
133	22.7731794245287	46.5862503452073	13.1701593075812	35.0686216012278	35.2351225287184	19.7763222183812	13.0841705034162	11.4248432233161	8.88884491379122	13.4015228751028	25.4470089292499	15.9254520057605
134	22.5074048161392	22.8029644933505	11.5392735181136	22.4478741901829	26.5328344384846	1.73764958772551	17.7496743540265	15.8198276421778	0.946639299821193	13.5180725206424	20.4021678511727	2.14871953618664
135	10.3911902474810	21.2542342431876	14.9728391298276	20.4166503413192	19.3189183781298	10.3127983764706	12.0146315480348	11.8749384237894	3.64115382136985	6.67406526897802	19.7633212502145	6.4542281729869
136	11.4544875701184	9.58344605759581	23.3108681613069	1.37209421024764	12.9444455016416	6.39895092394004	4.55533715457579	10.7170604407526	7.12803622071489	1.46416514608212	18.3806329233605	11.4663278547426
137	20.9582776140958	22.7535890210362	3.70666445154482	14.0384987359343	29.2185645760672	34.0026441960809	11.1008616125268	15.1547946394131	6.10677664037024	10.6144661309058	10.7675685676803	11.5884512855329
138	17.6917076673882	29.4336620955927	22.8074695621933	20.6455069591312	27.2647889690473	33.2368867885441	15.5590158513143	19.1922331298695	17.1788563106727	17.7664129205253	33.3104999601309	15.4509509814638
139	11.1101794754109	23.8584262026275	15.8876853758370	22.1630478745438	33.0729891191835	23.9136276464463	16.9285626792016	15.2311128553400	9.11172044439965	10.7439999122310	25.8620273453196	14.4061099419137
140	24.7675236758571	9.83367038308208	14.0554127321908	10.9168691670375	36.5412392573831	24.9119662815425	15.1078674353564	13.4486568338876	17.3353616495438	13.2383393675226	18.7063543405622	15.6525016318778
141	26.4337131251318	30.8290149275426	26.2214999887879	29.8845995856817	37.8153989242441	31.8156396634769	17.3175244014256	29.3467068631994	18.4949421858746	17.9433632395993	30.1553978224988	25.0647261392990
142	23.8921576283567	22.6846668000554	7.9940661705385	22.0773500242034	27.1155481227016	25.0726723837067	7.42932696661436	11.4925755749799	11.2175079802052	13.9853734720557	17.0468473819075	19.3414308264494
143	36.7342575448822	38.2995917225028	20.8141974050846	42.7888845711144	43.912921877605	31.3037879648132	14.6121606752642	17.4981308702837	22.4114019358653	21.5962618696447	15.8507958977630	24.2859556550668
144	17.1370479438039	34.6204568437355	24.4129935264432	35.2510698162432	38.9329760892836	34.5898373729907	18.7314903037945	25.7526156132057	23.4510276022901	19.8909570696272	36.2122072792666	18.3780484364609
145	18.3030951004638	32.2095957410431	26.3041270856028	26.8117203269045	50.3755996291415	46.1509012251766	15.9371177935647	21.4836347764346	20.5550026362085	12.3860317320741	24.0253737627106	24.7569196843355
146	19.8367475004640	29.3797813862669	22.2663910035822	23.1879445710243	28.3685312371586	35.9233822428674	8.21583993334737	21.9045301270924	28.7803713087988	15.0703727068444	25.8211927622956	33.4048260072244
147	8.17347526686316	16.758538950777	11.7038398129675	10.8695146622152	28.4502887353658	25.5624686905851	17.8826263649501	18.0679368897969	13.2228174522824	6.3184498369891	22.2923570720380	8.74627855611504
148	21.1066404526884	28.4307138233070	12.3509312927239	38.7443972629194	42.0498652922106	25.2921831865041	16.4862454605223	11.2548353549339	10.6987238810088	17.0558582290038	13.5826539886550	19.2630240505971
149	20.5925710566504	41.5938899441213	18.4824731488125	32.1288735218887	59.5510114374925	34.1873898802192	17.6509093697807	18.3020307239464	20.1240139449767	22.3533371153439	33.1425071439409	18.604085543462
150	31.4070487335032	28.8294499820402	19.69723515582	33.7712584917493	39.4922038040446	9.38196613559678	16.2790346831432	17.6480813410741	12.5448457716021	15.4662066145532	29.3558402894827	22.6762370099937
151	6.08380767692107	8.2330410698091	7.15656526707492	16.9897049330794	15.1224703632314	33.3242661630332	11.2303031247554	9.9220602778006	14.0565182151716	10.4658588261266	12.8674222183296	0.309046095337623
152	21.5554893496270	39.2805670876829	30.9835206006599	35.9616241484159	30.4567626093691	38.6816614230068	10.873989279779	17.1974034875396	17.7202391618506	13.4281066351192	25.4758845831763	19.2370275899904
153	22.9673113583886	42.4247651322207	40.8562434530669	38.8494264230151	54.0215081697955	51.3820867887388	14.8279306900165	27.9894375151813	28.1114145574149	20.103836771032	28.5740123921478	42.7684772800866
154	24.8745806848760	14.2702883478408	23.5487840808756	28.4370401633145	29.2960959452633	15.8996319527456	10.1840861729781	15.0888393990795	11.4472509211218	14.2049934330469	21.7822611013733	20.3906458188364
155	28.6032268103981	42.7034415108989	15.3606580420368	19.6839148394195	38.744156142792	43.0991510305164	14.3639033686494	23.57688963515	20.3944905128783	21.494935247318	24.9123979144442	18.9995055198213
156	25.6586834866194	30.1162227688334	32.0536585072867	40.174010286568	40.3566975421087	25.2563793602434	15.2708515284197	21.7604893706142	19.6852757368853	21.2974952901594	17.0162847178032	16.7218346694497
157	15.6365603891631	19.7065804353891	18.1782018103548	26.9371238837025	27.8718418535894	8.50173225233537	11.6052217182131	16.6616742289922	6.19239862075338	13.2187300237276	19.0761546036133	12.7641461050195
158	19.2590578918716	45.4343886002747	32.3325122415222	34.252036464739	45.0354655411807	36.2084754326791	18.0157784673978	32.0170418605557	22.8945432421329	21.9449551514709	27.7185035591850	28.1073433481669
159	27.9523413666445	43.266939600459	39.416245643177	34.3207862535264	50.401276919276	40.9098453629221	14.50395514296	25.5905244547422	24.9204980921299	19.1361104672866	21.0277140857317	22.4817053613594
160	21.3138020963792	11.7754351316239	11.1439349349225	18.9776501846419	26.8635248686176	12.0446643723373	11.2826885043203	13.0468520450496	10.3552711316554	11.8609230737216	17.8058665554977	10.2803469204563
161	10.9138562091771	24.969615131653	18.6922879091801	20.4138719890455	32.3936803363308	19.0804574274987	10.946586488974	10.5287470253428	4.2257928618324	14.3739903387185	18.7779098260056	12.5700580047916
162	18.3694269328303	32.3319675605762	24.0047609655652	22.9951749092886	30.8132736505483	32.9402085639518	16.5595263797518	16.1085391599270	15.9228882991047	19.4720690941682	20.2049650690897	18.140847936994
163	33.4496538174195	32.7188237276445	28.2778860962787	35.7734458616871	44.3860321797987	29.9385746897725	18.1399543162361	22.1257818779883	16.2317314212963	19.8075892768061	24.1178076566151	18.9509173289451
164	30.1566013566606	40.6510461459512	38.0455545235033	32.5534584778917	58.4282326249877	44.3600071308626	14.8829829454930	25.0447529617938	22.4440649231402	21.1040766518045	28.6632461442853	39.6765484203229
165	19.9529210571926	25.2176718016293	30.0741670569416	37.0552887149611	39.2104697803342	47.3920713338194	16.1061439515568	20.5284141297078	14.7670529497645	11.0184153607097	22.0937027053489	27.1417310225758
166	21.5768834289100	27.7743576180849	25.4349991831129	24.9814130381572	38.1577756033956	32.3159621783233	11.8529511769644	14.0733003888069	22.2622761179812	8.49525880336352	23.4122922276171	29.0756770442763
167	12.4048648801342	13.3537919408926	24.3876384084568	15.6256927217767	25.8250361659729	18.3061217773103	9.24677595962104	12.161481865447	7.85396751663447	10.9719281737168	7.27025463081009	16.2931875241223
168	12.0553703900977	19.8908235249116	22.4194763457340	17.8126044203747	24.3745835560468	27.7371893172922	14.1634628197790	19.0488882725721	23.4850497048538	18.3033724943488	26.6383091196208	21.1020848627626
169	12.3969465868238	5.67568797173597	18.1029770278274	27.1676420643383	35.0663236926283	23.1321239418417	10.7536059005262	16.2048096072644	11.1891616208582	6.68427215156284	12.7002351762830	12.4041462661943
170	21.6246811393616	36.8425432278082	14.6264408327538	34.5745770554418	35.0884971347454	35.7574901949394	16.3587860387072	28.4391664399503	18.1380053982666	14.1493302671642	37.1875604571824	19.5840166111852
171	25.6248386264419	25.6681163447307	21.3849863488235	28.0190325419431	24.8693188645698	27.6241532901166	12.9644738461945	20.8270811881389	13.1593706768272	16.6880978701074	14.9586287251553	10.4597024552759
172	16.6974089070431	19.6267384002992	22.4038869827236	11.1147197587123	28.1603260041936	24.9350850714159	8.19972345898162	15.0843799708559	11.7883855205231	13.0164684327971	21.6341374904683	22.0309110564084
173	24.4542672503489	40.2109084896191	28.9719753386294	39.3171490745417	37.3450150768026	35.4696385391394	21.2715913048516	27.8157857568519	12.7536294368386	21.3264989313132	23.7778037433563	22.2913536481237
174	22.7946798734349	24.4864344445930	24.9274822307894	24.9931051537323	32.9478577126007	18.704883130894	14.8801213633980	17.3049167539817	13.4289626101907	16.6593168504644	18.9404540004067	12.4507193472779
175	32.6924716902835	31.2807071099680	19.7482986109507	24.3761194335929	47.1540983947699	14.1491078893502	15.787338320501	26.0869417985884	20.2118721064769	18.088298742065	26.3275713269189	8.99684861479381
176	14.3058357173928	17.9068591952531	11.6993427957542	34.6495056897771	27.3922005471008	33.7745783427808	14.7810047512424	16.2605254848611	12.6625437439121	8.33319243425108	24.9993689886538	7.37615757622237
177	27.2190281524214	39.5853315200593	29.6682166892882	32.5050505866992	48.3015814780057	25.8328013389705	17.1959918548036	18.6171108403721	23.3614477743605	16.8740142904298	35.749779541162	21.9876939156720
178	22.4091954854774	23.2500669982528	13.4978023103293	34.5175994202768	25.1902120302070	12.4979319778882	7.6264879261113	12.7475028998979	11.8647232211097	9.9669621339121	17.4176758956966	15.8200432871983
179	19.2909054999655	35.1667197459236	17.4981707580222	16.0491062687642	37.7856329618757	33.452097162607	9.91645573258867	14.2977729873466	11.9509931422257	14.2990885806263	16.0050483881494	16.0196786345735
180	19.6614374181851	32.1301202616756	14.9778690450879	30.9595901382435	30.258710541697	33.928260484488	13.9252469308145	22.7174917492241	17.1309978513649	18.5472271121502	18.6319467867669	29.4969060469281
181	21.4851149726334	29.8379480395935	16.8526797324203	29.6664312705750	36.770204953282	28.4714577013751	13.7125178976365	24.1946873201536	13.7653738187507	18.7178479632945	24.3651556206731	19.1334235722525
182	11.7045742004743	28.9456570821656	18.8859089881563	29.8946009817166	28.1693828963957	7.11908094600014	9.38790572734966	16.9140272468283	11.8641679014071	17.0771944772597	15.337100676071	12.7856812470556
183	14.3861098152483	19.4711124845993	15.5406207555838	17.3015643958863	20.8342969986761	13.2625872925585	12.3997714633340	22.9439375942236	2.91859832254220	22.0694932182779	21.7228424493215	0
184	19.5910798338498	24.1883875585476	10.3242295899189	24.8831134354041	40.1329668035978	9.94921057712174	11.7060394805002	20.2971321577787	9.77973113041224	13.732751718764	26.8257674235859	10.3334038206323
185	17.6813116944000	22.5244854329565	13.6740966019550	22.9617686110976	32.519270927559	32.1074924075117	8.63110698525585	22.0922105889885	8.98199652997382	11.0764256960467	16.4400288487418	1.33142995998783
186	12.2292474012454	20.0542227276977	4.23934918438504	16.4035293325516	28.521865676904	9.02817211857459	16.6966246411587	7.48884192224489	6.34769261498826	3.83702453185338	14.8033618274177	3.54847152716793
187	26.2194647167752	29.2622251698842	28.944875103622	29.5137888712919	47.7782287576167	33.73089528116	16.6361618158862	19.9813239525828	9.95719211162213	24.3770075678512	20.5331954898056	22.5551962937937
188	25.1080666268933	48.6529409350332	34.8905182781467	25.7652172128399	36.3489458045047	37.4114314363278	22.1579179384593	27.2691060150311	22.2680403283019	23.8196743396269	31.5191570104615	14.8054342007119
189	24.56402586719	24.9245615634984	31.8220995625756	19.3304882899694	29.7722507190882	28.8492145052995	12.041049490462	25.7501652711409	20.0536558362869	18.8026777066436	31.5564540471473	23.1199583414163
190	22.4311502093581	34.8152381002732	27.3399589007218	40.7572326019684	31.1174578770288	26.5775358668731	18.7895076177298	21.2150917190004	17.6896467258306	17.6849425890359	24.6793172942886	25.0843663058106
191	17.3891895842949	17.2925521761582	9.60725216759318	14.3492978561356	18.4110373968177	21.4198639313511	13.2567009950087	15.5452438942522	17.1023498341887	21.0399203374446	16.3407257998993	5.25794922442462
192	17.8433893876100	23.6524816459831	22.8618745401439	23.7277105554947	38.3925447812722	26.4302908651833	13.0931320897659	10.5891704566028	15.8507108329266	12.7292162761154	23.3081139956688	18.769605833037
193	14.6467381998523	15.3438765110509	14.2873206164358	18.7686610656116	31.8541917324652	17.2925304907062	11.9480021450576	7.01320243258946	7.98664213220231	14.7274689728233	14.76754088479	13.5894863877168
194	12.5016827641526	25.4823996965709	21.200293508285	25.8136426833465	41.3241618509197	29.9172368908105	10.3460178357333	17.6888222592066	15.4701499200095	15.5654323166459	7.83165755036566	5.7950917307911
195	10.5523212959618	33.9100542061715	23.8270521240664	20.4314153658930	36.5735075022553	40.3067641631748	10.7160205829137	17.7763937885007	14.513275091173	13.5002948562507	20.4898792175617	16.6179944399667
196	17.7483555829242	35.2916618942145	31.4066477091995	36.5194673147541	35.5605250975169	45.8133033137237	17.1524801519281	22.8957987667660	23.6491576245379	18.9220215724354	22.5884424602564	18.0299400670867
197	18.8024554113784	33.4808581667116	21.9841701596087	30.7166225088477	50.1373208184798	38.1833751517962	21.0371031740242	30.0000366840103	14.5648194126928	20.0721491290094	21.6435739002243	18.6526944251443
198	23.1950625499401	25.5843629817164	11.6230264450751	27.1124104950555	29.5101224517492	12.6829354212857	16.8017433275665	20.4257224533462	10.8164249946721	11.3225544531231	18.6003963991028	16.0095993577303
199	17.4325484858679	20.0955143443476	23.4587792206367	19.2559553042917	30.7282207492547	18.9394927404996	15.6198762808876	18.7213400325270	12.9022648968028	6.73523107831334	18.1953027932564	14.4120740856462
200	8.7984989098743	13.5746140482645	30.9415245662752	11.0437023969134	22.6765863228877	27.8364976491617	8.24677209550757	7.56191917200276	16.2012071860309	6.1935941132479	19.5823045188367	19.1822897141884
