# Supplementary material for: Simulated data from a genotype-to-phenotype crop growth model for pepper
Source: Data Brief. 2021 May 11;36:107119. doi: 10.1016/j.dib.2021.107119 (PMC8165395; doi:10.1016/j.dib.2021.107119)
Supplement: Supplementary file 1 [file mmc1.zip › Full 100 GxE datasets/100 -- h2 = 0.5/-1301689899 200 0.64 0.48 0.64 0.95 0.8 11 GxEyield.csv]

	NL1-15	NL1-20	NL1-25	NL5-15	NL5-20	NL5-25	SP1-15	SP1-20	SP1-25	SP5-15	SP5-20	SP5-25
1	30.9249345278537	32.3699295075653	37.3731924774038	32.2490618921700	39.7800724619243	19.1774807107017	16.4643562673712	24.2551180466383	19.1099135361794	25.3575053550051	24.9556871257497	19.2926173243410
2	11.0126461129371	28.9396421759643	15.3748147273058	24.5930419569441	32.5420371082553	25.6283721392283	13.6003566426443	8.2661155593928	14.0569116033222	8.6240354289764	20.5802456440735	11.9506926226509
3	19.8976898221927	31.0970262079881	12.4267092353361	16.4106801280948	31.5528566716505	33.0619042466639	11.5966470146436	16.8891706313796	8.79673953504148	17.1485996223145	21.2285430588423	11.7333752935426
4	24.7778523994584	39.6699865850108	26.1092183935326	33.6736900911282	36.8246054348466	21.3287063272500	16.2046974349977	27.5310860851613	19.9197349524869	16.7807739868397	32.3110721520822	31.2356351009547
5	18.2357571644776	25.8009421572014	12.8305696874591	24.6367329992442	34.3726719978475	14.4334502814456	10.5785044779198	15.9383745659313	6.3752390822884	12.5315021851045	24.4890859882926	15.3857329628099
6	24.9478633542315	23.1036297008852	13.8316536998958	26.2525302991803	17.1375712916646	30.0910175497729	12.729027042028	18.5577645931943	13.5666721807163	15.1185399491380	23.0532121336652	12.0254843575134
7	18.6709613209768	42.1244645292344	34.1365648474123	27.3458677766903	57.2348714836468	58.2733849582557	14.9332624211170	31.7344611292792	25.8907294977806	17.2978963960284	21.1600964830404	27.6593502389794
8	24.0724803747029	35.352336388814	32.0093831134793	22.5905214256934	28.9192888763602	29.4426976177146	10.2838705889699	13.8031059001030	22.5725794467930	17.7621272035260	25.8283395099524	26.3999942922495
9	9.65167290207612	22.5869860385617	19.0512688041245	17.7346626398442	24.3958158247119	11.4891517974714	10.3031096268442	13.3099328067043	4.92860528580964	12.7222788791431	17.5580135532148	17.1799857679468
10	38.3927138046066	58.0694232790001	36.2444254143882	53.677731866305	54.9580367841934	41.0639247608579	27.0845713091983	37.9485478474951	25.3301849301858	28.2936289444708	44.5374605828609	29.3811579917814
11	21.1742322447645	32.6265529061403	22.9505057926229	31.8235494014672	52.9877838352097	43.1611614162025	17.8974699357085	21.8915873346456	15.4519479850418	16.5408132249194	30.09638792743	18.2011693858088
12	19.8333113628359	18.6910861774384	9.39089330508524	24.5915807259111	34.3964299245583	31.0926468934915	11.3899847786753	23.9109686078128	8.1905371918806	19.0504622532110	18.4564603465167	17.7458724179230
13	31.6410355034851	40.5053545408681	23.6550218619659	38.8324127069818	34.9581201085892	34.8673948788089	17.6354771442842	32.3248997274187	16.0252179356313	14.4992154137410	21.049440625225	22.6377021445645
14	12.9984882495226	5.43049700911149	20.5657946312277	17.4273996313215	17.3208605849108	6.57765176208319	8.36400694094369	11.3242955893207	12.9842008482406	4.20203902101061	1.00659040646926	10.2753517719905
15	28.0149483217617	28.4493567153650	22.8757568580053	19.0851718067904	23.9601824644373	28.0180660095687	15.3631327403816	19.5550276554506	5.61279646530508	9.68065816475502	25.138637435847	13.6762496173336
16	17.9402099635721	9.22451526809332	17.6144243221249	20.389446623956	38.0338824471329	38.3001142956105	10.5707210865602	20.8530655138513	9.5402977859293	13.6769488434560	16.2937454898474	11.7122757550901
17	15.6735745485957	17.9002671016416	19.1616614985929	20.1610361802745	22.1884574947492	20.2398187962653	8.47747791846149	18.0721912594143	8.29638686643214	13.8446468379997	11.9836395600685	12.1275102399925
18	14.8655250572133	29.2217590935855	27.3461929214855	24.3005273141542	30.0368662430995	17.8818266123542	14.0125356718407	21.3914608531536	22.0838778021331	13.4149345906492	21.3743749602782	18.0815366584894
19	13.7407419225609	22.8519574395972	12.6225063231582	20.4369191812551	18.9603061011859	23.4462228067394	9.8425920710794	16.3875996065349	9.15327882361636	13.832345703907	6.68418740361677	4.42817874887325
20	15.5301284371806	28.2948727686166	10.3537217943497	32.8228654098969	39.6746788591281	9.42816035568343	11.8121696573843	20.1204769881163	13.1116002670434	20.9216636839524	24.2317823801896	18.1854624636877
21	15.8749575820904	24.9671631645178	21.2168990901651	21.5656251190173	19.4624107292538	26.206500323549	14.4054963826879	22.1099064632314	12.2046112271370	18.6821793047701	19.7741642785723	18.0657142998691
22	22.7898373197714	27.3810727994576	26.0158282077247	23.0205378666725	32.6506178735702	15.1575831879798	13.3871564745430	14.2529211651742	8.56891824337589	14.3995798039764	25.8290596199756	15.7557772050253
23	21.7343472136491	38.5125940348586	44.5477190104161	28.4529471118340	44.3404663529828	57.1523322789263	21.8500528071338	27.9977277786635	21.3807076386570	16.3974337569952	37.3872632388323	21.1678834734691
24	21.8368185222905	33.1336383325556	36.3602285682397	29.1210319528499	34.8480528409883	41.1596941243771	16.5345785527979	22.4509254209973	19.2803561474865	27.7136315375176	27.8931332037289	28.5062536826635
25	23.5616714187583	32.313704451386	27.1047602032299	31.5469964594526	46.2310049807832	25.8075933334675	12.4373368894623	24.2595858518046	16.7025119515283	23.0647867972505	19.7616737810058	21.5090975340097
26	22.069314228393	32.0284002188600	11.7571582708569	23.3669408427830	22.8844118166706	14.6896065796686	14.4166401070272	24.1960682911429	9.37463906921309	10.2670766546823	23.0690384930484	15.2137610604557
27	18.4989673926226	19.9131842763034	28.5727393153974	23.8703539936387	35.2293933930093	6.22430264939727	15.7751698392948	11.1984138959356	8.44513164721443	20.6239662863585	5.04239312095189	4.51524306916659
28	23.7931067881562	34.2125276854991	28.8125002044457	29.1527998787820	40.8958244501635	33.9376555854201	21.2830158432648	12.2802060752984	9.9796460411193	26.7985058792807	30.5498944411512	10.9330017806615
29	15.8526426587859	15.9267072869664	9.27856779519218	10.9042983513938	25.6212320134018	23.3144474492393	13.3488414048730	17.7872698344965	20.6857126172573	15.7325091016367	23.0823928506460	6.51752786744544
30	21.2725145073567	40.8098267189097	29.3772818524059	26.0893687145098	33.4344191510571	22.1606448267734	9.06425093651106	13.0212823512702	8.17328037725113	14.4752290659229	14.3000088235497	24.9876536101497
31	22.3583335425693	37.3257918381196	25.5220189619854	36.4317055694054	43.4735177264220	24.7426837231751	18.4218810075022	11.9762078188723	14.39449669777	25.2885821863089	20.7248512742843	24.0807860218923
32	24.9763803520666	25.5719038255881	13.7825967533714	18.3958273749311	35.4650735003314	32.4139945900065	23.2785963649053	20.9850982833571	18.4838399588865	18.1255167403057	21.6973330321329	24.9512730726857
33	17.6129173596958	23.1456306442291	15.5156741665040	27.257416625891	26.2904378389529	32.2568609760404	11.3527126154058	18.699870147626	21.1298414109473	18.5207228913734	28.5996902799868	15.5322568588803
34	15.6125359958675	23.0815107859196	11.3339873409915	22.6796140800064	33.5674077119673	20.6200669840891	10.5742822945345	5.48887216163149	11.8739636400856	13.4350224760213	18.2124578596195	17.8527219287834
35	20.6220848652163	12.8013372139962	5.97757647844167	21.8622049658384	11.4793334317084	10.9439591558634	10.5213423129056	13.6528569689444	19.6260482355311	16.0330111736745	16.7003122779747	11.984154708167
36	23.5714401995719	42.1126011582519	33.4617864375278	20.7363446640452	41.8514220765137	38.9817014940773	14.7987105095421	14.5573921080264	24.5686004257572	20.5091313962785	30.6679122028429	19.9974154656701
37	23.7704872492123	35.3494779476298	34.930301740328	33.6579904528302	42.1247590254871	42.7179766088911	16.3320615536868	30.8103615729744	19.7088262565783	18.3014691085475	27.9961454007361	21.9224352651864
38	4.90031316569169	7.00274892658456	9.94108008791055	29.9523426699593	29.1110189776795	11.7607934577581	7.8071700621979	14.7640220674994	18.8701023390468	11.0106304682202	10.4437754430626	5.5942558814014
39	21.9709601277461	28.7305493523827	21.3593564142051	33.2713607760292	35.8814760239847	41.9214357656691	18.4182481699644	20.2836653829956	15.5509661832813	16.9892193094654	19.4332930234643	26.6535137068855
40	15.9975056742521	23.7254092444027	28.0962206985112	19.0324079178382	28.5305089464805	28.1350545941614	8.1364191943367	24.3886389988252	16.1081714515911	9.27607253310607	11.9083537268551	27.397373962682
41	20.9543075168527	33.063666452131	32.6942207124454	35.6522453583337	32.0395754592421	51.7475102103748	20.1603251025914	21.3082539784696	20.2595069342845	18.6694700741968	30.7590624052062	21.7058590514239
42	23.9402538891136	41.347334321756	34.7736925540191	29.1425889580078	43.9246934066745	39.9775592449773	20.5628042042012	28.4131116509607	26.1062198463677	8.87354642041504	29.8981616295523	25.7111463429552
43	14.6545897141359	33.6847868109745	13.2259753331535	27.7846436147354	29.9610080219657	32.071188317253	9.58011796721835	21.9128170784664	5.22620856277775	14.7772789833294	18.7935409587284	20.8186275556563
44	34.8206995051161	33.6870423780661	29.046258046936	34.8240752407477	55.6547199798652	26.7148347532425	18.4158428552358	19.5418546610647	23.3291002838533	18.8323059328884	28.3399294699016	8.83076862059731
45	20.6082803958851	27.4244155465629	33.9110379360795	35.8047447623597	45.4431557332818	28.3967388044659	17.4792920064606	19.7968543435311	17.0295266685013	17.0048857665736	25.6454295223230	24.2820020935251
46	14.3601491589308	16.9055144039766	14.6637086007215	21.2789339228331	36.9323103153088	23.8192789581407	13.0270549594190	20.0776688229331	7.14168618098039	14.9897488056551	15.3646489505842	16.1190420873127
47	18.1349391959119	29.9898357520761	24.9978118881833	32.4131369105071	34.9728904745068	29.4634525517948	15.3849223621014	14.6035789848224	11.2347879571012	16.6304640736854	16.7905588849159	23.1305202009535
48	13.2452731021848	21.3725846745649	13.2866823006026	18.5287327446162	21.5862795675719	18.4682475853175	11.2965979654196	15.1616596652288	0.232306705973567	18.8481231090858	20.3843971909828	12.2495716484904
49	17.4649343975840	13.6171941516301	28.0810593268598	22.6526254383995	30.4705131154199	15.9718978372892	12.3607261520891	17.7436026613390	17.3043911475166	18.4718115290176	17.8178031798626	8.30765534705716
50	20.0961212104661	36.0848380414479	27.7126981773223	26.3332025819441	32.8158872981332	32.2160549034177	16.8716285917605	30.6440941589865	21.5022090628035	16.7675020441648	26.6900822249941	18.647422850329
51	12.2630377288922	20.4150702126246	17.0675475749577	27.0356324284967	38.8992925033271	31.4448326409212	15.1037924307733	23.3913916433180	18.9601110538988	17.8104835535212	22.616878861078	21.5938295866923
52	11.9326824924843	28.1587080535411	19.533378555559	19.5721876558976	19.5093486847269	27.854877224526	13.6326977999213	13.1371488743802	8.37129321396968	13.9840598610103	23.3119569478142	22.6666557823543
53	29.793405401735	35.4326919671825	34.1492254415131	32.9050029188451	64.0702332761766	28.1039893473714	20.8611930929362	29.1477807657344	25.9236857597269	24.2880558639407	27.6987823228797	20.2779176782351
54	21.6827112006802	46.7433712706235	24.2792411692657	11.1598285427331	35.0592188171503	8.43891064474274	17.9739471367502	24.2933427817789	9.45856305550568	6.79681433117162	26.619987927162	9.0789435437374
55	19.5899870339706	35.9106672422621	23.1858897522325	25.9469823892709	24.3582727985528	26.2033975374028	12.8402655816327	7.43475757729097	7.35789714013044	17.3620098284346	16.7359091787448	18.0736427241828
56	17.2925879138307	18.6271293712942	24.8106960987597	30.0372386290914	24.6148507648372	26.7069741510438	14.1876124797835	25.2279297514092	14.7961331925717	11.9211579940795	22.6457760682235	12.3002638061364
57	27.9574063862461	36.3790535919608	28.3859516936873	41.8483462390515	54.2454103122482	31.8138668780676	17.7321865107766	24.4315468994110	18.3248161170025	14.6010739205572	22.7605532047411	24.9799679251222
58	14.9989081592587	31.1753672246519	10.8698717193289	31.9889071313048	28.6611757198128	16.4446481338655	14.8165002917899	20.3013721584815	3.54511189839839	13.6987120633062	27.9299168863892	13.5357087189125
59	21.6396057265982	23.2476218308451	14.8637618723606	16.9494711665684	33.4497481014085	18.5048548955651	10.8955173395142	14.0497823358233	6.55101900294404	18.5597746326449	12.7351512483645	20.051003978634
60	36.9058688343213	47.8583491392294	32.2382777149131	35.8484040165495	41.0314575153277	55.6983431619853	23.0331145522122	31.9029058827063	17.9705768990442	22.2412340392955	27.8730872260093	34.3990697710414
61	15.5496552654772	8.45867064723839	19.2123881233665	18.4854569423066	10.0440838621674	16.6423668920375	3.10468456275208	15.5378317276902	5.44120536468249	9.4792835243986	12.1707542944569	19.5791241383207
62	21.2918727331765	29.4275191676487	25.4307644467319	27.799319685929	40.7560604515054	30.5664022332509	10.8887791356139	14.8841508311086	16.2184043920222	19.1731992723883	18.1445707240933	22.7414381358704
63	22.4937098933581	40.1117198310345	23.2500270272384	35.4602877167432	47.6508416283684	42.600959408168	19.6840859647245	20.1045647385304	17.2322954985821	21.7925255161101	16.1340869620950	20.5293942352392
64	14.8587849585415	22.6487109297021	22.1765429619247	26.1972147994054	30.0261006987756	18.0921757358244	10.7030568581369	15.5474559859005	0	7.05900269962307	17.8331118453778	11.8112435696093
65	16.3045456367408	24.3669099706446	31.08075036959	30.8379349302058	17.180446413086	33.7342090035479	16.0099082541001	25.0475886924752	9.61775038010966	14.8507703880745	21.8100710649775	10.3331292620680
66	17.1463768778935	19.7071938523114	11.4112216126231	25.4791342640738	14.7317437050799	11.2946910331120	9.14165264727662	7.10270903205639	14.8761475250579	10.3404581068814	19.5739596339578	10.6423742327961
67	30.8588616882395	49.7512115119713	23.1169778836048	42.5727648352535	44.2691089103744	38.5325764805553	13.2462108335762	28.9307288551804	17.9449135365569	21.3364568363920	28.2850388327649	23.5796290485253
68	24.0734230742167	50.7412530529268	24.0725977474239	35.3968643205349	58.1574918783964	38.0376379320339	21.5582697004302	28.3324860195784	24.2620794796701	28.2518336091413	25.8207254754536	14.4122613733112
69	18.4202877746323	17.2381499714165	17.8921964816562	24.9842958977749	38.5836646007048	18.8492564881792	9.40396560648167	13.0285943916427	11.0297766050507	12.3657822452706	17.6332904700463	14.4927671490043
70	30.8230688018803	41.0601513925254	22.6045922649992	31.3970757533474	57.0653160802559	35.9112326592214	16.9717921637456	29.340200286809	23.0092746590340	15.6987160469381	26.7686176014592	29.6524099808865
71	19.0696175374144	13.4303600271376	13.8659766224808	29.1488693297391	37.349079616415	23.3703401914531	17.8919685717646	11.5458119910859	11.0364368246774	6.49397539984751	15.9907686963041	17.0380684343997
72	31.0992658097244	45.3444332663694	31.0625929371718	40.7757282445741	34.6991642360643	26.9755498323717	17.9748925961239	20.1833645106172	31.6073675384486	25.4127037372363	27.1234109175444	23.3322051056658
73	10.9002632463603	19.2136248201910	16.0325113860317	21.8747418719077	29.8193380175511	36.9498901138068	11.0572244585244	14.1460651060798	14.9725422343263	13.2519867914109	18.1561762227525	15.1164984604458
74	21.2160283505249	32.5528265647878	22.2859377113688	23.9777773244536	34.7080219368107	38.7811622086385	14.8850874372021	9.77348180982783	19.8326878662856	16.2556879168234	27.4000702211665	11.2505354603530
75	16.7506645843145	32.7251540339353	21.3167393350769	26.0688132268055	46.5491118761694	44.3558306796371	14.5145511997891	23.9738499900136	21.3987718085666	20.1729046193208	27.1126033619130	24.4783054697029
76	22.8921225157639	17.2561695203171	24.5536091231581	35.4070947438673	41.2319008380539	28.2997459409842	17.3892005139744	17.9640809673921	14.9850281459431	26.1779440359054	19.7059529372971	18.4567870247134
77	12.3845850757212	17.1390829047791	18.9514164813117	18.8376221788412	19.6320851737692	18.5118003789999	16.545667722944	13.7397646810800	5.42541580494691	10.5250363437892	4.30574749321819	7.28272333982482
78	23.3154882826028	22.1179874886399	26.5675864620200	13.8318433377199	24.1675534468599	39.3365672467422	4.48788361816140	13.2564819216826	13.3234300573779	7.77073898300845	13.8277067291522	23.6323966128998
79	23.1641243468888	24.1262280879414	18.4587507030452	25.0241180128302	37.0323523981018	14.6070197121211	7.43724948330708	13.3037034755982	12.9999723635345	16.5140796475615	24.0844818107406	19.1708415985465
80	12.6726836259820	29.1123879615359	24.0834152261549	35.041000009241	39.492983229222	24.0724540625968	18.5901042465774	18.4239211814897	16.9440277522776	16.3514358320816	19.9070158016217	23.2167690989388
81	41.7391006570825	40.6474933877115	40.2062443785015	32.8831080886279	53.3016924729218	56.3244885520199	23.7558024952458	32.0718069686007	19.6427010672904	27.1813435066901	33.6659599005031	29.079184341613
82	23.5502138248831	25.6798190811724	21.3024781134932	27.1010889235867	42.8375751321650	30.7552380251199	13.2553903082459	16.0105452740296	14.4627081712181	10.0542239604938	26.3121875811748	15.9950376819451
83	29.6131582139606	31.2444837952923	31.4929320510819	32.1272212538889	40.1945260215485	44.8010462421416	14.1575628242728	14.4504014103190	13.4499597622982	18.9145916226326	29.3564639700531	18.0006480248094
84	15.9688994977799	18.407529913195	10.7867191737944	29.3809532260624	21.7727006944309	18.6022649838676	11.7410338594801	11.2445272755613	11.9911736526051	16.9087587365899	22.1502512500023	20.4308804831051
85	15.9255489567733	23.5369970559950	18.2451503983347	30.6578881367687	21.2293682130018	20.3457114764552	7.61833393721741	14.3559539359530	18.2721345383958	8.3585667779983	14.2723542330374	20.6432677654014
86	24.3274047751559	29.5514007844504	7.00451806029536	26.6432405355557	40.7258330549427	34.2007742928009	14.2859416533440	24.8293609186983	28.5732371347884	16.2970003541109	23.9231729063208	26.3412920737599
87	16.7471823156049	44.1703226878081	15.5045686096247	26.4930700093316	23.5811746946544	44.2196155159326	14.7195261652986	19.1826646553702	16.5059045033641	19.3746253806503	25.2411372960598	32.3075957509059
88	21.3115757835162	34.8122244692708	15.6693490564368	35.5132142761533	40.2162777640604	42.4426814781753	14.5855983017851	24.0500214901635	17.0063824287135	19.2976646080629	30.1660426106135	17.6511656503049
89	16.4030053627773	34.6780029985802	19.1232688553327	28.5458274292410	33.8259002799744	22.4618850712521	13.8914670802841	11.7171018290552	11.6221732292584	15.1965896908331	20.7827112182608	13.6230893539465
90	8.26784485466969	10.5284498502066	9.64514813262935	23.4649773193617	37.8054152767467	12.8669949637179	4.73188834414431	16.8331911900223	10.4357818082008	16.0654672058451	17.3185916319643	14.0258734805322
91	18.5421285561692	33.9080988270465	7.84090638298955	19.8874900025272	25.1875912764978	42.5537574772636	10.2766183869064	25.5600625842044	12.664149955148	14.6664151358837	24.9677676284468	21.9317835152805
92	18.4440270119394	20.4021717726653	29.1038703405168	20.9314958121402	39.8126391678637	25.4190809120974	10.9726073772401	14.4511770877012	17.3903929978629	9.2688157094268	19.6174711973688	22.4858464923244
93	20.9532503783137	13.3935106419225	15.0048229834669	31.4389791425131	41.0090809800774	28.7656764303887	10.0142221563296	13.7478857895235	0.595312716854298	13.6342931538346	14.7792824341366	13.2434999219803
94	35.9305248099066	40.5848818532043	26.6748320280256	30.3822431459987	37.2019416514617	38.7273860910832	15.7812954012401	24.1501764407059	28.6553418333604	18.2512708578030	30.4714325028864	31.9585653194382
95	31.7940095710011	48.1340397299644	41.7242867218211	52.8060718422284	54.7207477599198	30.7545378122181	19.8603469662678	28.1610175533531	24.6988864517349	29.2350528660236	41.3721995143087	26.8826811785174
96	8.87426219355303	7.44235343577481	16.0978268294642	7.0434665972723	20.2698519034393	13.1971511046072	7.08518093243042	4.42524297482668	8.76964816041544	11.8002914015143	4.8810058839031	13.6463732868567
97	13.36458673685	29.5777046971741	32.1363743925054	19.8151522412614	34.2307162833334	22.1687080422431	12.6133882480462	14.3408567418216	20.3068176948503	11.7937808159882	21.1874451767628	21.2859343003501
98	14.6151045149140	46.6481677535219	30.053107738791	20.3643404467977	41.0389924858165	27.4306857155956	13.9082922946639	29.9039886656542	33.8103120191247	26.4339748101623	27.1468044357780	29.3129705628924
99	20.8602061056498	38.2344287718522	25.257546116012	33.3292670799488	39.9286764412924	37.0925500401611	10.7102428547951	25.6613919974604	21.7796921643026	16.4355768021244	26.1555538403629	22.9623136163084
100	14.8216078839548	25.5168900445084	2.61108081578096	20.9283266220214	18.3057781985703	22.2118428268064	13.5600253356468	10.6748821470151	9.42878955014701	15.8203579741252	24.9076514963333	8.66059037833853
101	19.5355479338543	20.6927921454750	18.5256612562108	17.5268875089329	42.6168392587361	31.2456187897801	9.8313557790827	6.59264053144584	17.6666918644001	14.6796223866242	21.4009135918499	18.6340268709742
102	17.9904875310957	17.6636142654081	21.2651652908334	24.6190925940513	35.8104242480296	31.0052611992397	7.10149772868485	20.5804685323786	26.8595480643495	2.17603711726675	17.2035809538767	17.7314340022007
103	19.8304615406363	33.0939046133061	17.6711895955391	19.1310437434281	28.476460657673	24.1018256495384	9.6936518404524	19.6137403194695	22.9716906709061	12.8546192418232	29.4553994724719	26.8348784638612
104	32.0515590519432	35.8201668585404	29.6385203728881	27.4573380863367	34.6745633733429	30.9435401581753	15.8471151452183	21.1108649710897	27.3072729933729	20.3659126508685	24.3110987486651	13.1659323234872
105	26.4776777808451	27.8846039234312	19.9203209873946	20.4733329773122	23.9413635807367	31.1404190295438	14.8513715927655	17.5602470578343	9.57446293167432	14.6333327411980	12.0044791510108	19.5473687822127
106	26.7319537523442	35.6601894143748	31.8448265690911	24.7773823692642	41.782643100185	47.2539661593861	13.6150471670361	24.3802064817959	17.8851215981318	19.1473129278010	23.5803763094535	27.629015037079
107	33.2575983016486	35.9475636233256	30.2714500948908	27.7896845995142	30.905578135343	27.0266158588689	15.7663015246649	15.764502407248	16.8078666638519	26.6583293571517	28.1505546322384	18.8498232092187
108	27.5273498320346	18.4601365785428	14.0057334516198	26.0647064692942	43.8707281382605	21.7575970655995	19.5213064697717	23.8517745900535	11.6909156485673	13.5436474710307	18.8471017432261	10.3868159067545
109	19.3392677799824	17.4205576291375	8.36128598422037	28.6075131564042	47.1210476787742	20.0313662035214	16.8287425856706	21.0416845790576	16.2582389674007	17.7324030455980	17.0064369714694	16.9337997942634
110	17.8418912621421	23.6644466634068	16.7020982389784	7.76830478010206	30.2694235660108	7.35302719055928	9.69415951972876	17.9793562901983	5.87071530970622	8.87917410095256	9.33909291426422	6.52911672779937
111	12.9537701538722	17.1231952569906	19.5162607210278	31.4647350501601	30.6642080566263	23.7617694573915	14.7191336895759	10.7002243715475	10.3218076077358	13.0325527209350	26.9190173172682	0.845906932488527
112	29.2342962616726	29.3135919750152	25.0634334784297	26.2959600511921	50.132378349688	9.27731470855528	13.3091357188646	19.8522559801467	10.1612146859929	24.4983047393620	31.1068008771851	21.1167692158852
113	27.0859140498256	24.7084241889810	14.6656550284312	34.567114969305	32.7881348850787	22.9924681046532	15.9184235471647	10.7838013794036	18.6528654130823	11.0428294513932	18.2678783161765	21.3115466612429
114	17.7369392638204	32.3878637720528	13.363532197544	32.0177616331176	30.9734072251423	35.6154883560676	16.5643802308997	14.1377467206503	20.0314498386533	11.5191191194017	20.7019770808805	24.8392662094942
115	24.2631811791662	59.3614896896638	54.4930830923309	37.4377662044773	71.475331712985	64.5501147784483	16.5019804796886	30.4828122036013	23.5036929687756	28.6800635925609	44.9562916147517	30.0345279570754
116	17.6303962532228	21.5088926067633	22.0874664283561	35.6692800281350	41.802970285466	48.5059741221223	10.5498167019748	16.1009828072779	11.6699615794888	12.0546615207918	21.2929589044382	7.96634551639315
117	29.5656556596785	36.458355852004	16.4897451328259	35.6168617227808	28.8201913695135	35.1093903677998	19.5231278322317	26.7050139867931	2.55898924738506	21.5734885040508	31.5319798583829	19.9606130352028
118	26.3764894869769	29.2834730862841	0	13.3262052577474	29.0998278635875	39.0261862469154	8.34972503630308	12.7315293789667	15.0632747302458	14.0434287113155	32.8763086483223	14.2355467230772
119	21.8054580444144	38.6076880077896	42.1167527887281	26.0756780457393	45.3248957581159	58.5474338338823	17.6347108943191	25.4056210302509	25.8199231528513	17.4123576065776	26.8102173504126	37.8683327241622
120	28.6361836921971	24.9928042080627	24.9182971210231	24.0539256996476	42.3243699919304	20.4328471596773	13.7304067019485	19.4714583272523	14.5709847587839	19.8186277300085	31.0766732758159	22.5815398837148
121	19.9494102180875	20.2908827032828	31.744216355861	13.9246334496722	13.3791398716232	33.9052033793919	13.4169847287539	22.0356465016851	16.3774563251911	14.6045381184891	13.8254880320146	6.86686890063343
122	20.0541480644057	18.6467417628194	14.1255600230014	23.5467740206719	21.4865705095570	11.2187391999441	14.5031618131791	11.4218124130533	15.2704515319072	13.0237390455545	18.3169034380117	13.9997449322374
123	26.2630254311283	27.2999772343041	31.1571557201116	34.5073866605872	41.2395546729239	35.1155211711896	17.0385759244468	22.1624986918211	11.0664341903345	20.7162102163444	32.0972306967088	20.4593982808589
124	28.1334831072591	33.9282812822907	29.6259930206467	20.6222364880813	41.4816672512408	46.7136633966477	8.87644853192258	17.5413715162613	14.8148458940169	16.3420822316057	21.6927012944797	20.360699962852
125	19.2589768291526	33.8201566732975	13.2162529476643	32.8017789141993	29.4594501554454	27.2561917182356	15.9424930676466	15.0843258251502	15.245029256992	17.0340703031088	11.2478779248821	14.3834689745891
126	21.4165272023704	25.0684290251149	19.2306525220476	18.6939640300118	31.9399735852237	40.608111658069	18.7702531709449	16.3321527448785	18.2278523021628	18.9690382476962	28.8401089886051	19.1544614509021
127	5.79077509675191	11.5387574291375	24.7801212286207	8.34520473672043	27.6945839149102	14.2457136887393	11.3152125166298	11.2118911043052	6.5815322364547	12.0694675652311	18.2294212135296	3.66052994918667
128	17.9126218550833	29.4223397400439	20.4774064531187	23.0024420631412	37.2637779236321	36.8622953630701	22.3302533392588	16.6544444044027	10.1103321629250	12.5065062334677	20.7133766375738	10.9421313844450
129	14.0843324401003	19.5104108086018	30.9700906548374	18.8382568288069	36.5340322344831	42.5423350994178	12.9647178232318	23.2596213861636	16.3976162757198	4.3392993819176	12.2170586721777	18.8561721130359
130	21.6761569072861	34.2062534371767	25.1158739799385	26.9654239451519	42.4235181351464	32.9407524876277	12.6745788582515	22.9174848238166	12.1022364498702	25.3735554800509	23.0321812794102	25.6942870996715
131	25.3211581459559	24.0990974286224	21.1273435893783	30.1290551351803	19.921116420678	22.737422036738	16.1220246769040	17.6878881065645	15.3688379597725	11.9546627566095	23.3062696211574	8.62615487606642
132	35.9069446590952	52.9234764716181	25.3488588810065	35.3017349811239	39.1573412135943	49.6802663570475	26.8370954157061	29.0945565485032	21.9731362473262	29.7965654043422	30.3362294748627	28.1079587072996
133	24.5132659383763	24.4682710822049	25.9194104630515	32.4714909697335	32.091348129409	19.6504229870151	13.8386401447612	18.4925978793979	12.7759280589797	20.6820020056065	15.7451657147526	13.3067029870813
134	26.6569175186324	19.4670941889329	17.3934273980576	24.2990946119815	41.2100445514425	24.782170511318	15.9773677764962	18.0072502057884	13.7029397177439	13.0261510600519	11.6986806763260	13.3435809318863
135	21.5325647633479	22.5675074904505	31.3749920524327	22.7551169168411	33.8082342125255	30.0111889681911	13.3970720812578	12.8734884190093	16.0689039340230	12.7945187764083	16.9263670886004	9.47367665697483
136	20.2853547212408	18.3033623275006	12.6328552648350	25.9510000881644	15.1210455844542	24.4220937056815	13.2724317839444	17.8435918012689	14.8018894053327	10.3588333274666	22.9002234390516	14.4927425084651
137	18.3535588311427	35.7571525500759	32.4064348402881	24.9657192535113	36.6233562869079	13.0123175472448	16.4361402182410	11.5466114464684	22.2756235720554	20.5950974709519	25.9057423601411	17.9305070179010
138	23.1832523127040	30.5299006763139	19.9653791634886	30.6640116527536	41.3126384050916	29.3165529390519	11.5237762085975	23.6258764600354	14.3820096844041	17.9337875378902	29.9436235109663	13.3685685093355
139	15.6124886788262	9.15120386937335	26.0434119250822	16.6327504356103	42.448354982988	27.7038721068972	15.6704077747333	9.21609335174648	14.4325336472441	13.3298576468781	21.0603287342445	25.8306523839070
140	25.1673770202153	21.5391535059796	35.9783704698774	33.8111244010364	41.6340942163605	27.3119754131888	15.3011359114479	20.0565308975915	23.9590390426202	18.0888222029177	30.6575893814973	23.0589960520804
141	18.9545268762204	42.4160628408646	32.4143230237291	22.6941579824629	42.8949162381726	43.486844279748	25.6780458296039	24.7165896413471	17.4677048567959	18.7046398865222	13.3385146345519	19.9174422971352
142	13.1825680000027	0	6.01121362027113	4.18660853654119	8.96670359698734	0.654716480901758	6.94144874203425	8.38991183793824	3.19775322162398	0	4.27767857275764	3.79312224540483
143	21.3114984860122	31.8574275975803	11.3305228386344	30.8987431550216	33.2823145659515	28.1091147254977	16.5981631782728	16.0586739208579	8.51803394687712	25.4352706422962	27.4140367300485	11.4672173943666
144	16.8675761904820	8.80987021382788	13.2604448794453	21.3623221237998	26.3344261400912	31.2094514819269	13.4410038252910	10.4052732494652	8.92067698192771	18.683591513555	18.9921730273776	19.7352786625609
145	20.9539676424304	19.7788546737483	23.0669005805395	10.2433579546523	16.9891844578593	31.3525581945537	15.6655954326780	28.6065025394639	15.4223318347995	16.8351168441856	25.2600427784426	20.0272881211797
146	19.8089488402089	14.9743653960408	18.0473974907568	11.6993403963965	23.8461695259938	11.1408741879833	13.2812618389663	9.32640333959176	16.1470878538994	11.4379007269275	24.3744895648092	4.49031246029086
147	15.5252529160760	12.9482068638604	26.1746639548840	14.9604900723445	32.0140945184311	14.4828630499363	15.8018878070308	1.86313937238613	6.25304487120567	13.2293034099075	15.3013965369902	10.1330051821851
148	25.7090824117911	29.7373765415088	23.0843107416380	28.4810766822223	35.1565568705015	16.7067986642818	12.4532699814820	20.7241614611451	5.3461272388384	11.6645196517602	27.1702325652477	0
149	22.8818061046057	24.7305029188022	18.1531084248164	20.9401946708702	26.6439549388565	21.2496736950161	9.431804396827	12.9263363530985	3.13304300608146	11.4074764755772	20.6725876266302	15.1639898120993
150	7.7591860760036	21.9431037074817	36.2122530657183	16.2624857006739	51.5709241671766	41.7944197172692	10.3660263969522	16.7115562277494	20.5190552598177	15.8031857108614	23.2615779104623	19.7241342207829
151	9.4825037093957	7.77758380101798	7.04683938417376	16.4316522162815	15.8868473451930	4.46818131292589	5.86318906328444	10.0526612708118	0	7.03602938420914	14.7643208085173	12.1026655141804
152	16.9101952397905	22.7936479760352	2.78177238916304	22.6616602310595	35.8474047447075	14.3114143399665	5.99593287640753	19.8635346109445	5.89029951450606	13.1553828571180	24.8434314877256	17.0257935804479
153	13.5589300401588	10.0433907771453	13.6778228671744	13.4047773566582	29.6210468189261	14.9403342312145	5.99698718266872	13.1256476091101	11.8643531670662	12.0232475522254	11.3655460756426	10.1366522236042
154	30.7209924753448	27.661498220164	18.0961314876896	19.3453367430972	29.5140025498044	31.0531865372011	13.1477810141790	17.0143061636947	13.5884627000357	22.4449649706583	18.4513277423303	14.570214570254
155	18.270668724392	23.8424942000133	16.6249935757349	41.2164808797723	28.1240976804904	32.8390494925241	14.7760446688162	19.3010795326914	15.5731669998494	21.6174910330987	26.1404988256783	17.1831095758912
156	18.2326973202982	26.60176037327	11.6678147380546	16.1097788834054	41.881364023929	23.7985083332197	9.89662297010449	22.5227023410361	15.8088399622384	18.1491463373408	16.1885733268068	9.99245481816927
157	16.8158855619224	27.6414728777134	26.2926609510191	37.2299213440794	40.5476752776312	40.3468600903629	16.6845792610547	11.5518239308834	27.0743187725863	16.0625282788227	29.4140485933012	37.0911001265324
158	18.0704168546874	11.4640208692208	15.9167674486474	20.7260581646432	45.2519373576535	18.6916013992182	13.875063131299	14.9389106655381	0.982272805598843	11.9753192446462	20.6588662916973	3.05382644052361
159	9.42109380282714	12.0016424857172	28.7712361947174	19.5433909565904	34.6159613998798	42.2130524789558	14.5396716122997	18.9740066525654	9.4004530662824	12.3944123046469	13.5320561562017	24.0935958120807
160	19.9139977269511	23.1784866144351	22.7683329102606	23.3822413500269	38.389723151077	27.4192840854504	9.89788392449378	20.5733279328841	17.2562876918577	13.5177676530469	23.6012239578478	19.1205751011966
161	31.8276983364166	57.5935212426509	47.9410754527389	46.2089146751482	57.9214654913882	55.6773328258207	24.2010561429466	30.2270958910143	29.5768415299921	25.1685298208871	42.1405709131080	28.1769733431568
162	11.7287157725295	21.5701224068926	9.23038926531246	20.8119879334824	19.6794019030224	30.7646727732537	11.1232508674129	15.5401601672955	14.0631135133622	8.82983156615969	23.4062951857154	16.4892462680908
163	12.7450290728789	24.6793682297385	18.8684008472954	20.0484690858480	35.7636592382149	29.8064340162432	15.4635816509447	16.2241638474572	12.9461610409052	16.3767029864075	18.525054662704	14.9039284371226
164	8.25963152383112	31.51495387549	16.8866160560547	20.9964155534333	42.2533353551556	38.373431763856	10.1775891714048	19.5463417360747	16.1610283802612	9.94486082292177	24.3531218799065	15.4808201032351
165	21.8031771999906	20.1463139886781	19.0706872707462	24.0864442189862	41.4396940080788	9.7260130650621	13.6925026077740	10.7134158029854	13.4066704952733	12.8649168482343	26.7922091351059	7.2801643875325
166	19.3916534115764	19.3753111538349	26.561840727075	20.56623704363	29.3565213678529	14.4277548591061	13.3808906983522	10.5240060762475	5.22015824790845	14.1624246016299	10.7001461215443	14.4964621355416
167	19.0755078032051	19.4035162065934	21.1387989089492	26.4281495179083	27.1251654757519	13.4861859313952	11.5725941547582	16.1432361790678	13.5055976232844	9.79056423211438	20.6833854206409	10.1055587348498
168	18.3230707393022	34.5533592697775	27.9114137365519	25.9714257724585	43.7992195939981	22.3533233001485	11.5461137284979	19.4521359448055	21.758157529955	17.1521890691833	23.4152659015183	18.8361058913971
169	10.2646669791085	0	22.7531226285737	8.37146253007199	18.1197123400892	10.3254348254683	2.35275899009027	5.43738581050335	8.21043005734117	12.5090394463388	6.34710731836175	5.06722217137382
170	18.9883971746144	31.2176992251485	25.1648810884655	34.4422293113862	40.9404229648076	27.1086051147632	12.5141664541174	19.6781130458841	21.7908356208955	17.5959577946701	28.8735589320652	12.3603882090458
171	18.9250710434682	25.6404305034157	25.7774465492062	21.1571476733043	32.1274223454425	30.9715621136693	12.3913137667388	22.1464370488710	22.7690424096124	11.7454284453144	10.7789084895412	27.2602737933959
172	13.7362106314042	34.8745637475526	27.5008243558014	33.803307873102	26.2864934100821	31.1925440619923	14.4287395800978	26.2984889160022	15.4672472394186	15.4695963243450	28.8295683486482	15.0411020301221
173	10.3415677362054	18.2364123307073	8.3751575138514	20.7090549188249	17.6557133562947	22.5500311485849	9.5194841300804	21.7735161048048	5.15231930126902	12.3213960978702	14.6363050319888	14.5731554516795
174	15.6323892149814	28.5311360902559	30.4846228482830	26.9439602520436	45.8105905077676	44.4827508565033	12.3583171992126	18.9163807126543	15.6758078587655	12.761720220295	23.5087299097638	14.3154883711129
175	13.6645913199477	4.60627718181120	28.6535966048206	11.5085674182530	34.6876697667466	29.1231613545910	14.2635523392213	7.93936924372866	0	10.7073820534368	6.45301770669465	5.44133405149723
176	20.4920981298178	35.8499226864593	16.023489433229	30.9394149551519	41.5325990789468	39.955206149965	18.0622677269702	23.349843539461	22.0853518617601	18.0167469653243	23.8716125445041	15.6935926921550
177	28.5865933471705	45.4140795507417	20.6981153733912	34.2890447791361	31.7242708504418	34.3371938766954	22.5208274354861	16.9042393784117	22.0573258521667	16.4549201701175	33.2581296464014	17.2688199214520
178	24.9206425513172	36.5919414001806	26.4438286141045	29.2854161331227	43.3772033971728	36.616934420281	15.8912340767724	25.1014642048235	15.4325032635846	19.9864386924877	30.6631744526967	18.3094637976061
179	22.5982262033987	33.1492218491925	22.5519686269432	42.9425474711258	31.9142748007199	53.9286569567198	21.1452046140215	24.1179135308405	14.9340945637047	19.9797360977339	22.0725708937796	6.06538759843525
180	10.0317056857544	8.94984104104345	8.65316966163313	8.08084590816921	6.30781657892015	22.6377324723729	11.5034852666238	8.84703873095904	7.612664648082	10.2591478852704	18.3871981830668	9.51890750830934
181	10.2053173011192	33.3824580255229	19.1950276533661	16.0770479196635	24.2267757815964	22.4031193941038	12.3622262125478	21.4050239545087	15.7251632832198	15.2609123917642	13.4435672250264	2.18578656490400
182	18.8329096890831	21.4215732951547	25.6407000698926	18.7474020423574	21.4239347605107	36.0078480725412	7.81593487558263	9.19449327867426	11.6828611518559	14.9327559522763	27.1812440228023	4.27408749301202
183	32.9984126444084	21.9967239056823	18.0146496824946	25.3609385131679	25.1533265521240	17.6502780890651	12.9799379276052	15.0274023881649	19.3324730643701	18.5383461125209	25.9998002920209	14.1638102123295
184	18.1793689317603	25.6374065140524	9.2889165488841	13.5871640068974	10.0597265688779	24.4968608440925	9.5999448512585	11.8399754366125	8.45076821105867	9.69680817012332	22.1063729871231	1.05885318725513
185	22.4187853991084	23.134945231127	17.6169159685177	19.4720009916758	19.3804942214509	36.4010813979649	11.2529204852342	12.7270956333087	13.8112749927410	19.8320023254935	20.0792497276141	5.42826071478282
186	25.8109484191515	22.4316671292195	17.5805041925173	33.2026330444645	37.4908995863914	9.01230619781685	15.5305774575724	9.317371718512	15.8164948418610	9.39864571758027	18.5834830687441	13.1682995444644
187	20.7007813957524	17.1093846104236	11.2303852871380	13.9504748275971	36.3445990909758	20.3707031914152	12.4538689200281	15.4352693424056	9.08380266613433	11.7713044889817	9.15837837830844	18.0840100964753
188	19.1062810730365	28.9816856985274	11.7431823717722	17.1377685380133	32.6711518902011	32.4139520253701	9.8239137123244	19.776214700756	14.0484588714433	16.8444130919785	15.7030884482848	25.6873030452932
189	12.8288708233044	7.01802642515384	10.1911697511496	9.22874706539454	36.9593713494086	25.8218378416321	3.97870778563677	13.1117786517588	16.7381116984772	2.95214624957048	10.4133901122516	19.7694765137038
190	19.0962895100240	42.56509335345	26.1463108215462	23.8215728422332	32.5738223758169	26.9682794355991	16.3775365345836	28.7468811473030	16.100347839889	14.1824558045927	24.9280755285216	26.2722688339427
191	22.4928895157852	16.1233686656754	13.4827110132599	26.5377695340775	28.2550302652137	32.2250941171729	17.0028689736442	8.4891958060282	20.9230052878000	7.76502933054687	20.2923910643409	20.0954723492521
192	10.5661129376037	34.6217878080626	20.4135473337166	23.5425812358752	52.6317674210763	19.6978265403931	17.4345061493928	16.1431891888972	23.6211839305134	13.0700809865044	24.8247347497832	17.7594810571300
193	34.281565428641	51.4054555476021	37.5975633256259	45.819396824141	57.0044124454967	38.8262851452466	22.2020558177309	26.0668638948632	27.3870376827461	21.3997228492629	34.9724299799974	34.0810516311647
194	21.9531750937894	35.5445872396264	25.0523993514379	25.6092367146486	40.0356758538762	21.4764686446483	19.9813417560623	30.5395237078106	16.5503191710166	18.2957808553946	33.0549134413511	15.0244928173483
195	20.6356310639798	32.9935146821111	25.1121216473132	23.4394004459831	43.2234574567829	31.790581241407	12.1889970350759	21.2122664553522	20.5556154686803	21.9356640185076	28.1427109587617	19.6486920316071
196	24.9213998284354	28.2547362798325	21.3808817266874	30.8515658356401	23.1657288904993	1.12507426735446	12.3173850840103	15.5088152786591	9.19265452568982	16.8039987654589	18.3597881544978	1.78516826026255
197	20.5326958486821	12.6369693605113	13.7846832489296	23.1436043772489	43.0109783349953	16.1754150183236	12.2570662622976	15.3948582630687	12.1799904913409	18.5646050795273	18.5340164013844	8.3934168562107
198	16.5677993737795	16.8819706857425	15.530308474278	22.9764901900965	27.0476520205935	18.9606422209927	9.32591088429014	18.6425666445386	13.1384944655917	14.3046524500509	16.6692545312952	19.7435425494825
199	16.3261996629750	32.4747715474929	23.9477033879924	35.0969263196707	51.9279775694982	25.5887841608648	18.3487458482692	17.2568625864868	17.1260781081009	17.2801500044218	19.4882802310012	12.6058971399568
200	13.7236481469649	17.6348180879914	13.6382967456756	21.4505393912428	9.68431760979835	18.3778972869720	7.29583728180066	12.6251927571049	9.15308235092088	10.8982463429643	18.5345567460353	13.9190766123365
