# Supplementary material for: Simulated data from a genotype-to-phenotype crop growth model for pepper
Source: Data Brief. 2021 May 11;36:107119. doi: 10.1016/j.dib.2021.107119 (PMC8165395; doi:10.1016/j.dib.2021.107119)
Supplement: Supplementary file 1 [file mmc1.zip › Full 100 GxE datasets/100 -- h2 = 0.5/-1346198453 200 0.64 0.48 0.64 0.95 0.8 11 GxEyield.csv]

	NL1-15	NL1-20	NL1-25	NL5-15	NL5-20	NL5-25	SP1-15	SP1-20	SP1-25	SP5-15	SP5-20	SP5-25
1	27.6333179183926	30.0890157351545	24.9521843263807	33.8216853848925	39.1872419052006	28.6532583323214	13.7976600305250	15.6126340886665	12.4371724859009	10.9896275736168	15.3491697653803	26.0261947621623
2	20.3100811754610	15.5670306910449	13.9989196921884	24.3598105642583	23.9761281972123	26.0488490862713	14.946975912918	19.4990609633537	7.41690369098976	19.0284936938374	16.3128054822686	16.871555474463
3	17.0622162402362	32.6238008355057	10.6838053192158	33.5966480680234	28.5524234820956	28.5170593247890	12.6452391770964	16.6580691788677	12.9215235088711	14.7710414870307	28.4247543058081	23.3162723922630
4	15.4455971970903	20.4120943405947	20.5085735295303	19.9569527959128	34.2924643175875	21.4286499474093	15.9469358867601	19.7922509635856	9.84865527025644	18.3237989448495	21.1735742307761	17.3666994300068
5	18.4725549068743	32.4380007452925	38.7941150192812	33.7348185306212	30.2363994345168	43.7021424194741	13.1991199052710	28.0252114710521	26.868627335786	20.5497906519277	29.6097052709771	23.5115434740688
6	13.4601499529178	20.4274655153254	9.92704981331104	15.1226497660824	9.170565144229	25.7385155947822	8.6651952640532	16.2464566815597	7.00360044344947	11.2173499390214	21.6744690778352	14.9319631373357
7	23.5305123266283	48.6390432017474	33.4442088238943	37.2062661410635	56.4150960920545	56.9652242024121	21.4415398977036	30.6546369605942	24.389906245869	20.2860485548454	37.1674579839134	32.4057783544409
8	24.9019748501584	37.6772041770064	19.5292376929106	37.0164122745860	50.5632189930242	39.4578520324479	19.7830722596698	10.3473535762101	5.06221621564699	17.6253973261480	25.2389171545459	17.5863986900477
9	24.8729559360819	48.397482995811	23.2816366019136	37.4526506409159	38.4626756028320	41.4907217446755	18.1865919266889	29.4367174012180	19.2161476300313	18.9488168705804	19.7810008230887	18.4869720287574
10	22.2383930803317	21.2908065211070	11.7733178317414	34.4570782585549	30.1322914483723	2.86699230119160	19.6462548198627	17.7238222514252	8.59641285143945	18.6885194265810	16.7096854295764	11.4739598932456
11	14.2288005871042	23.7594946264456	13.1917611445811	23.8240828580886	20.4957786849281	34.0110227563379	6.96136124060932	18.6384548288091	5.43248459888247	14.2132551675788	17.8047338495193	20.9265728035610
12	32.6683953184238	44.6511623484724	23.43191083702	33.6467186389915	25.3076677430047	29.3256982120261	12.8575797817618	15.5733791395710	10.8858183933697	19.3376572461912	24.8025911969376	23.1426062009746
13	11.5440477473611	9.87818157391434	15.0685531194977	20.4229790461991	45.8159600481921	32.1772456699567	7.09478543356598	19.0993024576005	13.1230970999204	7.50950597322259	9.73451891704145	14.8152555779449
14	1.12202688985802	24.8927105582014	32.1267689834614	22.0399861710167	38.1042158845435	22.5539181203974	8.70326103215986	17.2618764201048	18.4686150062811	23.6838062087473	28.7498288034603	15.7334747508427
15	24.9809837832366	28.4052032094872	9.31155757546031	17.5075879157324	27.6949629299628	19.4331196879505	8.04924460526318	22.2240224994778	10.9967268338061	13.3896487112977	20.2748302588129	18.9187526410618
16	28.1180011749230	37.0863667691959	21.9330568654069	41.1118305500882	39.1561015609729	36.3526644634822	20.2942250029984	29.7302181632442	14.9845025296240	18.3088489318638	21.902818935319	16.2255330544064
17	13.9982918682557	11.6983331511596	4.99878258288033	11.0067906128668	14.9701865619129	1.60616318991396	5.88246194391658	13.8219442777795	11.6513489557790	9.60796413482419	8.83249622251564	23.6131967808956
18	31.8884241251309	43.7930482561697	34.050884513373	45.2191274626353	41.2146767990642	40.7318813224056	22.4724492964105	29.8832093619835	29.1669180169785	19.6676713981554	26.9645321900347	22.9019489720556
19	28.4591539740295	25.9990807252428	30.6199756766952	24.6936263601686	37.5573750008418	37.6477856875571	14.1194322555683	19.2293787670937	22.3515805855333	13.5034079642480	24.386153518426	24.0374299229842
20	26.9912699517704	32.7509984602274	13.4860606019313	33.1066448970712	30.3407112133599	27.9665590797619	15.1477934478399	15.5000126283531	22.7233286752275	16.6231658008719	28.5431799543102	16.9407250027222
21	7.8734025296691	13.8644572600565	11.2453654537062	19.2468448311019	27.5840573006313	7.16949677795735	8.61856137352932	13.9317440640399	0.735574886496995	4.82690402557652	8.55247119250093	5.62608286721764
22	32.4801880537584	9.82697728679747	20.9416828393067	25.6691669016108	36.5007723275324	16.9547203435698	18.2200685608762	17.3021227961077	6.29495125565535	19.1196751887077	25.493874366501	9.75380465174528
23	15.2980250344669	31.2866030177926	24.5149049530575	24.2263736700163	40.7666285721615	25.9887198123177	14.7676373525025	10.8532606834951	17.1241153386876	13.6689192115549	22.1202281305893	15.7847711456763
24	21.5153963618041	29.6452701988069	23.3553137916963	22.0473927902266	27.3966198965738	44.4979454594722	11.2452244205451	27.8491575493253	18.097488700584	15.1041409539992	23.5558763880297	29.2303377615360
25	17.6560550759091	31.7741989726683	18.7814465148143	25.2065266600077	38.1189994229825	36.6729910461883	6.217061620735	18.7570588855826	18.2551646367299	25.8690470269807	23.4522003227898	26.1655653260895
26	8.7574617658742	13.7513377871391	14.5457651803062	18.4366771163258	19.4109087930934	18.2181594684407	12.2136494098439	12.7195505767017	0	3.73211090357866	14.3652087943491	11.7725382561434
27	22.2564777008729	27.8642354278835	24.4843978728951	28.8720203855714	41.035237193584	27.1118164249944	18.1691327246286	19.8971728467084	9.54223319226266	16.2082364260368	8.5923811089494	14.4950048758791
28	24.7133277191312	35.1532570652056	19.779961307697	29.1875243129473	41.0883105199468	39.4020293608825	15.6209389053690	22.9301229471406	16.4445388661233	19.3133832816328	20.0134884580644	19.7307360022307
29	30.3971369568040	34.7796795610603	27.646541589	46.3548153354359	34.5177773787783	37.9332853984532	22.2697965873818	26.8618922519878	23.9578854180474	20.9783439759029	23.7408095678993	23.0769340022527
30	7.02169177117403	28.6559732721768	19.6607356369406	7.84746554573525	18.4200938205891	39.4129820677105	10.1013320244546	12.0965178473256	18.2880479336040	7.07064615684047	22.7391663763949	18.6441795240132
31	22.3003944355842	33.2430070659764	14.5873886532876	15.9206611213414	28.9888134041604	24.9242917180292	9.7682086070926	14.6583126834618	3.11738135799260	10.8261038605105	28.1925700227541	26.91328818745
32	14.2377684489757	26.7514066922862	17.4145952638260	22.9166490509993	31.4419036898426	17.0245714442221	14.7733726508022	11.4683934829628	13.4860005952135	14.2573525371619	13.8885678945815	20.5190041759385
33	19.2172603598242	35.3890716221774	23.0651231262881	24.1966433812759	29.3708223860975	31.2080736663618	13.1649628216908	12.7541907389676	18.1811591031941	19.1879429054247	19.4272264109241	15.8906998750797
34	19.0098795092217	18.7970190389980	6.30156765902885	30.290530809561	26.3115323117720	12.4220639386332	14.7217775708538	17.3946821753724	9.94721874180365	11.3858259000843	13.6425052910274	14.5118347989384
35	29.1591240435148	39.9628543741839	29.3919146829303	32.8319551536236	54.0748106106743	48.3413625004573	13.1022040955078	19.7091219413155	16.4647338747774	21.2099173120859	25.2738611099748	19.9535945293913
36	11.4192986978509	18.2547901449551	22.1273517803893	17.0670361727265	26.976549279121	24.8989922214429	13.2041644351650	8.93636762110674	8.45296286248481	10.0529174688870	16.1968065239981	18.2713069826874
37	16.4605132773433	31.6329253304828	25.3185128271089	25.102446780751	34.5133595715203	13.8875476102421	10.5945709511092	20.9581897181652	15.7540710225602	12.1918446442816	27.2511401955424	19.5880406908289
38	20.1024250327563	24.6000604857568	19.8395358756084	31.7391829382658	32.3120945787548	8.02204360496972	17.1082191215027	20.5376808832608	11.0266146736737	20.2587419515364	20.5636826296524	15.1888462944329
39	17.7490072825702	24.9179775761254	13.3738165171601	11.8313685430937	26.6892361671152	8.1570859706819	16.3721314600612	16.1533553689034	17.8676540324005	16.6172966005108	19.8926802230332	19.4677330565754
40	34.9470451770115	54.6373168820977	40.2204396756171	49.0015569939917	51.5813782116585	57.9135078040895	25.5853018371652	24.2492380616997	32.9401396100544	18.9938917266609	33.9421521394529	30.8373796552405
41	20.8854685294459	13.8694567874457	40.6996848047451	13.5230387722275	40.791559246347	16.7588136710188	9.5851098699425	18.4927106788959	3.22378767488584	11.9396467977746	31.7556299084576	12.7830194845786
42	21.2544766000381	25.4077159942367	8.02074198162665	28.4566180326042	41.7925960594443	17.8196166550242	13.5468720128087	16.691785873609	16.5735324704445	16.0678241403487	25.7890574746972	10.7339394369366
43	11.2769327985428	29.2540606560243	22.2729094668714	24.2028024324739	36.5480827322442	15.0531507378700	15.4030542092857	20.3306493592798	16.3584602843143	10.6665759288528	18.7592453138148	6.29641271529128
44	23.0890235836247	47.8161058542386	30.4382415585473	34.8876990944758	59.8766661156419	54.149311961393	15.9448891886737	22.6770368724111	29.8591097787159	28.1359427676247	32.7927133352643	37.7650383065508
45	28.1166636228894	37.0806043083394	17.876816875697	18.5658183051184	34.4401475561881	27.7417621828049	16.0676810721571	25.6803178955574	16.1038765488917	19.7746717403240	19.6094445284656	18.6052199688613
46	28.5594501443419	30.4758086082587	21.2915707882061	16.141940492361	25.1478053563149	40.7787556775811	20.3832153689032	24.7851180596295	12.3042398444065	18.8538928032591	28.88199167957	18.4610921964643
47	25.739248048793	32.6542216596153	27.1618153109064	31.493231981549	48.4777922958583	33.6956168292159	14.8740561240621	23.6828764874049	17.6848945846583	27.3679750969232	24.1698088825268	17.6756829707101
48	23.2014028338661	30.3524006707062	27.5963934034557	16.7934120623046	24.8279142282552	40.2167989162032	9.10326086575498	20.8138756013455	19.2857081579452	17.6011159057168	13.197373143344	25.1557757427144
49	28.1968532655190	41.7318380735874	26.9920976207444	34.955172410638	52.4284717641951	34.6248642867847	15.3852222137858	19.8071441124981	23.5505194965045	21.8214172658172	29.1908594973419	30.0330806614544
50	9.3910203979146	21.8236154269445	15.1695826861206	34.5190499569385	33.6964595637404	35.140848875017	13.4225373419477	17.2367730707864	10.2293969403526	8.8278782744246	16.6684293363884	16.2730726507643
51	23.1935094051524	31.9765310301348	18.8787121045621	28.636709127701	27.1076802822864	18.8421060910882	12.4878053699554	23.410385916388	16.0995236299051	18.8567158714536	18.2838022352703	20.7005669895082
52	6.95268661549699	27.5901762566026	24.4712500532568	23.8707738015064	33.8361379071405	35.4506016800712	9.9066204568905	14.8931458756155	19.2895305847676	11.4798181942880	26.2756927135594	11.5367305536757
53	12.3122191388073	20.6083495575851	20.0258727496446	26.5519429642891	29.4645990976871	25.4765220857417	13.0184487942467	19.5054584175518	13.1066276026934	17.3933682391009	24.004537724529	11.7427115769118
54	22.8406121934386	33.8982861932548	21.9898520480923	29.5057974371806	29.3782809233339	22.0340905375632	21.8667121319422	17.4439631092399	10.263870106178	23.6822213970592	25.5958432996673	15.9531168428286
55	16.5829627787736	10.4251444840139	10.8307407644096	13.1757908678087	8.39318420369272	19.3477414102642	11.0699726185675	10.0901346606816	1.63908954340086	6.78036971835933	15.5181389096696	3.31518661183016
56	27.8984481755086	34.1728545083048	46.0713042276703	41.0134200587861	44.0769310207371	37.0259346010557	16.0528796602194	29.2559214325824	27.7929597037380	23.0005155294628	33.7369138837443	24.4323428902753
57	24.2371743717436	51.3310287439935	15.5453157006083	39.2856562560675	43.3715207892911	44.5248185933568	18.4029680197565	26.8968013131880	25.2128554345406	16.6009539153754	20.0511262727382	16.3081499623079
58	15.0718832413233	20.3273728561153	28.8341542740659	31.3515370250159	34.3802812446504	38.7144806485903	11.0682967191643	25.3485543083938	16.0229715130879	10.2708435770238	21.6869562503219	17.0534311319204
59	22.8401984769829	30.660377759807	33.5528919163164	29.9792280854971	43.2938734630305	41.1845571166409	16.4936678431461	17.7011431261443	27.6642494901671	19.2383756348179	37.2603167737148	22.4765571587779
60	21.2533021682820	5.9373277356616	17.7136413347635	17.3608975696274	23.5470935220383	12.7589239939450	8.4697791019885	2.69164753761518	14.6497455408718	9.04257846987241	15.3172545974522	12.7863477700317
61	25.6729143764297	35.1299713172685	28.0781943551126	22.2601387519013	44.0434868051569	41.6943913908069	15.4503796802448	23.1729759425298	20.0038693077086	20.0507687910374	21.5235024051521	30.8876952530861
62	12.9946080601919	20.8628311676149	20.9470779300556	27.7981085099233	32.4818212622235	16.8869417762250	11.0604065317756	11.2129413805403	9.76048183064768	11.8866107633606	15.2007986689774	14.4334381031258
63	11.0415279983304	17.7140642515767	21.6975738914473	23.8739695253699	36.8680166918745	16.3209826072015	11.2654060676863	10.7033366131078	9.89337088262184	17.1944883659025	24.5432632423983	14.8950595470038
64	20.2420176393639	46.5755388316184	45.4701321559573	41.4459527411968	43.6411681722339	41.2038574016187	15.3513329273752	31.3435874300772	26.0340414548067	22.3116525473462	30.8979139028115	34.1353597710912
65	9.54709032453783	10.2499365630068	7.88319860060397	23.7688033374259	22.5295939499384	18.4762581810397	7.43900263304392	22.2909156689882	7.7284845461991	6.79513792926928	11.5378989284422	14.2873516948868
66	23.3877830349589	44.803156171267	22.9463449646893	37.0277099875557	43.8681264326573	54.9698032096601	16.6636471109747	25.2454055315246	15.0833586017452	26.2557161981925	31.1473607344955	15.5295116078173
67	19.9980048268172	24.0052445401477	22.5620533724184	19.7351358457954	40.7640961598572	24.6094288244687	10.4890451254905	9.53185951061586	11.7456201422496	16.5365389554835	15.6984753072975	16.4728726049342
68	19.1811378553707	26.0476082888501	23.3921375050333	31.3078854214958	28.1170126768880	35.7129226628903	11.6664512696051	19.5250330385589	14.8482979416087	10.9043328741614	21.0658796020169	3.69092109983148
69	21.8105296937452	16.6763676377484	17.3169845641216	21.1110208849914	16.7646784869332	17.6964034948345	17.4132614920136	13.5184479799323	12.2798177580611	8.80903531794314	16.4406018536694	17.1285705022173
70	11.3168524760040	16.1867348167464	16.5991862409691	24.5295629509187	28.7232029844644	31.7250518326077	15.6334673361268	13.0899129191009	10.5856842914447	15.2795069519315	13.6601967869421	13.4162241447233
71	16.6053072336168	26.6233746377041	14.4165306952435	32.4662667461652	38.1285276972561	19.5174005464604	9.89144137731935	15.1270105637105	3.56048386773494	17.1767919677312	14.7941586463104	14.2350120201059
72	13.0558277697347	23.8480335249206	20.096311523655	22.0054736653755	33.2861752054755	31.1781199870909	18.0371926123035	24.904907952262	14.0233571985589	17.7453808307692	26.9192176119951	15.8890191492314
73	16.8639832810407	15.4869948109262	13.5086762663277	10.4562784812694	26.3682285239662	34.9526744420366	16.3917675586678	18.1871902033542	9.05666769923447	13.5209209038709	15.1946864621643	5.94429365038614
74	21.1529819164918	29.7633260959394	14.6693355378484	23.7494156935664	30.2971170945815	40.88332628643	14.04989933199	18.2045337110314	9.06811183335757	16.5123672182101	25.9640705073318	20.9842648520338
75	7.81041625402276	24.5100399745587	17.7446469477577	16.1336962394441	28.5160412767802	23.1644631831919	8.25879093179146	18.369297641058	14.2513115839365	12.1145378324292	26.0856662804226	19.2183322189728
76	29.2501942163829	31.5636079225384	23.7862251588441	25.0145293448124	44.8191693696183	25.5992698517677	16.5838519285624	21.8243062689985	22.9924471915928	19.1643156936619	24.3161100260893	28.206240384787
77	16.4784403528391	26.6718212170679	17.1319304612910	26.5744618665619	32.4183707533435	24.1978702776462	11.2690274220870	15.5062323898035	8.73447331095283	18.0914045710100	27.4235060386268	8.9370541872618
78	21.6567908503636	30.1956160915694	23.5893830387949	46.5166031331789	44.6861226808213	38.9382737507712	19.2347387314509	28.5152540216747	31.1578686925792	22.5623252399948	22.3462523959818	21.8700468972061
79	6.40915379157331	18.1705184156349	3.09680465719725	15.7526624859400	36.4189025080871	18.1001256403736	14.5032951580891	23.5721373908635	0	15.0762154815077	9.5540744997085	15.3304673069871
80	20.3080424879438	35.5125636147807	16.1661682258391	38.1104722547682	23.2056465834143	18.4247364496941	11.1532748208046	13.8764188295708	12.7714596976781	8.46778403247045	15.9245052526258	20.0028343607229
81	34.3255075034607	52.1940162369892	29.1809007207078	38.5757388003803	55.3357209014510	33.3977772458254	13.1836528686283	25.7040349121183	21.8883910263219	22.0925403081215	35.8008601512944	24.7489223835427
82	15.1920501486513	6.07870647920381	5.38424533237614	11.5341408810556	10.1141895706123	6.2532021409344	1.17131674784306	11.2236707559867	0	13.7969643171447	6.7908037825607	14.9840466912374
83	29.7427868934768	26.1133232229217	22.7734390370422	21.6239471083421	48.7721666586324	28.8029020564247	17.6630160653182	9.77882172228523	21.1245591494122	21.0260213579663	28.2968809150875	17.9033671672265
84	24.8247399191512	19.7307646860395	14.0926591423862	30.9559694771103	24.4398953847068	30.5786369151457	7.8728676855757	11.6806966101249	13.2492745202396	14.6973493855242	25.7343594606805	10.0844339425700
85	21.6276155596585	33.4487980532595	28.0676291948174	35.0901091678108	23.3509984506710	32.5485205795371	11.9814165057282	21.1849524285481	21.1722635175347	13.1651462842358	18.2713660823081	12.5145712707263
86	18.9242100534633	40.77612597422	29.5983652007554	36.1336057713907	37.4257291126661	38.5595075320781	12.7383989586636	21.8513148951793	19.5599837618759	15.1591996379844	31.1396522100783	25.1850078740719
87	20.5068690956255	25.7197930012716	14.3401364827610	28.2976021398005	31.986969234572	21.9168390327327	13.2055446600655	18.9949112073361	10.4557730714592	18.1658791798849	26.0906993305352	14.7216627855446
88	22.054937015633	16.9898590951945	23.332391495292	24.9755936626181	34.8671354483763	15.2445869020575	10.7069487708664	15.6295275269971	12.3898632805187	6.25735831289698	18.0583114535317	13.7646668800301
89	16.4623057857159	33.7745707135562	31.2195605617065	23.4195620174468	45.2771881481723	26.5475574956013	17.4994035383845	17.7036544537053	16.9365557514371	14.4351254118892	24.4645340161299	23.3857532681987
90	24.6302899581087	41.3339176175244	20.6304992538004	29.4363772798512	36.0227337218117	37.5650322704222	13.6703067931328	22.0707255782503	16.7910713662299	19.8706375174161	29.7927565109008	22.1498933049829
91	25.5729705261633	31.0973300522922	19.9588364555794	30.4543836888763	45.9946859583992	42.9127070398042	20.0357639123227	17.9541995525402	11.8445349267491	22.4382335634945	23.4915458135005	19.3892031585294
92	18.0363521548275	19.4189910302904	24.571926940608	23.5488889838641	22.4588697250753	21.6947321283169	12.9492288474676	12.098694948828	17.3015048448871	16.6040156727172	20.3053658894065	12.0615380151228
93	27.1876985841850	27.4013948843955	26.6082508667357	23.7242524287453	40.5130088012711	52.7184744342217	17.5981141560608	26.846191526448	17.2423991814071	23.8751372058083	18.2524393085139	14.4463414489776
94	19.7497959316707	28.8411679059762	20.7818526504943	41.3511219450939	33.5605136200562	23.6295534336303	16.3857560573385	20.8324553691455	6.88028570622014	21.7065459554823	14.0504440189083	12.2448786797609
95	23.2907597788534	24.5391680918499	9.36419709402667	18.0008309504439	32.3721654386382	37.3711134561761	9.37062024210794	15.8981611199829	14.9115426271319	15.1391305393815	26.2381408289565	21.1338948670976
96	20.0069537625691	35.4244525605304	11.4071495811127	31.9521805058369	31.1873903768395	25.3028995511736	18.0814794959103	13.9465493133643	13.8418676482835	18.6218218045844	29.6685413342665	19.5182765889810
97	21.1064588630804	43.3075032569068	32.9224970127908	27.3608502502755	45.3533865453847	21.1936339921017	17.6310174898432	26.3057121380342	13.8267808526881	21.7125659502262	33.8504707810804	24.1528443336714
98	22.4013888747916	31.2883698085165	14.5316233175020	27.5128894604836	26.0449613342312	13.8846594165481	14.9040073853303	14.4121116123671	22.2154807223739	10.7840670473080	20.0583312233192	10.2408223606004
99	21.7211371491760	17.9998320055502	10.8266597920087	32.3735329503025	45.0013931689895	35.7220455206615	13.7175530785599	19.1140753337971	18.8592173414036	13.1567636804333	18.1273098501067	12.8493155793887
100	15.4908987469311	17.4429156897466	10.2505369976384	16.6121707069621	24.751618950697	17.8826374571977	4.53744888384733	11.202833662576	4.8158896581963	11.4264972104351	26.2016508957416	8.03448387754033
101	19.0727178131211	21.3277102713471	16.0065807232196	28.6321484168750	16.3263807907338	4.05181371694771	10.1271272811456	17.9706321690993	9.03878849079639	16.9498862901903	16.9558389757605	14.6360369942233
102	17.4298814019484	24.1504057888038	13.7151160903646	24.5002047893634	33.9832534351074	16.4449857830568	12.4519463552271	15.1160842956459	14.6010883080675	9.30763884959724	18.1888218033992	15.2625646026915
103	23.4506104706304	15.9461226908325	25.7904520535664	32.6794091298431	34.3622044493998	25.5819598868403	16.6532585260443	14.1507581511834	13.3720237187715	15.9490076688094	21.8043109716167	13.2352507817043
104	19.221942991958	21.6836283678608	18.6386460713988	22.2313018050233	30.1912595726317	18.3573661510939	14.1200165874973	13.7932901735387	20.1310105337875	14.2498303157667	22.8112174377401	15.1019655938152
105	8.61687495780995	20.3663661944458	15.8549476467238	23.9241352901519	29.8648733232944	16.4686210133295	13.7017501872009	23.0297539994920	18.2057249752595	12.7343500586925	19.2574719412852	17.9716966243748
106	17.6121517652395	27.1694617458166	22.9286476622484	27.8390669602380	41.7906712594917	29.8610506064326	19.8625622861734	16.2956931397188	25.6075664778500	19.098080141167	25.9778413751785	21.3060034784918
107	23.2516622221704	39.1808039259464	16.0546601228994	33.8397441544692	45.9165062704512	28.5886102657616	17.8895379449838	37.4311039085759	15.1629057208266	20.5747475628723	26.9759095388994	20.0075249555679
108	20.3735463399672	39.3438380287766	24.2109932696831	35.9206995554046	52.2115007584286	43.232400535627	16.1723327691743	23.837042913733	15.6978895843410	20.3810349762838	38.8984776682124	21.0445646981322
109	25.4372201388774	34.8069810762008	23.9298237165885	37.3122062068636	48.5874473106248	26.5191642739866	16.2164497233573	20.5875442238774	12.6979723647061	16.3329892083748	23.3987498796144	18.8964697804253
110	22.7237914714087	33.0072367469627	17.7553501101690	28.3169047120997	39.3642387398672	34.2013678979062	18.4157366884427	28.4064708770364	16.5626052008046	21.2164086283874	24.6831754623158	24.1214861287713
111	22.0588731498179	37.5259790679503	43.6416015384555	19.797313147284	50.1057749436923	36.8084439042292	15.7793689010164	27.2416873239520	23.6398739730706	19.9915529031028	28.4746408600263	13.7409447678466
112	23.6817456813092	29.1055591511192	20.1829597086116	21.8895103255788	39.5604688580402	35.2915796641818	15.0701377418717	24.0570729354421	13.6015984838252	17.8500330637508	22.8301128184581	16.9233942481512
113	19.1477457259228	34.950758295657	25.3667247866900	35.0319211293738	45.5325856963363	29.9027911485978	10.4947585396257	26.8666089427897	14.9195764880862	12.3909517364929	27.6141844045758	21.8610249340977
114	22.4332881121157	29.1282286694733	26.6001930404739	32.4138311804360	22.3562623666794	33.5231617981542	12.4352133210950	21.4683537406093	10.4539317278243	12.1380143493729	21.9057107489515	21.2457020483995
115	18.1375674445882	28.1517773796555	24.5545278288391	28.5745323137381	49.5136927767666	34.2434664107557	11.0911823372074	21.1336502378713	22.7814139347941	11.1457263972343	25.1710958733555	18.9352360036413
116	23.5048263093338	28.2878437817	31.9477933860258	41.6818236703231	42.4780601403782	35.3445445124849	18.5295556554687	28.7462333128513	27.3356061087721	33.4709087014563	36.5739927105715	19.4176205361177
117	19.9618025433905	12.8669778252146	20.2018873393775	20.4918054238901	25.3391468672361	25.3287981331770	6.4692561333938	11.4653579712472	7.88428908466581	16.7423308084367	28.3210505254490	20.168721320236
118	29.4000557850617	39.9830114518609	28.4286490406382	46.0580838616425	50.2905866830787	33.8156579973223	15.8888774842293	18.7550118351106	25.1168741301367	21.7866919394113	35.2727788111367	18.6755256096148
119	25.5992770874052	22.9019509133311	19.863102286963	23.6572760504406	33.8884933855689	0	8.30423621127571	19.7704052169135	6.06451715865735	15.5633504793702	16.923103942497	14.8468041067478
120	9.97360921927053	9.87151175672688	8.4557078250297	15.8737485201748	14.5454771308855	0	10.7690219985466	9.53997327317168	8.03101237647769	4.79623053559067	6.91371738821101	22.2777410863280
121	24.7602889507424	28.0232747905027	25.7228372973691	29.9710254112865	41.1040581690556	19.4113742775983	16.6828679758944	23.1424427427825	20.8312217411956	23.0370072182044	32.0757658788011	13.9041041200061
122	29.8935766478936	45.2818198906073	42.5596463805987	32.8602604675991	37.4343524563163	40.5420061349999	17.9322737905671	25.6122884741383	19.6164681148092	20.4314585034656	35.9418078635033	19.8842744269873
123	18.1167809835035	17.1052399714812	19.6001383801513	27.5242571501085	29.1637196202820	27.6640484550865	9.84874523758868	11.6726029479245	6.67150279109292	13.4669612022935	15.1777131779990	17.4847882984304
124	30.2118221158505	43.3383444316037	22.7951859886310	18.8190130858550	48.6141230552481	44.0880660003272	20.8186005503877	20.270831847804	23.5515579653379	20.2242989689075	27.2340031306002	14.5086404536216
125	22.5369771950130	28.8572902631754	37.1052216908457	28.0344880447031	34.6359679534028	18.2959029384071	14.9127090209344	27.2914099653033	20.5044094686882	9.63910320312765	21.6061433567533	9.98436427810732
126	3.86804732435383	9.00716175273943	10.1135105816879	11.8907393430821	6.80186254244627	11.8443540556044	11.1897880728149	2.58727476886226	5.04558036442795	8.85187428885935	10.4052835901465	7.16029000898928
127	9.73940841929464	19.4980134877306	5.87465674136827	22.8503534490719	30.6061671622018	13.3776781863598	10.7556120281009	16.4749084699262	14.9587208659780	17.4751807853151	18.767281633421	18.7890650683478
128	17.9629351210721	28.8931811343058	22.3984051639035	20.6328380872495	27.8003145973806	23.7111772494067	14.8487230318124	16.1009423808026	17.0504108747690	9.83157863208063	17.3087738289518	23.9520467233116
129	20.5334594476854	18.3636268916527	23.4793841966944	28.1361000601892	22.3689356232756	35.6489117253311	12.6940585377286	22.6652934857565	20.7561821649623	17.2519560924194	26.08187629089	21.4059042737648
130	16.1326030028547	18.1981342895513	19.6084817775236	29.6196306684538	33.940119735878	29.3219192518108	11.5598559448725	17.7540975110507	17.5216710139571	12.4134996429344	20.593068611255	8.52053987581516
131	19.0995876749573	27.7352335634756	17.9839208072678	21.0089434707766	32.1617181984217	14.7939226931125	13.9933236289895	10.0783406484784	7.39597436073528	15.2738970279277	28.4941498879026	9.6036213160874
132	19.8310202741537	42.434795690679	28.3593354191796	21.2182258903137	43.6333171455165	35.4958691488154	11.8667709804271	23.7147854344732	16.6584940803867	21.5959707373	29.4820065684354	20.7429251267539
133	29.3386861438783	31.9400791591566	34.2400368259237	42.634341846366	40.9094666006067	23.0513509468544	21.044999750452	17.3678788309656	16.9349825140277	20.2766014137508	16.5057160081011	21.0043411904765
134	30.6955568325341	35.8395188651178	31.6397597526420	38.633063526209	35.4073638537539	32.7371822654364	20.8560965983576	25.70498179119	24.9364532820909	26.2746583807204	27.0175536753351	27.8998162800758
135	24.7549289531736	29.4688736280668	22.8725258204982	19.470778743264	37.6943067455971	27.7509700402057	20.9125661992002	22.3196322200250	14.4305210301033	21.9662059965642	24.4842733990052	20.4870259364689
136	21.4479912229152	38.0683799922067	27.2651829495496	24.9216931030307	39.321578588802	17.9023923325835	15.4822316418021	30.02597496039	15.0785603616737	24.2068162558731	23.3107926580349	14.2985431876744
137	30.9697490401998	43.658525279712	28.4633201342899	35.8512247448140	50.1451737074597	38.6325889006456	18.4985000574652	31.8214825033719	27.189396923886	23.0393180961136	33.6431233896503	22.6842879423027
138	20.2339320490835	21.5497909478487	16.5573005046507	17.2675627826608	38.0967280046962	9.92010670674193	14.1495797336382	13.9754421137443	13.1386468359555	22.7583295889653	19.6681325902713	6.99456553463524
139	20.2882824345562	44.3725297482857	36.1196705121347	22.8312664528492	48.1977714713822	55.0328889297822	19.6057991753453	27.4987585798064	24.6206658781171	17.9011420009885	30.1832369180357	32.8615899228035
140	6.0716406182757	13.1551871694016	22.3325851001371	23.2105100140764	21.0091111722571	25.52300786523	12.4538514576539	16.0175707480134	6.91563940805523	9.17082716191987	16.6341397767323	14.6581827182807
141	9.44401241861353	24.7215333595272	26.6339899741048	23.6149622080902	46.6856820206407	27.5394463725934	14.5169786276158	8.38278901106224	11.7265439110318	14.6398204078641	21.1077656403247	7.22881136083054
142	13.7256809105766	27.696212355224	14.2039269799008	21.7134275611996	31.335910774236	15.6186499914965	12.2932113163922	11.3323359912347	3.59659106404852	13.8047614792779	12.7876494540954	12.6356612205069
143	11.0745231952722	24.9691706684215	16.2158903573512	18.0183966975597	16.5092451521707	40.355825810841	11.3955716623061	18.1155878566110	15.9050640102704	8.16636591034399	21.0771477416195	23.4059395940775
144	8.87474904887125	14.7965830572233	10.7454236279138	13.3679557913017	38.0345999892462	10.9006581156954	11.4425823348007	11.9372311258422	7.96553803534279	9.78925692071532	19.5794655534486	15.2577869537540
145	25.1417190091775	30.1909692602093	18.0368657994414	33.5135071344664	47.3144726643031	34.3115312203573	23.1761050730235	23.2533210279445	18.9223472577570	21.3254403515304	22.4770936842377	24.9218645154788
146	20.6317372631212	32.1870874662622	32.0267165505663	31.8833452472109	34.2271967460153	37.8466333504892	13.4061584910831	14.2203610218242	17.5688545544192	18.1337798073970	18.8913559118794	21.5280613260147
147	23.6112609523660	24.5352105360457	22.5615559725667	25.4433501082992	39.890955283894	32.4971679470955	16.1168683792443	15.4140013051859	9.06102736858323	12.5682637850777	25.0715431674024	15.8895369582884
148	17.5077250238181	17.1953276102295	18.1165334340053	14.8734217518655	35.1406274063366	17.5202139701235	9.24708469034942	13.8327727469970	16.9279668028499	9.98982125232858	13.3712263254374	14.5651078667555
149	16.6361276834770	22.5223936825575	13.8962164040808	25.8518104709159	20.4923538968103	16.4875700005673	12.4641351333489	17.6326654543321	12.7338505556216	15.422839396559	11.6553459035579	11.9369205924557
150	18.5510417967311	40.2534559816533	23.4724232584857	28.7713944853364	43.117327697485	48.7921544586582	17.2232289230153	21.3919786723818	20.7156740757430	15.5016588802185	18.4269135050939	14.7582757525606
151	12.7564812789083	7.34690492082333	10.9598948589718	27.7476850075729	21.9577336919003	22.6211355191260	5.1497042440875	12.5564302212021	5.78637293536802	11.048718756551	10.3838348420141	17.8981037527617
152	21.3249860719920	31.6289736467106	12.3252702758250	18.0372941708592	52.3731113737046	45.0883703813632	14.3546612417558	17.9139308909650	15.8482797017501	16.0043971782535	20.6975180020177	26.3853554618860
153	15.8153198632290	21.6680326249869	12.0588962576682	20.7411825988714	36.0702028054373	37.8000520197227	14.4907328551971	17.6388353718610	10.0015177947783	8.05498480830212	13.7627720606983	10.0915925136746
154	25.9248813041878	41.1688169567179	31.8814440184496	34.5920785049098	50.0713339156294	59.3587699279798	17.5910963168393	21.3913612528711	20.9793116426764	22.1789716440020	23.5180233410088	31.4925357739080
155	27.8886167337429	37.1245025399407	25.7039437914919	33.0618213041053	37.3035487823477	22.4088777253977	14.7968097994870	21.1191575429334	8.3989929240934	17.6920484658407	17.2783917755845	16.2976790157455
156	11.4979955273611	19.0408897905497	25.5480915179552	16.0353577412139	41.6145250771458	26.7633178400631	11.0674402972986	21.4788775838108	14.7935670338292	16.2476920781009	20.1681638018437	17.652418906654
157	13.2308585232035	8.28672482125059	9.24979413651352	17.1144834492423	24.1621336224373	23.1969744980120	10.0971357363347	17.0449714173501	1.92269959442415	17.3406230951733	4.78746603863483	16.8513730173240
158	11.1908401458142	22.9473948304422	6.53154618758846	25.7824750557730	24.0554777272859	5.99686145824217	13.2308842601984	12.9004959293302	8.06016259015609	11.1534218961019	13.1681314960067	13.2545375983644
159	13.4340400228823	3.67568064819154	12.3147857350642	17.5846502578675	17.8062123324641	2.67830757778479	10.1062957718106	12.1189711315701	0.240338797228775	6.44101217525962	16.0457447324626	6.50984558061649
160	20.536641778565	19.4238764932946	17.397192596607	13.3812214183923	36.4156208101132	40.0352956519791	8.43453860306568	18.4987412002527	10.6579820757885	13.7315039129199	14.6470236167854	17.7009328510297
161	11.0234115403319	8.59862213341413	11.9174652487022	20.6790524584061	34.54599483653	17.9323616203817	8.37985568268553	15.2852947744663	11.9062999479311	14.1485367354539	11.5943008240102	5.32216596504987
162	19.3237153032937	36.5777160207861	10.5081853918536	26.9477612990470	34.1771853849707	20.1060828374388	8.21952337847527	19.3064421498798	13.5833269511538	12.5534179076096	10.8607688558162	14.8836887451831
163	22.6400565926469	23.3267072619898	32.1758306536367	26.7643357602093	19.2405536260639	29.4973781931669	14.3804004861751	18.8997628424634	2.77162034167986	19.0225327790167	22.9609555073621	14.5367809079023
164	22.9463611007356	33.1510519204	12.8407559525302	30.6137806130993	36.7442318870328	28.3717624135443	8.2756820584707	15.5435160882744	12.7691443542782	12.9805443685263	22.723050026164	11.3392749095119
165	16.2114784511104	31.4362846773335	26.3881478931104	17.8453298005212	34.0663275235118	31.5578520478755	24.7667718110396	17.1870239155656	26.5489361924168	13.2257301701524	21.3845097701410	22.920007124561
166	26.9301784900467	30.1058810223225	15.3400455029157	32.2498976039557	34.4250687343859	17.6588048756639	10.3899309133332	23.4169617881714	19.1280626109132	22.8256612858222	16.6491338436523	15.4308377074827
167	16.4800542761159	35.3229960196012	20.0982612567079	22.6357620607979	46.1935315988846	25.1325630996302	14.0964934369791	21.2900971195913	14.0460755241854	24.419123528359	12.3807550238688	22.3522071714784
168	3.82758800092862	16.1925073640256	25.4891835638235	23.1527781001797	16.0348934359864	31.4097028199073	21.2206417126149	19.4945309691547	20.9181316012328	6.11882406479413	13.9846314960187	20.4803996531571
169	17.9261109511206	35.8968774244953	23.2471032821019	24.3952570452525	52.9767909358159	21.4856972825331	11.2449027724564	18.9399235116040	13.4366679587153	12.6225292466679	22.5774005623872	22.0236331164972
170	25.9592959924256	21.3590563886587	28.2563463084592	27.2960004850619	46.1767970036358	30.0984148855416	12.6605674178153	20.7495856066512	14.6181021895159	18.9034602426471	24.1211973086480	27.5281457266732
171	19.5474794512646	15.8757876852535	6.38412645623079	29.5961223118167	19.0931866889776	24.3870997784932	10.1510760092349	13.8086837483986	8.17925947790322	16.1300081998053	7.16726826282036	16.4776706140088
172	21.6369623533378	40.40914530328	18.7462159940675	27.4036366046372	44.7484535432702	27.6474307465018	17.5666049616255	15.8256345248582	20.2046243823861	26.4959337731991	27.5049881451352	19.4274095939504
173	12.2562945064682	22.8109973889405	9.29951226517284	16.2196236291598	40.0627922690617	21.0192388483253	16.5213824189374	16.7547393440962	3.75886643578738	11.5006319536030	19.9157908174199	8.77087890646818
174	16.9720192101181	30.5100331073432	5.75709775226772	23.5409938688137	30.6918969721875	46.2936162856079	15.4795774137913	19.5373923544175	13.8774642430991	15.8033912404086	20.7011316035925	14.5392667015818
175	19.0443343049465	19.7195848374107	15.2764565647121	19.1757574329854	34.4313981363245	26.5748471362925	9.78832705757099	14.2586564442477	13.1252821782537	15.5653882451618	15.5667309234000	26.6203992278164
176	8.07652664234404	19.5235912736848	12.1805234685434	17.4521101241347	30.8377787639076	16.7106200050608	7.35841660900629	18.7762366122476	9.45939803948398	7.44459072473048	16.9213824322659	16.216397476759
177	20.5200525419707	25.9447356729686	26.2285128389253	28.5380793841425	27.8410260356272	21.7398773766939	14.0007596251182	12.9250503343119	12.2560525133923	20.6579202088547	14.8413313144333	16.4855983498364
178	23.4325740840291	19.5242087888458	8.96648663187499	26.8837821747419	37.1422206033229	17.2580483785920	16.9453625303986	20.4369141680217	11.2773742167607	11.8749907770682	17.7289446561458	21.3059092393321
179	18.0334550957689	28.3494195793410	15.7713767561455	30.9848808217777	35.5713967572768	23.0931025024996	17.5582884415746	13.5627335123012	18.2629027404522	15.9561967499134	22.5030902102215	19.2641512489309
180	18.6716263711963	33.2910850009889	18.9699883307344	27.8678354498369	43.4794449739184	21.1413434396003	15.8054991973684	13.9276603209272	9.6985657309959	15.9566143858431	15.6093904889363	9.53520170945258
181	26.9993144173840	34.2335443709533	32.312264911666	32.0860719575438	35.9025822404732	31.0533053790032	14.9359452121326	24.2004612597937	14.807557147821	21.9982701340373	25.1363736420957	23.7489694835138
182	18.4701284867161	12.1924274895643	25.8500479121781	14.1747705369933	21.3103725586237	10.3139300494099	11.4449413251618	15.8720033506036	7.80981862291279	15.1356583463185	19.7724993522298	2.61557760862006
183	19.4704433552767	16.1476031643861	16.3916888502642	21.7453951414193	24.0924543284853	4.98073075693676	12.4050452492697	18.691976968254	10.3457428146667	12.8822131757244	14.7100222019993	14.6882088332913
184	19.8601723304246	24.7763474961869	39.2661144501211	27.7231911970244	34.5018529193032	40.3918432587194	18.8768375216927	15.0992980082274	19.1369997961705	10.3257120320953	29.1821895479795	13.4193761408234
185	11.4711194938210	12.4514599421341	7.37996345657005	14.2423005193800	23.4770331137927	12.1887898819122	4.68868882785936	3.83289616592562	10.6004476951966	15.3217215860250	21.5090269168337	13.9005250410136
186	24.9218641294811	26.1365715341264	15.2098534080909	31.2909205232592	26.3959687060626	28.3014641905002	15.0431150624083	14.1910784545781	11.2937232682946	15.8360237576842	26.5007552705030	21.8717159360472
187	20.8400470549198	31.5420788644877	20.4117741200116	18.6509666527958	21.8683238750657	27.2407380948269	10.775436857788	19.9047526813780	5.70381427591773	11.4583371669425	26.6683746912569	9.92539332225767
188	18.1180628692689	33.7304387780996	22.7481006441530	28.7473379838447	56.0201699261788	36.9061311785485	18.1334116372853	22.0477134043528	15.7321685335911	16.6877974042404	28.2691966639933	18.7664332331402
189	18.0088817054324	15.9058922807264	18.2025862788765	12.9886383743767	18.6495490722628	9.69720923389637	12.4890513823696	20.1925165169453	17.5021297502963	10.6505834677543	14.7852569043458	14.224046053646
190	30.1157693999681	36.6905713899494	16.9367979201021	21.0835308533222	22.1135179812827	21.9686375327834	13.7006301373098	28.7198384745926	15.6607542299512	19.9225933966961	31.4364911967749	14.8544489030672
191	19.1337548306876	37.2789307561583	31.5837184502111	29.3731070470255	37.5093290787195	28.0072341395877	6.50239205177095	21.4160979202692	9.56846363204624	15.7988055035115	20.5875114921990	13.1096137359809
192	24.1011194347618	24.4305729918828	16.5218558048648	22.1654405579250	30.90215747099	18.8297829449498	12.1188343490678	9.0871258577253	14.1517811515674	11.3996796942689	23.9886607052827	7.23775219001318
193	18.2235916872669	32.6332092392913	26.7067896960953	25.1452551807485	31.0020173569565	22.7577365627424	13.9251117292460	22.5420895781132	16.3655016529816	18.5537453648278	17.7168477116502	10.8980181506117
194	25.9082764627744	45.6352133948326	30.3343036614412	29.3834260705923	43.3404321997439	43.3484906353074	18.2579152577227	20.9144530984787	18.8957918134254	13.0679623687540	33.4035590599567	18.397946856438
195	24.4531407880735	28.8162755870504	18.4401359461317	22.5810817623705	26.6290982312162	3.70142844752599	8.96627547224647	17.5562422865764	11.8427142989597	11.9651230238153	14.7542153316610	6.5901845812466
196	17.259587551597	21.7003997584713	42.7401296151403	27.7462368006519	45.7276663907476	38.655216925444	11.7504410622273	18.1395734401118	25.6162072445028	19.1115321291034	26.2037522503545	22.1342038775312
197	24.7266910021946	33.2978333782402	28.2516121398076	22.8829939742521	37.1141791244415	19.4472196472337	9.6044506348054	14.4952929448247	15.6085761082504	17.9937820215501	13.2698675944676	21.9040183879501
198	23.0241334441326	29.8835985184495	26.5023635445834	19.5614496390248	42.2024039687972	44.5316564433908	15.4060894008927	17.6685207742339	13.2602549317779	12.5977600954866	29.2953924918903	30.4543385937949
199	24.3997678195970	54.8857821255244	32.1488751493471	36.2587868336286	54.9495814045819	45.3947838570133	19.4241686040438	32.3734624898391	29.8327331035538	21.9659298712267	31.9383479659447	29.5313105563934
200	16.1035724316342	24.6361086646291	18.0772079460093	16.1902145362714	32.6682484290551	15.6745544464466	17.4174872619864	15.4500620022444	12.4879462726486	18.3633748346758	33.0602053324403	24.326965038509
