# Supplementary material for: Simulated data from a genotype-to-phenotype crop growth model for pepper
Source: Data Brief. 2021 May 11;36:107119. doi: 10.1016/j.dib.2021.107119 (PMC8165395; doi:10.1016/j.dib.2021.107119)
Supplement: Supplementary file 1 [file mmc1.zip › Full 100 GxE datasets/100 -- h2 = 0.5/-1392386901 200 0.64 0.48 0.64 0.95 0.8 11 GxEyield.csv]

	NL1-15	NL1-20	NL1-25	NL5-15	NL5-20	NL5-25	SP1-15	SP1-20	SP1-25	SP5-15	SP5-20	SP5-25
1	22.6220667826505	19.7016289825231	19.1585942864253	25.1370093351705	21.0099789677022	33.4551228692662	6.38429422355818	15.3973937674521	17.0723398691536	7.1497588381465	24.6981294721312	13.1081133407938
2	13.2384837101716	21.6347705856327	12.1394370147500	21.3894954743301	22.5733998237424	20.7669908282168	6.71268731649608	17.2185742148056	16.2214839928678	18.2263887633032	10.9774027949490	19.1473240920515
3	20.9253167064829	11.1006081271000	16.4743680693156	28.2829657259175	23.7795393372995	16.9684816393411	10.0312447830919	10.5573696321228	18.8519996839690	15.2597334806517	5.8123461675158	15.9145654132509
4	18.4864881333721	22.4039069364007	13.2020013808114	17.0527898808406	30.2171790991403	29.9532213537385	11.7873871063414	17.4985392632553	21.3426108582162	15.5071297218003	25.1116999592006	21.703033952409
5	15.7422854972719	11.0836524244646	15.90090122394	21.9210399442863	33.4534297700246	13.5212529764898	9.1007455302824	6.41383498646386	7.07459021754546	17.8667736610369	18.4758388835858	11.921199467723
6	17.8500559094533	20.9274591952537	16.9986021132096	9.656356348772	35.709226115371	27.3477893029219	16.5457758905278	14.423346056838	3.44415706635593	17.2772511252902	23.4389571037469	26.1273495812405
7	39.067703188732	42.3946044005889	17.4854825570364	39.9955971773407	39.0070163286526	35.739968434921	25.9284605695997	22.4965716925213	23.7993927993425	25.2521854829796	31.4140741395023	16.4678852364652
8	22.9116562711303	23.3557673078	28.1433085662262	27.6600752972331	31.8485594431828	30.3649757162171	14.7545581589314	23.7410730639614	15.9243376197423	12.7101000496982	28.4115072822448	13.6526657374690
9	31.2144950774502	47.0591439077422	21.1497815083720	32.4214384129961	53.9779108608351	27.9164004598847	19.651849617113	28.6542769335729	14.3206560519583	18.5340801544735	35.8396037272663	15.5552437333757
10	17.7908358066653	19.4463179139152	12.6018465680395	33.2348890387166	26.0977508423724	16.9148721912303	16.6262193593846	23.6692442007427	9.66692841566395	15.6540788402355	16.0674572152510	9.39329011464354
11	30.8721138533753	44.8437902044253	34.7960756125721	36.2511105700584	62.7381207103943	43.7914821287583	12.026691497265	25.1310232872189	22.0072116207987	17.7461097605591	37.5007225957113	24.2748194758463
12	26.8311375421179	17.1057130204402	6.86565575897015	31.8084343558580	24.0319142512223	25.5106819048844	11.0719609505982	6.31347537374073	7.54134585087462	12.5752655899245	21.9834247091433	23.0376939338052
13	29.4559175294525	27.1073075468274	23.6974295695224	38.7685540692646	49.468198532983	21.8901178909042	18.4890828776938	27.1254518172895	19.6660670741540	20.0624973945887	20.6667757907276	16.9437682536538
14	17.7998299115706	29.3905651981248	18.6437580124377	21.9956418167625	26.8255220196554	10.9336224691980	10.1997252347489	21.3451610185548	14.8818059462908	18.1260557265185	19.2516525261203	9.95412943400182
15	18.6414857188499	28.2951800198814	19.6171896877441	20.9058715263373	33.3332940348874	45.9754742955008	16.7786500917623	24.7102581563081	19.5804193477526	13.2265726192048	17.2193242469520	25.1676606722939
16	20.9970743748163	39.8404134321625	15.8967343831932	30.4070594193160	28.7984287597328	27.8537175160889	15.9064470480308	21.4894926069097	19.4924322599479	21.1139083615186	23.6358626254999	9.97846060870943
17	26.2927274623389	26.2584825770450	11.0239707229926	25.3779549076601	31.5580662617828	28.4699442597935	15.4558315497004	14.3668882146848	15.6340611761313	22.7232764369394	29.195122098409	20.0976497312614
18	12.1518301857969	21.5000646997749	15.8652499646032	37.9407013830813	27.8069623144703	33.045509249067	12.8427837727897	24.2874494676835	16.6765770716499	14.1087348843893	27.3129944755273	19.995859602147
19	25.6092551831604	28.0417743261982	19.8094440653921	28.546725248809	36.9069066486093	25.8053217589242	10.1456037958745	14.8596494391308	25.4236777414020	14.8951285119466	19.9569348470179	13.5970949674738
20	21.8316579541850	39.067057976106	30.2806442724135	32.2392811522128	45.6220772451123	24.4067912422846	16.1838950661861	20.2725969553746	11.4935800181804	27.0783951622787	21.3341488727716	21.5591006741827
21	13.8976715274872	22.5579352798898	17.1941157137377	14.6754457054005	24.6937060537217	31.009509622897	11.7732781968968	13.7466905720887	10.7047774592037	14.0403580682730	21.5938370963059	8.72294066481134
22	20.7008970577301	17.3890059506957	27.1833376721743	24.7438975272597	20.4220578140043	16.3486723591337	9.93800759260062	25.2346061586891	12.5014486444557	16.5581021494134	22.0265311497392	15.5891000851010
23	7.86613108474316	19.9566879005325	33.5476133509814	22.8924143422450	31.6221911185619	45.6150610247563	12.7335692682570	23.9274803882744	9.40718237362062	8.93435707947517	31.4734218821587	22.6804093407678
24	25.1232614655813	30.1543220486531	27.4374091462337	35.1959251272838	38.3082065537780	31.2842450680344	11.6687950030530	25.9244106942056	23.4794694039021	18.7389597675705	29.9047187837352	22.7727492885582
25	17.0195688929351	27.1466920298474	26.3486632111385	32.518820495037	39.0746694033156	28.5181470656367	15.8907969575560	18.6024769172722	16.7780857552522	20.3971363247995	15.9142677488318	19.3308149543889
26	16.7842865459864	26.3541598569122	26.753028881495	27.8719703635732	51.3912511776332	32.5083496544658	15.8732686199816	20.0127916418289	25.8541185946988	11.7287992842054	24.0596928454352	23.0484905095004
27	8.28555638352913	18.8945250188520	9.97798777438958	7.0889251414764	22.2361725969983	17.8121615123666	15.2155087503011	14.4442292240007	3.57210669268854	11.0353023887783	14.7146909987709	16.5379945203239
28	23.5882199030262	29.2562393249192	21.5710993582980	22.3524749367312	31.9738200986456	36.1903593304941	12.2122573002032	19.4175874759944	19.1866200154322	15.0945005659009	30.0510293508382	24.6302748416124
29	21.6086474429300	18.7342771334201	19.1708367195597	23.5586001814902	19.05140699831	33.8347488575982	15.3900211952008	14.1087423801877	11.9506136211208	19.3662473827425	21.4309560003569	22.0701191955236
30	19.7149157350812	35.7848554677138	21.2155298225216	28.9055703392038	37.0838040307086	30.5854616053074	7.26558487517576	22.9259367534781	21.7651424438226	14.6571019979302	22.2941325963217	12.9331989289248
31	17.0362433561695	17.8071330539234	18.311058078652	15.6059908077204	33.2979614006562	12.8582376121431	8.66074171189635	16.7535928189108	11.3137919168942	10.2698443070520	17.4326601616248	16.5752394151467
32	17.7206491214380	31.1191581119223	26.2517317199384	20.7477354157213	36.8862081999125	33.1543687632592	15.5066971332522	27.0948372014572	14.5968669614815	18.963662916134	33.9694003562522	27.7847018558853
33	24.0699764809751	45.2742038951771	28.3189963158689	37.7582419071115	44.941218737385	32.6338528010969	20.6708283168705	27.3871681118659	13.3978359728504	28.4042214504963	32.9325518211456	27.2009224856214
34	16.3793319446601	19.2714997219501	9.8197785561401	19.4192717487593	15.9599506534123	20.4310568719623	8.90411695768019	15.9238529977652	6.70156262711698	2.95957820716858	5.60703676414437	15.8427472963494
35	23.6181660001964	33.6132391865105	21.8889397708347	34.4566275232875	40.9649701012744	45.1541477666006	12.1212266219420	20.5534114375291	12.543690544896	20.5651997633183	24.2835684135989	25.2835241563865
36	21.1849634782479	3.62362616166376	7.74022750408115	15.3243996064915	29.498238969783	28.0623711073465	11.1932083061544	8.96475457677243	9.34364622717672	8.30273705368138	15.1097959695779	13.0313569763842
37	24.6930881354141	47.6598868810077	36.6115035052957	43.1620716206643	53.4999860745272	47.8189276911017	21.6184478833433	21.932865010321	26.1106097439347	21.4736939591713	24.5820162857329	31.852474843259
38	18.4873250199718	24.6559736487391	28.9800670675303	34.5341130195489	27.9723930917842	16.0802707059781	15.4331444138644	19.7767193074275	9.01217837305095	13.0024779786443	20.9278705877536	5.8054265225579
39	10.8251440471614	23.9661694094434	29.5466353597076	22.3130595062637	36.6444880448607	11.8050296544105	13.2520094307131	15.0001078930984	6.546232487092	11.4768810700722	19.178036306147	7.7733124766144
40	17.8393434308652	22.7027694025881	11.8327868045228	32.3431774730243	31.1873180318159	26.5713369001383	11.3415846961680	19.9322369420124	13.9292792420649	17.5954311219338	25.5482752243518	29.52916501108
41	9.55090491125182	9.61511033994707	4.66150803689954	13.2191080220689	17.0853742962261	0	2.2520129942618	11.3459877162000	3.27846620959597	11.8822029243255	12.7479920741102	7.32978593117029
42	16.0966574698516	19.7066247710407	7.07232305935007	32.1165617274307	20.7975012444069	31.2585786354129	11.3544748900203	6.44106339112925	7.97687049865827	12.7440785824014	17.5445398421355	11.9327132065379
43	17.2336525696647	26.9259332843843	24.8406249961257	30.0765369247378	42.9480146524358	23.8157492911818	8.10523062556334	25.0666928289731	15.0357799988190	16.9959267012711	28.1273681441006	24.2478932159668
44	12.9243819942982	16.5749589108447	19.9309997452054	22.7193437723589	35.4937636938542	32.1557846336777	12.2406788346462	9.44239812846792	17.4463509254466	9.56163684573034	25.2597607749247	9.80174411161662
45	20.3848026427542	31.6571507593540	17.3814652957155	23.0363158436263	32.1315541989009	25.5749753464363	7.33269521967785	19.4335105489934	15.5579145432555	19.5412762779493	21.3295855835051	21.8012078195729
46	13.7190333306253	11.4347739565734	21.4223389331613	21.9944093712579	31.0329439426684	19.0882041571232	10.0166621730468	11.5985817819609	11.7191922618500	12.0926541169205	19.5211407849956	14.8042661626714
47	38.1151482923575	48.8958846378524	25.785359208013	27.6466091741282	43.8227885346154	38.0577432529147	16.9525134819820	31.7909099501795	22.7966529435938	21.282344292019	24.19204956869	24.1499115819745
48	16.7460380302769	15.3213671494825	13.0130057694623	19.5611051006842	19.3024283609012	25.0744505999738	11.6334183835067	15.8885075571421	16.6979895869220	11.2639495550487	11.5215206631977	9.5827996881384
49	20.6052813001984	31.5982631008567	12.7029593946804	29.4098596109059	24.3775413804052	16.7321060821591	12.5437620964186	21.8027920399929	7.06937116611165	20.6385026127997	17.2987612484697	15.0127671668988
50	18.0966907642908	32.7166654030067	25.3912729882267	22.7455800309004	33.1944471808928	51.7945867458396	12.336110680222	19.6480127952092	22.1217036789933	20.1382469976421	19.1315380751583	18.4830333721496
51	12.3054350868934	11.5974799406022	14.70106811474	15.3711621920511	26.8644518835383	19.4670459314191	12.2830459735616	8.01269542477002	4.22611983066222	9.61147203336462	17.0422830133893	18.1468769125853
52	21.6634166465664	23.6908339348477	28.2876428234414	28.6131561763738	37.3933646417365	30.4920377038402	18.5429204207365	23.5839312686824	16.9286852461201	21.4411699171020	30.3405271016919	20.3882101953766
53	16.1711929972710	34.135952347747	22.8173972952169	19.0912912754104	27.0996929149626	34.2415243331025	11.9944601929042	12.225886952892	4.5278118855033	8.83505098542993	15.9299343117643	7.25510913969856
54	21.4132328704663	12.4463538428459	5.29295690711606	18.4935306824384	18.5851316444878	12.4823067813603	9.78356716738133	8.21840500326512	10.8863752314920	9.60301156894624	17.7264280177286	16.0920049777817
55	24.6074037569135	17.2417790233492	18.2440180731466	28.4498472684785	22.2494370770103	29.8929089643903	11.4284636743651	26.5144346428428	5.94079062783219	12.3488543577587	12.1992417842833	15.7120901028408
56	24.1002927412846	28.8921690892285	24.7746620294529	31.397435876926	33.4659858996497	37.0261341175768	16.4243411460761	20.8931308944657	13.1734462494099	11.4834839092413	22.5474185783416	23.1542811813386
57	16.4032559112311	10.3651503159299	12.2796028831961	12.8513226300410	13.6141566255391	22.8576034708526	10.9695761306935	11.2510295331763	21.1202315378682	11.0628188872993	4.41875276930525	15.8106450631506
58	23.7464286603487	33.7699583020366	14.8681036672554	7.30140684011764	33.8582600708512	29.6880816666370	11.4612506049191	32.3076850345715	14.8561941148622	18.4574396691077	26.8807796322869	18.2361603952805
59	21.9145650949408	22.1543427857451	12.2487793408037	29.4905630793722	30.1017995043766	22.4495266270845	10.7952433877382	11.5628563320023	6.79491567003177	20.8809166909852	16.4508653989876	20.9989684944461
60	27.4144947582792	35.2868817801969	22.0731515782927	24.1314300086194	37.7359623135514	34.0956816334849	13.5833854440401	30.8317979669793	27.6138441464659	20.5349704157745	21.7758208864428	20.0931007443943
61	31.4941619796348	43.7179684636749	30.4703476550951	36.1521514044554	44.888910677749	43.4825229414199	24.9353800487889	29.2602902398609	14.3131179379011	17.0542601791588	28.4916108754532	23.0035347270034
62	16.6591934657599	13.9391857923014	6.80924327857793	20.9132892516951	9.26579794290446	7.34728530086021	9.01127285086028	6.96266588317844	13.1771302121341	13.1453159987811	13.9727757958316	9.93345747964034
63	23.6433733923228	37.2378995660509	26.6474656299982	29.8233313723618	46.5236607025249	42.1515195057845	11.4829872632323	32.5175009677903	22.2778891634006	24.3000218632728	40.8059913468846	28.9377382474294
64	13.6145548712691	28.7653577798821	21.0816072447744	16.8702054117746	34.5373336659672	28.4056852453878	13.8470882844023	13.8866267644424	11.0822681201251	12.9969947614931	18.7543626028482	10.5805117516613
65	15.5580931379305	6.70675434528896	1.5733616267145	12.8138342924538	13.9657276725744	9.6190892630428	10.0507547340901	11.3722940942062	6.26124444712602	14.1776852154555	18.5877529969384	13.0990022037959
66	31.2103927002029	38.6426783067341	30.5408662971195	23.4083505157589	43.4194338428124	24.3178739272361	18.5638844472102	18.1199087310761	17.4804466289335	21.7872279399141	21.444875150089	21.7909034066902
67	22.2404656716305	34.9436997502764	27.382664623519	33.5043814362879	51.1036288670343	41.0095823881425	12.9734023899236	15.9709869812382	10.7033159134299	21.389706522095	20.0062749802204	21.8871491296190
68	10.6520933710782	19.0138915417390	8.94047826305235	29.3149016140145	26.3905869086424	20.1395650496369	8.66103281972701	14.0989413797184	14.3615170792685	18.9498843032231	17.3803645744338	12.8173468332903
69	16.4442812935667	18.2744640296466	13.5283703507021	10.7509116970076	18.1599861736693	26.5425566077264	9.7766458491014	9.36997150292738	4.94616444334225	10.5354126821013	25.9941273594758	11.7641348939853
70	19.0072313207085	28.8039447599766	15.0843513664319	20.2820064640612	22.5714827923548	34.5495379634006	8.77667652590143	19.4295015651334	12.7579620609605	10.5799822273911	24.2889350337737	18.8329989072210
71	17.2751400814977	27.6308827328922	19.7717401591989	17.1264297276609	34.9975830427489	35.7400631568531	15.3437354390081	12.3205628790039	13.1758559834958	15.4671912975182	18.6138765889382	17.2787365730293
72	16.0815953179926	19.5524001228391	18.6587890213164	13.4007127402322	29.3006523526899	26.0745420273438	11.3029407625174	9.3658364614849	16.9758165894943	14.2858546238615	21.1798599964195	11.7913464405848
73	21.6894365890816	31.880162183027	24.1109826829914	20.6202278477734	38.4401436276906	23.1580042122894	13.9589266761213	20.6579189084316	14.4407835650034	14.3931802185414	18.8961323739110	19.9184382436797
74	29.0969897366941	32.5973878045267	29.2224309189055	45.4179324882183	48.2664477619456	40.7826800526323	20.3096280633556	23.2959256363591	18.0144698742045	28.3039003606289	23.3591597453648	21.8847182337814
75	20.2571713107353	20.9313315097422	24.3470185517713	23.8924443120301	35.2896799312194	37.6400967151328	11.5539711541409	11.5886673012514	10.0553020458382	13.1727345392225	21.8154202220959	16.9654944657094
76	27.5917403854736	36.1897639961204	34.7824646973770	23.8936347980916	50.2683886564399	46.3741737944255	18.4739592499426	28.5285168969068	24.9137564258777	16.6706191166859	26.7781519749936	18.2734719700738
77	21.8475785153428	44.0364439845473	26.6333491451768	36.6082713467842	37.4118130044692	35.0438704429701	11.7338089569657	24.9173923104010	24.7746392269536	27.8789303690009	22.9035287980776	15.5627994386892
78	12.3310392127991	27.2733033345073	20.3367108180741	11.8739696934496	27.6229408525396	14.0023270147973	14.1072359703375	10.6149838947684	14.9588809123899	11.8332601011661	18.4651335101139	15.8057381589744
79	14.3874995013059	37.4839860349217	20.1574878846626	23.310141220552	39.5644929599423	28.3272018313977	15.1214792962267	23.4332575135949	17.2602141665313	21.3865240098057	24.5005672117435	14.7558983121922
80	21.2502589718779	32.6411592817996	32.6456411118409	24.6031182725056	27.6311510426668	32.8391872843373	19.191402176452	25.6247088389079	11.0712220081461	16.7924462368487	22.4632849591467	16.7673655014531
81	15.9572179216860	13.8866562629189	0	19.4865737073914	14.1374984116372	3.77254629947564	11.6233438917866	17.2444679631676	11.2518922553589	6.43504195588223	4.984417781248	3.28014924442655
82	23.5747735827875	31.8927613797765	12.8909958183852	36.5089486293959	14.8852057551024	21.0717840722858	17.7440083701053	15.3376856149264	8.58621494844154	19.3868920577820	26.5781618180514	11.5158771212637
83	27.5710898694508	24.4369276988322	18.5271324123980	20.4988801306915	40.1734693256614	32.598572375692	13.2515734667096	16.6118746274253	14.4311451060399	20.2307069579607	21.9662197160597	11.6886638088856
84	23.7670828687322	46.4128013668701	26.556861385729	32.8758563307186	42.6276566364500	28.5799236726417	12.7780409328108	25.6166823600339	15.1131793928803	22.6391542213853	25.8116647848155	19.7579584172056
85	19.8863604305117	28.349151975072	29.1174051023357	28.7633823852888	36.2363174765576	29.7861733971901	15.1333330554909	22.6343890489651	10.1689588028896	15.3339091961347	24.2731656941198	23.1146428769765
86	18.9895918455645	35.1907537049295	30.3697766855959	28.3150853361288	49.6556586506539	13.8972776374395	19.8479726267008	25.1770431564531	13.7896967325910	12.578490013138	27.3587536727068	23.5586446264618
87	16.2412245106660	26.9036571545447	19.9779836240457	17.5394091032756	20.0049369633317	21.0523704401117	13.8630617819848	16.0061484996384	19.5812894079194	23.6146059285509	21.2443958281934	17.7282872590529
88	15.7715303190375	18.993166605313	12.3642956283211	32.9264331984771	15.7187192292487	10.2710783468864	6.6608538308824	12.8084807778298	4.90673758650746	14.7930876322821	13.7723360384667	22.5474711893048
89	17.0497279296609	1.65050010911800	7.53149983498503	20.9137304217944	17.4980670400636	14.9430157050337	6.36999218889352	10.6768577333479	10.773183176877	2.90221448646776	5.08245236146097	10.8087078565982
90	28.6872752640003	41.4914229492752	21.6531736438382	40.0756358898590	64.4590443532342	32.7033644083521	18.1804838655515	28.7302339129137	20.0852733033524	22.2583658403967	26.529107192029	28.6296221897919
91	11.2635226921196	9.302076126533	14.7663593162353	21.4408073816876	32.4945081316978	25.8588468756312	13.5239043117990	18.7036556106998	10.8792978985343	14.5533548915989	21.1724116347864	12.6071241328145
92	18.6981208528368	13.1193937167524	13.7781672057033	27.3851761633714	28.4906078270957	29.8996871817854	7.76434832722425	12.9941495543893	8.19966502874408	13.7042565157204	26.7307639783225	11.5161957623387
93	16.4189930754977	17.4184328158234	23.2714682762156	24.3318324499456	26.3688326170505	25.4971819823384	9.30513019805399	9.35935350558079	19.422317106742	9.49458566871623	16.2496655687074	17.1582625649646
94	21.7372526847167	20.6761832549025	12.132115869768	25.8879714637409	29.0466138881545	25.4601139860139	12.3114051740393	15.7290756743141	8.49032278886822	11.6858035928820	19.7060754959725	14.5305525125213
95	15.2888971765482	15.7438899816275	15.1634125533608	9.48489808388883	17.2124503027038	20.2100144512357	8.29070806758449	13.4994536852462	1.99102955450573	8.40584380207898	8.65851747986691	0
96	15.2588512277998	16.6252520111897	25.9668343943242	14.3523447337616	30.4040009071816	25.3389238032390	10.3358929670499	13.0331431071917	13.2535232506128	9.36415636113918	23.6826080603937	14.3377273015981
97	23.9395526313185	24.8590169880111	23.5457107036644	30.8399084054554	23.271235200883	37.4397413373324	9.85105356378968	23.5317116733642	16.4877269250657	19.8045872146264	23.9522905632754	19.7359544217659
98	32.7567723776444	41.8294000377654	36.960152415403	46.2490818288941	57.1186884280477	36.6034575268654	23.3815243844767	29.4169678779664	21.8486796694048	22.2864216398495	29.3990482024305	22.2300951173585
99	31.3500345047022	42.9374922787147	33.8715981130448	31.3186522029301	58.6542267218072	50.6198897554845	17.6014003399269	23.0832371278028	28.1705116840133	17.2746109959070	35.9739855155215	35.8256746918560
100	22.3326365283745	29.5707345459072	29.5772739192676	29.8361058891334	35.4844258139105	41.9241603955369	9.21986938318206	24.1675459421606	18.3397560811341	18.7998140870015	29.9838787107806	23.9958063530877
101	22.7453232937485	22.5953410413838	19.5257310901523	26.0435421691078	39.8192776107744	29.4675549449075	7.67183036458589	17.3240576192375	21.2342584498686	13.7653971311046	16.5916747410213	20.6066330758781
102	27.2087360075185	45.0054324479674	36.8636936286793	44.0612513427195	61.75527218344	62.6928758126365	18.4960923815209	24.4359328328804	27.5534165338745	25.5241282533540	32.3986224424720	23.9538190461716
103	23.1789078534795	24.5240390752892	23.2181428639173	29.037831863537	28.0195012732425	20.7216268854304	16.1259207013977	23.0890014720031	16.9748705978212	15.4849688599385	21.194516697117	14.284531052123
104	22.9381268552043	33.7870470668261	28.5698020089668	20.1102665069786	32.8339341923163	41.3750858081883	10.5713905966725	16.5277882848454	16.4588696273288	15.7143656279643	23.2503369644635	20.7660582807003
105	21.8435295802018	31.996426823533	26.0468449029855	28.9955525780052	52.6744961692161	46.3335738527731	21.3440724867523	29.1552173185839	15.3208395719682	18.4617029125215	29.4256294819355	17.1713685948973
106	24.7117039663879	34.0912798147861	38.4091428557042	29.3527922454068	39.4243207386765	45.0127648721533	23.4635891434901	20.2564055426420	21.05628137981	19.7222003503825	26.7691321722555	22.5580163205113
107	22.4660934403465	37.4046730978813	25.4123229779276	24.2858981662403	47.5374793955202	16.5677896476915	11.5078018033368	17.7414340828159	12.5451632915013	21.723480176156	22.1150682759303	16.4791033880424
108	22.0792242453104	26.6441557601198	25.1967712480608	16.6186596998055	19.8960326796770	30.5867593941687	9.62158306400092	20.4390566639579	16.204298332388	16.746221711014	16.8568094778757	11.0136897336434
109	19.6428445168764	36.2096103364761	24.4499085976588	34.7229349060007	37.1612145596005	36.7986899510666	13.3825468244688	11.8320960196309	21.4713178564807	12.0147093269888	25.1691521533605	15.5908427597775
110	15.7718337501201	31.1421347749303	16.7904878072675	32.3742049855469	53.3534638144645	42.2727231191567	14.3681812036909	18.2272545092608	27.846425081878	14.5158900669809	20.6719554471776	19.4247365580595
111	20.4868103586766	30.0508506151958	26.4877359272359	22.4358178287281	40.7838520102404	25.2998592459708	10.2620731913533	24.2159237549358	12.6007127739651	16.6173044545928	22.4335095917744	16.5685164742502
112	16.6795384462454	11.7236062700912	19.7296963737205	13.1221176678781	31.1700761275249	8.4381138548757	9.6796547596416	19.1940774574941	6.48673023662722	15.0733195448781	16.392868683126	11.4190284809121
113	21.7211791858427	27.4728393883731	35.6673181341316	32.7812345819106	24.7309143182627	18.2586723255658	11.6344365553936	14.8557677436371	10.5851956437404	14.96370603949	18.1266704109663	12.0700273000135
114	27.6195877620941	35.8091351777955	18.2333875042641	30.7589790450949	42.5726443897824	27.0401046904458	12.5353429781119	21.8311921844419	17.1675159889200	11.3223956585196	33.8950471800954	13.5585928159996
115	19.8845552097531	25.7275005782061	23.1711867584555	27.9808314150513	31.2211579867155	22.8710814631384	14.6006683202742	10.3946412672555	9.40889563805584	13.1668460908894	21.8875931551677	16.5685727391105
116	23.4619025756303	24.9934119159804	15.4814648605898	26.4685305129602	27.0872213091187	25.1268764854874	13.1307136760967	20.1546661413173	8.9144825515286	16.6430846771080	19.92972889953	6.84637392926375
117	23.2951558329354	44.1325979911079	35.859220305705	30.2799874065086	54.4546777498504	42.135731231824	19.6323361463658	31.0351698892243	27.2416318817267	24.1107085483976	43.8244822687797	35.3967238115794
118	19.2289005579309	32.6147048759554	33.7821646165198	35.9458661038269	41.3078704313495	50.0857344998297	20.6928917703193	29.2033300098598	19.3590490845798	21.00877215768	28.4502695988298	22.9211248561313
119	16.8846213047326	17.1873016217178	21.5663933716139	21.6203862908213	15.4796506430788	22.7657677180532	13.1491968105312	14.4732109015558	17.5966957801909	7.88953740326323	14.9399308871407	16.6524330067761
120	24.6301256841862	34.6595150780834	22.3832204999064	21.4264709728922	46.7927334217999	34.0331925863802	10.4826238754327	11.1867845623142	20.7140569272102	12.8381114669261	21.466440709996	16.4682690172845
121	15.4303607074791	19.4214590528397	16.4094162041497	18.5495255928715	28.4406739388225	14.1016317327311	16.0423254096960	18.7612515591681	20.015697530009	14.2980079004934	14.2282114020199	23.3804623500052
122	20.1420445531216	24.6955173613826	25.3802807996997	26.7003420102933	29.5144076170496	26.6403303700029	10.8469580530345	16.8528996797345	19.7586479414240	20.0487870560418	19.0661406574572	13.9172367829623
123	19.2934951908312	23.7982602657305	14.7435852086013	27.3634069788072	29.6157357205677	20.3984872962268	16.8250942993380	21.8898376726370	9.49243409028422	19.7065988130037	23.650173755792	20.8481820604893
124	21.3666930844737	28.8036773993047	28.7972956574020	29.5976348143327	27.7552298065412	23.8369204497559	15.1487056321715	18.9694978427311	10.7236713899358	16.7928160840886	24.8204454523171	8.19693502028254
125	22.7335459077755	42.9360988307141	28.2959477425222	26.0255873117405	44.5857400489599	35.7888712171608	17.1571676777891	29.1614213012936	20.0924621354378	19.2788487383881	21.6043076099642	21.6139993313327
126	24.5234935659495	25.5475945918979	19.8149750646335	20.7917127705804	34.3275816458427	36.2603591392646	13.6806947242059	21.9422712619221	25.2670238818336	11.2054091708146	29.0885713930497	24.2047104289647
127	33.7386799622751	31.499213475084	17.7141976568866	28.4794146190519	36.0654759770973	41.3118023077811	15.8930323897889	19.9282462080788	22.1707715104874	20.0498878049708	28.3896436144213	23.1200244877119
128	22.9873228444892	31.334644125826	30.1116173340372	25.4576174088904	39.307080853436	30.5278167564044	22.6940802575735	15.0597856082422	17.563913908004	21.1370053132215	23.7552990221369	24.2476366311845
129	25.0487812973893	18.4622123516108	14.6294522391413	24.6487513613647	38.6217011096765	14.1567305419656	14.5429023976620	20.6020785507570	3.59177677770614	11.9251979303083	21.4442325277609	7.73518732201449
130	9.66139918621475	14.7010652880410	17.5362947926889	24.8844041868127	22.8763198763925	35.4125636241232	13.1544219416026	9.6655422784912	9.01875808335873	16.1972788899503	19.5402139244577	13.5304870505198
131	28.4529073453546	20.2975070497716	10.4357913169750	26.9106394587259	20.1694886237900	14.2004626355542	22.3737917617107	21.6242240415084	8.07766231505012	20.750133890469	29.0105198232017	10.6178984376671
132	8.76408939633887	24.9738458661672	22.9541486583698	20.2858177859752	36.2476361052025	18.8163249648349	13.4037207271938	10.8362768471432	12.1435944990698	14.2580853979904	18.6012166675674	15.6398189841151
133	25.3372393451318	34.6038807123134	28.0185181480245	37.9801766345769	42.2584433309337	18.7820387605235	15.8560004139575	21.5322130232890	20.0664174442369	24.7554198092717	26.9732780102381	12.0799987215147
134	26.6385118181182	26.0590714923424	17.9261996686595	19.9647357182104	32.8291385059321	19.5782983471030	9.31410930890121	12.5618435461824	8.50996380050312	13.0931403911347	19.7009213339284	14.6323810866260
135	28.7536910780865	28.2394297862645	32.5377521301882	29.5489890676474	33.6640735580223	29.7622954049327	16.4534785217456	35.5879334858377	23.2302430540178	16.2166194825722	32.56834081125	30.0644043739626
136	32.9323805032850	59.6923351004824	38.0421270068166	48.9237351639881	72.3625057668643	58.4780730263295	21.2089309770890	34.3839154832363	31.484586109082	22.0023454291848	31.7413042166978	45.647992431228
137	21.3897978359916	31.4111857592042	28.9187816308162	20.4087086750813	41.4935819913472	43.1477335146496	16.6030276777014	13.4161915436559	14.9972736051607	11.2776629002631	18.4743628772518	25.7774101512647
138	30.9012959543085	15.1161532386831	32.2442908633223	34.0269540114068	29.9423547702617	38.3944374058803	13.8991368423149	23.3688571713264	15.0775339949988	14.8170725042533	22.0597111080339	15.7002503441828
139	13.9143344700951	22.2875148855308	24.7567040707989	20.4924419366395	44.5484992639832	33.4163013333864	9.70886945278993	10.2654420062987	12.353987718176	13.4832497365733	22.1867152456950	17.3181098058402
140	28.3421965553868	26.8780208495932	35.0391314181036	23.5247252040105	49.4463436863783	37.4921611778796	20.0243572186743	23.2383142188061	12.7447715080365	20.8493233147911	23.5882540682215	23.5715155465879
141	11.5015176987756	7.122018302358	7.46025332175409	27.280442025125	4.92393300066475	15.8392512309060	5.9672401031598	13.5047463587911	16.4833634241713	9.94977562731788	17.6400316357014	13.4364412778961
142	9.79939889405021	9.51654256386737	8.91128102499449	17.2343649371239	27.5309949937229	5.33407185041299	8.72647570079284	14.5510973622046	4.36701866083429	8.7899544220011	12.8492479601522	14.7026395773176
143	13.0897330375056	22.8390611404153	26.7679328578123	15.0782032318317	21.3743881951642	23.3805085779221	13.0724940223700	22.3563504176073	13.0915822375491	17.1891342788734	19.2650205009902	29.6981562296636
144	12.9817694843924	21.6893450931064	24.6152973413713	14.9869195959886	19.4180410914251	31.0829459941444	9.5996931488767	26.2827435865076	11.5789857543753	1.41512372177832	15.9954856603820	21.5666693087847
145	21.9472164892026	30.0127922469007	14.6734152143791	22.3677268222671	40.3823759088511	35.9166966151007	13.3642564424147	16.6688842121159	8.1691901399874	18.5956511624871	24.0362949910052	8.45274908798012
146	15.0531664736395	12.8737758185758	11.3387110562181	19.181784303691	29.5935284296690	20.9563298788471	11.4515697570346	11.4825977587950	10.4143784213299	11.9942127736710	18.0496389861444	6.68377341093009
147	20.0294811840577	18.0097715066353	25.7152810068348	16.1336571526426	26.2202421551571	23.4002547035649	4.90464549940204	23.8533227558033	16.9154016008588	11.0292477719804	24.9558167285373	21.2829662777315
148	11.6408619501776	3.49374957364329	13.0720706498911	13.7305188592916	18.8088756074582	23.8863531449176	9.57851170634063	17.8887007449136	11.7004903124886	9.29877492099038	17.0719482524668	12.3357528312234
149	29.7701107950904	47.0964705042458	25.5932125514101	33.4847652399248	72.6585645336243	50.3044512095314	21.1836711762994	32.5771920944347	22.3635460456689	24.0995412052536	29.4810865434921	28.0440304898095
150	12.5044673264675	18.1369263092394	11.8078779104640	26.5915398255193	29.8757228907544	14.0826855982800	11.2999389155496	21.1180372297828	12.9112444259875	9.52247729892881	12.4531636329384	12.2070311281575
151	10.5925161968351	25.8019768095584	17.3071444817677	35.7974125057136	44.8251654338	12.9016772987391	13.7664616975370	14.5301946314098	13.0304892742547	19.9099019472412	21.6515518747042	10.4483701507003
152	14.9700623650261	21.8263053808924	24.7028734212835	19.1320716073685	27.0612957657595	14.4244396988678	9.12385601716991	16.6590872354844	5.54455585954076	15.2665227499054	11.8463300032659	10.8192805169914
153	18.9034751513576	21.8702389813119	28.4526313898821	27.9660527729359	31.4642826290558	34.4978051600593	9.27291514388921	24.2426341664156	16.6084213607989	12.3637709136677	26.9767845636879	28.9261087987771
154	32.0358696593757	24.7199424318816	18.2620469437169	16.9858344369269	25.4933091225888	34.8394465196429	13.5460338475566	6.61694343230571	21.4876339331198	11.5796211150960	9.94796464465028	22.2433876678745
155	9.22179913407603	24.0227731289097	16.8640576300273	18.4534438850273	18.5115288316391	30.4541069906634	14.9528846814093	13.8977343437735	17.9570908455403	14.5339887784688	19.7780045882353	15.9492353367135
156	16.2092862150483	21.7732498504502	12.7305081016672	23.3433858877932	22.4288774827487	16.9383982085182	12.8392195832399	10.8655716850451	4.49546599021451	15.7725050168363	23.6406304421838	21.2325694333922
157	27.552978852704	29.2233805209909	14.2022595568971	28.3032991216839	31.2736806000034	26.3799177816174	21.1269951582956	25.5802390128974	18.5728858539470	21.0430027630656	22.6808316632773	16.5580600166301
158	28.9627790259418	25.1184383572167	13.2928686007034	40.5865785488118	52.0149996989112	39.3044078520197	11.9054985721564	22.5462755031699	18.0418350903909	19.1160922050960	22.1247307227497	19.1143964179617
159	24.3814119884662	38.8744520076754	47.4120238641914	34.1195471687506	69.8598380238755	42.0631648603515	16.4599534503122	24.9765136484378	19.1887270035085	18.8252003954449	32.0081732436696	21.0142925631699
160	22.1303206807335	27.3848985011348	25.5628858530472	25.5427965372884	34.2302533312426	23.6502430817965	11.9421252741993	23.8598442031590	18.2912912026984	12.9757579119973	20.8979014999452	16.7101686570986
161	15.7526339732971	31.0243178890885	13.8402182312531	26.8865325059892	31.269780182196	23.4813442757015	12.2201004936953	12.5700714197555	13.0906212280371	12.4467207721434	26.022439693152	21.9833238317563
162	21.8189918953782	15.9914913428068	12.5464372092031	26.2219031218300	42.1946663203998	18.8018283691989	5.58881904808585	9.05245276040891	9.83922801322136	16.3545532887715	20.2048153540116	9.37247977412912
163	13.7062138614827	18.981301557783	31.1896678082256	21.0195437882904	40.1082739046358	36.5653358038118	13.8642938792142	23.1019558151095	22.8678355624332	12.9254424494527	21.9530632919527	18.5094981339697
164	21.8343872118029	30.5834573459289	28.2177852590548	25.3397713822325	29.1254019176786	31.3973452829867	19.2111006330077	20.6856314548126	16.6138071986488	17.4337932424048	27.6837137946162	21.9994555735929
165	26.1050202409692	39.9783629189062	15.1332341787021	31.8800294834529	40.5817299600433	34.8177893248650	18.9700711710319	24.5553336980147	4.15704038248292	22.3685875950129	19.0238225167398	18.1142915344680
166	15.7502105583417	28.7697106763901	32.2507734952007	23.7764215928665	13.3405343313335	49.4782284038224	13.7472110892014	20.4176236861289	11.3202067872748	15.0912805296505	33.2203388307981	12.9416203444258
167	17.2193940868466	24.4918051188951	14.2487683516113	14.3103072511569	32.7908586043114	18.5177620189959	17.1890829356215	19.8139025935922	19.8686614837381	18.6227068507015	26.2533846076448	17.296508909672
168	19.7423310732620	21.1359929039755	16.3771654289022	26.2554175371096	46.9066149462071	15.5762096148960	6.73109817585665	13.1764709993245	12.0386750873638	8.47749181128253	31.1275992162938	14.5072594076910
169	18.4636541585159	36.4912125042792	23.2683182202084	12.4593231548983	18.2592929593691	29.0504121783376	11.4023012375539	13.2196503845865	12.4424569222722	10.0149770775897	15.6316657002916	2.14582803303818
170	19.2428426881514	24.4688054013389	22.3756948558104	21.2977687833742	35.7833005921967	42.3642014371775	14.0501361322465	20.3021233964208	19.6049914565376	14.6094443373654	22.5772015240680	30.2269826656066
171	16.7987142634440	23.6260174871847	17.2895873426585	31.2061661408167	31.5915140753452	17.3359584186531	17.7926470744675	20.0499062537348	9.77387050310804	20.5572931628361	18.7923086000928	21.6771639579485
172	16.5074567922482	26.5043157860631	20.5717748231225	22.5631669315232	36.5194957881944	24.0545497416863	16.0003725221623	17.7094586265827	9.37660029895802	20.3127792388138	21.3420855296871	10.4571603509216
173	17.0273269568750	20.5760825602736	19.6845522993267	21.8642570446559	46.2271021213062	33.0135095998239	13.6352957362175	13.0340056056833	14.5813395731133	20.5564665968146	8.38647750457748	16.4987956679721
174	31.6550736499538	46.8559313842938	22.5964780678900	44.3771552093927	51.5446393664269	32.8586034637898	19.0688321075201	20.8336151020621	17.0928248620945	25.3895750342945	35.9400433921185	21.0142786196014
175	20.9005869950074	25.8839317278611	33.3383138203129	21.5712872204034	53.060804207423	27.6448908632303	15.3214040378545	19.2801790284564	20.5070020831555	22.5755538385321	24.8707711412197	21.1005413064546
176	15.4433193948580	16.8153548142876	11.4898393617076	14.6188709900139	36.0214099094106	13.9205199001129	13.0722532252721	22.105672567481	9.8870172008936	16.5283634338631	18.6813096365331	14.3286027410685
177	17.2650071611729	17.6021420195154	29.7558975051178	15.4199750570574	32.7712045883414	30.3623429147437	14.3810929717406	9.40195974109346	7.06536994692428	4.95351828979252	26.7022625624044	18.8211148146049
178	22.7977699657053	15.7174799907382	26.0300452475263	30.3865894832931	33.8562298181275	20.4871141335055	6.70339270015124	12.3526263400837	6.58283562948849	15.8648014230735	23.7339911576065	16.9017484825373
179	11.8261514526470	12.2885720747284	3.47811310402468	22.9705762586025	28.3544036915773	11.6246208695380	7.79126526677062	1.35878872157639	3.34832871108887	13.5545384124679	15.6895091742625	2.72546658931592
180	7.67809062669763	9.52676119108662	14.1290839014587	23.2067987357304	32.8028771590456	23.5429781334549	14.8654215464321	6.67623592539664	11.5070144481752	7.51699398419297	21.2647168737682	20.2010416174296
181	28.6783080203641	24.7604275047688	10.4382891257606	26.0389940057863	31.1028715708071	24.9163744704895	9.17913648397722	12.5726518370580	12.3188387093791	15.9452013848164	29.4604715572415	10.3742471911263
182	20.1933360595305	30.0664479179267	16.0053437172191	40.8811032657825	42.2485582127556	31.7355270914084	20.9429546508307	20.7505045911636	24.0224586037569	17.5449137298677	29.8441129047347	14.8806798827894
183	15.4198437313300	21.2239924727918	18.709606491533	14.7320966828837	33.0771362891218	16.3682757423737	13.5640144724554	23.6185621976864	12.4711356362426	14.2472328481069	18.4687548628640	21.9311704406893
184	15.5795076594924	17.0079250706537	7.50322652976717	32.1782567249254	27.6063353372571	17.4701891777347	12.9414243166844	8.3346020936637	9.26831709491207	10.2501271826451	10.7554052963150	13.0794748501366
185	19.4564979693912	46.0254867943722	31.4927279962198	23.6112321403503	35.9164371426916	30.901596089946	12.6998211688094	23.6080852978237	27.0997918886789	20.8681461018334	32.3928595855457	18.6058520569606
186	20.1109427818794	26.5596765103732	13.7183728710561	21.0856419028123	17.8378820050713	26.5248083870163	8.8286459592349	14.9862390154110	19.9953149443831	12.5275902859893	17.314765080209	15.2412851726138
187	18.7227937463588	26.8076761801612	24.9083680733758	25.1245165351520	35.2342056914643	31.4156012559423	13.0249454084499	20.8309765538806	20.0576627433533	13.7618574219222	26.7703574499494	25.6870632787932
188	11.8444341755079	25.6287495988243	22.2133679922592	25.3870617542047	30.1118099240859	20.7276620497686	13.8200117605427	11.0511902067661	11.1832878306280	13.9105181757364	19.3212684046339	10.6714117107079
189	25.3068024845498	42.0561355768112	23.8670804794090	36.5139084098861	49.8811811348902	29.4531356699426	16.5148796894019	25.0596417912962	19.7735160061562	22.6101844200537	30.1676970967176	16.0319785282242
190	8.945493975013	13.4224259292951	18.1554032849226	31.4643359363175	13.9637029952309	12.1997800382890	6.88712180930633	12.6622102940411	4.39921063589595	8.4679391469611	12.3045131879514	6.24223083113712
191	24.143881485795	28.1674544538946	23.3540051590535	28.3820414567655	25.7125832224840	25.5216711023552	15.730987316946	19.8072135448738	19.0820041207911	19.6464389174511	12.6484829693279	17.2309008179779
192	20.1911241358285	31.4937779792419	30.142328615074	33.4518945457238	21.3879912264692	25.4835693238977	18.6960683215907	24.4091884808189	16.3553939546025	20.9555773358651	30.6969888194198	23.801955272751
193	22.8755261188278	36.9895486996516	18.6269908769745	27.0481780969305	49.5250658046212	14.2903395729821	16.2059202635279	24.5922996643298	14.6464682845704	20.3845062139618	31.7070065789822	18.5492073634711
194	23.2442634348475	39.9843172714714	24.0557244293468	22.6062112942184	48.0620774408186	46.6020660459510	12.4204576625436	18.8950804308425	22.3001742761104	21.9337517756329	25.7816188254781	21.5963033112276
195	21.0445033723188	24.5734767936530	7.70694990827263	19.2852175823715	35.5694184888326	17.7001413595298	13.2195255958866	23.1767215559019	4.28255722842424	13.0287276857335	17.1086948398304	13.3742505378949
196	24.9877707836737	29.3252637599807	35.1081100441472	28.4287912047506	51.9169224449893	37.4417058163608	9.52896439742211	22.2202428282557	15.7787467061141	12.1920787040582	22.1289576819078	8.34776082339475
197	24.2500201938342	39.0514774332252	22.5441004145758	30.1085738265931	44.8020003053853	46.914164383091	19.7126958938319	20.5215074014282	18.9765509818966	18.9694855528516	23.9917748849224	15.8307540617295
198	30.3907048671336	32.8296210541486	32.1017262219718	28.6109124585709	47.1574754674587	34.8953170014055	19.8407426995251	18.5763834077561	27.3761893243221	16.5464687889302	25.0489279234165	31.1823724523733
199	19.3978525187583	27.8579598039412	21.9089304277144	28.3331424451553	43.0201745196425	15.3041953864197	15.9639522526495	19.1633665320279	6.44035774321785	22.1166492561551	20.4377118207172	11.1616238711506
200	24.7171875766187	32.4536076139927	24.4681814386916	22.1610219442348	52.5883560021686	37.4059509765409	13.3586255997013	28.0716780666288	5.77384017946556	22.0186181945628	20.5391815904919	15.9617110937116
