# Supplementary material for: Simulated data from a genotype-to-phenotype crop growth model for pepper
Source: Data Brief. 2021 May 11;36:107119. doi: 10.1016/j.dib.2021.107119 (PMC8165395; doi:10.1016/j.dib.2021.107119)
Supplement: Supplementary file 1 [file mmc1.zip › Full 100 GxE datasets/100 -- h2 = 0.5/-1394434947 200 0.64 0.48 0.64 0.95 0.8 11 GxEyield.csv]

	NL1-15	NL1-20	NL1-25	NL5-15	NL5-20	NL5-25	SP1-15	SP1-20	SP1-25	SP5-15	SP5-20	SP5-25
1	15.3836663305995	38.6086126471539	25.3252585636644	18.1000399833988	32.0665306670140	25.1498649652890	13.9658045663872	19.7140261056917	25.5245563793268	6.1277806530902	11.6745877205159	25.448839457767
2	0.907476885650995	0	14.4863065167971	20.3026151584006	23.3716303424025	19.9587927370115	7.00847896999828	13.4765812212882	3.64673955220006	14.5352587796723	10.9115689130098	12.2414016475455
3	33.6395006339238	48.7951422752262	37.1757736667957	35.9353615260574	61.7136382529	50.4709234587907	19.6972639537532	20.5276839860798	17.3904096839140	19.1518062354425	29.4656550160815	39.3626360338814
4	25.2507549011379	28.1776408960855	21.6521590097020	22.2609851813993	30.016193471222	24.024828092749	18.8444733779736	19.6514647568225	10.8348143180832	16.2883162969805	25.1102920858187	11.2341059661804
5	18.6728837068204	23.1025123392003	0.419241767827669	15.3935802214139	39.8681256528085	9.02352761949654	9.8741497235747	12.6323171340057	8.74035399682733	10.8360981791758	8.0218537449402	20.751968019138
6	28.4791574945435	34.7839085629749	27.0175055097041	31.331541968759	40.8724570371116	30.3845211004201	9.48099114311873	21.1808407609541	16.9314810946404	18.4389914315943	25.9170731258525	12.1134466106179
7	1.6327857595706	3.87424744351948	6.63569259707526	27.0023165450330	16.8539205008155	25.7864579148449	8.91645212331747	10.873531765987	5.77922146960141	11.6604333291318	11.7316117765378	3.46796200214591
8	28.2597084992526	41.9834296429099	27.34874414522	49.1701482058952	46.8674757320949	36.5992779772728	26.2900055902160	31.6321555003566	22.5591946021087	21.1207644417575	32.4862220087142	17.4685697066699
9	33.9276397270225	42.056451217282	33.9895500393018	35.5207504038133	57.5276869597637	45.8691028791676	19.5865083624978	31.3687489634611	16.4896563298610	25.6763838467497	32.9588251430557	33.8825323968491
10	29.4050927204091	33.4868092741496	29.995246449524	26.1429426185102	45.0795180867102	27.7539967686921	11.7371998409238	16.9222115058471	18.7538149730508	16.7484544219085	26.858524945962	23.0178890576894
11	21.4388146227801	28.515690172292	24.584626794603	26.0151962526535	41.0636175989507	21.0721026969581	16.1045554143319	9.70843129116602	20.9397090449037	15.0126270711964	21.3801557929233	9.3129648687614
12	24.5700345282165	23.6772596794961	13.5205481672590	26.699582192004	31.6383117709154	16.8340846563782	15.3187708077354	17.8190312096256	11.8254218584251	14.2709680719441	19.3031542271371	10.5437723034172
13	22.1741491264637	38.8445119429213	20.3711301395306	32.8450742699454	50.0319542695128	33.2312413691137	20.0700295572535	7.6588720141931	8.19284974122743	19.9364097398554	28.1754607875457	21.3590985102062
14	35.2921419633110	37.7509390031855	35.3899157759458	27.1539810329918	30.8453526973626	28.1776378617175	16.039592266056	23.3460705281944	15.4684194082921	20.3584935535669	22.7404486906455	26.9831890783951
15	19.2426286572926	21.9572708273629	31.9846196201923	24.6042736463837	30.5810943873123	22.7952656268016	8.48758144097621	14.1020584626694	4.37881552252875	9.356171496846	18.6942887939325	19.1676635348636
16	13.6293398302713	19.5390029117918	18.9372278195106	16.8326842692277	15.0755169815811	32.3553942279515	7.64847892098426	15.3733723507629	7.74639177778387	14.7524407107069	25.2106531504831	7.92751275543922
17	15.2211454305248	27.9051831042783	12.5692357004979	16.0318883453793	24.4476687431577	9.44319078571779	12.034766550746	23.2069628954001	11.4332256219437	13.7894983018894	24.6149386619910	15.7116398279984
18	17.3083145429969	19.1409948684558	6.52199173721783	19.4448658056476	30.6518396596749	26.3445688026201	11.7408216326486	15.3136188356273	12.3927869369389	10.0274074881785	12.4554066725045	19.6340658983824
19	21.8877876443604	23.9930910344289	14.1269671571466	19.8838304467742	47.6180580566873	33.5868162452575	12.707747648775	22.4503126221552	5.3407053427368	9.42578047050613	26.8060099349099	27.62893391305
20	27.8491475736485	41.0845749468346	27.7986212605889	36.2992826480774	44.3299304454371	30.5335508319451	26.8830568304372	25.4480914996465	16.5866121738414	22.3298148281507	38.6442690788373	21.9905638695479
21	10.1686900677158	23.1201391528106	32.8130413374456	24.1823743234645	41.3265952769527	17.1838401314935	9.48524105149323	17.3563794427368	6.63966569626533	9.06050057458069	26.852064857411	18.6796987947858
22	17.0054376051882	31.1875859809763	24.9886151394167	23.3605792913383	39.9183921697941	33.1242447994409	15.2294366264227	15.1328266782476	19.3754087859965	13.8686762396803	23.5462846806439	16.2933498683887
23	9.90965327020099	18.714529837532	17.9099095563559	25.8691890102318	23.4981716331660	14.6490476861769	10.5414351980670	16.1283678377962	13.2146829385592	13.4302989006947	16.6239499231839	11.9836004166183
24	19.6269632077777	40.6715249297159	17.0513367755809	25.2863287703337	47.5710127133354	20.8623930283852	13.5720785486938	27.6204940745784	14.9363528373965	19.0438184532992	19.1545401530895	18.7993356478853
25	25.9182827026097	39.0830784488085	18.7444454391016	21.3863773734321	36.5232872640408	36.7957998607561	7.81877362759807	18.7310087857643	6.46659178758415	20.2417556428836	16.9312423588392	10.4817119116137
26	25.2512513976334	26.8678134520963	30.3585567846565	32.4496233150577	35.5859081590164	29.5939211419712	16.6963050477680	20.6234808411363	16.6177473964149	16.2035672311641	28.1470102224622	18.4065664565588
27	10.2130439399796	29.792046620307	25.553886030157	17.1725009706885	31.0255316975286	20.4808548211024	17.2319571875965	16.7117339381190	10.5279441052461	19.8822071489339	13.3495612729785	26.3726318591353
28	27.8278702146584	43.524778056039	39.0308838549828	27.4787702291597	32.5654137626505	42.3031713867127	19.9393342702058	25.5132044301906	27.4714495607844	21.5601193215309	34.4252026958276	22.5323822414035
29	31.4219323457846	42.4264963782857	20.007090984213	31.9075003175492	19.0023966512716	18.7373054839508	14.2927598410557	19.7125145957761	11.8520007753803	21.4195046515753	25.5180208553902	19.6327753449611
30	13.3829731807804	24.8390511647722	12.4347668969132	26.1801547780723	27.3536616231569	20.4371149824995	13.9141205826525	17.2433546853273	13.8661794047191	11.4990376272721	14.3025896554729	5.21702609455664
31	31.7173124481679	26.8126116232581	29.9441361495076	20.8189565667954	55.4322043367623	25.5851857658690	14.6709294108526	22.5736706416754	5.25833746425375	22.3221955037452	11.2727545803636	11.7715506062564
32	19.1359343297553	21.1891009512634	35.5355060352026	33.9076668801090	38.8565331584557	29.0102784592267	14.9435383516981	25.4780794765001	19.3738031804998	17.7950270977322	27.8131224995353	22.7108426169166
33	9.8553924302557	13.5251039413694	23.1275642339258	23.9908139916093	40.6206771627257	20.4390111864218	13.8916441564349	16.8309842952086	18.3626677839532	12.8452476550165	15.6308684839829	13.4042558713245
34	28.2684549351201	42.6135009377862	31.8464748773454	24.0126049751769	33.7273682174308	24.8004351133022	15.0638254460898	23.7933566420697	12.6388474085121	18.1286752046560	30.8482647175725	24.8128553594061
35	8.71456223671616	25.4118091455809	30.3912805843179	26.9337026183827	30.9295404030324	20.8270633312028	12.9703753733490	23.5585393585827	12.9592096755413	15.8159412297642	27.2767566705573	26.4150595460975
36	26.2629798180242	29.2271147405489	18.1952094046366	25.8753224327252	34.0674486950709	23.6782528461461	10.9876145084394	21.7255974652422	21.0999497077797	22.1889561044891	26.7352958736837	16.9882582340724
37	18.5272387585894	16.9981551116427	18.0838695062868	33.5939825854423	22.6347256550141	13.5668288951257	13.8003066550710	15.2990996886020	12.3755566539241	9.43087266349909	13.9393714316754	9.44556412237144
38	10.6550487996399	12.5326732639538	24.6269268279002	32.2349142781066	18.16135261488	19.4921560482194	18.6910585257756	7.09545231651416	17.3480774802640	16.5924367719761	23.4501946353720	2.62382806099704
39	23.6829138046633	37.733061532473	11.2737004263800	39.0079851271222	48.6935150731286	32.1992025907747	15.3629467929398	26.8015427956988	17.6574048148557	14.8627785298229	27.6513429994243	24.4579129230257
40	16.6025181430414	25.6006781986824	19.6452786249063	29.4771357780214	34.2249122893242	33.601148943882	18.6945989129953	20.9612783981895	6.9330092909244	15.3755673672948	24.5847670081921	24.8635795114209
41	10.1372036612104	20.1046770772412	28.0144432384244	30.4224641983605	30.4203461877491	38.1534370980759	12.1100546519191	18.104037116789	14.2362340106800	11.9525315028641	20.6974352578760	26.4511483841783
42	16.0019282714941	25.723744046003	19.2416766338397	33.8369785556186	33.7489744449047	33.1899623561133	18.7662390841693	28.9497117259549	15.0074529449692	18.1863151342494	25.7277080064405	24.9031461403956
43	24.8524836725562	44.5406747650425	35.816679786686	32.9030453831202	52.7285019151744	42.3475415559897	17.3284481624698	18.2157470176924	16.2758334673430	29.0042977953958	32.9484673713482	23.1264285441748
44	19.7791629383939	33.2203872772486	30.5339343543333	14.0038500361276	28.4668434866943	37.1460087817443	15.0418776330830	21.3785216886048	19.2882802054767	8.65735455226544	28.0628430762327	32.0798691975711
45	20.8538066426887	28.6211451837233	14.2385515281238	30.4742716669147	43.8793930992455	27.4479462725388	6.26288382520088	25.3079347413532	22.354601163946	14.6456674447096	18.1253833182038	11.9566268876300
46	11.5350351454891	15.7222964046362	8.58578722859895	20.3702214642298	5.90318553007828	22.9408361127376	7.56009510066276	9.54539143398745	7.21168919996376	20.6257629083883	13.8190060704089	1.89538645623757
47	9.2910797848746	23.9051213302255	6.11388042640364	16.4449127783759	29.2394237417096	19.6869004117766	10.8777012936167	20.4938815876974	11.3645394583119	18.3667959834411	12.5214482754713	7.31087904951935
48	29.7276929005589	21.5992768572120	20.9554740577794	12.3981764317582	26.6840538992303	24.8051990138833	15.9702310175376	23.2805667567800	13.4881227177954	17.6184259018757	32.1316331642212	20.7166587011785
49	9.34322427475722	23.1708297201263	25.3764164784302	17.9354721178937	44.4755392675134	27.7199473926682	13.8278479295358	11.3768389857469	14.2534752449209	13.4277838850607	19.8086669242175	13.3572597821189
50	26.8082312733358	37.1051663607874	32.6929210121237	22.7562496756569	39.053331117078	34.8468385788798	21.9306903009954	18.1898224629632	22.062525349267	23.9969220479415	24.8919415835259	14.0373423826894
51	27.1719566052199	39.1425680047013	25.6059692007118	33.8837097351573	35.4429509590543	32.2165769390454	24.2670204718243	14.5337877876810	12.1894140282334	20.6267495282131	28.1228362844094	25.4092293323180
52	14.2331966284180	21.3752910749788	23.8853777419828	17.2081449540762	19.4226903942658	7.44357112257487	14.9056132721077	16.2416019419882	16.4247032458888	8.78837792703617	21.4848265975405	14.8788224993553
53	2.33284340763598	12.2374780909737	23.7712809113529	22.9919776539533	18.1093561943459	15.3701255725165	15.1684677603985	16.9240289202501	14.4193417984526	16.3232358644499	19.0636600203524	14.4576354123573
54	19.2407449427757	30.3971988823167	15.5363612519700	37.0068536652660	26.0011101949576	29.3707222998176	21.2456094743022	20.1419939384396	17.8137337178409	12.5150339142881	35.3651361975461	15.0179856426786
55	7.2241742272589	9.60974244972544	21.0818223400527	10.1209373050508	16.0831716872274	14.0475681230815	10.2945911033904	10.5395243903799	6.50084325173956	6.35433871945137	18.5800702096625	5.23085747330057
56	18.5117510583327	38.803909197529	34.6754131866967	24.8131252162033	56.7829650915977	32.0322849752958	15.6847778562853	23.8011733696752	24.5903191123157	23.5408988407371	22.6958220113726	26.2948092296127
57	26.7308479626116	43.3778568863048	51.5953636804504	45.5273220896323	56.1819444810151	56.6792130528744	24.8598017428035	39.4768746585134	31.0471426015168	23.2494785310025	35.8575813240824	29.6208200893353
58	23.7861459231853	30.8956013763729	19.5310965177142	37.0178747525624	21.5281718993723	23.1579882790496	13.2324700643625	15.5481466565300	4.41203380799198	12.3243807076782	15.6967132716522	19.0789068097109
59	20.6048946047732	34.5606328801399	20.9257875178515	34.5288616149309	37.0111832521391	25.4000044022961	19.6437498249007	23.3640455693885	11.8582401575813	27.0531328005613	16.3670915391910	7.08606143179181
60	11.6961154978410	6.10732327273091	19.4696984528351	4.00254635749785	27.9714354995910	34.1057904281764	7.33723232129325	19.883753270343	8.55218165925753	12.2512828072556	19.4450679184378	27.460695682073
61	20.4140956857983	22.9135992870901	12.6414427523669	29.4563234777994	37.6530514000426	31.7383413642438	11.3152143158980	28.8053681808547	23.6668388870061	19.2919578815256	21.835951360676	21.1536258190884
62	24.2744374927069	47.5848934364598	25.8989715000151	31.7195912247793	46.0828720324957	34.3348847572866	16.3827500653013	22.756774757644	16.4163853656573	18.7496264260985	35.5570951907032	24.0109680773864
63	18.8245204524404	17.7561283248049	15.6648175628720	15.0235617245973	46.3299317275728	21.0356810282162	10.8612606228936	20.6282289273772	6.04694638521649	5.74521774419543	19.023558660681	17.5988218611301
64	27.0695020214588	33.7246236203564	35.3914480366333	33.0387558011803	23.6529326711803	20.6403178061179	8.02828128053823	17.5765635489827	20.3341203590363	16.8005804186774	30.724037385676	26.0824721699958
65	23.1133922387828	38.308985193222	0	31.484933363744	21.5383136013492	21.8645158685089	19.1397415851348	18.2932537846601	4.29577632778889	19.5264295431663	28.1704132409583	16.8705491738504
66	24.7345792435220	40.9888993266455	39.9876277286966	37.4392428465593	46.1621891583185	35.3308318023532	19.6298251789247	29.6341379644157	22.0230141653537	23.4436411453625	32.5374187016752	32.2198718333374
67	20.2644861839538	28.6680023530659	26.5325326283493	20.1619620632417	49.4505760998462	22.2373969286517	16.0266663373299	26.4218709077682	22.9480130857446	16.0356029275659	21.2591838329547	11.1303632804691
68	18.5826120855548	26.510593048888	14.1211962386095	22.9638429436792	27.4499724574119	30.6041200034334	3.83924090847651	17.7387668437677	9.57088030883347	21.3307380234411	17.0550083059534	16.7652009109160
69	14.4930391806079	13.1354324681229	18.5827540935401	22.9016435622138	29.1096331500392	15.2316514678727	8.76313111040075	9.66482801929904	7.10414946652675	12.0683354094620	17.0073075521502	9.66406291109115
70	19.6538879549948	25.7382666374094	2.48612990487687	31.0277751259688	23.8001897438452	29.6035379859538	14.2367200139796	19.1450855695638	8.12247440310545	17.2109988429550	10.0514769573895	1.39234127423211
71	12.1492031182941	11.9409996885238	19.0631807496970	16.9669374113719	28.9366721137491	23.3929500152402	10.4544262745422	10.9287718383616	7.27549869961985	14.3806227845421	8.7205155706746	19.8254478289751
72	17.5985394311276	22.5310744062624	15.6262468277808	28.6543805787318	35.5925353941774	27.5603481213144	18.8907135300841	17.6931540387919	9.8680645687602	10.4076426130427	26.2920818699394	13.9074879971042
73	11.932105043397	13.3895268545137	21.5806224732376	18.7151686761525	37.9367903949133	23.3240132328813	15.4761109351147	11.7625936624870	4.8943915114174	14.1640223634937	20.4115310515378	14.3100417663336
74	22.0760979258992	39.8212177076301	41.2460484778236	36.0754034887089	46.2543212274755	27.4716549602197	16.2232469946232	28.3186646822756	12.0057819077256	21.4639484565584	31.5173589940381	20.5581668961263
75	25.0854855486958	33.2996293004371	33.8568590809227	35.2420301836139	38.2956754790457	38.960931098125	12.4980825766367	23.295978081834	18.3989892423653	15.0507751900304	28.9087924147022	29.3006396248988
76	12.5439501362440	40.5349832296562	17.5499282879935	34.2050386069025	50.6437862207308	37.8382721337238	15.3416568782761	26.9186574930613	23.4585115933924	18.5226856805322	24.6629550908485	22.1878602014627
77	18.0081653510092	44.05166176474	33.1003214353508	42.8987383069561	55.8027783003772	36.5304658998913	19.9477837782937	31.9874932002737	20.8965620136416	20.8155507268935	29.4365056974042	34.2687449827494
78	22.5120187899924	34.6118510515	28.8807454858051	37.8866078307331	38.6346631870071	49.6899211819152	16.9107669980499	29.2509237944885	24.2991706579726	15.6455056589127	35.0037957901509	26.6412403988184
79	18.0514258412329	26.1143240614102	33.2144167156737	25.1882875194431	30.2736460042956	12.8561099263319	14.9366598139045	26.3401764808113	7.6227749868375	18.6574406808338	19.7074990325142	21.9895459839629
80	11.1252532785704	21.0804648151961	22.9626338840224	21.6917367360437	46.2239653323215	31.7400736151313	13.7640685790165	23.2374834252222	15.4939080033867	17.7619501215738	19.5266410688293	24.1770161817474
81	27.3052257819934	34.7068437272803	21.8812400002805	28.1029580831129	33.0956830462366	34.6487121832599	16.8965155757502	36.5083388385971	16.1270329851240	18.4448392564657	24.4022692745609	23.2937540520279
82	2.07197694451505	1.94502150483855	13.4623658096061	12.4626487580114	22.3414276437347	11.7920765402282	8.30781827409096	10.7008908082701	0	2.40367758084130	9.44358475449224	1.52569985630433
83	27.4261455403377	30.0743764845509	36.2623852277319	31.3357260160286	42.8710485519052	42.6345709964279	12.5648062799190	19.9645996401485	13.8488913908427	10.3131079084592	21.3665714664931	13.7686421804624
84	26.1127339141831	19.6308191242133	24.4772388520131	7.25758270991086	31.878361842927	10.0024382548272	8.42895582118337	12.6082234824079	15.0831376648700	12.9862775158338	16.5839920977921	11.1458061936775
85	9.06276081174656	11.8570627107979	4.74298852169856	14.2779264996980	24.0143227664634	21.222714455767	10.9910317300606	11.341753212003	12.8040747790199	10.0009500253707	21.017003408316	2.72515305087339
86	24.8980428615841	45.0829077042776	25.4779315586412	30.7304309021441	34.8761323122907	39.3816511443928	13.6935599606554	21.3808824039528	26.7287751763605	14.8432899105852	18.2518229572544	27.796698086321
87	21.9495801800030	24.4284635915678	29.8593879734323	32.5707068173488	37.2299345502742	28.1130436848469	18.4274933840624	15.6135667408528	18.3788290977569	18.9289462607281	28.9244521651522	14.1238189571936
88	21.3411824579814	14.8997906514055	15.1814311302237	21.0643532386919	34.4083681003038	22.6071432432919	12.8811981608193	9.2921123891159	14.2562368583282	9.35731058799141	21.1101642820195	7.3954225398433
89	27.927901481986	23.7355995670308	18.744392216621	26.7867721218907	29.7240840365089	27.9368725903092	15.5162659961294	15.0455706138556	1.90393742969884	19.6168423158929	18.0742531360308	12.8487745464981
90	14.8769697604187	28.522894248387	21.6870340405537	15.571735822147	25.1451936807447	18.7415039590739	8.68049764423882	22.0615138756014	5.55516835279787	8.66075362630592	27.5318847662224	15.3546016839214
91	19.426755136854	17.0355262513650	23.9368155771637	12.1250517867444	38.0698141478962	16.3201213254833	13.8675798344108	12.8345472767290	17.6256583206978	8.88569542717218	14.8894833912366	23.6046788451792
92	23.1229086023435	25.6401616909915	15.1589192335389	6.40587504045022	26.0398785263381	27.7427211780241	17.1754798042629	23.565310363861	13.8376442200042	21.9869891373926	15.5170625078630	20.6266817467070
93	15.7055119687293	44.3949144848356	34.8538528668883	19.5515146935407	46.488644852456	24.9133811120895	13.3590500670116	21.0260615086305	14.2256330431007	9.61634117793504	17.2893683901958	14.8125692571639
94	33.0054931064692	33.6439345179272	32.5744790693579	25.7492531128581	49.9640532865819	33.3089808437620	13.2565290292457	28.7917168656529	14.8201765955449	15.3504600851466	22.9968124547717	32.0988828631924
95	17.0771735350011	37.4066515835955	13.4509009477824	21.0525089037381	50.2832930301472	16.7545861193606	10.5263828042795	23.0640202605409	20.3328208769854	13.851185683081	22.6861828585799	18.2113105017391
96	31.5656179257073	31.0309274295022	24.8613732619233	30.1981741316546	32.8790169513762	24.0336431186033	15.2252440616666	15.3513352331908	16.6206772760178	21.8245208753326	16.3211758028035	22.8100223210899
97	14.7263463470938	20.2901469195605	11.6995455187716	22.5257497716854	29.9649725259207	19.7055626694371	2.1301574612779	11.3310472894314	9.19847623694766	7.52531406843701	11.8696797528901	19.3109308465669
98	19.4353612777801	18.9065412182083	17.4266201002365	19.8930506888597	17.7204592042289	27.4701244276064	10.088986087597	17.5807839539127	9.01432084185946	5.15644285749998	26.5896139970212	14.8172296151260
99	22.0182585561671	45.1719974655933	28.792744816457	24.8192844825083	62.3889515373955	45.6174210539142	16.2437648749388	22.9782393861249	23.9829373872941	18.2702554236313	28.2294886888502	16.2282637137433
100	20.4623675211348	29.6634545122621	16.3295909637164	28.9383786935393	38.4248578621989	36.5294848903903	12.3245045172931	18.0001722220023	18.469727240863	0.866559611414635	7.94606185818449	15.8736662577125
101	19.9009054944794	24.5785167594758	17.5360273223023	17.9360118408626	28.1951870172841	20.7638899411339	15.6548563782415	20.8916374370470	13.5944873898299	14.4554384291117	8.64586205929205	24.4278402505659
102	12.6653464158155	24.4022453622505	3.20509736052097	19.1143045775035	25.7523341432865	17.2466443666599	13.5261381208963	21.2115290027711	18.0704828914001	19.7901216190129	15.6741438797933	18.5480980320561
103	11.1196955953946	19.6703587682358	19.7065264740033	21.5928873579187	35.2866470246583	6.69708896752723	23.1091327507936	15.1442798324736	6.39964893922788	12.1981195334900	18.8865889159796	14.0607957814520
104	29.6746693291241	26.0854819632561	12.4651698254875	36.2681358192985	45.4603803687039	18.2073627608526	14.1111413698289	30.4545556209026	13.3696685834625	24.3954070630616	30.6368746027310	23.0452169441561
105	4.58449945238214	35.9495004877491	3.04992351570228	14.9533628059375	29.3929614569403	18.2706050661214	13.6668195758988	15.3268504388910	17.9038738707089	17.1145651311140	19.2726057504211	13.3672195693343
106	19.7086346645543	32.0396834977617	20.1213227307335	17.6071889324518	36.6998497140951	23.7379165385824	12.4211812161738	23.5527314236991	11.7344597200401	17.3562855041076	13.9541710781646	20.0943276749890
107	23.8032387552248	30.4111639779929	22.1961533390028	27.6700145217767	48.7760879645454	33.4313892913405	16.1898937320522	20.2538161677144	15.4207691599128	23.2503126118554	22.3476983170832	25.0467826783354
108	22.6178129316691	33.1853046129508	18.4925102506372	36.2607150825635	28.1720804588416	16.3478105796391	13.7635001047307	28.8480613308708	17.9831681281090	25.5159586486155	22.6417460534638	18.3645115426848
109	21.8496474849011	32.7422056009673	26.9029023431279	18.9447634304249	36.5464453029531	35.3275262891533	16.8243479324001	24.1851513634079	36.2441323141397	19.6195421035971	27.7562191178378	16.2320759980821
110	21.7036621854068	31.4477015323594	9.46173936647441	24.3154359129036	36.8990662828403	33.2963992133445	11.7512712242059	13.7598238857797	18.1345962416652	14.5586435318214	20.7880287829451	31.3851639228259
111	30.7827187154506	40.3305855945218	30.6471027521474	39.2619422173223	43.8315180663174	19.1502475397388	15.1330260950904	24.0808396934043	22.6464773504882	22.8032106970781	36.6874626282289	17.808610458085
112	30.357259266814	33.287630254665	31.4767380467772	27.6435090007844	31.8708765031173	31.8157766943896	11.4076129450428	16.3321561456413	19.7183947608444	18.7122898926310	27.0058701990946	17.6954794914762
113	16.2255550505260	22.8570375692431	32.9093453402395	20.5657096916288	32.9969109660068	37.0493403676603	9.21949423278501	24.7980542958912	19.4903685942127	21.4364594939660	29.3860435557114	17.3387690794495
114	22.0646352748358	28.9820318095159	15.3711178228338	20.1126360032656	33.8434149527049	24.1019054851104	9.43786564046204	12.1687841622780	15.581504276819	12.8967266909557	23.8666172661516	11.3571749512366
115	19.5585560603751	21.2964895008479	16.9750119429763	30.0454564928055	29.7931389918711	18.7546674927552	10.2977453309207	17.3411169638943	9.6599046017156	17.2316710891371	20.5118762013523	9.39480840667789
116	18.0281003801267	24.5600310585709	16.9892966367846	21.9692235606575	26.4201421887800	16.8181440977622	13.4160463166825	15.5296770419949	7.74516941608399	16.2806653262695	15.2120901323903	27.9288710541289
117	20.7809503927703	15.2629403788671	22.4070785413377	9.79009692893913	29.8597348482394	36.1607814881635	12.1232584027570	11.6716724379910	7.24996571368148	7.25240017559792	17.9387359535216	4.75580014353294
118	38.4106358619661	69.2544429766283	48.4269534326037	54.5838809927032	64.3318508897691	65.3798037004601	22.484924842828	32.1345930812737	35.2588229365402	29.2285633095713	45.662008590508	46.4457245702864
119	24.5337661138859	43.0098379520353	30.2052413663187	35.937123291249	50.4463739944251	43.9849542796196	18.1403369891722	30.0673482481205	15.1297484025285	22.9111447579919	24.9302839696303	31.9838131978031
120	19.2532873467617	35.2398316969378	30.4046525470751	24.9225137394611	51.2143011310419	43.1168289074239	21.2977887289903	17.3195243105575	22.2919446138199	14.8808786297115	19.3756891440774	16.1804369316856
121	22.3137104209203	34.2754754847882	15.3423083835921	35.3944506932634	55.9769543529218	37.1726077628218	12.7885302491062	20.8201393418416	19.0065362080939	22.9595083445773	15.7312188001527	21.7370276887333
122	20.0528987338492	32.7455010474451	8.04420988166948	24.7389260053192	19.8650902783654	30.7414652155291	12.0065010640722	20.1068119501216	14.7398644772501	13.1186710703866	28.5972357282189	17.9042985851399
123	6.94328769899472	7.58383413481716	0	10.5228933575955	16.2360682892799	23.0596968060779	6.84257525797004	1.74075295462951	2.23949582037042	11.7831771222803	10.3185960086970	11.6587533717463
124	24.7368714929101	15.2371948394119	21.9192379662941	33.9169945597457	34.3953897228765	21.6090489187357	19.3140786759801	17.6281318579764	26.7942392373894	17.115379864396	26.7250926104642	22.228756997822
125	14.4712293938834	39.3738466207941	12.2339834352366	29.496158442341	44.6101588418214	17.4233676611626	11.9581625890939	26.5012973971190	16.0787341016460	20.2660229589113	17.2666583897793	18.0715051009009
126	22.8640860313572	15.9549539860614	24.1124398497624	37.7296417772039	41.8966238526115	39.7846365225975	18.3654106273343	26.5873519052919	13.8395345393231	18.2138901429819	27.3994527761777	21.8875593053702
127	27.7844166586556	37.9741788215507	23.9338451636058	31.1282718164718	45.9325402398111	17.2058132567109	18.8256247774321	17.7887594312771	21.1879394961108	23.6791856679016	22.1655787670401	25.9714096969773
128	8.95217114385174	13.3703199722888	23.388333944342	22.2447171766017	34.9045326868665	23.0671446319404	14.3016426647421	20.6472890446548	15.2307236254693	12.8137913435794	27.7803819013818	12.6589750381738
129	18.9003609359994	34.0313588822258	17.1391729313840	24.6579455772216	27.5410305871375	34.4918851968309	16.7700471669723	17.9958736511502	13.7183415940218	16.9486451351473	15.8580878411165	20.8447085200829
130	14.3213633035739	13.0258471771859	22.6844798303485	25.3350957532934	34.8111606355381	13.6411062347921	13.0228793202061	25.7002410860529	15.944094120644	6.72798282154372	17.082075916009	3.40928554238859
131	42.1502747697540	49.6641221958522	33.3362741581876	31.3747474049475	54.594310906459	35.9125997259254	19.0294076629119	34.7182399550606	11.9006478570938	26.6666771933931	33.0734130171130	29.2795927484146
132	22.3365130338587	40.950644704548	23.6448244838345	29.3309606225808	36.193858394647	40.5736373327664	16.7124542401167	20.3539587579309	24.5234098845001	14.2531119554219	21.2813151470916	22.1222097761666
133	22.2815278792133	36.5592997926784	26.3067843739591	33.5627116683877	42.6838556742289	34.1286224499841	11.8305139414476	22.8345654605490	22.8005364419771	15.7331236709478	20.7056587637147	17.0248830136155
134	25.7465869126337	26.0239887816244	29.2707785980089	31.9786028306017	37.3701108421529	20.4507769904804	13.3685669005422	20.6995953603236	25.6811376294908	20.2304793114724	11.9956117834449	19.604591246149
135	16.8118969322786	41.6739453143045	41.9142105062576	24.6661863894835	55.6060549727296	38.5789247916571	9.44688547635104	20.4975213183338	22.3924114197015	21.4410613514912	34.019040560777	32.7625925303409
136	10.702246414561	5.7728284404934	9.81787007523377	8.7660807729964	26.038928123094	15.2849869592386	8.88868044386331	12.7515437016296	7.73109074471419	12.1781763547355	10.6050111360161	9.86330722613814
137	15.9483067714214	21.2430094373413	13.4705546224731	18.6734673330909	20.3919299415019	16.1245377108532	15.0305239049353	17.9857947006978	4.57738521218877	14.0824978121523	24.2723944245182	10.5530183873152
138	26.7022313179383	24.647044923906	9.24481293187925	27.7452360908237	40.9997986725498	25.2665033832036	16.4690668387467	22.986233731218	13.6673603744706	15.7582106050041	17.5735708583282	22.0913645526904
139	4.33700221065831	22.0571588065815	26.8131431712152	25.3796947226863	39.2259761980347	21.0823247781582	14.5404515849751	19.9840012839539	6.52622587901428	19.0428483839805	17.2911788542417	16.3294909327933
140	20.5136695082951	15.7913974597126	6.74596185317059	17.2355766102448	41.6244497886439	27.1336370526903	12.2530681411884	17.4817952796496	0	17.0911690143487	9.5067943451608	7.41357621276997
141	18.2573344533474	34.4647598505411	22.9650620424199	45.7449017421223	58.0874914747612	17.4297997944160	12.9852391073849	17.3201976233043	13.5170342522072	21.9391957231550	25.9781337911089	25.2116347135346
142	19.9239075688813	12.7404764418760	4.24675421539534	24.8146546071235	25.2356644583762	19.3289076448418	13.7809438580863	15.7178942712126	10.2044136955016	11.0453014405610	15.8767564881613	12.5781260413348
143	21.9601514903402	26.568288690137	13.3185907792422	25.7844997270024	40.5991899763552	11.5213456163568	12.9060521798559	17.3136829368020	4.60509591437375	20.4562986250389	21.5185725418716	10.2798265048512
144	12.9737933679557	24.7780414399498	32.3755692842804	23.115002970059	29.6456895501773	25.4804349604209	7.72276632991572	21.0126759596739	10.7707187281185	14.7478488147615	28.3589557071134	7.02170055535304
145	22.6575757006960	32.3098480617551	16.9052792755747	23.0678773386781	35.0713890237247	14.6233597774398	13.6416704306365	23.1839105480014	14.2753179575436	11.4243748340806	15.2950855790420	17.2619275504906
146	12.1254724019167	37.7768526916991	37.276779805178	22.0386883912549	46.902102667418	43.5675679962244	17.9126888944911	27.2206012120393	12.5127574795259	21.1978923339435	29.7115515054106	27.6817750750015
147	24.8637968543199	31.2700425988461	23.7828380144142	37.6756967056118	49.9293986831483	27.8652265662555	11.7710755485356	29.3791666408492	16.3224350234220	22.4435943994848	26.4208443817185	27.0155864753171
148	23.8435728987468	31.347775083015	24.2898880504243	24.6527925105057	31.2486206724063	27.1281289253186	9.0767079331712	27.9023186106745	27.8290962790333	24.2859085614723	27.8979486822563	25.5527825868654
149	25.244643455496	17.6133728519550	8.76497135977584	24.6492293976464	38.4912330279006	24.2754029177062	14.992344336501	15.8661739704917	14.4693391156790	8.92590956091516	22.9367206777044	7.77611956792983
150	14.7723619460355	25.0533010341418	24.0223001101039	20.7804228211304	33.3974232590906	15.8336906488341	5.66048925457665	20.4543888425085	10.0490465054059	13.2231614169855	13.4455668114232	17.7575858807428
151	24.2354674611835	45.1719320608734	41.0306850089975	31.4675922049412	30.6462140909477	33.5896503932690	14.3599415632754	23.5866861891582	20.3856829203495	20.7758993940398	33.1914743317505	19.5141393007621
152	13.6657268852344	28.0875820795628	16.4906814321209	17.9787694061282	31.7943664839596	34.916758699176	10.2654421152392	16.4618576010515	3.19527221734468	20.3349939175632	17.358117447987	22.1578924645740
153	9.76978085195096	11.6437482191886	15.3274828199849	10.2452646906916	28.4779784485707	23.6247832417328	15.1644200301768	14.0414213772965	22.3852122495564	17.5233850737968	24.7530541689954	13.1204461390952
154	20.8216499601891	25.4494783487678	18.4553264819746	28.0913317127198	21.7010499368031	10.0450862905439	19.2567681848283	21.3859335507784	8.6847840975905	18.9109636473276	24.4252354323012	11.9206963807925
155	10.8504026261748	15.6667951728173	13.7454284712170	27.4218242911357	31.6345889625696	7.79857568717356	11.184417836491	17.9784393466544	2.18330272339359	16.0455896320866	10.5257712032467	6.25411119191614
156	9.76594672649145	20.272447032527	8.52696040684964	23.8003508941495	21.1462656815880	27.5943093632985	11.1897180122169	20.4997505997820	6.29392628577862	4.115520124532	18.1273304650336	13.1382343093262
157	25.1965482511356	32.7941504598624	33.4133750713717	28.3373306779240	46.2139854105681	57.6676994310242	20.2380211845843	28.2277230855399	20.6726661895183	18.9354449627755	20.2594257765869	24.1820656731994
158	27.0296721558625	30.4410029223446	11.8230819163561	17.5229476882804	27.2205875509134	31.1033596285025	23.3008781101865	19.0010226484263	14.6469229116782	11.0027251418790	19.9253045730857	25.2467914181
159	37.5774657259389	44.9516854474649	32.920175713785	42.9544800201352	53.3828747697246	47.4317928233502	20.4543153613827	27.8338384857651	29.4166241458346	25.5147891445033	36.7326181992471	23.5982465995161
160	25.0371720113725	42.5827268832278	27.8701381430419	40.1262301507882	53.8349601902031	40.774239682894	21.4609693192966	30.9318824914104	26.6218251854252	24.3471846077143	30.8739308069818	26.2853407246153
161	22.1448118513135	26.6940964667671	26.0586830368853	14.6634703047047	32.0097348134556	19.4304871804468	14.8903757194299	22.8315840122905	14.1826551078701	15.1945690478958	20.5582384047038	18.1160432237300
162	27.9152867633947	33.0516567036844	27.0808874103135	30.6220406228475	56.3050511737128	47.1975144654359	17.3176619722346	15.3234101140055	26.0277746817993	15.8741279970057	32.8326255602833	29.5888855323291
163	15.0231052397005	16.2344264709320	17.2393975366788	25.830459422152	33.9629117110826	6.4042090273042	12.6960022958914	10.8074659520230	1.24563207148935	14.6278930347498	18.0519018881885	13.4920984823824
164	28.5061433889858	34.8397718983245	35.3421709411928	24.1187725996811	30.840975003761	26.7235662367344	20.2268999336237	17.7407965304151	19.2284982907173	19.3779322716828	19.0707002005447	23.6848862176436
165	7.95679792666786	8.651834941981	13.0484335031498	19.3707939212575	18.67136402686	7.15887016094707	6.43115734777727	9.78884776495933	6.48412772423995	8.00794147333487	16.4311135990938	12.3894534376767
166	19.443602427079	53.7187204939736	37.1909963354595	37.8992000659387	61.5863195114659	42.0676014977344	19.4570984566391	30.7098206322499	25.7548226411563	21.0388777861284	28.205205356376	24.2178103571249
167	27.5466264663634	25.6140121277309	9.17493232708233	22.8388702739721	31.7890881408374	21.5926869974453	13.2610722555609	17.6648283634888	14.9730940817959	15.2123572934659	16.4502100832105	22.3573086547147
168	26.5969343063478	35.8947690797231	33.1908491473423	40.5538413724487	44.0990380980186	41.014403635475	16.9057939892169	31.0958526376852	12.1896492950585	23.0339976118644	28.0801789108837	30.0573878591853
169	12.8987524849161	33.8637322406367	29.3363427225059	33.5286806622671	43.0483902735322	24.4220561994740	11.6530397663693	18.3337036391283	17.2162788264001	12.4569053375209	9.30718512568364	25.2974748999221
170	15.9430287570353	21.5139902264932	15.4237097535888	30.6792706714353	37.673856647696	31.5612084847344	9.16245953233214	15.3784398691654	9.71811132334805	15.3881782239741	29.4958745642538	24.5960595753383
171	24.6535006419415	29.8928761742155	19.3743220645354	27.6471885322741	35.776690361266	23.9925888556929	13.369065787837	24.3613106910792	15.4960618885945	18.7416322094633	12.6151773935818	24.0266664454718
172	23.8465448595429	23.634850143460	25.4818983846836	23.9729566389864	42.0404503236767	26.3132167416102	9.35695580139595	15.6169657168992	14.9913816143798	19.4668988515341	25.5992883441481	16.9895475533883
173	5.31633507552117	18.3716887606561	2.00972818070844	34.4184701947333	16.8450949368622	2.96243678693425	5.73513845620064	24.7222973593305	8.14013975308604	6.91948726117474	17.8953257945220	8.07393481814844
174	23.2245570625107	35.3209558453372	17.9904224393286	28.5585560366877	34.4739698335468	39.0942840964833	10.1361986864023	23.6969268430346	15.0974411935581	15.5912628058808	25.0308076627336	19.7545086798029
175	16.3290392739249	25.4821174182098	28.0873188443635	17.9515241353053	26.3477054398006	29.850886499153	11.1151337190603	15.3798100930111	17.1933072728237	9.77446317705383	19.3683647055112	7.84296580556345
176	20.0911376493443	5.07591145383672	16.7005802755750	14.2071448869352	31.9884793439457	23.8276949409546	7.219077341305	12.3606884838012	17.1275284176376	10.8783594658367	19.156388133088	20.0639791118267
177	11.9669315248387	14.3911452546247	12.5876592205200	18.5073177236685	28.2931198030073	11.5251405918295	6.01293544241365	17.4191048228794	12.6919841087042	5.55180837965987	20.5850540044994	9.73783512418138
178	34.5902185993852	38.5448416507361	27.9544672301925	45.5188062335184	49.3320776559948	30.7765168663901	22.2079218074183	24.8390520814903	18.1769937363151	20.4117309945192	30.9293704686850	23.5826610836820
179	30.7575902939808	40.9250286990966	33.0576378592697	23.1609039535052	36.1861295238719	25.8465631117494	23.1114705596211	20.0201401530758	13.9151940849774	20.3354924664888	20.9902363795592	24.6297783192856
180	31.3630746998089	21.6376645188652	26.7144927211943	26.2942570380938	40.0608808584908	15.2116607193599	15.9105946515228	22.419158853912	16.9309774542484	16.499447907047	30.2342502783911	30.3836266642199
181	22.5075647953460	37.1910529400731	23.8331756998528	33.4496541475817	50.6999854669365	47.7803591433199	18.8973591986218	11.2075844181520	19.5021168390618	17.5586547297502	29.536036148836	24.8651592625163
182	12.3737512953128	5.36384732664623	26.6111721299706	14.8124485587507	30.6091545107078	15.0849658229617	8.06887386348692	9.1364615454739	8.18795804100342	6.65011869383795	9.67468288461708	11.3738187229765
183	18.1642321823821	11.6949082534303	9.61774529588309	21.0267706062741	10.9094775340440	43.0269574672752	8.07826134093342	9.10192545739973	12.7518772264116	5.98507560126398	16.0633368358034	14.7169050159501
184	14.1843914948531	8.12565402950347	16.14708247234	16.9478720200757	30.9714659234815	29.2660666595941	10.5003796889300	10.0616595171964	6.85733993578876	14.0554485406834	5.50477342481065	6.6452247031617
185	25.6756343882759	41.9629598084456	40.2643876436712	19.1240617537167	36.9470560150494	31.1577839023079	11.1490350131614	20.5078441916912	17.2417879237863	14.7721929621319	27.7148580017606	16.9379907040191
186	25.8694454220444	31.8334397758228	17.7663114055067	15.0532873021721	40.9983821389437	14.3130723741462	10.9299236608327	18.8828848240011	13.2268089376743	14.2808456102037	12.6700814800157	13.6781246319824
187	19.4086458594317	28.823729254932	24.0262223913968	39.0659818986998	40.2991384419791	28.8435284574901	10.3574006509838	18.7991439576221	13.4470834008231	17.7183082334683	19.3724794073911	25.8816224515484
188	29.0303137417703	46.1512269711225	36.3330406951614	39.9884700114694	52.1694990600232	60.8137988921278	21.6859230919966	32.3742052751504	24.9023404444039	24.6189673873301	44.3618996955284	28.3492362714034
189	17.0176949701549	31.0030791573357	14.0542261041043	16.8307106913363	21.7170634803865	30.9002784405039	9.52192879051656	2.38266026945876	11.0884300634549	14.7355965470199	26.1126089990112	8.46234798538928
190	17.779033580483	23.0767248830198	35.1359440667097	27.3263681947823	34.3175096986742	26.7642404652070	14.5596830165165	12.7775808032476	18.2574170899216	16.5098543538173	17.5299193788262	18.5157297858021
191	16.2811315295953	32.3568964853156	32.4093110085647	34.5160738633523	34.2857818253706	21.1736231571247	16.9420565262053	18.6441643099296	15.9659417953427	14.0727569668844	23.6059479651705	17.7154931658682
192	25.7659091560458	34.7452683891336	10.3879268378542	30.2446982421743	42.2278511135773	37.4995690978033	13.6802576420157	21.7291946515780	11.5122004220024	16.4929539996848	24.2427670505892	16.7660402982939
193	17.1326876715735	22.5314517671827	0.809355798446953	20.5911765394395	37.5160836464299	9.22229038971713	16.2911520107958	16.5624714830693	3.51697387883426	16.3206382522294	19.1946291969804	6.06182300645588
194	25.4544036595048	31.7751141538358	16.5457693553980	24.6860148253128	26.0953405510540	31.5206768742295	11.5449624533601	24.1887865883133	15.6608485619137	11.3407499690969	15.8226100431556	16.2437131667030
195	8.371553399383	20.7349876606448	15.6103792484288	20.7922025105824	26.0716834741470	13.8261719837630	10.9591043283512	8.10840907060298	0	5.05196522837719	6.88582360503803	11.7369734413346
196	14.3851799737563	24.914873323524	14.8252300438981	22.6506020576376	30.4556428205336	36.4018781315691	11.0771511720207	17.3762440320880	24.2767491702459	7.98814515213269	14.5751385647555	18.6007707368607
197	10.9676001263208	33.4305074753438	34.1440042440251	30.3432768419185	39.2472207722069	22.6488149963768	11.4063284274626	21.7929349020062	21.5145836021050	20.0959016929506	24.7637382679748	21.9453571860588
198	22.6166738943382	25.0473825576139	14.8809073256137	13.5846638877433	26.8995976955663	19.2787675218162	4.88848601299985	9.46833488496011	9.84844394441023	7.89298947839508	17.3803589171077	13.8424238890274
199	25.9146965146098	14.9051231297901	25.7215658008399	24.7568041567576	28.2037849670414	12.7251391664297	15.7737090392327	17.1732001646132	7.92519835625286	6.05822052354021	6.27857884315841	4.00981705215574
200	19.2023869996120	32.1352772838331	18.3830689836643	29.9206940286196	24.7025646479407	3.19942358360702	15.2658163837725	18.0615693427686	14.5811573734067	17.1429527013137	29.4254556894296	17.5826071435193
