# Supplementary material for: Simulated data from a genotype-to-phenotype crop growth model for pepper
Source: Data Brief. 2021 May 11;36:107119. doi: 10.1016/j.dib.2021.107119 (PMC8165395; doi:10.1016/j.dib.2021.107119)
Supplement: Supplementary file 1 [file mmc1.zip › Full 100 GxE datasets/100 -- h2 = 0.5/-1487605176 200 0.64 0.48 0.64 0.95 0.8 11 GxEyield.csv]

	NL1-15	NL1-20	NL1-25	NL5-15	NL5-20	NL5-25	SP1-15	SP1-20	SP1-25	SP5-15	SP5-20	SP5-25
1	30.4203357826940	43.7777554340443	20.1023578363356	34.1336304001637	34.6587182300163	46.7270945967536	15.1887838101531	34.6145517853342	17.6417403326556	27.6447432847879	22.2949331322381	25.7546202759636
2	32.0384995306821	41.4017403956015	14.5821933129429	35.2787753985702	36.9215429069180	32.9252441540081	17.4280452347909	20.2261421181939	21.2586707118553	19.9175247366672	21.2207901188544	11.3603015486157
3	18.8444864830787	33.5192789725709	20.1866648374316	29.1293525040662	38.7041991326692	28.0401114942702	11.1030793080627	20.9479317160670	22.1727317439246	19.1903200704921	30.6375457883035	16.9209402288803
4	16.3788468437754	8.27986595726664	12.0166638045320	29.0313853639437	24.6940219902959	17.3759089228375	10.5547652777689	11.5989331488694	2.36581778333151	8.88099482965187	27.9370741921047	10.5718246106300
5	15.4692839385115	8.91712224235227	15.6993984277740	8.17415942521643	29.9281776143785	10.5591400410090	7.86524550032651	18.3779296901133	8.39019046537434	17.7150510414977	21.3282084540378	18.6326445519949
6	23.4173960531472	12.6264207588673	13.7465144245149	24.5520722546882	12.0144784444285	25.4230091706347	11.7789432366616	17.2788107283561	5.8906746488341	4.9927855883075	21.6962602731908	3.92683981700684
7	24.4599850581681	36.6660562288701	17.0535062718769	46.7683136505497	56.9951811033198	32.3689378019035	17.0518205324652	22.2506552516571	5.84686593724352	19.3381504064295	30.4647914193253	17.4022580343790
8	25.4824683669934	18.8805099045767	22.9245514240464	24.4843825222279	51.8460517698934	34.8637772364968	9.65974780905047	25.8805702582583	21.1828226771574	8.61257452680684	24.9939815810787	20.9398782863790
9	25.2530011641810	20.9587186642617	17.4164207788103	25.0451994581285	44.4237856093028	9.7554721578173	7.58958113470504	21.0352494695595	13.3601850348343	12.0273199970443	18.9423811141219	18.7772973299669
10	33.1021248008382	34.0829967354986	30.0464551158081	28.6902768541195	45.0608133019448	36.430181303639	21.4049973899841	24.2550411886744	17.7167347143272	15.9641947402226	31.7793365848224	21.7503932347595
11	19.9100213132307	27.4379685934666	23.2774098242038	33.5360927659988	25.0412343349655	19.3405614737333	13.4134933768208	10.5389778028063	19.067318567152	12.3972115939099	26.7169701914609	17.2308752194897
12	24.8656325275110	29.1726454481133	23.2410062400347	29.1915624457079	52.3575890178386	22.3246967319992	14.2425246567182	29.0273397037113	25.5855682544897	22.5263150217692	29.0881052267894	33.8320504757863
13	22.9836745295563	27.1534196655907	26.1307272577499	34.3381677236698	30.9000965135955	25.3872287102750	15.0177522126762	20.9199562698600	19.8424072984301	17.2292584829737	20.8108888015135	15.8709850022642
14	13.1826134754774	18.2756921061798	16.7582639278185	17.1589468894387	26.6912530077063	19.8677273204891	9.6129438917683	19.1984744239537	12.3573904371561	10.4419672624681	15.2187701377819	28.1698283346983
15	20.4025800236277	25.2305629222194	22.4226216264953	22.9390929081358	41.2443248365507	35.7636319755646	17.1897669681048	18.8486279926508	14.1946102663654	5.01076522216733	20.2198258079309	16.1854182996117
16	30.8456699696977	52.2565463483151	51.2082290472406	32.6364225542865	63.1386644205463	50.2265597113878	15.7887050187718	26.0612763067263	27.8496436858533	18.1679959875570	28.3105345504321	30.0252557893180
17	13.0434129132248	2.49247368896942	0	4.80446075765021	3.73679775531414	9.56410581375578	3.20559123363500	0.130356469694197	5.76771820197676	6.2000414825596	3.55450072412618	6.25237557025863
18	24.9558170698954	33.4205702589417	25.4463157255203	25.2673012813126	50.4628319898861	42.9714194848014	10.1495741779189	27.6842907284959	21.2064214384493	14.2806694779116	36.4676003097870	23.2182940968171
19	19.6433692690797	34.40783826279	25.8578412016150	39.7642005592568	36.4970106724215	36.3929909261309	20.6305382582500	21.1769794644477	19.2238944795697	12.7950843923767	18.2975625867668	19.4252553980314
20	12.9572839202130	11.3120391396332	24.2899953644726	13.4212107902478	33.9008843809565	15.2565476114909	7.9221856550326	17.9201217091883	7.30304501834031	15.8034511435880	12.1339997180097	22.6316239430883
21	20.250758016743	27.8370288408456	32.3110110962231	23.6600528861784	40.7597561081702	24.209215221188	14.4812118664958	12.4660447911993	23.6480017508202	18.4734408038652	21.3707697950843	25.1340225067787
22	26.0391931587271	32.5748720373455	24.4786216068806	34.029941767764	43.6301899159658	37.0153315730571	14.6816148901540	20.1178792412905	7.22862778092717	19.4748186039697	33.4775366000302	24.5774435341944
23	20.4903675378292	28.3732330174319	14.4302629634463	38.9239301469743	18.9323621680512	38.9919960221361	14.9011546219915	25.8458342628335	18.0228183483741	17.1856528490803	22.9479022488447	5.54352454273523
24	25.6974384054757	37.2101292784365	27.3267307931226	34.8469629836739	48.1267637121028	41.7373268481865	10.6285659686404	21.5478657525755	23.6508781887132	18.5711073217019	27.8483477939209	31.9335887162967
25	27.6265837252296	35.0158786595816	22.6330437977654	26.5188632279196	35.4680555951895	39.3247059714179	11.5530081684069	21.538693354349	15.1575600496475	13.1894131161111	19.8015102870564	20.6018296449892
26	25.0389760591674	31.3145830642954	15.3191986886038	26.0183638353708	36.977254656766	32.8473407230118	13.3865424165379	25.0591834391312	17.9253553124378	19.5829172924942	13.5472353595135	15.0323539447017
27	30.5429320459062	36.9669531629451	27.5770337335657	39.345948839324	39.5819879895193	17.2674494938379	17.3498176624819	20.420372047209	20.0538310789786	22.8856201908231	27.1645017736555	21.0016695594697
28	28.5181682123055	32.1148089034069	25.0586048689477	34.485505171679	45.8322176389895	25.8511455188286	13.4926973129657	19.4594302185918	9.7606890227227	18.2596006098541	25.7501615861919	19.5532516963335
29	14.0265125923669	18.0833160643088	20.8329854804073	31.4995631505332	22.2468847996401	31.5869644130914	13.5965420024269	19.7794620099923	12.7464052837346	9.4182241005384	23.8455666214969	25.1608714079470
30	19.4720190504469	24.7990110426687	19.7611964549234	14.8724043565695	17.3434603107522	19.8194122640477	13.5907081840965	18.2566029525276	6.05359662542033	9.9134329569176	19.6021988498589	9.9853595926835
31	26.7868610857642	29.8731282720853	19.0540386554151	24.1552986118538	45.4235355607611	21.8062385567641	16.6927455527733	16.7774394673143	20.9310095454333	20.0046402913753	28.3889991521802	10.2569592928942
32	29.8123612290799	50.8984090301454	39.681238789444	45.1650470789578	60.9661287208808	28.5682784247263	19.6837212396142	23.7258463764348	26.5266377716847	22.2727509731547	36.7008342958996	25.6967265386299
33	29.2336445323604	49.1577052094079	28.5174760318844	47.4947201059646	49.6918477494825	54.722426451708	17.918442886485	28.8487790934149	25.5854540751232	16.4540620984207	32.875630011721	25.3067754735185
34	25.8649895702039	24.0806191467739	19.9720551409800	32.6589638356203	23.7022697748922	39.8358375676041	14.9975320606553	20.1427386967447	10.5037036239390	14.6779918266947	13.1946073150443	17.2378223410248
35	21.8049867329124	36.3370269088821	25.964995237402	23.2695281049897	28.7830309689981	35.8902769493522	11.1567090487080	20.9204045269990	22.1913015463166	10.8607665315581	19.6141307104887	15.2226453745915
36	26.7000067879237	28.7247662105741	9.84444526650173	20.1617956127177	39.7143785193217	41.043513116889	18.8240100446347	24.6795494927932	9.62252267619655	16.8452500941337	13.5118793232019	24.0606583065493
37	17.3572458864447	31.3505114527219	23.6372810280781	26.2444798725307	39.5247258946756	13.9658345944646	15.6390367414698	14.6488536921507	15.8514675739933	5.7054328275642	20.7024849907976	12.9416126847968
38	20.6208063756534	27.5445785888764	19.0672963071780	32.7520845347281	31.2407422596815	48.7716582249811	14.8399439356558	15.2405318378111	16.8504813769768	13.8602707887744	25.155702083912	14.0961170567353
39	23.9760115165849	25.1704110867821	2.73792455259885	34.3698764694166	30.2824253980555	14.9689988813055	15.6542482402709	16.2067115087011	0	17.4815189757346	19.3601216098193	3.38622484422319
40	24.6579966119725	33.7338868927342	29.6165456637953	22.2624522277643	13.7568047365312	29.2167128467876	8.7643971818254	20.9607225089715	19.0098818838649	16.3407996682843	21.8156938587645	13.9982412995180
41	20.2360394680291	17.1782303710781	25.8014223504044	17.8355493262286	32.9690774452379	38.127221449047	13.0725633429188	10.4129083708921	10.2669962688429	10.4726141469827	20.9598186780829	22.7018400281695
42	17.7590313764253	25.8973152266144	29.5171401053678	21.6028733056118	33.0187316281737	31.4258925849522	11.0828257813407	15.2561514928468	13.1596568608347	12.7511660574802	11.5339126980024	16.9579020706040
43	23.7387630298969	27.5199992003322	31.462107009546	29.6041061850874	36.4607445741724	40.2880896968177	14.3016961559425	25.7253365402210	13.6105687542185	14.7365162743345	29.8186836529397	31.6157170791671
44	14.3416549362184	26.4149084241337	24.4516483975485	15.9584107198518	39.1725949021011	19.4196124986318	12.4576298229099	8.91612426468471	7.79824876187683	16.6664625427509	14.1611889621929	18.6056802546352
45	16.3521103081793	34.5501437414557	31.9586512741312	19.2297064002123	45.7422721234196	35.4135558395072	13.3862706239586	17.5015760459446	20.7003371794479	19.6798122922137	23.9184561320594	26.8939661110644
46	23.9055427839862	34.7317688143073	21.9892829589619	24.1119701395626	42.8161190002043	27.109207193451	13.5952275340187	19.2265644570209	18.7663790329503	17.3400731290925	24.7101924158698	21.1423918629234
47	24.1709944731484	38.5765288666100	39.1518392901366	20.3899489785075	61.3171392403844	47.663123507325	17.2056835722212	31.3409137700684	8.11694855556226	17.9832859522746	38.0973689574107	27.2539801594536
48	6.15059667916125	20.103327928783	5.2774295825327	15.3550680476236	6.88961964192602	23.6816381234253	11.9623787837857	8.2089170781785	10.2707160809583	19.2456769362453	15.7778143309077	8.31689838630265
49	20.6229421425023	38.3288532035652	14.9515861762682	34.6904627980365	60.915060659887	38.840676806705	25.0733029224309	16.3247010561504	18.0891852343569	22.1868095088417	33.4270141724283	20.1652650912436
50	25.0521986644203	15.0536293377752	13.4383230345835	22.4234343678078	21.2501990315806	12.2330887005497	11.3369418291571	14.0987156874326	5.79609540022336	13.3483667460512	12.9663035341238	6.58501922473406
51	22.3430790161015	39.2664447415424	35.5702547458536	25.8851153973707	45.1925228374212	30.6085577809668	13.8817972074469	30.5026714713316	20.0484136964028	16.3229225430765	20.3141463410425	22.9634716171741
52	24.0244594444991	13.9878322564135	24.5327814506580	43.9693838069145	24.7471890673826	32.6328932179209	16.8286274099821	22.2944333695228	26.1616447844004	22.1459499162968	30.6694044041685	15.1566007001861
53	16.2801887698646	20.4081769661973	23.1473859276777	24.7303059466883	50.9397563091466	25.7266365404599	8.00338797999517	21.0463982899483	12.7413974590497	15.4028174720189	26.1876235966822	19.7443730856911
54	24.3624189651111	34.3746023820981	24.2763495658487	29.8790734535353	35.0255098420431	33.9467778889574	8.72195507315562	19.8827387528468	17.9998015533282	17.2737296951812	25.4851161320054	12.8325729581804
55	28.6079083056963	21.6433608113123	24.195417107085	28.6076505449095	28.0641860236226	35.6642537446848	9.14702351723504	9.93712930722562	17.415544825645	16.1106502682661	26.6533223561525	13.9440871485849
56	19.6609234996070	27.2897735579404	20.3865094012221	29.3665485794175	54.2311628359209	12.6119668355299	17.2051813322711	17.2946097158295	17.1292943062075	20.2155717651792	20.2291421932686	17.3600219030406
57	21.3275557381675	18.1657841292099	21.8062427238319	28.7301691124854	30.3965041808959	41.0084275124809	12.4309957309962	23.1255323920453	20.8955381208607	16.8700057082381	20.3731313882939	21.4090150378528
58	21.3988113521822	42.0868028603662	28.8788249950626	35.3346493306084	53.1292906407578	52.1521904637627	21.1215845102065	29.4132372522692	27.0585561822256	22.8871255059560	27.343265511917	23.9644801444508
59	28.2489104623098	54.1766980519719	40.8664278596731	31.854285934232	61.8638062604571	51.3415243371738	21.1779925942461	37.6397774302906	32.2600753135359	18.2937222513669	34.4604313069374	29.7594600532817
60	20.4271326706781	22.8944231534720	27.650354962193	27.2519176299367	43.0095168616542	17.0229172805051	13.975104190636	21.2985981721927	11.2830000309103	20.8165852248319	12.3804141662957	16.4265700818357
61	16.6462453893714	6.6987442877868	7.52599079561895	18.850717982155	14.3569031957308	11.8534726892203	8.92217784739101	7.75858589238938	4.28058974504957	10.1410949091823	7.63864217616906	10.741275554149
62	21.6983724197298	19.4564094747379	16.4635832078137	28.6074711820555	13.6061195707978	33.8809787150815	13.4757046797804	27.7938690336497	22.2799834225365	15.6252391943578	21.4479260524919	14.2355420211696
63	11.1293537753873	38.728679302065	31.3740920186295	33.5229617317455	45.4065305983297	35.615509086846	16.3991807480559	25.3371111045028	14.6799706508959	22.2093305944839	29.5916576072096	21.3417751246724
64	4.05807693961134	3.28201099184708	12.4531356552857	13.9842408171744	22.8231537175015	17.7121967955861	7.87967870574945	10.2307234396055	11.5387615359166	11.8607708253600	11.5148825855345	7.66320460023168
65	19.8631596326444	29.2362004337683	19.2369327494245	26.3679921046473	35.2846718370645	20.1674113274363	18.4118520054659	22.4904178871002	12.9673415148354	25.194738381104	14.5596802742683	12.5197549694293
66	20.9957101916208	18.7817005776978	26.824475337572	23.1535806344573	32.1914317278359	18.6681014052096	14.9003165619498	14.5774068705311	10.6801163396877	9.72351884973367	20.1781976602781	16.357496680504
67	16.6185564929874	19.2702952215081	31.7871153068382	29.1639820984471	39.4421521684747	38.9063275281196	11.4511475081519	16.7275609039033	26.4347120885724	20.7447771375219	17.2140489267287	22.0984310320667
68	17.4260377686399	29.9421758607232	26.7835115281712	24.9181074969505	37.9324830466868	34.1144317372596	16.5239138918309	18.8738467722388	22.7039498252238	17.5098708114186	27.5244831435435	19.813322746282
69	25.8638043498971	27.3267935631065	18.6637661568303	35.9495551463382	24.3147635350019	15.2547800504251	12.9919099678894	20.1972207682869	6.3196782057015	26.1181720296459	23.8102698091854	16.1216680626681
70	22.3747500488693	24.2613128990659	14.5430149369963	17.381909534062	26.2120018218854	0.105804580090144	6.12629958851704	15.8927587879160	8.0129767342125	11.1223136662596	16.1070952254334	15.3922942751782
71	26.405086900558	41.0071475006434	27.254344899111	37.6571849193811	61.7558157946361	30.4324260569229	21.9441260663926	20.3724356799080	11.1750425928797	21.1764043492404	24.3433364539289	26.9306029746753
72	21.2621843734130	26.0610743334817	20.8148990111036	35.8754506781828	26.2443109998587	40.0066669960688	11.9852594648402	18.5270414654276	13.4026225434414	16.5016501015812	24.8894340990846	17.4254763521464
73	23.8406801879447	29.1686328598295	16.2684119339784	21.2682608999608	38.9478665647969	29.7212272555699	16.2978272711719	12.5222992780577	14.6286609971772	9.4225319094086	23.4752845994214	18.8534699906099
74	20.3780795035951	40.3484071353335	24.7158993679855	42.3169530710242	49.5897685600703	41.5169074350819	12.1628495666625	23.1083574264795	10.6356829888915	7.96266152377747	25.5568191335475	17.7053351661150
75	18.2133076926385	19.5763337412531	30.5941045420727	31.8308110291936	38.5887912751076	26.7741225719231	11.3225089017994	21.1885960731185	11.0823497947059	14.8777414103754	11.4785685641454	16.2992488686734
76	6.71627819568717	10.3151962525525	11.5871066768739	18.5533504023421	24.4621839155243	8.2781613209036	5.68512143933654	8.60885280359384	8.23328249940318	3.16844182214454	16.3443554227046	12.4084660635054
77	9.26088928238069	13.4928850901875	14.1257331034323	18.2425999585389	24.2566580690220	17.4680442905433	9.37919423207153	16.7891062112762	3.57916136097600	7.68360144754205	11.2044231735874	1.37764165424042
78	8.84566352733808	5.13290458208493	11.7834773078559	22.0827204198088	27.6398557747501	10.4735577116644	7.60464401478409	12.4054429929575	9.34395449563133	5.6669881217788	16.2016297591024	4.62461578680216
79	23.8042390462539	33.2851295963354	16.2251970186693	21.9455366630458	36.5245565257489	28.03746150383	10.8686400870022	15.3992027945325	11.8256779996836	17.3021537191443	21.2418570297990	16.6316017238438
80	16.8007913904088	23.6052342466399	23.5224425961638	34.8054236710389	39.9212684565408	42.563412522998	14.8472855538055	15.8822400944053	17.0207881513197	22.0344293522773	14.3420206566740	19.3836430590827
81	10.5822358002910	11.4446734059913	7.63901457397931	22.6276547390853	24.9055388572193	26.8835448822451	7.13446966676663	15.2019050403716	10.9466462599549	10.1295588455767	19.419891600155	6.85516227992257
82	24.5565224011394	39.747428385825	26.0839877544873	36.2554635099543	36.0116628771039	33.0082235257882	19.6149997475841	32.1789880516962	19.0028592746692	16.6275715674758	36.6212685707937	20.9522878938953
83	27.4421974760294	21.5174259117395	28.9673002075824	19.7510104755354	27.1201550752204	16.7151414920204	15.8680981307175	27.9147936678329	10.1500292806699	22.7781672995319	15.0243175298831	19.9237818878544
84	23.3246810754486	47.6505361813425	34.7381689828810	22.1551410108983	57.9912304447954	49.904202581608	18.2130407740033	29.7893902347200	26.7551758670145	17.0853434888457	23.0625476580117	16.7274638992651
85	14.9770665448371	14.7614743671822	13.0182873939589	17.5660594191269	22.6475048836788	32.8009860010796	9.20928687340372	15.4882942588327	13.2934034223020	12.2415086691094	17.6402544469997	6.87367778833328
86	16.4113659797881	41.0652317029053	28.754068932797	31.5549320831887	54.4107161272876	31.4050621964994	15.7591433110189	20.7158028146542	21.2265817925267	18.5422150513573	26.5944822853666	28.6760011254450
87	17.8565249703462	21.5069723720513	19.5149056682104	20.0652573878644	23.7784085712301	31.5060418358432	12.9649963435374	23.885467297446	15.0774501896696	16.9647292513191	32.7362189709114	20.7932739022401
88	12.4406495687916	40.7503942706227	18.2928931530959	22.1751199951868	42.0109811728434	37.0060566635032	16.7098276938754	30.3079650030027	15.9069470018454	15.2707765916584	25.8560599409294	27.4877133331419
89	31.0752791304504	39.9417723675273	24.3992916907194	36.3965846080246	45.5963926417713	25.2562952882488	17.3767486219876	22.7124946205321	18.8315557393495	21.2972144264847	28.7200007346471	17.3708489761399
90	24.6593440581583	34.1688943507024	15.5624916085950	31.9499138310138	32.1922663745027	23.7468379635395	15.0203183678027	12.6282439807015	6.42813931091582	15.8291422418975	27.4376545479759	10.8882250565931
91	20.9261637101627	33.971640984867	19.4757797230131	20.2986026658735	51.6032341064741	28.6983477967829	9.89556273145578	18.8628404152714	23.5762378033245	25.5439989330184	17.7312064225699	21.9266939329963
92	17.8477467484432	27.021049081822	14.4530352787874	28.0090708962054	29.0916119726408	10.3883728595488	10.4196006556103	14.0749380766064	7.01721232763678	9.83029073419559	15.6388822099931	15.5573094161447
93	32.8925159768633	47.4507534780314	27.8928843413557	40.3722548848573	37.1693340937599	21.2823785352084	24.3203497249942	22.3070638582289	19.7727691245513	27.5789280484788	30.9611430883560	24.5470443335979
94	25.5045674446054	33.6399063115606	10.7349615498686	24.3370814458688	40.0163751515584	28.3626235888187	14.5526632397865	23.8993461419609	26.3492495592117	21.2587361056614	22.5931971873377	18.8443222802335
95	21.2869741056908	23.9316678473342	13.1681191622459	26.2557670190399	39.4785043655197	23.5656194420456	15.6296114209922	17.6990438452873	14.4419559170714	13.8295838576349	17.8706270207509	16.8746633125843
96	13.3575700871477	15.2348117015485	22.9370521337827	15.4176469285754	30.4841284984630	26.3155816560035	13.2075087869117	18.6988201955621	5.07580839280284	10.1220704135748	21.4777395455372	20.6773418732991
97	23.5796917101290	14.5295170649957	21.7133052746008	5.36280168050641	43.9003933828613	20.2758010378159	13.6034431607433	11.4816393594249	1.86542544399239	13.4377347630892	21.0146882023730	8.0039509979632
98	20.8468705078763	18.2574488843359	19.4945495221979	11.4550503305180	1.43535120925823	18.0065623634745	9.75242966803897	8.22638413469215	8.15176716892329	15.2759086022829	5.20828303393441	4.94338465067697
99	22.9539652681664	34.177958259384	12.6657678079764	24.258998324405	45.4798710920386	26.3297406786769	16.708678599089	18.1532592876293	18.3722010363729	20.4347545187217	19.0960443351306	12.7166061877666
100	16.9989089533509	39.0629820579743	34.4533934324904	30.3261310991774	33.4106898861942	26.2186808682516	17.4471977573770	19.3614857662845	18.4101869284598	17.0343951592900	33.6816626330913	37.4521582923273
101	17.0583071765328	2.23330949384502	4.92534172828682	8.25550793016807	21.5364262410352	8.38993990583091	5.45487850800235	10.7256017002719	11.9048935035136	9.3202136635577	18.2256526475512	7.97363505776132
102	18.0762590875614	41.6023860485368	33.932269298793	22.377259575079	46.3579169684693	47.3313937895257	14.6023052991072	28.3151641128315	24.0894950869126	13.3923191357183	30.0815233093314	26.2452353847826
103	19.8969636127340	31.8995728829843	42.7370081436584	28.6207571782383	38.490945343202	36.0882449509803	20.1848746367832	26.5681947261340	19.4985402479653	19.3135438247206	30.8058730668684	23.4231453206269
104	19.6428828623546	21.9886953558118	24.1943010688283	25.0598288204628	30.7056546684644	39.3956521399016	13.9160124564023	27.6238811996079	19.9572033283355	14.0619994167440	22.7619520534771	20.0541123537822
105	10.4612914282014	16.2895581370867	0.893430180235596	22.7031168677815	28.7416743179204	28.0245966015825	14.3151439050858	14.6297914555402	15.7078297273821	9.32182581611974	17.4248516289441	0.692801512870803
106	10.6927268777378	28.9162949722528	21.7473864337255	25.9506128458119	42.8857881505662	23.2299026197973	14.2195676222557	21.8954569067406	6.23693805384065	22.1592745889169	21.4826872525649	9.36830952525851
107	11.2970103798270	10.6310507180789	16.7521211473032	13.1157459302203	27.5437655714857	26.5346282761001	11.6106021834523	12.8022919329799	11.4783654197005	10.5056172176387	7.10192919861153	6.13473115596784
108	14.4896831127118	19.1200988187530	27.6819357638740	18.0292499435671	28.8442283422056	19.1652219228021	10.9108025546201	13.6421799673771	11.3541169829667	7.80004225785631	21.1244273231403	14.7868473819398
109	24.6117422784684	41.3201969983964	32.0754046193166	38.4177451838942	36.533281299032	33.2511421851212	17.0212741817721	24.3966353343161	21.0448551421738	20.1179230501555	26.642185411058	29.4072565800135
110	24.0512572035127	40.7782744464212	39.217196078926	30.346628371835	49.5768110642244	31.9811148732679	18.1888539404432	30.9366623657287	26.1645071171149	29.6690781275568	32.3516872024507	29.8505445687237
111	16.2073566582501	25.273723951285	18.6973641869553	25.1267926172644	32.1874124627826	21.4649504325620	8.18651572220725	13.3613759010360	10.0783196144754	14.9392951004988	16.162139019645	10.3056655008418
112	23.4485442524831	39.2313964457318	26.2689176782923	43.4007400035247	37.5256870360193	35.9076636536311	17.9092077496206	12.1420499709079	21.0152415302542	13.5735428853632	20.0154395673573	22.9555442299085
113	15.6823237222100	6.92962848066738	16.3983020481406	19.1401472979913	20.5263855634486	15.8723268043361	17.0555977043664	10.1144057350824	10.5350221211527	11.2126171023211	11.0053539602895	12.0697226401481
114	12.4236846507679	16.9618259640320	7.49313816996602	14.5812136754208	27.3146894086108	4.01118945530704	7.8349787304955	14.4685460017075	12.6813720505223	13.5837962338073	17.8466739183857	7.86675271562277
115	19.4542811753086	31.9571733802991	16.5875077365665	22.1267984345362	53.6382522644032	25.7823119882298	22.5881554065745	29.9123906384007	13.2039532631123	19.4619415822517	21.4224645169561	20.3849541346063
116	7.32523339628792	24.9937871392952	7.78738353535485	21.0365673036577	17.2123524210107	27.1648683782297	17.4820469571777	17.6868630673263	7.425418402813	14.9395381840923	18.5611127348979	20.2420497284930
117	23.9747967695774	42.0438145645587	20.3256998243743	36.652738157929	58.2483953147299	50.7920424317269	19.7952336814355	22.2289995763307	24.7708049408716	24.1281535762402	34.0458752199659	21.7505488615068
118	14.6361632707648	29.5009416845818	12.0491531139998	26.1414859493729	36.351186918224	24.5899251403388	17.3845038520726	19.3338561151289	15.4832127143652	17.9114935413903	14.0563654510954	30.2614866706003
119	19.4578781015828	21.6097455540434	20.7620436287732	21.9521924248227	45.0585244533653	33.0560719756613	13.7946938568241	25.8384711517758	13.5489647462242	15.4103896236203	17.5880112652973	15.3894645830109
120	20.9936748002760	39.3189069805743	33.5096407891972	37.6720807416474	41.7588255416151	40.7348926030834	9.51810885766454	18.9859473698142	17.4572225896977	13.6583357907808	25.0757222146595	16.2212844153157
121	38.1466855481435	34.6254964763816	26.8980738740035	29.8748094381441	37.9590625876696	26.8022310578231	10.5961651996539	15.5019265987082	12.7837790387344	19.0910591649316	18.0392619213443	9.59453406630443
122	15.9250040282333	30.040066889389	32.7932031695359	32.6658330762262	52.2470483941913	44.8598512345316	16.7442413001664	22.3168166739665	11.4730057343903	18.3234264956977	25.3601240759789	18.2962914583177
123	14.8007049502606	13.0792000430417	14.6179313232754	25.6493880932859	16.8762329543745	23.7574005719642	8.20380731303785	13.0112869385426	7.12471692539481	8.61161256903106	9.67471189095514	8.02021378033307
124	26.5409761796641	55.6756500335708	26.7121821548008	34.903387484515	56.6350836636176	37.3128479156707	20.4526712205835	22.8855534529723	22.0872130018719	25.870490793287	38.5873628287384	30.5585215520729
125	25.3487563545287	18.9956784699225	22.0987381101982	20.9627648738153	29.0863866853002	9.95426189852186	9.58027131269906	17.1578831960336	14.5717253894377	16.2794140649293	17.0171642266986	12.8484631966925
126	25.6336513877065	24.295705960879	21.1237922741078	22.2823640986033	33.2122154923835	24.8433057249925	13.9263695558991	19.0004911656365	26.8190044443649	19.5083354085589	22.0402988621328	18.1422578260175
127	25.5748828454235	21.2042111995363	20.2727011107807	42.335100272612	31.2109424096732	20.1022648278086	17.0476512834878	28.7222248584296	17.2111653252655	19.9029299149658	15.288052774821	12.1949062605097
128	16.4110432972115	23.2176557647457	13.2857514297657	34.2311175343846	45.096016910409	26.428007919451	17.9738261937625	10.4648171397995	11.0723983262393	20.276884156859	21.0757545720867	8.63209770807766
129	13.4245222230493	19.6090306474369	14.1732482841060	30.1296738221323	27.7137526965096	17.9116548195785	8.71440158026386	14.3204183921351	13.4964546632599	12.3535572935974	12.3942003793262	11.7753513148708
130	20.5071931458552	23.7039529472818	24.7227777426349	29.5738303285553	20.1018758927885	36.9315040426061	10.2361865894056	23.9068566353187	11.1307161102073	18.7532431991909	8.1607696604785	12.5046726448442
131	12.1304954517029	14.2227003735935	17.0879365798147	10.3319564816254	25.1519810409002	23.2187592121562	10.1799037620308	13.6670416032728	11.1066356355814	3.44705203868494	3.15808665844938	15.0510963855536
132	16.9535581621872	17.2066564540649	26.4622139061733	23.9257784734919	29.6394385902474	37.6745497824104	10.3116592934894	19.1739779543411	12.4533352494562	12.6035039822701	25.0156897176719	25.5844327559677
133	18.1252756076952	17.2473019348594	12.3753239817065	21.2539765099256	24.5779665877857	19.7117883321785	8.22919956967413	20.8702745958210	13.6293907246783	10.8863248298425	12.3168414366363	10.1314636859402
134	28.9097667505432	36.1507307380162	24.0922921403252	32.0917337039368	46.9451166521911	20.8770654870391	19.4104762960732	24.1528612663855	16.9230000481325	21.6636512247982	26.9419856386512	27.0830528042506
135	15.2903686997444	32.6767520257747	25.569394620074	29.1649202225242	49.0578938857646	27.7341389651587	6.57095594218193	20.2184454685188	24.0366823629115	18.2517085736510	20.5032869037203	18.8453157910106
136	20.4679783938268	24.3281229704318	29.8090153252489	24.7971512590590	42.293740784419	42.0031728223802	11.7188522399027	18.7915151716935	9.88398105715306	9.07164731644312	24.9923659453181	31.3752475160676
137	16.8643469376669	21.6336145187699	13.1513203433582	18.7934929007855	26.7973636148908	7.79694350604835	13.5393472017836	25.2242901036162	16.2807104747610	5.60510784760199	23.3373735234174	9.52718020879463
138	11.0121108979296	32.5975010331914	16.5932456043075	20.2763897467017	36.3609758800586	26.8271055154403	14.7226323866951	16.6039853871025	13.2052989345855	19.9978133186698	26.0084982813911	23.3074677587897
139	17.0319355575807	6.47973487347521	13.5998834389925	7.20966673885403	34.5757289061861	28.6643428018237	8.37160241185375	11.2872474991565	7.52244102809106	8.87509611103278	24.6015894048344	22.0677075516394
140	18.6607221363618	26.4515775207168	27.4801897165067	14.7673456806333	40.5235630664324	51.952918302948	18.0415374615691	20.3590223442101	20.8309340383807	24.4550783660968	22.3835061175629	14.0842543783246
141	17.7390576669581	25.9786735767548	18.8821896882607	20.9769925586046	42.3250484537205	25.6939527085692	16.4137377824535	19.8770324505981	17.5370131587078	13.1759790852756	18.2282596869777	12.9366683272965
142	18.2500656236165	33.0362114981912	23.7555441232343	34.74689453743	45.6831920671345	29.0142400149957	12.3563865711942	18.1885094217571	13.4612161203836	23.3852524298411	26.4511310733712	22.3464384051109
143	9.60872714979216	0.836693289222573	20.7528910160773	23.3224089112266	16.0516032172937	14.6486792348997	2.31996273725056	12.3002967752703	4.46186722664365	16.5968862055325	12.9251643524235	12.1251512138346
144	33.3983777119445	45.7471365606364	32.9973593038951	45.1452166010644	45.0227123726917	51.6552622944766	23.9650306807605	30.4528112885949	17.8571866979731	18.7873340748248	34.1717426326222	34.356944447399
145	14.1245950269712	7.75484205804295	12.5223101465973	15.8356941980757	21.739741923943	32.9060696508518	2.37026572346947	13.6312674838339	14.5104057893651	6.62709911925012	8.27884903828468	8.07116860797039
146	23.2945583891913	41.5982989053302	16.6061889230896	36.9041033893504	34.1629093497163	26.0311524232884	16.5899722875683	20.166167117814	20.8464569009426	16.6201844586387	27.2445727235665	11.3824464589892
147	25.8058128555964	33.7406956388609	37.8211117726001	30.9498888787047	51.1392506359153	31.3881227830272	18.9727265848274	22.8894641258386	21.1676218036374	23.6557857932611	32.7842012797098	22.0248448055586
148	22.2007143482646	40.6695303435766	31.0622089015484	29.8776498615394	36.8305659500008	37.1888639402354	13.7312407874724	33.7351663423871	22.6492513195135	8.50520979419735	24.0112392828866	13.5531694499797
149	29.0942792002670	22.4415887733080	23.5821686193887	27.6898144557686	46.4480641927282	37.0820090387196	13.0447291401172	22.0678131623259	12.3637359806588	16.7879683071189	10.7798052902485	20.358148192757
150	10.9440558457860	26.0247280024502	20.8420445600565	21.3530664278462	23.1174950663497	33.4192339808476	14.1982565322821	20.0025941286651	23.4618716678462	15.4986494631399	15.5950617559783	12.7754573962136
151	21.3816955982042	21.8141851881197	13.5424385247762	24.2893581967684	28.5323312267977	16.0654435264349	7.83669481278047	8.71510159318508	19.9355168391304	14.7519321837456	12.6031838620864	17.0493754029467
152	19.9014071728531	26.5446814706746	22.2819067898522	19.6840338634489	41.5836591199294	32.0886561452703	11.937354370152	24.2010067964152	17.2298931038673	17.6816338481627	18.0990013207995	22.3772078895673
153	15.5019234483797	20.0324360073632	16.5902933817633	21.1574355592689	30.8621711314903	29.5535970876471	13.2869453272435	24.7310818277290	20.0503781730379	20.8429004816246	25.1599216262924	24.9665815535574
154	11.2881505935534	25.1624619172596	15.8040837955563	29.9132092343785	38.009431501303	20.828370388667	2.39991468114105	22.3492613267317	16.4730690502254	16.4872125017876	20.9942753741883	14.4284738778482
155	21.6006104028717	27.1426079857305	22.7769228273066	22.2949698024606	30.9736184869367	23.6575820247807	6.76863464837562	13.5332211558493	9.77768187175557	11.2866379918654	12.8721202163217	20.7119432047482
156	9.64704198684495	25.2605726135673	13.3273954902195	11.1751194010973	40.7139796579672	32.8590678847784	4.72379194821840	27.6076016226502	24.2512822537529	15.3865961356282	7.29629513565096	15.2906565286336
157	17.6995429975598	24.9633432488036	27.3326391657865	24.2046609469956	23.1151020855667	27.0945463973896	6.08881078079889	17.4805844727076	4.74211926435852	8.77856931645026	13.8874048629448	3.0120912478037
158	11.2525652346241	20.3591834279813	5.85273745076723	22.4002539545781	16.2429851210866	16.9462984224369	7.78713030894712	18.2050500757029	4.79616810463173	15.8055168374377	20.7641617191165	25.6454675251335
159	19.4904479675376	19.6103229201285	19.4094128290474	26.6994055654337	18.8821868876189	21.2139630485606	10.2935422530371	17.6618769129194	0	10.1131397881329	13.8985838583907	4.0104660467902
160	18.0268886244639	37.4964606065618	28.9206843747056	20.5649020410696	29.8804504323929	30.5598549031313	16.3594439604968	22.1418307539997	14.5814765656259	19.041791114896	21.3831893856495	15.9259932642049
161	31.0624127928343	41.0791997673262	32.6802643656347	31.443295991384	40.345386002975	38.6944978712053	17.977310273662	20.3941301506693	27.0785592359812	17.7178733706003	22.3504543633893	27.1809665268194
162	35.5267575467427	29.3319692797684	32.8039909461292	36.7413982628082	37.5911556365964	38.5754069797732	8.77225298192338	18.3450632216583	8.42091202393987	14.9931658379057	28.0509539878019	20.2359898660642
163	18.1596911997765	9.60650699923857	12.7810484423386	16.2785064307215	30.3839276613442	16.2471963259854	8.43468524537913	10.8755663219444	9.60034167572207	16.8083140880756	15.1087022127153	6.59928653349083
164	24.8957627484076	38.2614791038108	17.4096418864189	32.2666082574489	44.5474081957446	17.9092937610292	15.8853106797315	27.4183264992764	22.0907295892383	15.1917222038199	28.5101020839833	20.4772392382497
165	20.1502495753205	22.2080405634016	25.6899918647734	24.6693597026865	23.1072171226198	35.7717790637543	12.9431286194999	16.7171221708613	22.1771025673561	15.5195984014954	18.7636052726857	25.1100114397263
166	24.8685956552021	41.0143903382921	39.0118059788526	40.7857182491923	45.5909546661057	38.0212448816168	20.5812180721756	18.8177581605535	26.3449641840361	20.1054680451748	27.3208459192751	25.4705417739155
167	31.9361887300404	56.5372635063026	28.1956182692834	31.8733461401478	34.5137988291637	29.3488557974132	19.2860118891037	26.2542815144842	23.0961604089708	25.7799996928548	22.8168509809166	17.8099016885321
168	21.4162744995450	27.761422677594	15.0234938894259	24.6163096158261	25.4401710073168	41.6757307396915	12.6326618337593	20.9133581856335	11.7532319170756	22.1439104964026	20.9190883641298	30.6042237879779
169	29.5103874388182	34.0802586255843	11.4374048791784	44.1693033474507	31.7460640156427	21.224233038275	15.1502997241634	16.4710399052041	14.8119306739285	25.2640425630294	27.7672907880412	5.75475737768718
170	22.7158760543325	31.5951048741429	24.5423865862038	25.7829354168072	33.5857258505490	22.7313298854793	15.4818697648586	20.8067207272836	19.4123719590833	16.4090904511690	26.1239180288840	22.0565540585121
171	14.8857442853974	24.6919141526224	25.6157617486429	11.2097314308319	29.2109454213619	26.7980701383365	16.6751331577515	18.1780440286537	13.2525226023484	16.8691102851695	11.8675780992767	15.4595747531199
172	28.5467262589356	41.9322191902542	26.4172658693318	38.7351621325221	28.1744365413781	37.5486214834954	21.1869200995186	31.2331542290841	13.5099787088965	19.6444170531885	29.6393101175598	12.9631538947850
173	19.4020465612467	28.1484903701033	19.4497807580515	29.8021264588563	43.1997713714452	17.8673347332525	16.0209509155421	17.3527711964975	12.0585142253912	14.4987561906722	22.1565215377714	18.0389556342627
174	12.3926116552458	19.5025941537934	25.9710193552398	34.4407587642767	21.3031632860919	13.2737845010297	11.8492754403608	16.1871353404726	16.3007198227337	12.4186128084644	18.0882807438854	19.4054466225881
175	19.8796199455318	24.0668923225488	10.4604529128473	11.1708157023277	16.6521242311959	18.9583910350949	10.9124798329976	17.9731679023279	13.1894648325169	11.0454772991568	11.433336393588	9.67939109555448
176	17.3380072758281	23.9168582040316	14.1811569314847	18.7450515033701	31.3937665947346	20.1241399760112	10.1491447202107	9.33418389109698	19.67082452196	18.0509755135733	19.1665640027140	19.7194440442204
177	18.7528271113463	9.29983565854095	23.2442303275065	24.2786316391537	38.0386319319968	31.5726162131483	14.7663784613940	11.3981039139697	14.4273512422010	11.9849033792478	7.84950926698386	11.4109187911239
178	16.0472020665810	12.5549914527683	26.2125108071977	20.1081448127073	13.3120396163994	23.9874947016695	5.72957122096072	10.4451620463055	14.7806240725845	7.12729315919904	10.6098526862701	18.362935852006
179	17.5969066865391	29.8028608749781	28.4893931863884	26.1843651418874	50.1043795343332	33.9180069162245	15.8878065768198	19.3934505956387	19.0423579521846	16.3115030476316	20.1644465039668	27.3585381127183
180	23.5732681303009	31.5578995061743	21.3391087468771	17.7177517273651	11.3784490593460	11.6634630609317	17.3352319869329	12.2273260942888	16.2900634598736	22.4962976324904	29.0934079508277	12.2531578361436
181	28.2748227796732	27.8041977094913	11.6970153188629	24.4585386252324	33.8241708694336	17.5787419558841	9.23685510356634	21.5010915219377	6.031513352413	12.1596472817465	25.1107073175482	18.7980029072993
182	17.2326514036478	20.3480754344082	0.136379838637270	25.0025830755831	20.6370597127891	18.0652121662066	14.9542862537365	12.3610928181056	8.47446166408282	14.1755909209437	20.9928349997695	17.3951269256226
183	32.2012214569767	38.2244668558641	26.0179584762798	26.9773782796448	39.7581629920058	28.9721216048623	16.4739714801850	26.6505397985533	24.1640033485542	13.3870440837971	22.8797703498132	21.6501869671979
184	16.6928838897165	9.77992813853283	17.1152230205606	24.814329674566	17.1254551972108	26.0131508966298	17.1263062750434	14.7265819090668	9.6303988641231	15.0919562066590	32.6534235312135	20.4725838661351
185	4.48685023874784	14.7320770917530	2.38043610570953	20.4924237976322	15.6393556772731	17.4973010516614	6.10164850462825	10.7189112249420	4.62061276615529	13.8458123651071	8.00719133301615	7.6568958640827
186	22.4414100059081	9.99061628521473	14.2301191118534	20.116395228632	25.2634470941055	6.3658481183949	13.2198797266121	12.9749786000639	12.5441762023562	9.94657033577922	7.17179703211033	19.5830164850257
187	14.2816694833017	23.2442832680324	19.6706669021505	22.5590687450156	29.6298693132247	39.3151506383287	6.15071085864553	18.6161850695206	16.6530279460635	13.6456951711813	19.2867585927985	6.65586120123862
188	22.1010924721078	19.3949152418147	30.6233952741574	20.6460069850202	24.1698870069857	27.2835107037263	17.6429495883406	16.2726576941675	16.2458471200988	15.4961203286616	23.3449846914696	10.2286995902909
189	9.5288379715466	22.065112652534	13.5084054400141	32.5720795767008	20.6307789727637	32.0121484903428	3.81485195291095	15.7847087392309	7.53190900919545	9.62410940062531	21.5154924434297	14.8226421058133
190	18.3526137157384	31.7435824575709	26.1777370724718	31.7219795801921	26.9796702790631	19.7355955136856	12.3218308846329	20.8111391593423	16.7603842552716	12.7987362683905	21.6638094911391	19.3081966030524
191	22.6813200008589	32.7348980377366	25.0322168006044	36.224101317121	37.6382754586572	29.7631756339335	22.1950567368809	20.629854241845	13.3392861141557	9.9753884021131	22.8976593028805	17.6816666259332
192	23.8496536441387	30.3818654594	19.7639866766979	24.3046091368971	27.9698881991134	44.4537968708987	13.8380114019031	21.6311012423921	10.2656157093429	17.5827126704192	29.0182574961591	21.4868193702965
193	17.2096929127191	25.7212923396637	5.62161472315431	13.8463314520221	43.4781173214794	21.1611824112508	8.3904103360779	22.2440730131380	15.4730020840220	14.0541791047025	8.97946734343903	11.3683217194318
194	27.6712782528998	32.6984833337713	19.3486661939264	28.722883593399	40.7780526072971	31.739441228684	17.8023513558208	16.9438054034405	20.4437770795931	14.6799912528341	15.2923813710842	20.2640676133042
195	22.1276654694603	26.7297951715357	22.9856011358991	26.7387864865380	30.7347379873549	16.6737727504751	17.3403955445323	23.1983115887968	17.8345834300221	14.9535791072164	19.1570364747248	22.6337426277939
196	26.2509563452882	31.3579924694938	21.8001164335280	34.7053318562865	27.7285872981354	29.8463537826268	18.0161598478751	22.968814880442	6.36932654305111	20.2291864465639	23.3636820801648	24.5597881931313
197	20.3040572212902	20.5394160024402	18.1737324431745	9.02682409419775	25.4965393540476	20.8452996000171	9.34041481767735	6.09647567749301	14.6761021553353	13.7125942566865	11.2319841986920	5.13409204687009
198	18.4957088138814	32.9764987636590	19.2127813616355	47.0555656757869	25.2981119891601	29.0082767307159	17.8042743049584	12.1474236514698	11.8156887870705	17.6589620590602	21.6888736063915	14.1265426414075
199	15.7778101470222	28.5721274890103	19.08052631283	22.0974485186225	28.5845376204208	17.0079303640213	17.1364738979352	26.3390500014837	20.2049972193040	18.7702142220192	22.2816414309926	10.3795897078841
200	22.8695129985692	29.5832930510939	20.9128856793123	25.4931188137834	46.8849581386675	25.5448339076106	14.3590043614299	13.5047995259606	27.2628565597364	14.5083493739729	20.2809146047374	18.6587545254719
