# Supplementary material for: Simulated data from a genotype-to-phenotype crop growth model for pepper
Source: Data Brief. 2021 May 11;36:107119. doi: 10.1016/j.dib.2021.107119 (PMC8165395; doi:10.1016/j.dib.2021.107119)
Supplement: Supplementary file 1 [file mmc1.zip › Full 100 GxE datasets/100 -- h2 = 0.5/-1514666283 200 0.64 0.48 0.64 0.95 0.8 11 GxEyield.csv]

	NL1-15	NL1-20	NL1-25	NL5-15	NL5-20	NL5-25	SP1-15	SP1-20	SP1-25	SP5-15	SP5-20	SP5-25
1	28.0498882505141	28.9849126144208	24.5693301336826	41.0132584686802	41.3395137786571	31.7743557170907	13.4337968046688	24.3802614027600	16.1756464137204	22.7146875208771	34.0696663802897	4.06172806554809
2	21.3873623073531	32.2255538138941	28.4437558986453	22.0743060612016	23.7029634600318	28.1813711163919	15.3996058932433	16.4826436381604	13.9590998386320	10.0636143400554	20.3265653893106	28.0260963246279
3	18.12701256904	22.7468552824010	13.9168287091952	18.5330025444255	7.75796559265482	21.029196469452	13.0117257592865	17.5434309070745	18.3969924880066	20.7262757288004	8.58413473195737	24.8431065623812
4	33.903982296715	37.607521616971	15.7623714706921	51.8052775909338	51.5240728519007	22.5767931403849	22.7711727495471	28.3454865051602	26.5468859699603	24.4727297649192	22.4816545943237	21.0899151468442
5	30.3654652011704	36.058413599001	15.4837589003671	27.625814728502	40.6541975160153	24.0849351721128	20.3107758395126	14.3979083816898	15.0855034658315	19.1713887097623	18.4983072558811	13.8103765206814
6	23.3190182934048	46.894006576712	21.6185617974442	39.2928745608446	59.2964186636044	33.8606003386027	18.4154487898417	23.8577998777590	18.6802731390321	23.466820181616	29.4296970210632	23.4149964270957
7	20.2595472196679	36.5334884710887	25.0169549651271	21.2500912397595	38.0352179269918	17.1489810392808	18.4555582610897	24.3245258808748	11.3593979497874	20.6561002177668	26.5847251589940	21.8338490963976
8	26.3942401690312	35.4022449518862	21.6120830039016	33.302599419172	32.3978860084904	44.3382209453618	21.2814013816798	24.4298972804898	16.6500700964751	20.2482746582563	17.8682226835126	20.3546929832371
9	21.8046207916668	29.6649079464941	12.4853092428649	18.8565805262897	30.6900737606782	26.7942230719812	11.4146907195892	10.5886474420520	15.6038104799502	9.95318894299799	22.6748897146032	9.13026029529681
10	29.8226219595620	35.6953577018486	46.6878737719813	39.2253661163837	37.1880563112896	33.733338128584	15.4835845099066	29.0242886691206	26.7596223352217	19.9917710491299	27.1267107042655	27.4453747506583
11	14.3468325461100	30.6013890177539	15.9308235482897	31.0658941149375	35.5402416409973	33.5485269034044	16.2876560212269	21.1145634165450	16.9709691577169	19.9222062310536	24.5369379478585	15.0809491696241
12	14.368452500545	3.48399156739395	18.8200197207555	27.1289344583808	23.8298287736870	19.1578271168296	5.6290130391769	15.2200687094581	9.12417352034167	15.5875173056543	3.91740807739889	6.62758398404027
13	14.5945255115749	16.8704034523520	5.58719428945984	18.9375032176372	21.1619799892319	2.08500203067754	12.5797100887852	15.0751801041538	8.85940653718949	9.73169981765047	11.9592947854877	14.4236538492206
14	17.4091769521152	31.4258173141381	26.6159641799666	31.4438638722773	32.0566119817691	16.053845857978	9.72884380899244	12.3648071144257	22.6768412723248	19.2722920117056	35.5509618169412	12.1347616977652
15	26.3607589250046	30.6230690637557	16.1467060808356	37.2272878724634	37.1457345719208	33.4983191505821	13.6817177260249	21.2673914128206	16.8684145923554	21.1165664017818	24.8585976367405	22.0956797465841
16	15.7955530745574	41.3039352822666	27.0136552904545	32.6023614516544	41.9612280566333	33.3692787904263	14.5500938597303	30.9177871561008	15.3885441095812	17.5150542216188	19.8945197468688	18.5724772724179
17	29.9527085952158	32.3149462683159	24.8554119676904	32.2973111992848	47.4462963553094	35.4979883710662	11.3260770455817	24.7334701539582	17.298363925328	24.6750773620699	22.9787441991780	14.2874920522119
18	20.7928508720102	35.040039372658	39.21046176461	19.4143592351980	34.2611267111569	39.3604837549572	11.9932114353719	22.5860476511247	26.5515228316705	15.9222055099768	19.9682912958282	30.7138422230871
19	16.3204166969013	45.8779219088844	28.3878888661293	22.5948678175150	49.3903206366333	32.776719127186	15.0258954782974	20.7405937558751	29.8136595733445	15.0412499096249	37.9365456486714	35.8418968579597
20	7.81145494444697	22.3650838817245	24.8420129475017	20.9219946461201	25.7570113144091	33.485303348301	16.2256790654744	18.614664248144	5.88950434015557	12.0830606759446	18.8164749506074	13.2269921490788
21	21.4224131661196	31.9052524144173	19.2443396725123	23.6363245710487	38.6141296877288	21.1312842151687	7.19636656081438	15.6630896296992	6.48485059621125	23.4395385011995	20.6579821271046	15.2378129689148
22	33.9810390546026	36.2083901854322	26.5241940463771	29.9901988729544	29.9614503502659	28.8275286605854	15.3600094828259	20.9949094755641	15.4296069804031	26.6146658850955	22.401253192683	20.0920652950698
23	18.1685796650143	24.5416326000977	17.7682658757667	32.2905043253526	36.8608330511018	15.0668481016812	14.9566206982845	24.8138710801233	18.2043059142887	16.5569232121407	14.7849806695135	8.04952615123591
24	13.0756551395074	2.37127696639514	2.32247096809464	9.39764792725215	3.03034597352986	13.3479366332217	9.68431284337562	7.63780307876442	1.36176970005294	7.1451878098908	6.44084229574345	0
25	17.3048461201977	18.1912855688302	12.7268988942756	2.79052997845855	36.2649294412928	22.3969105778518	11.7428571057672	18.9043051556219	16.0172871304434	10.0425241656516	25.5902516240709	15.2724973019656
26	23.7909727023643	43.1183624328068	25.9078178667339	27.6726062001619	34.4319524295614	25.5562816815103	15.0534841834574	16.1479607318305	16.0504556565179	17.4460941894430	19.8864344397030	20.1425078900051
27	26.3914434619808	27.3076931464637	19.2537051124440	21.1906489855769	34.9350577535749	27.8735814800709	12.3828412240974	17.6007756134208	17.1203525667407	20.2424254546212	28.7427679643552	17.8342376871243
28	15.1450872746188	12.1163669591138	15.3227468581842	18.4087137680628	24.0818109038006	11.8350375194375	10.8237094342699	13.519959513119	8.64774183849402	15.2052442841482	24.830586848945	18.4247999818801
29	13.1590446206930	28.1821235410784	25.6198508049840	16.9955514867706	36.5661752188276	38.1880344739073	8.40053397947013	16.6953473999325	18.1074883085305	15.0879500424745	16.6823016065213	20.7061147138543
30	12.2827529702441	27.6525883293553	3.88641995713316	20.943718235956	41.1305995600508	12.1710598030447	15.7126495177072	13.6423893524118	9.82202875962364	10.7372792700999	13.8096818774513	14.7395883102666
31	25.7064636976884	31.2401826134089	38.6541933437092	25.6274492199401	37.9616716476036	25.2480504929730	13.2797036333269	10.6251010070921	10.9539401212940	25.0018863113321	20.5877129484747	30.0812091787276
32	14.9149466348492	3.49238504760387	12.4433404337167	27.7775666756485	26.6429224302864	8.65321008364084	8.70278930943245	18.2321502948947	13.2219154359254	9.826202044288	8.05552244175745	4.13808713280134
33	27.5325542199132	27.1951156397606	26.9680306185226	29.2436290569582	58.5167307431085	35.0866297383587	21.8236915337625	30.4342569632374	13.2064304703029	19.183827840113	18.4177807763403	22.9182791437852
34	18.0445801198627	30.2129128014007	19.698363419716	21.2953220218998	26.561257600632	34.202844767781	14.1104087708552	14.7429764184826	13.4335243766202	13.3312108230797	21.8625571219558	5.65738668610011
35	21.790029752378	28.1803265753859	19.7224891752916	36.4204176862108	41.6266454775159	7.34947039126158	14.3661765702744	12.9589417734492	19.9653100552206	19.8436527808655	22.2933974092526	21.7258026562425
36	13.3489999752666	17.2603031534386	19.2090936691043	26.6335614720407	22.412181342738	11.1266523664458	11.4723675446264	15.1386440300207	8.0001869571568	12.4469473611951	18.9906317672777	14.6085634360454
37	19.5986871237697	27.9711675551784	21.1496147634344	23.7598274779017	39.7331420179029	46.1927041813549	13.8530381848257	19.6266880628156	12.0823700591965	12.5979230016413	23.9685436643545	18.271600917429
38	20.9978483525917	19.8592939246904	23.7129143176282	20.1330791518557	21.8280022037147	25.2787294943111	5.86833118893518	15.5172304348540	17.7574442519253	13.0710729757520	24.4669223435365	18.440563574168
39	21.9537495279991	20.7150820404184	13.7909588440896	30.9617375184773	29.6126455468942	18.3412624372899	16.3351854896411	19.2865324147374	13.4288643633566	14.5255355814243	27.1955535148023	18.7131597306304
40	20.1460248244025	21.5612219480447	23.0050757179119	16.9560766113393	27.572044261469	4.29258568583043	13.2839239913274	18.4151826860665	19.1186230673045	11.8948433205521	15.1827469980580	14.0491593246568
41	24.8006371305632	24.0210389741032	30.9217788056503	7.72619496394697	35.6481817467225	37.9251474737603	11.2508697354920	19.7845671785068	23.9651947147744	11.0942053640279	17.2901723157346	18.5100787589405
42	16.0816978384246	30.8933997172833	19.0297998084335	38.2081158748583	32.4823683680126	40.8635640767903	13.9442274120694	14.7104171366855	12.4739615640207	19.2987135112264	22.3184401077328	19.2065282484766
43	28.2845488919060	43.9914532625317	32.7872294587015	45.3757833461292	46.4196596335838	37.2155690445403	14.3498721544047	20.1648581516752	13.1885763809048	22.6020586258091	34.7659340812083	30.7398464590371
44	23.5597772775179	40.5363994639643	27.6369466144168	34.0679449477200	43.5933123734557	15.7881408264361	14.9233757089090	20.4590973444850	17.2683962617782	22.7474917154985	22.1346633566408	15.6490213345914
45	26.6158799322672	27.4786540204165	35.4877834978021	37.485186643081	40.6772703730076	41.7081848064364	15.9846030776175	23.5246112052238	28.614539185399	14.9402188557457	29.3355591069465	19.6071731990916
46	8.57020766697697	0	13.9262806458692	16.2159734770633	8.47282389656059	1.22011357881913	8.11238014066775	5.26644099004301	1.39340025642585	9.42242708337468	14.9398985201606	6.74760011947274
47	6.53075417083412	14.3362842364553	15.7668659897685	19.2137582373177	19.4255042841975	27.9773546031541	15.1580729841299	13.7807425604026	12.6941728742072	14.5164972871623	16.7517878791514	19.3242541243631
48	16.6547731665892	32.008507523111	39.4216370025517	22.3855789154688	27.5422089538886	19.7542986938486	11.4441621841532	23.8472512592848	12.1904670614323	12.7840148156685	27.2490145882414	17.4574527203802
49	26.648369786161	24.0792580763415	10.6269554604426	15.9939114046206	30.8262240993478	12.0498352282730	14.1678680321461	9.11651571901182	14.4497714627506	10.3526609578742	13.6281200427054	10.5891199905055
50	23.6037081180472	32.7204937590907	36.8913502338648	12.2178401302881	39.0528470033603	38.5406296797715	13.3708840039827	18.4628879560581	22.7518954903496	19.0432535926544	34.0267657933474	28.6258438514603
51	33.2034090429925	42.6809304591478	30.0005546557791	42.4724211314720	50.0928670597692	35.1141240224086	17.2752240331131	35.8893459800244	25.8189492282682	20.4713774539959	30.8135765835511	22.9772521492091
52	31.0287248922361	30.9954595551772	25.1425604330646	27.7532180533402	29.6408248857975	23.9280537221032	15.3982077900266	22.7047661251885	12.9936205846765	15.8696607572759	30.2039280835647	9.80103075957852
53	12.4366066738417	22.0511018895353	27.4796326526008	24.0133003957437	41.6964808660996	28.78586661237	10.0488648910937	15.1467094171188	21.8197536161333	17.6185430795324	26.2508729304606	23.5503421190343
54	13.6664076104937	26.8791008985508	9.41694217623237	25.9312285297044	45.1694468173603	26.7250420602431	13.1677024953827	19.2904251765709	17.7346024713259	6.68636748309271	28.5396663767158	19.109784034297
55	15.7081095194467	21.8323833730713	18.2495038743831	27.1881084572836	34.337400108498	14.9044065019040	14.3477442683817	17.3585316675955	13.5300092835812	13.7007034669890	22.4879559034730	16.9720513433506
56	13.2263970848644	4.22671090156287	6.20221215347722	17.3695884623645	24.2679463335686	16.8270713023413	2.53703271934780	10.2997488311416	11.6701642808797	11.6090048910894	8.57510683260586	17.4691532707065
57	29.3757560951691	30.7944813709236	23.9189034708697	32.4379972210372	48.2171451792092	36.5894624528925	10.9155868544145	21.3850209596267	9.92561898783786	22.778217600517	39.4565689344886	22.132963660288
58	22.9083880413439	21.2701118795829	12.2606459042133	22.1765692345844	41.9527362024921	26.2287112040647	11.8074814066338	21.2690692915615	14.0690961013268	20.3399536859681	26.4369920750888	11.9805659527014
59	14.7811483604033	18.5585232750694	25.7202756063035	12.1828970517735	17.2500375622228	32.9821692773383	16.6775202934649	7.06298904082468	14.0196822046457	13.3420638243175	22.7902454638060	17.3007892029321
60	21.0312467733013	19.8395043017171	18.8834622658737	21.6091359733455	40.587500584997	38.7601619753216	16.3249528733835	19.2911185946382	9.01533368336266	11.3560099596953	17.2360636669148	19.2026710696736
61	15.2821843334673	17.0822654222486	20.6413620804011	26.4565041207782	33.8309445753498	36.9831369622997	9.7891168867525	21.2080569599717	13.6561029708795	12.5549592699630	23.2919676733646	15.5924208334461
62	17.0851982643401	21.2552011951051	9.09801727161826	28.8541748691864	21.2217267099492	19.2959548748799	3.25233151149668	6.63957885223015	2.91760759426863	11.3310772903976	15.1947739790789	15.7697041877161
63	20.2758118813981	27.5563880060116	33.6812594074427	13.7916607195171	22.2888897507032	18.9504684800479	12.9044781023455	21.5226770078657	15.1716643321637	15.4920021399045	21.2479398279027	7.29301768174618
64	24.9782496979856	28.7188760069351	26.8732726104665	37.3598847285124	35.2967962599062	26.1561616432543	11.2980064862874	13.0646629643100	26.8795868771609	21.8265184662863	25.2094373932925	23.0023232371263
65	26.6974406162050	34.0177806489546	37.1599861424677	28.3236520780789	28.9698866480951	27.164523927013	13.8348077456893	18.8524431656026	19.4910949592812	10.3243661592916	14.4510889243062	24.5954265544069
66	12.0721839260228	25.9506328638823	32.5408534049084	23.6822911376562	37.866384676136	26.5174154918746	20.0425337478702	18.9132058840339	15.5887078558974	12.4864704204445	16.3657825754601	14.8902116069642
67	28.445603318872	28.0746241208534	24.987299288038	34.3023614558347	42.2119687913784	48.6092673916704	18.5656719349423	18.8872717161825	16.3772043531085	11.9075674941648	22.4220618150762	12.2182161448420
68	25.6022152215468	30.6189455564435	17.8913558528507	28.2951603333977	32.5546626007585	17.3634342283698	15.6207326261138	17.2472132659125	12.4714898442625	24.1547861575088	33.6627645980508	13.615141812361
69	22.1187818573172	36.5638334174743	21.0959310055512	27.3120703407060	38.4579210552942	19.6411377686050	9.17360280547731	13.6732002980640	11.0631973276682	13.3838426857849	30.8758503310465	10.7285186326689
70	14.1559503079062	31.0755752542908	23.5098435234134	23.8211856692751	37.1044334668296	31.9011320353880	12.9414497224063	21.0557283309562	16.4587563054834	14.9363762170170	21.5866910612940	15.3517057258579
71	12.2616390516559	25.1150348226068	2.55800310097158	20.5810595179697	34.2461989454825	23.6977637693941	14.3339150516068	22.0364983660122	9.39875239562277	17.5325030703953	23.6882140629585	15.7743903350704
72	14.8202579777119	5.46650693863079	1.42626292313188	26.1291512543936	27.9761581897626	9.5533029112745	8.03670806356272	8.42889796563385	1.86044968416134	12.9250018593127	3.45744804330198	0
73	18.7418163831052	26.7149049270229	28.7616731189148	21.1022120899965	44.8875509431226	45.7311771941406	13.2861331419932	20.5416055277502	13.6938379474116	17.323652576323	22.2289649668769	22.5323801454474
74	28.5025714991613	27.8274974595984	13.3876007920221	32.6046761482286	54.5335944357713	31.4127605936028	15.2334792140719	22.7062490935011	12.4174501590483	10.7831805297797	21.0649862522629	17.1941324675332
75	16.5066671350083	27.0112892121326	26.4765389308914	14.5353616337652	25.5394089488457	33.1480317482339	11.2829635016783	22.1896145858670	11.0086834639915	19.3320473207423	21.0621920139853	16.6969146738335
76	18.2510357309013	36.0523827424997	13.5866428277189	29.1239091916971	39.7191295610454	19.0751954252866	19.8638945296749	25.8988206862149	19.667920262663	14.7837511901331	27.4070428651219	7.26516585659421
77	15.8626630743264	41.5993259186255	7.50464304516478	13.0907611762838	46.4598280812068	22.9272704623034	18.6809582775106	14.7781591498431	10.8366547226009	13.2916874288368	20.7602304955470	15.2176997519412
78	21.2691603147304	25.6920585400141	26.3969198985269	30.1235632422062	23.2780498137808	43.6874101629082	13.6620514531562	17.5659207926181	13.5772519275401	18.6825311366856	27.0001191425124	21.7386713864428
79	18.1704626044597	29.896179827138	26.8039265492864	33.3244291471004	22.6056121113774	29.3958827106029	15.6284301511521	17.5735730997663	14.5488570370389	10.837901520328	16.8756956388933	25.8438883933225
80	16.3329100490217	34.8451729250672	21.4681949465863	29.9607804455071	47.8550549995412	22.2957906137072	16.7278673631317	28.7641935453907	7.98959140987071	18.9929165103791	36.9160259828410	21.4922245956771
81	17.1540478398138	20.1629901280833	22.0054662905767	18.1249508021680	51.72639150689	39.4662292369647	10.8149012552661	21.1498686319124	16.2620713811411	15.2790704192784	26.4019577627145	24.1696844701107
82	23.5989131493185	14.1979167573174	16.0261484981483	29.0614361863169	14.6473520085552	20.270049431099	13.2970796328855	23.9565146652425	2.29638220133363	18.1471018035113	6.75577172503488	6.3632820684109
83	12.4763950912229	31.6637217191976	21.4863733403205	26.4458007655736	25.2770994351849	37.6373346274665	9.94278475132766	22.5218799096905	18.5792688038567	19.4058248101235	24.5486863265634	13.3362531107097
84	21.5238291765637	15.1932232750785	15.5932237735025	28.8047816439591	35.668700543417	22.5758925928330	8.1592947722402	11.8673527857239	17.6659449090959	17.8297074688790	20.0358175056545	9.42158159657607
85	13.8159258827712	16.5568837815084	12.8910739010723	21.9589411896780	16.1523318030964	11.8354143551791	12.8961194703678	13.1930982769757	17.3821046903862	14.8662982300980	13.8940656017831	14.6363003896271
86	27.9958681296120	40.1283394285016	32.3292288791739	34.0800653594713	54.7066409609793	53.7188416864257	15.8225696655927	21.9076398449991	21.3408608348904	21.1737602796155	33.9385918051726	17.2067999039381
87	14.7431758650210	14.2666729300908	21.4982258090481	24.4707634263872	35.8455407938065	20.4184416325431	14.4295279254715	13.5564610507144	13.2592697836324	9.97095866232126	12.4457452373690	7.00512058762115
88	16.7121179789105	4.39965066230415	13.0443071757814	18.9904017839561	21.6463625985551	14.4038206837974	12.6148412943762	19.9802999255753	7.70875816892712	8.1829721162215	15.2871159967705	8.48531865583457
89	19.3381113848984	8.25887213601996	5.32015024219177	19.4519380782333	27.9341704265137	28.6064196317498	11.2684596104957	4.76393828976663	18.2392770395961	7.64606782556188	14.6545748635165	4.38387119899338
90	37.1387892143441	32.9083071018455	35.9635459918928	44.9148389157520	53.3151337445043	35.0988257740806	21.5861373002098	26.6698379879151	14.1365507368351	18.0859517685660	29.3478252247558	28.0277832491175
91	5.2087325508576	9.66098034152785	9.08254456069254	16.4409698188376	34.5136854705775	13.7808055694751	10.6521778737213	11.4218920120941	4.64131255928375	9.19322737335983	25.6546421609706	15.1887453778909
92	29.8644814280374	29.7677437229936	13.9940379253428	30.4276901874916	25.9791740549113	20.6836276387492	15.4788809980872	19.9250151031715	15.8580022133214	12.0061753292479	16.1710447266388	12.0941746346336
93	11.6186533046748	22.7710757795430	16.6433035093659	25.2934869256838	17.2151844426757	21.3622311811542	13.9059045207622	14.1059715917109	15.4050622787713	14.4276541809026	17.5402197151666	15.0945942568843
94	23.8980241963795	18.5674539502648	10.1256909628188	26.2526263799229	12.0053693578748	9.48852193145276	15.5454722848822	17.8411208349226	5.92842896242509	15.0200559189517	27.8956123681412	12.2733372850191
95	20.5823084109532	34.5353258123914	27.9502241256562	28.0881013783824	31.6145300495133	40.5409300863724	16.6580721742436	20.9294460844257	14.9439030641070	13.6592912337838	28.8398158941765	21.5507230704262
96	16.4145676938612	21.6552514215098	17.9430159816037	26.9335373391873	29.7677961280034	22.0256436413965	14.4959758143078	17.0748763423648	18.8601018864524	15.6150488657007	17.0318158079464	22.5085833712514
97	19.8238645126705	22.1777528227183	17.0933946397422	35.2930694917583	26.5890841704421	30.4222094741041	9.13850360113559	19.4412284030090	9.22027264762402	7.92294542972764	19.5196188472975	24.7888018696875
98	26.4914217313611	15.0339645843614	17.2433166155011	21.6426187762361	14.6548860537567	12.4992852770205	11.0045053254187	17.2814746459512	18.7808623098867	13.8812399376879	13.1294062394233	18.1585142627746
99	10.5928744135545	11.4476900641893	20.5389994995009	17.4192954819447	17.7682071247289	11.6887277147333	16.3804449096413	16.807490658622	3.41852259212524	4.0019536076301	19.5776258008393	11.4235735231737
100	31.8639977447242	33.4268547720498	10.6312424251752	28.2409132026331	21.9857849094032	36.8801099917618	15.86279169261	20.6065823493620	16.9213340294305	18.6773635455883	22.6482345533607	17.3661428582723
101	16.2361844674204	10.5889962046879	25.6604801530951	20.0345220418960	17.6864173871007	34.5904673898798	15.6846701246142	11.0302962417186	12.7475320258862	16.7966128287270	14.4311450070082	11.8162641759227
102	20.9739042755901	33.6337880013462	20.1647317635909	29.3497463689407	36.2575177136379	22.1799211285401	17.6612342727467	13.8534069888130	21.5868956556125	18.8846805233305	14.4791681025466	15.2081644048166
103	17.5496901065614	24.9333073071914	14.6488512851955	31.4354954930459	39.4229230366139	15.5489150706693	15.1436368247916	24.0444305914229	12.2167789547515	17.9445547054528	27.5336721908492	24.6791395533241
104	18.6507096890943	15.0491018055786	14.1169318881006	34.1239493105507	37.148173988851	22.0317350928129	15.9879129000784	19.3522960604066	13.1444943473020	17.1781401232431	19.6586327540180	8.79294244522162
105	15.6267686809027	42.9596869519878	12.7878979415896	29.9263783229383	27.5907306318221	32.3614321974449	13.1493417214009	21.7101158691424	23.7607751462645	19.0312286111503	23.5083039855277	14.7361660894930
106	20.9015106548436	23.8864777244424	21.020305828528	20.5530885737175	32.4636795583316	33.2715115365532	18.7620401297941	15.8945104984157	13.3434455859650	21.5974598448853	21.3082225129092	10.1260765157298
107	13.3587903696638	6.40879488113018	21.3596449202382	16.6323578655072	26.9569410477164	9.33938849118141	3.57272782047285	8.8038104301466	13.5650447581460	7.88156522246941	1.14596163394772	17.3034605518998
108	33.8020508556237	34.1265164865143	26.8412218945714	39.7755647427216	27.2778252784300	31.9566753763191	9.65010263873957	29.8311332209154	19.5080611073204	19.2948733974859	31.2304912202123	24.4821855110648
109	10.0305757149619	12.3124703435712	18.9663256632747	31.8281855485097	39.1293363807831	20.7480333971738	9.27829577085856	13.3501683554863	16.5549978297530	7.29253844455403	16.1944267243900	17.5519019187861
110	34.7193495430869	38.8549047660141	21.5130708283973	33.3687115620579	43.0720295312550	15.0613730817418	18.0330945494146	20.8640953647958	14.3097281998599	21.5176442360625	28.4937512301068	27.9812938928692
111	15.0970431947770	16.9315214521072	19.1231587047368	20.0028163205921	28.361068082749	14.8039462178127	9.78991492244502	16.7764797372040	14.0465814951792	14.0336135601230	21.2807255597154	11.3044658877573
112	13.9891147109386	20.1775825509531	17.6941071990996	21.0459151640918	30.9068548162704	13.3201267004267	14.0250338416837	13.0158161680352	7.55745066548233	10.281821546227	22.0360894520267	18.9154501692506
113	22.6094101247803	31.6221457133386	28.9987819439235	23.7575183215713	42.2069260451423	41.0599738372062	16.5540288353800	23.6668834445279	25.2671766912778	15.1767956544095	30.1627447000423	16.8625668044677
114	19.4769192115093	32.9997673187737	26.6563568042582	21.7640462413988	50.5710790487177	53.3319771360617	19.3083883332329	30.4247575050648	24.9451729400748	17.1171934625169	25.9352668706503	23.0474128181768
115	38.3170957185953	48.8177672971343	24.6976891551824	36.476109970066	53.2991674257081	38.9639165533136	30.6681768317746	24.7406682942038	6.51846382731578	22.2214721755645	30.7730282925305	31.0342498852908
116	17.9206782769131	29.8624471638608	20.7888068468293	27.7497903032905	34.561222271058	13.6412140188380	13.2465293590251	20.0770002972080	9.89895609038891	14.2000774803535	25.0127522614292	19.4266571328045
117	12.7040436081194	17.0182641646614	15.0942293484963	17.3808548966396	28.9631909715223	2.55536919895820	6.80961540178788	11.4852195270235	9.07433955059773	9.46045412542452	18.6722932656363	10.9943894835584
118	16.5401536178505	21.3950018333419	28.4236097411214	18.6592025889486	26.2144356298519	19.5415649008131	15.0385889508690	18.2754140392281	8.11060453550853	11.5896181845482	13.614568646928	12.1869840188682
119	26.2297825833163	37.3270656749624	29.7030511708964	31.4600527942187	42.9929994193312	30.0493999068956	15.3575153015575	20.7779056012839	18.3839138448624	21.4914160705279	27.2490688134702	21.8368950282443
120	22.4415869819202	20.7829724332275	13.9904128502442	15.5844336795907	20.1751364343187	28.0679774092491	15.1195512646564	18.7579464975146	16.0471728409543	9.78450201888448	16.8346944332708	12.1013947786026
121	15.7973368739440	35.223573871449	31.6363942666746	24.8771643480754	42.9485288919958	42.8569433485827	17.7678506417214	22.1814021879970	19.1118970192751	16.8379977125417	22.4899193126158	26.9002562025691
122	26.7046920005297	31.0209460928089	26.2911854453814	26.1829704660368	51.4725567821943	44.6514666600702	19.3134043411215	15.9594280348631	17.8223035222026	12.6735352590123	28.2470355854886	23.9687074050642
123	10.0077300034792	0.172425266766993	1.97258542793216	5.42995194555899	24.7127705920483	24.8915987089616	2.33078829852097	6.09240273206792	15.4399027527028	9.92072245025107	11.2455962261558	6.10827227553187
124	24.586075655725	28.8202998522666	26.2974885676113	30.2023971293572	40.62011569834	35.8566892813812	19.7571809836421	19.6412661493153	14.3132764328490	18.8232351595683	26.7642797531626	7.14005339862253
125	17.4477372332098	20.8007432386473	26.9292210246609	24.4266000243231	45.0524523450293	37.4063281113371	13.9148076256413	23.9218059456747	21.2076130538536	13.2748558580311	21.2264454105432	27.0568494866839
126	15.8557703586858	32.8241140372009	19.9544855688338	20.0169189460789	30.044884969887	36.0440512669269	6.97377573523974	22.2405629340492	16.2776667750428	16.0671567983782	27.6565543083881	19.9559671411759
127	22.8742180740394	18.7209305311228	26.2985380205301	27.2087028881999	31.9203059419932	35.6720377790253	14.5337079674159	21.8821681304951	11.3133574834921	15.4361277024228	11.0260216541930	23.5631622497758
128	12.4506845400453	25.5449858657023	24.2393253337429	19.0786277168466	27.0344298952930	23.9523335087355	12.1748940408645	18.3099150419941	15.1879524588050	9.59677081132352	27.5901996697850	21.9572334712035
129	36.7079407440074	51.1338778337001	42.5856860901938	27.9756952449555	49.3151276154918	49.6074818477011	19.5765220000798	29.7360350672259	29.6547935864403	21.2290752550052	28.4820255013389	36.4038993114371
130	20.5760578922441	45.4939360822842	25.0801381063991	35.1485398594809	46.1831680409319	38.4276438960735	13.8617652959251	31.4533100661403	20.0889510932611	15.3882310563297	32.0764402527075	19.4881109437504
131	18.3715972136312	20.3325524562065	3.83128741826248	8.26313349050768	26.5774288673763	10.2964001711502	8.3143704986819	14.3094578403094	11.6352230104826	9.38047030329563	10.6471780288776	6.6214174537647
132	15.9081454214065	3.15845567941802	25.0452329847070	21.4601734810811	11.7630239553587	14.8171929077001	6.6982123139877	14.4931511365287	11.4693236627384	11.6791484819839	5.52205675782878	14.5175029547819
133	10.9884659214476	10.2668284312574	11.6992870782386	20.0247402771528	18.4842855943209	16.5256493131621	12.1270948670970	13.5991130768911	0.919401768012249	1.53624034537740	1.49530495585079	8.96862602475035
134	19.4884323445462	29.9763112147674	22.5761725202453	23.5201304387272	37.3885516698223	13.4631243410748	14.9916639147348	21.9287146367849	22.7667543364722	18.4485759236650	28.5922829351954	22.2864426772931
135	26.2357431490074	43.4664106234637	29.4096364442022	24.6196041553175	49.398883608832	43.0336735371182	19.4880860390032	18.8025630748966	19.6353590781674	16.4748188960454	27.2581955646333	36.0234938599395
136	23.0597178635728	26.8775085909586	26.73323995883	30.101981423465	39.4920848100574	27.9280786854307	8.49937085470593	22.6809066198745	11.0510719405723	12.2687769085228	32.7267745257878	22.0385742483802
137	16.2509860945651	21.3911129832946	11.5041888287942	29.6030344806836	32.4844304349130	22.176112734938	9.23225732994954	15.2865814313378	14.2690524886864	11.6115033058647	14.7360897696351	17.9797585368514
138	18.4960155565179	38.6945212535409	17.6810317090627	32.1166989790593	36.022828106517	31.5720341670552	18.0434078938979	22.8637358072924	11.0802239903654	14.3294589201036	20.2926874081397	13.5646909582194
139	12.2855519668321	13.8238084290319	18.3315755058554	26.9839956683645	43.4760162918019	24.6563234637795	10.8643707704676	11.5766874132980	11.8044144893301	8.64225138385674	22.1837964473378	11.3350488915025
140	14.0257625559799	24.17504623624	16.8600740973914	18.8458684531521	22.4909150647229	18.3009812556445	18.1129922147899	13.2225563932064	13.7144627162565	18.6789671408617	20.2428954818829	17.4228142620966
141	12.5562267573724	19.4922550427984	18.5549813121348	11.6588962914677	26.146529767109	17.9496041930908	8.22925881166378	11.9722842105219	11.6865445601881	11.871504302606	13.3819702233980	3.81813195052729
142	16.5790994432879	10.5012803551874	13.9717443874823	15.9373767234881	29.0453103385994	13.9199896376074	12.0775624725844	14.3011990747652	11.100529801613	11.1172755736745	11.5024343334535	6.58878007126572
143	23.7297837458860	44.6833251753622	46.1182115552726	38.8737860178923	55.1580791476018	56.2724252988463	19.5440119670397	24.5079442290764	26.5975711274435	20.6292440235839	40.2614051798034	36.4892717319078
144	22.6752272162971	19.3111005634143	18.5563523331448	25.6834855791881	23.9745216652291	27.5710008645285	9.08173137334181	11.2072708569868	10.1774538155456	16.4011136868366	19.9499782915923	3.6630925967933
145	12.7529378717376	18.8360303087906	26.2508478105902	14.7365076046631	19.4168689344684	24.7137332712843	7.65737597186624	13.6156925162136	13.6392190240818	14.1958441039577	13.9852557519606	19.8342424178872
146	22.0445154100118	32.2337195884716	24.6299887628408	27.6364732120811	38.9046073664539	25.0843999276189	22.4748915254356	29.8313161540031	13.702889758911	28.8279347256174	19.5272701033482	20.5807418548588
147	23.2419103115958	38.3505519012906	37.3597917383558	34.0077374086171	54.1356667928091	36.3564601772256	12.9742599243081	24.4370339820103	22.5175033829782	14.8595687840765	25.7223071661519	27.4216712303402
148	22.5123014441714	27.6965960588065	26.0391406460847	30.9322836356637	44.3546144105088	16.7580695125595	9.171579055315	9.40113268162026	7.50072539476095	14.0909014377558	15.5709373753688	17.8726080872967
149	20.722791518388	37.9757416424654	19.4080405264252	35.6204506353904	20.3052041637320	30.0696495052928	21.7380351200308	17.5307688514948	12.3479500103716	21.1325541834972	16.7212942575550	33.4211943371074
150	17.6947364569373	16.1730694268477	13.6490147246954	26.6080967135280	31.7129071290343	18.5331451741747	16.1245043621563	21.0133736332720	19.6670845494323	14.0867026939284	21.0880171207258	17.6310175621665
151	20.0668630132191	40.3862077450435	30.4741283923064	16.2644597685069	44.2047041408835	27.8845810463948	8.42012546699523	21.0495086344255	21.9238313833215	12.1823342719922	28.9446118087609	16.7563914780173
152	13.9651742677696	28.5920198075681	23.7042731586848	31.6367076777228	15.4294033217110	28.303297139858	10.0822051688291	10.7345235102429	18.7448117387654	19.6780288230820	20.4582427936827	22.7035309949359
153	8.30573753445156	22.0605102197363	25.9198400445185	15.2986436748477	33.6665447570767	35.8481026787629	12.6527753356179	12.0156695494259	20.8640864854552	11.4821380955878	15.3245620777679	21.2319290604696
154	16.2141033227567	26.7250619440016	22.6233320066754	13.9025806721200	33.1458633440187	12.9072321312178	13.6975348391325	17.3274413278715	12.2713985451341	15.2580628324927	16.2010392641960	16.8692529552697
155	18.9978694447142	28.6509697687004	29.7035820277468	27.3546572742310	40.4637718074425	41.5377396641447	9.54006645161104	19.434968081557	13.7356727637497	20.5002832014264	18.4866360459215	14.9073780216321
156	33.8869731573205	48.5902831248021	43.4114735668216	31.3833674402767	61.4222628265608	60.5062749349744	28.2166888924008	26.3774981288745	26.8995644584692	22.8615647575775	36.5522256395164	33.2733937514497
157	21.3721434805417	5.67416148014259	10.9069527357395	14.9653581053546	22.5661844153774	16.8410658341370	11.4077836016101	10.5712114853698	6.54561616985161	10.5020353084586	14.0522859491436	21.8359627559372
158	25.3755674002469	33.8962007050563	30.2883935775682	19.1335399328911	48.2461408270457	35.6376124491838	11.2345230742226	27.7865850055765	26.4135260564476	20.6712167663535	33.6451183078566	28.8000773424992
159	27.1050338746678	38.0448881055985	32.4488324790481	27.9170822306249	40.7336541803323	37.8946512894844	14.2454371898001	21.7855426337201	14.5377533373631	19.7327207359525	36.2213212137493	23.2518599181219
160	14.5317215954405	41.6568354726858	23.9096159547841	42.7911724972293	44.9082612115823	30.5810109227857	15.0495161936639	25.5560677630624	20.4252849865659	21.8947591548691	31.9007877154436	14.0903596720018
161	26.6771488935945	27.8705359178601	18.0021124525454	17.9662303060914	24.7134728012159	21.4587672718087	12.6990286215368	18.2499639278094	5.37687632185434	13.5783102379087	13.0505052365533	5.22286973106235
162	28.2289613175337	18.7719390280745	20.0276835603692	29.0569114111829	30.4188221549123	16.6940641367113	16.2114228904118	21.5451717867516	14.5143853071682	16.9418867876171	25.0329872367761	15.5933499177007
163	16.8866144710746	21.2922445941222	30.7890643932732	30.0943222705424	35.5175849086948	37.3691956133129	13.5720690607193	12.6285738688361	18.4055104182087	13.1006340530144	21.1957108690860	20.8205664587038
164	8.88731871986441	8.050866825813	5.49515302936666	14.2863547067467	26.0297727599889	18.1677993067317	11.2159710293605	8.19100418289628	8.43646693184146	13.3980315938703	12.1201182383432	6.70119156600123
165	15.4069931568845	25.4095944411481	29.1787090719043	15.8333375295357	42.9469471940773	22.9900014344801	16.4706123193349	21.9764344924592	17.7480646492169	19.1912052343653	21.4168846621163	20.4801366462566
166	33.2637848833985	51.7279359214138	46.0101064954882	40.8062831673222	49.4382342777362	51.8310741159099	22.9598405300271	32.6805394111554	28.1275239502864	26.1297473783440	38.6197306647165	31.9830621114103
167	33.255816369841	46.6722414757565	27.8705643069784	30.3675717252723	41.7910668995309	35.740461609378	22.5556595393752	26.4041421586265	14.9009932718592	18.1867765022596	30.9752705348928	25.7770427387394
168	12.6527184307969	18.8048961477174	26.8511471219298	16.9189074698511	20.2082721203255	17.9224673953694	15.4477403961911	11.2732645901581	8.39554279891747	11.9729806586086	16.1240092927654	12.8582863289077
169	19.0481167023023	9.76552629390715	14.031449514056	7.93046255716389	21.3895357722723	18.4881935119888	5.42901286678689	7.97461191251094	6.21831235043339	12.5146470422557	14.1275780139056	12.1498852234098
170	29.1352721705322	37.8522824915687	23.4322375190725	29.9027673623124	43.3850939980511	25.9293449145509	17.5025413740441	18.3946291147764	3.64077254779584	15.1977909784458	18.9718725873602	8.88325537340395
171	22.1447099899611	24.9865600574479	19.3129853687744	26.0791432218329	35.5674441914085	28.9358938348414	16.9493951961780	20.4518677795798	12.4510058340917	20.6086100522882	15.8308229993739	24.2106184486951
172	15.8324581436578	21.9192175549747	11.2154881914917	21.6998963273412	17.3393326529055	31.5350822358031	14.1340973285574	16.5355798592283	12.5157274378429	12.7760292660230	21.2122291068409	13.3399318212101
173	22.2588750313544	12.0588733322200	20.5358709826863	27.8284821367428	38.4425571218137	36.1391538412612	14.2226709392357	18.2092284110464	21.9313512412927	13.9055061524502	24.5783975091486	11.3407866193002
174	10.9666707825773	6.3861946852317	7.69346264278684	14.2008437031636	2.86228734371545	28.8278456763340	1.39029647336205	6.41689570136516	12.1733311015674	2.36692913672759	11.555739169388	8.62442028271954
175	8.43965671961059	23.10623691065	18.0582464639620	20.9454084668257	24.4473526504215	11.8822357337394	9.7748531775133	10.9616250259859	13.1373825089658	6.58213279832806	12.6930656733819	0.858733356236375
176	23.0232747079099	30.4026887099141	27.6724268370505	15.2739212993477	39.1181062449885	25.2975691040211	16.2002074811262	21.8574092776151	24.5478169596989	17.8583944230742	19.4833627234347	25.0704302709060
177	18.3314268801677	31.7844383362824	37.8818865842905	12.9583306041901	36.986877120843	49.7018506223952	11.5706555378038	21.8292757283785	21.8630444103326	12.4157542275875	14.4212513433606	31.8708825364162
178	25.7760448703441	33.1453570643481	28.6275604197021	19.1845600410733	53.7684133496257	34.569260334166	14.7832691698842	27.6727924427154	27.5565904724641	17.4558565428211	31.4105036257658	24.9250777102032
179	28.6508298480834	25.256212493995	15.7321677299601	25.9978182886994	38.3172285778521	30.8954179447107	16.2608533287243	21.3191920536965	6.92394004035607	14.0264385059638	23.6523833828569	14.386900519016
180	25.1780302091345	40.8092904894723	25.9633477151256	26.3832511211161	39.965671903272	40.0787732437944	17.0997117167722	25.3455178058982	17.0161656388889	22.012981645911	35.2409804440073	24.9439001744450
181	15.800303864116	16.9652143822477	28.1224503436913	21.2723905975714	7.21677894981545	35.1975102783965	15.5104449693085	27.0289469953163	16.4933187867003	17.9004719702072	20.6169658694849	16.4827526042886
182	35.0502825266504	42.7826659183893	14.9216892422004	39.1936269018884	49.7997303042542	20.1668107338406	10.6269486402296	28.6003539752696	12.7570040570990	24.5330653638331	27.6875846976639	21.6249150491499
183	18.0233981600659	12.0043389778397	21.3118032690398	31.8415187686285	25.6643724122877	16.6768770842667	10.7588958556471	2.9156836797123	12.9666258372117	14.1425787078215	18.4010374704214	18.9705837558023
184	22.7186432626822	16.6217818690235	20.9245155711027	25.9881771621788	35.4602322267663	21.2078372278124	12.1211453342079	14.3130620631539	9.55333636247362	13.6573892790481	23.6559112982856	19.5940395544033
185	22.1571492503757	13.3640473799514	42.7398338152312	28.1826696520556	37.5621529286905	13.1607334505248	9.41466402211728	20.3605158283992	12.8521724664164	14.3556887391997	14.5098384844875	7.03504190045284
186	30.5395531120843	38.1770750135561	32.5485507862236	34.0483962053191	53.3842135077524	39.0369459187215	16.7019052896536	31.9299123315268	6.4036592106682	22.8173329501163	19.5843507519331	15.3259283591492
187	15.8987790456925	5.99376851207812	14.1143641956697	15.9983806702083	32.1691524406713	27.7232415539657	15.2882557534233	10.5661790832162	11.8638875114548	17.4420399303007	23.2920950044975	10.6852545633884
188	38.2192916767051	51.8382279675718	35.7026199699353	46.3784512824061	50.6641341069843	41.1796953453769	25.6359978195827	32.9443397032303	26.7094113270208	21.2219123818176	42.2372036501985	29.3303951374244
189	16.1270877795813	34.8051882526926	16.2246837799800	23.2187810245679	42.8936977639552	42.2066565092889	23.5477097013475	27.8187661871007	17.0762978004611	20.9198493885158	29.3659510488213	16.9177838136567
190	19.8027032632922	28.939055898466	21.5635365655832	24.9518420858643	30.8116949269001	10.4432033303912	14.161105532824	25.9885337021353	9.67612389689587	19.5532726385596	16.7645430686959	17.4063937093846
191	13.7322233184401	23.6593140530434	15.2784252668399	16.3860828978288	32.468004930978	37.5541694726343	13.1980226538392	25.1679920559136	16.2517490620199	15.8433301606887	14.7107810954918	23.5853110544152
192	16.6829997571185	23.1512864914169	21.1689870827547	27.5209177779839	37.1083401120063	14.4513393505517	7.8103035872756	15.5087648340639	8.31807259544905	10.0032462813481	22.9435842956951	16.441196481593
193	9.32596076849345	20.3322697153368	15.9679819929203	14.2424376183781	29.5583000036196	25.1038093872696	15.7763991381838	11.9364491496456	18.6547191734650	6.52130001883323	18.3046455070930	9.37663304545405
194	21.0844669696389	32.8597546779898	30.0002412119228	26.5490534080723	38.6972266173454	44.3007645794301	10.8114992502920	20.2318314610397	30.0731691799247	23.6231024482561	18.9360528706421	29.2543883798657
195	14.0052170995898	30.7635437536555	28.5916808782584	24.2420752725217	35.4900365378871	52.5112745367178	10.6242573050042	30.8916416149034	30.7115945027234	17.9892948272908	24.6973568704101	31.7102729896501
196	28.2209231890287	23.0606234784155	12.9995128519937	22.3837191909746	10.9373488166864	23.8577589475562	14.2016654685882	12.8334429813594	8.19254436641712	13.1202024328247	12.9523421383707	23.7727822594882
197	11.3477142443367	21.9198696329472	22.1387193788110	27.7946362757044	22.1364230474548	31.6684731708733	12.5312711749932	21.3651679157939	10.9682057899995	16.9091443156625	12.8186852765497	16.9078531511769
198	11.5303635066274	16.2694333991491	15.6782513545337	26.1697345560215	29.8522456890807	24.6481425308206	14.3190836982513	19.3394676859944	9.2534821138953	3.43965664203653	19.8496383372566	16.1552226001649
199	25.1320454682269	47.6246298368518	28.3228099409491	38.5146369520562	50.7689258764633	49.5300508938639	23.4542851801819	32.1625869334423	22.2153252120421	22.2244355211531	27.3454883269175	19.7698816317516
200	17.5879862810098	30.5566593139404	36.9745918598170	34.5660911149556	37.7940893745192	34.306587844095	14.4413251589030	31.8340967140696	24.5030367057748	8.62974987186034	27.6794156982526	37.800431845809
