# Supplementary material for: Simulated data from a genotype-to-phenotype crop growth model for pepper
Source: Data Brief. 2021 May 11;36:107119. doi: 10.1016/j.dib.2021.107119 (PMC8165395; doi:10.1016/j.dib.2021.107119)
Supplement: Supplementary file 1 [file mmc1.zip › Full 100 GxE datasets/100 -- h2 = 0.5/-154958447 200 0.64 0.48 0.64 0.95 0.8 11 GxEyield.csv]

	NL1-15	NL1-20	NL1-25	NL5-15	NL5-20	NL5-25	SP1-15	SP1-20	SP1-25	SP5-15	SP5-20	SP5-25
1	26.0162829017188	26.5780220026383	30.7848508985996	31.6233826398499	44.0062681064564	31.4392351530237	13.6731100723225	17.4236662777436	11.7321121465113	17.1725784749913	25.0071313562409	15.8005216352424
2	10.8616589749434	18.6955704330675	17.7404450229963	18.1878094403827	28.6119423740426	24.1521993055797	10.8247336440847	13.3376943231584	10.8527795259025	6.58136794212657	30.3234749469011	17.1352146311642
3	26.8981582617475	37.8565862887572	33.2011995367476	39.2358218301394	41.7676307852491	32.8651448559298	15.8905264807644	20.2616172552408	7.85466468610759	18.4046090992747	26.1669210137698	26.6298188718051
4	20.1572471516785	33.3800727945252	26.3708365204850	26.7167678345629	24.551119220106	13.8458118179832	9.3428324010273	21.487743468314	11.2619134376906	13.6474432338765	18.5097919013155	20.2529569291248
5	19.6237679328662	16.2080972098625	22.5069946243575	14.4166834244678	38.7580799743487	22.0704765798763	14.198281555234	15.5736800107496	11.0459206432596	17.9733219220504	19.8449279979045	18.2176438435573
6	32.7833469484343	35.5420159291265	9.72394479341663	39.7556387902213	45.6923826527044	37.866678244599	18.3710892409721	22.3439220927744	16.1917760571238	16.7286237662435	30.3105806524903	16.7160400455398
7	14.6216326422738	14.4254652804028	25.5673532262169	21.340382247341	23.2036505925088	24.0465647106915	18.8381555712478	16.2590205812623	17.2121830731419	11.9666832328508	22.4627497198890	16.6931178547803
8	18.7004228577546	27.5400737836425	25.2118260726025	17.483999389537	50.0369487161744	30.116683290579	9.00075918036855	14.6926484188546	19.1760897576994	14.1558312459984	20.1065150719760	22.5414789318013
9	24.0010403914471	32.5049106159173	34.369002267435	22.6707094852971	35.3005646526057	13.7142949336261	17.0638892097837	16.5040348642323	21.7096939985536	10.3712248009090	14.3811847889911	16.1897899361588
10	24.6850554358747	36.0559461451298	12.3909897704680	18.7946822385880	24.0017388563590	17.4891945256763	13.8003163829807	24.9677006511927	10.8831717352468	24.2315541058657	23.5278486182666	21.9613021509787
11	18.9098767671822	35.166212631156	33.0303865103886	38.8087690261979	38.0339058201895	40.4017246715045	18.5943723795942	19.4070571066884	19.6245733449984	16.6451658906115	28.8039398826731	31.6535298843448
12	13.2280654689787	20.8243926960465	24.6469855318118	18.2085336488551	44.8064649620651	36.2575501415382	9.63573910359902	19.8140302374731	18.7529956975032	13.0157468060087	22.0761252395859	24.0399818715605
13	19.1799120796785	32.6667496181209	5.65021775234928	28.3321431141713	20.1568408463096	15.9580760754177	13.8999941091234	18.6046533177641	13.4019992660055	19.6355818343643	12.3960808833684	12.1177389116361
14	12.4685445625718	11.8219117349108	23.8509411859311	9.51532165507423	20.3547246625741	25.3119474384449	6.85839077811709	10.5162901826411	14.4088410234392	11.8414568529609	10.6353478982336	1.51880856883577
15	18.4711182842236	18.4516595293684	24.3593499402105	16.8230236060214	25.2795108248889	31.8610676730836	8.10483181388041	21.3661030471773	11.966273797395	11.2824148680464	15.1887884316242	13.1584065025451
16	14.2325195712425	16.8440478262374	13.3247800859505	31.4790105187531	19.0060591563266	16.6760379351377	9.41310763241272	17.0892548592633	10.2914867329515	15.2794067111301	22.1777458477494	6.46995583617554
17	25.5367147465804	50.0055564328274	22.3477821462872	24.9067587427936	44.7242496574035	31.3256682354405	17.1515557005714	19.5041241661494	25.9582543852494	19.0953844161095	24.4917376126847	24.1776419830495
18	18.9309366583969	17.5245419076414	19.3771948087353	21.5434889001623	47.5848745547854	34.7449854355005	13.4570327662101	24.9999766263538	14.4888050953306	15.4976022495075	25.0070678591658	23.5008089102419
19	31.0661487448797	48.1261143527405	23.5343787925075	34.859239205161	52.8150191714648	28.7964086852618	18.3133460459219	28.2604587886344	15.1486485335813	21.6887738676337	33.5939218268937	26.7763454744231
20	11.2247215062199	20.4729238965322	9.00032558831385	23.4203019672000	25.7207888013426	34.7132452008164	10.5831882090115	12.3087912123675	10.0767395698990	7.30029512071281	28.0860257308982	14.1165921740932
21	26.2026825733793	52.4862146808304	31.1481481450639	42.2688623436505	42.8775168229222	32.6451710112742	17.8606736507351	31.7235783540104	16.1940819710595	26.983467828016	19.1353814537820	21.7114778390704
22	17.5516012659117	24.9620406932323	20.4678419778723	23.815564899053	11.8047217605590	29.8054896357959	11.1656346842094	13.2293576062270	9.11563177922451	18.0258962922356	22.7544592865193	13.1757182328022
23	21.9400499649063	19.5818657479179	20.4255713937924	22.1395640275878	27.9310483206972	29.3155402743731	6.6836562879903	9.02284338485343	19.2147572336833	8.24661996587004	15.6861946890459	17.5998114669830
24	6.92925185534282	19.6128462435206	26.5487304934725	16.5537356173431	26.6531653915295	24.9199979934778	10.7788521713883	22.0436717486497	17.5411778959708	13.3015570912167	24.8068351658390	17.9000011384360
25	23.61283671124	36.389635472714	32.9986995519262	35.6381443341344	36.3405711888169	39.7483407336667	17.6394287948883	27.2803606427155	22.2390313481001	23.1274357171109	26.5459387534941	20.7664773785345
26	26.4018958435032	34.3203450398356	1.77769054052637	37.6285542363186	21.8704493760473	18.2178278466006	15.2809517090718	21.0953178097517	8.9164739431073	15.5310577951638	14.291019206085	21.3331080900387
27	19.4266740382665	21.7664209543469	15.5355054771731	27.3490684366091	34.6099516649938	23.3695563242899	17.6066955781740	19.9389314473314	12.7679736034049	18.2351837142219	21.9138782267262	19.2227455218533
28	30.1110677503066	38.2428384313548	20.9124710673443	35.3520660880301	47.8083283150465	18.4903470963609	17.1532328445668	20.8956209096293	17.8288705383203	19.2956283230819	27.8797492947396	28.8837721181643
29	24.2633234866774	28.1976997917568	16.6592960188581	31.2938975086828	32.3665387071330	22.5293746327129	11.5884468414832	14.1084729734881	15.3449521726838	16.4061315794331	27.1723569969005	18.0998175215839
30	27.9831240989951	54.2289642257787	27.0761572623018	38.7125983639647	45.7860858513714	36.1835227864505	15.2829234671046	17.9767685022053	23.6015410363417	9.20628570626372	25.0921143999391	32.4788238301462
31	11.4317150645767	20.5068785820236	9.78893867136797	21.7698884198465	28.2432999092903	26.4501638849078	9.6936083239058	15.9051879959274	14.9984015384099	9.0831568528545	2.96757468962608	10.1305052424183
32	17.4309219864256	35.5390111901059	20.9234527322843	16.0986631759883	34.0782401808961	14.2615150587836	20.0121539505876	17.74698512302	12.0193253226228	16.3217363185282	23.3857981483759	15.1978247893063
33	30.1229850400564	46.3735046541806	42.0153787535732	47.1229066875623	80.1247899589789	46.6049172976913	19.6419546120343	27.4324551636736	19.3298351868530	27.2174294526644	36.3442289846198	28.7954194740553
34	23.6008216027634	33.4998974316974	15.6576189660733	42.5986807662971	18.9721206710847	32.8852560519243	17.4735716748190	23.0395355071634	11.1201928522229	13.0976516388338	24.4097799633716	23.9705862305893
35	12.0750524416706	28.0863453315348	26.5771468037364	27.3913528033798	46.5350423060227	12.7867597003532	15.0366811134526	16.2389278710831	12.5723983060688	13.7534530641363	22.5273158941634	16.9094441246506
36	22.3026085111139	10.8851844653900	10.4267933898834	20.4403429329755	17.9956324582608	25.8203527112515	11.7843714858882	15.3430323404699	14.5536609834255	6.54225339574048	15.8086022943679	13.9470913042543
37	17.7326406831913	25.8430924692055	14.3290559945576	10.8638918054822	32.2122165876969	28.1092496539626	9.04095109304999	16.3959646440867	14.8865814999909	11.5836925232139	21.6933939721993	20.1263481634913
38	14.0840056551709	3.90341439775835	17.3697408450702	9.44947196230551	16.1142120007236	8.6629041812821	14.8961109382741	10.0383429402108	11.2313896221349	12.3998846423252	18.0241041940849	12.7319269361731
39	10.5564448089960	16.915446657428	15.6600718161979	15.4518053785064	14.7177859040489	27.3495969141647	11.8234288030798	8.72142010548502	13.8862061414510	8.02892132084507	15.2234868731539	32.7395929971573
40	19.6348861281166	27.7668302638926	22.2834730236816	29.9233609745787	32.5730776048106	25.8731844473044	18.8191297831844	23.583672038006	11.9423813966683	18.6298071883734	25.5146064787951	16.380492705494
41	27.7485957346054	45.9567617905753	30.1787179937493	43.9455544334932	62.8667733409653	44.9435205922087	14.0312864760457	25.4986533243297	24.3107390127177	17.5198233500094	32.2380556977602	22.5260187616257
42	28.0882064800298	27.5229358057191	12.0335379346076	33.1195467212739	37.5067070218754	31.1410954462231	13.0401334559277	18.4587790803195	10.4720468385253	15.3575622673280	28.1399830694313	8.43482112577998
43	14.5543692985241	12.4404412001261	21.7014360223035	11.2624835562602	27.8689082893545	36.6630034926213	11.5970865894439	13.1044475274470	20.2192329956555	13.1213742687426	17.6969741278106	18.9647291096210
44	4.12121087976075	9.20929565199744	16.0225549807292	11.0187113042029	20.9848770999465	30.1035568833322	9.59476346221936	13.2402964679416	8.011425464019	7.41130876581046	8.085455031893	15.0109161812530
45	11.1239523981273	20.8313826783715	18.8350976742527	18.7608341032781	15.4868492976499	29.9126871379795	10.2659497639012	13.6065265640598	18.6091913427405	16.0397983366923	17.7706625281808	18.0541238129215
46	26.418924927351	33.6018914655459	26.5427232205069	28.3678053603029	27.9506977992883	37.5337027556819	14.4620367777449	23.9198243531482	19.3957280568431	13.8873843551324	21.1012948160724	22.650915706837
47	4.0941516056068	0	16.2233924251993	7.7658166422692	17.8622037952774	0	5.97319833274307	6.78871267481641	0	11.2416775075114	7.9526272141959	10.1519359212892
48	17.1039269150080	35.7464466952703	33.7090801742693	22.9228191018226	48.8554708973125	33.1255727266830	11.8709920001883	19.2490097273765	26.7536046943903	16.2231873571769	21.5378130757174	26.2220277349433
49	22.2934274739034	31.5088477893427	17.3354781190404	24.3143517065015	23.6387116751638	38.8985322434818	15.0318004950741	21.1710584425662	17.5921087135697	16.0479714842748	29.5690369963135	26.5530433201884
50	12.5066227772594	0.962831270891048	8.6727164265438	22.3245368293539	4.6397958439115	14.7264486016952	8.59003408435345	9.73423742751317	7.54016579999343	6.072249028558	18.1933509481056	13.3690858013480
51	20.6910973903592	36.4632747837302	17.6248514516874	23.2128226589487	43.8491976735389	37.7123499918799	13.3958081126546	19.1342665003651	13.7224622891410	15.3945881865917	22.8659401030409	15.3842542697768
52	21.3738548168645	22.5403068381115	10.0692511763452	31.9458225374053	29.6023161438476	19.0688638980377	12.6450042601350	24.9527935768028	16.9492978241746	12.9087683279984	25.1030324744228	12.0338257138872
53	30.1520413804337	23.0904598402557	25.3116364664218	16.9571299247973	29.8668873924504	36.0235200557011	11.9853200485114	16.8629137332071	10.5281875404768	13.3535191762876	28.7857742094508	19.1349446035428
54	29.4544074671312	28.8683806602239	33.9025636757665	34.3404630508711	47.242111855428	33.7327845488362	25.0134156438256	21.9675097034425	18.9276486095797	24.2967779469239	23.0134307271831	26.2606795699637
55	19.9509129831081	17.3370119105936	9.8130984153862	19.7489650387038	27.2081485847818	13.9917094836913	10.6998491658737	19.8132820220255	14.4230540782164	10.3102043859104	17.4728526104903	1.56963040514660
56	21.8573835894059	35.7376131272545	9.71228228453257	23.6535928929055	26.1067703334083	27.2562020030446	14.216937709037	16.0949448327237	9.09219550630308	19.6606962369375	21.7870687711350	29.1012772895307
57	21.3276257967280	35.1957504502525	36.4005281547582	35.2745478599317	53.1718306391659	26.1535464433424	14.5083134608884	26.8359935184999	18.7331328888218	13.7195192710698	31.9019651085805	26.1443555290091
58	18.2145026186588	19.2301711024299	19.1494953090889	17.8642272083713	28.8817306839525	13.7924527286352	9.96252641306082	11.5798722456456	6.83920438578653	16.20880000089	19.9642820988277	17.6476458649218
59	16.1144785465558	25.5490697086168	31.3934337525141	31.1204279201189	31.5343334713213	21.1988071507709	22.6327779110564	23.1865466880496	13.7787951594342	15.3181490827775	36.2599998848903	16.3366494974330
60	11.7227084705079	16.9805918516977	27.9996304773651	14.8955554359682	41.6717639869057	27.0737208109017	8.95483732095969	15.1373796505703	18.577210269536	13.7955189489845	13.5247546223542	18.3888217390075
61	24.8778540072071	30.4373480440583	23.2446159186290	28.2865233508686	44.8943587680436	52.8580798744329	11.5290663035917	19.0494163881836	12.2175826375297	20.9363899754829	19.2189518028013	18.8187574889037
62	20.2636283226291	29.6472801866021	32.3639470217506	26.9767058528955	24.5091344040906	37.4712371810596	14.9653294092884	29.1899306935145	18.2362403357638	14.459513781906	27.3439290807199	7.22865514757654
63	12.9916375619753	11.0050502742841	18.7002823484554	16.8538934255529	32.8258500542975	20.4955207852175	3.61038039494381	18.5942177950224	17.2019874689597	13.4497702682990	11.7194601602704	18.6504152255917
64	26.4065768101089	43.3135704463225	23.2694529581900	39.269371476318	56.6174841965701	40.3554000602802	16.6295752466865	28.651246761718	23.9899026717857	21.9098140535335	27.7222905831928	30.6823028443048
65	6.55088981979034	25.9268991512679	12.6099170205151	20.8172343846189	15.0752617193962	27.6439494916206	14.6047498276	16.6657077416405	15.0404738885074	4.45886473041884	20.4937442396603	13.7067226640511
66	25.1750547357635	36.8419181120357	23.9989682954179	26.1881896547682	27.6767599434165	30.3251188819022	13.1535742007222	26.1191569196047	18.4011747631673	16.8289564380531	34.8072902253282	21.0747878547382
67	20.9009511677664	36.5589786017372	27.5169707018999	30.6223471836988	54.7419150447981	36.2504902898675	9.47647641928493	17.2432100074661	19.0348373026676	15.3362545579007	24.9479012911037	33.4328200900151
68	15.6752124022222	9.33306140299452	13.2924757623382	23.7056216622931	29.3035647070639	19.1770108531723	8.50766310784989	17.1634265937989	9.17240042194333	11.2608842021198	18.5188363158215	14.3423720209761
69	19.1602130331052	33.9640019853452	26.1998762210370	28.9704145523177	41.4640013022733	31.2659426132917	13.3290021902238	21.8821343270756	26.7902508094807	13.3961901035991	18.2611721182366	13.6944596347454
70	27.5426196284555	35.3057150093463	24.9301333661211	24.2505521949253	30.6212184176457	24.4262860008453	19.0742020803258	13.498372123126	3.36031064388929	16.9514991580453	14.2860500047317	20.5844942829571
71	17.4801535891547	34.5520651178004	39.2121691125828	36.8383786375212	42.0339253760991	46.579385766793	11.8060866253775	14.2542922048278	14.5600914329785	15.3818276090637	16.2539494065969	16.1407920736834
72	20.8910128956589	18.5391305541649	18.1981187389887	25.6882869552519	40.8923490792751	29.0380682882202	14.5412322107290	15.4198388679201	5.46007436770044	19.5543315371668	14.4154021268319	16.9294244802467
73	20.3780482695598	38.9037809086226	31.1763197362525	29.0886370176466	52.0277757793362	32.8089812525171	17.9882263749252	28.8931774294802	20.5799767892071	23.2422733596418	17.1507851697885	21.6956578097933
74	25.801348682044	34.7282749902167	23.4721482839068	32.0818847015413	33.9817959156033	23.565954077111	12.0810933684465	24.2683697784154	14.8822691008741	24.401670503133	30.4652260899659	18.3467239179873
75	14.4702977552498	13.1387112305755	27.2351192355069	21.0348500688049	37.0019864000948	23.2676045334222	5.79401304999848	15.1772255756594	12.1245327632037	9.814838728406	12.1969390622516	17.9765627879639
76	17.9303167775741	22.3807865557326	15.1513750072378	11.2561321371988	8.49991983788075	15.8731370013855	10.4340460934816	13.9733818859208	12.794905402128	3.13339682614042	21.5710036615927	10.0716312280801
77	12.3987084406192	27.5121567950869	20.8279984067182	17.8522950071716	44.82092503632	40.0078497993415	12.7879255589674	22.0505809406800	17.5096487450263	12.945882042476	24.2553410065556	22.8101034922819
78	15.7465622390825	24.0833328170934	25.1643550301645	30.7179825161531	37.2395330723709	24.1301654649731	10.8814420783624	17.4094989838522	8.66063644014034	22.3218119229257	27.3582236123901	22.7794932622764
79	31.6236865767575	47.2307870994331	38.1121904239691	40.7524965917453	52.8410255399666	58.3019472785968	13.8447975231763	26.7502135562413	23.9451311407737	18.7821785557862	32.6153118721402	36.725368310507
80	23.1116998090770	36.7951641092752	27.0219736310899	25.6507445742724	49.846565513428	27.2299813979021	14.4760205642493	19.0684847039263	7.78044560667969	16.9677701552486	24.3080364737048	19.1958670995096
81	7.44071194838111	17.8122211875831	19.8948506677093	25.8310933436173	31.0135565361472	19.3836301067819	11.3854664268983	11.1992035133418	12.9528936040541	15.0409560185285	14.035727052094	10.9420847052548
82	25.9888794579560	28.6039573745936	23.1954581469185	24.16805459106	32.4693711064574	26.4436403362839	10.8799736435900	11.9954026424895	18.8018981673332	14.9780353398792	22.5028678928493	5.81813121552432
83	33.0153796954887	16.3357570967383	29.4431824548961	21.1907289444252	22.4332758147752	31.2724537508196	8.00300732839414	20.5597867000500	11.7189799051658	10.6592546785117	19.8589320628717	13.5085592600928
84	22.8497904909649	43.7155726627439	29.259550688391	31.1611992893028	49.6247100488075	48.5035321691755	14.5001438339992	31.1637045043931	27.2796722999124	24.1771560092689	31.9203476070155	31.8505940659887
85	26.0752264753867	36.345170286064	23.3189905398601	32.5827457787415	39.0300791874729	46.2491509531237	21.5639554214077	30.9361813975964	18.6628892717325	17.9874371914579	35.7945798083226	26.4584980076364
86	27.4691914390721	16.1872932932733	23.1462632378809	32.896119294745	31.0864412677404	28.4440331436656	8.96070832932524	22.2624234816711	16.6250663706785	18.1608012805565	26.4646499033083	12.2757405498585
87	21.7730934749994	24.5313549672174	21.0659844951239	26.8584007006880	39.5356864418384	32.6939026927796	10.1723983904043	17.4520851449787	14.5775291938017	19.6423909350515	19.0823908726501	9.26060725020345
88	24.1258190158962	35.9261730914053	34.8020050605349	29.5293467071537	64.6183828511866	34.8242781443136	24.1437288985971	24.0835754338451	18.9798034573189	17.7915412540673	26.6010065963814	26.8557345460072
89	25.7873340065285	43.1343430718919	35.5334810027407	34.7252898776502	40.486519997723	24.7389518626647	19.1231687482579	23.6224063338846	20.9000100813969	15.7756618174965	27.8993618220278	22.0660072350147
90	29.6045207997783	51.6505282141066	25.4445730197986	24.1106006266882	42.6759783662934	44.918189563267	15.6472246666771	22.9526194277214	24.6901416388256	16.9024795648396	30.5839531361855	24.9939355897723
91	26.717017842416	39.8839210848088	16.7234848245271	28.0000350552909	40.9186874203076	12.4977153779871	20.1257320837842	10.1647708376790	16.2348583627539	29.2032575316128	33.7147587451370	28.6579332939785
92	19.7709753370335	20.9267135418398	17.5703113590816	10.5166039586705	36.3525580706892	24.5895843373459	7.23319594905388	12.3882905578013	15.9221652670811	12.4953389837692	19.3935866333935	2.11257016173571
93	23.7208571155535	14.3945840034613	27.4948999883198	31.2142443112227	26.3872892029634	28.8841769904568	11.7123284335289	16.0536666555937	12.6418000145714	14.0459564974772	25.4477078821270	13.4427948699914
94	15.1538082112236	6.7604982763955	21.1091648678230	12.159628572932	25.3159446832637	18.8223376665837	9.47795717974238	9.61366459574077	22.4504830351988	5.48692992995307	0	8.5681343374681
95	17.1446872774828	5.17109640034154	9.49146049574028	12.1675609891601	28.0261831817465	17.6248523611677	9.7652155669604	14.4307593169718	9.80568024530269	14.7914269994942	18.6064400466662	0.560016036498379
96	20.0366958826074	21.4847224771109	24.639388913492	21.1141788851910	46.8205488975513	49.2608291338781	15.8121468228127	15.3719204447841	22.7683786567434	10.6958442922221	31.602213360369	8.41294259383379
97	25.9957536027114	36.9909823381955	13.2472210183368	25.7323643768481	35.3446971181423	28.1929043027028	14.1120284524159	16.6937786661009	12.8788422342633	25.52411839794	22.2389858972039	8.59619346499958
98	17.1515020484486	34.8836797428422	29.5894277179754	30.6696309372883	28.7126615338401	24.6248098307935	13.7867408366769	30.1287472343937	23.9622217084339	18.7462629920079	25.8711707848002	16.6720699487357
99	23.7123030003107	47.5122444540919	27.4199208651467	37.3615914557675	44.3467502600512	26.8624343627696	18.2945084780998	21.1055159740684	21.1184906820999	19.3752371084422	27.4716684250928	28.7194272957144
100	11.7989554298969	25.8524027559366	20.3651813166639	22.4079547125649	22.4923448351525	25.5702382112005	13.2525208635148	13.5493585028118	17.9383892104319	10.5380747472987	7.67677154782209	16.4418210098107
101	13.2998474183330	17.6498863730555	7.10275062609722	24.2038696330461	24.0228424732109	23.0189614807177	7.91440839098165	19.3464404936217	7.65403919292864	12.9955531653277	7.73787609567745	14.9042622589098
102	30.6666884963957	48.7758395652325	40.2960473778576	38.5842302938235	44.9414071304369	50.7740835243783	19.6643356536282	29.1495583999993	26.4055146157414	24.1508345047268	33.0972294318682	33.995266467814
103	19.7717200894914	24.9406333915237	19.7117847867543	21.2270790800057	13.6747679929022	22.8640836785847	12.0120611133934	15.0973070005853	16.3926783745258	11.9050075958304	17.6292903800279	12.0331603731478
104	24.0408119656297	37.3537187095366	45.7406529977059	19.5414147997677	57.9783794576478	46.0597594973633	21.2757566812711	30.3117098285830	36.6395263544608	21.3564736470505	31.7876964206004	29.643495687005
105	26.7933599144179	20.986553029608	13.4833237023673	29.6361574615084	32.2283460128271	24.874359073775	17.6243294405138	18.0156752041756	8.21371676044553	14.5180741983099	22.1346941318563	10.6473100882712
106	17.4255765229705	15.4196494279211	16.6505440944199	22.5716350916109	33.9005836780937	18.4702119664946	13.0530534550667	18.0177404210821	10.3092741768600	15.5570684569089	14.3300725316108	9.94443373624413
107	4.08303800282685	6.88703527405015	7.3747117603462	8.58301922482293	17.3577602905487	23.2376837325455	5.48152227555743	14.0399878615618	0.445846812504396	9.9361700114181	8.608162171542	0
108	27.2307227435207	40.8240205857823	20.7322101843785	37.9235175947573	48.3780124098940	36.7277767690206	13.0841487842771	21.7217306085031	18.257037818951	18.4715302856513	27.0303662803848	24.9064784286481
109	11.0037784673252	7.32082131918592	21.0946899451902	35.8329124068536	25.0911782304839	41.0081882186424	9.2673881772493	17.8172398435877	11.9517653013705	10.9007071763607	25.4952983802868	11.1547685061976
110	31.6163515657081	39.9214853438048	21.5836789294981	46.6475255779164	49.4788037808234	27.7278833208356	23.2035519038739	25.5744392899205	24.4827030135975	22.3708184095800	27.3460992306115	16.2746220786583
111	29.3139526782058	22.2895885032782	31.4941212193375	27.5749486025628	42.2371608961640	33.2851421558072	20.2462475807486	19.1076032522734	20.0165401785928	21.4723308865960	16.661297874283	29.2274158977441
112	26.2694361158724	18.4264698859906	22.4543667237173	21.533928081649	29.2553904953615	21.6891333072625	9.38309473079134	10.8336417966385	5.96379627269781	14.7125786151025	15.5094521309719	19.5998237340654
113	16.8316611637910	30.8323856574379	29.7794088952862	35.951231405228	34.8997970794784	21.9873645960071	15.5672329628685	14.040719786609	14.5338339437352	16.8847237296566	11.3406438604698	20.4985260752775
114	22.5708184423872	21.662487617047	19.9502839120088	33.3849701869185	15.8251688334523	7.41571969375778	16.2749317833345	16.3755479449279	11.7346886972514	20.8080362613949	17.6675164605058	15.5892741230075
115	14.3046579319365	23.7370895086391	26.2028697913594	22.3200529072317	19.7532030615228	30.5036176003169	13.1207039912352	16.2769333656228	10.8330794220517	11.1108483377084	16.0416084869101	23.7283507091956
116	23.3102411398966	38.0000564631305	30.4348107656005	28.3624927473708	43.9085691313578	32.1472107208331	17.0472360894497	18.3628632915523	22.8386412998023	9.29737473418635	16.0433741554047	18.7977349957771
117	17.7799359558005	13.6480919839119	5.32155147032621	12.4549784681969	28.7698726660603	23.653603366575	7.26887385967665	16.4322503750323	4.9095942581675	10.3328876411988	11.8632796414129	11.8322061381802
118	28.2519976114936	30.4667992294821	13.8913065957674	23.9816461200457	45.4240725156597	23.0738214593587	13.5484801582018	21.4355106670031	17.3867445891085	24.4346496059552	26.9750020546593	14.0607240609021
119	28.2147987697114	37.5658315278526	18.9815579106749	21.8708317666991	39.3595544554325	39.2609740523114	15.1349225243068	19.5964859572149	19.5359887111313	19.6893069437385	31.3345688668007	23.0562585727355
120	9.66257951264738	16.3046936274296	12.4729912474923	21.8888055952252	24.6875192209142	20.7763939068993	10.5229877539211	13.9554244332162	11.1887504609375	12.3963264282047	16.7987882355399	8.90693104386373
121	23.3386955249287	37.187149785908	19.8381129091993	21.2708695141293	50.2127394864626	49.9214606381568	15.5733989740539	22.2737346664919	22.9110459766185	21.4141267442891	21.3783846563519	18.3160536866614
122	18.3073705626826	26.0118534250899	32.2932138925561	32.3685274119684	48.5114996189476	19.2257913273691	16.7393975403646	16.0927562605468	11.8169003060600	18.7566329127328	27.3357384254653	17.2485359747432
123	21.5734779160773	22.5612096045970	21.8169930616265	24.2320092704666	40.4158929636104	15.7660586273232	19.7873163946000	15.1330966885368	9.18222121460676	17.6023312218538	16.4995467981087	16.4918273556843
124	9.34010665711736	29.7941255084713	35.416762716403	31.5579821645506	28.1493504212234	27.5676484183222	13.7183560581947	20.6296385294356	20.9447551866384	21.3529487200518	30.0933015234432	28.5495680383416
125	5.2082633816055	26.2593134406582	16.0308928399571	24.2458916427435	37.5580432076289	27.5953960144224	9.51609987278172	9.0878226160728	10.1034479537447	11.5667060787521	12.7025567963164	14.6446839380828
126	24.5065807530713	34.7708213082704	12.7207928736600	24.3473780908756	43.0802467418754	22.7327771884645	15.5990113087813	18.6645584578241	15.6433512974143	21.9449540083911	23.4930532811383	21.103832065437
127	30.2416044539725	29.7929978866018	18.5997677527907	32.1690931541502	34.7783283886768	28.3740440680733	16.6346221920135	18.2488817462272	17.8679222809487	21.4870781574386	16.1774060273830	10.7349741208392
128	20.3830301357529	20.1471324720276	17.1810409830280	29.4344772231575	35.5629061262996	20.3343915997432	12.8210827080601	17.3890636643545	14.3760693777063	15.479771172015	21.7323570248873	19.5887236614038
129	14.1301211644706	14.3641518821084	2.15625643267066	17.4148823007128	33.082611968578	12.2285111770932	10.5295220098963	7.80949548096162	9.96892193606166	11.8950130674817	20.4773974203111	10.1473742914306
130	18.854246894808	5.33050828413342	17.4502435348542	18.6041267079351	29.4615936227667	10.4406757253569	10.7610699489076	12.7937280864280	8.61704728218727	20.6422493318730	23.1261680079702	3.27528968504862
131	23.4300784609950	31.1164017348666	28.1013274167178	33.6918917261772	43.2572271643394	27.7999468785887	21.3451353156003	17.4787846087078	16.3045993086324	19.0761372313454	26.3356409931592	21.4888581047044
132	18.0239695271183	24.7517110109804	0.949267290357115	24.9331631222389	19.8036947252736	19.8490970671024	9.26547569640415	15.2374472221634	3.58519512423686	10.8775487412938	18.4364521128060	18.4895783436246
133	16.7711137375122	25.3590368311145	23.2371474158618	20.9008602062085	43.1531784866535	39.7135780397715	14.7200555913189	15.7807494057467	13.7727971016358	18.1495042234113	23.0798050702335	19.5253653991566
134	27.7339642711648	49.6694871612623	38.8071250745101	38.796162798484	57.098938156473	39.7392483058566	23.9792217836275	33.5101697541644	28.0913356890294	22.7053758407524	39.2448685668228	34.2643936381997
135	17.7176071111059	34.0726751095779	30.8925005173657	25.0095485825230	48.5670967115247	28.9372614788179	15.1727401870716	18.8535574755864	20.0407318347877	18.7391244422398	29.6970798224476	27.0248785691479
136	7.921797937645	11.2679347861524	7.1528756230066	16.3833211383457	22.2186419971293	22.8322174216026	10.3648514319707	5.1218345760718	10.5354791573742	14.3713915775217	14.7211011765775	0
137	11.8715823221827	5.64863769568342	21.7491622570069	17.7673575064375	31.7688011276090	25.1293327115523	8.710440638391	9.11794573101236	14.683105853441	3.34825745624577	14.9088697541655	5.72410318819626
138	12.9865492316788	18.0843337245657	18.7915674521484	19.2744720779234	12.5908755501021	15.9790716577263	8.84333166814404	17.218019127911	18.4213457436978	3.44311163088618	14.6691809135594	22.8444085943656
139	7.52088682003954	20.6494456022714	7.90636466332508	11.3241946281360	8.61597819755786	19.2143901372602	10.0369334671186	22.1495782105890	12.5520062488102	13.5595968260785	14.7977933718224	12.2919193766707
140	21.0038483402207	31.7461792158295	4.45313406372301	20.1967978144718	48.4995562796627	32.9025822222774	13.7250273940952	17.9734310481467	11.8739594075726	21.0956464456817	29.3007491376538	12.2381534644010
141	33.4629720592086	38.8728215621475	36.4707486753189	44.6236550057021	45.3586540859594	40.2853888993918	19.4436441354699	23.3374184038755	23.4165247181420	21.5830388790701	29.0777099648813	36.3433325068169
142	17.2779603700150	22.1068351034502	14.6136958078649	19.7927109130966	24.8083072093499	1.01288014240237	9.7964584273467	15.4576950012955	18.2063786374245	12.5292505558840	13.0833174984074	12.7855558589543
143	18.1063814565702	13.19867992959	26.9812206587566	17.8765469605369	24.8901563222663	19.4867092055317	5.78466163351598	15.9262529078184	10.0355876744807	17.6353777205095	20.4328874763856	11.8144811082202
144	14.1717577044322	19.5918841017941	18.2842561312261	26.8837917878322	27.8773449471036	44.3278379170364	11.3586769000940	18.8878156176192	18.3260837774739	11.3654326146091	7.74268261753485	15.1604365150214
145	19.3853775261229	26.1485726497956	24.1863415256871	20.1376942458210	33.7135645567545	30.3649049783904	14.4217935869183	12.4871367910837	12.9636346046071	21.4967013782276	25.4652097131039	12.9201256210135
146	29.7271380700431	41.982576084553	26.3112585611241	47.0804387474282	50.0117824397303	31.8862396549858	14.7619498100590	20.8818918725296	14.1183746902597	16.5869744646404	34.1357150745505	26.9798326521426
147	22.2240362331255	30.2986885213737	24.3575234959813	23.4259582586504	43.5722117236983	28.6653017975428	14.4800759210593	23.0769793015355	19.8722379103058	15.3920758022958	28.8014770121617	6.92203888596105
148	24.399063755913	36.8698262648177	28.9909186587332	37.9391291236829	47.4134968878625	26.753562840035	16.0668304723033	23.5122206454845	20.4325118369888	10.1447102857087	25.8094244140594	23.8513683047652
149	18.3911527540894	34.6641754016548	23.4954109750101	29.667754530538	40.4986165101444	31.9811643917198	11.6584665871416	18.0961486509905	11.1124278536596	14.1157920948414	24.9194220245611	14.4070235188887
150	19.6529725829945	32.2581433299764	27.3489638360947	15.5347978953586	38.0881290111702	35.4763733619773	10.5393384279681	21.9709755341121	10.8231410973806	10.5510705769013	19.3395522342338	19.7212730687842
151	10.5662908532746	3.00859486770444	2.83112309887605	20.0555329272484	16.7249330993842	19.3861305871934	10.8380485615518	7.84579893907925	13.4765545449405	3.97775412136637	16.7112822048339	4.10857762305084
152	19.1390340453492	22.6190112316362	19.5098607122616	31.1701015442259	46.7818343944436	25.6417553675240	13.3911868559280	20.8166750153416	16.4250232957415	22.2939838333555	14.0835917546956	14.0779793791403
153	25.9997615996536	33.3433387954622	30.1364318139639	25.8532527142540	32.8374093513104	20.328587163071	15.6661669278035	16.1034333422453	14.2407347493313	10.2258605573058	28.8668821529833	20.3591628888943
154	25.4473637992405	29.3023203341872	23.2230909253672	26.9096862550199	33.0821299371636	30.4927228132571	16.1585465344740	19.3576729913084	19.797997382713	12.3190010665703	20.3206521309818	16.2964520832499
155	15.02533380087	22.0027464928885	22.0613408318216	39.453985474438	23.5281556981727	28.9210742304724	12.3299578279700	19.0161018993199	23.2266477075759	10.9300365212471	21.1938825232004	17.3343754051383
156	24.5310122275092	28.7876778201571	14.4304261545801	10.2313224181785	32.0985334073592	20.4741754818325	10.1350204655819	14.6101638731650	11.8780607717950	16.8532687760365	18.3150311756109	18.9802487319537
157	21.4452767993553	41.7600434091237	37.7749164211991	34.1728061888742	47.6799111678933	45.1952918399239	13.1956185477459	14.6475922685517	23.3906096891574	17.8101587952941	30.5311096996513	25.747023869041
158	17.8925016577481	24.4655283462907	13.9588341769744	26.7481348999179	35.2944376133746	28.1581957759143	19.2019418699732	24.0992732451208	17.4123300509443	19.4839566763403	36.5572253310533	23.5330172362972
159	22.9793780423469	29.0729799981128	21.5683269946567	34.7749988019556	27.7927818685719	32.709227348939	10.3828740490811	16.3775141685765	17.0310322669195	23.1408267932160	19.6708648506396	16.6925669741864
160	17.4616178829238	18.0323202166703	16.6147078156257	14.6508719360060	10.9899969336759	17.7264658376298	15.7037063857476	12.8604904521571	6.78681066639282	13.5734022701424	10.3027266506473	17.6725545941868
161	21.3695030553605	18.4041577017756	23.8616936294074	22.0167679732917	30.1508904271538	50.058790014549	16.8249740399197	20.4295881232094	13.0452610512406	13.4035678088474	24.9662099787084	17.6005427433637
162	24.9364808243403	17.9556120051664	17.8151482787847	11.9423609213853	25.8516616207320	27.3622860591169	18.261299759114	15.6030801128112	6.20170092756421	13.9082472331810	6.36555505680273	8.38157178338484
163	22.5446018720529	29.5068324021703	24.8124203417141	27.64783083407	46.8583349425972	35.3395151099310	11.7693953530273	23.6336302993945	23.7654293394179	19.343883990231	16.0173672512038	4.93285048910883
164	17.7024800119169	31.6310485153654	22.3740980145411	29.3577822481092	40.0048721472442	29.5241003641925	10.5315881577491	20.9132171330395	11.3798019492398	21.1024593626841	28.4693229733045	11.8235291617584
165	25.7266191698388	24.4804249191589	35.5991741286479	29.4538141523235	37.8920296357678	46.7430637637506	13.4867282430768	20.5713482343054	19.8681645236257	17.3643244524129	25.5850722728622	23.3491805796487
166	25.8199082103872	19.3619274185081	25.9262887347171	16.4582114968692	21.9736783506704	22.1820267468133	16.2207524022403	19.6705721251162	14.7201766723264	13.6914332231342	26.3221147551612	13.2814585472612
167	24.2663621404260	12.6681800683716	11.8838861253319	23.980877990702	28.6790403767791	26.2091565532205	7.55622716436496	12.8267671655857	14.2895455796678	14.5512611351524	28.3333974699299	11.6772351529752
168	23.1623544483871	44.8181357818864	27.376856553841	48.0547410258556	49.4432939866742	37.9330398723058	22.2761711284067	24.6686688201832	14.4834697806164	25.4032446007401	36.8115439737901	30.9172554602174
169	20.669693933175	19.0043912616438	15.5689950448066	14.1669843472425	15.1613463252827	34.1908744347992	12.4862470454505	17.5218196135538	7.66138035107933	13.5498371321789	18.2181516966584	9.3554646329287
170	26.3437499269448	30.516844733335	28.6828208805677	32.749852500962	39.7249330292101	37.8683499969724	21.6896623898664	25.8092437255458	23.3674377036214	22.7601395897642	20.6782788118868	22.0115464326054
171	19.1166513029645	18.2583758642038	16.5622819436907	21.7068244029058	26.9871374836829	25.387664893727	9.76085512076768	16.8868381343033	4.58305206081409	11.8896223508320	20.4265035151229	0
172	15.5706432693768	17.7933200453455	22.4718332315090	22.3675524795899	33.3138760379284	47.2376116562247	8.76669483281747	21.7470877471380	22.1665181701492	16.4373811200557	23.9125265245342	18.8131004804382
173	17.9451654753958	37.0481599815109	28.828527134473	27.1858991339605	28.4412196887105	35.0420666443241	13.6579292996515	28.7368634620254	19.489220625037	21.7275610542909	18.8760417691229	24.3378783637184
174	15.2422433788007	26.5633750975268	1.97465942915374	22.6632245324614	37.7147360246849	23.2073737202118	8.4490459418978	23.9366250178251	16.9906415148494	11.8619926927185	23.7694986403258	11.9162896232203
175	22.2798118158493	18.2857959957055	15.6449522546253	21.3311469256766	24.8126790811219	30.5178864068770	13.0436346211286	19.2221292410918	8.50693843454465	12.4903639133833	13.2351039916080	14.6493322680946
176	24.411213555354	19.6372307691039	19.6622978357569	22.594578695394	43.6600756219311	34.2786486224951	12.2438829198602	13.2589522766725	18.4791339180940	12.1239432766724	17.4636801758706	10.8696492897662
177	12.6156853967861	32.7928960434915	18.7389306700419	19.3690671156348	31.3926832317234	28.7417422701224	12.1820902649215	11.1453882426736	11.6477866693573	13.7037765776009	13.3692585050027	18.6532555566940
178	13.9436314489575	15.7339331929911	20.3868206559620	15.7674297257511	26.1017852380913	34.2865444567993	3.84399136651823	11.7092230509965	5.63528606851332	3.81689646130977	16.3547279657350	18.5005180338404
179	22.9985773369131	36.2258472904588	35.3473506357068	34.1399827379470	56.776506488387	33.9397729918669	14.213159255761	22.3799296688297	15.6318716499786	15.1675964507999	24.4520759065708	20.500819502871
180	22.6999035584481	11.4343441054290	8.15967966889338	30.9961185421186	8.00850054121628	11.7486585855514	14.4797312108345	19.5723125617872	5.18648299760607	20.3859598611829	18.4754872700597	7.95840704442288
181	19.7292396206663	15.0790688813604	7.1257544578831	26.6444210705823	21.0966401975420	15.7692801103436	13.0947870499477	15.6934166447858	13.2753229029268	11.4026512305968	15.8681353589178	9.16502724882083
182	20.6808236997376	29.5014879568777	36.3410794603459	31.2191693445249	42.701195185967	48.5541954284746	15.7040955466334	21.6557254268833	20.6041968101109	15.1071337369727	19.570675732501	28.1373271267917
183	26.0456492371812	31.669005134798	24.4051195259599	26.8128435267115	28.6933901036221	27.2486528527039	17.0092602506695	23.0152522307566	11.3756191232568	18.5247140063811	18.4330330408721	13.0719531541484
184	16.9726602768403	35.9726834499276	31.1647890364081	26.7273367449434	36.2143716521237	39.6497652897442	13.0834733553727	27.2104176204212	30.2927959077882	15.9377825694183	27.8204442330447	19.1967531358693
185	15.5840815410343	13.2246971886805	12.3198076502431	24.3257115512974	44.1323137994708	29.7941939443479	8.73204813201767	10.6924055833504	5.58561202713214	10.8612945932833	13.9825890106779	3.51889308700347
186	28.2483972002261	31.9492376836300	27.7657708546668	39.910788373737	30.4277542992971	42.4487831138256	21.8454836675447	19.6839025412055	12.619791126114	12.5704629166598	21.7858886505969	21.931394004068
187	11.2767709192460	30.8430802447161	27.6033527111040	20.3965756727785	36.1777063508083	24.5930306321198	23.2461847392754	19.7367898886096	15.6897886253339	20.3698350107277	15.6037652764441	12.0416364299055
188	23.3380942588449	20.2022863122799	22.9280497622547	33.6420149822816	42.0854368962702	27.6045996909857	13.9846196525007	28.406979834061	13.4836026418786	17.4508048822844	28.0733409236586	21.4865290480272
189	12.5294365330148	29.6194971586586	20.9647112337773	24.9797604992338	30.1782826668242	21.791417388288	11.8897626581649	22.5593226911820	10.3024419191617	15.5926050662774	21.4749491927539	11.4921125535723
190	17.6001199889781	21.1681650709345	17.5434672838767	18.9758937399013	34.6458925375287	36.7657312231284	11.0410625401799	23.0576152517214	13.0814208380166	14.115976497397	25.3248284369105	21.92146528783
191	29.5558183008892	26.5501289593815	37.1931308375808	28.6900726090287	45.4792779144846	33.3202477790333	11.3443594572799	19.9682377786329	14.9524049859806	14.7945811593061	21.0255951956221	15.7504376761861
192	16.1818843828093	20.5083512202686	9.49132111338663	20.7255388544694	22.7073416279762	24.4744179679871	5.76985942788329	20.2242187117921	13.4309449718214	8.81290457888522	12.0636150961182	12.1709568833665
193	15.7411370534218	7.55506748094533	9.96072432132939	19.1050533789507	20.1909818489073	19.9736196414183	8.52589486181272	5.25514972716805	5.16102816315442	6.7897733682323	13.0430944992501	8.6202160930319
194	26.7123222300275	25.2061973990532	31.1401785297007	22.0342037256023	38.5417204795144	22.3993715367815	17.3597423765579	15.7547216627847	16.0550979964681	15.4147545157343	14.9317033582420	24.2932275693775
195	27.5432135664597	40.0877071122573	41.92569553507	31.0260755518502	34.1916990569527	52.4429054531402	21.9130852963698	29.1447551354513	29.2252750291867	22.5457364243685	42.6097595299512	19.4406595194336
196	26.5104824181925	44.3534566696562	25.0840640519701	32.5770413030855	45.0239010822163	40.9906128487626	15.4332419928799	16.5131362160174	17.4569635764297	23.6256725341216	18.5302824591561	19.0716637498262
197	19.7055362878814	23.4366160780370	18.8416357842704	25.0614993451963	31.7327916430208	19.9894293305751	15.6232869131545	19.6375834388388	16.7262537122854	13.6550353914175	22.5709139682990	19.1591852594368
198	20.997466235886	32.3688358705635	14.7859066694358	30.6921876926100	32.5677873839402	32.9894667286661	16.0659820223058	20.5239811908902	9.06279450961676	16.8744208561498	25.7057798907998	15.7633561768746
199	17.0945859067343	23.9701225151624	17.0937448249291	21.9040893705834	15.1421407744407	15.6284960481824	12.6043753188389	13.9378315621789	22.8440847051650	7.10156082671726	19.9505682175648	9.42816353721102
200	27.1517412252114	37.2345638892359	26.8513092618359	29.2284220860171	50.5020573160197	33.2761866744244	12.7179562120935	26.7336584304348	19.2928896730638	18.5348041148613	33.9456641737047	19.6377586011989
