# Supplementary material for: Simulated data from a genotype-to-phenotype crop growth model for pepper
Source: Data Brief. 2021 May 11;36:107119. doi: 10.1016/j.dib.2021.107119 (PMC8165395; doi:10.1016/j.dib.2021.107119)
Supplement: Supplementary file 1 [file mmc1.zip › Full 100 GxE datasets/100 -- h2 = 0.5/-1587016615 200 0.64 0.48 0.64 0.95 0.8 11 GxEyield.csv]

	NL1-15	NL1-20	NL1-25	NL5-15	NL5-20	NL5-25	SP1-15	SP1-20	SP1-25	SP5-15	SP5-20	SP5-25
1	28.9602477923095	37.8259268387837	39.4928457071403	29.1478555263672	49.5966122235657	22.1964940346863	13.6866292888716	23.2414071667594	15.6757108811750	20.5461794077141	22.3815625226348	30.7170157788625
2	25.5191616936445	36.7599744115304	20.1926518781425	36.5115235213733	48.1189457770181	33.5351865445258	16.3765753994373	22.6895045890868	14.7624872695292	13.6296114048619	20.0164949746883	21.1524938505808
3	22.0126875291850	32.8728840184999	32.874387921041	22.3026818632032	28.590077537306	35.3732960521255	13.5367585679459	23.9801645114362	13.7846031531678	18.4421367119674	23.8590501293897	8.67188060415882
4	19.0258783011642	43.7979633677462	25.8739680956787	30.0229990571281	48.4715507117889	44.8975087029755	13.6324347483724	28.9752807010821	15.7332410276892	18.6587431331169	25.5530330971429	25.8953544994876
5	16.9444031408761	24.6660939723149	22.1405057689287	32.4207230079087	34.1447300758438	37.8529979603826	14.2242534298469	20.5199843228433	23.9065890040864	22.8146628915177	20.2542163896487	16.5215993816363
6	21.4269252895405	27.1867081133929	10.8323689799924	24.5777125094278	31.8455743177400	25.9384171040671	13.6218615866011	12.0669233356081	13.8651550989556	14.6602636414369	22.6909691114812	12.6823733527467
7	26.1903095418653	44.3639006177069	32.2922881278675	43.0699266820147	36.2182222611271	36.6431555324319	13.1297243745007	20.7350702781017	19.4282630716777	18.7869664444361	19.0264550287681	26.0216291309354
8	6.47857646191884	11.9973369041024	16.6914041298456	16.4741966891534	23.5840619871684	44.9358638911644	8.80473254901293	10.4327015911596	17.9280627959205	10.8025468220391	16.6614843706032	16.4099309818313
9	0.927158003567623	4.59868907294175	1.9014386712194	20.0659565503578	7.26566415737679	14.9501601210628	3.30192549890256	0.327310580602854	11.2385723622355	6.7221518577099	5.41941467845786	20.3285304187420
10	15.9820966832614	19.8406370484228	13.2398915994596	8.82251399585128	7.96024886164122	14.520260454595	6.22041716381802	10.6340794795581	6.58824595612757	10.9778196919491	23.0008256764109	17.4057311103627
11	5.6432993354556	7.13008952102059	10.1317423745409	13.4133586509694	19.9726177898934	21.7421498016355	9.3760875651294	6.46289190510422	8.23265635956255	7.54926176795863	13.2834642475593	7.49321980620348
12	30.2844992377529	43.271809004913	29.4225340653357	34.366120916886	55.1962800245179	38.6350520372783	16.0173745232329	23.5033832113461	24.2655836954536	15.9929300087418	25.1522332418279	25.3680248206455
13	16.8224320498778	26.7192947590655	12.8856880660771	22.911131878018	33.8119481507081	28.8185146940778	11.9014590324681	20.3617854759518	18.0746358486201	16.2752995067599	21.5171972607956	13.1997349613379
14	32.6080698859557	39.1805914577923	35.1582811111158	30.7066795855307	61.2598936334733	27.8870456259757	19.9708846851443	28.6243183520384	20.6188436109903	21.2781630948725	29.2990458993135	29.6528227318591
15	28.9503835738555	45.0594671895437	40.7286685098926	37.181159739048	52.9441618959674	52.8580493074874	15.3256029676338	25.6638724245864	23.6075783802834	20.3969087796822	28.4625270170462	30.8180521401131
16	36.0828246779776	42.8819522573371	27.3016685279496	44.0291615859771	47.6083633172406	36.5202695199686	20.7545515206983	31.7531646327536	17.4209862408166	18.0807668454017	30.9693085528003	15.2660511091274
17	19.8862928945986	31.1887288487534	23.4541882467966	11.6812933158671	28.6495668584985	28.1217391367360	17.4626169193170	15.3397767589756	19.2185435995304	24.0240113731113	32.0704658421119	21.1491992153832
18	18.6738243659062	47.0157407585447	30.0171255098705	46.1533923506855	36.3128858085983	27.7775047961043	18.4874893254645	24.9157333705356	20.4117138382726	20.3203280706215	24.9821876664203	23.1987260328280
19	11.3715364125086	19.9369350473659	15.6389101489684	21.7739186534892	22.3984446364876	5.83469198237603	8.32321862639877	12.3713125440957	7.55424869450435	15.3782138818497	14.8239503832156	23.7426575677673
20	17.0019637479467	13.1836265154886	4.64286838415749	13.7534031498146	22.4401024222455	34.6099801771799	14.3912921116477	27.9714141614294	15.5809930118764	10.0989476583483	17.7843315237742	15.2493457886694
21	18.5881345871655	30.0744098741096	17.2414194791816	22.6732138775609	40.0109337074621	34.5106652358091	16.4053799716051	23.8521418125003	15.292948666288	14.5312733274373	29.8348529405169	21.6729124517521
22	25.0250289447501	30.9405714474821	37.8130427379837	32.7026397252833	49.6231876634885	33.5195547608321	20.0626076526315	17.5762202556103	31.1672753046735	14.2104000076684	23.0798489393517	26.5969513018893
23	18.2349519904522	12.3288429457708	12.3152017536546	25.6536226747041	2.93914843911007	21.7754428343291	14.4087530836873	14.3132522558815	7.10768474163437	11.3245244190122	6.13924533174195	5.3198850337207
24	13.7073954779132	29.5786304381189	18.4403592442851	20.4266264800239	47.5189767263601	21.2437617686440	12.1596825048940	14.8804940922510	20.5618926435056	10.0788995441123	21.5416478741950	11.399872128004
25	12.9735493682976	16.3959832076121	21.7543890606466	24.4602165548571	29.0308450179834	11.5113230439285	8.1621354813553	20.0519148973855	19.6580242444346	12.6328890424089	17.0808386266292	15.5794639340421
26	14.1241776252256	26.0215992138123	14.4832432522944	22.5603828760341	38.6118140629627	24.8537187503276	12.5400840354089	22.45250218053	2.89931496670078	16.6433387360873	22.6428835387388	6.91541522210618
27	4.38941298697966	19.9185315554710	23.493986466281	20.8434586177852	31.6879474928845	13.0059526575385	9.09742724039313	13.0979001017961	7.6525353915988	12.0426957811948	16.2786761211112	3.49253521150718
28	11.7436262418109	28.6609659100605	21.9909043210293	24.5534041671170	46.4787824792487	32.5191673007003	13.3742952951357	19.5169309411153	14.2594835847640	14.6996618417194	20.0069874337823	24.0747246059723
29	21.4722307237055	23.2713372116631	4.92501085962422	24.1684791110834	23.7514846360696	28.4484454221733	12.8581077673884	18.5714244146057	9.25947843984706	21.1459952321987	22.9600912305343	0
30	18.3426294903463	30.4625875981057	32.175224150273	26.1150372555917	39.9910985019672	33.2298183821004	17.0292530304086	21.2658412312591	16.0411025993800	14.8744033472007	27.0459026706732	13.8419107940996
31	25.8199259813499	35.6603894894938	26.6207654950683	19.7930064444650	36.7015115780627	36.783332040019	23.2213389000311	22.3655060284245	19.4470355795237	22.0138390064382	25.2194664620983	21.3689411784960
32	13.8357682119334	20.7457436677294	26.6610104785096	17.0388068475254	32.2074096639261	33.5797719278093	14.0140394601820	15.2610418443686	14.7154300239003	5.72121368102891	19.3620718150193	18.3245991518282
33	20.9379233040530	29.9374603740139	16.8001842074174	34.0560817701619	29.4513979160805	25.2551818254727	14.6331075200436	10.7192427217424	11.5400526077212	18.6384926412573	16.0708307666618	19.4903528756779
34	30.039711556359	48.8324680897632	31.6038563674601	35.456780655154	42.7984525556717	39.3978500997461	13.5059511833497	24.0488306716169	25.6232814137442	19.2507203712233	28.8581787186941	24.0649285328250
35	22.9361706627837	36.3916621173380	17.8886438648879	31.1898001181319	35.003596930605	15.7473770814936	10.1829213272404	24.5647742885727	10.9803315821162	18.5553169470118	27.0345277539897	22.5504054421755
36	14.8610786972654	15.9054470119130	3.88143068306084	20.8489564546997	28.6716864273985	13.6313826568822	10.5758030778641	4.0460266951205	4.80662390680581	4.83294568317757	17.1955115849043	15.8169572347268
37	22.2431034630376	14.5187933645737	12.3332642242339	9.45164223129667	26.4465617162487	14.3941317145242	10.3910724656122	17.5389237121326	17.0280119336356	13.2761794965979	16.6946918293987	0.229486542670461
38	24.57774078486	46.1593461678001	38.9645326232313	42.8223713399493	49.5786950692041	35.9634157268689	21.2963691336335	19.7759040864446	18.283966315546	22.9376124318247	27.5056541661031	30.8068290988024
39	12.8140433237656	27.0480842138263	12.3932173326025	12.7604872080380	19.8049960574237	32.5655283125424	2.60967812343537	5.81720561416933	13.8916093681458	14.3427442484353	21.6500342905963	13.8203611694809
40	21.7922651270022	29.4975374190763	4.60317462680999	21.4078991855851	31.0925722941148	20.1850377761760	14.8009260864344	11.0163806848812	8.98697375059779	13.7637926622438	19.775226041416	10.3437629692419
41	15.5282623087627	10.3185535665239	18.0071102863047	21.6752069235542	37.140220847297	20.9794902828332	13.4418909927221	15.2750380186920	10.8005979280692	11.9792427391065	28.9227480900466	11.1922534334097
42	15.1510866016145	14.341795405247	11.5180546147461	16.6230960697579	22.4159119305102	10.5446519338103	7.18061057427719	14.8629634277219	2.93237800098717	17.6807977201391	10.7016463316634	10.9959891554206
43	20.0922713979771	19.0774886962718	28.7626332285467	34.5906926632665	30.6521837832695	21.3925928709881	14.1194093606958	12.6749701460481	13.3168913534826	12.9304749060143	30.1434625077523	18.2450156565411
44	29.7250254451889	38.2698442524894	27.4064292639394	34.9893591189237	49.7992237835458	46.8278092552727	13.8590031943923	29.4460863141843	18.6543109326475	20.2354391894775	31.6834624579555	31.941690303458
45	18.1707530604365	40.8707840698786	29.9399714846878	32.0045654667158	39.2792585148246	34.5063679943163	19.1526640010696	15.9892913441901	18.8483564077116	19.980390426562	27.8746421873490	27.3712458128640
46	20.1950563995825	22.172200563057	15.3476152674762	38.0859117937627	36.2230836503697	23.3035471696088	13.3651981099378	14.0641997455248	12.5591904389107	19.8608144069247	20.3963830729488	16.9704686195517
47	25.5570665556316	32.1005524697928	22.8371872176438	20.0060512431764	57.0833222268969	25.3634299850429	16.1389026409789	24.3667255886813	20.2139427253806	18.0966982359454	29.1537460530852	14.7484108626824
48	18.7115052849423	23.1594162319454	28.0396611745250	23.6649873462645	19.2142205376629	37.1475702491236	13.0990156372870	20.6213322420418	13.4808364190748	16.0100817931724	18.5557949427672	18.8870565084689
49	5.35649030925077	21.5856456524764	13.7033898371374	23.6456430482522	25.5405901141613	17.2368984859336	6.62115604576812	12.9168883749786	6.80021885550379	10.5126314610958	18.0842204436102	11.7489432222512
50	25.8970085381248	27.5330887973313	25.9157831897809	16.3522926308157	43.9981001483575	52.854026450247	17.3015540434184	19.6279016498792	11.0173218426382	16.7977156391324	20.0205351742786	8.35966968344382
51	13.2006126018897	19.8243322188414	17.4767450992139	15.7509590057161	32.6562545102983	20.1912299568866	13.7626221424760	13.0232097478553	19.1721872254242	10.7427640653960	17.7439823666628	18.4303923078195
52	13.6531535155759	17.3837882575484	0	11.3746814965251	19.4357147695379	11.6755992677281	15.0090190941766	9.76622245153838	2.90703261937467	6.16082935074975	14.5739970519654	15.2254123468054
53	10.3804430149061	18.0192286829111	17.0941911491952	18.4180691151903	21.9953275218462	22.7797125944052	8.86949225685362	7.02601463539241	4.86926518050749	10.9731636421665	19.3391722897931	15.3190957744316
54	27.9576935083925	31.1288773108438	29.1932598894477	29.2592060773337	35.2698470790877	40.7147739738517	13.5194885336334	17.2097990293659	12.8083899550544	21.8122613947605	20.7673897800893	19.5847996851427
55	19.1973304527127	22.3105320914595	16.2081242795760	27.4987199187038	30.1483087335307	11.3285177693907	13.9930067460609	22.0212516169227	11.3286272646058	15.8125939551373	16.6241438779483	15.6984474042838
56	25.1735660060034	33.5271385677473	18.3119180571857	47.6699197460435	48.3740363199017	18.7563117860460	22.3952259730100	19.2839916919874	14.3479558251857	27.4126751529104	31.3895477807595	5.4555913686704
57	15.5545511021445	34.4331646799523	29.7698587914438	38.1836571718841	43.4701716949596	33.3850380890386	11.0792439079532	18.3786666257099	17.1445732297845	12.0093236534758	28.7584433167856	24.7833527888211
58	21.7958090976929	40.8252163663281	28.0798761926084	32.6881947707886	33.2684897769492	23.7149568380146	8.32843978937174	20.6115721566105	9.59502596663458	21.9102457261828	21.824220577504	28.8948295050066
59	24.6213954455804	23.7160420565691	21.4768480433573	35.7880681679073	41.4960270921957	28.9960050735637	15.6879154610806	19.1665052899229	17.3138173824719	18.1510612453853	18.7140760133188	6.51295852457958
60	27.3868915115228	24.8214212527063	23.0851450427693	13.5409019856285	33.3436504539267	28.9751968935512	19.8433366004055	19.1174984791508	20.2613585391644	17.1759038264583	34.3234987993252	20.4803905024656
61	20.3586612550340	39.2559286357897	15.8572389683017	18.4186166780919	40.2669185252116	15.0679253595018	17.3294098853737	16.2654414456448	7.90749424859538	20.2372554591873	21.1130332575854	4.83949914962433
62	25.435292926972	24.6850164815716	28.6178777959809	18.0785466614822	34.9948038712859	35.6206045096254	13.2767573992669	20.4997351988554	15.5423329664925	18.8640415573406	28.1397376996763	30.8512230772709
63	22.9619833104807	10.5586249256383	24.5523260680269	20.0740312591409	16.4508703064176	21.6424089338043	7.11856900228432	17.3130327731903	4.89608913208531	3.68297929528788	15.2970817078606	18.5888515829251
64	21.2915734033206	30.1167335337591	33.5262067803566	16.7181186408893	37.6384661335618	33.0485453773219	14.6825303119160	18.8413505143022	22.1541199915662	14.8134423238304	23.5637517246397	38.3070559334628
65	14.5618992194592	19.0739404125647	3.41309211913311	19.0342083303603	22.4445910866778	26.0312101860693	14.2833562215836	15.4126882786491	17.0952893114533	14.2401633758328	24.7558853622737	15.8350630722445
66	21.5585552721198	15.6866245217884	14.8437628321003	21.2274548597896	40.2350877049426	19.3573491964534	3.7557616848144	11.9405518982821	13.3968636261400	14.6280631313695	20.6845564194816	19.8863394501441
67	27.4008972863719	41.3704624291327	39.930935248315	35.8238649871697	75.0081781288496	42.4600568515683	17.8448077433547	24.2533661248159	22.3220199769194	11.9458587910871	20.2077266080828	31.3551976220963
68	20.9528456062211	24.322077893461	10.0504821066451	21.3302429595772	22.5682302803433	25.0150160244512	13.3964164574387	18.2214766832127	6.89004275567024	14.9442268799237	14.7420043739241	5.79909551834411
69	11.5716122117407	25.6185299656535	22.1715823516288	25.4256098850470	24.7077199155649	36.9767442716251	12.5270051399905	12.4107277510280	8.760169907821	11.6645787169545	25.2090602725899	16.5808545667751
70	22.3947031373856	24.8462023549033	18.5703810411771	20.3791473492449	17.7980779424567	9.32146442059103	17.5329907053607	21.0369007651645	10.1796338247744	12.3823521189395	20.6411959292768	0
71	13.7342128365702	22.8047383757289	20.5854379621407	16.8244308025822	17.3008860320486	26.7808002477201	12.6066491870845	11.3924918026183	3.46256039187976	12.9581043617130	14.0722155659533	9.91345536286874
72	23.7654908643100	18.8724972881888	19.1481859111794	18.5516076006097	20.1312127063472	16.1566720757722	10.1734859079823	12.4229777237825	1.07663922748754	16.4877091293120	15.0774047304355	17.5475761093149
73	26.0183413520843	20.2783399978912	18.3513323427714	36.8244265036964	47.5961416656988	36.896607692373	25.2119383287621	21.3269332488486	28.9263880038248	13.9941333996854	21.9630212230889	23.2568934463592
74	10.915350633699	29.1931672386126	18.1668354100642	32.9433675477032	25.7701621753817	36.4976492126177	11.7889714379930	20.7035370157594	16.4349373782883	5.94063065390207	17.3468626165558	20.2150305703570
75	26.4283060365086	30.3995683051241	26.8854489802055	35.6575240095612	42.3115880739674	25.3941263770257	12.1935304099827	21.6101848894511	24.7340032452094	14.1853162917010	26.5246897807	20.3941055609222
76	20.0135958987255	38.0442125395040	25.8359953354691	22.5841122315588	29.3393376991060	31.4896750758012	17.3994999483125	21.1778516071969	13.0773953339229	16.9876682311435	22.2568079578326	16.9994817484561
77	17.0674517915906	30.5382099470815	21.1535295745305	30.6712689622725	32.8995645553144	27.8698128698416	13.0363043179494	14.1368268937250	13.5038642769903	15.7357564517164	18.6672954538523	13.6378437120975
78	6.54854910189672	17.8946810284278	19.9119949487491	31.3205883359200	31.2583282039221	22.7345127388600	13.7250442051008	19.1591388792749	8.23865644177814	21.3959706074627	16.2706553271092	10.4018675193516
79	19.6669644034394	33.2778702457153	25.5248110147127	26.6834625834336	34.3445859530880	38.9015437893811	11.9391911612377	12.9633716007227	15.0725275739714	15.5851922261496	24.4044721729908	25.8823992735257
80	20.7906917447056	30.1966916822687	19.7272839807347	23.1687718390688	33.9762437036238	49.062257425072	9.89221975173025	22.680626146455	21.223969209986	13.1615362477095	20.3343556599252	19.8182389981204
81	15.4673620777643	35.2606529072075	16.8706751940327	35.2749529000782	47.6149347899094	17.6603126827700	15.1560913476732	25.784865779918	9.5688334425549	15.5804390340496	20.9660288560398	15.2115693759886
82	23.6808692161321	38.9602913945569	35.6228710255425	38.2649513362157	38.2990071006724	32.1327101583068	15.2630221165754	15.6681241939432	18.6664098415813	19.9568246821164	28.2245398430947	21.0086491652709
83	29.9959174036212	27.1865650209169	33.0649128602598	15.0892290075419	37.6096454641582	32.2212417944895	18.9794595778625	20.1211933764453	18.4530958813694	17.0494554331753	32.0635179901156	18.1580707511123
84	18.4718248503975	39.162919273632	17.1853988900629	32.1455697753169	33.8877998663587	26.5761930485669	16.5686468378799	27.5510850290399	18.2395508545362	16.0354457223120	26.8843518564853	16.1033151129383
85	17.7646243122674	8.1793024521805	15.6506260097501	22.7461932544620	29.8709176216049	9.28043149301528	10.1736498917845	14.6746357181936	6.10716987765429	10.5612235547329	22.6440641585788	11.1731472225945
86	22.4628752615651	28.9873928945125	20.4245862026535	21.9664503313402	28.8031203401304	43.9095186804693	14.8355852361018	26.1046414832973	18.8299145110324	18.2468271598572	35.6073037092342	27.3134625387441
87	28.3218897881119	31.1542373109039	25.380615425658	36.9783479348033	25.6020062863261	35.4959625267053	15.6664425190524	20.0193130017248	10.8094347480949	22.8368373766426	22.6597824797084	18.2178140208771
88	34.2314746989901	40.8777506573634	26.0016510881771	41.5412919732962	29.0441811492577	41.3040549893715	16.4339351749872	30.3979294025332	28.3167268685121	25.8198640406023	28.770021341533	19.6691284057997
89	13.0347908217412	17.6108348763262	19.2749756642031	16.5330180624436	23.8902000509710	21.1287500108529	6.04384472527109	16.9947202485255	14.9072403625813	10.0659428932767	11.8867605119459	11.2577088557034
90	19.0554237293147	31.9276645630045	34.6132474654117	24.3969876573063	30.0850549363498	38.6317013744687	13.6532646413217	18.0296762943945	15.2720699893989	16.4275553577870	34.0443630787196	20.5566847626693
91	14.6740242940358	19.4264102459497	15.8207936649926	20.473264194503	16.1223589223205	13.5123196996100	8.82646355431578	6.74456612038058	0	10.0449143119285	15.6657416895878	18.0312363741081
92	18.0103317300852	25.3821013645753	19.9343837733775	26.6370970250383	27.4127296920696	37.3065019969784	18.3730000166635	18.9007021800723	13.6687810945090	11.7043251372669	25.5387149063181	17.6473143473984
93	25.9054444681795	21.6404289834342	26.7195371856505	9.30006165304716	32.0545358681379	27.4693480548309	13.9206813248706	19.6458566344507	13.4533796870349	9.26088678415353	16.5876173659663	13.4351980404130
94	26.88601745033	27.5520804813022	11.0082152804555	33.218938176382	29.2989457139262	11.6423560953775	15.9920400715715	24.3024737904614	6.45580365022325	16.8742373410327	25.0394241639605	10.0453524604063
95	17.6507444418269	19.7958396723198	21.5941032207093	13.2577349957862	40.8436851180357	30.4550622795589	13.5426369692159	21.6947356082606	17.7039390334144	13.2323212644223	13.5779838973498	2.96852128980003
96	29.5567646961762	35.2703755388888	25.2944456182161	30.3976817664143	47.2354263916693	27.7281078631348	16.7559251781148	14.0330008213857	21.3716460863231	20.6978131531448	33.9362754629186	27.7305905345509
97	24.9611909777868	35.9904268687038	10.4029558992789	23.7194330767017	37.0070221553892	25.8374953539876	15.1421073148257	18.6528593447786	8.80686985243088	29.2673111850746	26.2578432130873	22.0003579718842
98	16.7285744332347	19.7580267928336	17.6031379554107	34.8918706441981	32.5801650940724	11.1354788279018	12.8619446135007	24.1587614223202	14.6217895175109	14.9510548118021	26.1353762430070	18.1781592795114
99	20.1367667481070	40.8922007711792	30.2213838690965	29.2385982301651	46.5924257961961	37.8877700336316	14.6389871227846	24.0302990402541	24.0337589249330	19.1537137854729	28.0063767832541	14.167221195535
100	23.9402062874666	29.2597445238832	13.8133730230515	21.5225927467252	42.0859108960008	17.2734201609219	14.7346435631064	22.395345179488	5.4392697986675	17.5523856270109	31.0169199791680	17.1669550697917
101	15.4977027790629	30.0776625968349	16.8599290918818	14.7328307454877	41.7568103245304	43.0680152704916	9.88986841945933	24.5438774581026	13.4804897304595	19.8754010628452	26.1737879873088	9.98446834235772
102	13.7416570885680	23.7324323035040	18.2529159469354	30.8023563893516	23.0443981542391	17.0847068890186	7.60599350900129	9.8172009217921	6.97027007358966	8.39266257977137	14.9780456821828	11.6942881921114
103	26.1031330806541	35.9174081706706	27.9620048739194	30.5547866865446	39.2833077324441	47.640396366514	17.9990646770586	23.2556547042066	15.3697815750767	18.0665132624676	21.9373793557175	15.2031987480539
104	17.9737315596503	24.0729001460179	12.4834219056666	29.1545796506258	46.8158222288015	32.3377621239821	16.9486331956368	23.0086375014124	11.6100080741623	17.1297572943750	21.2625503349277	24.8309775728146
105	14.1289255186037	12.2428903704296	15.2521496207499	22.6526426242041	25.8241372465732	31.0820746020261	6.38120783937952	16.7098042742115	10.9112554280718	14.8585387090783	15.8569792528770	13.9705672537574
106	27.7709906129384	46.7717067574233	25.9582061039555	32.3026501092545	52.7114031854557	47.0739794121516	19.5490919394996	35.9537085093558	21.4483399559977	25.7900559312679	20.2241620573447	32.1688533872465
107	34.1233789501684	26.6308650012382	33.1260874748285	34.7400925473309	32.6143886372817	25.3606903433204	13.5285559976795	19.9689271514478	32.0515707376938	13.5649968497732	23.3175050775061	35.4409112481971
108	9.94278781993464	25.9810118156538	17.7078230818052	9.20378878313413	32.6343502028938	27.2043128191722	6.74676057628228	15.8347376629564	13.2487294126342	12.891707973071	23.6273289475962	11.5913750496000
109	21.2629085111853	43.5580439315905	30.5543069392625	34.7695377350166	39.207585879456	16.5113623401873	19.3092521677889	27.5167752246622	15.7850194373307	24.6113221465308	31.8904515121488	14.7876750515859
110	8.19939117538538	10.7107660673166	8.75321949176742	7.56888336209874	21.4597380071764	33.5851879137587	4.06891181441343	15.6235863995053	12.2938963940143	8.17886462238245	15.2985524728306	10.9859550607007
111	8.67127311915826	19.0201306775288	3.48750486654761	21.0060399861042	2.83765739238835	12.4480270555745	9.08338236591349	11.2469295140812	14.3667332554797	3.97679534561419	19.2840889846479	8.98625505861325
112	21.0939943706814	28.2103225675653	14.1635895876857	23.755010259469	31.1511419347166	17.4414679634897	15.4995663960119	11.5974043400487	13.3288328909457	16.3640659140819	15.3539727014491	18.1215382284329
113	8.51627105585559	19.9294132163284	16.4441253905322	16.1538373853365	19.7781905312080	21.8044224469845	12.8243817261769	3.65087163686714	14.3288940561076	15.6245132017213	23.2447508734503	13.3578379397184
114	10.3301029705369	24.2087506608405	3.66977882731134	23.2359983767163	23.8250856544787	20.8198312032950	14.5619222034418	14.9172652207071	19.2285820732562	17.2746677411523	13.4670488295082	8.83902231216264
115	19.6095474052440	29.6748075840115	25.3285598315510	30.3098965726175	36.1390745060801	37.1566918686991	9.26874215848703	22.5469997045970	12.3660466007942	19.3624491874556	29.3818917921509	26.4142383948162
116	22.8633882403621	46.9035268331476	32.4273225200385	41.5257144575211	40.1674653958568	25.7911819744857	18.7558663240383	22.0385956151065	16.9840885576147	24.7023974959336	21.7314398988611	20.7271628349492
117	17.065323691241	27.7559181587126	21.0414432496606	25.5784734566776	27.3475513101925	21.9163799622843	12.7781428544517	17.8670399638286	18.3404053507301	18.3107780271935	21.682360254716	15.5198485435659
118	12.9147087526266	5.80239806706773	28.6935513519657	15.2576903716251	27.8023299448694	4.18084859337853	17.5151877364895	28.3548338348701	5.63415938805411	14.8811052493610	17.7975104701488	16.6268095430268
119	16.1947268093916	9.24795145531986	19.2606266656868	21.5936071272871	20.9662758165485	32.0047710885007	12.4040681286034	17.4382334770890	10.2298891263374	9.165336324469	29.3982476907681	14.1591787656299
120	26.5365412225906	17.4058374816082	25.9481349166287	31.7971300473289	23.9368732437101	24.6814476666799	19.2707148691049	20.2743378802012	19.6688693856727	21.3510321756387	27.4728449417106	29.9624131904281
121	22.5228816754084	40.9543384108644	34.0181573443878	40.3881188884441	43.5161269203150	30.4493380496041	18.2729796529803	23.5260724136236	18.0450837415156	23.3685100178644	24.5662931470405	29.6085662290769
122	26.5129658753182	36.5244810549758	30.1410654627264	32.3449934864797	54.6021751557749	45.2049369882121	11.0455592470031	15.5220558100711	26.5563816966818	17.0462307883104	34.0411075304779	27.9733498171679
123	12.6250426820502	16.4801008734863	18.9804175149429	29.4579439522257	18.3802124349432	22.8981188237835	10.1090574864574	15.2276283036980	8.25979797566463	13.0172516610459	18.5396532269613	5.75412716755625
124	26.7350951783309	37.861468583304	36.1242530473836	32.5237244176061	37.8305866191108	41.3509511920353	13.383332590991	23.6773089836113	20.5680230207013	16.4635272213795	23.0836645305479	30.2854513348199
125	22.8359533596195	23.8006860904604	25.9911613358207	22.4483141612097	18.7580613889544	14.8496458825866	10.0411746684033	16.0818938747372	10.6675049207873	13.9107047599745	16.9600224813775	18.2766473327822
126	13.9499965558148	26.0307301679850	23.264349500278	21.9672849841159	22.3841131044436	27.2599655121604	14.0016914736250	10.8252379132678	15.3409253251856	19.3405333134405	15.4091888122144	14.6893926595985
127	11.9996055739451	30.4035787099803	21.8627407935099	26.3836321532541	34.0847996223822	48.6271715205923	18.1877835865157	19.6723423267767	20.1683002662373	13.7866584922936	23.5648382627347	25.5214954005008
128	18.0453201974792	26.7430232080689	25.5800302344312	30.0301625561407	31.843795225255	40.4056884613598	13.2582464719627	18.3577605433629	13.1426069351584	23.5021838115137	18.7979562190342	19.9147448235018
129	18.0528534228753	27.3998353621946	33.4500702797790	14.3131995948345	37.7506197270169	27.0174435937854	10.2832201939363	28.3356318874853	14.8325504385388	17.9060735284459	19.1968053418216	22.7790183313942
130	27.8181819697310	52.5753349414592	34.5168045781217	31.657605760948	42.2732292232084	33.5760249846041	24.1194433513457	26.8049593433963	22.2053741585358	17.2372468116894	27.8692696843104	19.718713083109
131	16.2556679496725	16.8566687296912	24.1109093524269	13.2652487114974	27.6756958233601	20.5313571712362	6.63497939159263	16.9434430335208	15.9804394091527	16.3713151706023	23.5270668217256	24.7351650431993
132	29.7667533346050	39.4478805600004	30.8618134938528	29.9997538474452	40.9988197916439	16.8173475310110	14.0448453614602	24.2174776884767	20.1408935810396	17.4761725346551	19.4278457160913	35.3122455164619
133	12.1767594135769	24.0465074878981	20.4647644986655	22.7404115535634	35.2632530918597	19.587718985763	13.7878921849460	23.0973586579691	14.1484951112653	15.3068847279131	20.4940024499313	15.0678212704884
134	23.9808842758203	49.9191478634653	41.6900733861158	26.2351704961548	55.5389190935638	34.9160076096708	17.1697356063318	21.6586800475142	23.4582167534377	19.7478682004333	23.8622754508075	24.9600887449936
135	23.908395074043	39.8708728135626	24.4988407356276	28.7224857215672	34.4657060816454	41.8937855061078	18.4501413888153	26.9503993778755	21.1124543968518	17.6103422723133	21.2555986058499	21.9716250415599
136	21.7482276778168	12.333039247703	7.62391524307287	19.2268125461662	28.6992977170098	41.8921879184115	3.91924800303628	23.7860954165716	10.9654644200227	6.15127958198344	16.8898408949978	3.00400705788137
137	18.5351919594274	28.1052144344294	24.1511542530665	28.5902004422658	45.2652648589351	18.8476458726167	13.2199982260148	31.8243089278449	22.0806102900374	23.2250395871179	16.2744189780313	12.5374588297124
138	13.6235635403783	14.2186848379845	14.447122622589	30.6030719279438	37.5957911575750	22.2078041901022	14.3474386344492	10.3670590678343	10.3526685326864	12.8620271240463	8.66905451969337	11.737529635037
139	22.4316168582691	30.7006778064386	25.9788848437472	33.5677490924927	26.4356181922556	28.6497374867748	13.4789814633244	15.4526666659291	14.003122984355	20.2449993583378	23.1118515145412	16.8442401170619
140	18.2253617140433	42.1255399918689	38.9958306443097	20.8516824101471	51.8072527831396	34.6749370819928	20.5986284273809	26.7016023942292	35.8382239249212	15.2694068310888	30.7799294336851	30.9549782378381
141	9.20648577061315	8.49199181593278	29.1515770636111	20.5650458563687	20.4994265168500	8.66723038569592	6.01881669052839	6.01598723393786	7.85264034780095	13.3488312564402	15.2292172557123	10.5034121303238
142	21.0735627826105	21.8100154836664	18.6042044190542	23.6472704596732	16.3739408365462	25.1788873982856	12.6642814704234	20.0202292066238	14.6518513172394	14.7557433799381	24.1798650753572	0
143	16.9516024856550	23.5318647307156	18.8623332854370	18.4645561340185	36.3773728109445	37.212977992346	13.5652895526162	6.3273318679883	14.7126197728349	21.4461774249498	19.4066696644302	13.4041063038944
144	17.8540021821054	34.3048241897551	16.1195804072754	16.8258043090260	43.8078508890338	28.6923132791903	10.6774541214628	24.9528560486581	8.77944946936306	15.2171454524921	29.4190951719503	27.8901332822564
145	7.97170273751058	22.4250688137048	17.7482714066432	18.2932641368946	40.8443089885338	21.5428263765715	6.90856701442333	16.6517175097808	18.5408685349639	15.0919520438207	22.1147209611986	9.81465554743273
146	17.74783012162	27.2251376083647	10.3299133852041	27.7923321398468	27.6658923915259	15.2580292926838	8.5724243012512	19.3377924913791	10.9237617842176	14.8228998966725	23.3728311298767	19.2751732381311
147	20.3249578998211	34.9329661755382	18.3587552652799	32.4099934678426	58.2267408241014	38.4636312146856	13.2300447027222	24.6672862904363	23.1031168504800	18.5046696856283	33.2873394216385	34.8934934848920
148	19.6364299757271	34.9794558646708	22.7688464350667	25.5800396837691	35.1743000158102	32.9719900852103	14.4678118117196	16.2167735007355	22.4175003325332	11.0389712112521	25.7401318751464	28.3138711103152
149	31.9338689705702	37.6816204041454	23.4487298808038	34.7917503585148	55.2613790428591	33.6969776362929	22.2614692396834	14.0452162195536	25.9444621432249	29.1291225286749	19.9340373043952	8.13572313195647
150	26.8234775225742	36.0913491949681	19.7876934040844	21.5666774899359	28.1785487032940	38.9825635572535	17.8872231450346	26.8273039614734	19.1994052229889	14.9054857766255	25.4684837501845	9.5272386866033
151	15.0464140715606	20.8142840458034	20.9988098008789	19.9231311588311	18.6755669466737	20.0365932265155	14.8998232523345	19.6031305125516	20.5375731917715	6.14167774715547	14.6599841116675	19.5211479527453
152	26.757716745791	30.7310123777776	25.7125715109589	19.6584216652274	37.6839474795533	38.7187428851479	17.4466247542556	24.7165145221353	10.7184905395515	12.3980186974920	18.8251034907949	22.7208541412447
153	13.6953768263617	15.4999328979439	13.9663476201012	11.9540877100077	26.1329222719445	23.4826085646249	16.082755326668	17.4278487407726	4.40178809703211	12.5062003612703	11.2752727058731	7.60400714215038
154	10.4122954142166	17.7082944059327	27.7062929750325	32.4671221546513	35.642894422639	32.4984964547839	11.4636951877737	22.929315600424	17.8633157047497	10.5325582069382	23.0538184860221	19.0290624465510
155	28.1478952787663	30.5649996926919	35.4231838875994	30.9098396839956	36.6477024442579	49.2575179385505	14.3682070740054	17.403154380343	16.5076013251471	13.3301067061623	18.7218959661637	19.3504030640341
156	25.1789397703506	41.0943410344591	17.5188409789721	21.1390206653152	16.1249125397011	36.2359538199887	16.1612415859967	29.1041915130621	26.8307014179579	21.0190961310103	19.6081523275251	29.4536609600951
157	37.0693927741878	51.9483313311629	47.764986720173	48.1164822026624	51.2542140721377	53.7183732397685	25.2968880605348	34.3880678385203	36.3116989144817	19.4332042124839	33.9460724001958	24.9868784081171
158	15.5266138283644	25.6612012878093	7.72198737477187	13.3712121653389	29.2573900937009	36.6782791894971	3.67985203460123	19.9167560142142	19.0842085630731	10.3629236826609	12.0029631824331	13.5818222297814
159	26.2370254235853	33.0159431555637	22.8589983655016	26.8024934720647	51.2092671636923	19.0425460208485	17.0922594503414	18.3387052047787	11.1293498759756	22.5899607532455	31.9774487071599	16.6342246937705
160	8.24142750718987	16.4614373936507	18.2995782017895	14.3135218136900	28.1623054666367	11.6974126013053	6.93238958700638	12.4373404480906	3.3458101126937	8.7428164286504	16.4150134216766	15.2617180342347
161	33.2082077283527	37.0844628183501	16.1189470991729	37.9438212449356	27.7286687657576	35.0600229232873	16.0435985834300	21.8010422347533	14.2379158308182	17.3201075638332	22.7793467524673	16.0176360159918
162	19.8505522124683	40.4674469886981	38.7233411321147	35.2673102653024	50.7889258756714	66.7659461069752	17.3016785412495	28.6957211380282	21.7067533473314	27.3111668746741	29.0391673083114	25.6929000737588
163	17.1226089948664	18.044345801592	21.1921421655465	25.4422213897017	31.5713964142610	17.8466071679434	14.8601846853839	13.8678855655536	10.9577562562142	13.5658173267987	17.3582531868147	17.9947867938653
164	18.4819797823863	32.5888394624328	23.0933853207286	32.7074337377258	32.5896263055506	36.45778331267	22.5145066187043	29.2422783890946	13.7222698895298	23.5753157101329	19.6020049455471	24.7659846377944
165	17.9218390982051	23.2293502303062	14.2921467144322	12.6117179903306	25.4547169810768	20.3233398733028	11.8507269840483	5.60015892648694	14.0496082874745	13.3940772184968	21.5453184389764	12.4400636444478
166	13.6389331556429	34.7437980615002	28.8478702246486	31.6217993467028	52.2479221678938	39.2600632609526	14.5371265593933	19.7180962765444	19.3069148895163	13.1361188770770	28.4341894861802	23.4711075310804
167	21.8772339953186	25.770557008126	34.0956324659764	28.7754553249905	21.0147584849272	24.5264039645524	11.1646258838392	15.5067940814384	18.2104857431052	13.2275577717807	9.19245486878713	12.4704172514824
168	14.3856333314189	15.8941941222693	9.82912417589982	10.2524164371341	19.5094063073983	24.9333897205976	7.83974816314004	21.3028341723484	8.31159381325272	11.3156715814887	19.7901052013627	4.64922984031081
169	10.9796939131138	25.2437841652195	23.5707742756929	31.0370086674123	36.9040159757777	17.1303487626925	5.92686513924718	16.0610616383567	8.94853291792042	12.3716413968294	20.3479764581246	11.2935363617284
170	26.2686673908065	33.809416567223	30.6654998502311	42.7176647534797	48.1293076112851	21.8796524600183	13.4635637891109	27.5419087863005	15.3229279729114	19.1096739392305	30.9484476014427	22.9127277975597
171	19.7679113004653	30.194693580901	27.8340286216431	22.4875816288009	36.9679119484617	45.5778056952728	13.1789807400951	20.6086031542833	18.7923729183026	16.2370371676952	36.1934586957364	14.3063250817522
172	15.5678071112996	2.80617537526563	16.0938888501385	16.5300967205551	16.7320536188793	24.308794339044	6.57422153105131	13.1233228911464	14.4127681010835	10.8645018494438	12.2724069377805	10.6186713921372
173	29.6957432813177	43.4412320484258	25.1016265724395	34.560483038704	34.1404090354760	41.1217375034845	16.1133354294499	22.5761142162366	21.1792163296944	18.4604607104313	26.0100620937968	26.5653561239303
174	6.31367048893692	0	13.5484235573386	15.8158085171765	15.1649358183562	26.2650877089955	5.13387052059774	11.2973109197554	3.67003332043191	5.32114842178984	8.88121792928976	13.8252474098876
175	24.6964567106290	35.754152957386	30.6208975425140	38.5235736421034	35.1315889330629	36.1360710865042	11.7432482853673	26.3005203763161	16.1741236812461	17.1257208220947	33.2953385340901	26.8530653187209
176	17.9998641087927	24.78987775984	18.8969844651096	16.5013506842481	34.6641046428601	36.2739267132807	15.8652328100768	20.193576144814	18.7320423976910	14.3065323793563	23.7067498539717	14.0791310542926
177	14.7736066086700	22.6061976209309	24.4155448416915	23.2874298920959	23.8263130930263	17.7443611774224	17.5485260413401	24.1300572950524	6.73096427018652	15.0485523244407	26.913396336602	7.8934095006242
178	27.5524330167539	41.9929196092751	27.8883293188881	38.0198343084544	44.1422077787475	46.4373400675225	19.2998707319765	26.4791870638058	29.6632656515613	20.5501450437321	33.2294984221832	30.1955438280903
179	19.0691202921839	36.4737362852770	22.7649155393463	39.4823522786166	56.1678135051581	35.8031232444550	13.2498932427324	20.7406917209590	21.6801560983365	26.939011284575	26.7015385160105	17.4795917633679
180	12.452275114071	22.9605984843992	12.3691019689025	21.111334806432	36.8899780151217	18.3607155594385	12.6306720578892	20.6893925304095	18.6741123837513	13.1740155199709	12.6644093635927	7.87255119294185
181	23.1343153075501	6.66927319872535	21.1402712997802	21.6004077198415	21.4193606881959	25.1166638664322	16.7306705584472	22.0970857288685	12.2873197001259	16.5489351724837	15.2134128466293	8.21451906680097
182	17.1883921770085	9.42595922222654	13.6862198421736	13.9881998497909	9.66720990523316	17.0646030560365	9.35076243078305	14.7274919838255	15.2264083831433	14.3300401461882	18.7557702095946	9.3387867603649
183	33.220108397589	40.5891029556875	24.4081605938857	42.2798003124591	40.7242483558837	29.6029173060011	17.5765667263785	26.6157961726782	8.18203293056646	23.653844942828	38.2766160251190	17.2833296589654
184	15.9521176161494	20.4166842304087	31.3256775225867	27.3273860815757	32.0075576694133	25.8310466835963	9.66871908085574	19.6696037427739	10.2168943015115	15.9657840541508	21.4333016225493	21.4985058155384
185	38.4660076328208	42.5021907801702	28.7651055189944	32.3625388829918	51.6890972918707	49.9366674218587	18.4195726225457	28.2235514759315	31.8494720667919	26.5578742575227	38.7041823668372	31.8443775554638
186	10.5248375730639	24.2456489776638	23.2511378942318	16.0559712703699	31.3396223944293	34.7963538069196	10.0493424656512	22.4324412131278	21.6202421292721	17.4307402816199	22.4871384714578	22.2657976457574
187	21.1951942325627	37.9720137211265	31.4728133014581	34.6769212005453	33.2248847105858	24.5943657915948	17.5203433153393	27.4615970857429	10.7537458265642	15.3948055479429	24.9306085505028	25.8248552173047
188	20.9619297856261	28.9017347563032	33.887446581796	27.0490404539825	22.9261313305088	18.6857633612169	16.1057903630808	12.4746448385904	10.1169151812874	16.6092046904298	14.8980389008407	22.2073706688365
189	11.7484571387893	16.2713373342211	6.66067505525657	19.2218257503758	19.2230340406510	3.17284874822953	10.9413210123287	18.0853758298368	5.01506421365427	11.2107951052483	18.9699181198048	8.91939813734148
190	14.3285078591094	14.0644445722843	15.2433170631044	16.5220511776207	16.4158584918795	27.2394186913814	11.6566903780282	17.7564673919125	5.21256652617921	7.67914511562166	12.5494183314131	10.2928390433951
191	26.3525384321111	15.4228550566812	31.3543783282734	22.3163984667276	30.5534110692614	15.8509553071204	20.1682891522269	15.7837248076201	7.92379818038251	21.3306821129581	8.4533269507068	14.3966425914083
192	30.8925553954132	34.3118020001208	14.4145677618435	27.6650431615613	43.484828412177	12.1768756898968	19.7634976617024	14.8462168412627	8.12269392425216	20.5784187987743	27.2609610058831	23.3270257303218
193	32.0862547918116	41.1796483168025	12.8340788091868	25.394157399687	46.2176714708826	39.5982454376926	17.4827670035081	24.8952263976343	12.8675084865100	22.0572076993014	21.8276794636742	15.8236671976326
194	21.0685863962406	6.82194521656519	26.0971025812771	17.2153602541033	18.4640567972069	13.5589646636188	8.8782463477521	18.5635201078938	7.99191968320941	11.6589510751774	10.3040970082636	6.0715416610603
195	28.2837445352812	30.5110691616068	19.1891967413715	21.0483368475127	30.2327578093790	30.8959730147672	11.8444177578733	20.5022951195053	10.5052776625480	13.8827919748950	21.3438216227252	18.9808207664085
196	24.1116671149660	40.605036910183	35.5413277120278	39.8916791183134	63.5217199968654	26.9932436348492	20.4272227226954	17.2847512995245	19.4958080151712	19.9297327833886	32.5435254899061	28.1778264422541
197	22.0755635709444	27.7837129136208	20.894013303175	31.1878486134669	45.1016733617641	43.1464806252212	17.9066843251930	24.3901979467922	23.9257350692063	14.1800015446580	24.9845026452922	17.0086508267255
198	22.2594799345406	33.8759202622796	26.2372651839616	29.7411331334585	28.1377141481548	31.1284348380942	15.2298655763746	22.3978321422625	17.7026258356453	17.7072759796904	23.2926377982633	13.8034754145723
199	14.9051751688431	17.1472509673581	17.9591752930051	18.5974403859803	31.4372577920045	45.0881680698657	7.9140827981641	18.1312619236369	14.1204325492639	10.9358976106315	22.9277707640337	24.6775524712731
200	33.0114948349609	51.3406190002109	17.3172075971891	31.6480114710834	51.6322584658001	35.1163212113461	19.5619668379663	24.5895636283405	18.4051782455674	20.0725401971878	31.6462745236790	26.6886403105424
