# Supplementary material for: Simulated data from a genotype-to-phenotype crop growth model for pepper
Source: Data Brief. 2021 May 11;36:107119. doi: 10.1016/j.dib.2021.107119 (PMC8165395; doi:10.1016/j.dib.2021.107119)
Supplement: Supplementary file 1 [file mmc1.zip › Full 100 GxE datasets/100 -- h2 = 0.5/-1647319995 200 0.64 0.48 0.64 0.95 0.8 11 GxEyield.csv]

	NL1-15	NL1-20	NL1-25	NL5-15	NL5-20	NL5-25	SP1-15	SP1-20	SP1-25	SP5-15	SP5-20	SP5-25
1	22.2494062220704	16.2012108112080	31.0841521551084	25.1041553781157	26.0357073367134	28.1205962061058	8.55016080000317	23.1334380907909	9.61694902280503	6.73872092208115	19.1376572681116	16.9946529920805
2	21.7017642837791	31.8602657345695	36.0767771753882	16.0632424391352	34.6951565207716	27.2968522865952	21.2279468466516	20.8503724366485	17.8385488943982	17.4461046845087	15.4231647440064	21.3365154129956
3	18.0851899178047	29.2771541739805	16.0966421256899	27.7464264937091	16.8300549182343	5.13505060444333	10.8652703960011	16.4870732340546	15.1088039213844	17.2077230649178	15.4791820481078	10.9432370243625
4	19.790705267295	33.3802783801001	32.1847110822928	30.3546743889885	30.7306773440577	42.706134428843	18.4431350437099	19.8192575049065	17.6353588174407	18.8861012359261	27.0154018742873	20.5474507215893
5	22.1951514066433	30.4680465546320	17.0817923350153	24.0323185879473	29.8146411865882	24.4932912621422	18.9703396542655	15.8406558702275	18.0357068183916	9.90838724727013	8.04235365556421	11.3253527696758
6	14.4872013473045	14.5575705118859	11.2971360583372	23.3867471794476	20.8658165772914	13.7363051534354	16.1611100827745	16.0559840214432	11.1644258317503	9.55812441773172	23.4791261742745	11.3389829305152
7	18.9282303584641	9.41737528634365	11.8624568733237	24.6521053697035	18.8733420515132	40.1204710439759	17.9059679800728	10.7528572639589	6.15394389047636	15.3600666976925	10.9396343438683	14.4377196435601
8	11.4413871184101	7.30121026374837	18.7504243701153	29.3567431730693	14.1357162897031	30.0491779422786	12.4287560757644	12.4163803393941	6.5891744604324	14.0533788015067	15.0887989017023	12.4574845700115
9	18.1640119716924	25.6232707336842	29.8139911757720	23.9359050892241	26.1141980078547	18.3716408488472	13.7362256687356	20.5616611764789	11.55070323268	20.8311147908561	23.0197296960044	11.7319415186958
10	13.1469759818352	8.29933033592902	14.0735090131524	8.94159614513658	7.25087134930959	15.7787886469615	7.92165832591436	11.6698597036007	14.3918798263382	11.7555493289014	22.070602419805	11.5187184275701
11	7.50662015574696	12.6277222798028	10.7561672727582	23.7015568656855	55.4594951657394	19.1604850542620	12.5203525263221	16.8165828951942	11.7120201344123	12.2579184500569	13.3306869588520	16.5567923760464
12	24.6602733231964	29.3245434806963	23.1527704681335	24.4368642411757	35.8923702847595	23.3296838018063	10.3427412804672	22.8955741825856	12.2033014654166	19.9453291750011	21.236938721015	14.6424273173712
13	7.68507258014925	15.3911065786232	16.9991322899078	30.550485749875	27.7687162156194	12.5665655342658	5.67837347712626	12.9175767794642	9.01774838828002	9.77357083431329	15.6834751040733	16.4183764319783
14	25.3504999989911	42.2017290773936	19.7494221012538	37.9126682049751	58.611838172412	37.1931196007929	23.1240456656718	25.2686591531758	17.0494514391587	17.0032727248341	28.9848578554356	35.2904753066365
15	21.0505578536847	40.6188360142519	39.8683429633982	33.9416314159145	40.1736487033555	33.0842417837226	11.4456736064656	23.6904441309847	16.0349707476509	28.1366215011226	21.8069084001725	20.5301659407831
16	30.9503433075566	29.1734849024609	32.6133664671233	24.1605529547303	48.9272347625996	45.0954344932003	16.1272927932445	16.5529973229179	21.8650525421685	15.4465203801142	21.570950667996	26.2938395187999
17	10.7921335058577	16.4389174845816	0.441729503389579	25.2159738806159	13.4796358918893	14.149638590029	15.0731742921903	7.64239136131136	3.86090930257591	9.82205669736786	14.7276182534209	0
18	17.6169270679259	23.2073957984468	19.4038486199657	28.5139398798982	37.5567996833355	34.7084119881886	12.5594616841656	25.1476861867138	22.9530753737465	15.2567780649142	21.2057784806655	18.5615830218510
19	30.8331869144288	33.1315766148596	12.2648884098417	35.5455174993975	40.8085211238261	17.6911439483393	20.5960981270226	25.0205313087383	8.9534507649009	26.1820764367106	13.4057910389124	10.9867537281697
20	26.7445896662266	37.2633951480995	18.0573752073316	28.2447170281052	23.6814476162797	25.1254300086482	16.9638267305803	17.3114664502788	12.5546143682275	11.2760651306848	24.4176926158387	18.1881345529475
21	23.8973392169146	22.0103242943767	14.8991941808963	34.3904065612012	31.2346868413087	24.6752453134212	17.8676237146944	22.4009727451901	18.0880457348141	14.1057688847243	17.7450031161047	26.0855839590556
22	31.2929425188069	42.3413662460759	38.1440050042629	30.3687667994534	44.3339811303048	42.6483654015036	23.4586630510725	29.2423737138864	23.7494777453316	19.1094801291997	41.0355841715997	23.6976824189924
23	15.9376816784195	23.9086259796264	19.6109288739406	25.6823439596525	31.5660112229308	18.3717710739927	16.6079997834516	17.9903527158957	13.3871232504856	6.52202481160785	13.3351350151000	15.8730558993911
24	17.117620136384	31.8534944048346	19.5990971455789	32.8848807109671	47.6871685554222	28.2991671754764	16.3787649770076	25.1715441309595	16.6283690112869	7.48346837798108	21.0624994441781	17.7762608666420
25	25.4656836519572	33.1840329324112	28.2810950625372	24.1653580134976	42.1373219552262	41.3838254161023	8.39711628539609	32.7047718473686	21.6557778886863	20.0524306751789	30.7361087942372	25.1671992686651
26	24.2737924196631	24.5470104175945	18.1208270214603	33.7276542180432	41.3456399880558	31.6129963497689	13.9301274467201	22.5458113214861	15.5814065791705	12.8840343468345	26.4148007378456	11.2020608107408
27	20.9577712506013	35.1430436675897	42.0423076404946	32.8727483730243	31.3285523850696	33.0883837357517	14.0404661990115	26.5456317132804	18.6123857953889	15.6317180983942	19.2097560306592	22.2508304837285
28	28.8851937609418	28.4208448650325	33.5948213243125	30.8986378919979	44.6939441423844	44.2916875637856	21.8713708301146	18.3950828233270	16.8195882283559	14.0611711774448	26.1465402771379	24.8525411350282
29	31.2375517311645	30.6819668272698	22.7657462179928	31.9689651223271	46.5131196461956	21.4899209186007	20.7776275553660	15.6844511642686	20.7114405006431	28.5165529164369	33.0951390520416	19.3892241977517
30	29.2045967424822	35.9757984625192	10.9592307088402	39.8845926161338	59.3279300478628	27.2346940191116	17.4760006650984	23.3118505682081	25.851664935324	21.1686226298128	21.3081623888627	19.1618250409615
31	15.0625804269774	26.995048869274	33.9252266522332	10.5891335620773	36.4199423374944	21.7685196559793	13.9544999364092	18.307509766613	12.9272232571994	13.5804805107033	21.6575130493908	23.5306226598326
32	21.2915181804896	15.9147547662111	11.0644990761837	24.3678353977206	31.9542219763775	7.77715869892225	8.49045153064504	17.4254452507755	7.29509563516435	16.7875558382512	11.1763695907422	11.5441917029207
33	24.8019749120172	42.7631638949892	31.2223292937412	34.0453040267572	61.4944796510314	37.8322629951376	13.8006593599874	20.3222184861174	18.0333210652875	19.1812763659326	29.9820552678587	10.9008590317850
34	31.9305010027999	25.6516244387202	27.6402849304919	28.8953409504988	36.4499576833316	26.6294144324833	12.0473953592799	25.9311692929597	7.53689730056187	17.0767171180270	21.4252185604345	13.4333096609601
35	17.0888948133762	29.9879711455067	12.4027448010852	24.7144172571441	20.9812785115335	16.6383397429117	15.2124214697580	17.0694297459685	10.2746039348782	11.6406403901176	14.6874808063959	2.75808192780508
36	15.4271016622326	26.9662291274520	8.48337449971423	26.2693483822342	29.8932813501624	25.1082124815953	15.4379619638239	24.6937882383974	8.6336238657888	17.1081040561097	16.7132403787442	9.78134694675869
37	24.3477629728234	34.7060478068987	30.6072653805931	34.6477608413862	36.224273071183	20.4278275567534	21.5824258220362	23.6159582789253	15.9714194493397	19.7231284978349	19.0394523596216	12.8954428637937
38	23.9482260784982	19.4414532221141	24.2545365026533	30.6573934987236	30.4756670113321	10.8428195388891	14.916464764078	12.4019152153476	16.0523977595431	23.8744541028633	25.093159001015	13.7441702972433
39	21.3349456378062	33.9522015412758	17.6322048924826	22.5259714532891	38.4865900624717	28.6651074056439	16.8131474420261	19.6678514987885	20.9745157464125	15.2594545505048	25.3966699252048	18.6837666850108
40	13.0262881170556	19.3656282672613	23.3458916083244	25.7496839387202	29.8130840393730	38.2945987395377	10.1052005530289	17.8269582636713	12.3359343012113	12.5021561185425	26.8045904847976	17.6610455369651
41	22.2296990673191	58.5927823252395	45.0880826004726	41.898462076388	44.8576097512259	53.8220903719911	16.1945413350558	25.2857520034913	25.7499279770289	25.4485529398395	29.8858411022289	44.9215449960077
42	22.5553210933611	31.1934863936046	26.4549594156102	25.2668495307071	37.0707280523109	25.5473319976386	17.2423543452999	27.4775323465506	11.0629967788826	23.1602322596133	32.5892226976308	11.7545085366455
43	23.6297236472025	29.8500178820517	19.7834074407497	24.8450876047594	62.2213820210515	47.0210777321142	12.1726655677167	31.1503267550519	23.8716577022919	18.4975389055724	21.5558892177515	21.2948422704877
44	18.2823146891639	38.8170300974955	33.4418053961443	25.4945044933396	29.6275313980102	39.365495202367	22.7895885623463	15.9694030162737	24.1086792736968	19.7179617820749	23.9689198495225	19.8434171011914
45	17.7075978384761	12.7236937689366	8.23028604557186	7.73284707077089	22.4518296782029	23.6050564761695	12.8691720859528	7.81006815450753	3.39048195386397	11.2323383350998	15.4558958357872	15.4581817740913
46	22.0525117844123	21.9525014373932	26.7172788092310	15.9362677649652	26.7346244584714	30.1535190567869	8.14660822680572	15.5055096352347	15.3784731318189	11.5660355795542	6.52101280264417	10.7564421603922
47	34.3567242875414	46.5704921521275	42.033783708141	39.1786800724244	60.0391983582147	51.7148706335315	18.9111636309083	31.0582684063569	32.8657734677979	32.9064825284638	36.7495534740493	35.8876459334227
48	45.0526389117688	45.6771154898884	34.3646490518599	44.0908933683195	69.0336175208375	46.9781932785247	24.040925482777	26.0327899888609	33.4058488334991	22.3527943174348	27.8139111389386	29.1448634603686
49	26.6631957000342	62.4331725525687	41.3913461651391	33.8526342027163	57.7586517653534	50.8063290360382	21.8219932615888	24.8122684453946	25.7485487816766	26.2646723889918	33.9646403460714	36.5789623245108
50	22.9355309264922	32.7710282727108	18.7635743690608	21.5562849304328	16.4737616611976	15.0238358460197	18.6228264408965	14.1088520379565	13.5438699913514	14.3807221945595	26.4368121518802	20.2916001260775
51	17.0299159719733	28.6708238328968	29.5683922424457	15.4684790593778	20.0512913656046	34.7025388610698	8.06003667973533	20.6268910613105	12.2467030930533	10.3314157680405	20.1462991866987	15.3500824145804
52	24.1779423089574	29.2122206303368	15.8774621613054	31.7144857869482	37.7759290700778	29.8751262203326	11.0019061561916	15.9565337594284	12.7456160695654	15.1869724868165	22.4422789303486	15.8284712526924
53	7.51310980944598	5.02245858927519	15.2596401645271	16.9357334077001	17.4856284435021	16.6867392637878	7.22389070248085	4.32605574830503	0.548847632742737	7.79745631503258	0.918588266562578	25.9439631373781
54	21.0551362927059	15.9308444309911	20.4028063655028	30.6664443439163	41.607208736045	27.4130177703535	14.3202695010867	14.7603811391462	18.0569017985587	10.6920035488110	26.0708158214683	20.4637484048577
55	24.0859418225026	33.9788995317654	19.1768612157128	34.2339788173638	39.388510103967	18.0963950878996	15.2191259069547	14.6897308669470	14.9570092085996	16.5387618117574	20.4269004993168	22.5015402115189
56	16.4004632841777	16.5940315897277	20.3662551143431	20.4249771684669	18.9873481735833	28.3127414828561	12.4234573213166	10.1963786846599	15.782570171348	14.9573891113718	23.9043410762937	14.9565754525724
57	22.0099936657139	24.9746304008193	28.8146825848957	44.4434086556235	47.4923454835794	30.8036705692192	10.3185247509335	16.0006659073979	13.9082139658617	12.392999150337	32.5842005374719	23.2564537183747
58	28.9815201451097	42.8225655828867	33.7586065623900	41.1812851580764	55.3405961810464	55.4174774682375	24.3281181848368	26.6127475833473	22.0082753097517	21.0469931118612	27.3317338231961	34.5320500878896
59	22.4148474747348	33.2333804954192	17.3174466844638	37.8483485414875	46.7259297661378	37.0152012697945	15.5794695638018	24.8173480235781	21.8143866934600	20.4670289776271	17.794227856002	17.5696519511215
60	19.5527859766713	26.0427178462101	12.8369416724137	30.2016956448447	27.2502137002897	17.0244561013878	16.5014574428607	24.6228309033579	14.6422527122044	22.7064184012264	18.6344643374983	16.6880661686330
61	17.6746298791930	23.6160358311218	28.3105695706095	22.1508302056885	35.7814745898678	39.1821685096839	18.5308956451109	14.5143834111166	14.1558252340438	10.5974246012669	21.7832428227623	23.7589919779073
62	14.0481542743677	14.8949463129014	12.1515331899664	15.1482861261803	27.1626310286540	7.90832188572398	11.2878218177561	4.36863207823037	11.2877026132139	5.89206789216906	10.7535866063491	3.242551387354
63	11.7509484433502	35.4106647241106	33.3977236114433	34.0803037253036	43.5504647790633	41.3220272339188	15.3840272068121	18.7827996092820	12.8734896870972	18.8689754650162	20.3190317312033	24.2551078667836
64	24.522850756496	14.0808122570687	34.0959341706425	21.8078975957723	26.631598543735	40.8438021266305	19.2901220976745	18.6816118181613	12.6162949809867	17.3688021337385	20.6967110180158	14.7981543248196
65	21.0801216271608	20.7423708080144	15.9095648601699	15.5629428444306	33.991089016732	26.0907168993392	20.439908081579	10.0505846769317	8.60290479019586	13.0129752831193	29.5641494784621	6.42387480662733
66	9.4790627091479	27.8601996454444	21.3447545460553	23.6507324413477	43.0550563891511	41.1023303401294	16.6977741686703	20.6170426498131	23.3423421672152	9.4422323540514	22.4478428916622	9.3937420630181
67	20.900954263989	35.6179554506774	24.3759283527705	21.6534117631037	34.8984658941292	25.666722080024	15.0674853289896	16.3868257715619	19.3829705344717	10.8852777639390	29.8648164129777	22.9851701787784
68	23.7990599666215	33.7045865052322	19.1272276321449	34.1899554957831	22.7842836904589	33.4646679102964	12.4967385158740	8.28682109748744	4.41202145737642	22.3755326095210	19.8948661822229	2.31246856023655
69	27.6528149661665	46.5046950038668	40.7065714940214	32.9251139900668	46.6436466917192	54.7718803976885	18.0913216397672	22.4176137159192	22.0336197979130	25.2827770703214	31.9941625171342	26.0850787021639
70	17.4487780511845	14.7287518329541	13.8992502060391	24.2416412427988	38.2505386957616	24.4659224324392	10.5473814874539	17.5767683736595	11.0793027632129	13.6917476764561	14.8923802135809	12.9426077718402
71	20.0994380382970	28.4523638467537	20.0246323988863	7.6417890948863	38.7700640090422	28.4437451167428	12.6156902456601	13.9686880868911	25.0395344477009	7.69723705013491	17.6742375278763	17.1773491476029
72	10.7601104730187	7.53638701276065	22.2963408633017	13.7833591393731	25.3749253994882	18.9415301931159	9.49308987146983	7.99430739492925	10.9411313024281	2.76061491678546	4.69816038296153	11.1446030226190
73	22.9002330716132	41.0962834408181	27.1372952806869	31.4886069134392	52.1147587898012	37.5056035158235	19.2617974964612	29.4126961347431	15.6318376142793	13.4448958718704	21.5059154763585	28.3422807043979
74	17.0173776654520	0	18.9985246797529	24.1860753212931	33.5116249276423	20.9594241690427	4.83269039592083	11.6498412532588	17.7255021258158	6.25131906337726	12.5470034968913	13.3964132573154
75	19.0382596786812	25.8009741362807	2.28536220108216	17.2164134898945	26.6413323659594	35.3870015579542	6.83253049371792	16.6942419471173	12.8303620202006	7.04340414263948	22.8562184972904	11.3599493708265
76	12.5607891924897	15.345571811178	7.56419841069857	12.1675592263742	34.7126432585869	37.5206007091909	12.3820295980624	15.3387412916878	13.6778580306740	10.1103378181566	23.6493402818359	9.81821139469962
77	16.4171415005235	24.6045151266935	32.6881217111683	15.64130264745	37.7922590956520	41.4038742012526	16.7374382124198	21.3673858271795	20.3008356897259	11.9513114667501	20.1840741718826	17.2041065173112
78	22.1326621096016	31.5203643479472	20.2465762036734	16.1393694700551	37.7604854059354	25.8944841088272	13.2035719865288	23.7059194594406	19.598300787643	14.3241856042281	18.7105769134313	27.6785435322323
79	11.6186763010554	23.9752050714816	23.2784060232122	31.3451405939371	28.7595524302084	34.4183315650498	12.5092735620655	19.4015722874759	12.0163230945042	19.9329835377992	21.1919954964015	13.5602571551589
80	17.9595810510677	10.0937613646798	13.1149775639283	19.5084391058133	22.2035195623071	38.4014819708956	11.883999389317	22.3609580588037	20.5213513160910	17.3722027011136	18.2272851365332	20.2117557826454
81	13.2838715769048	27.9534917110017	18.8358089105113	24.4954807919272	48.3654860740419	39.1073955418564	13.5502221789217	21.1802304819589	13.6517668783536	21.5064934830922	25.9805974814662	21.9200485515713
82	8.16251405178568	17.2193221332885	11.9335371255098	25.3009582019785	29.8255606788043	4.53438825104933	2.45942868497779	5.88777167764814	12.7559298749195	9.54472826435802	15.8982006023844	10.2469632993640
83	32.4273602259327	26.0142104523191	19.5972763589604	24.1223774602274	42.7848168751282	25.8240548533682	10.4587077897891	26.9874587155297	14.0645027505618	20.7353290646825	29.2354346324105	15.0499992542187
84	15.04983619352	11.5583710440720	13.2228414612730	16.8389384782786	41.9418254326883	44.3014636340821	10.7911265821622	13.7488598807019	11.7282639623068	11.0729940973595	23.9904665733774	11.9335608483665
85	19.2927423377487	35.3305653149633	27.2994147304033	25.8593182173595	62.6556346404955	30.1431055339018	13.9906257089472	23.4184679417404	16.2560175137896	23.0814135588275	25.5809122212322	24.6909529937889
86	30.687782162184	28.9154098276087	20.8898852810150	24.7780480613375	44.1096531618405	38.8648049760963	20.1443315521175	19.9515164250226	7.61916653864168	15.7101650281691	21.8892979093847	16.0432869255535
87	16.14518664764	19.7481523168469	18.5401657440200	15.0730362571636	21.1331713202770	14.7839936906905	6.13760391593289	20.2395229934028	10.8384902472439	15.7854231898356	8.82625182568523	0.197579663274377
88	26.0299129279781	39.0474873693299	27.1495434443988	25.1928765018572	43.4809604940589	40.1833143538862	19.3184027468773	23.8447150217029	15.8127252512334	20.9789432318644	31.6800109806167	22.7995543211547
89	9.55973993861391	0	8.77324946903883	5.86201835968956	24.3991876450550	14.2851020475758	9.71862184046855	9.98128331482976	11.9763445583555	13.7306558469664	2.61146716949103	10.1029080747740
90	13.0301752335381	6.91313831037551	16.0588625544354	22.4882893931162	15.8841602240432	15.2572100855585	12.1748539047148	12.9058707327256	8.48651491044327	5.340366953093	22.1462561540252	6.89862752800267
91	20.565737690008	44.0372417330726	31.348793441446	28.0403591692304	45.319073017512	33.266651372833	13.3252898968473	17.2887039153769	16.3737590791349	15.5108167381852	20.0024777749456	28.9480375678569
92	16.9673699415345	16.4032965177917	9.78437462720344	22.5088590562033	44.5859595635901	16.7122364876637	14.8527434678677	8.9194088393397	13.9568968869692	9.18289623129193	25.8999570771167	7.84598175413174
93	33.5442084539891	41.2180085753532	17.4942770968319	45.2344080517599	39.3910048772842	26.1170298417651	18.8329939321056	21.8452395779535	9.14435517678003	15.8092314918793	31.4444408998659	13.3054736408095
94	26.9154239602037	15.4169656154880	0	21.5953787523804	11.9055181427276	24.7978879504879	7.3043340683519	16.0256638926402	10.3157649899683	20.1786378164423	7.66663877495918	9.5880767667579
95	10.0987835094543	0.583073947557512	12.2037813116763	0.779007964401954	10.0888473708095	25.6112793453391	16.6647813420615	17.1914889517418	15.9186175381653	10.8433218784605	12.5297771795802	11.2710070649981
96	21.0745600780128	22.8448265564582	17.1893803431030	23.0985977443718	24.3152101742797	31.4376765171174	11.9164732728805	19.6809007005398	13.2474753166117	9.3392372839895	12.4433431478086	30.0872061018255
97	17.7454798222593	22.0929846954029	21.3592904383058	26.5726431184296	30.4313658794261	41.7879085722288	8.39276971610929	14.4789236011373	13.0098228176827	15.2204466373656	21.498562630111	13.7109691214607
98	25.501096640069	26.8168348928717	22.5092689789835	27.2865087900634	34.6017894752754	19.1571774147566	11.6483942286391	23.2708587057187	20.3282228649816	6.80855476291134	23.0088200181832	15.1904269799228
99	13.4808027308451	6.43888875221204	16.2518891717986	19.0082394449908	13.3650869243938	3.6727611568154	6.88265049590221	10.7483195684608	6.86199741996593	11.8865951161159	16.7687351006981	18.5781611102510
100	6.75820210714058	20.238187175004	18.7587231852347	28.0091628928770	30.5468397573846	20.0483449364118	15.6223096213390	16.6090070959226	17.5730251981935	13.7151449175584	18.5310963784118	15.4947870147503
101	16.2238692118717	32.9957493752815	36.2917281234837	38.2787452700537	45.1355749446323	28.6677634011796	10.1209224412808	25.6865242028277	22.5283986210102	14.2355356824158	24.521212283391	24.6167691108437
102	23.5783231399688	39.724506511858	36.5015353214207	22.5460234375890	31.1496665792568	38.7903079060728	9.14475122291023	17.8923664979396	26.2736167283094	14.495752981012	19.7385483572866	25.9880468190364
103	18.3119539618518	25.0320417892888	13.1066673759864	19.1600347121195	12.666410613511	10.6990400396097	10.7375267605540	6.8147505977149	3.25102042320317	17.2831821628333	21.7947167310586	12.6137457250347
104	27.0074374202729	36.8178957511695	29.3859588607073	30.4522642419395	43.4813536049516	32.3184903737784	20.9100210670427	22.5456448458209	28.9615442486467	17.5420687152266	36.2039414564312	21.1150850926100
105	20.8672938730398	23.0978177950867	27.5625462623735	27.409762323861	49.25511735576	40.1780827779488	15.3416818579932	18.3797525073792	22.5349819473213	16.9175977403784	28.3317576801588	23.0178774627647
106	19.1623405914613	23.4517133913669	33.4044261080718	21.7872838309242	29.7318500465192	28.2317560103902	11.7726401011530	19.6651584581831	20.9959861939272	12.0835116471056	15.7218310300411	26.3924878965318
107	18.7333806694583	32.0542982861719	13.8548012298442	44.0282709656769	31.3619819517913	37.4072303322773	21.1836542108531	26.4205426332697	19.6205591558249	16.1355640274884	19.8336100090588	14.3616083226738
108	19.8889660273095	34.9879591296079	26.6115886696549	27.1401870246121	38.5533946889715	27.1872809004508	18.1481701728534	18.8295418209979	17.4844388153063	17.2500648028056	22.324527212477	24.6414832179393
109	16.3636247167704	29.4963138758379	21.6314504592068	41.2569407754279	38.9387158988568	39.7679915444037	17.860932442911	19.3019544456364	15.1033359884122	12.8283642672840	34.8082899387087	33.8520482561934
110	23.6481666531049	29.3421243299355	24.2100194283015	18.8462036257268	49.601622321959	29.8619959716699	16.1711921931989	14.7184110468505	15.4190723375353	13.8495249742175	20.9025521698243	20.3788672542277
111	18.4594370701286	12.1774848300669	10.5464523850069	12.7473162289867	31.5355417249151	23.2253673977434	11.8387001380797	14.270185960402	15.3383842531946	8.97092461032983	11.7239481937343	18.5142213626810
112	13.7200461327286	26.0948952187867	21.0587183166217	16.7849924798731	35.3509906375397	30.3025288466851	6.98433791320195	18.5656223922542	16.0440547478709	15.6723222428854	17.1593254319235	15.7896138542347
113	21.3096951699727	26.5669676030634	11.5010144833058	27.0035826583361	25.2624704163974	12.8808837770915	12.7975079272771	23.3155775485098	9.0597926573078	11.9818924874279	24.7938215133572	11.2013627315283
114	20.9945233830875	20.2976116364042	16.8029579864656	25.8302637471837	34.5269186243712	21.8334827228009	12.3384251411783	14.0338506405079	9.78809509001388	13.1498288185664	15.6029823421998	7.23051707629662
115	17.5572191442845	32.6042017570994	17.5642712318879	28.5398996701573	24.4770036097532	35.204745014601	14.6412281613719	15.952852385902	25.7287737154326	17.2078212402992	12.9397666625635	27.9519551199988
116	8.42866081277505	18.8335196013659	18.4960226587603	11.8428896563018	26.3881020091323	6.92241322866634	13.7386943905232	18.5008009420588	12.5313039021308	18.5121651160868	11.6082493919298	13.2180894348102
117	16.8242405115166	50.7436848240775	24.0722383062168	37.6739917969207	31.5162315657718	14.563648654867	15.8172086401994	17.7451557044177	17.8595305000385	17.9017218572890	25.5773556846726	24.3729639683229
118	14.2239298396782	9.43731731783339	15.9833356759071	32.9458870562715	20.8069603112130	12.5076110594330	6.24901797563171	23.8278118635973	4.63903348137475	12.5065320541181	29.7021833462736	13.5200930739808
119	27.5332089379818	19.3068073724051	21.0344771925481	20.4440365805056	49.9750929785469	37.4479717970663	14.3268378111989	30.4916241709161	17.0260431637490	18.7121318123289	28.1957279180988	15.6074383453407
120	15.7196289042538	26.3034074781017	21.2234444585829	26.5569140821473	36.5783432567768	28.6693044893689	15.9215642135649	16.1494744340900	16.392883148817	24.5612581855126	17.7005548491434	23.8930447869223
121	11.0988402759450	22.073723507961	14.1427231101835	21.6406414097194	39.302668793833	26.236279186897	16.2657655687051	14.6823115273194	14.0969863876121	12.8101881792704	16.9757852203203	3.21360781002664
122	22.5283699244709	40.8390828142089	23.9756751858338	22.2665180939050	41.9422101297642	36.8875793477616	20.5730240583826	24.8072208418378	24.3119608764438	17.0926655647875	26.9409315890688	21.1829406711751
123	12.4163711699993	13.3659498565550	12.5257120131066	26.0687224886833	35.0994356512006	17.3153727398575	8.63218357996276	17.7573628331209	12.2548440436019	14.5985488722005	25.8336505385776	10.8905904506919
124	15.0116689370127	5.24180167283667	17.1832862326431	19.3314771557206	38.0283422400884	29.4326971795043	8.74624453161983	17.6531018209612	19.3408994125244	13.0919462916712	17.1590437198638	7.72298036966933
125	26.7957412419972	33.9731565596572	30.2834941789365	24.7555295896026	38.7603825800941	29.0176908092236	15.4239529355916	26.0405035609945	22.1517235099563	17.5916645791653	31.2962081321029	34.1372380325118
126	20.0308267466075	13.3570640172436	10.5321672839378	11.9879712071654	36.0352288516354	16.9865631932650	12.3599866607078	9.27147271959708	10.9000073175769	18.7465550187421	11.6777355624270	8.908013158144
127	23.4620875812068	40.1431035061666	38.7884233574692	31.7836635131087	42.4852400493382	46.6537846333238	27.7793619557602	24.538166637363	21.7055815376267	21.1243766632721	34.5268567263573	38.4480077545209
128	8.08361974805207	12.4743773058494	18.2798058169298	13.391540822879	33.3500825053393	27.5258815643915	8.306434576078	15.9711701455636	8.63686118885066	16.3210601429685	12.1982919662567	12.3106164026989
129	24.9983057403721	42.6784888019854	32.3004763867545	39.8433451848476	61.1427382266606	41.7652609590403	13.8030756558544	28.0148777241518	20.0094009407761	24.7752623124773	32.2083630297944	27.0552401203873
130	18.2563598956018	10.9025151268147	12.6293777201676	25.6840056377932	29.5277099097109	32.002939929813	12.3950624747336	13.8848632631559	4.4405238522106	14.3144425533873	20.5026086647524	5.52847469338917
131	25.4745545261255	37.8271588845423	30.9858235235856	26.8278331264333	43.164815265636	33.5760839084894	23.3026629685306	27.0840232790175	18.3970432313804	20.0547352261075	38.5359104504981	18.6888805633326
132	22.3509287877555	38.9699069944164	26.2190921007651	23.1544985866002	36.3412798850263	27.6608822917449	16.0739318904476	15.7754036526854	22.3919960009616	13.2227064752658	24.357201045707	33.2483774064103
133	16.4874179044797	27.2070837079893	18.2696678555919	29.4052081254542	34.7009764936361	25.5625495700823	14.8542442114217	12.3817956148261	10.1064041867831	17.3221342906201	12.4381385382459	8.23820434363132
134	37.2434022319777	48.3691768771163	35.1817451704085	43.0861399583021	60.3032563284607	51.7015163556741	18.7429261703995	34.6627928113016	28.5884644223930	20.2547593237858	31.5073530603252	31.5810259741626
135	19.1753214887231	30.7276341780619	13.3521029215528	20.8297459484796	27.9081838973652	44.6027715299990	11.5648729770946	23.6438394790700	19.9643951618553	21.3030397377824	22.1680860927074	13.8548171398246
136	17.5248766304329	25.8158352807126	14.6898644882294	27.914491536728	40.2417548294133	38.4345360160103	11.9418409872401	14.9217487065723	14.0228098971058	19.849964857833	18.9131917292117	12.3788655468417
137	31.3401545918530	49.3320722200794	26.5641815321227	23.9415642363044	41.5731610622416	26.9077598531279	14.1118155557143	22.3052958732544	14.1967426176845	24.5860447912945	14.5160428103245	14.7053088327709
138	18.7906095655713	24.9414082780924	19.0615284785603	40.3361564813221	47.7924564154951	22.5574892032681	13.8946145404055	10.9040452927449	7.48250237833707	21.7614417087464	28.1364478713266	16.2273321260592
139	17.5083732837005	10.3443667151606	2.13221567830480	37.0847940731861	11.5991314292143	26.0738409422173	16.7536384921031	7.89203172197846	9.0140511059261	16.5185139172013	17.5289046447477	13.0859418773587
140	14.6276195434651	9.73982165045143	6.73889809238812	15.8980675971343	12.8399491431817	12.3638590269716	10.182031796584	7.2012939417816	9.8266559946608	8.70795039607299	19.8468686318683	6.61062078004805
141	17.061091484199	10.3522089374154	8.06562971196282	21.8231299699621	20.1471660428012	32.7805636344480	11.9355710509194	16.7071606667289	7.76624784825832	8.79491680379536	21.7322156246635	23.2732982247157
142	24.9626941520997	53.5478074288107	32.2621876319637	35.1261305680745	48.538805684324	34.188052104095	15.1833495600885	18.0585621185945	15.5809187919123	24.0798809945547	19.8037120739728	21.8562649320176
143	13.5552163181109	30.7496737806149	17.5926763686033	19.3417456762582	27.8582781252196	15.1863633322777	14.2970223987911	15.5236554564265	17.2675998948376	9.5340620095017	28.2940104810533	18.9029953756088
144	17.0013531107805	27.3869854195565	31.9271961580415	28.7285870520816	28.6957456536014	29.9603674066689	11.3295996981023	19.2212009906516	10.8431222933623	15.931955304908	12.3377219995507	15.3534438882831
145	13.7516495868849	14.5661887430746	15.6033160381988	19.782329179999	23.1408305105142	22.7476321503432	8.55404947676501	20.1269808218237	19.8742920782183	11.3634227697509	14.6950098901016	6.16236763376525
146	16.7908702292101	9.58576028779512	19.389588692948	12.1274147018060	29.0181900612726	34.9754313027651	8.84717939549082	5.80242736445586	14.9002050575095	12.4649355291631	23.0138625134145	17.2514189461342
147	20.1008021255043	39.0735379024187	21.3297268151075	11.9074013493560	58.9747559097947	52.8693228776812	18.7217510729136	22.7352241717988	26.0785799208141	13.2151542026236	28.462945908482	18.1773809454949
148	19.1901104353918	19.5183907066206	24.6446258288823	19.6741308444802	24.1561191793532	30.3344065412009	11.7970897984044	20.0418209378219	23.0388064092223	16.1414860462276	15.8138844079606	21.2436288323738
149	14.2457591625938	19.8498878951307	27.288631157534	29.5702249493854	51.0578904847386	23.8043014009351	16.9201287344746	21.1708954515318	0	17.2758256510973	29.6193456294427	17.5103911322556
150	29.1684993509263	44.968466094901	28.0483470401571	34.2480219301079	27.6981390917118	41.1150401113776	13.3766241691373	19.8936526215355	24.6855833616044	19.8986293969558	29.8228425837326	18.2517821219516
151	19.1254387043934	22.4688974591598	14.5055401536077	17.3228177306595	30.5076732940811	32.3498821833838	6.51971037682152	11.5674930070734	14.5077306159688	10.0955449764068	22.7360767957903	3.07052550662559
152	14.3049581643982	30.2522478595748	13.2682560704108	23.5249117324374	37.2404483836995	34.9212527353678	15.8821596921027	16.9290930055583	7.92756347723985	13.9320404473270	27.1029448296222	13.7239584087127
153	31.9657161759956	40.2891479307611	31.1498700003990	35.4361484310107	49.9481702333364	46.5678961257232	12.8780143282727	22.3267114095180	26.7218743093802	21.480683817592	31.1768595667366	24.3708874211551
154	30.5709170548577	40.8238386263724	39.2199147296232	19.2683446519072	38.8455264892498	31.7572100063054	12.4755505213483	28.3159319365933	27.6494755496836	21.8639771911744	29.9120024826500	20.3962009823414
155	19.0850028175756	10.9330626604141	20.0504419485576	28.6775604104179	27.8603610028483	19.7943526169828	12.9322914453307	18.7379073497163	11.2150655748642	10.1170879436753	13.5049828157693	13.1302749616118
156	24.1381353044665	26.1503168784528	27.3473283393928	24.8182570999258	24.9305488814106	14.5653918518287	12.8558327874501	15.4365864066603	20.7083610622325	8.96662100817596	24.522195767388	16.5395615399012
157	18.5956926270078	23.9945963281288	12.4044936261904	31.327304509001	29.6472952335946	31.0834858207069	16.6930456344561	24.9904698456288	18.6361973736311	21.5248158568965	28.2102103581313	10.9272147245873
158	28.5185169303546	31.1753271824065	18.7675726486645	38.3972486972038	30.2336406497365	21.0057663025192	12.6117173383932	21.5907496896621	16.5013962781182	26.4835358868809	24.4557585052742	10.7785126047680
159	16.6674578284516	27.5386720036206	0.303611779972126	14.1439884131570	29.6205263697016	23.254939476635	8.84513666109145	14.5372891375209	5.69890203985877	10.7685352770082	13.0760153151363	10.8695496265355
160	19.1549903728289	37.4768534908234	18.9103001525910	23.5389393695188	22.6070587780188	31.2231315273524	11.1380499100340	19.4322107415364	20.2900081374138	21.3771817543513	23.5328138005622	31.0378301541155
161	16.3907183443157	11.2142195776187	26.2387184858470	10.5064088010759	11.9045360874879	20.2774600743274	13.4458476429178	16.2086564068794	10.8173369874804	5.63011111676723	10.6185477673803	16.2116821561318
162	28.5329288566712	36.0208416201246	24.6000465104733	36.0860472587952	66.576987263699	48.6912172030782	22.1904482238504	22.3644954444836	26.3298375906949	26.4428373674778	28.2069488081464	29.1631299345418
163	17.1119186640748	16.3642580501915	18.7581496228924	20.0451791593702	27.9253695317809	21.3255936182891	10.7738918380242	21.467861698628	5.2347337407254	12.3155270115343	17.7918946416008	2.89371190711639
164	17.0149980818948	15.8938104645642	34.2366969817341	15.8937775935018	24.1598326917517	21.2189850753502	17.2076498063163	12.3202835674848	13.7259382770076	23.5414059442257	26.2836984139196	11.8899484344038
165	15.3600914704398	30.1612662591819	21.9245449466880	27.1421765960449	31.3996153448306	29.74936255677	15.5140878544023	19.8392930370020	20.9551589883487	13.7668724866898	17.0059444413392	27.5342746722674
166	22.7705582012798	27.5076861795722	21.1764133249946	29.4503403023895	20.6803179700147	18.2522787744395	11.9837150059573	26.3084245618673	15.4087384870834	16.1083064723048	22.7859753270885	11.6664821475015
167	37.7709824503205	49.1809665469226	30.2479184054681	56.8623672471667	45.2478464376365	56.188516901758	23.9903821603857	27.8057413649594	22.4055122630575	25.9869811165751	31.9913654316646	37.9256886983861
168	6.11083388038362	9.99894010735723	8.39204211398756	9.11705666628593	11.1632852805169	24.3948782422879	5.24265720782396	13.1500433434986	10.0000066503887	8.31384796566535	14.6357678052280	4.35670663396466
169	8.84594218394584	31.388007504539	11.9869228421393	22.4067484538429	30.6577238902645	22.1315595803090	13.7680583557179	19.4814342322926	13.163478873739	25.9610101242383	19.1732654060825	24.6945190229279
170	23.1615665236891	17.0144406920326	22.6534743975645	12.2289488890985	28.8374389808656	11.0010082724633	14.1074927303924	8.02439837114757	9.19855910512806	15.3729121871443	17.1435169879908	4.5086490545309
171	17.7235064355149	12.6212683851929	4.55252869505399	24.3648405805144	29.3705129336521	13.6760470470257	10.7745429411633	11.7598262671151	7.31139192928242	6.46175597401821	24.6710365647267	25.1860808366399
172	18.8745959210988	21.8415439417811	25.6929810760379	27.3844353145201	39.4707011530019	29.4358283120057	11.4530228690407	14.9377226522924	14.1513434300393	23.3548345945341	19.7456968210032	26.5459053390928
173	27.3277819962824	33.2898264726589	17.4013561472714	27.004978273617	35.733725337908	29.7090217318639	24.225164911171	19.9108274070813	11.1021095640608	18.2570626273901	22.352262910632	17.8773932773449
174	16.4878699871439	14.7308373906581	14.9943272572090	16.0650096696265	18.9393154450432	7.02175926236103	6.22635953301677	14.6490110895541	7.86796408983709	14.0610869432067	15.0366677530080	20.1923950071631
175	21.3642642680404	39.1622205940039	25.274451565286	25.8196266040267	36.1903429041405	18.9420367125107	10.7204331509072	23.8209369799777	14.7793731695561	22.1396817738143	35.8913917125957	25.8823975822925
176	17.8672738992008	42.3961380038458	41.292262857692	30.5895941973893	37.583254899767	28.8465375847701	15.0875291585016	20.5451750689587	28.3006022045399	28.3283592632677	21.993387600598	26.3335014911038
177	19.9303167372714	27.4827284347226	8.88640591344371	18.6753209018328	41.1788782243899	23.0176998846503	7.64982242643325	19.2630819973094	15.617247258202	17.6801367709717	14.0926498512785	14.5804888169172
178	20.8136636892687	30.6145795343157	25.0107699368969	23.0953064791686	37.3794310551739	13.4470253930999	9.2350504358336	17.8491284032956	14.1409048956045	15.9982562933810	13.0267149762536	11.2230632941517
179	24.5134594397623	38.1063354963139	29.7297179038604	27.0824898261359	58.3573956245925	35.4165008577479	10.7155885149947	26.1347246024327	19.6171849190803	20.1563014520599	19.5258904000108	17.2702274884163
180	22.0885350807781	33.1637679699412	35.5347487261693	16.5816777613479	33.6470343896319	36.2530904681413	10.5055105064344	20.7985352017655	21.0066587594049	20.1668583568115	20.919682119622	20.1219145338323
181	14.5992765120393	15.147161448927	10.4498833259298	15.5253972475579	16.6747310295704	9.10296971067532	4.52530279389243	9.45736032483011	11.3143455092279	8.59977788274314	24.7762293912235	27.8916091569946
182	32.5383991431241	33.2952318242705	14.309388473807	36.0891805535612	41.9969836835767	47.3844366434668	17.1563721189782	19.2497252933210	15.9469718261641	13.9377563847366	20.1405392007408	26.9686597593568
183	19.3324220661844	18.8534042688918	15.4725968829065	21.9514657446732	28.2608372372884	19.4809273248052	7.3549274311745	9.90887070173187	5.74030326444906	13.1847743414800	12.0892342372908	17.2138486276753
184	23.5159199955666	39.8001369073904	21.7564758237236	37.3287665384514	34.4130121459835	22.2147652517031	22.1003394371534	18.1182595793343	12.4666387547069	23.5698230229953	28.8423646382666	15.9874772272618
185	14.8265056444188	10.8502363241655	23.0970141764024	13.9680985397522	35.0529428749736	34.3260042536388	3.25090619470819	17.2289876838121	8.9040421577921	5.87202154656741	19.1695434935471	20.3710064140552
186	20.8466164626055	5.90426766535808	12.8504515679642	15.0764514345513	14.0825114938640	32.0777077399051	10.7955659935849	20.8131131620881	14.1393117564252	11.4609255072905	26.2976283070194	12.6732658450942
187	31.2153314067564	32.9089446335346	11.4997118809344	26.9553715061657	39.7347349774379	23.4313098723737	12.8565660084249	18.6138298047398	10.8542348085191	10.8220543222756	21.9258704598459	19.4365145804255
188	15.3693758205273	19.7834117880634	20.7381436388869	27.9537200010004	44.0555688896988	43.3822202659495	12.6387195950538	17.5222659959660	14.9597720014653	19.6587798191512	31.7074793260993	25.546724007424
189	36.5959534525562	39.3732081960705	34.6601979871800	24.4818385590744	44.0642619762314	43.3667900244775	18.0666607486449	27.0663710487510	19.7242510164033	18.4347462001071	32.2168028441412	22.8343093806023
190	21.8145719366235	33.6107606555179	7.7772499128562	18.2945154386151	54.5023473503063	30.7955154249107	19.5443940177647	15.0263421409353	14.3492075461704	16.6888852697155	20.4764504347670	17.8450564082056
191	16.0730636502203	21.8223571070709	16.2219702884979	28.14930330682	12.8683522619519	36.3905258632162	13.3410318080661	23.9115881334221	14.3969871988246	19.1632484709158	28.0335161981325	21.6746399553429
192	21.9155482659071	26.364734203177	23.8514608849662	27.1243746314565	42.4630663701359	33.6439287826946	9.72206661449662	16.2001125908211	15.9752331730995	16.0458284713851	17.9642024872305	16.4684783966802
193	21.2307052963617	25.7579969527592	9.31991674778854	23.3274553453185	40.6590510191497	10.4595462387399	10.8027347108752	10.2487064612118	20.4430741109298	11.1823795412542	24.4841737710885	13.7760927107303
194	23.9957531525244	33.8105103130396	24.879387638328	27.7027521527366	42.8820036507522	36.7571352108696	16.2524773213201	23.8830587353078	20.5023151020321	24.3684028631221	19.6924333286668	21.1940358864297
195	19.6462889577894	23.7508678506250	19.0393791454761	19.4549725218849	32.7805721028501	34.9280119191510	13.4606839580754	13.2551678017264	9.29827335235489	21.2736764474542	27.9607179712808	26.5796083119154
196	26.3462948457362	26.4847955087742	21.9819079407304	32.1217519133886	33.7793655246961	26.6977140867532	13.4112019413904	20.49546142405	9.03215209700799	17.0895257562132	17.3422389576791	13.4351760149112
197	23.2578769398918	24.4116563684022	19.7434650303734	20.6409346537301	26.0265967911345	24.1645367615378	12.2351096014459	20.6675844361976	10.8738457806856	14.5331408639061	3.0136522307837	16.4948196270259
198	13.4485796701864	14.2273614433180	12.2668552531496	17.3446512659849	44.8684795361751	20.8939921607475	8.98258917124113	17.2548368845781	12.6890926084937	14.5338416472606	14.7578737969928	23.1155257894148
199	17.0207259480580	24.9859155361043	16.9411719745404	18.1612418577729	33.4869562961067	29.6611978273202	10.7996825950101	16.8988987682499	0	3.97818646281531	10.7895450599894	8.30482386653595
200	31.2801268668652	32.1326231376398	20.5495598187028	31.617781444993	36.1625458694952	43.3734443900293	17.8657905029287	14.0041968119693	6.03684120960466	15.4237127373385	23.9334937084426	14.1678501444570
