# Supplementary material for: Simulated data from a genotype-to-phenotype crop growth model for pepper
Source: Data Brief. 2021 May 11;36:107119. doi: 10.1016/j.dib.2021.107119 (PMC8165395; doi:10.1016/j.dib.2021.107119)
Supplement: Supplementary file 1 [file mmc1.zip › Full 100 GxE datasets/100 -- h2 = 0.5/-1667498436 200 0.64 0.48 0.64 0.95 0.8 11 GxEyield.csv]

	NL1-15	NL1-20	NL1-25	NL5-15	NL5-20	NL5-25	SP1-15	SP1-20	SP1-25	SP5-15	SP5-20	SP5-25
1	8.97665254452094	16.8910866549223	16.0075794923601	31.7196057180247	29.7397158970319	18.0138012595143	8.13057273123968	22.1060706436843	11.3356788900746	11.9962685939669	20.0171300325276	13.0423287790438
2	11.8347423921744	14.7110521123310	13.1706830638647	21.2381146816432	29.6171237052951	12.1265463512775	9.08784379926659	10.9724748473367	7.5816203777784	15.6698848837495	18.1546857233933	14.1284217947734
3	17.6329189231982	13.1015372426987	10.0802121640452	17.7192347366774	28.7234552632675	26.2938393515492	10.633306830599	17.7625279574212	14.2130387130152	12.6308426992921	1.50170368006227	15.2111311288708
4	14.0600500299627	21.9886762609176	28.3039029398947	31.0790848429103	25.5204557613169	32.3284804025509	15.4502383997490	17.6628097351972	10.5093574708988	24.6902470555402	19.4208502535918	24.9329066263082
5	18.4018625262489	25.0763061826626	28.2246867994308	27.0404983134399	19.0569275360358	43.4023218858517	10.5777623697353	18.3686619300744	14.6430561338043	13.6687931143787	21.7836222825053	16.2894254543348
6	32.4252794647788	33.2884678297752	28.3028549899136	31.5200221117389	41.1033947564324	42.4962674705447	17.0177904869579	35.2271459232369	21.5438323604990	14.8941910461396	34.6258099524056	24.8903418552801
7	14.0972041109907	25.991163208863	6.78677334900648	25.1316978732471	30.9616699158997	27.6710427886475	12.0482885814668	23.6878775423029	18.7041550642336	12.5284347612250	17.462200786038	15.0786704943774
8	19.9815317164648	36.9786215223131	22.1247858195889	27.2008396155229	39.2066785049178	29.1401743415949	14.1266645042217	12.6585055748242	14.3354307891188	20.2913883975203	22.3061953520109	21.8078579426121
9	25.9298280819009	15.4522449221648	22.9937345239917	34.8551663964370	30.1625304586313	36.1856361936526	10.3082953115551	22.5381954199879	11.7487182853319	12.7559113902923	27.7815116843963	23.792362353916
10	20.8558399427461	31.7577071595600	29.8333777882076	37.4584723862514	42.2962770873566	34.5729437020973	14.8261301377015	25.2905163789218	8.97530990408555	23.8204369050084	23.5503233722529	17.2647044707542
11	15.9447572205575	7.84435822329413	3.51417599435508	11.0073976923964	31.1170552470824	23.2291448485919	11.439339730575	11.7314721680304	8.3512396069843	3.08454833897211	7.53438763450443	12.5831989875123
12	26.7066740292540	20.7400672814441	25.6354391928309	28.4047215617701	21.3698016371904	29.919078682157	17.8188353837365	19.8969928437122	16.1004815232695	11.7189549577621	29.8789264118105	21.1868787731774
13	19.2846864675667	18.2628468620619	18.7558589760331	32.2429024992998	31.7053087578182	21.4422602901821	9.36291729559502	22.6852208816999	11.5103818970618	5.26141932960441	9.27774379717015	8.19463961938052
14	18.5672649517227	37.5120589040191	33.0364299008979	39.6592002179395	52.6166125170061	38.9342957551975	17.1868118213870	19.3852821635979	16.5382244371240	21.8995545580246	29.4884646572008	18.2323036940212
15	13.6567265175322	17.5244584076263	19.8218623551863	10.7031530520945	22.3945769846431	20.2242407795494	7.88341791849447	14.1273191071870	16.4200639423812	13.7996082192430	6.72255213186015	13.9090734831569
16	11.4632775760726	20.8503611210841	23.0801418013154	25.2376696265052	13.4621889930519	23.8731437821858	10.5835747019264	11.2049396085544	17.7064957705058	10.3826371070518	9.5819006912401	3.75591961782878
17	18.5371159938239	36.916703348767	15.0618577904776	26.5933886913575	38.1163882028149	23.7764474705593	14.5760174921318	23.2577494341578	13.9842674873707	15.5175257048467	17.3237477082252	20.0902110184542
18	17.8553417432262	29.1278358854587	23.6312107792241	23.3333158990905	46.9698159954552	18.1322310722401	10.9534674107817	16.5207110059860	17.0982634127075	15.6199609046682	28.5161008452297	18.186428769736
19	13.2075346465633	31.5263721881023	9.2151667478707	16.7371355004014	21.0766161963078	32.5480204986349	15.9468358070131	19.8016344490793	10.9317588149619	16.9271737450190	26.8342725927108	10.4189335809730
20	23.4365512384778	41.8420696428667	36.0060211374194	39.0705392797874	34.1181350638598	38.8046970748258	12.2317505799015	31.1124923367395	22.6521867007759	23.3532360429948	22.6176237253222	22.4401106992428
21	18.2008256587185	11.6231319940878	8.32017059813005	17.8176354014648	14.0594047094395	21.3302894839134	11.1784174145147	10.9933907682205	7.47305605585536	9.95511914803812	19.3204471424338	5.13027161694221
22	21.5821765673458	34.2022364848708	30.3041054327856	38.7740365147485	51.0573679809122	24.3111663405737	21.4542039263408	22.6592762075317	12.7639975325789	17.2003357137091	22.7181400036315	19.420775238241
23	18.1177970281136	29.6267586037564	19.7047855548935	33.0504925216006	38.6382652651220	25.9842161570841	12.3829175290379	19.698467083873	6.34840451770558	15.8205203173563	19.2956240490436	12.5903530517875
24	21.5720624597650	16.8410196796048	30.7878851913926	34.2045422575499	31.3129745654420	26.046648925185	12.1244926592359	12.3929144827097	17.2238889677951	18.9990275348097	20.2586505039077	13.1037223101509
25	14.9848850630193	23.883479353483	25.628003173845	33.1947340270533	26.299793037555	34.1592447629377	9.30257417709595	15.1918469484485	15.7849804188101	13.2405888144469	18.7994589171635	22.2300788297056
26	25.641940196583	30.7705150785162	38.5451832905669	37.7837025209628	47.9906878969745	31.4089352376	15.2049391568093	29.9430092548441	17.4699178855669	14.0011487004400	25.6746701565573	12.9043205747937
27	16.0702735890386	21.4308834909493	17.8661614119608	11.2463321569478	28.3970673355774	24.5276385372626	2.47394033342357	15.6807932819515	11.4470583028978	10.9835614279804	22.1259181528396	13.3759714604858
28	18.0246533355965	12.2274463419739	12.7620002386975	23.1483621456419	12.6189697506436	33.3067003144133	15.2635736049346	22.5365029719961	9.04073646610057	13.2528875752953	15.9544097628592	14.4707500488766
29	21.0593689306377	40.0703879698837	23.3994538476096	29.5063383954623	47.3611189359634	52.3924298884778	22.6945965387154	28.1371216262045	15.3335153439721	23.8029283872568	29.7402995374505	19.9998810489586
30	29.1200944180474	37.8541763091665	20.5246626023534	21.1959664736000	44.673652021379	45.1457068127637	19.287044534398	22.3537534956044	16.2978417164516	20.090520249395	24.3886680229106	17.1529646271407
31	16.0842561068388	17.5213106148943	8.97340336721077	29.1959111502417	50.1784251945531	27.6099862439277	15.0857795799558	11.9473500008492	10.739650823981	12.1120106413580	30.2768297470993	21.9597096140513
32	7.87219884222979	16.7694535383262	17.6434068195769	16.7459738098046	27.5850663906362	15.3768695703866	5.56110272282528	15.6436615721379	6.9024484969847	10.2508730251839	20.3469162282864	8.7882766283021
33	18.1895028985511	21.1620385743024	19.0200180135043	24.8585655295509	33.6279657446638	13.1685505435086	7.51798859858094	18.3008554916263	11.5004566311428	13.3070269837881	24.7591130288576	19.7419847709865
34	11.0189888016276	28.593487501745	24.3162446145752	25.1324223578983	31.6968529651782	40.1548816517217	14.7817865399136	24.2942231013116	23.3564521868022	15.6184002485508	22.0334729103025	16.0006233356345
35	0	0	0	5.76403778140984	3.42642206097139	6.91435798134954	3.71608837841372	7.82187104336934	7.8683050573136	6.52112452933193	0	10.4255119452593
36	23.1430181825345	23.8816055871652	18.4835257179789	27.2372703193859	54.7179334014423	37.4762642998546	11.3743756390166	18.9660464500873	19.5766055095048	19.4893740493913	32.2482113181453	16.9182031055222
37	8.40308434449461	22.9499161059662	17.0973992770314	31.5342511218723	32.4875557181369	30.3892670936330	7.43832052198086	25.4496088723935	9.27023988368935	13.0563034560446	11.6398722907129	19.2951152287403
38	18.1449139034251	13.9248584694326	20.3561628355496	28.3869024440003	24.3655681198833	4.61976038010603	5.07999586425483	12.6231989897532	6.67897457880563	13.2736928329129	19.4634751041445	4.66037693783636
39	20.1185699073433	24.7618504875765	11.8983413611688	24.3864847547665	35.7925699896431	25.7562745652436	11.8664543387800	13.7936209502888	13.6172984297411	10.8440426509752	8.9704863283846	14.2250247071724
40	27.6417618585212	25.6360292363695	24.9869587207834	36.9452079336869	52.2535581312403	42.14100164812	25.3069773632696	20.1906720856918	15.2583613964886	18.1464412398112	22.1721982157438	17.0809066089215
41	18.4086764245889	29.1049317676817	21.8242908681247	31.1172319712892	54.2698312197125	34.1046422718232	15.4972373866798	11.5173038697805	12.0836773826654	6.79662409300533	15.2417439531784	23.353068802516
42	9.7665663394559	18.7363415796406	27.3708930055048	18.5042882301521	34.5781359680258	18.2948439132953	7.47590223805777	17.4628407162453	9.03193922724199	14.9013077556152	18.8006491758407	13.5394865522401
43	29.180416507732	37.5462588361356	35.6393554562035	37.5995709971789	61.5963507568393	50.700828071387	21.0822035010332	28.7460451552937	32.1345300046466	29.750517066541	34.3399916824544	28.9527632000244
44	19.9821213249673	33.4159832060807	22.7609139082949	34.76710550342	44.6875409325674	12.0296645396328	11.6147176776957	24.7862678108549	16.7742587095320	12.8256254013326	30.6125439923646	15.4807652918051
45	32.2882398994545	28.6187068762251	35.8825536729829	30.1440677642226	45.3954128733409	31.1579333175451	14.1900945673331	22.2871523658747	15.8145658471509	23.0720840341366	26.0900120821435	24.2977448731691
46	24.3771076863039	27.6181707019779	3.43557994786249	15.2820452327895	42.6858455437181	20.8884708929270	24.2266618844546	16.8422864556566	7.53115258940839	10.9089507367026	23.1486056697787	15.8734573240214
47	27.5333340560846	30.1020568882404	34.7777389210585	32.5070321464735	42.1197605355522	16.1698943561227	18.334855429189	22.3119967026171	22.0210503535048	13.7052667354026	23.6058869977749	22.4382328514532
48	19.3415738996463	27.2302802806404	27.1537062198525	24.4138561327177	33.4811750481355	42.8835034804777	8.90909313567304	20.7147482967654	20.8600171235371	8.45029503078235	28.3568290067912	16.8299870352433
49	17.6069543150098	38.6174202682327	35.7514791759023	24.9289702316609	43.4526298104248	29.5437320998738	17.2696318249362	23.3413816603216	20.9316668713985	17.002882494232	21.6522562495844	21.7917619860706
50	25.9692670174193	35.8993940526129	28.9394964753341	22.3513579380944	34.7455362755263	26.5237233339995	19.3588751756334	26.6057771429781	25.5220536981464	15.2077567566177	34.9952778817436	18.4210957406145
51	11.5339327396963	11.7965688520018	24.8645530039075	14.5913861370606	21.1640690341059	13.1492766130375	13.6242971993578	12.0371641357788	2.74061783074102	1.00643017631918	10.5525802522585	0
52	19.0576915349889	19.1551060238128	14.5586178753421	25.1370476543008	29.7989237237502	29.0958900783711	16.5061217572681	9.45344044353776	0	14.2284983734607	16.3830722611629	18.7598412282751
53	33.1364707299208	32.9101468062147	41.2691605483089	38.0603666798716	50.0395582000747	42.832698702307	19.1503129509096	23.8250309348351	17.0901244209717	25.2633213588287	21.2543586845706	35.4372426119397
54	15.6791487493136	16.7912637858849	17.7449294407877	22.3187124541633	25.9577671915446	25.6323954516957	8.73886365273618	21.4738449833991	9.6526493308296	13.6823655563333	7.43970670870958	9.00576351515697
55	15.2408848462692	29.6498249179158	25.1034996574860	48.0825558537138	30.3551667651087	34.9881079721703	14.2706707144266	24.6708403499336	17.3292277242522	12.6107493357938	14.5469327195905	17.1852319579441
56	20.4857371015381	30.3619723191339	13.7443241425831	26.5113307338088	35.1630370738805	30.7667936564512	10.2610764838781	21.9866148657896	17.5794999916554	18.4180523173980	12.9717642843626	6.55799407296228
57	11.0683309236777	15.0803466870954	30.0229339159083	12.4085875915751	31.0923552031351	19.1718748268715	13.9657068626051	8.886955201152	12.5440328846023	13.5653076944098	6.11141594883853	22.4115299957651
58	14.2719112531928	22.3046054898422	14.0144206123441	14.1619276922176	13.5355442027949	15.8728075865687	10.6305178642591	10.7857160094424	8.69007488172805	10.7520333013041	18.2025675595592	3.95982724511254
59	20.1276769417015	27.4139187110905	14.4615601454565	25.3243505518783	29.7658878858324	38.3827500730253	12.0224441139826	20.6006668603540	16.3994284678243	11.8032305219981	16.5979016256482	11.3094599353261
60	34.7614486474301	35.1554935265911	26.2293653630224	26.8461451696734	52.419621896813	45.590764407747	16.3656541314736	25.6973008749216	23.2263664482238	17.7996091506508	33.308900209261	29.6138467683211
61	23.4458868488652	23.3255184884335	39.3643782557823	24.0545462569964	58.6918062348657	27.9875322240807	13.2711584340615	19.0777142021537	24.5722442537298	16.8649902048259	25.8436180411424	35.6392279569283
62	8.96281473705814	29.1846493514924	12.0002887151251	31.3245279073082	17.9677794807354	26.6793822605245	3.72590080896068	15.3130058355335	14.5785614434239	12.3546776474859	10.5759563877213	23.8596207932301
63	3.73496410455711	21.2685733558372	6.39934561273965	26.7198860709066	24.1992157559278	5.89863136500695	8.26016336215809	21.1012562839679	9.75516558636124	15.4539267195303	24.9754528445918	15.4932694966519
64	8.00054574503038	11.3577751601103	15.3731568710289	27.9122028208597	30.0768739407157	17.2406136270284	10.8689943958487	17.4769747512349	20.5104711168552	13.2800495424072	16.6288345893669	17.0530317169126
65	35.5062343070134	39.4755334630728	46.8564578139438	31.5858837122668	61.1007171232662	47.0218028063698	23.3029320218437	29.071221507382	22.7038731380024	22.3759307094620	39.5411327925358	15.3881942078709
66	16.9757711127440	15.2062334130217	9.43187313704127	25.3755186119645	37.9335450515798	24.5338078962773	17.1887168219935	19.8489235569022	3.39041756876204	13.0695717084971	20.9783071839745	14.1276446931243
67	20.6569848201859	17.8477639508262	26.9327438162546	19.2812870401427	25.3338050321163	16.4516485989497	14.5220900406400	16.8874038817101	12.8618250965681	16.7045668532809	11.6606999854356	14.6286525452675
68	20.9075052217748	37.8228858349706	33.3418960462413	23.4260656812549	47.1197948661765	34.7189188731862	15.1870087525088	23.8514742220074	26.6224275122342	14.4644170643524	37.5037769921083	27.2211450423228
69	32.98629117582	50.6585259151202	30.6176228196008	24.7238246122501	46.5816312193478	35.8584185300218	12.9899024573330	28.6198768711032	22.2047233359481	15.2021165445313	28.8219180183309	25.0963773002428
70	29.4656503235512	32.9555356565098	29.83117453640	37.1513809099722	37.3262728397058	33.8964264805367	19.8250251648309	28.3112949922040	12.6885213756871	19.6888467782443	21.4956314255159	24.4170819936006
71	13.8339295145031	22.4467543904076	5.59595886818687	18.3338779205844	28.9986233084542	20.8564705521478	13.4790819203454	18.5107242645047	6.93882100472766	17.4912933911788	10.6126567022617	11.7262680337949
72	9.38061252808146	15.5493786269771	13.8258863075013	19.7396309995534	13.3893760340978	16.5494410620744	14.4942219654619	17.3454573060083	14.8301964071018	21.441553402232	15.3337542090017	9.92185442468094
73	15.6639124999982	27.4837743216777	7.69207898018141	27.7986646375330	29.9451648058783	24.8013631668662	7.70696659744534	17.5370283475704	16.8472106440505	7.99464018714697	15.8996133493841	25.3242273874772
74	25.8529336210736	31.0224305890435	19.2091185202324	33.1362829884025	30.0517935502111	30.8959865595941	13.6899979566596	14.9396068767192	26.3523904366513	18.1025721895188	24.285246285757	20.3249652206765
75	20.9358529723220	26.2362160699161	22.0071230726503	31.7835358541965	20.4523336284933	31.1011652258913	10.8417999715725	15.0995030808403	11.3686852979581	15.2567782097151	30.0157740710381	7.6356215226369
76	23.4010285149871	33.077427688826	41.971260772836	32.1776133714673	54.0162281051144	33.4399326626891	16.1011635722978	30.8868020861856	29.7506131571033	25.1659847929341	22.3210418428477	15.3430696469427
77	16.6552605655246	49.4820162340529	35.5369059107678	43.6607405684812	40.6449879870085	34.125339131832	18.2887665783979	26.5676664746657	23.8614257025931	20.2161499243087	38.3871456028485	26.4123884193369
78	17.1861619780437	5.98996066614565	9.51687811524035	14.5396149237851	16.9083102271295	16.6263585713022	9.98531704380904	9.98395063735793	10.7857720642280	11.617852608451	10.5878234368595	8.6765305062493
79	19.0266208096808	17.225976632043	12.4594321709715	26.0350420542512	10.7964198668384	17.8771394908229	15.8115498335777	12.7700523508628	10.3949908469127	10.7568852478439	18.5308894072507	15.0238834883398
80	13.7273096219003	34.9977343377231	20.9409652645082	22.6717653391578	27.7767905187873	18.7953293710042	12.7459853021208	9.32137190007456	7.7809344794696	13.1354823130767	20.4694563948279	30.2226736825677
81	12.5044380494962	26.3181143289570	23.8902727187703	20.3809548720419	24.7283795483259	25.4517996898424	9.20149533188402	11.9394266996916	9.03582955555195	10.1487460238915	19.8475078396795	8.73708894362744
82	21.6927600935731	33.9983094649512	23.9405403549905	21.4320092091840	40.7397029409219	21.1114100478831	17.3078537111436	20.9272821289158	12.8967840822201	9.6353059153195	15.8158482219888	16.5377912747967
83	22.4310465488515	28.2373802636871	24.9319737038553	34.3404736583441	25.8053816672571	41.9970769417351	12.4659055685509	24.0070440548910	21.3084637942015	10.3850198158941	27.8763178042102	18.3811569592831
84	13.0741870101655	30.1641235858209	18.9327779023359	23.0244476651368	18.8159453917505	23.5983014643919	4.68581984332955	27.588613980943	12.6932490395602	6.32079818012391	26.2632631058063	14.0451928329233
85	20.8798487751525	32.9911865823368	17.8245827692093	23.1998689595496	38.8223829009114	36.3610048289186	18.3993548808862	17.2710973356523	12.0509364686181	9.00398840055517	24.3602160455157	20.3219972804918
86	18.7558539377260	28.0872925464616	10.9962518445467	14.6900308586436	36.8342389178918	19.1969529664395	14.1364611310952	13.2326892622368	7.4790955834618	10.7266240743771	16.3308732542966	11.4224459684286
87	24.6615301142155	31.6646379318007	34.4200586038559	21.2171489215149	43.3389373299935	37.023368095741	11.2251697401211	21.7883633897506	15.7443373590714	20.7355794585614	25.3306596891244	26.1761214583561
88	33.8772780497275	22.6688336853551	21.9569710213574	32.3963582926064	35.0960507821031	29.2301589216096	14.4129716042152	22.0436469862194	15.3013198438466	15.7924114476594	22.8802041922766	19.8684522686771
89	26.4643970836955	26.5783007493774	27.8249543571680	17.0151808736198	45.2852925078025	36.8816422445742	12.3532288814409	18.3937942861543	15.0422981719634	13.9976259127185	21.1780506379123	13.1583830062228
90	16.5968706181575	17.3798917167148	13.5868389366791	27.6650286167229	24.6434674835779	24.2383215373846	10.9440020431932	19.1603365200133	12.7954881703395	14.3984819549669	17.8220551161742	20.9221704838156
91	28.2884292562528	49.8785698144556	18.7362799354099	23.8013651173611	56.7183511768643	33.8640998175335	24.397530702041	28.7642629368918	21.4609187004082	20.8436949185054	22.4980600431812	24.0895786404789
92	30.4418983853275	26.6279703105599	20.6276071640341	36.1009846484116	41.272704525075	9.50952543832822	15.5356463990222	17.7913778596256	9.33036497177637	15.3741706678533	19.1592340249239	0.816314926077904
93	30.1802179454774	32.6654274856223	26.8998289542428	28.6499474107167	47.9998225732877	13.0208755990014	27.7449070882155	29.9953785533111	12.7856674795106	25.6984021436772	32.1832054741009	15.4731528104003
94	19.6256163412851	19.0341728289099	7.3760631776626	17.8652955175625	27.3824071373256	15.3794579331595	13.1589679693676	3.66434570230217	6.46333343324817	11.7891131617750	18.4856294042121	13.9328092323954
95	19.6485587671486	29.3826714901107	10.7348394034588	25.9889367809093	20.211079824025	19.3797375392448	10.5304584319691	24.7909799166074	11.2523206422006	14.235447677173	20.8870131032969	16.0302899976938
96	29.8124229066819	28.2295613570703	21.5368272397294	31.3741640646113	33.6713959104979	32.0049770134721	17.5198371343034	17.6650629585309	14.0508665653951	21.0452115400357	22.8050248866404	20.0927151231819
97	17.2825905170527	35.8723018773514	18.4303378034975	21.3637073370522	30.0464244658566	30.3969279084412	13.3295168900435	21.9261173966529	16.5301769015070	16.8220449848565	19.1371264798142	15.6117058115105
98	14.7719453810800	26.4378483988137	19.9489633197149	33.5358242576967	29.4454257502598	23.2007722408389	6.92937819945204	14.1503254500149	14.1697419221077	20.6013576447697	17.2118155131552	9.35231059159232
99	13.6748976855432	27.3673127853378	17.6923424112628	30.2493024556761	22.6355173200883	21.4864677976181	6.96235441262199	27.9534204221823	13.1267438132528	14.6998182279147	29.6092749492129	22.4947954892846
100	17.2990675299523	38.2747177805485	14.4797106538946	30.4734689959553	39.9314103420180	43.3519745798855	21.1798274059731	23.3012659919901	19.3942378485301	18.9499275071328	31.7549795236985	16.6906696577081
101	24.4595298976273	32.7526531318138	27.2736530778201	42.1588968373329	30.0331454247961	21.4192273793867	17.4182861888177	13.5045785885966	13.7652037655476	19.2372164306343	24.7005664846508	15.1989223581858
102	15.2470648231542	21.4367096134137	25.3325653513932	20.6731796467933	32.62968294879	21.7174732113758	14.0696131309513	21.1892345419623	12.2885317887625	10.9264858020135	10.1199435097787	22.2580254848612
103	25.1465913568222	25.1416478399220	18.6441503216583	18.2390725738874	47.8331766746734	22.6717735636886	18.4896846881748	24.5670640386203	24.0518586642180	15.8941312245513	20.3728451762742	20.1289907942605
104	21.3041920285387	31.4582236524820	11.5738326473966	41.5896995467562	35.0649573796966	46.7362379648735	16.9651932879203	19.4747011341412	20.2908893607798	22.7635046905969	19.1578415747744	32.9047213807204
105	33.5048934895247	35.2132597242526	14.1134985991624	29.9226722120040	39.8785244318354	41.060276422821	15.1283143692829	29.9403202266784	20.2498034406947	19.0469592319172	31.8007900271489	13.9034741548343
106	20.9980068400198	31.1044309366306	20.9184837631654	23.0912792635280	41.2762046298821	29.9352211088163	13.6497773423551	13.5102325550397	17.3672301969003	15.5138918176891	20.2182801115714	15.8883511221560
107	30.6179629282931	36.8523041020366	35.1017635688410	43.5032677342953	42.371237543418	38.5898628227614	20.1260020523679	20.3119920317685	6.24526636162758	24.9836882074223	23.2264897794119	20.5425963011344
108	22.7018507806244	43.0232296720496	31.6652414702599	35.2174532319236	58.3814939704696	28.9342277430357	19.8287842796255	24.4998309646556	20.6076300990659	21.5872144958298	28.9583356426048	13.4449184787723
109	25.1440795485834	27.0911277007997	17.5578696344566	24.4867795058758	44.9704767660494	24.4846889531889	15.0464906743905	16.4454581834537	14.1601462227660	15.4024971181754	19.9392860284942	19.9357049371737
110	23.9930786031934	34.579591424792	26.0787691973341	31.6239147227203	56.3790986778103	45.5890953835579	19.6990113968756	29.9145514008668	12.9016394193369	16.5776628917555	30.9945151434748	22.4658610233333
111	10.1685571663517	10.4113783231146	20.6698540067546	11.8483017628978	36.199460711668	26.6884449355997	10.7828725711301	11.9688620799378	15.7402244409371	6.66364230641864	8.44305590820353	3.45472764597499
112	35.2836463515249	53.9696338674683	32.4262615106545	50.6794715868161	53.6287172896151	27.3927662379668	21.8067230308795	28.1203573384607	24.4070639358727	19.1600370750886	36.0858873431259	28.2566835109961
113	23.7960439664104	38.5545102541081	39.9203642289062	29.6696838237332	32.4394266259154	35.5533910627212	16.7482070879272	21.9989877105899	19.9197470167135	14.1462544299402	28.1475540750826	10.4415576447592
114	19.2994684118936	18.3439811106070	14.4664573267920	32.8461747609109	43.7693688457812	20.0630664336414	12.9608630324221	18.4631369407350	18.2692513896955	16.8172083446695	21.7226357920066	17.9106429887674
115	16.2760793147663	17.1041250742915	11.1505499465614	22.8934017679774	25.2415603382654	22.5258404106429	11.3247737350631	7.259296827576	7.20360368683163	14.6937805112973	21.4030594159130	16.3044158436734
116	18.9153006284634	24.9123341122868	28.4411658375659	27.6370675620174	44.6810851259349	26.0151744128938	12.1869653291076	19.001747973836	14.891297760707	16.873574075072	24.3387451486458	21.7767719433339
117	21.5446132280927	16.7135590392477	14.2136569341313	18.7763033937226	23.1843873937873	11.4851810148235	13.0426145793258	16.6704479885736	10.7031564954725	7.47667451757937	18.2728965866594	14.3674992459547
118	13.8565446508233	13.2664224871637	16.2773875738867	16.9527195904787	21.8907300730319	22.1964353226081	6.58101692123276	14.2023914047239	5.68552136162898	10.5091203581913	12.2137550321290	14.8638401679638
119	16.3757801911831	27.1161723084939	32.7526781631266	34.6340439177007	54.5239948610014	37.0516787946853	16.2127108133956	21.2169429504485	30.80852112891	20.1374419936649	23.7712195987094	28.9773374362809
120	10.5052376448164	22.6306210985082	24.0834428070272	14.5826911471271	25.6230839344827	10.9935392084907	9.63574521394525	23.6545053433024	12.2866836267817	13.4135582711413	14.1050670673385	13.3147727959726
121	10.6786943447295	30.087380796891	15.9813358719126	23.9133265191642	41.2265486544446	25.9147402121905	8.49002600682163	10.1308686675379	14.7318743869382	16.3851902973836	23.7543399363510	17.9797069304104
122	30.0567672648033	47.2999202662125	24.7332268140251	33.564503077243	42.1780009955627	32.4462599515961	12.9588110365502	19.4319778507043	26.9823838648921	20.2647441111721	24.6271908145382	24.0148966354599
123	24.8093031832572	39.5000141186633	21.48709170917	36.4536593562224	43.1214403948652	12.2920370228650	21.1660999978108	15.0459101108485	17.0430099803100	18.6200399814655	25.4142170654924	16.1158712072259
124	10.1099731176473	12.3651861111067	16.7405898369961	11.4010282876950	30.5357526452710	11.0620681323471	9.72049098931854	16.1557756831348	5.19532884231473	8.87414201403172	19.1693735176698	14.0975322440178
125	23.6813009374452	29.7344684455768	23.5243187814505	22.8467320029810	35.5213970594403	29.8652314007433	10.4631305810330	15.2453488757935	9.48317282874306	14.8897235042749	22.3226917882536	6.12092601890948
126	22.5438772151712	27.9444521014049	16.5218001577037	20.5275116473464	35.5878685936866	22.2962822819422	11.7072703825620	18.7427300288207	11.4101465392765	16.2741572157233	19.3033169084879	17.4825028750455
127	24.4465491073812	38.9271573144693	13.2875540342433	29.3093669580499	45.7063533629684	21.4099783333320	12.9636401298062	21.6944908553489	14.3616544677621	13.5729106307331	17.7316855851040	16.1699771271748
128	18.2226716308461	27.0199694726974	23.9310916962363	15.7810999627023	44.0644969888797	20.7972598766693	8.30972187404462	17.4549033192437	13.7262600748542	6.51054222371937	16.2832570745368	13.341172534723
129	11.6940394716602	4.51110731546144	6.66319484287567	13.8171901775009	15.3393896264641	17.7866265838761	12.6824889353804	2.34855257069805	8.70773366687665	8.56192153938499	14.9934065704227	0
130	29.4389706475345	33.7054987281274	30.8699069562679	25.0641270688513	27.0440726062462	32.3713902728144	14.8374893819283	15.8198025637744	14.7051618247244	7.96940986500354	15.5305349281449	9.58974091717547
131	25.0061860420181	2.87114060099866	0	21.0891993245521	25.6502700923554	30.160092375848	9.66958339185608	6.22643055100716	12.1653512345033	13.6802414658806	11.9260155342593	15.0326027103267
132	14.4382556586505	30.6327918244057	20.5436312578688	37.953431427949	34.0598478841165	18.2293928623546	14.6228091294081	18.3915521166262	20.6529078997732	25.9129181896318	24.2107869570338	22.3944287959388
133	22.4699472978848	43.4107962688648	40.8581141847251	33.8069913418282	53.2777481866289	37.4317105182653	21.3672617517878	30.7188259170807	34.6050692215495	26.4791009917343	36.7278544322279	28.5107455443809
134	22.4733642848795	39.0193741157324	39.0131968146786	23.8287900702063	61.1030408265989	29.5750338159869	18.7252151658671	19.1321838628373	15.2784079829973	16.7424348653765	24.3496399521287	27.2625748320326
135	35.0964956381186	47.097529690595	41.1630631237704	41.2567611450809	48.4380751736417	47.7316997248666	19.7226732062337	34.1361666859977	21.9260802739852	24.6519950065467	43.2993675250046	28.8508231196109
136	16.0093131894942	39.7914555324623	17.3488815611454	31.2572809680048	30.0378525751623	34.452429725305	13.6457886450741	22.5819490076382	17.2544292095711	26.5352071437232	21.2217764759242	16.4711366898668
137	16.3215890895934	21.3534425553328	27.4726683772614	12.8846011213785	28.4839848067108	29.3627242997371	15.3193012765847	19.0583425781793	23.7739351095227	17.0278021278544	25.1574041743023	24.9395518228915
138	22.1334361664187	25.6461969753544	27.3721343489292	23.7519264270859	27.207857302065	24.6471943564748	9.28700398904171	17.7619787279171	11.4260099899323	16.4503363629373	16.4758389591143	11.3766184746336
139	29.9234527819067	31.8486861741431	26.1370365437941	21.6668654200114	26.5450792109280	33.9328567996357	9.67798406406794	29.4989371745442	17.4747596296273	20.4694510369252	6.92884879316736	21.3091527038687
140	17.2376165270333	46.7037663453275	23.0744078673625	20.2064524119167	30.7421594214617	50.8847026759177	13.2041036665390	13.3928904395648	18.1956581078735	18.0846548874373	17.8217304832233	22.1994704805673
141	5.94521983554683	30.061786981864	15.4865173431002	14.2505384031274	35.0692091607077	26.7318170935538	16.3297444982167	17.0952093919633	4.94500777619865	11.8992256983879	22.0009091499768	23.3165761045322
142	15.2145279422143	6.08501056167435	0	14.1486548674450	25.4670857008310	10.9331400729718	8.14917745217962	11.2921344842377	10.3936890059600	11.0707207773613	4.71686160692676	10.8866407860395
143	19.5434058491902	30.968584662804	34.7895671506027	18.4696112049336	48.0103329647731	43.5770926783858	10.9202709306461	17.7611724974586	18.9198972501386	23.0000455979015	24.1984045491237	35.1384536500286
144	28.0799996151744	40.2236327891448	27.8778825423059	33.2750713069561	39.6215974437132	43.7318962064518	15.1486890713516	30.6534870676978	18.0504827547382	23.5313175828243	31.6071965499259	21.3966049453845
145	14.8993023620317	26.9443609513211	20.9688888794107	22.0886121892412	41.4996846844958	26.8008231588855	12.6539039565254	22.5039474380156	12.6240398375731	18.0576216437500	16.9420160070066	21.6313139400840
146	14.3774025235729	14.6723532643834	23.1789480071706	17.6611025212054	20.5433032341435	12.5160414517727	15.4267576525328	10.7853618238338	8.89152034048399	12.9059048338896	13.0088374023807	5.92433836167251
147	5.19900838442914	8.85350030495238	3.8059903986864	6.92230917570547	15.158774507809	4.75586460726758	5.11086573482413	2.69346770717517	0.534545115386249	7.1227345212412	10.6210415178065	10.1079378889906
148	19.5396070311815	28.9868512870812	26.4949518360133	35.3031659789509	51.3202279428093	33.392036249882	17.8053267241628	14.8940897024558	25.2966873719441	14.9376035904345	26.6996666213187	33.4634943048172
149	23.1389678437971	22.1069344537636	16.3357212463324	15.3249081648014	38.7482848401353	21.4980464077731	7.0157214012587	17.1789311460144	12.3459275719832	11.8017240019192	12.4375149052086	24.068641336726
150	18.3356343214846	19.5409632481468	13.405349045558	15.7383014091103	37.7104274952628	14.4870542525843	11.2151494090078	18.9488119639076	19.3021500454156	19.9583018883194	15.2922439725031	16.126391309501
151	30.5936138419404	22.9152068557751	18.6532949503143	33.5939854023042	32.1643204481881	25.1450222344578	28.295333941793	21.7122380264875	21.7259167325849	7.66035519652726	30.4862364118576	11.3989108239656
152	29.1454310695802	30.4664831314997	27.5040172608995	23.1140557144557	39.2136524569089	26.5139348288493	12.2380804400296	20.1325674034643	17.0305990379201	11.4327451028170	20.3482419834286	23.7202266110840
153	27.2738256287962	30.7110547305068	35.0046999845827	32.6293238129315	27.9937394156895	37.0514615289849	11.0406574544871	19.0458619921783	26.3314642712507	14.9778390692991	28.8855637894341	17.7838984831763
154	24.5772315325146	43.6979840413174	22.4784021394869	34.2386611793288	32.1657196987311	8.26855258304315	20.8543731080633	27.9504755868789	4.65786720989744	22.2128170084379	36.6861112110951	14.2443594689739
155	27.7945367591615	36.1109170510136	33.5619530181466	24.2331931410739	46.6900297872977	31.2761762803032	19.2138822220807	20.8327127851686	19.8498512691609	15.0340020482779	27.2605800831905	22.8581621291725
156	11.9821481098956	22.2547198724947	18.1974718076763	27.2443435047789	40.8842973826834	29.5649921402473	12.8683361324595	22.2155416012704	4.46420421659769	17.4577860897230	16.7849063894083	15.6410187716932
157	24.3378196842297	40.5358466040394	23.1113019735909	25.0187053498491	54.3992531299477	31.2240162829274	16.9950580521583	21.8882881520776	30.7341355146208	26.5942807621171	27.8481598501201	18.8185474513490
158	22.4588338350218	32.9629449890176	28.1537328842616	39.8533350158836	38.9416876256637	36.9552397781524	18.2865974961590	29.0825085758712	16.0198006223091	16.2570368689996	15.6454979166857	17.8984682687567
159	12.4518056916124	12.6571395688555	9.60200399106492	9.75070593636757	18.1219622486196	0	3.39223599862644	9.19324640279	13.8653837173049	8.85517434176842	4.15000551555971	15.9566847227104
160	14.874319607295	25.5691973837039	25.2505881815666	34.424241905324	38.2991802218244	20.0679443120438	12.3575650223024	14.7859805368484	15.0558932203171	14.0200215421067	10.6628679873107	13.2475180580714
161	20.0820499163219	34.5178965945749	14.3580611902285	26.5042262233268	31.2769858353545	22.9752313588487	14.8293659321732	13.249007868827	19.5595751094284	11.4781343275056	29.5078110569012	12.6900379883117
162	29.5238456938376	42.7776171088198	27.3591471445781	32.0645378923204	50.6758770953086	45.330364977611	23.4734709252502	24.6713918222775	16.3537348607875	28.3923113702791	34.5143821627072	24.2143894716695
163	27.8990644254545	32.0581614490583	29.4209179784494	30.4696875448376	34.3649622712030	30.4654049541021	11.3842914831294	17.8301811735361	26.7792906779093	17.3961972561228	20.4285969096017	25.3983519886049
164	18.5775862516606	17.4788972195876	25.6232558514579	33.9285937732479	25.4660702963669	22.5607276093188	11.8952471964293	18.9806976436308	9.28909904686213	12.3337640981411	20.3405136944596	5.31158121660062
165	14.2243825177704	15.4169081951097	23.6601017965373	44.2453696164669	21.5754171383821	34.142276039832	13.1278810532398	13.1691717649948	10.0278500527164	11.7171163188669	27.5085690063244	20.4428786782259
166	26.4916813104829	28.0198026942579	25.2563717439464	26.4095803035971	52.8305271316719	35.5480827279195	14.0787087315427	25.2818847623068	15.6395268880097	11.0523584582528	31.5824561424917	17.4179922995923
167	20.3407107435325	43.1161590454673	26.7305744076523	27.8889075452965	56.247768084595	43.9409658667463	11.6615027092483	20.2605801392754	23.8253357642851	15.4870268114302	21.1344861289549	26.3378274775558
168	24.9352272990497	29.2921875853526	22.7855895435378	33.5224607676563	39.2155798657771	25.1298201872477	16.9024040207633	22.5286345971177	18.2045345834389	14.0296646408742	21.1004699221287	24.8504263522916
169	21.3446153641749	39.7790911083258	31.1683075530518	27.926302601433	49.395748363713	40.4281335014497	12.4246677765393	21.0092398467133	19.5092589374274	20.921236761415	25.4842199992713	16.6671281737828
170	18.3267417507483	12.8799564059935	18.7588469869750	22.7854874944081	29.5811299062209	26.6701446766788	12.4397166314429	14.8634928338252	7.39499778911536	19.2707525373393	12.4574397673353	9.0518849104947
171	23.8162337699656	20.8097185815359	21.0551633794424	31.2937699346082	25.4177486879579	27.1831831722009	10.1509877242033	7.42650428627664	11.9201760286421	18.0338690356850	22.6096075632766	10.6284212665088
172	9.08992490723689	27.3263434073787	6.6420571918802	21.0937306791179	17.2126310528696	19.3229017805422	11.6845037274090	14.5081063307088	14.4968794986175	17.5073861070502	15.30504833705	5.95774223489757
173	17.3755535126895	12.8576670903088	19.7805825321855	25.5258682732882	13.5480528570795	20.0812741780386	16.9533831500534	21.3876739756448	6.12972076188614	18.8686254715392	20.1266136667889	2.39309690235164
174	21.6556340717734	21.0843269215764	24.9879423065798	19.4591578033817	37.9235446846806	18.1526502421645	13.6699711533487	12.6154557190005	5.54310419771937	11.0364006297729	10.6824895532307	11.9829590591702
175	16.6284811322511	11.0601029186024	24.714561501822	7.87965024739409	29.3720023055338	29.3329366306406	10.4251376693128	17.1290979399485	15.3679124011917	12.1352470099248	12.7891046796102	16.9595926654656
176	16.1907155463823	27.3506864168983	13.7646676556449	18.231161537645	36.3631693839534	18.5439292231394	12.9303487372572	24.0598701251637	17.1695075936344	8.5105030363768	15.9453994112542	8.36344008218585
177	23.7826741845949	42.3091700687142	21.2748934252426	23.7182714435002	45.7932920076182	32.4566470549043	15.2107759087426	28.7930376909433	17.8316432807924	15.2440432819248	22.9217876665432	24.0828961029140
178	11.7512656140511	9.62433808793867	15.5806831091165	23.7010285597846	34.3929719485489	13.5385141832292	11.1776476922665	20.7141499897090	9.59372595200577	9.9693002503557	14.9663399978146	19.4170348960686
179	29.2989380389864	35.5753841139117	23.0648763216381	30.4231320708152	46.0487670067402	24.5716733465426	19.2179523116325	25.552818449889	17.3061585030673	25.0479714003652	24.4754828750781	7.35080287447907
180	27.8286525803410	45.8954097199603	37.4597168203086	43.1888842226148	46.8788778759493	52.0765298593749	16.1402420598153	29.1789180239236	26.1875891362178	27.1106797589983	39.5594186506148	27.5788563450032
181	20.5926600067463	28.6377366829662	16.0864296287901	16.4399481545704	44.617113596093	22.9536017929354	10.5760617773266	12.3860951175974	7.96505566499362	16.0739832801984	11.2102750818128	18.0881823715827
182	16.9920147562459	29.6107948747796	23.7062816541911	16.2939351858993	14.8874618422959	22.529028396727	11.8509403930910	19.8587207609403	1.04061802849164	13.0910673573850	21.0538691041472	20.8035335671523
183	12.4003154674858	16.4464876496517	31.1618836481785	18.7425337687909	20.3322203097019	26.0183292451155	12.5127146303513	14.9738734860321	10.8923127802249	15.9892838853564	15.0968460658618	16.0154367913298
184	27.5470606126360	29.1682283955589	18.8071292120582	30.5430559221805	27.9036264258053	29.0865427448286	13.6765436124055	25.7816868669957	11.0139136137710	16.8930215935136	30.92054516219	17.7609049540545
185	27.296670277959	30.9110716008298	27.4274207384091	30.7728312870869	38.0396271203051	43.8730614171602	17.3903049071061	20.8779467962486	12.7226050772428	21.6232922127811	17.0973100715058	22.7018266318192
186	21.5301853331939	27.2377153894057	11.6158180111861	23.6377201089776	31.4643719398843	35.4027372390681	17.4599685376559	9.69835390160514	16.9349189196059	12.8330992212440	19.9463348384822	19.1415566926768
187	34.6153220617469	43.8752425437765	25.7141790404445	30.3891085746942	41.7964936267568	27.0386891937032	21.7203547242291	19.3998996599148	14.5134983131622	24.9757014519793	40.4059728807702	17.8519714699962
188	21.0262672063720	38.1420129240205	27.2223601420644	40.7206724494454	36.7612035181794	30.6590343646112	17.2272210617262	28.2363860412194	18.0317464106908	17.3289045235838	21.2189077294368	20.8632887685566
189	27.5983032610829	21.5625684716405	23.8868493385685	25.9737294735981	18.6709527863469	17.1203993894572	13.3786430152347	14.6469446864386	14.9819898854354	17.4924505003298	21.6220855491169	12.5669294165666
190	27.3183910667209	35.6386699914768	17.4974834285173	55.3468143662551	46.1006792833538	30.5730330674027	18.7958678027571	27.8806426941254	14.1505164263297	22.3585503375933	29.3536130376651	18.4774871730222
191	13.5692450741622	26.0605771216000	21.2566440226572	21.3467323658106	38.4491661466038	18.6707816508275	10.7847218294061	9.7636189806483	9.33724365359318	14.3083203225018	18.0600667420980	12.5994773689821
192	7.53005292727511	12.67624626216	20.3205207360657	14.4202214208349	30.7303658892201	28.2456918571673	11.4479698858552	21.6816839781243	14.8325983670139	10.9787419331333	23.7955538882812	7.08869762445954
193	16.0951054908739	19.7777606454762	13.1446495822881	18.3709452060475	34.9397181442052	13.5090587732745	10.5644210041156	17.2228879225810	16.7044812535680	11.5736891598345	15.7087909404277	19.4082183786385
194	20.1612767813642	40.2294977562193	35.1608380354469	31.5291231213621	30.5578812747878	21.8022927705497	15.8585953009348	27.2100283258145	25.9523363023166	11.9264226351247	15.9801201353168	20.2556325099418
195	37.1835091610495	45.9682807955368	35.6401593776614	45.7889484262237	58.004061428446	56.3644161730094	22.0983946630508	34.6191833811396	24.4704137995417	25.4184345417214	33.3244487545503	29.4779131133794
196	20.2973699791493	10.1174462756650	11.8690187398458	12.974745825374	19.7752324776934	19.2358926153107	11.905299439052	18.871722321086	12.3505221270177	5.83914957793601	20.3143322597026	14.6541827208897
197	12.6896494641813	2.34998100013717	22.1030018156387	22.9726656525126	18.3797159791856	19.1365869000349	4.29033871989808	12.3202661792474	13.8476834844304	12.1530725167846	5.68693668880041	16.5781854968393
198	33.4445056888684	35.2627007005078	24.7971050352802	36.827189951971	42.3069021756372	38.0718618330645	17.5540777453839	25.0109701429581	27.0973854038209	22.2045813062163	33.1134942177207	27.5477975319216
199	4.15703858874564	12.7985514157695	14.7579557382655	22.9547671750249	29.1278555788766	22.740919950505	10.5560566433087	15.0484594891154	11.3842342965079	5.42187139092222	17.7946858816698	21.3972171245211
200	15.2003081497504	20.6500035292492	7.73368835191376	25.3817198928843	11.8331205340388	0.484534395140091	14.8102765957756	5.00851870698544	6.0776693223888	10.7971960571758	12.2769315551295	8.56537007407298
