# Supplementary material for: Simulated data from a genotype-to-phenotype crop growth model for pepper
Source: Data Brief. 2021 May 11;36:107119. doi: 10.1016/j.dib.2021.107119 (PMC8165395; doi:10.1016/j.dib.2021.107119)
Supplement: Supplementary file 1 [file mmc1.zip › Full 100 GxE datasets/100 -- h2 = 0.5/-1669158754 200 0.64 0.48 0.64 0.95 0.8 11 GxEyield.csv]

	NL1-15	NL1-20	NL1-25	NL5-15	NL5-20	NL5-25	SP1-15	SP1-20	SP1-25	SP5-15	SP5-20	SP5-25
1	19.7542898428495	29.09211768708	7.72976161596761	26.4172176543814	33.0193692057402	24.5117765419878	10.8095612865578	15.9314938201547	10.3985640824417	16.9859349418840	20.2023892035873	21.0133968762918
2	25.1949074872488	32.3051514386884	21.2656388091287	25.8014489623081	26.9564777183847	18.4572825206351	9.1867565780852	18.3158205808379	9.95539114126898	13.8180994373761	24.886840237366	15.3617565047202
3	16.5655614444147	23.3939888323067	15.4386501529798	17.9521832543234	28.0543810695103	39.5417087355198	16.6967819057596	17.4916187191196	13.6955998288550	4.4168019789083	10.8927937049933	13.1939071993459
4	28.1103912232798	26.6849324455869	19.0214011869229	30.542264895246	45.7365762966455	24.9320975584372	15.929994565495	19.9309488891742	15.6881342569268	16.9750017504078	13.1790026031453	16.8836431690843
5	16.0657371848243	23.1758845283903	6.39891788692185	32.7369694383811	35.6695967235610	13.3374725364557	14.2164329143561	16.6344050596596	10.7895713681813	11.6114993987191	13.1733626440798	7.52789748476167
6	19.9837043454800	25.9863418069427	23.4706807880806	24.0783174449679	41.1296773544151	24.9805555669528	12.6230577618101	16.8319775472637	11.7953849427998	13.5112453339245	13.733384738324	18.9564759309676
7	15.9812051869012	18.7974372399087	6.79794930924785	20.4899533208625	29.8072476101207	5.99225730966903	12.7614550324744	11.0859610094198	4.91889894500529	16.8369080957639	8.40207265410996	10.4580131590045
8	16.3024437497557	17.8965818603348	18.7158619567071	24.4266909404359	33.8204778320356	21.7854758778387	11.2825246430588	18.3219315030253	19.3077900371779	17.7816680604426	23.0262731413169	15.7578702683158
9	12.0169621378340	9.37113705730579	8.90480443241612	32.3078500083565	15.7941648970876	10.1381030455982	8.59326802563068	17.668511306373	11.1800182920060	12.2780323176361	14.1858548252395	14.7374404057029
10	26.8338553682138	34.958559485684	29.1018623110371	27.4166636926535	54.1263755319772	37.7159274714605	18.6944595590504	25.7991682923305	23.3379022926664	18.5334027570232	28.5094980741482	10.6625935653598
11	14.7555506929457	47.8350929637482	40.2731302078382	34.1221042804811	42.6296290543145	61.1069469213103	16.5631470354948	31.8802355730815	28.5691535418765	17.3982766178274	34.6850705045351	31.356455664939
12	19.8879049678118	17.1775875176607	7.87744540096713	26.2216313243973	34.827467561387	36.7930181318447	10.2353400047192	14.2420278205170	13.0169657491046	13.1471189603657	24.5611401056452	13.1182809495828
13	33.203386624514	30.027973693883	15.723057875957	28.1159448867182	28.6440692508828	29.0290232032128	12.023268242847	26.1599791785949	9.95955000790442	22.6948869421833	25.3233728364221	21.4841854228327
14	21.9662774520235	38.3975456290465	34.4229396265278	32.9696272193724	44.3091094035587	47.2424572279753	15.7294790433577	26.5140887361661	18.3940560766461	23.0559854862492	29.8255091324058	19.9247299370189
15	24.0671108321930	34.0200776626208	27.8573389299545	25.4573666990746	32.7219288336899	26.5315091288902	18.7024189123021	28.1072249902827	15.5902649665159	21.8325794358154	20.9319744109722	23.4380001479865
16	26.7433455722511	26.4124378684274	28.6236406671055	18.3395420758238	29.2274374068536	29.4940573386206	12.2284262983661	27.4135644192473	7.98323847015875	15.4137544778359	25.8558528599950	18.9954112195540
17	25.6321372837716	43.1289905825285	20.2783135532567	46.2507821731969	51.3612567878057	40.1865526442757	21.6846441183845	20.1614012534571	17.7583707289135	23.7551701913126	26.7776871041175	22.1064563684881
18	27.4293168592928	45.0420894843668	44.5982226161880	32.8458441838390	51.1833235002174	49.5793168039171	13.8422624070617	24.3211971905403	30.0086586901369	23.6381005128960	31.6729713237515	31.1785454803456
19	14.8374457966997	15.6110101034112	13.7387280577041	12.0575899046149	11.0959617059997	3.9393714056041	9.87529955665032	12.2627629434053	8.13323755376927	7.28842192340239	8.61137880836488	12.1087767107705
20	15.7999171598758	18.6643520497204	32.4695371858304	21.7156902699352	19.9270569506332	13.2002016038153	10.9390039972707	8.40284120585978	19.4345506098589	11.6050835633792	17.5666959835057	14.5145972748475
21	17.1680947283080	15.3723691608683	15.2550772221708	10.3369758496099	39.7604755147683	22.0951380939999	4.9806789994399	16.8378334846437	19.6943355929152	13.0626630609366	17.4554609745295	13.9432714834819
22	20.1262135116614	18.3411016854167	17.3704401852204	27.4814674251017	37.1760581882559	20.7953451303976	14.1426032958270	15.431528124751	22.3146860281893	12.1190650793618	18.3340516768452	26.093709609872
23	11.9138460292827	15.4754458837017	17.9459874363715	13.0200219183902	18.3899360995179	25.0054754734982	14.8169154475406	24.4866437826569	20.0804574546432	11.8763154583172	12.7778902240948	15.9266136996368
24	22.3150816033946	35.9576989683742	22.8105163035424	26.1553825797253	16.5596104188566	20.5192714360056	13.3274921736115	18.5089535832118	7.96270389048373	16.5225366430607	14.7153729546078	14.3873499190655
25	9.04217199416357	15.7153035604558	15.0916370067817	4.87247807882884	17.7019275524924	14.1846160793695	9.45377683869445	12.2292838054705	5.89489725917999	7.1073803664177	0.676220273865388	4.80019161219771
26	24.3929833324065	22.7852769060053	19.4091720806719	24.20193582648	17.4976376595113	28.5765587150121	7.82014913622523	21.4382230178630	9.79739147110442	16.1056027405067	13.7154957857964	18.7520346060946
27	25.7336408101396	38.7256711826992	22.8354240826382	43.8295644234817	47.2577548291905	43.9599033722476	19.1698675135478	32.5523844191968	21.5753837177897	32.7875879080585	31.6664352363551	22.134122396324
28	17.8666869712489	13.8013711546529	18.6345490242263	24.5016393015708	14.5963639828217	9.33622290150444	10.4261949742119	14.1524740663398	16.2126496120480	4.08206591335573	15.9418919138987	0
29	31.8029593502026	34.2090929488378	14.4131222521704	37.3391922785658	35.530837888775	34.9919418990113	23.2231821808341	30.9010113799916	18.4115895513581	24.3382491910959	27.035222351876	18.5542121873725
30	17.2318851794058	16.9337419865859	14.4860436999246	31.2656913920262	25.7922159545908	30.7131035800431	17.2703906320935	22.8034391473093	7.22971380420892	17.9814667023284	17.9727387120992	17.9773934282717
31	12.2906011422533	15.2138418682254	12.9741306238215	20.3093420526861	17.0324961075604	22.0754045108438	10.4914549763623	20.1890963600381	5.7556562883129	13.9758326727467	12.9601083671447	14.5978057316236
32	15.603861751373	28.812477839559	21.7286206880509	16.2906647723066	24.4088573448748	18.8400011829307	15.3073437151412	15.4797277557829	12.6922474652682	16.9665116921477	11.3321629719062	12.7745447150316
33	24.4390640031620	28.6066801911188	25.1894868173242	29.5363077020604	41.665764153887	22.2842359664758	17.0518586353756	20.8823179205586	25.0223512976382	21.5735562688175	30.4712307970513	13.6976471341737
34	18.5388945387843	27.2819614185897	30.4853370939179	22.7015012207657	41.7140076242776	38.0294718658861	17.1779077010511	18.1256366419392	15.6862498022634	13.5198582011624	20.6646015147960	21.6601070304016
35	20.4241516510839	26.9969255227638	13.8835409681569	39.2237389469494	34.3754170839149	25.8971009844496	14.5847060885080	16.9074953212897	17.4916210106207	17.0222131337381	22.7785129900203	16.5854285384633
36	23.1972322510104	31.3039936040774	24.6401942676326	31.7771215557117	40.5666661419499	21.4326293576156	18.6723528208282	15.5923030708920	19.8469080930367	16.9138680366482	28.0632657784325	15.6999914036791
37	14.7856802457576	36.0996568303742	29.7508933145538	20.8938574774384	21.4355072114863	17.5957677110930	9.43258758934517	14.5611164201287	17.0753061350501	12.0197745640067	25.6791012303971	21.8064489274710
38	23.9278082006314	16.8357122087345	11.2927256270280	13.9844702522998	27.3832415959823	24.3045509986299	6.65824445506178	11.879202764349	7.17807018668727	7.95475435206318	15.7361994257872	5.39625391092133
39	19.5643055381307	16.4300107369402	12.0631577930419	21.4947796339669	31.4369166456188	5.72632893341881	11.3683119595509	8.56159227131001	10.1450444255799	15.5807022748252	25.8293464541387	4.57438465331519
40	19.2307965664096	26.8099769965961	17.0937683126412	27.2328516984780	27.1787766123984	20.6379881067540	8.74853539756662	25.4213671717407	8.63837609203175	16.0559524995439	25.7556101697522	4.94093522920484
41	4.26320337003741	19.3237999833169	20.4597936657947	24.0766716608879	12.9191729178126	21.2538707332155	9.54078413130587	11.6405111012791	10.7080786868025	7.48921223894832	14.8248667769509	14.1012679595473
42	11.9291729978056	12.3937977894354	14.7063233817462	20.3272002181305	18.0526008978086	17.6274622499923	9.50455571538215	19.9147174838089	17.2459090203254	6.93272486339177	18.0161372259957	11.0392142140315
43	23.4251166673071	28.0495164727777	13.2659042056065	18.7395112455922	35.7588270591071	22.9755705050651	13.6741750814971	17.6782476504341	16.299047264988	12.1090103596421	21.1648410731598	18.0722276519287
44	34.7751639044705	39.7771101775185	20.2454282883700	30.3376848618338	51.4896318911642	39.9689799718811	19.3848821677352	24.5143203296629	21.8431533683583	19.9279058035549	29.4148665064198	27.3312196189543
45	36.7233797062227	46.0900929215329	29.7618415255222	30.2054053887818	58.6420943290987	34.571117558083	18.4874235868091	19.3817222842918	23.2877095772027	21.5645181147221	33.3548684382544	23.2847440568512
46	20.3461164211287	33.0065514348086	17.9633450522405	28.8362084250613	25.6555200403960	30.2318359379823	14.5030503436746	17.7889747284239	15.0915477361805	15.4805110473724	12.9608746454739	12.0209278333304
47	17.5557893045366	22.7018230253197	22.4877399077612	16.1614459416302	30.0437292010265	23.2846547819444	8.53496141732573	18.3427824107491	13.6539090842577	10.9589654573539	15.7294710802137	9.69270420322591
48	13.3748694501247	30.7947359275332	11.7330509901344	26.1145966365265	28.5042062439705	26.1354199746659	18.0533426816894	20.8045983765162	14.2823854289283	20.806783763555	21.0850799186343	18.0420310176373
49	26.8996596038668	48.435264372271	26.4766966947039	40.6517402116517	53.3545143425693	29.4492746041362	19.4389741783089	26.5896719585371	14.2917160970516	19.8647591859721	32.8949458901614	23.3746657249867
50	20.1168399691949	19.289031558209	18.4703986841147	24.4591265273625	41.0233683138965	21.4939717688163	16.7650653252300	14.6414073315053	12.6792826307824	20.3636763009163	14.0408710240725	13.1035504282643
51	28.7049020223463	38.9254812787228	30.1564428754468	22.144129066464	56.8607926943612	37.1475719133045	17.2690953862526	24.9558450683073	17.7018968200581	25.2962150129090	34.2779137702926	21.6478829252108
52	12.4191664431757	32.6171427110256	27.2932477608842	18.7112680442220	24.3944999543438	25.8278030008767	17.5082897603230	21.8342079887458	17.1137632640192	19.9462352346488	29.1837472888427	29.9826002733004
53	18.8157223464777	19.8241520769211	23.7332077267457	24.2034500049382	25.9758463763968	38.6059457119843	10.3349291649216	20.5289762498928	24.0429409143208	5.57170286365182	22.4172772899173	17.22184957347
54	20.2096312934429	35.9351266608856	31.2472603047756	35.8161721964775	49.0659885431569	24.6025708269006	13.8448443405924	23.937620396083	12.8309899802777	20.0102138799291	29.052940010357	14.8243045969503
55	25.4533485040044	35.9128768666197	28.0077514207145	40.9105244891496	47.5260917024557	40.2018789960294	15.6982404134632	19.4030633289355	27.081745250238	12.1587689582563	27.1233825628536	21.9067839002763
56	23.9633171063441	25.3468711773866	25.9497621633969	31.9355681684606	42.0229676220685	35.8724323129259	14.3815597113728	20.3431622612142	14.5738646092124	19.7162823564871	17.9217621769281	16.6018747345658
57	21.0995735981365	21.2481277038332	30.2755361011401	31.1429675712345	36.1050747454584	38.2640304785801	17.1867059228622	26.9844556112579	25.1136026227646	13.2473426416695	34.0821107227853	22.7869793901796
58	14.7413453982220	24.347104430151	28.6809675880956	27.4272215977767	42.7535719095925	33.9797322672117	19.3879744830494	17.3143858944922	17.7129954143753	13.7629045232453	22.1350047118535	12.8719713629228
59	27.6938158908641	36.7052857819839	21.2941061086813	20.5990127250539	36.9378783720039	17.7581652997139	9.9522312247025	26.2214439068271	16.8238758751822	22.3076076043957	27.5518344922753	21.9126436774059
60	31.0806411027612	38.2714708624237	44.2233929524467	42.3483579848112	55.2631708094102	60.0365880865583	16.7673864819536	30.0102404415948	27.2188119608833	21.2139270873675	29.1904793269798	18.6120680531029
61	21.6983975473970	22.2012408885120	30.8459634945035	18.8339398723188	37.4785755529158	25.4417257086781	15.9578833517179	18.7670048358665	13.9872649061532	18.5697089457769	25.3428435541748	11.9498234767403
62	28.0312081878978	40.4513259187291	28.9017035483673	39.8553171498009	51.2282709940253	37.7440963602355	21.2047574483607	20.5537570587433	26.0185942177472	24.2495401770899	31.0426714908333	25.8658848373648
63	6.66326279787935	27.7316616811036	38.502444729411	31.1235228914675	48.2192747728433	51.9449913146281	13.8066915477472	26.6375543999758	20.5225022508432	15.4183955036104	28.0392209444686	25.8486676155954
64	27.1955560643907	35.2992309413027	25.9024677931743	18.8363655842529	31.0865090686628	26.3151423714705	13.1390540144860	20.1829525279199	15.4390775188738	11.2541641865062	24.0477572967684	24.7784204775845
65	24.920043280279	28.8604373232121	21.69857757876	14.2690912700004	33.6835995052704	29.5499705354195	8.20701676367793	7.92706943641277	14.7730345029113	13.3126791898373	24.0989340938673	16.5081173613527
66	13.5149474444757	20.7195517292366	10.6609517193654	26.4336229709971	4.12290722512932	23.4788166183053	13.1876438291977	10.9860696648095	5.51062456154882	14.4850086931543	21.784789649312	10.9892007826391
67	10.4971609585153	6.87365342855529	5.08701426386582	15.0241204933379	24.7705953776505	13.0975204084896	11.8588046971987	6.45923723052568	5.91432346913150	13.1719115874306	15.4085888901598	10.5302676627366
68	31.0849955684726	43.8869024625224	22.8996455865129	28.7354833102712	29.9063871760571	35.3697945153883	21.9870783069018	21.5525919843422	18.7666913830301	22.400400603775	21.0791984457882	14.1846188369018
69	25.4339879196261	27.9560564107974	10.3086697109397	29.8607826568919	40.9574632285365	16.1383243045364	18.1744714566438	17.9380640153522	18.3201199188337	15.2608281582537	22.2277869697629	12.3551964675538
70	30.3580655535924	36.5800569429486	27.1804205663102	16.5177274460358	35.5220779405913	22.590633230336	16.0115084863313	25.6161079428313	21.6217386569038	15.9034852643166	28.7858351068768	19.6994464219009
71	6.45330049403894	20.6354551455578	17.1676508856365	18.0398794410891	26.9969489187224	21.0212894187121	6.13958953767614	9.37409428481087	6.02211836605022	11.8457502018364	18.2657496050331	6.13460192825117
72	28.5101810025449	31.980405635922	27.6022577841644	26.7169626884172	39.3047750727615	34.3125873918965	15.1304777641045	18.8589221166543	22.9309994838811	12.9376997655498	22.8271367784534	19.3616622365457
73	17.0521504782319	11.6591762715669	18.481002570989	27.5343257015822	15.1690562096946	22.9092123141361	8.4080343630048	16.3040012597753	4.77864083508176	10.4099857511290	12.0432100772819	10.7543068219038
74	20.3536759746302	26.7579106025085	20.6628978893535	35.6261365223292	45.6000782648652	41.4846655184315	12.5983420029721	21.8311406177212	17.5846591288048	11.2786067915602	21.2102527348001	8.44208852625972
75	21.3026006177639	40.5644192547846	24.8861143726241	25.9647500855203	42.6026176416229	42.6056811496546	17.9830290696418	22.3651634335173	21.7139567602688	18.1652435114045	30.4751883449680	22.2809875091703
76	25.5363017549551	26.6710334989538	25.0014463391482	6.10265322172405	44.0391512279464	22.5279777405761	17.5711649657908	19.2733199923892	14.3138700844775	18.9230215142446	25.5890443261183	20.7570505768941
77	25.9532799261205	40.0254877148908	21.8607714643358	35.3288669927196	38.7275525570672	22.2142273611797	16.6063412307759	28.14600717671	13.0565577488318	16.6840171355118	27.5058729878132	9.00652556808302
78	19.6048199162078	20.8409781647419	10.3304081080628	26.5465766779227	32.8591037682634	14.8989637995304	13.0146935775461	17.1379342156817	15.2028718523144	14.4046112242717	31.5946264341979	15.3045208232473
79	21.7840030209268	36.4590108276751	27.5494723455391	34.5780792027100	38.7435509839827	23.4099859656845	13.8039787699526	22.4733557816380	22.2356884642049	18.4021775941840	22.1056265546418	19.1309500050596
80	14.7650902455384	12.3180996651624	32.4387162606029	28.7782915971428	21.7107900657609	26.4173147149716	14.0614381402196	19.1548459204652	19.4627254429223	20.7584015603254	22.8580790377472	19.1833840839723
81	25.5063006635278	27.6738225687307	16.8239060174620	21.0644803851948	30.2383166353155	6.72076030643159	11.3446643644619	18.5958839558032	15.3818737164177	13.0478700471243	17.9156859692385	11.820645927598
82	21.7025757175945	7.65063548761522	19.5764298568194	27.8019773662057	19.9835689952751	25.1215868594599	11.9666256555128	13.6311365768439	8.20279159447562	11.4831165071679	22.4089786678052	19.8958317770787
83	16.9134853356226	5.62568176801875	8.25020040013139	18.8427877035946	10.8103748835870	23.2758617719440	1.64144320138234	13.3136842334254	8.94215181723097	8.81448118096302	19.7974003594741	20.3911699525646
84	25.2324974168120	38.213997590912	27.2185355924261	33.0516273404281	44.5936830868361	37.9138447148821	15.6208127880224	18.9782205299693	19.2527821753648	25.1348192924538	33.0656740354444	21.1068604601789
85	30.8817277198722	33.5935915723329	13.1432891237137	34.7634032222775	41.6163083785266	20.9712757464538	15.1327915276494	11.5630850691074	17.4849925659142	15.5343419415022	21.2170266689136	16.6666747498185
86	23.9179668733465	23.2274537106751	22.0610582354424	30.9101009779767	32.9452456450326	31.1270839871114	18.4588008004269	26.4038214008868	23.2245653931437	11.2796407801641	23.5880258742428	17.275546083697
87	19.8596622871356	16.8205248022884	14.9625523086264	21.4860430213017	33.0412861853681	23.3397302855169	14.6899672171192	17.4117917023374	18.4408793888556	11.1362611670210	25.7423659070644	17.9566260822184
88	19.7294288730442	33.444959711249	28.1957891812007	32.2262630682775	45.6832669331603	44.806027012118	15.7285883775595	21.0893714841208	16.9319959081254	17.9216275235218	23.4775087848431	12.4135640354853
89	25.8955091925867	32.2148993759926	29.6132129273808	29.4332210311824	41.0268682732558	30.6499887370826	14.9606703875438	20.5051775461292	24.4733107836809	25.9541816274941	11.8950505624369	16.9454365263668
90	18.2624478682324	17.8284207692258	12.7394959488874	19.9540094116418	40.8011271355652	23.1097700255622	11.0874255588794	15.7472112239441	13.6921330922573	7.93963644131893	24.0358349459368	3.80931197098619
91	12.8226788216733	20.7732554287828	13.3369475162835	33.3842201564801	31.9566898330494	26.18643865134	10.8351302636700	16.7050842987615	22.847186694833	14.244894985306	19.5831712484200	12.5706589412422
92	17.2802289598982	21.3079065824740	33.6027679023742	23.1290754527630	37.6393787292644	33.0445730966374	10.0199270271046	12.5019568539455	11.2352963477636	17.926834676552	29.4562042949437	22.6110367708644
93	19.5070252983942	46.679467224003	39.6811123217291	27.6720639218057	60.0131524163748	52.7194574545035	25.0147869437383	31.6385143467015	21.0163225803238	25.5725677601926	28.32180788963	32.0109153311477
94	21.1028585321408	35.9900264562585	39.0378171174106	27.2526101112069	30.2268546311583	34.6748135420529	7.98057050520993	30.4863403627573	16.4354031947289	19.4432117745263	21.2141649506766	21.4047792766414
95	21.3735207439698	11.0652966734825	14.6934081643081	27.1128693781161	13.8410861491446	17.0164996006250	8.26644149255723	15.0741347112706	10.1918234031654	15.1200949507155	14.3191761915066	8.64915403430646
96	17.9894145161451	26.4094441823961	20.4680496090636	28.9715554872908	40.4251998681915	36.3396548261691	0.501478318063393	17.3722446321866	17.1939913822857	10.5940058347744	22.3789196351631	10.4804657452542
97	12.7087658704597	24.0554490246807	22.3112554256505	24.9515642586044	25.9442754034074	44.9109725072051	0.87510643756349	13.0260027245166	14.0709650344311	13.8775409104900	18.6853017221561	17.0711662810787
98	27.6543730921451	31.0431042287872	35.1486263473674	34.1149134901622	42.2887054608345	46.4268799216711	19.3529522240730	27.2623872474453	27.2580350098075	22.1245293965845	34.8670081584391	23.9284658091343
99	12.6828291405249	22.8564617187195	10.9281500375817	23.1976933350569	15.9627664972053	17.9380166789632	9.77634750989147	22.0634496470694	13.8959571385417	21.3089803182992	15.7399815230287	18.4145379352753
100	23.7986301980667	32.1688699688138	29.6892033169331	31.2828694858413	47.0767155303121	19.1869106938391	9.34144171045268	19.0517458463962	17.6624451314921	12.2047782871951	14.8807327753300	20.1879407386992
101	29.1991669791471	24.8434803187912	21.0440670920545	23.4333814894773	41.506837078841	15.5942700443533	13.4486316425876	11.4306205911635	19.2815512143356	15.3672320866504	19.3875623813977	26.6563830190869
102	23.5381587680162	23.6945383324299	30.2034328531051	32.1362214431490	39.7888567934477	25.1034622297615	20.6315750989873	18.2768103085255	15.0381143092767	14.6535612676413	25.8326093345944	19.1960686260486
103	17.2134538888962	28.9220902573587	12.4308646966642	23.8554073406587	36.0448515393695	20.9655555614726	12.968388201741	24.8890290555022	6.85329315726508	10.6140839310379	18.2198175032956	12.9310646502309
104	31.5079912959713	31.8741311826781	7.18923502616008	13.6538743036488	23.7912373808683	27.2469050972185	13.7054906983407	14.4663028342411	15.3974425647577	21.4001765988323	18.7381603454953	21.4841347936444
105	15.3296433207263	23.5880051810432	24.7273555772457	11.6904234499048	38.4484751591866	42.1687329632323	10.1536950621041	20.1193166702911	17.2544852689452	17.2641313274392	20.0031595008008	15.8637680059323
106	23.554090156561	41.9391033519441	44.8300275023645	21.8669782090493	37.5655116524075	41.0202415646987	13.9327756688624	30.2806809796248	20.0539301838225	22.4035942478379	34.4300752900951	36.9673057024569
107	13.8490232961976	18.7721713594873	23.4845893318635	12.5172661002018	40.2119729379582	31.3852959894826	10.4365427838190	16.2662839111685	15.9939782042647	20.6345893398961	21.3541527720399	13.5924147291583
108	12.2549550610186	8.39589973376729	26.5306167668659	30.1253631488361	33.0520331022475	33.4721628833022	15.3814705729862	14.7671905737167	7.40274342529108	5.37203407807001	9.87220153933013	8.16045832212564
109	20.9251396580436	35.4609141362692	28.1840486717183	24.7528444955375	39.840774840591	50.6317330471346	13.8148326814829	21.5253082012083	8.28893775621301	15.6274821024381	24.4726146504776	12.9465204802506
110	15.3457368464945	26.5047212104167	22.0838885184767	21.1951827234379	39.9093610773326	32.1447846447964	10.1839780190929	20.4035537919637	17.896303056988	16.6521733550591	16.6759091563513	17.6350826316734
111	18.7727381829418	32.2482471548774	19.4462780764662	33.4423353823361	43.7567101347372	31.3972312383197	13.3358547037380	15.7801887026117	15.8018945245938	10.8189453462775	29.8703696457088	16.8773520572637
112	24.7970424799046	31.6978652661975	19.9293730997142	27.3508631247256	37.3861686102307	35.3210970623443	10.9426986417112	20.9955477373697	20.5676441454180	11.4714253658438	25.1323140569517	12.0414110860010
113	10.5767469558597	15.4908018938521	0	7.42473230384489	7.2842023437679	15.9211947287728	11.2918515749976	14.8846623379733	8.09716581863133	13.0964389367767	15.0434288991018	3.59778047639508
114	25.2010016764887	46.122910304818	34.3336941309745	30.9936522976229	57.4569937333492	55.1028162012277	22.9802749471557	28.2078325172725	17.8050909292046	12.4680306695743	37.7088582294999	28.1285550838566
115	14.0130978756930	27.5442397084415	13.6989830508710	23.2695586271542	37.6344967690541	7.3023752290369	17.9715519936767	18.2376235492804	10.6688273970912	14.7591962748798	19.1565014609246	25.475709841775
116	16.2297419223699	9.3812085642723	6.6377732604371	12.0220274183274	18.7954372128943	16.1372132756436	8.09581273234319	15.2521338249198	11.9241539866828	11.8743519677446	7.60053405777406	12.8386678638457
117	1.94212250036533	7.08079341841481	12.9827528516554	10.8768818844392	17.6579567638834	21.1888172785177	6.21976168454594	2.96558616145151	2.64237408369346	8.8487999609125	13.5885321722063	14.343654381243
118	22.7903187519115	22.1757328323726	18.1768851847467	18.3845446494873	43.9860481451492	13.5471878761063	4.82378702762678	10.0574953780453	13.0891347067035	13.3154497850440	26.7289624068131	7.49414145798717
119	3.24460181172574	10.9330548910868	16.6689415867672	0	12.9974696236579	9.18873084401974	4.78513401776924	19.0426403605691	10.0549785911967	10.2673069559465	15.1178047377895	18.1987591835491
120	32.2792560717521	38.2839672530024	32.6534475120284	42.6197113028066	55.336810422113	46.2373833479987	14.8354801292301	35.9894422063722	23.021384141954	23.7957272570953	38.1950239548517	30.128002732543
121	25.3925102135157	32.0974734150252	20.5052451964095	35.8706495150225	41.1819831635873	27.4519860365239	15.2600558692276	22.6422999583582	16.7640163720324	16.3739893223013	15.1946255475919	0.878100616553471
122	24.0808852782536	26.4463963275903	9.64349988577495	33.1858368412542	39.1110298518112	35.2743049929206	10.8307122870579	17.5918627034188	15.6204470873957	23.1548186864684	21.536492523187	7.2436719919254
123	17.0008738164306	19.7170609473400	14.7784478830599	19.9954991549787	31.5544702480370	22.2206809581761	11.2577592512458	21.9122841451509	21.7433811878872	14.8228660360765	15.3515563621295	18.1102966268876
124	27.5678759754253	31.8163884005449	18.6562513671709	22.8882137042359	33.371910363275	12.5798110562178	13.0803904094393	19.9980553674233	9.54680394419607	26.2574792101332	17.4196868347067	14.8888588092879
125	12.4295982663101	0	8.80984837620833	7.26145703147183	12.5710510945906	0	3.91382303576310	0	9.55141968967401	12.3628395250857	13.9865545820958	0
126	32.2861412826273	23.5485914051068	24.6281844811812	28.0613524961533	38.6286217271018	20.3472194512237	13.5470640227962	11.5534724642535	10.9462755939291	12.6868085255283	20.450576451243	12.6718166735471
127	25.9654336189533	34.9870804876833	13.0337061966788	33.6576779619907	41.1055024917331	26.0006080477875	15.4173412821494	13.6802436639543	20.8111058936292	14.5806122178732	20.9616496743791	21.2105508629046
128	25.8456322068369	41.8057529083515	22.4499940248303	39.3423741613326	44.6472921078218	44.6913000239234	19.3882527302981	24.1978974360098	16.5568197670030	23.5779429260927	37.927823165852	16.0820615941826
129	26.3144862710723	39.2199173941255	13.7799393537052	49.3285996632477	44.2497260240124	40.018571093151	17.1846016298668	19.0542410687367	8.00519786841249	18.8649582022492	18.3274953897047	17.5592397989834
130	20.7882162266393	28.9877254069921	24.0943881616384	32.9400228189665	40.8583280875841	37.6375089361168	7.401323985474	12.4513192314227	16.2902786163415	8.5787855805754	16.1609386604665	16.7437199447214
131	18.9158559099186	31.5893566158433	21.7770310714781	23.3407918306579	41.4625211974196	36.2321155713306	17.0410644126830	25.494067142893	15.7484788505217	20.5062949426058	24.4712378419379	12.6423201273629
132	20.4146317599944	21.0909784772496	22.5096466536694	14.8500403741467	41.0401736795663	28.9817673577161	10.5643045264268	11.6948836296218	15.7756609164449	18.1966005556606	23.1059735025668	24.6918571553064
133	22.4783601383891	32.6033134012139	30.0627468148105	33.4238757954782	40.0762250992429	46.380387188026	14.3604410490760	19.0523552899231	17.601356750359	26.1352065207247	27.1417515297268	18.6077174036564
134	12.9909637240037	16.841891012063	24.7344516293394	10.4977204261588	32.3990122447636	41.5888394681201	6.56736272352138	6.14726729286456	15.3710193150589	12.0030250812451	17.3314947399194	10.6286620108967
135	25.7726502712136	41.8232755934083	32.0185518668800	30.7559449928772	50.5311951844607	21.2572935072384	15.0893268431743	21.4595936816743	20.0862653250607	17.7719006610693	27.3691577016519	23.6079480061343
136	14.2353604593862	10.9827597780085	13.8840620101786	26.6309078687573	36.9444251708044	2.51272696993221	8.21097923906872	16.7658882201404	7.42889925730557	10.3064664491973	15.5243941261306	6.21047630334667
137	24.2492144869316	35.6244529932315	24.1495034831700	30.1756830034235	42.5916806783348	26.4571016271902	11.5773912583216	23.7746397597263	11.1113921326793	20.7781001608432	23.3342806941098	17.3869247900852
138	24.6780229483982	38.0702337487796	19.6038622552048	25.094285958825	39.8118593704336	37.485668884176	19.4027095523375	20.595245541266	13.7308645272627	22.1759686919622	26.9507266823664	20.7367138627753
139	37.3821853776454	42.5495924448594	19.3563593256894	39.0786500122251	39.9523849188302	33.9801599551797	21.0563632648358	24.8311859937119	16.5067842688042	16.4569217935968	27.6716354310958	19.8108892405652
140	22.3766429962630	29.1080146722007	30.2625541734862	29.1696019500066	43.8625680431106	48.0256023873329	16.7996380837838	21.0196009491909	14.0448320796572	16.2529807114760	25.5144530828228	24.1141336578533
141	8.25866470497189	0	9.22796122321411	7.23941776799161	7.93689549333913	0	5.08722645092290	2.24496769171624	6.30154738810245	8.74337258196282	2.81948830886013	4.04297843034892
142	29.0163719136242	46.788247218365	39.3822910750824	41.6785269415744	36.4068834246153	38.8247843647179	19.4257901409651	23.6464586190002	19.4969834090827	16.136267282893	27.0114480570187	13.6723602000282
143	12.4665202900090	29.7171608096739	11.4443256949778	16.8637275882631	34.4129360764260	29.7667620915155	13.4588380846021	15.5672625055838	19.9633964617802	16.2845142306070	15.9016244298143	16.0472018195864
144	24.602589274362	39.5448147503689	28.6757805075455	26.5746743863568	32.1818137530814	25.9814222846534	15.0442951165427	16.9202560950091	14.7049698104445	19.6280802236498	14.8708663547604	15.7604450203870
145	18.7205712930436	28.8310805581914	13.2126838723999	26.1161174239593	35.4844162625821	30.2714567286824	12.5006851867316	22.1889064878306	4.07139055621753	13.7247449471628	21.7910489424618	23.1111747763167
146	16.1803506573864	23.1231633646598	24.5093340640100	22.2541892211494	29.2794500386896	24.1060104412564	15.3086676242049	22.3964979750473	13.1004159858327	9.87827597804193	13.083413601664	12.2978595546448
147	28.9614872243937	21.9516751392106	16.0400423279056	23.0952010410436	31.6071961430529	16.1951211884965	11.7295229025152	7.79533820076198	6.93578871666434	12.2583754517081	17.1470240402466	10.8552571004527
148	19.4867068616806	29.7496452145065	11.9337224157090	21.6431237005949	33.50087182642	9.48694663631061	13.0649328412311	10.8595921367346	14.1026695160198	9.68133014754023	20.1587442225227	18.5798315407922
149	13.8552757073402	13.3424595788155	18.1473107740502	12.6020328781058	27.9494616162977	18.1662459435262	9.23866381235443	15.8400669834290	16.2048950473049	11.3345096333850	24.4308711318969	16.3488565124122
150	11.9098920095403	23.1663335438640	24.2834066249839	24.1296255037653	26.8128936187181	24.3797246338697	13.7808919352416	17.6351741958939	11.7799193188542	11.0117574977100	30.4331806534582	5.11718853129014
151	29.9098513154530	37.0664505925353	27.2210920660196	30.6879137570687	34.5031565113657	29.0173779365379	17.7175185396076	24.9816481220827	14.7400846845380	20.0266985493258	30.5126879766758	8.24940389409341
152	24.4543858786627	35.7961633605877	33.7870394679652	25.3168324286548	50.1162810039848	42.3549937786021	23.2920130908591	25.6690881794204	22.5320851389468	16.3893535324168	26.0857564187387	29.0733232909652
153	18.2603681932000	30.4299371766225	20.7524762535676	45.7010585649421	39.2325468590108	9.9819106987452	11.4794511818826	16.9176503096626	17.6440737782434	19.6386196207558	14.7434175903107	11.0884620349212
154	24.2660045677729	29.2365998448864	29.4738150950752	41.1443974898973	51.9745121087123	44.1072658778717	19.6889887110238	21.4897397833778	25.1301955645386	21.8494062388567	31.4646621059226	16.0440864133149
155	25.5895681629285	25.456881925029	28.6258594205350	31.2003125415907	37.9474632448859	27.6454167772666	13.4855093148715	20.9694963494957	17.2814350819610	19.0421374390801	20.3956252316999	21.3686545406114
156	14.5646295348114	17.9149452325279	21.4331991574208	27.307774388897	26.8026489336994	19.8244359184271	7.74481539470105	10.9903423620211	10.7970952208935	10.5894054161808	14.0233216190478	14.8906732356394
157	17.3039974088547	20.6389755759793	17.0712675062925	25.0418165364832	43.9784033723564	13.0332811007762	14.7695802824999	18.1757224592629	9.03123744253174	18.2930379367300	25.6852289892415	18.5449223609909
158	25.0163573000483	37.727822620532	12.5303366166788	38.8961965967008	55.7841092170962	8.40164787848279	17.2998872363950	26.230185738293	11.9912758081329	18.5956935414742	27.0278963514125	13.4775071963226
159	29.6172282645554	16.6202879862639	27.0861563019923	21.0745485289293	29.9166798222339	9.37424585295948	9.89671873662356	8.88156839660254	11.4433780541228	9.94887957690624	18.8787148892929	22.7650187168907
160	23.8356515892819	29.915503037292	29.4664593778535	26.5440057672998	37.3923700903522	30.3503316903442	14.4179744362693	11.3993270926519	19.5405462677902	24.1557852699113	19.4090846324585	22.0638376395742
161	11.2182114399083	30.7143027928256	23.0818801136968	29.0208915649298	28.5278459848295	23.4579120555908	8.96019984282154	22.2006645281278	8.1698613626172	16.1867578083556	25.3385587274139	18.4721745042867
162	15.0219981646973	34.0341431131788	36.3256766624968	27.9704883189312	37.0053084211659	32.5235043767131	21.9509344256885	23.6692770672839	20.6902369688309	18.95764445401	31.3517325291366	15.8575702383265
163	23.5366744296043	22.3247010496094	23.157212972525	29.9202971938314	49.2598820712055	26.7281504561496	6.71853811955661	22.156505246712	14.76277569812	11.4251953152819	23.8437974046726	9.846574489227
164	15.5899875454355	21.9234824827495	19.0943312486561	23.5153582978634	11.6577033798144	16.3593116463503	7.81278727305327	15.3074930027601	10.9417513907198	14.1369055779671	15.9284231977624	15.0456577677964
165	13.8776654291212	27.7927364696748	30.2695821793212	25.4160360299420	21.3120034485185	31.3146603428846	11.5106746830904	21.4755296338451	11.3038663583916	10.6740521479963	19.9454267094450	26.0925391653854
166	15.0302490597088	26.3823553359445	14.9012582902106	27.8487963203610	31.1946386586696	16.2296927692952	19.8688204833044	13.0514885187951	11.2858083539778	12.2420622188533	23.5898695396421	11.8401501149688
167	28.0085094526031	34.5074794769176	28.2978174338158	32.3280905164287	39.8736072288527	44.3760111020603	13.1040028610149	22.7162625390104	19.6585676024526	14.0938017243096	24.801625711539	8.7532858265922
168	17.3146558701730	25.3568050910172	23.0574692770693	17.9215051230447	20.1940023560240	28.6647850743618	11.8438494293134	14.3312187125769	4.79320909510769	9.33943862925002	13.4744834170082	11.6930165125905
169	26.092361075208	20.4556741995537	23.0296847310304	35.6016466564883	47.8793518471798	33.8778727854051	13.0018560362092	15.4121027024797	12.6263392710544	20.4157994137593	24.4022434091688	25.4069281864013
170	19.0224934037698	36.3371493889578	24.9167658348713	34.2347488950057	49.1096478147127	47.0991794760369	18.4172697277267	19.4407910987453	18.5721212267702	20.1076909358825	22.7243368438002	35.4696206847674
171	22.2517321438029	19.1543756269739	13.754453553009	20.7873153220028	37.7496802210430	26.6097079162886	12.0645506218139	23.2337042257120	17.6076431643598	13.0893786761033	20.1719022284004	15.7531546346392
172	20.3784352276275	17.0673760021530	2.91195717096804	24.7195797443639	26.3672461681323	24.647607367414	11.1419990048441	11.3752261193731	9.19264722456928	11.5701839874669	24.6538206021582	21.6466024457708
173	21.8626010370148	34.5706778912149	38.4283100190839	35.9759162858878	57.7268776457458	58.3089311933473	18.9078878443596	19.0489835562709	20.3739017212251	18.9513283227814	29.0520621928916	21.0278480874117
174	24.4561867081197	40.2677356503899	13.4316487560181	36.9788688017429	41.8637102385204	22.3447073897213	17.0104885578909	20.4343362374694	13.7457879170089	15.8480187566308	25.8420166405436	21.295392170754
175	18.2502200937317	40.9918460096476	20.0560318832131	26.2667671087514	39.9759618044097	44.6748132890033	12.7119352435685	23.4457293878275	22.1175188519204	15.6520032505739	25.8114322044676	23.4236500638958
176	16.2086425641801	27.5669427352334	16.7757497392847	28.4423515559550	38.7351602754707	20.5048161457084	9.4429091833517	10.8470709990208	6.3554101301565	19.1082076907224	17.9586633688978	10.3146743166822
177	25.2646727353218	22.3738915978661	20.5010446366736	24.2750960026279	30.6156295246974	30.4367488624228	15.5836064314884	5.63483357602095	9.10280295576964	22.6513146001423	18.4294667295791	19.6913292451367
178	16.0755048871213	30.9728700979670	14.2488575522466	33.4015613914336	23.0245763817895	33.7084723718672	9.13225942135699	25.35275624613	14.4412067124817	21.6786865235040	19.8855882090636	7.29651545298175
179	12.1134892023304	17.6809893589117	14.9875344691672	26.2603675598658	16.1553664428312	18.9358909230066	6.93796852619305	13.5871696144386	13.2527395244641	8.89954089454331	16.71770748767	19.8384993331761
180	21.3759583358152	28.3831331040146	30.1935259796352	22.5757801962417	44.2606670661418	37.8644170512384	15.5101319163597	24.1364004539294	17.2836688629391	16.4664458543050	19.1357988474608	29.3348416109446
181	20.9780529435601	36.8400373167802	37.2310477894437	19.0633757913304	40.3370339795745	43.0790994089238	25.2053494094237	23.8210267269050	9.33691935672113	14.950484195228	27.2137144384615	26.2136958256979
182	20.4777139501931	23.8712872014770	23.2317232555621	33.3355774767347	30.4740864299265	31.1425626296159	12.4359653024425	21.8378408384825	17.703131864319	14.2685942081515	22.9625602402485	24.7482974312234
183	18.2929985321726	25.6572601132888	9.04657469865134	17.7936681721989	27.7217737455862	15.9880851725594	14.4811140755442	23.1817220253355	6.6572306564335	15.8957665617044	10.1596804436372	4.56447039192484
184	25.722153604939	36.3240417463871	27.0356105794648	28.7701391930301	53.4234471965811	35.1413797813981	18.6226730442745	25.8264107520686	23.1960407446051	23.2038737332446	27.2399734015454	16.7305518170327
185	25.0387240497903	18.3769152649691	20.0231837435929	27.9784016761354	36.1343801136766	35.2944777687174	15.9591526754417	23.6632135980964	12.8667869593114	9.93961513625472	13.7270568110892	11.2404040015792
186	26.2617462475301	27.5285516860296	27.8553727871501	36.9072861325467	44.4364127462767	42.957427304028	13.4582958468862	17.5310648391997	17.4937792601463	20.8453816736172	27.5512651927337	16.0569335526755
187	23.7887816356375	10.713861564022	15.4985793111533	13.4085002180762	40.2078990840587	23.0892828557717	6.11289274689901	12.1785863709767	9.32468494285038	21.6583376901652	13.4079769594081	11.8900348937416
188	29.3263815674255	40.7348463169796	15.2589370140391	42.6284922602458	37.8016877436571	15.6652790286133	16.3230831704131	24.1195756469899	9.03569388420226	27.1509815815549	37.8485476873823	15.5204189393298
189	20.5703735406455	32.5085981956725	15.7050988347700	36.0041081030695	30.3866045350217	13.7686206574895	13.9673547326775	27.4113115377217	12.3602395342280	23.5353184905769	24.9076516784667	18.0093772925920
190	30.4976201906772	32.7651783573644	18.8627723812825	30.4181939491932	46.679139290688	39.0821734465263	22.2932558304964	16.9764000630172	21.8377914059766	21.19306988552	36.2797393057267	19.0894227544314
191	31.5069132956924	45.5329025000476	35.6820577543769	34.2989856712776	47.8233217955859	39.5420142572834	17.1844715118291	17.4187258097985	21.9322529267427	20.8637913833891	40.5499900686828	23.9633272038565
192	22.0925437578086	18.9550313512423	21.5083062525063	25.6370514135411	34.7007825799155	14.2380656394474	9.83538393011527	22.5900651148340	10.5808347301982	11.2333228348536	19.2637762180744	14.8867108670168
193	25.9058943229876	40.8388617953994	21.7964244288748	29.8020141925937	36.7508090667480	25.1910106262362	15.0912213505164	25.3002499153271	18.7384432472481	20.5245148354058	24.7843632362734	16.3718501131460
194	18.3779477003894	33.3994795075199	31.5463955714381	29.1361541159568	41.1344192913898	27.4109679539496	10.9971282252999	15.6823369997390	8.5276613883765	15.7016526904026	17.3755324497705	20.8138377973567
195	20.3018470725274	22.6045070954827	19.3655685042277	12.7177926966662	34.0698695827282	29.7793438384690	10.1031464987682	24.2827534457053	22.7454566990491	12.0494298521294	17.9734765021841	21.5289096009879
196	16.0029435839081	3.67068829254538	27.4345839401604	13.2957257488566	21.4303630458979	6.77893704129693	12.3728080789673	13.6746892465019	7.10395117420541	7.93109090313337	4.06717158526612	9.4543290350082
197	17.0001751690725	15.0550251191057	24.9265022999527	21.5589471207493	26.604078687148	29.8663611271171	17.3799339947996	18.7939539911796	11.9305339592238	12.7123500384929	17.8660046346033	13.7604236122160
198	15.3886349328401	22.8363735082913	9.53477306829348	31.9568899107135	33.9466851946948	14.4299440626170	12.1728865876229	5.73176290929525	0	14.2509388067038	19.2134039218481	11.8184087417847
199	15.1645010835704	16.2514313608848	27.6903005821569	28.8854714040424	21.04664267359	18.6757784615374	14.6345152463235	16.2984823117160	12.0860401266684	13.2463969865591	25.9525187579399	16.7391096119555
200	25.0507667009465	43.2184804168902	26.8206973176673	21.3317077590072	50.0642798005196	28.2260109886794	12.3716837186014	18.0084791593513	22.7913399512487	20.3390188619778	22.9058275502954	17.1078857776633
