# Supplementary material for: Simulated data from a genotype-to-phenotype crop growth model for pepper
Source: Data Brief. 2021 May 11;36:107119. doi: 10.1016/j.dib.2021.107119 (PMC8165395; doi:10.1016/j.dib.2021.107119)
Supplement: Supplementary file 1 [file mmc1.zip › Full 100 GxE datasets/100 -- h2 = 0.5/-1739971076 200 0.64 0.48 0.64 0.95 0.8 11 GxEyield.csv]

	NL1-15	NL1-20	NL1-25	NL5-15	NL5-20	NL5-25	SP1-15	SP1-20	SP1-25	SP5-15	SP5-20	SP5-25
1	24.0092113069631	31.3247743363413	18.2193703895621	26.3002365064782	43.5160207599627	26.7624267456573	13.9313328070619	32.7618077289052	21.3078944780101	17.1993106324526	15.7616839026317	23.8535498320002
2	18.0062223116822	25.2489902827807	36.3965178491574	25.1650986135127	29.7127707416073	26.2658939206874	12.9403697879174	16.2461328403288	13.0551720588497	16.9124996315130	23.6039459509363	24.9766235071092
3	16.4942561820016	33.3727530119603	13.8128893113916	32.7635550558858	29.9571943459417	47.4554460593974	10.7832424649490	25.2943416194326	19.7732337597681	21.0444712096820	25.8517664821534	11.4114891687702
4	17.3361630460252	21.5994439145417	14.4081450635312	31.2849540488298	31.934106055288	25.2845103993281	12.1187468724100	16.0610460742465	16.7548638239343	17.1193560148728	27.8600197444665	8.54855077541342
5	24.2072119512969	51.0551055406968	27.5048628863148	35.5481375656654	52.887175955963	43.2658127295882	14.5839314447844	31.7501892484916	18.1150373269295	16.1566268482695	27.562113483042	21.2814729696058
6	23.5708495871909	28.2401887882861	24.0738610401731	20.8747710128229	37.7836102534012	39.0790700430040	14.9142102801230	17.7774501921167	17.8504671927859	10.9140027686343	25.3861655973784	25.5046415885157
7	26.8482722344196	16.9962514386443	23.1092703054564	27.8064813050074	45.722738475796	23.4864210266609	8.67114739112646	21.3489809938727	12.5868737235589	17.3022378999726	25.2533311062634	13.5235954716010
8	19.4774141276499	11.2701471904415	10.8930959344955	21.7976038518979	36.0726020755824	16.4546876714958	21.8495397185588	15.5323368904846	10.6476224431646	10.2632847779587	17.4596570678971	8.40346047831632
9	30.1366189716649	54.5061133101608	41.3274234354929	33.9270866101663	45.551111220836	57.4414421550475	18.6515273046107	25.2231438963436	24.2297630288076	25.5495293809568	36.2806288588664	29.1925831962592
10	15.2112948656177	21.925739356094	28.6141734724541	11.6377964147226	32.6571932911107	27.6102027687563	17.2329789684615	13.2178210023798	17.2884822852065	16.9390430059069	17.5444578050977	13.6890308353333
11	5.21378579230831	5.0598949381735	12.8335188698293	10.8837659415864	26.1157581117677	13.0015561984650	7.4879917473252	9.9731072036108	15.9614399603636	12.4668228701948	13.6424016213449	15.3024569418469
12	18.4975992546664	43.1532236530131	12.6396479359017	32.120606623716	44.8663462693608	52.5465216136194	15.6640118029878	14.8630284756782	16.6778276394913	20.9870979759993	30.3285555990272	17.5684486810853
13	19.4816717883816	36.0992009725276	22.3249285022106	42.3567621232195	43.824797474933	34.2483259974979	13.9929828144124	25.9249107431073	16.3723919950136	20.6433831152793	29.0310236075383	17.7298804203246
14	20.3465979182479	17.6990678662226	3.95437029175585	25.4928088719872	16.8276374293674	0	10.7601666869449	13.9192850740484	5.81495157261947	7.55001364501013	15.3758741463528	17.3823230246034
15	11.1530872408691	22.2089801783123	16.0987634616931	9.4440241966734	34.3055656980067	23.0792475931693	6.41763231920836	11.3842543295880	14.0724039554810	10.0156360723975	24.6712634356926	10.5717044410702
16	15.7900729764185	39.31758588873	14.2273361245222	24.1556737368802	39.1313561114512	16.7366224629746	10.2782064851727	27.8952863908691	17.6834307333870	15.5152992935673	18.8544137708252	14.9437394025514
17	17.7068835422764	30.2167428536493	14.5416175947603	23.2230345747757	38.1594427037186	28.8103649080972	17.700223771669	17.9767679678261	5.45490580484882	17.1075985935758	14.9757665098282	11.4866480493690
18	13.2025780942505	22.3128023696729	22.2038300381003	18.4095905226968	32.3328186116892	12.1086008587503	10.0602859450528	18.7566719135260	11.1927497820501	15.4820990339512	12.82249489608	16.7365023130416
19	16.5656058983352	33.084758593234	26.8240725851529	17.5396137409062	39.3846387279955	32.5255467436763	16.6545750692232	14.9244390347397	11.9684481106820	11.1855013046880	23.0080272658901	21.2507205452267
20	33.5110094773416	40.8762344380055	46.7174520761657	34.1027036866614	47.8857548161572	57.5299687007389	22.3953601915229	20.7074764085766	25.7705801940783	21.7731516904054	34.6894239880478	26.7874273628449
21	10.8681613426871	8.72030585834056	6.38992671852371	17.8698625432480	14.2442367810336	6.58298648476216	4.99716960302304	9.76734283955372	5.3170388759881	9.30480545214989	14.9766313097072	13.4480783841178
22	20.7566665424817	27.6839376224887	22.6695609480448	30.8016816628515	33.7957592229292	34.9571329233222	14.6352828020120	18.8968966895540	20.2813818920954	16.2207946858283	20.5634671728559	21.4014808858822
23	15.8313273904278	28.0501148875375	10.8944152169782	24.1138926225178	19.0906075635149	23.2085057171763	10.4180841625408	18.6293242797256	16.4228922455091	16.2825106542747	25.9825159126993	12.8704804606989
24	19.6136791851888	18.7965929759621	11.0760269397057	21.9462836006103	27.7368497500710	18.1343804899671	13.7696784305108	22.2429112373107	10.5983394418794	10.7871349182192	10.6373243340936	13.5008630139984
25	18.3744608013977	22.5058071985646	19.3214027837333	19.1388081052826	31.6529619989163	20.4142241545555	12.3991817465679	10.7549066958654	10.4324800354138	14.2130230448921	27.0610852287829	19.1549914811188
26	14.8135759729279	27.9758143369489	16.6535475913148	23.6555691506153	29.0526527109857	12.6979934004739	15.7343167053878	23.6159772088274	8.96841427102321	16.6310035618094	22.0121134917086	26.2479382073072
27	14.3736321100592	21.9654607802500	26.9311743776739	18.4717976187654	29.3939939659706	29.0743889369766	7.40146205878832	16.8229675224511	22.0587996338477	5.62334488423058	16.3245630004045	11.7065401634890
28	21.2290699060572	22.2281534453862	7.1486989781146	36.8356695097285	29.6579042363748	29.9195731184852	19.6150394772115	22.5812379456583	13.9456415790485	19.9819074697362	18.8674847519508	9.94956972975537
29	19.6823780322839	30.135746983675	20.9266915907923	45.0609329332689	36.0802358004265	23.3864876938436	13.4429927133728	20.7632398815743	14.1335807771194	21.2157543504495	27.7364791452698	16.3352989803837
30	21.9380671471728	19.4486795133724	24.2071132841444	24.5068052970153	21.6264033907717	24.9774619038064	10.9816123268339	15.7143604107736	9.6643672326265	11.3099501525097	21.2074012383778	23.9831759210514
31	21.0032543065521	17.5042237242449	12.6882789825015	19.0365657240270	19.0443280028044	4.31851214627079	10.5279420556286	8.15578930940524	5.52965683352824	16.8342986966765	17.4175769540118	16.0120231413587
32	23.0633447404695	43.0262699511716	27.4401292460858	23.9170033022559	50.1687286804412	38.3393738354212	13.6698843052768	21.9866914285576	30.8026286178221	21.4508888754937	24.6992786079566	28.7197992775917
33	21.3541513110400	31.6405383368120	17.4009384210188	32.2666095169245	52.291949989195	13.7757477153602	17.4740319252233	25.7748026103096	9.00698030953877	21.3665145037576	23.8437311356285	17.8642349692957
34	17.8932743242709	25.7726968516053	31.4725063601113	20.5753659618219	30.3734513778471	28.1845021228098	10.9877111494113	20.2179508826348	15.8957421778588	12.2199629416768	25.4283835033860	20.4177790212199
35	21.3780807536499	35.5859481648147	20.1081675424309	27.2424952073288	52.1006021372947	15.9885803451166	14.5459023580400	13.0129403073632	27.9837821729762	19.8418443066603	29.1123007557732	21.4309398002655
36	17.3669671032854	43.0675959223383	36.3606463175475	19.9567770555597	61.3727021548337	41.0972330387823	18.1945728225704	29.0674070180170	14.6246117758128	20.1422042769980	30.1534660864164	19.9269950268948
37	19.1183573865111	15.9044077908746	11.6496147046098	25.4646582331424	18.6268096754502	19.3267002433916	7.4203690823208	17.2276593339369	17.5374507155279	17.5293475178218	22.2602545642185	12.6042129592357
38	14.9669189639472	27.6217745076422	24.4952461433447	29.6637143117041	36.0535357486208	35.0912051593931	11.4322922854598	15.448886983607	10.9871830424472	17.456579449486	21.7561980440032	19.6579792331023
39	13.3741582201099	23.2284423224834	26.6828635913891	22.9996635111136	10.4748198584894	5.88353481681107	12.2844832310745	16.9333281675918	10.3024532759291	6.94693443199249	10.9160445171447	12.2562143499804
40	27.2490766206622	41.0218289716832	28.1002675869898	19.8410548204835	44.7562035731474	23.6142099745967	15.6716090998732	30.2467343402669	18.2111726796588	16.0746780162771	22.2163374686547	29.7515640717663
41	14.6505974864249	9.91394617229058	9.47963175135344	11.3382237794803	20.9151585025156	8.09185129062704	6.78407340015928	18.0118566796033	1.02178960707848	12.7239614582840	18.2147411871040	0
42	25.1450495296293	37.1516071245705	17.2805532245716	29.7620248297424	38.6058430157675	22.5640708015343	14.6362358929262	19.1170725520938	14.9587620784272	18.761803481401	19.4435507799741	14.4926658288301
43	18.9474385452646	27.0015008017524	22.9215935324078	22.8264203271136	39.2276343222035	24.6610192797654	12.5985356333184	14.7084577721871	20.967567973182	12.1592716080704	18.9805138117831	24.2277081598270
44	11.5011933813260	20.2861040395533	19.797627824357	27.2264664602757	25.3518549584624	24.8062776988310	9.22038281280994	10.7136750855804	7.69345982707494	9.8578849520435	21.0777123498059	16.1163098267142
45	25.9687471548732	25.3727462133642	23.4878583536103	33.3904484769823	44.5380761228599	42.0175197270065	15.1289635845668	18.2064109915619	15.7845845413248	17.2855956660270	16.2130814962421	22.2620610924791
46	37.9957912073585	53.6523369353046	25.3866131412822	45.5411282003231	53.4385316807783	51.0969108362485	19.2618266553298	25.3041220789356	17.0998709427058	29.204855351327	27.6623572106561	25.067899106088
47	24.4900527752011	23.0123264237599	20.8054450991474	35.9409212226621	34.38925878933	36.9763831354023	15.3934122499426	16.8570135471313	14.6175624249748	19.2589194201490	14.0656467598168	25.0564828828030
48	22.7738994924846	33.1854458720726	25.6630802340153	15.2189070113525	37.8985641816975	30.6827325095573	12.7661169431704	17.0060518686689	23.2514142903777	11.8430166547037	20.0541436261601	20.178657980767
49	18.7825660078366	24.2092070570191	33.1487244738826	28.4124413843213	42.3943661460776	35.6417862250653	13.8680693320933	15.8588809140282	15.7573339519791	14.3682088034880	21.5452463147670	20.2692763841419
50	29.0062422771282	26.7109855093205	7.32788468600019	32.9195107048223	41.0939013332894	21.3051526038191	20.132325959694	12.8056939201146	13.8145525955722	14.1610744532957	19.3449716974115	21.1642995271461
51	24.2248772772703	29.7598432628844	13.9894560683093	27.0014506896379	44.917433417827	17.8125035889465	17.0690427904177	21.4208581489067	21.2803608678402	18.0244062045455	33.8692847244889	24.3378259842561
52	16.8154331609827	22.9216536908901	22.7958121670631	13.4561406892657	23.1943178267656	24.7228117964714	8.30646102255367	11.6291994195549	13.1007007664948	11.3160987560695	25.1990219733289	8.53217673446761
53	24.4565472069646	33.1951016661274	28.8210537473550	32.960163634626	35.5979591364998	22.368036836859	9.82224791482779	23.4434741860121	19.9282653111125	20.0778440652617	26.4213067129791	27.4238409711802
54	24.5837756263657	40.8903640633505	22.3834486418018	35.2019249252333	16.3134142038996	18.7459581410416	19.6705341796772	15.7127636082810	4.45794837722322	14.2710795866286	28.1744788984688	14.0522202516006
55	26.4915518018710	35.1777608293317	24.7662482145283	42.0440344864443	45.736906142412	31.8363912110571	17.6924528753727	22.1761491505286	7.81119202363193	18.1121540033922	30.5219504678492	13.4326823490957
56	22.9212175435869	24.6472552844234	11.0315865760603	17.7570647449166	27.7485918159857	21.9779020366316	8.96212835873896	16.2223399025066	18.4034573211586	17.7011612195729	18.8178919536666	12.3280961557986
57	19.4912488840122	19.2139187952817	19.6536119986742	24.4110323203591	29.2853274394517	26.0159664361626	8.2426462742491	9.0040253914076	11.3790578236561	12.940785253678	26.8303501889763	25.6752609954076
58	14.3067495880604	14.6752387205939	29.9958845312496	14.6364630916244	30.9730093335378	34.8194772428672	8.70482342558825	14.5796599113370	18.0729445097612	10.8076482258983	18.0754542958871	24.1226295318555
59	27.4517014495954	28.5969641018009	19.4900001147782	34.2169052659440	42.1266380321120	23.1172084651774	13.4890311845367	26.1809277515847	11.6029363648460	17.8859001094571	17.3213440249132	17.2475949232011
60	19.9473931158511	36.6278372571123	28.7595535673186	24.0106500277821	43.6155537916788	43.7103935840908	20.0857477167765	22.8585580439956	25.9464750906449	15.3599895271786	25.1342250536965	35.7160635009431
61	22.8027184014343	27.5140789345771	22.8208585809697	28.5201682172652	39.4897689367641	25.3997692804476	17.3596023007476	10.6708458589211	18.2168113842906	16.4045209449933	20.3531529022087	12.4263117397243
62	22.9673349414811	16.2970246364143	19.4325691942348	22.5067841194794	20.5877452741238	40.7819035582058	14.8848372516643	18.2848741388634	16.3519356632837	13.441316942047	22.5286784221730	23.4479550128751
63	21.1722031271371	12.4079995486051	16.3402741328460	28.4579554092695	39.3568725656195	24.5312347586916	17.3115791293861	17.4702003445404	9.31323566926713	14.6195533603943	11.5750288761063	9.80416324963217
64	17.5674372350730	17.2257517238403	4.64219041455766	22.4558585744098	28.7023117545457	18.0385504898812	8.27388524355132	20.3393365054491	0.800870944469333	16.1642607221621	13.7251709955484	13.0188410612055
65	17.4347591897395	35.8434067911896	14.9394661672642	38.2848084044222	54.4148211192093	55.3741941334256	13.7818683910245	23.3446180464301	21.3779696349639	23.9109986212951	28.8589333434382	15.7437506840404
66	15.8330897757833	25.9611900617385	16.3479950261462	24.6823017073204	30.796728966516	46.1192066643953	14.1680028345717	19.5935877812983	14.5690219885961	19.4658747480107	12.4118561188741	18.8713005384969
67	11.8515888993973	9.72687345900613	16.3878494401822	17.7969035197492	23.1139055258221	17.5116774611182	11.4239215326259	15.9221625502687	13.64674545964	15.1971061438799	19.1702777172197	18.0682516794094
68	24.6786053021602	40.2241574505189	30.5811118454346	29.3730660039645	44.5835511629933	29.3510441824071	18.7347001174159	19.1101017041002	22.0776552248224	17.8813192333638	32.1129642499856	25.0799397530107
69	13.9357460009944	22.842038186771	14.2864453220887	25.5849245235346	24.5558044018333	19.5206409183773	14.9994015138663	19.6572105127598	17.5997405653299	13.0720973548616	5.82036327963784	17.8413329442926
70	17.3919082641805	17.6517939587507	11.1041330938883	30.3054665443595	32.0937359756063	8.92657932421741	14.4318472928138	12.638931356258	8.90413407161178	18.4070544547049	11.0843271634823	17.8766612105237
71	13.6155720317406	35.2192019042164	24.7833877337961	35.5357873862705	36.1640633467923	20.9323579099535	14.4748561287437	18.6640042866387	15.8309063136035	20.013973588754	15.5473811645794	22.1290065364441
72	22.4007697277516	14.1781257589091	17.8548901326284	20.7325398027078	30.5854191958821	36.2869917285953	10.8258529388736	10.1114504733400	8.73812550294188	10.3904688759186	9.06839051699554	10.6804992363480
73	16.1219290334079	20.4504926258024	27.3849493768265	26.0701848474014	28.3573298871829	42.7812354298100	8.00986691679264	13.5902362613310	20.260628894144	17.2299749830690	14.6739728946070	8.31336356358986
74	20.9927605363404	16.1871221635017	21.1656608090659	33.5325017340313	38.2982677886303	14.5066645204438	13.1123114428899	26.8544349457471	21.0678593612337	15.2457507313362	23.3760139461937	16.6276730678351
75	25.3319298134368	38.5453980146084	40.9563034472314	33.6334685968060	37.8574790822961	47.356199269329	18.0452587491139	23.6295923573391	20.7863051082286	21.7905213644859	19.6335043686363	23.6029984842620
76	24.7520012088950	43.6623073929475	23.4516128725233	28.5439348967329	43.4690419054264	17.2232903390534	24.2687733761781	21.5824971243648	25.1325076446486	23.2412019611665	29.0748049278209	18.7844618326864
77	26.1200907465445	26.0461410223121	22.0360994728765	22.9418225227337	33.2483320237045	23.7162619122843	12.6997037574894	21.0623702725787	11.3199816207389	14.3957206952567	18.8088433066648	21.3558691576361
78	23.8839751624113	28.4020365778787	8.45857626490098	15.9881712427281	29.9408588025513	20.7005024368805	9.16013483756646	15.9069617260782	12.0913552592122	9.41222805365235	5.13950748479872	10.0429022588647
79	13.2330683589004	7.98645983985708	14.6738316734741	22.1505887286228	20.3848667865956	22.2926424265838	6.4443000531387	7.1712688241638	9.48757279211844	14.2995893630894	6.89382232116141	6.08163270593154
80	22.4049178191064	28.1896698780221	33.148299054815	34.2633395076565	23.9693955865747	33.8357933052613	14.6471005267028	14.6729424133004	13.2787470840973	11.0377551828556	18.2952615396876	22.7198180454458
81	21.2491140947056	16.5666820639190	18.5205812948035	18.9143217578158	45.4958150806477	27.7561075992094	14.1212404109799	19.9636069341436	16.035204875492	15.7654587223744	16.3189587562443	5.11191827315893
82	22.9085567719213	39.0693050140147	19.5516781419937	30.0425225781717	28.8001879828076	29.3294396517975	22.6742829912906	28.9571544985821	11.9322076402893	16.1998892855711	22.2272023082742	15.1323683024498
83	24.5120198137459	23.2653054322998	17.2594877776602	31.0429283990864	30.6782876829062	40.3139156309373	11.7136687605121	17.5685652683742	18.3096233178494	15.8129026553407	16.5851178779889	21.6600157007911
84	24.2491651509445	40.5713027427887	24.0306362547602	38.2502133524488	30.7726187626443	26.6653869153557	16.8227072470441	23.611040192299	5.82940822106883	14.4987917469037	25.3196716267796	25.1454494778681
85	17.9657921723732	13.7453024228597	17.5329760559497	22.9855887492411	26.3964113121650	24.1598934639206	9.23018726474862	20.1227113290109	14.2374166598228	9.41786780568697	22.4792204223106	21.7874909672836
86	19.5530721314823	30.5344746016545	16.9906233557114	24.3491221898461	40.4198431538697	47.9243244068816	18.3044437205334	20.7988998631198	21.4174450764921	16.2914696829979	27.7300474113885	31.2691361808013
87	21.1300095518095	36.0258569416279	18.3047512285611	28.5622201167135	18.1387866337361	26.9085471212056	13.7916662124513	16.5404760721135	16.6398720294019	24.3664541595355	18.4842750229890	14.6497633534737
88	31.9004295246	35.5644030349067	29.0970349777876	42.7849692794354	44.398231465925	54.6910771658643	13.7909415947653	26.8675613571542	23.2988594267253	21.8257718442667	35.9012348599314	23.6671229925913
89	19.2307005011703	16.7853780990604	11.7817263723732	18.1587998841160	25.8374109841172	0	14.9376181724151	10.3141286286388	1.89487899724014	10.8822752312206	11.7189082255288	8.43523268551776
90	19.4407764735746	24.3245309736928	10.4984106420210	27.2357250654596	36.9029886359851	36.7052613556848	15.6391756612103	24.6556058619926	26.3478599882099	23.2485762947037	20.2930392292058	23.2513598285153
91	18.1484238910829	29.100475407414	32.0897833433080	25.4946614892431	25.2328129900301	46.2629535138265	19.2115343963283	26.3312503038249	14.5602166028651	15.8620055003385	29.1514264928469	24.2452194432956
92	17.1899984897759	18.5908057956549	19.0748593521366	22.9026969165192	7.92347577163406	34.1947223901378	10.0461163583244	20.2534486416348	11.0037510305908	13.6044012120744	18.7348991123259	17.2196415951694
93	18.1969491700953	36.0898301392403	22.5869919112160	22.6222281011547	38.2610019758579	21.9080372994730	11.3157688800632	18.1191606047338	12.5271638093866	19.0054720616842	13.3855916395134	25.1569789764832
94	21.2219494663993	28.5982760843059	15.2412773842826	30.3998502053516	33.5726235243329	29.1758658778571	11.5033645178830	24.5724876249971	14.6726405497815	13.4134699015162	22.5552385934897	24.0898254674538
95	8.55572714128702	23.0394775892839	11.5795912001364	17.0638763472589	17.4755613841611	32.9296826892923	11.4090355974974	9.9937678453439	4.90968949544577	15.9753307153478	17.3985203573744	0
96	22.6762491551516	36.7846515775084	25.7020958618464	39.3496673644396	22.4043814871095	20.1879036265088	20.3617346870034	14.2523156809341	20.2211177619960	18.3417865092559	24.0366623059647	25.4470260699073
97	29.6234604030039	43.5977509502574	29.0001703412028	33.4411323336573	47.8713050684394	25.7547117988329	19.0031823226527	31.7629352502551	22.2842314816286	26.9617285805214	27.1815056017203	22.8929290841871
98	17.9600517957716	19.6718185876076	18.194066059728	19.7871351778984	32.557487006196	21.6171593308483	7.48463575084261	8.54375474913263	14.7302941798623	18.372524675465	20.5331211099958	7.55451349282717
99	42.5467226148186	55.2131415049777	36.1445366190563	43.3399889940250	75.2260620836312	49.7409636773962	24.5393596783679	27.9613951516165	28.9639239156921	28.9358557281826	31.1536127505891	20.9465805799219
100	22.71268744979	34.2466720781573	19.4699690920431	4.98361905328617	26.5510935793294	23.482219193567	15.0771250151545	10.3302362304625	19.4155815940244	19.3974740425373	21.5696852169177	8.93528729258954
101	11.4631270221061	28.3180560892548	15.1493052308504	10.2355020430664	10.1692231921332	21.2270726772619	13.6467861838445	17.7070311012744	8.73320776084302	13.1583374547075	15.6950127289854	15.6818982320573
102	10.613362987559	8.90918437731894	5.94972525674548	17.4195919269766	23.1938915219129	12.2752069878675	7.02954716878855	13.3450065531164	3.79624759314729	9.99224794346193	12.7762603467724	4.14787754991552
103	37.8736890862109	42.5893010656795	18.3874738650168	44.6373627844052	51.7748402666976	28.9924589182176	18.0144329221045	20.4893012781165	13.8334144047097	24.0706400401227	27.2893559776618	14.80790865921
104	12.2907841436386	8.55942516869339	17.4485586186970	16.9548818709747	26.8119692807178	17.2235442028023	13.9031158275342	12.7018005022266	9.3716245476438	14.1834239431240	19.8455724638717	22.5950409260156
105	27.4615718353150	37.5223528757608	40.3922277532441	43.8883400424596	39.9531285726979	45.4559237513325	15.4191152797189	21.6575559023271	29.9012147250402	23.9854085874917	25.767950306903	21.9564827445817
106	17.7002127584417	25.290470382993	26.2096430737042	22.9042122619096	33.7301407694622	32.0314810039767	10.6397002762709	25.3301860609118	15.8292401963763	10.3565321478818	33.6518297226592	19.2256129351263
107	23.2239049456073	17.7221473858962	17.1234502653641	31.4562534608343	21.9740254721235	27.3185322862728	16.9608835459793	14.2934553472066	14.8149268104074	18.8649895472269	17.8656225105487	13.4868320805856
108	17.3875402779337	18.4433871544493	27.6660640443386	16.1378719782015	33.1407359438073	25.2107690014136	12.0272485918131	10.7445762584964	17.5690544237445	14.0328175864389	16.9284464910764	12.0917372501220
109	18.2722791245402	21.8786184668877	15.2956764096099	27.1573232145683	32.2318971864318	23.9972062337883	14.6814848465818	13.1596217423786	19.9499531863670	19.2358059975037	20.1294660119009	26.9171483012669
110	24.5864299562829	18.2977586433470	30.2927928964008	22.3961245836348	43.6372664813306	32.2709212966134	16.6447404856068	28.9759729977485	26.1030710990804	14.2767689765118	20.8502784779208	21.0242291335815
111	13.872750560374	13.4910008620754	12.8492327079184	23.4220652920596	18.9845068978244	11.2467806567948	5.40421164646874	10.4265253407432	7.93287989354055	20.4672256704949	13.5177131927637	13.2127702430918
112	21.3387982377585	34.2851473934005	32.4185027395358	31.2957177672671	40.9380941214454	43.7332423312045	13.1132777257699	26.2258907725222	21.2044263626920	17.0631666953490	23.1323889795423	22.6202774496218
113	24.80218618702	31.8475421704922	33.7286550877760	41.7716139688207	45.6746482808155	27.0735159855742	17.8704039461988	26.4202559878414	22.1133797937722	18.8584095253155	33.0888223727460	22.0808382698736
114	11.5193431474129	11.6600134683939	13.6204586543335	20.4958931681934	37.3627546646066	12.7498430019182	16.3617526920718	10.1989683518402	7.1509144170428	16.4264163104295	18.8501494843986	8.41986224107702
115	23.9036765458326	41.761125794565	42.6392943969583	40.9067926796919	56.725990937101	49.7639581384356	21.3938510765142	29.2112252842851	23.8347362751303	19.9277977293709	40.4404233508215	25.9219868204115
116	23.9516711280656	12.4444588679268	33.6174473262989	22.1476684255316	34.5668523812691	27.9223939533383	15.4086140553946	10.3868124644447	9.12947621630044	15.6274213596304	29.6399848002627	9.12902917871669
117	28.7457533648122	34.4738870697488	7.23316843768565	25.5114971633872	33.5176627366423	46.5879388703065	15.9333729155217	14.465416839994	7.36805937701238	16.8241605982645	18.3704420697437	23.3530802941014
118	15.5345714970459	22.0034120006575	13.9449025832116	19.0588666991658	36.2593194149842	25.1167548669781	12.48350755123	17.2070793200349	6.98509335573807	7.30510975163336	18.5161078078832	15.8305358327224
119	14.754944480898	11.1113034701095	19.3874146982810	14.3640183854943	36.7123964371329	9.45904941451368	14.3298650872537	3.44316418121346	10.4979684721628	14.5666524760215	15.2039132667444	8.92212802193307
120	22.2125150030999	22.9326411826054	14.6024827424844	32.1395938134131	15.6934031622421	28.3383417581107	8.85473937650676	15.8233470392467	0.359714091331991	14.8276029062910	21.3713107263143	25.5399879886632
121	24.5502112878786	34.4943642591969	27.5568712923071	31.6696538628588	41.3566663122198	23.0863671252024	11.8478124288929	19.1199254466810	24.302383577647	21.0838261948468	29.9368495425179	24.953326621721
122	27.6210436940780	40.6441273948783	21.5996850355851	44.5123457233663	48.9154052998875	42.6254578043389	22.8251636154793	17.7806591691339	23.900085212716	20.788684349359	29.5566663979081	30.1888457780606
123	13.0622314968703	16.4005962068292	15.1199669403346	16.1941562665985	21.2007960517585	23.4456099048151	11.2870876531306	17.4706216044126	4.94507225415784	12.067620103864	10.9770914803367	13.9061800522191
124	15.2477569204857	31.5861269081454	30.4853112306454	31.4131862603562	43.9960109059164	49.6446864221278	12.5131545286339	18.6075408805944	18.8205888022549	24.5710180156762	27.6141299195969	7.00095431393253
125	18.5300173413900	33.7175819621270	17.9209263303688	25.2613845720049	25.9806524777456	26.8111433781595	7.12167221766343	27.0102672772628	21.9324031151175	25.1587176347635	30.2103012343133	13.9628828623729
126	27.1322076426279	30.953824260684	32.3261097691658	33.6900204070161	41.1503193223967	28.6128413478056	7.74949656652223	18.8911401692603	21.6488248540475	21.8455064234308	28.1964250600097	21.5481071327361
127	7.20070847438583	34.2150018704469	10.6985792901139	26.9391689576357	36.8076371370399	22.4606187571084	12.1586925739168	17.5523840382564	7.56283451400421	18.7327036804665	28.4301244466036	17.8741712222261
128	38.4281334469384	53.5914005049142	47.4627211642971	35.2240692439536	61.0431055073887	39.6845984558708	19.3459835152358	37.1842554645196	20.0532692973646	22.2079442627619	32.8444277183849	22.5414586287027
129	21.5254441052669	33.1624837964442	23.1201890207540	34.1547569988983	52.5357059468942	51.6121568999983	12.6155243965504	19.9890167951584	13.4548393595040	12.882781558073	19.0892237898513	22.5108093083549
130	14.2967643419824	25.1578997090215	18.8760369043025	31.4382345987526	39.6717858393970	7.8194440144479	9.02484564364229	12.9845739481416	13.6051715924051	18.5126498192553	16.8865546634128	11.7067127468689
131	11.3758386266095	6.82811495814526	15.0224562043567	19.3386232666608	6.92100120451717	21.8689055249201	7.17935452411014	19.1751336568864	8.4296197106547	8.20414664960296	14.0540786376095	10.3099291842772
132	17.4581595719880	28.0007661076958	19.1096087959336	28.1812990878659	51.8572638031597	18.2753858763088	10.9182061328147	21.8794510527514	11.2078860611592	18.6276757567490	21.0666629607604	25.2186421789855
133	26.1799241841392	32.9093173998946	19.0994735853787	33.9391503988829	31.1017633311742	17.9231474080897	16.7612811728645	7.79502459192387	15.8012615848512	16.5485140729286	20.5435044770185	21.3819256189863
134	16.5659996310793	21.8025001241982	10.7772997529992	26.4555983091031	27.0826663161414	4.75264111127278	14.5528950410585	20.7135878321423	7.08963683404583	18.0606672214277	22.1935151693317	18.2763237003303
135	29.0467476514393	37.833465351242	17.1156150891734	29.6771040620487	45.3710866826667	26.1638908446492	14.4429497396314	21.1345588217966	10.9986841398589	15.0297584533924	22.7080742540703	10.5194401059014
136	24.6056255514864	24.1077835028274	22.3237985959705	22.9456925719624	35.9731362552923	38.9977078710943	12.6305280169475	21.3877505890894	13.5912929180758	17.0085849180077	25.2872687237757	14.3979221124508
137	16.9543721868920	23.4828260005295	21.9125339494825	23.6759982192339	9.10818836570945	34.5264103841783	13.9674783379129	18.4545363842699	12.1454316795246	15.8183814690370	34.0673937475775	30.8374590164676
138	13.7590178966926	31.910594147196	28.8450038405533	18.1751730865928	29.9843822852321	39.5577851588032	12.6387193044159	21.6822635705661	15.6233005882032	17.2827070840860	18.8939909364040	22.6776759513297
139	22.9383224687861	27.8049796795615	31.5895597444919	19.5781023248410	44.5656631635796	47.2292830992261	12.2077232343525	22.4412156614767	22.9237706738633	16.2819292191949	17.4418586859442	31.1067690855163
140	19.3321913963066	24.8098955557733	25.7700336074194	31.5747283132146	35.1844218522464	14.3139935761341	14.0534599594692	12.6807113193698	13.0670845727729	14.1023733785785	20.0714741942958	18.5738403493294
141	21.6745385934034	28.1778732553894	32.4347160333752	18.9988023764619	42.2081641698516	27.7996928387841	15.4363333965988	23.8253143400726	16.2108166162132	20.5381910818050	20.0052188655066	17.9266777283809
142	9.62682973309963	18.6093798044153	25.1917711732643	19.1231690262908	37.4911402901581	13.5282313437488	7.40068735016099	16.3319802087743	13.9093034086441	8.19651653919342	14.3437492259686	2.70551632196893
143	20.6207987920362	15.8331629693587	24.3262591526697	16.8324524300794	40.1407833539751	20.6982272611989	11.3084507669317	14.9918033791855	16.0293165629487	13.5171895581037	13.5662120285648	11.3549139843167
144	37.1843897327314	38.0779488499052	37.9637246317565	38.4662070542717	57.8490561858963	25.0718322954323	22.8204492308926	27.6903160959361	14.7533824449324	22.5095041935478	27.2572451405653	24.5661586725116
145	17.4752906371772	35.7073171765797	36.7135191493228	26.7574793628556	42.6691388385328	33.0279212178265	12.6812728727373	27.9075135404807	18.8315819712362	15.6013766376537	19.3824026329334	28.1739624716769
146	24.3844349872122	31.673234032178	26.8538524666086	24.0012655126853	40.7137737964787	47.617750856868	16.58270254719	22.1168166721042	24.0945500990201	16.3793538077840	23.1661771938714	22.8447393136902
147	31.657210486613	45.5922512268743	28.61445527638	36.2309692246158	53.7640403786033	43.9507659712787	20.9147964893378	22.9814265944165	23.9741736810874	22.8886526710801	27.0255355539243	22.6142405343569
148	26.1857997488355	34.1712196730268	31.1522036234396	25.2635291703006	40.3593604383419	44.0647974209611	14.4859478191136	30.9204568227917	11.0886506005887	15.8460132945882	18.6510315035609	28.4607467641538
149	26.0721843119526	38.1124521421489	27.7820644530226	37.5921778395073	38.937224982205	33.0230895600743	17.1577070804263	22.8137872569906	14.1167077266170	23.6853487923664	27.6539477615134	21.9163178345208
150	16.4650279151411	18.3807804418457	22.3990006944036	30.6902953959682	23.5229532127445	23.1803723940833	11.3519436153172	12.034702550540	8.2509892325939	13.6059985449962	18.6189635249305	13.0156564913120
151	18.6107593907773	40.6709753302442	25.8438913264467	42.0737600874825	45.3859822817271	42.9985849361238	17.6896564352822	31.1948380957803	21.2292307164601	19.5691965389127	31.4324890086384	35.1394574011531
152	14.1279827158286	6.52877369500058	21.7369172733235	22.9724972114773	15.3563430733639	17.8679057694243	10.4142830940314	17.7835088257095	10.8226724013040	12.6926109791357	18.5813404127980	7.95862597794107
153	30.3994326607887	39.6053709576023	40.9953681860913	38.7288082970444	44.5095600571846	44.9060445631295	19.4834213947695	23.1272307629031	20.5945295737588	24.25879157124	23.8363924997316	35.4520671258515
154	17.0218089527169	14.7625018718574	11.4290732834695	10.4047280369276	28.162563648271	37.1097226384701	13.0752922498268	20.2415109229594	17.4758808277815	18.4213185648477	21.5489998293940	11.4686581845533
155	20.8660193702460	13.1939344930497	15.1888849866594	17.3399401158563	30.541960160381	23.5473697417886	8.33347947216444	12.6566279067120	13.3470798204834	9.68476978763234	21.4881371199561	17.5233409358057
156	11.5537765499426	18.4148594004713	27.0321671870120	28.1863914946445	24.6033093723408	23.2542043006481	9.39769743562105	11.1055848198474	8.11598364956065	17.4448955707907	17.0139924572135	17.3343398557351
157	18.0220780666009	14.7997020860873	3.7912896427722	27.5065139981117	27.6239161584148	6.17384238037525	12.6749292272485	21.2275890336997	0.272770132254581	6.47761339205575	9.0337951265064	4.01713057960509
158	23.9361016047417	42.8011528748316	40.9591273044806	21.256284034705	48.601412433401	55.5117349936694	16.2008703310834	29.5863085620556	26.6612991717856	18.8551179648039	28.8199938943437	19.9008934910135
159	24.5771231505830	41.820137149199	22.2401998081001	37.5800075005225	42.6306703427545	46.5459014564004	17.8132558215130	21.3869525655385	18.916233052482	20.3180480610232	26.8534847640576	26.0559510189486
160	27.8954425000085	34.8488303928263	28.4829653479495	28.9530029587825	41.1678412633668	30.3161335119964	12.0733700638074	20.0521259563018	11.2825515297438	24.9413831581634	23.7419837802771	17.6492451179877
161	22.3876157340771	44.700457308359	26.0468210786372	29.5570784174022	41.949522234453	16.6766726098864	19.6423833471240	19.7578850485894	21.0665461036436	16.5119243471655	33.7893104323428	17.6840927922792
162	27.4243425902882	32.3647183841422	23.6698590295104	36.3600159030516	40.0887951611882	37.568987713828	19.8993728997351	21.6223140290638	13.5509468863676	22.9897350432344	25.7438992306981	18.0805774868779
163	24.6615147078377	34.8166264115253	18.1079617344528	28.8227640119177	32.6177809115296	27.1025128262590	14.2526628185022	29.0209234508556	9.50849928142629	13.1359009771233	28.1876247017601	19.7385841540973
164	15.3399301350352	22.6956755608063	17.9823784147890	17.3000120806658	28.2895056174192	39.601364136361	10.9868593191523	19.2906965874023	8.06559650427305	15.7559517029627	20.4154633930353	13.9555943013932
165	29.3505091807025	26.8261136196572	29.2531601755051	30.4291513406577	46.6192075971287	34.8361336213468	21.5773290716699	21.6165193618304	9.89672845697875	14.5906401652800	30.3417690443159	18.5569977765221
166	15.4580228483517	4.67422599085653	10.8499350286091	10.4107710462685	13.6058421834329	17.3317836341285	5.57507440039518	7.64008743281254	3.97519479449699	8.58568166812085	1.04277836559795	8.0662787916476
167	24.6419453490906	19.7172488212456	18.7722882047643	22.6705585384134	20.7361658919912	26.0400377360041	12.0805391562395	10.9765964688032	16.0754387388197	16.7570203599169	23.477114223611	20.8158098233818
168	19.6157578413890	29.2704735696045	22.4933598439892	22.8763853405041	25.4034000865709	38.3736013620134	16.6750156503467	15.7536715847230	22.5006785244167	23.0881904064461	27.1775263474065	17.0514636464553
169	23.3456506427633	25.1357116215816	24.0791022212903	33.2161975195162	49.4715253281765	33.4225910177599	11.3040051594663	11.2245470898491	15.4405153954501	16.9769056082159	28.0834573700254	23.4284388627783
170	11.6797571654662	17.3182468507068	9.17851825007921	19.2761838326124	21.6726367495295	13.8812426529245	8.5419750690914	19.7020214926950	12.9867069818305	7.22611322327257	19.3274090778876	17.7724337278687
171	18.5428784666273	14.0114459259794	9.84786891681947	16.7513999097539	22.8638300559245	13.7084476547440	16.7289618711945	12.8831993963022	19.7951660570682	16.5584782693187	14.9198715399044	9.85327750753768
172	15.4678501791974	30.0235782755352	23.6329903033664	21.4838520866359	17.2864318503094	31.2708779246855	9.99659163847743	18.2212537179835	13.2902815979654	8.04337427037695	20.7236424022361	15.5062506708409
173	15.5634525605002	15.9158878980538	15.1390181009113	17.8019227204257	12.9260804201572	11.7023424409861	4.16200847033971	25.386616944713	16.2576921649506	12.4705674333156	15.9862608587374	14.7088424021058
174	7.27096147259973	21.2379374075106	20.5273928009801	19.2852704330515	26.5331834330332	48.0896978259926	11.8635282471155	9.04669032312184	14.502619677914	6.49629305727871	13.5079322536839	23.2820466275327
175	28.1038919561595	40.8521066111359	32.4261569319070	52.707121178331	58.5758325781834	51.3317745263983	22.2064542639155	35.2239348266241	20.0205075476235	20.7762976115448	29.4971018505899	32.9790781556728
176	29.2677923819031	49.6095766280368	20.7816589520785	37.697662897347	66.5670158488046	37.8072028816277	23.2907102143222	27.3401827466389	21.4840769020205	24.0302736205430	28.8458299970252	30.0676721950074
177	6.68626242922061	31.2657986770391	36.1170984729519	27.6497860652155	47.7041575705239	43.8025534712679	15.9257680464641	18.7731365891338	29.2644540054279	16.4439821631474	25.1402526008773	33.9125221930717
178	19.3050036868754	32.7434083319941	8.03332603926169	35.0551473938713	29.1151831978470	14.0933073198945	13.6387865074152	21.4423122683002	16.6513722578113	15.5033858776862	16.1252894620038	10.3348859845345
179	26.4960729855548	33.7270281852096	26.1259829912429	39.2146241557644	42.4686682864784	27.2932293315437	11.1408780968787	30.3229165721874	16.2279132550213	17.3117192256068	23.1123444385710	32.7731744617426
180	26.7037499691926	21.3398737986227	18.5244647646469	33.3809056128151	38.1493381120256	18.4867392813187	17.1451603076122	22.2556643723147	14.5671392406287	20.6904016446041	28.9539460447147	24.1233975192955
181	2.86361080926484	14.3608807825850	14.5072789327949	26.2301927398191	21.9121764368704	20.3766796907511	11.7892259224266	20.3967369914912	7.58335678293242	9.97027430223615	10.5644366167946	18.0500669802938
182	12.5597844111907	10.4895401187264	19.3478913278003	23.6531651609803	23.5928580710480	25.3418939906977	9.01134165321272	15.4685518017789	12.2288495294071	17.0805980284382	13.6241451645545	13.5298598317903
183	11.9778511078633	20.2945407200879	15.3992998652222	19.6334379924784	24.6566314748177	32.5508019810739	9.86317558020671	25.377695990623	10.588627490818	10.9606576524014	22.0353157125980	18.3529979862437
184	9.05798922855312	20.7080560747935	7.197458574639	22.0732381981453	29.8998818750765	26.8637949388126	8.67187516264865	9.34566768708844	9.75154986355867	18.9615596370741	19.8987027412721	15.1210857119242
185	15.5250262643759	23.5371993164721	27.0508850960843	22.9122593400813	33.4057244182960	34.3392666813766	18.1908508979024	19.0114123512874	22.1861593259057	10.8778990935972	11.7360864430175	16.9758871179697
186	21.7738079647908	40.4923214684906	40.7365390056956	33.6471939536799	26.6470635331226	36.0953518725066	16.6544527233534	25.4062239869569	20.4485446635486	20.0983641740050	23.1370039084179	17.7978677453998
187	23.8290213908529	46.4017729112109	27.3691143294487	36.727665661896	37.0955242768503	43.8091769851012	15.1319798405835	23.7936669208958	20.9791809485233	18.8774264631701	31.9669014107387	30.3262349136778
188	18.8108891299566	18.8273017882814	10.0070909041720	15.3786329038468	22.5601459792378	30.7959474724778	13.082842169014	12.9300687506530	5.0680411722728	7.68995851463383	19.5413503581968	6.97392909746545
189	19.9325632982036	27.6889104685182	28.9953397643058	14.5341860443033	28.7477588392269	7.8056689453268	7.8992283204619	21.9480230059035	14.8061542062867	17.5872431325195	18.1822279501921	13.8205249929084
190	7.46707944527801	3.24128770662317	11.3441326612931	20.1688606998149	14.2953785857926	17.4294632933498	6.5527843266762	6.50645395617551	8.40705358713441	8.08781821986284	5.16394037793092	8.85218812494051
191	20.4185561156461	9.43849427744193	11.9220646571180	15.830808617632	11.0408006464974	24.6576634252394	5.15955718955161	6.65113797760947	14.9934656976122	9.82972987813157	24.3698929888407	10.9016435387574
192	13.7115139753189	12.5505704026461	7.25149272664664	10.5696237408638	17.9416381649869	18.5418960599826	6.91449414393951	6.30436215143373	13.4825269045391	14.7665642631107	5.86914437324898	5.14665632161464
193	28.1749859211815	35.9287301500129	35.5487185942197	25.6170514900002	45.7169918075274	50.2393444391725	13.0689334244154	22.9075056795775	20.5548204512536	19.4903565518963	28.5582137423617	32.3103305684466
194	13.8698452281278	25.0908502605427	16.5127921102626	16.4467507949347	36.7784429636267	9.39353865842941	13.4467928481237	13.5087171941241	20.6235083960856	9.25547230951672	18.0207706971677	12.8579812429972
195	4.57177095431074	29.4746127806068	8.2030479959383	25.0592082069223	27.2037272649269	34.0545897985021	16.3537005116079	13.3597717925711	22.2516588422723	15.8341112211196	25.9700663823298	19.1619701147665
196	26.5775668850227	26.2143301088405	25.1263760709371	25.3654608330323	27.976006133689	27.2601976786732	15.9385770974035	19.5922978089394	11.4118234709374	18.7764027974645	20.1099462585266	20.2004339876824
197	14.7520135201678	25.9559820219633	21.9839941449483	22.2318765470915	30.8741701022265	12.5837764659012	12.3557753310675	20.2328788605945	6.56785297607191	16.6445259890747	33.9536798257516	17.3851588215494
198	11.6268514542362	27.4439908251662	31.7113765823496	20.8528366089429	26.5545060732736	8.43733929374439	11.4604493393684	9.10438320909806	13.3384191789503	15.0810852594277	13.7183924911016	7.20011518240641
199	13.7166078144024	9.29642785145684	9.3280793857544	11.5322164562803	19.1825399908954	13.2943382702297	11.4980473498334	5.80631915113921	6.40637601078229	15.9999637326823	22.1087539063642	9.4867242507823
200	20.2359643894906	18.6150361969913	33.7174731087707	31.1089671766876	34.0829404019797	29.4438923293656	10.5672896480500	11.6166381699425	22.9739255666880	11.2575746811147	14.9718322577234	14.4807684811939
