# Supplementary material for: Simulated data from a genotype-to-phenotype crop growth model for pepper
Source: Data Brief. 2021 May 11;36:107119. doi: 10.1016/j.dib.2021.107119 (PMC8165395; doi:10.1016/j.dib.2021.107119)
Supplement: Supplementary file 1 [file mmc1.zip › Full 100 GxE datasets/100 -- h2 = 0.5/-1813030878 200 0.64 0.48 0.64 0.95 0.8 11 GxEyield.csv]

	NL1-15	NL1-20	NL1-25	NL5-15	NL5-20	NL5-25	SP1-15	SP1-20	SP1-25	SP5-15	SP5-20	SP5-25
1	22.7359470295527	45.8224158905601	29.3302176355425	34.5983331803135	40.8253690859966	57.0549958842694	21.2060995681402	28.5093869157206	17.0321413051341	22.118245701856	20.9422427071956	30.4413378047297
2	15.0629656342650	22.4905940795914	19.8658678847006	21.1054020128715	37.1424232778138	21.0028427274486	18.7678673989798	15.5799140693737	14.0549547496378	11.4800391293800	17.1151901728577	11.7510802347896
3	22.9753001845392	49.3318718494933	35.130404140514	46.5093491644014	62.9546999579397	41.4474740327514	18.3483179518918	24.3627316749917	26.2069000195758	18.3375276971319	35.0924208339605	35.0107016066813
4	23.9097567395306	21.4024045636767	10.3068875824332	14.0408180378231	27.4495359064202	15.3790227951172	18.9566312279868	12.8737492821489	15.5955475749358	15.8840512589942	18.9757415671993	12.5864824728703
5	27.5810253420391	35.5255574233845	16.5811576967341	28.9066042865601	37.3724215312481	27.0892746904302	10.3008420463889	26.7620860779092	13.8083705274514	16.1199331740646	25.3578930312645	16.2437546328914
6	29.2403004330137	49.0340929949092	29.2226759415615	36.3551613622441	46.5556217274213	38.2032082256427	17.6047730458279	25.2096587608162	21.8661277978805	21.5684053491648	22.3635361409221	18.8859048369024
7	25.2234813796165	18.5082240947817	23.9218944177263	28.2613110292607	23.939441714394	28.2383012241393	10.0282922645378	14.8919154145103	15.0459950227298	15.569304535968	29.4630805604384	12.6725327969236
8	25.5020492510049	27.155570606009	30.7345621950962	18.8576152679608	29.4009776654377	40.0715137064288	16.4127424895537	21.1342227522476	19.2482730820600	10.7112714671763	21.1021366037769	21.2603108740967
9	20.8850140553041	20.5253913869288	9.12008729692	22.2316304780311	35.7017810691939	25.8868638306569	17.9452030941987	17.4436840650594	6.90794864890774	14.3785313553357	15.8165399297834	24.678851376558
10	21.5901466576912	36.5091966474179	30.1397170708037	27.6243119025922	15.7430871105896	17.6735423755393	16.4134034729139	23.6499449287841	19.0959180705001	17.8160228871539	35.0573831775216	17.5846180839428
11	19.5006440635546	14.9797865575191	17.0898441913263	17.3839755109608	23.3936943564683	9.26703387775434	8.52485861465909	21.4662823125662	15.7988442618326	14.2549187586754	30.1647193612601	18.2207202259633
12	8.82550063399625	20.1515906734451	19.3683068018239	16.0484329930908	24.8784444090798	20.1320428216010	12.5283224684352	21.4833884164582	9.13804765633024	14.1332742956352	15.4324407484956	17.5634690560974
13	20.1904582728821	30.9087797777485	20.0509398429902	24.1192596371188	15.9757895189811	20.2703500464054	7.07940116643255	12.2530923684263	17.6268904578443	15.8014213282082	20.4415213820916	19.8078914143149
14	16.2119265013177	20.0983629638692	15.7429264080791	26.5777205388021	12.7212349715113	9.3437007149345	7.35979773069803	19.0367318502476	13.1536637984300	7.89121146589042	17.8652704628184	16.1848640059691
15	17.2909960874905	18.1432075379005	19.7084117453540	20.4134108400460	38.3085268899262	26.6848055589192	8.75164791163183	16.1247992733796	12.0222787075737	16.5952831518235	19.3099824397489	11.7456213123153
16	8.66803469982904	21.0301624606873	10.8754368016709	16.6706204607819	9.17984546424742	33.2907295073272	9.90009053399332	18.0213981624135	11.9511288375086	12.2664140168832	19.6959159804967	20.7307989845408
17	17.2774057869185	33.1479145278719	25.5790609677662	25.0647338194075	32.3907234532545	34.7605565974932	18.9082123890147	20.8579227552149	17.2752727174946	14.9287606062344	23.8572615274242	21.4680566928060
18	30.4366691771432	40.1528435902471	38.1077065559341	46.840056663561	35.4170838392982	34.7041091319686	18.4784907551688	23.1791921131881	21.4652019073513	26.8626823582132	26.3497289728681	29.7969533857463
19	27.3831199635468	36.7805460817538	29.0172640528924	24.7967439294520	48.4010889993778	29.0313458441162	12.9828526166124	28.2441570460382	16.5724114217099	12.7279427395071	23.3632947780270	18.562189928911
20	27.5290265623626	15.1880580343838	13.9365179674417	25.5010575235306	22.9451516626374	11.4274656765871	13.4760994023341	23.8514843710336	5.8001823820334	17.8043020192844	11.8726882526989	14.5913061964436
21	31.7875949966475	32.3745728034153	6.34048146239743	30.8598789654494	34.982934923674	28.5109660302091	16.7635251416912	11.5909102052044	14.0752819915822	21.2849186917890	21.4082805277632	13.7761082952701
22	18.5540128103847	35.8686520741239	25.0374020150374	20.2611187474019	51.5489125250743	46.2209809861615	13.3215095293001	24.2472971708631	25.8332946125972	19.626933801595	30.1839054165284	26.4840545026189
23	29.9801707797118	52.3966551938423	46.511924719914	34.1426221158846	51.6843374499173	64.3356307439755	23.6427217514906	32.1693347766353	30.8265945758837	29.4969184478861	37.7278637427773	30.6644723878235
24	13.0696969866825	19.2929575015748	25.7664552175534	16.0802474495616	19.6667003617671	30.7076017177487	9.3912946842621	13.3901932617933	18.2564209773659	16.2567457999283	16.5434756271083	18.3544009771912
25	11.7696620741086	5.89567474662948	10.7795569164198	18.4748662727114	22.390757600301	23.0548036253019	4.3484871241706	15.4399438815860	7.77950453475141	11.8227050116893	12.7765656702195	4.27674607479302
26	21.6945627038473	25.4990104606781	20.5140192360264	27.8406834915355	29.4177285403682	19.5443919293862	13.0794856011586	16.3160368905743	14.876438133225	14.0213446864523	14.6943855100734	18.260820133805
27	19.5538448727883	31.9478537605387	22.2226163125935	22.7941822345011	37.2719818173019	38.1511600791235	13.6962516481345	15.9634908154242	11.862147907418	15.7229167842645	27.5140709157806	25.2251945720224
28	20.7865704071902	24.0724811827928	11.3146971524218	19.4679574169600	32.2115995551683	20.0657554777933	16.3924636670462	18.8056408501958	17.5726868875602	10.1017937929829	9.348037338968	20.2800058371239
29	25.9377438487574	31.1012591018298	25.4202904952509	29.0943377974948	50.3489818554658	21.9366485926256	20.2820295168484	24.3224311811348	17.3633988387056	19.2150350540695	18.7787782734130	27.8545914546416
30	7.62892611525751	11.0247735767307	13.8257246765472	26.5415930561875	18.5361513798089	6.74367358123384	10.4559042360622	6.11931605321498	0	6.08865001567385	7.56500119194442	1.95154619410718
31	12.4323385363414	23.9423600987754	14.2838797532858	15.1842841580273	24.0584287254867	32.1463448960041	14.9980416391862	18.283605499067	16.2924100700694	11.1074019918054	14.8147852585838	17.0611639063214
32	18.9054959219592	22.4910025185328	19.6022015237310	45.5967826898912	27.814719147484	8.1020059828679	17.2648095477048	22.0916774139648	15.2418351813970	11.0794085464840	24.6903392397386	15.1848365994279
33	14.3164870140857	6.00465312013422	21.9456356163858	11.4653286519817	25.4850696287546	12.1706203975398	8.43103281244199	8.59001275824557	7.60176936246035	4.67174442546532	6.58763918262745	14.0667532534659
34	22.418844198969	25.1687063529599	25.6221626856176	29.572835764232	37.4364038035582	43.5419825142708	20.3064939635651	22.7232923634336	17.2417533021670	6.13864993923517	22.9479871748902	21.5904145022827
35	14.0677414612292	15.3445881097575	5.06681765708708	22.5924058733221	20.1128467116587	26.6716720391392	5.67706372493207	11.9703402309682	15.0214122464832	5.24620870760062	23.9686381886285	9.40799937971486
36	13.8161233921023	23.6852834714614	3.40065746006261	21.3119769390244	46.5612228109577	20.0807404101577	12.2134411602418	14.3303383229591	9.8286259171671	13.1300625134912	12.2914095696583	8.7183232811764
37	11.8700531260110	25.5538850473054	12.9815516995395	9.0254777195118	25.3967676887598	32.1573969112089	10.9928913257409	19.4257938684966	20.142778335126	13.4558966714694	26.2808279684408	11.2479088143146
38	22.1839430951686	33.6342675637536	21.4615315462686	25.4350394827613	34.3473957988907	37.9927060345652	10.0209224093897	21.0151780636196	14.3898220857209	13.4780820974812	13.9596696041904	25.1254930161768
39	14.0483878619322	27.1236866607284	29.9100248120076	39.7917183461946	43.5518572086971	16.2582847348795	13.4289540714136	11.8285799646628	5.35773868494989	12.9631740426779	11.1415295751128	22.0732783727486
40	35.1199362757888	54.808441132046	39.6850369442527	46.3411719894681	53.7764714101704	43.0141343290826	13.1080060536829	21.1884615417051	22.0760083060090	20.7985008372145	24.1156503632299	20.3707151154561
41	28.0864197195181	40.1067720397834	31.0165588324596	36.4949827324292	47.9385478947769	41.8231287965634	23.7931054935173	25.7799538232203	12.3256912197258	29.0890278826129	26.4229470295015	22.1505502763620
42	31.0810114366248	43.6106357565326	38.7515674044874	25.4924810547971	51.9100674580021	46.8040300478163	20.4054790466971	29.8793349731297	27.5235353451140	15.8138870297902	30.9553738904348	29.0138916048552
43	15.5770002672743	21.213392248348	17.2244868335973	26.0637581842944	22.3814451907488	22.4496952907410	10.5632277116321	13.7868857705919	16.5892052637977	5.54729473629165	19.6213427771834	16.2735069936318
44	19.6858533319654	16.5160898397131	11.8041430750282	24.7012822804074	20.9700269764946	34.9435749880587	16.3935878291072	21.3735230846536	7.73395882093954	20.1314257716715	19.9587638762763	15.0914069074579
45	18.0645959005239	17.4070152612625	4.9662734851419	16.7595595803725	26.7756036420281	15.2487971720874	12.2609193982788	8.48044174773911	0	20.387631965264	10.1946925641645	7.85029698992656
46	12.7655718973464	20.648036062791	24.3300941484347	26.2414450147451	21.5818257008217	15.1660521905352	11.9186012882324	23.9893963193058	18.3747743877245	17.5121053063863	13.9121587063326	6.9384120302781
47	17.6112409864068	30.9728798484509	27.5322672331511	22.6648612199696	48.1847352411317	31.8196563344932	9.5847213084842	21.9307925500545	20.5230385364851	16.8178249830897	32.1329277160087	13.5767386081060
48	20.4382856215072	36.8823156400307	42.6522739977743	37.0298659652646	42.274985455136	49.051587586225	16.0155641457579	19.6321130633785	26.3409237225565	11.4974290817248	34.0641747548265	21.890248919519
49	20.6404715044724	38.7005553013314	34.0753325939169	39.4772065556874	48.6598495496483	39.0565628057632	19.0817254568109	23.7892103853390	27.8025714989366	15.9330326917158	32.5162811402286	27.6548807536432
50	24.3683122450688	34.0443309107309	12.9133361820799	25.9307830261951	32.1921821978777	19.3272391350628	16.9725589390208	22.0005111013008	23.2651862522006	15.7236508943302	25.2059383207145	26.1235905636529
51	19.0726965081805	20.7335034124879	23.8693861587531	24.6225452154598	39.8592408759596	22.7600564712808	19.8665138240206	23.7057163237172	14.6782302493247	15.1977064450123	23.4841084356612	12.5279635717363
52	28.6847761208254	38.1859830437298	26.0465915350274	38.6720893567151	24.6582854438259	29.6661469821929	15.7148890007843	21.2168370487468	16.9041913060656	18.3960623105508	27.6463396054411	16.4202509680815
53	13.8492075527572	17.7998757601335	16.7717141212261	15.5551595576181	30.5029625857977	10.3734900814504	10.8179704777988	16.0593962792016	5.07575747206207	13.9997015092577	19.4360011212838	14.8600644933715
54	18.9889864005677	25.1724979674943	19.6102008984453	28.3055926960207	39.0004777804559	15.3535469355238	15.6671861926509	20.546802168597	7.8848230999795	18.0431654812576	28.1603172512147	19.4976857489154
55	23.2226855441168	35.4295680571881	15.0622476960043	23.3695529606589	56.5469902789614	18.7958041837495	12.6807738416189	16.0775897622787	9.10758034244085	19.6060867350484	23.1007402180636	17.6662311613030
56	5.32004025190629	15.7375914878108	25.9530562123758	15.7120566348976	32.6033335395592	13.7409622820961	11.2773431413306	8.88195373558764	4.97703450902979	4.57502375819309	15.5289467471524	19.3939057026147
57	12.4136516669957	25.6186061231783	11.8236557861995	19.9787077661428	28.2461264435311	20.1727763555088	3.80554938680171	19.3551407032483	6.81997585885051	11.5718708605526	18.6006827190474	6.62204464503036
58	6.95502899083855	21.0850487032358	21.6097438968792	21.0532022471132	37.2864086792732	24.9838973174967	5.1368985504918	13.5781252502253	19.3999457485442	6.4631007395376	10.3051474700667	12.5998347652388
59	19.9104501453012	22.0918853511968	21.2316810092709	29.0944623360966	36.1344193078921	36.4134502731129	18.1840106405188	19.0196341001306	17.9657125587063	16.1908791647621	24.5387482054785	21.5381262546792
60	30.105893597204	39.3522906079479	37.4499725623253	32.3748803732225	52.7280022764607	44.7226519455644	21.8335368650357	21.2123841122528	26.7034207925151	18.8978215203624	32.7151692433123	27.289577787632
61	17.2088115741615	24.6377821034911	9.7294655983235	31.5634184963470	29.1853237995456	18.6556033979627	14.6678104947930	21.1757584343434	10.5693406758899	17.2423327793163	27.0740678018191	16.3125823919070
62	25.9175427206508	45.5066699234328	8.22023369041695	37.4073337169679	38.7024512582681	28.5047913592898	13.2733464348632	30.7621629480976	11.5519514461886	21.0325032385278	28.2541519924581	18.3020959376918
63	19.9347403851301	16.7954669559069	27.1734068636383	10.224639884475	19.2234888840224	37.4603860893308	11.1336852284397	13.1636866721494	15.9976246219077	12.9504725668188	22.2547280051305	18.3513595899805
64	23.9778905063143	25.9080313676060	20.2417365305951	31.4078200706561	40.0063511668392	20.6170309490717	15.6340553221486	19.0009515327418	19.4773453274413	19.6045330954636	12.8413108138153	25.7030107176071
65	25.0793766260260	30.1301152035783	11.6627542750500	29.8521643962785	26.4580868549785	28.0727487625317	18.6922659483879	18.1172491618161	14.8970068115182	21.1997569979355	28.216959015357	29.0958995297397
66	22.1394804758867	32.4033660212644	19.9958624007317	24.3519361719921	29.9446288639029	23.4920860165565	11.2383248499443	17.7179087331101	15.8719116381528	12.8889364505892	14.5828619658803	10.9336918082786
67	25.9044020443067	41.242048654209	24.0010788477245	32.8903438878100	46.1188088637613	28.9975870658739	18.1011793978110	23.0476079650538	17.9094520483365	20.8848210036564	34.5343538171873	14.6296964531570
68	20.5425543893101	16.5764769167532	4.86925391158039	24.0415829908594	34.5533508812049	24.1173892943109	13.0478772422053	13.3996063751571	8.15184698150562	14.3707274408445	16.3072729034070	4.22453057989253
69	32.4744559203584	25.0876418200244	19.9766761265022	27.2687673805777	42.2415177521186	36.1586062281731	13.8635069245606	15.6786689602321	11.7757030053182	18.5322203974680	27.3181083334795	28.2148191541918
70	23.3291879316459	15.5351322068637	10.9497966553949	15.4502260806378	27.4535228601511	12.7717897303298	16.4129541660012	11.1575002993732	7.79770181451854	6.98892273221048	10.5639619013880	6.03761489169721
71	35.5793740787328	42.1155402049094	25.1987541408626	36.6527607008494	36.3471139410568	34.1189579690009	25.7601130802991	31.0819871741411	25.0048784847251	20.1588999501668	31.3011827225849	26.9011088447431
72	18.0846259546530	27.4148507897282	23.9938839788719	30.8863061000301	39.9043091809952	41.6855994044863	23.820233754328	30.6617173425416	21.0001558602991	19.3107726636307	22.8384515328059	24.7344816549931
73	23.0782778989320	33.464075028064	17.1583397789425	30.9418684873904	43.5164854679275	32.7974268641451	13.0346975497546	19.3333957972716	19.3373867168901	20.1883635480756	12.4583236552435	13.3998808002650
74	22.5496426030329	20.0148981230380	16.1751877546724	27.9175136793499	19.0200910871834	22.2838416999771	10.2792263412654	13.9559989760644	14.6684101250113	13.4301556501256	26.7644712163177	15.3017940804745
75	19.8270883581747	34.4403158409906	24.377558504968	24.2808462477090	17.49915189952	31.2652132635886	6.12802747123753	14.5891139065111	12.5414943983535	14.0259681182127	22.8312655190255	23.5321704489534
76	39.3818510035079	45.8910572257861	26.1440038347503	47.1909194462862	28.6035355779208	41.616491549232	12.6436742290853	29.9665209388847	17.6303128767314	30.2909478008392	32.8539838189917	30.4466700562464
77	11.8650362892308	19.1370010869972	23.7136097292613	16.6699237061658	28.0342680744491	19.5154867178543	12.6898486638043	20.1878393597216	18.6698721951467	11.3810173496743	24.5213981821004	16.8559049135470
78	24.1396692425245	30.4121894276762	29.9075232735375	31.9087312057344	22.0403415112186	21.1704780029827	12.9036045630362	14.9495953282207	11.5663965863516	10.2261676722314	24.8129337758193	23.6008526915037
79	15.7830155375542	23.5538360465195	21.8250959693721	21.4911490038911	37.6321728261714	28.2418077864622	11.2438503525480	15.7969294620327	10.5112946967103	15.8344617777846	19.5925862878036	20.3225505489319
80	26.2547041534444	25.0284625466684	25.5987570498145	22.9520163014491	40.4655791650301	20.8108960203236	21.6692778415648	27.3862970719519	12.0607142044230	16.9649226465736	19.2145157709790	16.7251769168752
81	26.1381655678043	27.2343098828404	9.35540772532669	15.9792425064664	31.3479441183827	32.8000903037687	4.0288943493895	20.2236286795814	19.6147876976633	9.50542406262831	10.1785177878575	17.9372729583959
82	24.8825071878133	23.3641034788712	23.5466919632761	24.8600291530966	31.6082330399677	38.9155621281629	18.3270601672336	22.0700188980250	13.4597092953311	11.707510340338	18.5394108868620	27.5035738105555
83	27.9363649659543	46.4287907429121	28.2410641416746	29.9331111270058	73.1788525535969	33.2363872808178	21.3683856182003	31.7045748438049	26.4561783545968	24.1603905269322	28.2802324929943	22.9314715933250
84	11.3181283659735	11.3792241135163	12.3419031221929	22.2570338343237	32.8665452190900	17.3834376670456	9.14613797165233	13.0745736740409	5.34957384421647	6.89213132979244	17.6669537196933	22.5582529490328
85	12.0703729307607	19.4609025712461	9.54215971043217	21.3743243025105	20.2769871952510	12.481118105337	14.4749115785113	12.2553189029486	10.4284198216148	16.1692023864945	16.5999207057932	3.20607103707548
86	12.2141810943733	25.3017627241665	17.4825387978431	19.3476142423362	33.6890204575868	16.7524043129326	10.895894868994	20.3604405386729	7.37617769502485	17.3386718794709	21.0272254064607	17.4820045681738
87	27.287118921875	28.3769812363992	20.5410244241893	28.3132635365172	43.8919854173255	15.3361934471828	11.7602166547355	24.784815639181	11.4571421695745	14.2349950406426	28.4571498593169	8.65026792888744
88	22.8596016808032	43.1616260888893	44.0122412043757	33.5035994755244	44.4473687735895	44.714204048277	22.1247003727824	31.465448825309	24.5820338864419	16.1969127964703	31.6403017332444	33.563001162472
89	15.2385470567932	12.0971626528414	8.95736760052977	10.9776687372789	22.2614925259400	15.8057681214035	5.03392149155848	8.87360235146534	6.66512517508117	11.3182894601057	12.9843282447803	7.68978135054363
90	21.7353845691848	29.5627348970844	33.8141202393543	19.5479527880829	33.0694733538958	33.8165729984825	16.1022297451809	17.9525358240503	11.8092079088169	18.0582659282804	25.3090501133795	20.8334559283368
91	17.7733681126127	13.3608228437225	14.2283328306346	9.29648527589514	16.6874702921453	22.8937905036384	11.0732889138833	10.9121219235732	9.98385601531865	10.5916108694204	16.6786815834703	10.3494135851821
92	17.5997905735726	21.0373858523410	32.1248971960398	22.9935090440998	46.3186279374356	18.9900829708678	18.8859854165501	17.5108229691586	17.099203114017	19.0430851218096	33.614499565999	16.0459109985370
93	16.4765527597525	33.3448377000926	22.9022434094231	11.4037256844902	28.8798365904429	25.4658863147423	14.5947289219291	26.1809688621641	13.3109318399105	9.12698665770772	23.0714760401965	22.8410747951106
94	23.3965538930495	33.6319774208709	21.6526056357197	37.3519993954724	39.4821122103269	14.3596163609119	19.827508362329	15.0701333571902	11.3874292292975	17.6551131184965	25.6300725497133	21.3899803558480
95	22.6715009932058	14.2772927334045	7.48605365733082	27.4895731408336	13.5363863952504	19.0749172732448	10.7867908570971	9.93683788796717	15.0713730888554	14.2873636712315	9.67996299553887	11.0347983907079
96	36.9056526896093	30.837388546015	15.1344913049222	36.4651561926413	39.6248579819743	12.6259833004331	17.7244303413731	24.4526397526259	3.15811297673851	22.965547315676	23.0315326875146	10.1673219170597
97	30.9044582285993	29.67468788612	14.4634741537117	27.0086165655601	34.3577366214232	26.2630463267339	18.0659115980312	15.2376367429336	0.492468372017433	17.0486404526175	25.0789504881626	26.3102885886350
98	19.0929028432988	37.4316272774352	30.3372431603110	16.3516941162851	38.5914707344541	34.1680924620979	11.7048731330783	10.2388760792384	21.9647269124644	12.8388597864448	24.4677408293076	18.452951019313
99	15.4632836115410	27.9969472071125	24.3849359725734	28.2510640093304	31.4318124642833	38.671200849562	12.6557602542568	16.3492426371590	15.5203265642425	6.90124276627344	11.0585348681994	19.4510537149089
100	25.7198975276345	18.1205635474383	23.4338355287652	47.5322352422621	41.2710474081891	27.1144211200092	12.7569370095145	12.888018215659	15.6377453784320	16.0436019059816	25.1373119035074	17.2927104209433
101	12.7945827946617	15.0926600847600	4.58154469874371	16.3724005376611	33.8429265424933	2.79758050971857	10.5416028337185	7.91030435394198	8.29340998903199	17.8487434500668	11.8173845591323	7.74268164137264
102	7.11851331903529	21.9340248773811	19.5946849875484	16.8636330824512	25.2374955539051	26.9156868378811	9.68029216821399	16.1861556936516	17.6821675369187	18.0576559763981	18.5773543024621	11.7436912009919
103	18.9300884219542	29.4893493073351	26.1940312931934	38.1896645523983	43.2702140571233	39.8192449388333	8.23688763029509	23.2043480009936	12.6924875023716	13.0196925225883	31.0928664578755	19.7698985114731
104	28.1019901276105	36.5367221731629	10.7871519753536	36.2904177133864	48.2541926123523	33.6550538927103	17.6625120097978	19.6323356899139	21.2476235160541	20.7478570367349	18.6961263951033	26.2777164591839
105	19.7156970340512	26.5810699918215	17.6312787289395	39.7335185682029	38.1055193832371	16.9906594010192	17.276301693006	30.2418994967252	11.7573374535483	19.9750026422236	14.8668686804258	14.9078295398995
106	22.3994827315348	20.8160685555958	20.3813730477088	19.7974559653327	22.4171645057213	26.3902311261761	14.1124485380989	17.8675384935106	15.1639632826097	10.2695347146633	18.6896339775494	17.6508751720759
107	24.4134148096086	43.6509973534527	28.1500040452321	42.4765653225888	51.4108402668978	35.4405690168975	16.9620972582069	22.3780308890941	17.2495870247384	23.1465774563643	29.7119788918481	33.1182780769008
108	25.1791152938993	32.7155962228214	25.0033172229552	28.4313232478067	36.0271450475339	36.9128872507221	10.466829779612	17.3546560130477	21.5522276255614	14.058477807314	21.2623464368939	20.6809060719983
109	18.4668390093706	21.0531488456307	28.6288677206563	36.7672094649912	43.319083257899	21.190022829582	13.4635055308303	16.2462332215793	18.7784570791883	10.8923972016091	18.7112234236237	15.3566632010886
110	21.7614130698914	28.7432470938479	23.7110183253029	35.5169377816033	52.5535435205521	29.0119696876099	17.9277260853845	16.3307530734046	18.4899508757586	15.1776607258492	22.6872315064842	16.1017872304759
111	19.4406096621279	7.62257728866614	33.5315737545842	15.1690142434519	15.4939653845675	18.2378050012099	6.82544488570594	13.6673622637076	15.9815334837795	18.0240635774328	21.1888558258703	22.7081399132886
112	12.5769463156264	22.4165898445000	22.2294024661894	5.93008753412477	48.5342058567294	13.2470258593752	8.70850559739461	22.0808559031619	12.4788169822782	11.361954180495	19.5102977055235	4.52064574148952
113	13.4395827732026	25.7066277493406	24.2114746129606	34.7569095239255	39.6290242353923	34.0210554661866	14.4346320102945	22.6563491997471	20.3307641161649	9.22360237425405	23.3604209640398	28.2503186018559
114	21.6361048285175	28.9223965332940	21.7427409567401	20.2369126154772	20.4854416313077	32.0540353300329	13.8466952064449	17.4093835575925	13.760398026963	8.99387996738894	21.5444019429465	16.1177833749397
115	20.1025954017494	33.5731013773908	27.9492276257369	36.5891380079192	48.916525213157	23.6792396431609	13.7951927459399	23.4416590513988	12.6654570491902	20.5623175284427	27.0319554000170	22.8872728028968
116	19.3645737693595	30.8425213452843	27.0341615332074	30.0752885888395	31.5916833152657	34.8934758029739	10.312377547926	17.0359227902618	13.9726509729719	24.7587631030181	16.6850185835347	12.9359475759176
117	23.9163737072731	38.4331510818225	27.2347619144831	25.8301317537641	54.6773684334288	32.9881095368536	10.4496012326765	22.3472772576906	23.6905207329538	22.0400720935616	25.8269836017398	15.5928548285956
118	15.7525928262326	23.9587325201724	31.8639816298451	22.9454756118028	43.4342983300426	8.97488100635852	13.9671374977699	16.1508058449299	15.3904900550538	19.2829826642764	19.2539908687475	18.3054033662284
119	17.2038644557507	11.2867578775100	15.7510857863220	14.219498050579	21.9561365268538	15.2396845223534	10.7352080927967	19.6729417995105	10.9309778206406	8.37570856444537	11.3862053388764	10.4723914635797
120	16.5547389107623	20.9809534012059	3.68668507836917	21.6809523050843	39.6944261867775	17.3787371438254	15.1367946494582	6.99302565786448	18.0533098949115	8.56300657700756	14.1156336047686	19.8205985289698
121	18.8380213953551	41.3775937092265	32.5088671089530	26.9471973580499	39.9151470759573	40.0297307562560	14.6817085796580	24.0833877808284	17.8504926473182	20.5973608704485	31.0316971509818	25.0511761305635
122	25.4561357100594	29.0767687012512	33.0646600148561	19.4373528931723	33.7923446121069	37.9631952899131	16.5713998022557	22.4190092314949	24.2677760307053	19.0616302431800	27.4012967797798	25.7606571333476
123	8.97269595413724	23.5690872098309	13.8351393467293	26.3534544906571	50.2522956161506	25.4541607597243	13.2685458867255	24.1474635029212	22.2620857275045	17.8950520550680	29.6608843518534	25.7617777563828
124	22.6647312491172	31.575188357408	23.3297838918908	33.7274463178324	37.0178487702343	33.7352478233254	20.3646677274198	17.365352363338	13.3629767911952	23.8324232015237	17.5143437143599	20.6872998435015
125	16.9270647966432	32.5644609791305	13.1728703473559	10.8470062753002	30.3930215818005	25.7215375506917	17.7416615507525	16.3665593935653	14.0100954502314	18.0963894597082	15.7227764878994	6.71250889630514
126	21.1261370385729	19.4169941998021	19.1368509048137	17.1405247557043	38.1121617448205	6.97813472999158	9.1277336707274	17.6200712831157	9.19069367268267	7.93433631735866	14.2108220909728	10.2935944132570
127	15.4953113656705	32.4825498210211	26.1362778906043	32.7772377964338	27.1157507260901	14.5492789753027	13.6638752910666	13.7889318338151	15.2899040387328	17.8345429367206	31.2326819377134	8.60332570629082
128	11.2025822122922	5.55751831723363	8.76191482298394	19.8299897277052	20.9385759825328	35.4405422518713	9.88152285955251	7.69473385078725	9.86015082468156	10.3281753954190	13.8949757282822	14.3383754987834
129	23.3872307964022	30.3800423014357	13.3505104579800	26.9069524200858	48.9414517694145	22.438925469595	17.4525032137047	11.2510652151295	9.37755897972029	20.6115515878586	18.7440237169410	20.8462728119071
130	25.0553165901395	31.6009162548468	36.6899264008204	17.6205325513411	60.8639826714365	33.1585915260037	21.8874403699466	22.7655337141515	26.0696333673581	16.8568530449777	25.2768013309206	28.4062191423975
131	21.5527042863985	26.0409971226684	16.9359914900627	28.1142672298517	33.7934714430762	30.4141836734124	15.2878522924629	10.9223380200602	20.6998830397926	9.30200646006373	21.0889231062270	17.8261449572705
132	19.4304124967445	32.1225199098851	22.1253948206168	34.03607630598	26.8359185942246	30.8769616772919	13.2924813091991	22.4547931360893	14.7032813067454	13.7946186623226	14.7873093252604	22.0232547639140
133	32.1680969918789	41.7106752922756	41.3015006112944	29.5984609954395	42.1741845296752	42.2102056377502	14.4826420607873	23.5519865566272	29.6652935865088	21.211907939985	43.3654001866625	25.5324092668627
134	16.1902143658068	23.7533594759003	19.7833814651964	17.6843373590170	30.5369021463762	25.5474476255771	5.51571340494578	14.2975137271519	14.2255940446075	12.8749990713888	10.9357302534780	20.7662883042915
135	13.4109929189529	19.0857909013471	9.30112918931494	36.3269500757054	39.7199511284741	16.7801433146069	7.05017341161251	11.3767351381954	12.4947162175661	10.3939376877122	10.1782154187733	21.7448534781156
136	10.9042992216254	6.73643208427837	15.3887081815822	22.7667511481442	15.742811993106	9.16886220201037	6.40358968904691	12.1009796540118	0	8.33981437146098	10.8513863521879	15.5313976753544
137	18.2574817167427	30.0857426813712	22.6664245478596	20.453087038971	38.0961491500405	24.8795360067924	14.2788302280563	20.7950466573332	14.4655634089507	19.2530796923404	20.1166874445765	20.2786801796508
138	22.8471441324369	25.322973844649	14.7465279505065	28.1390966507537	25.1854489367494	28.7763650721119	17.6570654598785	19.6660267618693	20.8178295556046	18.2706229487496	17.0426412068372	14.9542440865259
139	21.7659728380575	29.8008993979427	11.0254496928543	33.4543383261727	30.7652897283612	29.1657237421928	18.7333287483128	21.7034260501051	9.24837069774325	16.5876988023304	17.5459742857323	13.0456521339280
140	29.4622842663534	28.7468785293012	27.0613186902777	32.952287920904	55.8221067284408	27.4367274262958	13.3880649951656	22.3376830992017	21.9291295347634	16.5664546247805	19.0035264469197	21.8662099194453
141	22.8197134254009	33.342069984983	34.499183238821	21.2282661905361	40.4791552038504	37.3880575017334	9.58137562475313	23.8126643642796	20.9375904325009	13.3845870733548	16.9777681708885	20.5069442269776
142	23.1373903112959	27.5332724274461	19.6910705177443	28.5154087820562	28.4646300879641	15.9280159939515	14.7981097138696	14.7985111374426	8.0105460125691	15.8961419534377	20.8851417574067	10.5493702900031
143	10.6034460148459	18.9960513300207	11.8107349009883	29.5965397366532	58.9824116711864	31.4436559455044	14.7120916414545	20.9591141253252	15.7096489287842	18.6545589923124	21.6198996947442	25.3858130922576
144	15.9145206995327	8.41074875881986	15.7946943484028	8.00634792048515	36.613464329116	15.2538000096444	13.0360491788762	10.3613669932677	6.4471761866029	12.1291387954801	14.9833859526096	9.4451610410763
145	27.3339414651556	13.1973500892447	18.1655678407387	24.2976417778424	47.523353044342	14.8219073660783	16.1725666476413	21.5278134743722	14.9350415399203	17.3853242002307	25.4966111731201	10.1495938939721
146	0.345734106833671	0	6.94470385092357	3.09365670475132	25.0962405238258	0	13.8892850088843	3.47744924965745	0.0701593416065398	3.67198531915092	19.0577268783697	9.76713592413709
147	28.9938260859211	27.7390197382987	17.5696681953280	34.7379326220742	41.2489554549602	27.4648196929859	14.6938587376997	21.5417383365602	14.0114187770155	6.30249153782535	30.7887951376751	11.0056542632917
148	18.4898118713686	23.8384291815161	18.8031411869603	26.9816051625169	34.9561754454524	10.9000524598528	16.46834385816	22.1144565464275	11.3726002892667	18.4003073910426	21.9361032875459	12.8425947397051
149	23.0477884409534	23.1685962026243	16.9044748620873	23.3265861023710	48.0866448889621	14.1083636547241	13.2942759772511	22.2552332652125	10.9930863023728	20.0717397013869	22.8808962176004	22.3047840252247
150	18.9086555607923	17.6754801975155	12.4659409252011	20.4677559678930	29.5518164474843	31.9033474724038	8.8711372473132	13.6760637173986	13.1646225264664	15.5077152198080	15.8042481155320	8.00309641400642
151	22.4665404926047	17.2702151072571	15.5772382604459	28.7005961679567	32.0541145193796	28.6413163318966	9.29013735658301	22.0035118129202	12.8006485803935	16.5017361121163	27.5638356334259	10.8234801382428
152	25.5931829155402	22.7576859176916	31.7354568420479	33.1183790600888	57.3056006581325	46.253816179626	27.141103052877	20.3896269108507	18.7046304862611	23.7731946183297	21.2497304544816	25.0204608356914
153	23.5385122749993	31.3621171481268	19.6326331666431	27.7101558512157	35.7488967064003	24.0939803799002	8.4276187731765	18.4158191743948	19.5509682675182	22.9457900228242	25.9942130786616	11.9424412617775
154	28.6000401475739	46.573297723854	28.3078971228334	33.6425011585249	40.8844260652428	42.4367192285012	15.8410130891088	31.4864828395233	11.9035226379384	18.6766381608652	24.8440004202748	17.4578363525020
155	36.3910482617689	36.0500751236174	31.3122894863947	33.4843125712049	51.2975716570642	35.3529776626879	21.4288224066127	25.7582501190239	16.4679650281879	26.9734353252727	30.0240073216220	20.7154008642951
156	16.5211609486850	23.9948496391212	12.4490467913274	17.5303640264641	54.9981664497446	26.8215785499374	14.1460677545779	23.4757469062987	18.0348100002196	15.8823511423491	18.4434083154497	17.2461678658379
157	18.4495147425740	44.0821396053578	24.6474761509786	31.5976213733829	51.9450578704651	46.9688771731943	11.0894956555050	25.9364682955612	25.4614271843751	23.5995680685480	31.8676185228024	21.6400383366661
158	3.07086467335961	17.9265340544707	27.4696364548174	12.4952970707864	43.8861892571764	22.2430931236192	10.889016663801	16.9305988452708	9.84124629942604	9.00699214537504	16.6122859508404	20.2067582081052
159	32.4064791029679	54.4292603789088	34.8396630275301	40.421090684685	65.727397750159	42.0639007201439	25.1269997175317	23.5250313288831	22.8716206201335	22.6192032475539	38.027377277395	31.2250352965889
160	32.2444402938416	37.6019421448226	21.1918814844359	26.0374873206632	40.3404374135999	29.2795504189977	18.6550177013863	21.5719198730450	12.4099279756251	20.6221250992938	28.6234616866059	22.3544783475598
161	27.6359326281617	55.2309059588538	33.2606201462621	37.8081941026674	56.5718951272743	57.9141288724620	22.4968814829089	34.7367829743656	19.0482489226899	24.6300307950670	32.0402807965812	24.9845177001502
162	15.2208020394725	12.6508938201086	20.5977753737321	17.6028707596139	26.8708608684782	20.8083517624667	6.57844352401707	13.6724777159431	11.4213258084898	7.96880776666488	13.2682051065316	13.6000422871011
163	7.8135514991702	12.7621377309131	19.1046085423397	10.2237352117051	33.2627204837049	36.9021569738938	12.7626132813284	22.6114955102688	13.4818814513866	9.19234421823869	15.4905636326365	21.9679222320222
164	28.1887223276880	37.2234395882143	29.4888518077868	36.5210057079851	44.3252103914053	54.5000466822656	20.6056542683365	29.1935968506908	16.7927069665298	20.4076281229968	22.5970747296757	15.3166656312253
165	24.8974884631626	14.7697275406939	23.4467841024683	28.7000682456257	37.3894320205469	23.7441048939426	13.5405179864453	13.8367641532359	22.2373059176120	15.1167890010856	7.74888823048477	5.37587021690408
166	12.3581937604152	20.7147820489246	13.0906733238967	21.7977395792221	23.6292620216832	18.6697964756019	10.7075254565845	16.6881188247061	7.37282044734018	11.0417026028535	20.3064715731707	16.8175240682906
167	14.7122112966959	17.3637076892835	15.9953288361485	20.0488633048125	22.1950087373417	31.8223730104625	14.1702790836247	16.7892385615946	13.0911317820821	12.1576821824927	19.8430080233057	5.77159146536347
168	19.2179007571170	23.7228119051247	17.7651282467290	28.7234399131061	28.3507633056454	13.9463312546461	15.8856669511405	23.9728767465615	10.0634374883463	17.1117417043985	22.5982853606266	11.7279009788317
169	19.4632585977411	22.9697866452432	27.2229191680067	18.9169861204518	33.9760129162942	19.2202359879369	12.0708147371900	15.2477037190823	25.2451604576071	15.1131403250704	23.4312411669295	14.9542376884183
170	23.5478160331074	16.9479715969292	9.63475184943243	23.4207961473838	25.7352490503576	25.0741030934191	16.6676194488487	12.2517249935788	8.2512519430054	17.1419031296176	16.0672276380091	8.66231736215871
171	23.6179033704369	8.02862520147236	12.2435335397770	16.3296182307254	33.0079375885012	10.0014683065130	6.26497519358579	13.7888105395168	7.79638893897334	5.57160026389173	9.6820269926744	8.81629994073744
172	12.0743078312992	12.7434595963834	15.0952313966200	28.919260043492	29.8469529830785	20.498015332326	11.9444630799220	6.0314366535569	7.5948285114348	11.8735277130682	18.3265676266411	11.7729074392323
173	19.3484463398730	8.99160293402866	19.9929366390596	17.1397319714853	18.6508188650098	5.16010207243393	7.74156486861742	14.2626205434092	15.6718081757421	10.3858554087979	16.4370683339630	13.6425324281446
174	12.7312683310095	17.1316166643844	14.2783038345140	11.7193980173480	32.0938922671670	30.1123959548717	11.0903565756684	16.675900165118	20.8938142316424	7.47728161175678	20.4530529173221	13.4818863702841
175	18.7127851756156	10.2225493612497	21.6043607281034	17.0156725657826	21.2584600748830	17.6782618140953	15.0515708748461	13.2834067622453	12.1853611484748	13.5138218761695	16.4825814470833	10.1827029506356
176	19.4238640884780	12.0335097206460	10.2735344413621	21.4958815624108	29.1324766178847	26.2140534866	9.35908328384575	15.2444401133044	11.8254690567536	10.8322781307596	9.00180573331222	7.37106009910066
177	11.9701216865838	24.0100386644204	21.1137980755715	26.9005018570311	24.3142240288081	5.03692475664908	13.567126507922	14.2332692011813	15.4357206127072	14.0566740981881	17.243343200883	17.0682716493232
178	15.5185360119192	34.8454574726047	7.8565097011675	28.4949042842984	36.8933493044528	27.6081271903386	11.158583711821	17.5444337586989	16.0769796063990	19.8702501196806	25.0380725480205	19.2143534059759
179	15.725607118375	23.3736408375179	18.0950443368281	22.1614617362375	32.6346322083571	15.0706131764989	13.1803528928307	24.3753305703258	16.7737001429132	13.2101647977109	23.4037467903406	19.0253992723719
180	25.4237010249188	28.9359048680093	14.9670964103224	33.9195439663738	26.5701552133783	25.2043076918446	17.3621219008981	13.4728316988071	7.2790710239207	17.327591886197	9.10569837700597	9.11693708557737
181	23.5058229232505	32.2113828798999	29.2180901913037	10.3987700757957	46.6453300524451	29.0568559333763	15.0460301265027	21.3523315074625	22.3664948175286	20.0301306124075	20.2797396460439	23.091703904214
182	21.8199140585706	32.6153383750604	22.368886042651	41.0687028559052	35.1706381726335	24.6329175557836	18.8483311293270	20.2042745056951	11.1537940665702	16.9745226639436	29.9361112184192	21.2211680552549
183	23.2954276419507	19.2205190317995	16.1122406570846	17.3407910107314	26.6919115761252	32.7779827082396	9.53366656449095	16.1373287916213	6.99277104275101	15.2664751037086	25.4909189287176	12.7817016248573
184	29.1552996731731	28.5374576209803	33.5150217797597	30.1499449675904	39.0371923218859	23.2594766909031	14.4509581921018	15.1483832603070	17.6965629194302	19.6499692499422	13.0838583588292	15.9745615933000
185	4.53530546243554	6.60584417594342	10.1617942320975	16.8734607785168	13.2565716295668	1.40012427035933	4.68724276359348	8.59150646468647	15.5922774178951	9.88350345755175	6.74931167411551	14.7195718964123
186	19.7045495346373	33.3090807774807	19.0313726566645	31.1952668056817	29.0076535450319	19.0215431234522	13.1386292166823	26.2471213043302	10.1150280256381	17.3418470752255	22.3269678929296	7.79167902797184
187	13.5877402333677	8.94003299323734	11.6685795563826	14.5884192331359	26.6381292430316	30.9698010997011	6.33135238770452	10.9865707469809	10.6172568681021	8.80808614354944	17.103243166396	11.1357027712795
188	9.1903667218611	29.9153204771695	15.7921256950726	18.1689413420686	21.9124403685497	32.3887102702778	12.7825642190668	11.9758570719001	23.5211969523459	14.9113767336685	19.6919803278002	9.25248247520207
189	12.0949908155234	28.6352314203335	34.7802249922502	28.3151032246914	42.976889724736	28.8852743410574	8.0936347411039	26.1468435231896	18.2608286612759	5.47794941933343	20.9224085916296	27.9957392478921
190	23.4524028271614	34.8474289432684	26.2180615488970	26.129084786658	39.5035973056996	11.0668649106000	18.8624141328632	21.3043511558575	16.8942319425825	14.1017438036212	25.7815633802887	14.4096151085724
191	30.3246973709654	30.9250632890505	27.1100348428718	33.2490272273318	33.1563891860191	0	20.6200562997465	25.0021419007174	10.5013802659359	21.7801380094963	24.5273838625478	8.6316930982736
192	30.3301977496802	45.5603846163280	37.9885656028197	23.934017402444	38.6518104451134	37.5635027671874	14.1752524509415	28.7943761946213	26.540763558081	24.4819175178866	35.2541670560796	23.7182073632594
193	28.0171102457129	43.344940592899	30.7984670409146	19.1387666650782	48.067533672177	52.3398876040886	13.7959706657049	19.7264760954849	18.1796777493387	18.7313951517521	21.4930419208349	14.4381328428568
194	23.2927477102001	23.6816740783811	5.04086697384972	12.5822762989853	51.6624504499841	22.9810445719868	10.7862414551588	19.7955257090919	10.3868545158663	15.9492927348562	22.1377364259176	11.2002703674831
195	28.8880389308443	34.908343507386	34.3273155425299	27.1252809428127	32.6050845034125	48.7107065558667	20.3365700483245	28.4686721214434	21.8246245397364	16.2049042766883	27.7213357836241	26.3337546122312
196	24.0621429592227	25.7889274114167	19.8542267090848	19.7041085791042	24.4988466788245	23.2204003806259	13.3825434153248	12.0965486781604	11.5773601858492	20.5907639086801	22.5767903830678	18.3554710777418
197	13.4409133448646	15.4468187169514	5.98274013153087	23.8986031956118	14.1110862590055	3.87788643593777	1.49867560460587	12.1808150010360	7.15343154231169	6.3156116663027	6.51475277681264	11.6067376354210
198	14.7179988997391	32.4384413954608	10.3674353895360	33.8690791418679	35.8400364693374	18.0229917899014	10.4752176687929	19.2015666217079	20.6796549014672	16.7754018209340	34.1857931710565	24.3185382721752
199	25.9527877017264	31.9984324925656	30.5985135866137	34.515381353822	21.4893351632762	19.4599557006905	13.9322187820915	16.4945131986099	20.8482867531759	20.5000119110483	21.1098419393512	25.8332171064462
200	33.1807039452349	39.4704869101987	19.1612697826187	47.6540644961039	46.4503431806064	42.7169538043599	25.02716629794	32.5381806904318	22.0231645688999	21.4210839255393	35.0021693535825	23.7829133942976
