# Supplementary material for: Simulated data from a genotype-to-phenotype crop growth model for pepper
Source: Data Brief. 2021 May 11;36:107119. doi: 10.1016/j.dib.2021.107119 (PMC8165395; doi:10.1016/j.dib.2021.107119)
Supplement: Supplementary file 1 [file mmc1.zip › Full 100 GxE datasets/100 -- h2 = 0.5/-1816933046 200 0.64 0.48 0.64 0.95 0.8 11 GxEyield.csv]

	NL1-15	NL1-20	NL1-25	NL5-15	NL5-20	NL5-25	SP1-15	SP1-20	SP1-25	SP5-15	SP5-20	SP5-25
1	17.1047236140464	23.4080794517296	23.0422001292801	23.3382534997516	31.1229190695667	33.1296450985448	14.5842570411733	16.7346103705183	13.2907944568958	12.9857912178013	14.7807777500813	14.2744957617625
2	21.7265136560580	59.1394774501828	38.9425468466867	36.7479880478306	66.2636479118148	47.7388295201983	27.9684655101658	26.5803507723363	25.7604231954394	27.1418407490958	37.0923925130391	32.4597374379119
3	22.5325582043990	40.5144378460179	23.9873999049897	28.8050859802579	54.3478808218824	20.7542364267043	20.4654812590053	21.7057636144754	28.4604344420496	21.2312000105741	17.5623817315913	23.6482394957688
4	14.7823989170387	6.92746497835724	16.5041477842575	10.9114880523340	27.5377123324717	5.53831654232983	10.4905047254562	9.35995648162384	12.7037489011746	14.4067024374143	18.9082301669809	13.9717680473367
5	17.0536115859996	17.7337582176449	13.1655236132955	22.4739713539826	34.1126646023201	21.1678595710981	10.6129797094270	12.7924334381924	16.4786996977486	15.0244988852447	11.639850413545	21.9687171630603
6	28.5427199718113	21.3257316400470	17.9468064841013	36.6979585416258	41.4185752559835	25.9136492374409	15.0347913631964	19.6139697231514	8.9605493242718	20.1058652062878	29.9873980425621	14.2488494886485
7	15.4842903129630	15.6263447620353	15.9341537674075	20.4464771983893	42.8871788981228	21.9152397180739	14.5481879993335	9.37810827550058	13.4567950898224	6.69398627696385	19.2909775886772	11.6127047229932
8	10.9893142607467	9.51204933108747	20.1168052941272	26.3073295397450	39.1564622864318	29.1521761279873	12.8212268601796	16.0405284207729	6.21396486436013	9.01647821522842	22.9247389838021	13.7582422755146
9	16.6388781235188	50.7392147874925	30.7062065061757	25.8725196156354	54.8032770882514	34.2430254350527	17.4230278203331	30.7264155003689	17.4765602888580	23.1897817468406	31.9726941353317	21.2317553343503
10	26.0110373091772	40.6543845291348	43.9786713117904	27.9400898492800	23.5506993317733	26.9757191441291	18.6483681529411	13.1504728173131	12.3283842006946	12.8860573330877	30.3286036750512	17.0315242234553
11	27.158253867516	35.6075149353718	26.0811959578455	34.1476304065154	58.4629987685935	45.8806845702908	22.8505864829556	27.5406401349012	27.9362685438875	17.7986182007016	25.8721283903943	29.8627920537761
12	10.3899579499173	32.9414507102283	20.5142467363160	36.868175898653	36.0182010326073	33.6817774691748	13.6802104418600	16.3165517534137	22.2862148274974	14.8227869577337	23.4400623384893	17.0391408274507
13	1.25772811650434	3.08816230531689	13.9210527948174	14.6574053948758	26.3367688946928	28.2529539893274	9.92753731517007	10.0316349819234	6.82249007899336	20.348244276798	16.5537054617674	12.2434590777153
14	18.3515910497146	27.5457360045275	35.2203544309938	18.3779820682431	36.7706411055865	45.044916026631	13.7234782837004	26.8900126384798	19.1905176211819	14.1225425634547	27.9121995556066	10.4827770398050
15	23.4567176191426	28.3671576986661	22.5771758180312	23.2911418365681	32.5052144706826	16.5182200323823	16.017915469968	28.0328097218304	17.5054422980057	8.77630043980016	17.1048475813469	28.1288278279045
16	31.1082690391153	53.5277274729504	46.5532089148003	45.6095369083696	57.8828479422683	68.3907625055137	23.2229474514419	30.9640928494942	25.400793125918	27.8940236678199	36.9402204699649	30.6904012995877
17	19.090930368474	34.97969459862	19.6940687069384	26.2896920223613	48.2737348021219	33.4614076282963	9.84141630325658	26.0650381357248	22.999283556727	16.9361661175422	14.3256451001543	20.7112624821735
18	15.2426577868446	22.9566862155053	10.1350938972960	19.9568255461696	18.2124026297803	29.695806485561	13.4842238919554	9.67901460906608	17.7002969252962	5.37612072241116	25.2589362885354	12.3936176848123
19	11.5122537833603	4.28168712012031	10.0795281374419	29.5174998407715	19.0083297519404	20.2342823456399	10.8153735685268	10.4887777973500	14.1907666540144	11.6743636935129	22.3550554880469	5.09425058461799
20	21.9608699814027	27.8367091242206	28.4660261422357	26.6415233247550	39.1760313092188	42.4822191149267	16.0581141928973	25.9333888854547	14.3616980156456	16.3110811842204	22.9294939645661	28.2128103900382
21	13.6326800910298	26.9765643001347	13.9889116623764	23.5669598929138	23.2927170024949	1.19795924718305	16.6457903737671	10.6790430540535	20.3092229409920	7.99507081930556	26.6623432061219	12.6853430425096
22	14.9449160544849	20.3124933073159	30.4308726225412	22.5199548877845	32.0641557696123	17.2527224362238	12.6431995244044	23.2799045164711	15.0664368214641	15.1797229617843	24.2311003633916	5.7843575999953
23	9.30460268985729	24.0395100280674	26.0519361941289	23.2297631473923	32.0555146242042	14.2262737646156	10.9257084878398	23.8781520183151	10.5817928491251	15.1607119678663	38.2196554199764	11.5939785103920
24	19.0544120022580	9.37553247323311	20.4819001506622	18.5943790725304	13.1527230912308	7.26799741132615	15.5055002563291	11.0151863559789	8.19639297618449	17.674125445877	7.64450822103008	3.15192255506823
25	29.529973845847	14.8495481290317	17.2560371295009	22.8269753185516	27.0322958117787	19.0087107723039	17.8419954661422	20.6214332999404	14.3897827981559	16.3321171580829	24.833396006485	12.0185286165106
26	26.4338396602702	47.5185381536284	39.2718812851032	35.8503686232592	51.1497820426765	48.4234542997509	14.3210659574275	30.0034197884821	23.2706755729705	12.5687880479782	31.1232766547919	22.4671838083443
27	12.7808072823156	24.401183945169	17.1237143031508	20.6166164985892	35.6622031853247	20.9754159906223	8.48902766574697	15.2887923632440	8.12373436995084	7.78736113473675	23.0469380983720	20.7527572197796
28	19.0354906649704	29.4016825276239	20.4105655719485	32.0954414604658	26.2240635288079	26.9384009983161	14.6035295844290	18.5286348149550	16.3103162566306	24.8396583288546	26.1593363692806	18.8493656234823
29	19.2413554583422	21.3739664614163	12.4191803214726	13.3571100413239	29.0784562847584	14.3669616556147	10.3114750353470	12.0698948985024	12.0090624833811	19.2901221630188	19.4521809320084	9.54141644002576
30	10.9657057389871	20.6051356410099	15.6741348328925	28.9447885125046	33.5492426792916	32.0554117817555	10.2824769902996	24.4299359708599	16.9797536104064	10.9717079816954	19.9325268222761	19.4336348132601
31	28.3980061635983	41.713799959408	34.4605918644998	34.1775862355131	47.9545718211226	31.2183782133553	15.4611958643411	26.797565508453	26.4831561610634	22.9133511875135	29.4771496247924	31.084589722986
32	13.882285612949	36.1035175539076	28.0589097881722	31.7089659868747	35.3876950710085	28.3328318877128	10.5125954934855	18.1795535570107	21.0150107352060	20.8551612999231	17.6671222121237	24.0102600965988
33	17.4041012528179	36.4040470991993	29.0378134673852	35.3476719860075	41.1774284707611	20.4417052848814	16.1793389371414	19.1461388347810	22.0397855913933	20.4577110702403	28.6595603533926	14.1086064117437
34	17.0680426359063	22.5091072859871	17.9803934816732	28.0213688012013	39.2746382883857	24.0222845473244	12.9913658362837	11.6952840863570	16.2724247760479	19.7776740768102	21.0872581085245	24.3420732383502
35	25.3510488309051	45.5943088417803	43.9869689422393	44.0395922617197	36.2594288069159	43.0138102729807	18.3177254447252	24.7292740247787	23.2038585470712	28.63082766023	30.3262598458968	24.7618881376446
36	23.2869545984719	42.5543273146464	28.2382941960713	24.0999398325487	56.1188799547352	23.7662123912435	12.1922567016906	16.1257691274462	12.6709963992533	11.4862305828305	32.5154182424685	13.0001225464900
37	23.62288743863	10.2760630655885	4.90383568840305	14.1964355041612	29.9176529767061	26.2764167200417	14.6192884670120	15.7890988142654	13.4481592254783	20.0565096632579	15.6641775909328	9.36300107172504
38	27.0159548791407	23.9230422750636	27.8956834719722	34.3599260279083	46.339377041803	33.2911975685491	9.81816889137164	19.9797826547634	7.62713106927321	16.8879709080587	27.4376039860208	28.9475127487931
39	30.3332237010137	26.5466921507549	19.7014825103040	18.7074541505391	20.6304054088452	20.6433796645861	4.25549377548234	12.535035701216	0	7.12057797060578	18.4973002507758	19.4513266539313
40	21.5537266354869	29.9745601256305	16.1332983362987	22.2607736218810	34.5675378499647	24.7076988298721	15.0873771591068	25.1724389104917	16.2680823257940	13.1220509004573	26.8843175645115	20.7305810144838
41	0.0231582035762816	14.2067202986073	21.9565156840881	15.1757376766242	17.8456106149963	9.42124120269193	5.04809038693914	8.7340538877379	10.1263027092125	14.0647107413386	4.08558061194415	12.6733280839821
42	15.5679847025431	15.5680617772995	25.7354806518311	26.3631876123124	28.1068637407195	34.3174151838633	3.2798725973151	16.1949392030393	12.2411416913873	10.0373648221294	9.7446599025055	12.3251204848859
43	17.5217555607008	11.0800542643685	0	28.9312349686331	30.1840641056378	15.1953663190217	12.1874379256773	15.2667767298017	11.6508918489863	11.5526180007921	20.1036027480118	12.8649067762064
44	19.9712042277738	43.5273929534224	10.0051146597136	32.4211567456786	36.4260037859979	44.6577676711608	11.8396541888164	26.6239907528188	13.3462839444357	11.2265328213526	27.0378549404178	24.0861716040090
45	6.11338868673454	7.12482397253389	13.9492947964779	0	12.3919433422941	22.6108457848463	4.67691554747199	2.73390747418238	8.96236905063821	10.5981665019792	2.10921329649404	12.1439279436319
46	21.4845248271306	38.8919298994622	13.5647901829248	33.7002011970521	32.2121385515631	35.9100541075	19.4616715941035	16.2340467721090	8.08097474786377	22.2944663358863	29.7095222416637	18.9341942834996
47	29.0862969532905	30.9553901597008	28.0122299553816	32.0689005345972	40.8729773242049	31.0997957513364	17.4861634578592	29.1409718212935	26.7691108763483	19.1817855782841	33.106673426186	27.0051859123689
48	14.8850006769952	22.3874653725963	24.7341671489788	8.53458904207497	28.5854669717583	10.2273705296136	7.45879769281325	9.22161288587933	17.0079057587733	10.6368775646231	18.3000881097229	18.7288434067980
49	28.417713576623	23.7926201010449	9.65271449763172	19.2878540039	36.7490249737829	16.6649618926375	12.625191656194	14.4246686278568	12.5129357756286	21.1348540706846	19.4034812516901	19.2038644123227
50	12.1742331916409	9.82943788819954	9.05861079145548	19.0296709095617	31.8354030527802	37.345054329792	8.32004529207657	13.0742889181465	10.6451398215267	10.9377032988829	19.8732726353976	11.6777276681435
51	6.02158506591148	16.1841640853544	16.0995306125010	26.2745598320201	38.0764977254401	30.8771763247457	14.7626898606891	13.6467401673610	12.7342498534359	16.0864250430307	28.8825478469713	11.6054782926434
52	15.5072832688747	29.6506118626691	7.2778205202264	20.9528461603259	41.1170336476368	29.8090485914269	8.20967131037059	25.0119714029229	12.9843984454263	10.6217669787037	24.1786315999517	16.9208208561584
53	26.1552718578747	30.2556222823220	20.1516938421472	25.4666133681088	29.8309103917157	20.4420695446902	13.1242700379941	18.6781107828663	13.1284804230429	16.4872605310556	12.9901406920603	12.7697242212974
54	16.4720317598368	13.2129111619086	11.3599931632909	21.5915842246617	16.0134639119813	31.6533612305161	2.9528270084988	16.4160100969943	7.91053568876741	17.0663718904085	19.742088813086	5.73798946161174
55	15.4234606902758	24.6424853928096	17.0160413926549	0	19.9969294058828	22.7545087034160	14.6352499905218	12.8371501486769	15.3805729657385	12.0046176238892	22.2892679276448	10.9230100781899
56	17.3772062321113	24.6565891823434	15.6216308407787	29.0664004317605	29.2531591352713	20.7026965891564	11.2958105303492	19.4065659296871	14.1682614425471	16.0227047023031	17.6737599083468	13.2861809480292
57	14.4552457485537	28.189635629937	8.89043190034048	29.5632467542135	38.8912737357616	27.6172333128141	18.3617125597433	19.4241067943330	21.6243747242715	15.3372813458513	31.9837895194356	12.8266602259586
58	18.3853897442798	41.2345040071168	34.6353286080361	35.2340075907080	34.6554968532786	27.3767238025235	18.2233472531972	22.5511606024982	19.7379596718867	16.7858185526748	30.7098289531291	26.7814411261081
59	31.5119459184358	38.2270920764789	31.1059642727776	28.5688605663915	48.8730698209149	22.2518054539878	21.4380353402852	21.2264125144455	20.7117617193921	24.883416702277	14.0049220904149	22.8085165865963
60	21.8977265386139	48.0697862859326	27.8355616274033	26.9302012237482	31.4042795587987	44.7211342182611	16.6850244697502	19.2346299542110	14.4751752989927	18.540847795318	24.1952384893501	19.1310684514969
61	27.9160657612981	40.9151988641070	29.2304428680005	23.7287498955926	46.0721998443633	43.4965529085146	18.0503406560210	14.1592748114999	15.0915122101497	21.5644679646985	28.4851966462491	15.2424615829589
62	31.8866408785703	52.2693473747038	29.5413513828647	38.289774984855	38.6114578681491	28.2661299325886	27.5842039904179	26.8003471466786	20.7128432667092	24.8198071236100	33.7909266450431	35.9131499018525
63	20.7557707030001	22.002147533245	14.0672187112290	23.5156594625878	31.503573324644	39.0954090834250	14.3078337150665	18.0095923666120	16.3500724839206	14.7255778424176	24.8949984275020	7.99012987949272
64	31.2630812772461	29.0038364407122	12.5642693742166	22.5070422367261	42.9029412094123	20.3575970365637	7.75263235174946	18.5612727873592	19.2998683831601	15.1285001738183	16.8100913547387	10.8317577927745
65	3.77229918862584	10.2447949795167	0	11.565424080392	2.18917764022304	26.9923740869074	12.0047166304725	14.2163408350281	9.51498759827715	6.40252888080155	16.8489124053490	14.5551990168091
66	24.2307639425914	21.9580117717832	17.5083187991036	20.0538396255515	16.1273880590769	27.3385801150204	6.37105177945272	13.7033072019921	9.95939770460333	5.5116428928177	5.45202528285361	8.79569449603786
67	4.58175277058899	12.8926400803663	9.67854751247624	23.3974372708323	43.8709268108779	14.8834635506548	12.5132692792448	9.51861046291003	11.4864468382434	12.2575428561172	21.4404869502376	16.7291112512863
68	3.84964020553514	23.5610621799742	24.8301325409749	11.5753482117626	24.0083011529784	33.1695747404036	6.8830046003888	17.8558880305252	11.9176159626364	9.60215588202741	13.9134327624193	21.3259134817963
69	17.7738802118975	34.0484026740717	23.1223590777416	25.1796850477382	40.6556747217193	18.4880539252523	16.0053162740454	6.4980110455717	12.5770378737513	15.6384392860245	28.8187630885524	27.4064317728696
70	20.4634392938359	24.9086152412265	23.8544952402199	26.6151688027113	38.5394691655994	28.4835706578431	20.4895121636646	12.1265592144825	16.4543208071568	16.2854900096553	27.9137167492275	14.3885372313775
71	29.1010164926136	45.705096033843	41.6650426934394	29.9781927086995	54.6802756090028	52.0649836297376	22.2391574435682	24.2732803664551	25.9844226140320	21.0543231070886	35.4216096055331	34.15859678906
72	8.89219806568014	1.31454481186758	17.7584395105545	15.1825478209841	10.0345970374872	11.4753922767836	3.75314535712435	3.95402033632491	6.14866082150247	0	18.1929543070404	10.3936192157737
73	28.1272570645426	26.7594030898552	27.5242271549421	31.1932693346845	40.9723718568453	42.7438389699154	13.2053859709848	18.5307722897633	24.1977097195953	18.4582459953156	29.4613968988852	23.8989360425568
74	22.3377767631093	42.2727560248898	22.4393941661586	26.2527504640365	44.1097610959445	22.2211290389449	19.3132269670651	22.794502696017	20.0855346905982	26.9009937707622	36.3621712501457	25.4591841774459
75	36.000960475959	33.2297778315218	20.0761533425718	39.652296483347	47.7185947358687	39.7977850476151	15.1327758012200	19.0041234475981	15.9921877793255	22.6059092709943	13.8584473436463	15.7494210706839
76	11.8893103471672	14.5734534960060	9.62931116403538	21.5032760114685	39.2048143521921	28.2621195631224	9.13952853049632	17.5430747453565	12.3722444077791	4.77753655130996	16.0405185107101	9.47505218409323
77	15.7052551994588	10.0859353581299	19.3245500332534	12.7037736268775	19.5304614201318	20.8220002060751	10.1159498756239	3.62221704487808	7.44663182055976	11.2555604148928	7.67743181956909	12.5374759807363
78	12.8841397638861	31.045672289964	10.4435266724947	16.6296705957229	31.7760023598658	14.3572253690558	9.37304965309507	11.0506027028217	16.1886929100428	8.83610731714043	12.8569552643484	21.8730784105800
79	25.7985163970318	18.3324279418732	21.8920363624618	23.0408736058357	31.2560585696487	33.7760489570374	11.9783546081026	16.8843550245500	20.1650234505575	19.9844891665449	30.4581378854287	9.1610982960353
80	17.5724766908087	34.9167797349971	15.4822405307481	20.2747880737073	25.1436726635438	36.7177315144205	11.5189755715647	8.0920578678732	17.8111560502622	13.9977410833763	13.4678177508174	15.2250250423776
81	28.5098669605246	42.1954275234244	21.5699929518931	31.1624026620377	50.1271499551534	61.3777388461606	20.53806667673	27.9867578012301	25.3646564018003	32.0253970622517	34.0770264261648	40.6555930602579
82	17.1178977803611	19.1273720722768	14.4088404863251	28.6431029149991	21.5199784571942	20.3339200319802	7.04084133210103	19.7121693362819	8.66455435852514	10.8515881101644	18.6932397216082	6.50569498928599
83	3.66120357797998	8.26942469687848	18.2620850767146	17.4004094318547	19.5815994691042	19.728730915412	3.66904497759185	10.6773220905961	21.6953247939215	6.01329029802532	13.4338844995303	6.76502202746032
84	25.6585126756939	34.3887209902553	28.7318493684487	17.2842822333819	29.6174761962383	42.5011829101097	15.3177696790885	19.2141324452696	25.4330445414495	23.4318276768536	22.5700720244450	24.9455114525901
85	20.6876581576605	31.0900029918065	36.0265033449845	33.1966100220643	32.3568067171293	26.3313314995273	15.1578521113923	14.2735188438756	13.3961809528475	17.8089573277275	30.7684188412108	11.0789558946083
86	29.7512752357510	31.430521540888	22.5415510115671	19.2415683880837	29.4947635066167	21.1484067077987	14.2964353135084	15.0215610333408	14.8596764996328	17.3883067907533	5.91407919307028	6.83568408464137
87	19.9970352804122	13.491512481788	31.8565034213905	13.8514413228095	18.2016437103342	40.7241656927187	8.53856163373742	23.1264534567710	14.5985477010999	15.9896722460844	26.7859148986925	2.47217894479907
88	17.9538629994677	29.9472634187533	12.7977577587142	26.4528308133679	46.6549175331572	13.4886539180280	20.6155102675492	16.6398002401809	13.2529270462661	14.7744771828287	23.2195785907878	22.8800980833028
89	22.1649899770472	32.3272141331305	17.2325437286969	21.4173739845007	28.5121276940914	24.9931191293031	18.1265035692472	15.3402758432491	15.1489776784183	16.3747303541699	25.4713867588944	20.7789376582503
90	14.5115060089874	22.1786849877796	6.77897786082858	11.2652512824899	23.2047506540397	13.4982150291231	6.52467315035355	19.928198097814	5.14979827525391	8.90342686149795	4.44775884913864	13.1469049698376
91	28.354267574516	38.4159792052556	40.3154067853918	28.4697722501712	57.3961080396488	17.6552715049637	18.1057151354636	21.329075583287	21.2760745227517	16.5076151323988	29.2230278580974	36.0175793542820
92	21.2266226891321	20.4660211413921	20.1692252063843	26.9096985874952	55.3387381801742	29.0740942800615	13.0299361053883	18.1585704124673	12.6175340775307	16.5719857518656	13.6783140092639	18.6717528899343
93	8.58970945023283	4.24751925011253	11.0543955440962	11.9697870990709	7.5877372472842	0	0.625661525818331	11.0156255767042	15.1153659118989	4.23866735893592	3.50738198991459	2.30483476054959
94	17.6997771785002	29.0904465260243	24.3106935010993	23.2404218837234	31.7981169691611	32.1221495699969	8.43699950792988	11.4105342755800	16.9569920143118	13.0108113411372	20.878456900288	5.22198922998379
95	14.3529531231724	23.9846597062971	17.2631984487466	26.4714434200294	32.8363048009338	19.8960717692277	14.7942573008909	22.6196712321603	18.8676932291784	19.7494615730165	28.9939893560292	26.1974460937059
96	19.8121994747757	12.5554877642138	13.4851850603663	14.6639893696841	12.9527897542742	33.9085620159498	10.1509715368702	17.5829476701769	20.0506500226081	12.0344594643879	24.3194724560628	12.4505101791165
97	20.7657934280467	26.1097061581551	20.3163546740661	27.5174871471037	56.4782561359103	28.3128870396186	14.3796311000661	14.6864945299263	16.7596804680302	15.6472336704923	15.6664926860943	31.9728529264659
98	15.3811443085164	18.9463489318243	20.3100974553885	12.7494736505695	21.233711875964	27.9974658718136	9.61356167034586	11.3937410265217	18.7615388606442	6.61121373682806	24.5472894618102	15.6665185914886
99	27.6718518901867	26.3127634216785	16.5146129387955	29.5079505913803	40.5538111666987	5.65137811789013	13.9452721364608	16.3966076548007	25.9905170195142	17.8152387341068	16.7447613319246	11.8714660099525
100	14.9333210208367	20.1304130463673	27.1433815336447	16.6975826048886	34.9605910735024	26.0805342562396	11.6773518976743	16.9176298936583	23.5446558394404	18.9304827660978	21.5368557705856	14.0002097891781
101	21.7905194753162	17.5969159274684	0	17.8122807234721	26.101302232277	24.9098842600739	12.8803240920662	4.28881951215064	21.9146431740991	3.9652209602035	16.624509486176	18.3444523840042
102	21.3628532704781	24.1616886463260	20.7272417107968	30.0231673575793	43.8672862862715	31.1563148768977	14.2827473370483	17.8666117859894	22.3866556535032	12.2589258862097	23.5459390913673	20.0205163095094
103	17.7630082218707	17.5727444057107	12.8178922839887	20.820143845961	13.9669685342732	15.0409806860259	12.2115023724832	15.2016476211475	14.3658535749072	14.7187389009780	16.5268398508595	4.06807769649889
104	19.2361345561022	16.2607984917715	32.7941504283394	23.8431094303604	20.6128221506732	10.3134188105172	14.2180274938967	12.4373216671148	7.77836112957073	7.4659416773688	18.6755251192191	13.5089146123857
105	7.43489405301803	0	23.3410025539698	7.5027315843294	12.1853495158276	29.572614826445	7.57558708540696	15.9271830821780	2.54287273317924	15.8581589964661	15.3419143260955	16.9569657874986
106	29.6205695416258	25.1077828448003	15.4060219800315	39.6261843761787	40.449777846157	28.5162685178513	14.3925824278515	19.4756642671937	11.6275739829963	20.6848914128449	22.0927867804932	16.2256342876301
107	18.7862441612772	14.9824280922485	12.7795855524615	19.6613499127606	23.6310922180151	21.0756182489592	10.3343738491301	12.8694727992926	8.28790404948284	9.20468556715638	8.89376403007578	22.4291578895368
108	26.5426156108377	35.5132455907915	21.0208708314508	34.3823312886694	40.3677679296485	52.978545245974	11.831413930698	23.3795416328967	24.0028748797081	12.6017394233747	28.7024339451881	20.5345977909613
109	27.9788481414817	40.9104549762405	32.5457530795651	31.1380611633805	29.2571629412678	35.2972094156360	24.2957382884145	20.0356591647968	24.0735629786461	18.211244151392	27.9043602278779	28.5755538146642
110	32.5532728808383	35.677325770505	20.9695161224377	37.5150019921713	34.823581242267	18.8139329562300	8.79625185601008	10.3955380050949	6.1110603522059	25.9259548065621	26.5024092515897	15.4432827615651
111	23.9996808921537	24.2849778951785	18.7477094849231	18.7999913746345	47.0379081170796	25.601900207751	16.9788297230631	15.0710664753434	10.8848620924767	19.7245619069132	30.1617723873523	17.9989899798854
112	19.3936517931223	8.60827404529814	7.38016987577623	24.6543331165641	26.6443428055286	17.6247687256233	14.4567236282203	14.7354507622030	20.3193194338532	10.1065400242932	20.8946427280153	26.8506266650117
113	26.1044098800203	26.6043981989331	21.4337291424632	29.7365172602674	37.2199062119597	21.8815365441673	12.2608703047092	22.7763587877781	24.0116416116140	14.9201866573501	28.0508548858683	19.6750756822605
114	15.4156893077504	28.5281246144079	16.0954361377286	14.7473743102496	29.6385873427837	11.9419703931039	11.9603222392617	16.1955859734377	18.9152657513425	14.7233929320428	10.3592053482153	11.5253243404002
115	20.9973185227708	25.0641660239772	23.3954815586085	14.3772577433075	39.2518215111267	44.4335275044363	10.9252093717070	19.4866737028079	21.0571106514621	16.0874794724948	28.484488280131	15.6941461110446
116	20.5545487274163	13.2137404119098	20.3207894264949	25.4732866949233	15.3980824926558	17.832284904133	16.6812499828142	13.0377216468247	11.3318487139468	8.95259501211032	13.9430091979354	16.6615555602396
117	33.5695399590997	51.3663819626159	25.7000045222618	29.2850099469984	40.4324186299029	13.4222708800857	19.6600414740714	32.2710522073264	8.44558623169882	18.9744239554014	30.9708543443707	23.8196436699622
118	25.8865079429216	21.5215823476321	16.0151691287198	14.0836279260686	25.9742480738982	13.7020142445231	6.69493013384841	14.1746969142234	13.7259498281651	13.3073192290293	17.5655974258130	16.8084518267055
119	25.6862590135596	39.9785873922319	33.9744750465153	34.7324756260902	40.9867475907084	51.3841830882909	16.4845089917716	25.7386155872438	25.3755617776487	25.1860516664656	28.6489913394994	30.0982868061103
120	9.89996884927771	12.9639775787424	5.8713397385991	14.5166665214371	11.8493793976473	18.5142829184802	6.82137380250805	15.9597323312681	7.9291968932694	10.0540745099495	24.2586847263686	3.68301171071826
121	21.6768221368725	24.4927452256181	23.6309219555920	45.4328397872901	31.6475551123107	35.6772739487418	16.1810294820291	24.3232473498485	26.9112829238888	20.3186856084846	25.3761075610626	30.085396395782
122	20.8050108436096	26.1749660250015	18.7490214107479	22.915591245377	40.4530921213766	15.6077545656672	12.1289183527594	25.6777366541302	5.96069606129773	17.6498052810885	31.0585496902006	8.21422739607183
123	27.7754763754578	41.5658211560855	16.5608169601104	27.7137897121534	19.8338319356047	30.4587895193978	11.3897436633412	23.8678023211234	11.7636096782863	18.0996044524579	26.9752675399344	9.70821511345762
124	15.2766542161165	36.0219934116337	24.0559535544363	24.9363439910931	33.4163220696482	26.5817309340931	20.2895870634319	21.3745635570213	19.6069191918251	14.0810838259444	19.9216280692352	24.2282648728633
125	28.6962696733129	43.7827255620321	23.0912209913555	28.6660042947818	34.3884884247583	25.0527713444414	19.9224456782980	24.3106111165777	15.416307776176	21.3765678731069	25.6017191115643	24.6906396879866
126	18.3557113411841	34.9877410478161	30.6379517073661	30.3985667926876	40.5347504829327	12.9091281316518	11.3349740500148	24.188098429275	16.1073156841726	18.4583464106723	30.1760355661514	26.5555539990199
127	18.889658620055	29.0058439448109	32.5772416264314	28.1053821166533	38.8551188024653	6.44010422757832	17.1093308759021	11.7712382646460	12.6177761955361	10.3781663442830	24.4607311248167	19.3417060074653
128	20.5548408889747	37.6731155701262	34.9788946128131	33.3545616861700	36.9883604803878	47.8764241145311	20.8813632879741	22.2983839679658	18.1471598508055	20.9871415706177	31.8145835827008	31.7093622239207
129	26.4464400367442	22.5594822237104	17.9577639535956	25.0766549732112	22.9315544770168	24.7990345747347	16.8479677106881	19.7282343926692	12.1477288931568	21.5816814045711	17.6706525533131	18.0281866091908
130	12.8810565563990	24.8269583117253	25.0598246686407	35.5745130935392	38.5031220496187	42.4809766846384	12.8267115382906	24.2873042107431	10.5242977075345	16.5803970635452	27.2676064487280	22.0839548447019
131	22.1205771388136	24.9104570990423	8.40320607453252	15.9199628345800	41.527174689967	24.6282880997251	10.6434753209007	14.9534844440695	16.2648928171806	17.0470897451209	10.8048574243129	26.7697918419528
132	19.6908945907040	24.7736735500293	26.6073245962441	17.2873595957057	13.0268779654821	24.4201408417814	7.22400073457864	22.1521759936758	5.84842975632285	12.7678212206688	18.9427565437354	19.0012932935699
133	18.6781408206342	20.2459243441431	10.4890105612257	11.8225400646929	17.5605146690792	18.6385211077707	9.7351720444126	14.4544471344167	12.7773701607670	5.74242549473662	14.0507148205014	5.958443337655
134	14.1610123215151	5.86122834421691	13.1520942147836	12.5706634752403	26.6625971219226	21.9653990492802	13.6824635127704	6.21802219759937	13.6220558041920	10.1709655478009	14.1704158418527	12.2080454101721
135	20.634389912026	15.2986688446696	9.01430002345555	16.3925154193067	9.30568646901115	15.2644485545461	8.03616356925566	6.76172382707749	5.10282706154262	10.1886693571603	12.6525310644478	9.78690093024069
136	17.4867994285601	15.8002654996985	7.91084386671134	21.3669797146686	16.8193400854994	29.5661398745342	13.7368919999690	13.2159798736572	16.5377922202295	9.57159374593016	22.7960755958161	13.7528527657458
137	20.094304454939	23.1714771516253	7.78091818611856	28.6074384722534	22.6633663779293	9.92260675901696	8.1377472742309	21.6637510858196	12.1260451575987	17.1508215197959	15.8200148870938	10.9885333154556
138	31.8226818648794	33.4772937081263	13.1247494552029	36.4901025429477	54.3469589180529	14.8410214842689	14.7065148741483	23.6162640415638	22.4626396209323	22.8633778740854	33.9152820220898	19.5943950450606
139	11.8262838345069	23.0559286904922	16.3157525798720	21.3180744886324	25.8645397849861	26.4354369395895	13.2759546597512	20.1522208904588	24.071485389656	19.0465957730754	4.26886998700714	17.9268933059838
140	28.3694794518045	20.076477125759	8.24485169813597	23.2889715628136	17.8247464172755	12.2331495198272	12.3921507506448	15.8371186865003	12.8896154537635	10.284444234037	24.8362651994379	11.3529851700229
141	31.2612434052319	55.796494711683	38.5297626933109	47.1639130362778	63.6963851000032	40.0533175655892	23.9247134730682	33.4923567441825	22.0881583075586	29.7549004835887	32.5429994497687	23.1900887421661
142	27.1972714385975	27.1064121676041	18.8722236235823	33.0642008291363	25.3161076052063	7.18407605003317	17.3335784308707	25.3976505776603	13.5185648705609	15.0323587952949	24.4049726801526	19.3937475209529
143	16.5105231352143	13.4527149562601	21.5296550847610	19.1805670646642	16.0280174363078	21.9305563545634	11.8607441492416	16.6073358593764	20.4833566614248	13.2944412132356	13.1943430588297	13.6402178772141
144	18.9301163785814	20.193360300303	16.2289681565653	28.3162348033366	46.9749876414156	25.6705006827883	11.7989618451032	19.0951586005293	15.2398461778552	14.8515188277674	15.6915705766743	9.82163925616625
145	12.6853289442455	10.4912024741892	17.0682132162893	16.8195126987419	34.2055624069726	30.4868782391280	9.8264761143136	27.5936395643702	13.4554106698014	7.52154507629626	18.0062091517944	21.3518346227123
146	9.65781975919746	27.0876863829259	19.0202237465053	33.6834747160186	15.9576241810585	21.6099788845918	16.5635539121419	21.6046129769871	21.2219203855579	16.8666628969511	27.258492276203	16.0325084823385
147	15.3481385640978	17.6556332601838	27.9281912251440	15.5733526967269	28.1564053264724	29.4731753524909	9.26240358348378	17.7295458125123	24.8586058934058	20.9280761677327	22.7027847075604	23.4151559240254
148	14.2675489588109	22.0600346464046	25.1238908679841	15.7533677463996	26.9853822450511	31.9986215315384	10.4722567736484	20.815072128301	8.76008227229376	16.4292630957714	8.10885572250982	12.9978757071928
149	9.51482323050266	12.9909772182429	7.70790829898115	9.64584038250613	19.9598821478072	15.9035158759531	8.15370909401564	11.0485315489351	4.29052907547258	13.3658315299573	14.1008151060887	11.7854869231365
150	24.6856940881471	29.4255769938361	5.01202533063936	29.0413032550012	47.874064905511	24.4728721460603	10.6772898856392	17.7176119752884	10.9137862020542	15.1454141639242	26.8180030518109	7.91295599389637
151	25.5094120543994	48.2599026274149	46.5483493834004	34.4869059156973	50.0485486043765	58.4663242960892	12.1475407029205	19.8280805839045	27.5629221748924	21.4849458250640	21.5819192517532	38.7851079841808
152	26.333220973673	39.0619163313687	23.4264488218315	20.2045859140350	55.7489652001542	55.8340616601995	19.0071581468413	29.0948829180836	22.0483000789485	17.5184035391586	17.1981487487879	28.6335128899684
153	23.4130009975979	33.8661252536715	32.8274094190291	25.8041895750652	43.3935805628656	26.2770531978541	7.85333663855134	22.7559734999129	19.4001746940171	13.9298991270146	24.4347946618799	14.0288212518653
154	19.8064171705902	11.6444233655199	19.7736154028975	21.3635955919001	31.1783317362268	41.1640548522334	16.2175272963395	11.1872168829878	18.9329283412848	15.4414892018794	21.3690286283155	23.7731224664861
155	29.0817287452592	29.5652362106735	38.4023610684072	31.0279152376740	63.245096165899	53.4206695640652	20.5264717438386	15.8964076267974	18.4391047306455	19.9566627045280	30.4125765611575	28.5118982997194
156	31.1871815444299	39.6677292102981	28.4878552398729	23.5623917410176	25.0403771975080	49.9475104934653	13.9831673204819	13.3296536152994	27.8638941197924	18.5905614310801	26.6129808705750	13.5678500529397
157	20.9586453776888	23.2358543017653	13.7679668725094	16.7926277472465	27.4235095784789	28.1809124540338	10.1305570046415	13.4548170134752	15.9986322519748	6.27796211189393	25.4821468838382	20.2897662392664
158	14.2809533137838	7.41004059628897	12.9061692044843	19.1045450766404	20.6391979012609	26.5890753881794	10.0029668562916	11.6214528171093	14.3465664442299	3.95126678804648	23.6984011130149	27.1327014495084
159	16.1395213805415	24.4482103029854	21.6220894537871	17.5446152939589	24.510135797794	41.4320109546054	11.8051032083110	20.5593792550003	12.0275888609807	14.7756348406900	25.8755484851247	29.5491152867383
160	32.0734109108685	50.9867547254396	27.7649531528424	25.6735158370495	41.4544660083004	32.825253639325	13.7573938443819	24.9755720043463	20.6920968296343	12.5507712687214	28.9083415586262	20.9925687786633
161	18.6045367160794	30.9964930986315	21.6932681079796	17.9849283466204	37.7635767087083	22.9527682890941	17.1000339928374	15.6332140255842	9.50365973552971	17.2241412593095	21.1442805041072	7.48426520593715
162	29.7286927685549	30.1617739820243	26.787422931385	38.9258906822774	25.8850545167704	17.6910029883284	23.1047832474868	27.5831084071108	23.1469594489906	18.8249260900121	23.9545246169896	13.3274062951709
163	24.6308181003193	25.0252458918497	11.3875339584530	29.2219247697102	30.9944018467390	35.0363731512139	9.2944446637782	17.4905776352936	12.9409260885051	10.3393207608391	19.0527149781816	16.6716601655757
164	30.9350259803906	26.215234451987	22.6662761063445	20.7973679766590	41.698478855869	31.4107889519162	11.5758754212860	17.0270285124052	22.3427595210122	14.9819052231999	17.7769817774144	16.5307640487469
165	20.4503037622937	23.3487580664206	19.4008289190549	26.8891618682907	25.2615558002040	26.8081232872705	14.1708051395797	11.6865971754110	17.9290048265069	20.7874252076141	24.5201675526410	16.1484849741630
166	18.0731706479063	35.9018568378786	24.7366687630351	27.9616514313451	38.8988296562416	34.7912951521389	15.9677057794486	15.3108669895817	21.2867212876060	14.5464093587334	28.1670484983353	16.7600448111617
167	17.3156396295269	38.3408574929357	30.4587144099395	30.904889750112	61.1247408513309	44.2730057249336	25.8452576235643	29.6632537856698	32.5995103209063	15.0167529709772	39.5713170753386	34.0457360592282
168	21.9731071109141	46.530480142096	35.8729835547369	33.6809037979399	42.5179744550369	53.775786128853	15.5979852863356	25.0070120113606	17.2719743163714	17.2937447339190	32.4471769275986	26.4864119371450
169	18.5161576273125	23.7150723997719	21.2399108410129	16.1452248850970	35.5928782820079	12.4571259866507	15.2718828750126	9.45825361803939	13.8398064182120	16.4446080400373	29.1733032998007	26.4843128746996
170	26.1351266773612	41.5680332768289	26.6659877401226	26.3369776946308	44.7119642968407	16.7438627246883	19.7987773797794	21.8641452382128	23.2754890663160	21.5105359518681	20.7173045736783	18.1221594853763
171	23.0089897862857	20.0230452158272	13.6308936324819	19.8667852175075	27.4971454945956	24.3320559044921	18.2321541273495	15.1706048252993	6.29755871353462	10.3349230348606	16.2282187363094	14.031878731964
172	23.9187341115200	37.077225156921	27.5936169885135	40.9560480558042	39.2486362129117	42.2521809815137	15.3631926535258	20.1673528938057	20.1880111193373	17.3170467878067	19.639359457272	8.38758691167044
173	13.0789471379592	24.9350995665546	20.0182222997451	27.3565701257707	45.2795132343846	23.2906367624025	14.1077328745411	13.8572072135352	21.3075001276601	13.9613024975415	30.2838782361730	33.6930108126352
174	33.7489043010537	36.6620510786791	11.6810916684216	31.0390117414292	38.5355514997478	26.8406958582472	18.6618325867041	25.5067110857589	18.9420373547389	26.2002493027104	23.7436461024018	7.59352184661044
175	18.7032326133538	25.3088060568941	23.4832093833437	19.3723336386093	31.9091084098969	12.8490509703462	18.4965605900071	12.7935399225388	14.0062159914950	7.9980857337143	14.4125738205018	15.1815315677921
176	17.8784282531278	11.6787945733375	13.7306314710075	16.1648554432277	26.1136906350122	20.9927393276846	10.4217585840171	23.2240733206205	12.0551353394545	8.12749705995678	22.0553145971448	17.9212271311731
177	17.598439600136	35.1828331812174	17.2003705107610	30.0999578071140	47.3455200835631	24.3064577469716	13.7600534415979	20.0333686858903	20.8308372154782	14.8078181785181	30.1421507924206	25.7531823285882
178	31.2247191954665	33.7397820946281	29.3636861677810	26.3718246989569	48.3111663716632	39.53705012941	15.4123879968436	25.4802154588739	17.5154517664683	20.0029736287007	31.6360767888367	23.0380188641369
179	25.5134560523061	34.3885316178965	24.5216945667912	36.799529380982	34.0419328686823	14.5154721985981	15.388668365649	14.2089762324144	10.5967452087746	13.8916951407314	31.6550432236807	18.5126456002084
180	15.5330010749719	15.4999698663277	4.42009761202949	15.5018363937932	31.3607121882941	27.4616021312103	7.31640374220667	24.3873021992387	12.1553186158343	7.73493852572571	8.95996001113565	12.4385692680333
181	32.6446843698325	59.2657452166982	37.2888902250933	39.6292724521318	61.0494441028526	67.7825100693764	25.6872293655313	29.0745341704237	32.2885141761445	22.8842836369836	37.1874785537251	42.8978676066100
182	19.0245502141879	23.0582202277188	8.10923904875435	23.2992904438742	20.5889581919515	28.9292826278383	8.30723334456525	15.8916078337503	2.01751566736178	7.1218356523943	24.0038015772987	3.39141056067545
183	19.3039160734684	36.5339174413836	27.6091859969066	31.0846251773619	33.9590838974822	44.2966555196655	14.2971271649696	21.5700322125449	21.0734032311231	21.86754932046	29.4721490201403	23.6706811483095
184	15.7594186160513	17.7268363420311	5.75506090735235	11.7817398526693	29.3295362417778	3.98977977937935	2.22582226759979	17.2528568063009	12.5235647249633	6.38857155492735	6.94703163852238	0.97944527688954
185	10.4771594652834	25.7861280006508	20.3720537254485	38.1169655228303	45.9778216710189	24.0958379009806	13.8493267197152	18.3163924898577	12.3243330739882	14.5141557723904	24.5400890879818	12.1715867591741
186	21.3286414496662	33.7872549253839	25.2449057393669	29.5001637592504	39.7790552906944	28.1433186658804	16.7901431022733	17.4938818795538	14.4929283074084	19.4527079739476	26.7991267092079	9.32225569190813
187	24.9896230064452	37.270642429267	36.0120840839959	41.4443350055015	40.0978648531303	42.0723823146403	20.4556003554775	18.1892002139099	8.70817729406584	12.8513640601921	24.7684496516785	27.8698342052760
188	27.7950841284222	28.2858804013519	15.1054500505296	21.7132023151238	33.8838475770975	24.8569984919014	8.82071424993768	18.3548191141436	3.77577986069432	13.0746361845057	15.4098477868415	5.559389404424
189	22.7910049490578	27.2919006129160	21.4299358796725	30.3086484006372	42.7323677815544	30.4535488921864	14.8033313240497	16.9935772830806	19.3961367731202	15.5330752185593	31.4487977238919	25.5118752530603
190	31.5441806980696	34.3543370687008	21.7391519470678	38.5445064321175	41.8385539991053	29.5057832302064	12.3619410775736	28.4001964808412	13.6845979539313	14.7820554091932	27.1970190918363	6.87309469216346
191	15.9048315197330	15.5721877808682	23.2808439173744	23.0267573824683	12.7609735823254	25.7344081789972	10.8325352920969	17.291849732843	12.9664887559917	14.6812685354478	9.22357428032893	20.7027389839159
192	20.1973255198941	21.9879385336855	34.4546121780583	29.5934118884312	38.0686931915429	16.1050244171848	8.75621494687566	6.99786265180828	17.3082735089882	7.55771178518884	22.9899509996309	16.1569868322109
193	23.1238827203236	23.8478357340766	21.6697625466407	34.6864382559411	39.4676604403663	26.9921520352878	10.0769022077176	15.7400661491113	17.1940495210611	11.5516039153474	9.57245258585944	15.6604740724466
194	22.2711007189286	22.0012260717343	13.9717155743858	26.3281555364488	36.4486381440837	17.9580985212634	15.1273266678780	21.5963075012683	6.59031098489321	15.3370322497374	20.8643288932493	18.1992687978547
195	16.0950418671686	8.38614107197774	18.3803982688460	14.8766190905468	24.4822509248202	15.8512778953261	8.7153095206725	8.8638106851242	5.47016025804292	8.93637571643133	9.32032076387366	7.79136018223774
196	15.6120332676031	34.6510156469721	41.3628199403952	30.2493548018104	36.7310287591101	39.9386601699983	18.6820899838945	16.6588350582848	13.4031597995264	16.0694085207402	30.2724674302258	17.4914633960154
197	19.7758406708025	30.4062182707987	25.9029975304777	24.7593501300072	50.8537207466064	46.8275016868917	13.9358528600529	30.8414971141281	19.3073284433375	14.7069630868258	28.8459331116322	25.2521610406570
198	23.3582064632199	45.7608868624231	36.5482546522945	31.3846874918942	32.9909993712451	47.6709273653599	15.4581608597309	27.6804808806200	19.4680967217245	16.8643035255603	15.6030504688968	30.1596315500181
199	12.0114802179310	23.1907298292770	22.2681228423946	38.0151156444729	54.7024288351962	37.9650408046347	21.6476270081171	21.1231704557009	16.4037786312285	19.1792477441458	21.5448940589029	30.3051328291638
200	36.8273714591504	51.0618877857026	39.1223298451211	46.3212330313686	60.8666275438333	48.888031782277	24.0447387833119	17.1320775123838	21.342461867696	20.5499465031068	32.3994194621562	38.5991200602334
