# Supplementary material for: Simulated data from a genotype-to-phenotype crop growth model for pepper
Source: Data Brief. 2021 May 11;36:107119. doi: 10.1016/j.dib.2021.107119 (PMC8165395; doi:10.1016/j.dib.2021.107119)
Supplement: Supplementary file 1 [file mmc1.zip › Full 100 GxE datasets/100 -- h2 = 0.5/-1823254783 200 0.64 0.48 0.64 0.95 0.8 11 GxEyield.csv]

	NL1-15	NL1-20	NL1-25	NL5-15	NL5-20	NL5-25	SP1-15	SP1-20	SP1-25	SP5-15	SP5-20	SP5-25
1	15.0111163614318	26.5866293993884	19.6110479890038	22.5517310098251	17.7048681112498	19.3303406992073	16.8782336589817	15.2853133643157	15.6789998535161	11.5225630963788	10.4474108258430	4.81829941058903
2	32.1318470076021	34.7215501335962	32.1776020570213	30.5154479842034	47.4666618592212	43.0588832622389	23.8271570322586	31.5850587452507	25.6279601597550	24.7339562973242	27.5456844899356	20.1166011629887
3	18.8406326332213	28.4379666936802	13.3187946747403	33.4286727066025	26.2662798068649	7.68154888104357	18.643193428498	17.8743907322429	9.30178480322302	16.1796291436688	23.1563441206864	8.18284107656471
4	27.8064798475817	39.7088975511463	21.9339660535828	25.8178021537820	46.3354574056892	42.6339818667013	16.3236967787869	27.6415616460492	18.966345749714	22.7893947709764	26.4497118211745	21.8932553704852
5	31.4107002558494	49.6875497034349	30.5199897251886	39.2280685326357	32.9372178576105	37.6065749713396	17.1897028633708	27.6040379897867	26.6083224398941	26.5607831080472	27.8816459339337	23.0963203742719
6	22.2610598645279	14.3668178895119	15.9283301779759	24.0414717157559	21.3186339555029	28.5092900218546	12.9720003794114	17.3477072549021	2.99888965907967	15.8737658741309	20.2606405439816	8.96577010559232
7	22.2773020580927	15.2465567947115	16.7226033109207	17.9141433319154	31.6979060852592	18.6466980126350	9.64029848752137	9.77930787753884	14.1209494387850	9.98933334542178	17.2392134336479	13.432293178504
8	23.0685395716833	51.6654603852904	38.869593898746	24.4166611669826	46.4855246178405	45.3412475349008	13.0648605934284	33.0710183561030	20.0397801633181	23.7257773767255	37.2956138370736	26.6727819355893
9	17.8274189099116	22.1992698510977	30.7167335341966	12.2889796737701	26.9342999371554	20.2109476077115	14.4210832401007	14.2257677398978	13.3639111634825	13.3732300161445	12.1515844228497	6.55198141610148
10	24.7189170119365	21.2875597213083	20.1111897749363	28.7932942045125	44.3059603397166	0.93844458220818	9.06298049479716	28.399379377415	5.24381951339939	12.9908669219269	19.2421526659682	5.33687776721069
11	24.6914104924443	36.1472261713936	36.7748614861602	35.2605310733721	52.1976900128714	39.5249430661529	18.7051959599587	24.1948730464759	9.14687518685498	20.2213537970895	22.7814742684052	20.3996697338207
12	16.8505101385649	24.8637150389499	20.0919996634173	35.3903184352219	34.651752324593	41.4265814693492	15.3983308716334	17.4889954037088	16.2065779985514	15.6996425705174	28.1420783183821	14.8872242711399
13	21.2333164044793	28.4601149767064	27.8381418540457	31.9606779762903	44.26411681993	37.4213325621317	15.0849798328546	30.2858703015390	19.1612057361177	19.9431347047716	31.4604898410451	20.6570062638365
14	22.5257580422381	31.5761545213715	11.3034474897623	27.4694597117672	20.2984861902341	26.7619499460031	8.12696199434928	19.7721379860400	10.6505632810427	12.1461196612168	25.0127533723584	13.1571686319068
15	16.2153408102711	15.990197575447	21.5720242525513	22.3676997974933	32.6428906443378	21.9844146390689	12.1722939595234	14.9449672337651	9.57298724434923	11.3116232404463	22.7621578227225	13.4016695595711
16	30.6934119443632	38.8619085839693	26.5814182673221	25.0022737287655	44.8074044548235	36.2713837598358	20.9567504119936	25.8002225589554	18.6442080165979	18.0764674628512	36.3557661822130	14.3734845999733
17	25.0079903833534	34.3821081768252	31.6022423095163	35.816691043884	52.8775578371586	28.4094214106764	20.4774812402609	38.20134658543	23.9862746336017	19.3930997329645	36.8876744449204	14.5408211852557
18	26.6187842290693	36.2941779937545	28.4353924781516	37.0766963258930	12.4036864859035	25.3481596840379	16.2137827499385	23.0128963610356	17.4247281916040	15.2331435409375	31.1732198325167	6.79447314286564
19	16.4161509613151	22.9434805379251	14.4517677867873	24.9796059326674	34.0007379768656	18.3178637632710	18.9770158231761	14.0017462468572	10.7462796204804	14.5455849888992	23.2205873274077	16.9588339848691
20	10.0711954224505	12.6183337523380	21.8613568000052	13.2594632062965	31.8390546968058	15.7971258804539	9.56413102681516	13.5881514553225	4.68736572281796	18.4712079256946	23.2835575847159	13.8697668243596
21	14.15792344247	29.4156703462056	33.6528985046678	31.3913344519005	40.4063775893696	21.2873071283252	15.1789270869241	15.4508029227657	17.4044698803193	17.5743425660781	23.0839039870981	9.08833380780635
22	16.1822769547108	9.6436402857923	12.4981116815001	18.001388601608	19.6920851456541	20.8645300549907	8.65188091765134	21.8565218226244	19.9765889748050	11.0392897862643	19.1799224057361	8.26833834459104
23	19.7324436654484	28.7882733768193	13.1975669849804	29.8300753902322	48.8474124877745	26.96292903562	17.7347376543595	27.1349711795994	17.9514241543347	18.4239057173164	24.3204327470973	29.5086633281405
24	16.0619825289024	29.0240427616069	31.026487136682	23.4066260063792	22.6714017214899	29.7453216334888	16.2315119619987	21.3559671969374	16.9926392354464	17.0863848898027	22.1568267656071	17.6652291493723
25	22.0668947292959	35.2798115364071	27.4555716042059	35.7743752073815	30.7551393423682	18.5938361552037	14.7783848468382	22.4527711300343	11.7604917333578	21.3626267202046	17.7586079764534	14.6249060843227
26	15.7139235252004	11.7242126351687	10.2945994518830	19.699325210769	21.1441026820264	21.7436797386235	11.2825932996250	11.2555261512889	17.9805944312033	19.8277606086454	16.9426022735722	20.4788749791388
27	22.6180966479641	29.4295497665351	13.9431395904650	26.2584671233366	41.5034609321105	30.528096436962	18.5829507455024	27.5812400677679	12.8874579596588	20.1261609997622	26.8601533554917	17.7236020504667
28	34.7028655304748	62.9741567597964	41.501556418179	48.1479670913396	51.8127072048274	65.6612229417766	16.7513231490185	36.9988660575706	24.8789172298924	28.3488663791667	32.9133984736616	28.9610153571095
29	17.6104803591791	23.7131605251899	23.8292613004150	22.6790630915236	29.2481435960784	25.8323952043387	13.4933572633623	16.2185213155140	5.97564499839612	18.2544737652067	21.2662143360592	10.0812225410954
30	21.8175407458548	42.2423446612918	23.2595529875282	32.6363001189807	49.5354432798984	31.8666419665287	16.7706281461302	17.9241187383532	14.8553163950387	27.8618717040357	29.3387989300975	23.3448203021558
31	33.8265744848466	33.1871963077456	13.1658419646059	24.2208068238976	48.4588209630294	29.2588225893289	16.2844445888899	17.8668744276778	18.2157745936385	17.0806086081258	35.8987474807763	18.2224193403164
32	34.5368649122457	39.5731944455506	20.5909534327439	37.3277611691374	40.6301507647943	13.7068033905728	20.7087395336313	18.4042702422003	18.3330824075310	26.4633690329867	28.9255838308898	14.4262544644529
33	7.01875259588789	17.7299979823509	14.9443495387765	11.6253018861265	26.2862311849603	21.0201083581077	5.51215195051069	4.68801882034895	11.9951508836569	6.00758169722218	9.32204399310587	10.0501774794168
34	29.5118251493764	45.8116184395803	36.8217496777733	36.9808839826091	27.4173474133477	27.9575851904738	13.7193049848459	21.1781838175529	15.9895994368070	23.0326267129844	33.4101153629988	21.0074195171377
35	29.6941455188733	51.280062789775	39.340193846299	24.2121049067315	48.33815464906	40.7447721014205	20.0810581440867	32.6297460111953	29.2103961791992	27.1480651231444	38.1485290288108	19.0670450685808
36	7.52726440664749	7.87970006574114	9.84624813260582	14.9911800032346	12.6790395048896	34.0541683957884	9.49181055811454	9.89981887740534	0	8.66793944888301	9.85016524308133	4.59191595714282
37	29.5873042572583	19.434623168969	22.8005800844647	20.4381402871157	25.5237735488426	33.3319191342243	14.6570287566223	19.5948973452421	9.9484723669539	13.1049317207768	20.2170941787334	14.0186578623397
38	27.3920998276052	36.9629886592171	27.6614130887541	25.8712267867394	56.6651152875041	48.0492998161708	17.9641369812741	26.6922059565913	24.9919793710870	15.0194362189757	39.1954536249475	21.0410983388211
39	20.4033224521082	18.7049295048209	14.8700155410155	25.3191385289195	26.2927175897551	30.063047334465	11.6862389711509	22.9300354845501	16.3836537914356	8.99306206167334	22.8029714374577	17.0143478669772
40	22.3324681131388	27.5406303765369	26.1669870174282	34.1639280123693	41.1141805113476	7.42906845352799	14.6618435946764	15.3199274534677	4.12606492696067	21.7700544254105	25.0112603864448	13.6198531607486
41	27.0049398198629	6.7457487348068	6.93400082736043	17.4043910641437	23.2108210662039	16.8496573131873	9.21272052798105	14.6430158626870	10.9100290054726	10.0623591416198	16.5152106046332	13.6951253934603
42	21.077922107918	19.9351080140721	12.4102988276834	22.9044873263397	41.5267300142492	31.9165750967429	11.0632650383533	10.4148238830033	0	13.3012269485154	22.5998199202741	15.2651938932606
43	28.0750485567211	30.5511376460358	22.3727881284694	26.9338096048598	39.7049080638378	32.8960578752217	14.4190522357611	13.0055886342786	25.6215343362571	18.6406712776366	26.7449202297575	17.3306780693920
44	22.8988089596806	27.9105049555369	29.8670743617717	22.6827724891933	36.0910031059359	23.8653380428448	14.7336939798604	19.5338342764008	17.5448897805835	6.58323210032939	23.9367499350661	12.7576004842215
45	23.7671679085078	30.5865831771718	17.4713185451619	31.0365681587443	39.5474249344518	37.017665292145	13.0466936558681	23.008223477962	21.0930521365582	17.4383953276424	14.5838850833525	23.2163214928362
46	21.4603424323775	19.7623640607728	8.37029211080731	34.6613445894826	17.7210171913765	16.6356113145535	14.0502602069620	14.2515756012359	13.0268236950778	14.0465557908970	18.0928474363191	0.99342031151182
47	21.7418932111934	41.7349663847804	37.0140441551382	22.1512756638855	54.9677054289826	41.4044880367201	16.0077699341322	27.2955264078454	19.827660184512	22.9629676002169	32.1104012232902	35.0059826594484
48	8.42270608974503	8.26191931055421	12.4708499876776	27.6565674137446	40.608410413469	16.7034513306806	6.69389183198979	15.5945090871297	8.09768167359748	4.75980223354668	14.7408362706545	15.7690768810100
49	24.8525069053070	32.8844297594885	20.6750698238548	22.7556402415508	40.1808432256657	20.3830079263393	8.77385408221832	31.0212016193935	13.0059051191184	19.4999461735003	23.6257771961756	13.9773652659912
50	23.0563509602304	39.3947791570562	45.2293801801667	24.5512896362958	49.6765119606561	39.0050169628411	16.6964195288717	29.9195357097783	23.3382646743703	20.0446015117335	23.5618685315072	34.0660912229
51	6.91907830625468	11.7251176960381	12.8642803836152	16.1443892690335	30.5750196387043	22.2916803869663	11.6724718042155	15.0031688007219	13.6822620998699	13.0656729350436	20.1994954242171	13.9917790766161
52	14.1677523905470	25.6515474984298	6.09418919496420	23.9510728538442	37.9160173792151	3.79384063581655	14.4798768020975	11.8026359489574	7.41062931806314	16.0539005217892	19.5507412113537	6.60096742370843
53	26.3238623597034	39.9756993852673	14.3221774080173	33.2808558760288	46.2883241946909	24.1361177575493	18.8637741680559	18.9456490178187	18.853679597599	15.8223634868640	31.1025096451893	14.2912727578631
54	23.2374119972677	23.456432153889	22.8093542630743	20.0801937014399	31.3878187035427	31.1638757346844	14.9801922829311	19.2522947122141	14.9080734467502	11.9538706861308	19.1587232510233	6.92660873764887
55	10.6716659635232	11.5480298265795	17.9159662263245	20.2107102805949	21.5686402994637	11.7275153305180	10.1853160906364	10.7441351519996	17.6623203118845	11.7550485497550	23.4018658191008	18.1170478034897
56	20.7418163206909	27.3902775999579	27.1465140795175	15.3919711437714	46.7433673864034	31.2212627251149	8.57707545956075	19.7488276054149	12.5391605958846	20.8710984902939	24.3808603469883	20.3951630454736
57	39.6403105846721	59.564467327864	42.0181836861646	52.0956183992216	50.0420627878814	56.0518248352768	25.6939381768673	27.932352024344	31.8386053746039	33.989828043869	38.9694500993095	36.2685552378773
58	31.8119326970349	38.8094419396112	32.2153085117379	34.1662914242374	30.2349792424614	48.5492004020729	19.5649479250593	22.6377386083096	21.6596349350857	20.4825537197633	28.9900951277020	25.1172902857778
59	16.2864463334551	16.5702232937468	0.100227941046398	19.8639041689235	21.2153433093925	12.6231690880012	10.13266914889	19.8081444602455	10.8104075862413	14.5821214731053	15.9690620144706	8.34795457497969
60	26.4633075530375	16.4641992478989	9.68089789698337	25.7911645375512	32.6630537350410	21.7742279231659	11.4263742798969	15.7133893363090	15.1129745222268	22.7139791718084	28.6232135627713	9.35920326065806
61	30.6998973220149	33.3459748177384	35.9321211007389	40.2850889737187	23.0804026335300	24.7206228996139	7.32565664939615	17.1177891900263	17.5616978039575	19.3275600658337	31.0395324690822	13.2691766586788
62	18.1297835781147	31.1135643170843	30.2462908350448	29.3156799970254	52.3478342969943	54.2512229039297	9.90768779527489	26.4660296437439	27.8692732179735	20.5774315959928	27.0185921400205	30.605670404418
63	3.41290831548786	6.26149463833189	18.5920816577123	8.16685231923725	10.8120738548079	17.8071503922534	8.63619424706686	14.5671890354677	6.23978145459466	7.87809810465122	8.5116631928688	8.53811084477528
64	20.1129135600316	21.2818651543925	4.83516188396186	38.6383149269684	39.6736908883034	12.3471657874024	9.39390877077017	17.5151836485415	6.48890651648561	15.9790743239025	17.8959706185400	4.06796332713379
65	17.7603474531831	15.2508386326124	14.9196208512262	24.1113566783095	26.3137111371762	24.0257108863224	11.8347290820620	17.3055273936014	9.32018054030715	15.3196392597494	20.9493720999647	12.4524893365307
66	24.1655560316560	3.53891544047705	5.29335306795448	9.95506812955233	14.8807853048482	5.92289304236476	3.57795071580494	2.73133424546421	3.87917922881689	9.3857384067034	8.7386594873768	11.3557274910484
67	14.8767523477011	16.4142694033810	16.2129673633960	26.9398755462505	17.8605584078481	33.5021503799532	6.5812684441034	5.29493985971196	8.21956448604592	10.0651903947896	11.4373082744026	13.1642199826409
68	13.8441466421648	21.0559771149969	22.2541012142033	41.7028652240127	21.2232155617711	19.5589981508231	11.1306723147808	13.1473306165112	14.5098825268347	20.2652974443403	13.4661329434235	8.98433670189443
69	28.8538466545097	36.6117289940338	30.1795023272916	36.1170732991574	42.186813966893	19.2583150519389	16.9107465688811	19.7018297961553	10.4832381499883	19.8803965531824	35.9255700359751	14.0831908645599
70	17.4210163925079	35.3031974118072	22.3281445895050	32.4788212661043	35.4088695254145	33.3961857774464	14.6002574865323	32.0567708702763	25.508499235513	18.2093897494405	27.1024327375154	17.8717696269538
71	24.1908626731077	25.9785344365748	20.0467586478158	34.1231739386762	36.4694677624032	14.6353506656564	13.8920322700159	21.1387075099751	20.5967704779604	13.6512140981652	26.4351484458719	16.0143397968036
72	15.3210162284940	34.3358350709542	28.3255024682783	20.1650389027481	57.5559487833637	25.3790531686451	16.4206513150697	24.7196959281628	14.7084306127290	17.5425964979215	21.8350660917043	30.8059917679347
73	23.3835380323392	27.1385628016321	21.3880474481995	31.2439939004637	26.4229424683575	21.5628790913537	15.4629485173093	9.71138103935192	12.6097419131971	17.2290962813834	25.7947979964113	24.5534200555135
74	33.6914126389308	40.3279601389541	31.283729229244	35.9247096257438	39.7737337797710	42.3081463513783	17.5060901491564	17.7974826335379	22.0797327712023	22.4196872376711	28.0992804186528	16.4710296054554
75	19.4824832253510	16.9162660617935	8.90785557079097	20.3750808946295	32.4420490264997	14.9362803450314	7.67898680756335	21.7218313840470	6.4440893585427	17.1044126756125	21.8588308069985	17.195804240042
76	20.3779400284269	18.9000414937797	9.42382941792321	24.5855801962001	16.0750576174508	17.0316981575277	12.0949688247324	15.1654133096998	12.0520041037670	17.0509863955511	18.4526521114727	3.96565444866218
77	12.4102531141700	29.1491897684929	37.7508884984059	23.8235875170872	35.7388713926605	42.1793356338105	12.0537253312138	27.9503986076027	14.3106499271467	10.3382790865560	27.6905012217915	20.5693397677198
78	11.8470604903522	30.7627747441243	37.1628307000854	27.163555533778	26.6097958820289	25.1149384336932	15.0887599773538	32.2033893972762	24.8741882962622	16.0676033588735	24.8603497772415	19.6211397912968
79	24.5813028920951	23.2756909286248	23.163915801763	11.6343022209924	40.2440097355999	33.182930183726	12.6528509631535	12.3284320942943	14.9319261439337	20.7897253850814	23.0967339942987	12.5248045869196
80	6.96956335973607	1.54167038382078	16.6335565903437	17.7289071704742	19.1880196923769	35.6991048564653	13.2261577689680	5.61289546210013	8.81004889698847	11.2877078550604	9.4989803958843	22.9081311632577
81	8.10598017881477	17.4879234638568	22.0176438833319	18.5689902685299	6.17117351416376	9.69424350358736	13.2251868513346	10.1027199159705	12.1551703737498	16.8665228646978	20.1790043431551	13.2322198817949
82	13.7274977160328	21.0365169406184	28.4293534071672	29.4411441117175	50.3660887361233	18.0983970718379	16.6690096665949	17.4330820526933	19.2021648894882	19.3005872077546	29.1718165860004	21.1121659596490
83	13.1034734853902	13.1553897030501	9.2913721591535	25.3206771995217	25.5238681449996	28.0876417317060	12.6338106707601	14.1236820545831	14.2620853749877	9.80142907615067	16.6320191993460	2.04596654631344
84	21.6730394192622	31.3936664359503	26.9554092179161	20.0830829620190	20.3629259792601	15.8035824208816	15.3883110435718	17.0748043799326	20.5138984641746	16.6217930238424	27.6219166191416	23.8441081274030
85	20.7384582392788	33.1743201754651	11.5265134548503	39.0983826396041	46.3130269402632	26.2709282044959	23.7011051713743	16.1794576664735	17.2556681191993	24.6320174428485	16.9770940632180	20.3668700276450
86	14.416264549988	21.7918857585008	30.0547173545591	20.3947625415603	33.6690700550013	27.1903643677431	7.77600956591112	11.8233294796109	18.1874879049806	10.3431851963204	16.711149238621	11.4495337678443
87	16.2529702545621	27.6228133043469	21.8758319109098	20.2353554860676	44.6843702835851	13.4370666671715	13.6768670894450	17.9707986542559	14.1965344030369	13.4245028597681	25.7677577767119	21.4784287935197
88	8.91751134983778	15.3440148462738	24.7529032667745	23.2343535933390	33.2682085302646	22.1006153552001	11.1444161619171	18.8063828666286	21.1415408658725	31.6760457698089	9.67481253553775	24.0695434356931
89	22.9148252801685	20.3412360464087	28.6943923282051	12.5466198494415	26.8635673653607	36.6359985458066	3.28729811887926	11.9776718073323	12.5794522448103	8.40318430876676	15.6044366015864	24.9481775530418
90	13.7930378402903	11.2781786678674	15.1849801366552	18.3200339384269	26.9895983467947	24.9221626725321	9.76332083750884	10.7869630733262	7.28340910639645	11.3653654547481	21.9842176519101	12.6424555238291
91	24.4154111105883	26.6429845297835	23.7868081406254	26.5856409072590	48.9414678739317	45.7817588884263	10.4264624353473	26.4675281042137	17.9045606225084	21.546320248419	24.2338978493704	14.6876672001781
92	28.8046509618533	20.684678458182	22.6562914946169	19.837555268438	27.3169007744036	33.3877688527147	12.4763078672052	17.3201672743398	12.0424039868106	8.94244516431868	28.5939191934583	11.9048158939865
93	14.7342980562991	18.4846785185443	14.7880067055590	29.5123363911803	27.7694888580127	32.3242319277563	14.6837522459843	20.7548187025230	24.7831600229678	13.1368728307036	18.8114310593286	16.1190216982000
94	29.9101772118582	14.3164318522777	30.1092267322055	16.330588965304	44.7643235659971	24.8087832922864	6.62601091234738	15.1854555975982	13.863806324221	11.1176734689579	23.3936413214398	8.94499104315518
95	27.6629014581858	44.8031330249054	25.3880532536842	28.1235595842731	55.979848892209	37.7853054134997	22.7785011186754	21.1643812426617	13.9410858581192	28.4113364489195	32.8735278580951	20.2841498250065
96	3.35023338313169	16.8513076329435	15.0668162061921	11.4266256772280	11.2599474719011	24.2869084592373	1.41717002205541	9.22599048676793	14.8607130823305	6.91056031532766	27.8947866896129	19.7383701241205
97	21.5842758648687	24.4423816458537	8.80698868893854	31.6868463243346	38.6609573838727	22.5223006319726	15.558802068727	17.0520032740611	2.30616904300833	14.6522599625607	20.7682373388283	7.9802105862559
98	38.3237858567788	46.8482579588653	21.9071231025105	31.3038120369608	52.8277761726802	23.7495921946169	24.3454539913311	21.6229815673349	14.1258797720347	18.7185750943257	19.6109561296729	22.2957778462850
99	14.7829885412811	30.8889952561959	20.6027329806888	23.4644060753620	32.0982260762617	40.1249052640457	16.9083923546485	20.7529344549132	18.5098816020609	18.7033059140938	21.2687271017135	9.65523393644737
100	21.9220455534458	31.2667320502336	23.1895594688593	39.4618997357139	30.4419383699339	36.6830344189393	11.1928316720635	23.0778166683247	18.6757049058318	24.9227894685631	23.8228370228303	22.1435063036016
101	26.7638277083288	46.348700708107	44.5163405271941	34.9264989863445	57.2121241676152	51.0102118885438	18.2319653396812	18.0565381200374	23.604751048266	21.3089910259025	33.9314922493244	41.8442102450003
102	13.3418529638006	10.3905997496132	21.7759673690622	27.0766995400039	36.5543678769009	41.0421553394123	12.8289327415118	15.610008637259	21.3188035358793	17.7351173457646	27.4410975259088	4.09941274872713
103	20.0936900495861	30.833848067778	23.6433555918634	9.31733437401143	25.7738476645363	27.5584860579577	9.488366366351	19.4308493471715	17.1287521891562	16.2726761867982	21.7962388716665	10.6494569254145
104	3.58029017661452	5.35078042946356	13.2018823794529	10.9876604815846	30.5801078256713	6.01060479482071	8.16623799702109	9.91362402620334	11.3740458481426	11.0740801289234	8.05434412717222	11.8816506208242
105	22.570026934438	25.5783654572093	25.5351594195024	24.4771063718951	48.3747004974437	16.2975360324626	19.9872703717314	14.0834510311371	17.4902471229856	21.3833983615959	17.4420730259702	13.3024264228911
106	22.6889524447219	29.6173077387606	6.78023347759065	43.9567566674513	36.2403700693159	28.7845755927263	19.8776506437698	26.7557231949288	10.3213945554871	19.3686025353443	23.7452457844698	19.9579204757283
107	29.1126253437252	23.2887579516621	33.5286243411245	26.7818834773759	35.4360109349993	36.4680863402084	12.0345887013361	18.0600867010428	20.9276600952541	24.3046752764814	19.0857596874861	21.6983250665128
108	14.1824944697541	23.8275210901105	23.4326032586266	21.7872648881735	26.5439546209517	24.0114769347063	13.4315641481373	15.9972369963524	16.711168230271	15.816517749811	16.2777563527797	1.10703346654504
109	38.5105341735080	49.2676042866344	39.7331458765365	33.1544206136589	49.2766511998371	28.2590602650076	14.6301728139696	16.6679979958285	17.9458891412380	20.7140683262452	19.7797955216273	16.6245382055909
110	10.8394323250748	3.38733515253304	4.23321146061031	29.2974641307007	32.6368900426912	19.4714536312335	16.5773697766928	15.1447647100274	5.64782381427884	20.9760929603167	9.16265730589167	3.74917030813231
111	27.871948357133	32.5358097109859	27.6401496814732	25.885219583341	35.3928928688422	47.2010994018078	16.5240280054706	23.9061814346145	19.3818617143273	15.6478105947268	21.6537804693545	25.4637791350094
112	30.6720260242841	53.6496958474753	39.7549154997349	40.3346098110512	54.2670406857482	58.3854090257458	19.2530042300444	32.7104857429868	16.5685730223139	17.0590399630315	29.8891219064655	30.1480207540730
113	30.8703485874582	34.3560121224849	24.3111072592257	35.9558018674035	26.5253506469624	40.6159934277944	12.1735285164685	20.9184068880104	18.3543688199228	15.9582666388462	28.3034694064504	25.8595190361877
114	17.8121385150215	24.1244346064861	17.7645637673150	30.2975056322752	30.7458029927279	19.9133261440677	17.9161496803734	22.4107250906107	15.8826209489606	13.4615958875966	14.9434579452678	14.9806447868232
115	14.1145781975023	35.7242120500333	23.9939181803032	27.713306116575	20.3173543483166	19.3970029940351	16.5934214632147	13.6250313607897	15.9970074830420	21.9898469024526	24.6575503762834	13.3332616341600
116	18.4542915561302	35.658592853684	30.3729065760336	19.43612314853	51.6771562061795	20.1727376303572	15.0911976074788	14.2844574862665	20.4765792636396	21.5815287513351	22.9917860211503	11.3128045422194
117	7.25293075106916	14.5260995157325	14.3595372990033	9.65941025519236	32.8374147721987	22.1140674483647	6.54083230105772	12.0467975492897	13.4172766108130	10.6973460408988	1.84239036415743	16.9466610085978
118	31.1905917860409	49.607212274945	27.7087115895031	31.4495602207011	41.8240602814737	30.7262966094073	21.5402755285758	27.6619525891995	14.2290504045942	26.2605601223194	33.6266510466361	26.1394533019826
119	24.2823918937274	58.1120359834308	37.2230316128673	38.8731091294029	62.447005816688	46.9692567390462	18.3897817946495	30.6370775879068	22.6072070618874	26.2049103438946	29.8308785990258	32.2240386217214
120	14.5092726169511	14.7646849460877	12.2948689854987	21.4682994947709	36.4602206223228	36.1932139302726	9.58833976731095	11.1330983934709	22.6806946216564	9.1029072601649	18.018465900037	17.2124160265741
121	16.9827237712314	22.4185972690677	19.7543954968748	19.5267590174333	27.0010969024775	2.74722119088372	12.8236712165290	16.8990165609398	11.5282178724601	10.6567367107954	13.7065491906189	13.4968812547328
122	27.7205669490779	55.2452051937602	33.7196825226614	36.1671068431761	51.9163234270182	55.7765148632131	26.3038209808105	36.2751370393888	31.9811701210236	27.4922388513502	39.4733456524407	27.7194842271342
123	22.8482462168705	24.0655381846528	14.4572563132659	31.636729644382	47.5963819030636	36.0276872369747	15.2127341553051	14.7344580416591	25.0273848210779	14.7625145277288	26.960624041865	33.1886979284318
124	26.964035655991	25.8485407034801	15.3348846537306	22.3423413846634	43.5089512048809	26.4765084798951	17.5000527001508	13.1105169174358	16.6316624619538	18.1583404924048	23.72363619844	17.6770850141681
125	24.9288467030789	29.3183791029431	36.1465732723051	29.425625414704	46.9422641968015	42.7532453483916	20.3075256913416	26.9149986430649	18.4130449603729	16.5551997494449	37.1802679879774	21.2910665848142
126	17.3867460123707	18.2411750891584	20.7046254549005	10.3635046832768	23.4717731070415	3.69545622823102	11.2648632470899	6.25540862307111	8.74366985955613	0	17.585593221895	6.9681214725606
127	16.0467353983042	23.1050260437703	21.8717429392342	14.1093144658496	36.5037681496893	21.9197050272355	13.5312749812197	11.5960569410145	20.4699520304776	7.01861333031163	29.7575705753953	19.2836182759175
128	21.8099552957936	35.3884918734613	18.4681091408076	38.6297428343479	38.9060195456013	30.3571962079570	8.59338289610608	13.5719341579943	14.4591471802068	12.4275148273639	20.5504511979148	8.56338888086181
129	13.7607383252007	29.8179959774529	15.2598265987033	25.5677705526225	43.5253119854039	8.75569016121	10.4654187570799	8.18659066845532	15.1486439819245	20.518954125125	9.93466438389093	23.1468870318552
130	14.4745219582055	21.9387101702753	18.5207901179050	15.4947962109676	15.3927166904014	20.1574893390813	6.92649157767879	19.6424434119972	2.70769979684939	13.3483112376526	20.2169684829408	17.2043855485134
131	16.4550017348764	34.4018357095293	19.5243579490918	25.3260933566261	39.0945759501915	22.7948989496271	12.1067926215204	26.052067178443	19.3585961584763	13.4409587871157	33.0886496848769	17.0179237302155
132	25.0070255968355	37.1099594125479	17.5940421431199	17.7397621705636	40.6462044318415	23.3336591346889	4.7182440793148	26.5470092734593	12.6672205629455	11.134635116109	22.0161138956660	15.4532887422379
133	20.8870451832568	33.3379868455339	17.921543483908	25.1966894474532	39.3038336359804	26.4122397483606	11.7360266913800	17.0786018421285	18.3861834229847	18.7355317084052	33.3356830719050	12.5704504176808
134	20.1819233699384	46.2304519829342	40.3572308421638	52.8997208469641	61.7697985052309	65.7970761454461	18.6825847438721	28.7757089009978	26.7665962142135	26.3498622427128	37.6685771139965	31.6132261112812
135	12.7487874961249	5.42657331870833	16.0916563757476	20.0267379791899	35.0244862668743	21.6030254196245	7.12565506034859	14.6103656568815	10.2203489364788	15.2344861320148	14.7544764963069	16.5288075534399
136	24.8037315430780	28.1960135967461	33.3684167968791	39.6267645235565	33.7392713784711	29.767386275206	15.2839025149715	9.40477079331887	17.4729217377258	12.9181896628170	9.08674686390418	17.2180485025713
137	24.9874918597001	40.9119755250438	10.2012234823573	39.7314443685534	35.1443580003296	37.6922998301244	15.302494171933	17.3007703221728	15.6037818684752	23.6049543466245	30.2559817610161	11.8597718163207
138	15.8648058992219	15.9092233009378	29.0475325382862	18.5245745511594	31.844902783667	24.3054718581555	10.5963266323276	18.4757951749037	23.4188533843651	11.1590793997377	15.6074993891579	18.463431819694
139	9.44847934925012	20.9104184453305	19.5014100993325	17.8210598798667	29.3428220528954	30.1614351927329	20.0469113739612	15.5036664592192	10.8446499669385	10.0842556401936	12.2316227211467	20.6400307827431
140	19.1057163401316	32.4596157500930	17.5117170246658	21.4122411673492	24.2016498952688	30.3812588150125	8.78294441861054	20.9955628219751	8.53916856783319	15.2687663908715	19.8226832095926	18.9761489376364
141	32.3895008922482	39.0714521110144	14.2432889195679	30.5969752074936	29.1553161245693	24.2141759273012	14.3534225114094	21.7819207562863	16.4344938252497	20.9605540476774	24.0988136281422	20.4029669249181
142	17.6721487170362	14.7826449015233	15.253702391999	23.8816204541365	14.4493422853902	26.2558184713762	5.8237824446642	10.7150980208355	8.03381861711845	5.51029027122748	10.9570627299113	20.2516096623915
143	23.4533391779359	27.7860248213043	19.8986522928885	20.6172744085252	40.7004942733188	40.9695032746888	14.0440045246416	20.7558585702625	17.8653666885492	8.33331573492901	29.5433801554815	25.3934065698304
144	19.1833345532545	27.5426547460009	17.7567219548238	26.7801382169756	22.1894891137669	24.5003330943040	13.1208479127248	17.8865802927045	8.736788351511	15.6093205438504	18.742250828749	8.82235925329448
145	19.4267202702205	21.1178873024999	35.6507435541569	36.6016777749756	46.0436533828241	35.5561403419228	12.9831455286817	30.0580324442060	25.3846240604564	18.8816033471750	31.3085765187286	26.1425593853331
146	12.1315002260124	21.2028341993502	20.8924317149280	20.606980844569	49.18082333176	29.035587100475	3.42309986809226	19.1344428674853	18.5758284455590	8.99221389324027	19.7491731831313	23.7701355043126
147	15.0912882510678	12.7047405269427	6.12383265982282	15.5165953876796	15.6629313268476	16.0649837239517	3.29430230106934	6.8587921538912	2.08163176547608	2.92639986071842	2.99033488797113	5.45316794190136
148	3.08104668571287	1.20706041639999	26.3967034139632	20.8294359638356	27.8617801934848	19.5142470579113	9.64484390893452	18.9421932575599	9.22483803394888	7.57129765677425	19.038465872654	14.3980774687472
149	30.7503342706619	32.2072438547472	18.3647087866577	31.1231725088577	39.0945773594432	21.2279718297832	20.4340933345230	16.8397463439467	22.8121077141067	18.4345056031773	30.3742596506570	20.1293788110016
150	16.5725800598395	28.2880956563979	19.2624680839522	18.2223691833249	39.681405450097	34.3792334055803	10.4718672228234	16.0222851475435	14.7244443259807	4.30213285109611	26.2547912700011	20.7934766186956
151	17.0765972802067	31.0897622905329	31.7391523622334	34.2190214226256	34.4806415192331	29.6189271962710	16.2727761552473	24.1955810323173	19.6264780124452	19.2892081221048	26.4026548028087	17.6103577924962
152	23.0715341051543	28.9996515695867	23.2900681084861	41.8736505413121	50.1881112026595	19.9729432201358	13.2379856458583	22.8849530288077	16.6660258897251	22.3608947410078	32.4656756455042	4.55560936093297
153	17.2974355264083	16.4392470971029	9.87000055849117	24.0241285997429	23.0411512994328	21.5562157149787	11.6955758139368	21.6764677955771	14.0770840666266	12.5426712723269	19.4637051060455	18.3967557837351
154	0.633774446263839	23.6427964469718	30.8949826284298	12.4626293198678	20.7948665944858	27.0042378231065	11.8532248117395	25.9381947495326	11.9931006614951	11.1905935368461	14.9793503350689	27.3939620095873
155	11.4261189620397	26.9696867416378	27.5883332423654	25.230789078782	48.3179835756993	32.0046688669321	14.7994073609689	13.4491669933395	13.5813318582676	2.18242436406794	25.0739457737843	24.5721130497289
156	8.81631818778962	39.0458331031067	21.421581190605	33.8303390383142	41.0808054931352	34.3970404359275	14.8650845344535	24.6172013337908	15.6067617784901	17.3444679216571	20.5771626785624	25.7830916154016
157	20.5330571713339	28.1051634005120	24.6275004568819	30.0110747194097	38.8660344894289	24.5116945241037	13.2416229342782	21.9129421915319	21.307377663684	15.3596817116938	24.6157659632522	18.0565783629379
158	16.5707796817150	11.3413512842369	13.2598239782486	10.6189861838017	25.9360387092391	26.1001081660521	8.11658414586815	20.2003102474418	12.1154661947817	8.05871905094052	25.533586485662	13.4326086438268
159	27.6948972757737	20.3339564185959	24.9609813850195	16.4223624030699	38.1150911586028	21.2259521148531	9.88296598607369	12.4484773308786	10.6788241684432	19.3839833978826	12.5353211825504	15.4306973094470
160	10.7552851136308	12.9280661555024	15.409852577931	18.8904797691339	9.85969058580179	18.04203068357	6.89770975196328	16.4525195392591	13.2661649035355	14.0998203641197	7.64848749834734	11.8693047758165
161	18.0220899486801	40.9667785414658	26.9494706301273	35.9830761872906	40.7016929515973	36.2444096163320	17.3496144656032	20.9606644563116	21.6762118818749	26.0686577393795	41.2663569716206	9.872419469859
162	25.8119103266800	24.9182850372114	15.0588093008648	25.6167118338196	45.6707788226227	32.035616882164	15.570444607608	19.5295675469104	16.7830786971847	6.15621016475155	21.2304310009520	29.6114128245001
163	5.72564229063044	19.6046711229556	19.9805478900724	20.1974929563317	23.9107671389846	36.5997470270491	8.36107851638616	10.6252711180601	14.7152738339285	11.0783075172965	27.2586472810011	21.4086538170633
164	28.7207091172122	32.6623240741372	38.9551599047390	33.0821370328369	50.4916527897548	47.8421488648592	20.1707932608087	32.7381335906602	21.0298055974942	17.3591660788135	28.2976314063039	19.5208472208307
165	23.3792567554313	24.7666340339227	30.7057724981314	23.2942645446351	11.6013252824168	25.2735435033152	19.3209870627800	13.4616080708759	14.5317291936533	12.2246719919314	13.4325470557906	28.5904902885269
166	19.4881568113486	32.930025300262	18.0366708105668	27.5484797862133	38.4339344670929	20.3060095795955	13.4829830990427	24.2791301478497	8.40990358617664	14.4113574922331	27.4876825117360	15.0904988900251
167	15.2641278843966	25.7052400101665	18.3593579677348	38.5667329703049	37.7429069773789	25.8382856184583	13.4772897992683	13.505798146395	19.2946619315655	20.2105900134631	24.1323405859872	16.7325536317474
168	20.8703443810808	28.9120324749741	0	26.0037851160532	26.8348369076299	2.27146755583960	13.2674452523144	24.4149058931488	10.1764001496055	15.4027100809914	20.0274825524941	0
169	19.2411629858169	33.3876045596118	20.3280874245596	25.0505152682938	38.3527249438662	29.5509351102361	10.2104062537397	14.9206865692808	15.8167211303041	16.9970600338391	16.9744025026808	24.4022563549479
170	21.208015195359	17.5769079220125	27.0910861188875	20.6486890288769	16.3747568670908	11.7736204170989	12.2013219825655	14.2546992464641	10.8743653171540	11.6984194266642	17.1829949079794	15.4445216097347
171	32.3315566215283	38.6609316151438	20.7733102147728	39.3857295957243	51.4515305631325	20.2344141761123	21.4198921170558	28.4712883545056	14.6367170375631	28.9977895225222	32.620684436958	17.7692459610863
172	7.45961901469783	9.8750177760228	19.5405950063128	11.2802841767875	36.2917935475753	16.3376022364102	7.81676166757618	8.7299076234035	12.1770753850825	14.1858582406755	5.93654154213305	22.447490689195
173	6.34721626716738	23.1802486944894	21.8307146572461	15.9625065311354	36.8532106696736	11.1824857633925	9.49601263021057	15.3294248329838	13.1103969931836	15.8796995569785	8.96329519397671	17.2801843614773
174	17.450152392645	19.2620957503075	9.30896118077276	19.8435318848319	38.5009769155700	36.3933944143774	16.1738974715108	17.2064633906472	12.0172329500671	15.5551848473376	19.3014506174338	2.71277588848042
175	20.6601733187272	40.4830906395804	21.0159615819237	29.5434534156259	42.6981386959545	31.9007956161	12.2428725605626	20.8198058780635	12.1678941800087	14.6176296106357	32.0969448986053	23.0831800053305
176	19.2715713846787	27.0209557899543	13.2052705246362	25.3223293666297	26.4602157637682	3.29097799148786	6.04481964787842	15.4893634948645	12.4196148086923	15.8770081707321	18.4183352605478	18.6799055300974
177	25.946868662433	32.0093512031162	26.6963070643542	30.2977953043674	60.8953477026634	42.8433687203895	21.9947896193882	21.7539186846566	29.0925616997115	24.8291788862445	24.1767390066756	32.1341853758063
178	17.3383407648378	22.5375091919080	13.278338402216	27.1719721675367	34.3567384380802	27.5839370543235	15.6500878879864	16.5080222412359	13.9549262041184	23.9826964338977	19.7929052883020	25.4316490427982
179	27.1025568533833	38.7461948136283	26.2842686373080	32.6176170033361	72.639086762113	44.0460561491109	20.0106072179399	25.4085823159353	18.7261300613538	28.0809111633622	33.4720740173201	20.7873900192613
180	16.7051897278459	7.85401083335915	20.6884861922394	21.7633239963741	17.3458412638673	25.8311543615036	10.4987370721588	15.3953713453663	12.9367240899065	14.0924952152106	17.6538450609093	19.980265871226
181	24.0449876568543	25.8174256404586	39.1888910946043	22.8727229290722	40.8518058301685	45.3841779977083	7.40849246553232	17.8907796124942	23.4175456330894	13.0041089855816	24.6759239583988	26.4804788252891
182	25.4210517869874	37.2876006450342	17.0970693870233	45.2026598519643	41.7567465950652	35.4507844926339	15.9476967465670	19.7491222027967	21.9274378577017	26.7219859303178	26.5147076819059	21.2506738719777
183	21.1797249448344	18.7917416689168	34.8881059572023	31.4212701606091	34.0845899437461	28.7765585929830	14.3567275213636	17.7626877226570	21.3148544706353	15.9983153754439	19.0472618937313	17.5038452569782
184	35.2410526285778	36.5015735973446	21.6899765198321	32.2338375564856	32.3969160650218	47.007402985513	22.9061861455339	19.8774758766589	12.6272825235733	19.7932275241593	20.8889730080239	13.9846403185326
185	0	0	10.6511266517096	9.40302089418829	17.3032363281128	19.4621687501072	3.14922938115175	19.7514263923243	9.15124116053774	3.57915401909971	7.409267386091	13.5417354751412
186	20.8296801575526	30.7783719803481	18.2758382990018	15.4193577485839	22.3416023395870	35.7254845201692	9.7936666892083	16.1176308940724	13.6896314374373	15.8575567594308	22.8044337232394	17.5646113180291
187	16.2049524126316	19.8179226709889	27.5534133752508	24.3923720348088	32.5340409359104	31.0056943732065	9.39869333138668	12.8665905907626	11.5596355940639	15.2442764334558	15.4511871530641	19.2477980001990
188	33.4382517535001	37.1330342261677	25.3783717966692	21.9573359693278	40.6336287456936	42.2107097428801	21.4228882552073	8.8536847408141	19.1515655528013	22.8421218898969	30.0224648692698	18.8186221387329
189	17.3024339964333	38.6624592175156	24.7929419024440	27.5604750283274	42.0832115671779	20.8698176344527	18.6137348299355	22.3660502277386	19.5468305031221	20.8207096108884	24.5460079964599	29.4031569944876
190	22.0853317981259	23.0338830673261	4.06152156781789	20.2445596903552	33.4763523693602	6.69077725563296	4.90225476033797	13.5508370649636	3.36236997939621	17.7305238894216	9.82525541752613	14.2967119122743
191	24.9989593072350	19.2202804985064	23.1611559045366	27.8326359091411	29.75359352499	5.20951036038056	9.86387031472668	10.1901862170505	19.8923144717947	11.3139967862822	11.0618999545754	11.7161132770425
192	10.4823641152829	15.6066741962829	12.6825231908814	20.7197074047418	32.0111857071767	0	9.65000511854944	22.3879105470445	7.81501131088353	7.73896985213529	13.3593160882279	10.5193678251775
193	18.5153790569729	13.8451864113766	31.7739391174795	20.7558668288006	23.2238610319155	12.7550626183413	11.2981688806313	10.4892578731321	2.43745810075236	13.2415074186105	12.1135510961784	22.9918114605712
194	19.7720666478128	5.37017709403429	9.32709449673991	10.5253527757758	20.3498229886137	19.4023560732730	11.4917883117509	5.46042862812194	0	14.6255413620801	9.577405395393	13.0969404982050
195	5.3969969449419	9.15356846977986	11.0258132657871	24.2929455767240	26.2170367512582	5.63919949463242	6.15685590648532	7.32556828012294	2.75276189360311	15.6007175719912	17.3255187547147	12.8199634740542
196	9.91527014993603	43.654517181168	15.4900651419622	29.9834639927998	22.9356372737598	33.3224309650181	14.6730148718838	22.5582496537539	16.2088602484687	13.3153763607648	31.7566059621144	14.6084169756967
197	23.0525924685021	34.5697447773907	17.1534996893834	21.9931272497291	39.2457241489145	17.2566304719345	16.8229948569659	23.648824808098	21.8976452199293	16.2872941355616	29.2082924085449	25.198528418535
198	11.0396225570341	42.3737450699678	16.5839084046414	31.7962540389213	49.3576384748649	37.5365630294311	9.10249847973062	20.7150029339211	16.6533018140053	12.8607471244423	22.4199660317578	11.2715659547358
199	17.2758748100176	27.2291534185363	22.4035591911580	36.2614389737821	32.6929767662033	35.208668905005	11.8877781208898	23.7255815051215	16.1071589549126	10.9941221570453	15.1735046643672	18.4821503806482
200	16.3879438434804	14.4913551022676	15.2620490093166	31.6477168579735	27.5736840944049	21.3085217901121	14.2058760828530	14.8680171249529	14.3623963417098	12.7830814940156	19.7315038273866	18.0943703907071
