# Supplementary material for: Simulated data from a genotype-to-phenotype crop growth model for pepper
Source: Data Brief. 2021 May 11;36:107119. doi: 10.1016/j.dib.2021.107119 (PMC8165395; doi:10.1016/j.dib.2021.107119)
Supplement: Supplementary file 1 [file mmc1.zip › Full 100 GxE datasets/100 -- h2 = 0.5/-1828208328 200 0.64 0.48 0.64 0.95 0.8 11 GxEyield.csv]

	NL1-15	NL1-20	NL1-25	NL5-15	NL5-20	NL5-25	SP1-15	SP1-20	SP1-25	SP5-15	SP5-20	SP5-25
1	34.2515059530689	39.3064399980337	15.2916806667415	38.4042618130548	44.1341402203295	31.4204617408243	13.8645936718612	25.1342695887070	18.2929617845189	17.9205696221527	27.2678784676017	16.7163299634337
2	17.9920098396004	19.6445323195863	3.93301822935914	15.8561569432609	25.0944428584809	31.1153103896246	13.815969597851	7.08235406019424	9.76138689119503	18.9341801363102	19.1493423897267	15.5064228033281
3	10.4055211642655	21.1471553602477	20.0299344546476	13.3706935869179	26.867605844413	17.6938625537685	7.7420647532984	19.8111827813363	9.73340983700128	14.9893598322568	13.3342312356961	18.6833718106457
4	13.2001714568753	27.6556554019401	26.8987816182013	23.8845757309933	24.4207303542652	35.5474734662145	14.3702791558006	23.3234074983463	16.4172352520771	6.81688403922056	21.9010887214126	16.5003877085363
5	22.6287272879204	30.5018131896133	21.4902988386309	30.4803839461687	35.3706165078571	23.4767904369966	16.6924868296482	14.1998437686027	21.8835727730551	19.7446248604030	28.6386162267204	27.5313659425039
6	29.1327142065371	37.3207882207257	24.4861779216133	37.7757084858984	38.4669869481536	19.8135630815703	14.2217201699094	24.1969875242353	24.9208759307696	21.2336602442005	30.2112824115321	21.7379973688969
7	21.8665246866153	22.0975808173218	22.9240663823116	21.0900991881912	30.9165290509308	32.7897113289840	13.0446288076754	19.5102012885193	2.12706034019089	17.8511210614909	33.0640531262173	23.7865611617806
8	20.2861890165941	15.2946279583125	9.8077243454398	20.0073368942828	34.0042045488097	16.7187981204635	13.9112109461501	13.9782968733171	6.91743913333652	19.5784188527923	21.6005845343442	22.1338214533762
9	27.7450014179986	34.0626404490791	31.7722763071055	20.7566784310794	36.3684390030569	36.6073361233654	19.9716690998816	17.2415163084244	13.8748652691369	9.90509097796217	24.9014866458777	26.8248828189319
10	23.8374049587266	22.2235083271876	22.5604221602302	26.023734665607	34.8012638375568	19.8024357873644	19.6771665271907	23.3979226594569	24.0918453303168	19.4812306944366	29.3834279877000	14.4800808342843
11	11.5825746506526	5.91463237312537	12.6100260617887	16.3647649422619	14.7607461451914	18.1649398418556	3.63335389368071	9.27795446157596	10.8753581259005	7.06530563104062	10.8479760080990	0
12	8.43457261651992	17.3178514544061	21.4016370571160	15.1076914733732	34.4354987504749	23.5967512760022	9.66072256092495	17.5596180729816	9.9940265056819	10.0704376840165	14.4632197716951	18.7846331820137
13	30.4350491366196	36.527426169878	16.2442243168029	28.260807172066	30.8786958833543	30.3574569544018	18.5418305060810	22.4539632755581	11.4627164602009	20.9753892756311	25.4532892970761	30.667477124347
14	23.2724741685180	25.7948888974753	21.6452957437957	30.5093596787812	45.1479752498779	20.1087589427952	16.4454199494384	19.0751769372672	14.5270161608176	23.3908216534246	30.9073876135784	18.7090661267561
15	22.0541275889759	32.5010612237204	33.103197699232	33.0142994235829	39.1184482665083	39.4992090647517	9.24519252325306	19.8651316705824	16.0737121527652	12.7060274730133	27.7885812943557	23.5155542362911
16	34.0775708153953	47.2434437860641	35.4605621976797	37.6107937033925	46.7130406187631	36.5859803060928	20.7823547872315	21.5698537043412	21.2671536564570	22.6631575846026	39.7235837496623	30.9089638857142
17	23.3316755909710	40.3808627743945	26.6725665495265	42.9211386090645	34.0770421399782	53.9077446874292	18.0219969406440	26.3776642096377	22.1639078166622	23.0689075680877	30.6582645148019	24.8249340601420
18	27.9149385906499	18.1786013540438	15.4249338581614	25.4440497673034	28.4707501505569	15.3161307181460	17.6573545748035	15.6051776734983	12.2646529317236	16.3457611556026	20.8051609315786	8.81676620218024
19	32.1475629664703	25.2012886274909	35.4447370953761	26.8974916585106	28.3459428989586	32.0245709141449	17.2066167577797	21.1917646871173	19.3877559694439	13.8330786299409	19.5069177838028	11.2058556711259
20	12.0314038832400	22.9178999882532	21.9640603301502	23.4778646851781	30.1415103321177	0	9.83391580441858	6.14529026111212	10.1411359692474	15.9729590790841	19.9893656782001	8.88098930798265
21	18.2616387290895	39.0376682728203	30.8510531735577	34.4452553566525	35.3911206926624	44.1848534800436	20.3428026584061	35.4554482579754	17.7682474661027	14.3635804313419	27.8117491276292	29.4785111201667
22	24.8643408209833	38.7404579746300	39.107756099128	24.4440318831332	48.6640726768707	38.026000563329	22.6475067753009	29.4211560200938	18.7437500217780	25.0478184316957	26.7011371205639	21.3367339682633
23	12.8811313780321	19.8738798080505	13.1223497895007	25.8945127075485	37.3711963858279	9.61347644845574	10.1454245247057	13.5717945613472	9.86532188489896	15.4136554050492	13.4670068625392	21.0866033981912
24	28.6534373624092	49.0350682104392	27.4036789492651	42.8243424556615	53.9822279783672	14.198416569969	18.7512353697721	26.3456221732921	9.22922203665681	24.4682331794042	35.273117566655	24.6941712068247
25	25.9492975814847	35.4705494082337	30.0461795033444	25.7555954267005	28.6941156710762	31.1048626312402	12.9042557073111	11.6078914786642	17.7264939943866	16.6948276634621	25.2835558961642	20.4303011307225
26	15.9121084685292	18.6380355964945	22.2396229581323	18.2864391243988	35.5146279382686	35.2648310448290	11.6373014227947	17.5535894821675	3.89506763410462	20.5005675076664	18.3833916011635	18.3494746656869
27	11.9713445215991	40.8212244823468	26.1248851562216	18.8121922531154	38.2362910220619	22.2111496827971	9.7633995147824	16.1486198186994	13.4725794166170	16.3514571043225	15.9589615013169	4.95118680269904
28	26.8322366571577	46.6357723576057	39.5352424926332	38.6943463248225	41.6548885951103	30.2854104116872	12.3373700499110	27.9162145957647	19.5578085616096	20.0334215465447	23.924428636175	19.2196433031663
29	17.2520685135988	24.1168523286539	35.6329750111349	29.8074517210167	41.0857556557783	25.0478914338648	13.3357718364551	20.9860302254709	17.704749774311	27.4523714489732	24.4491556206438	24.1421843507139
30	11.5609731048207	4.97037972761582	4.87882138551597	18.6032616750046	37.8727814136547	21.4953206616059	6.06210044688564	12.3118948629240	14.0555350626585	9.35656357449557	8.73354448850275	14.7904689098523
31	20.5052368922656	36.5544239377219	9.69713082507774	25.8679477842183	39.2507151857729	44.4369240144423	23.9095522306267	23.0871083996272	14.6267540606638	19.8076631536822	26.0907218732476	16.5280213256782
32	16.0343622448415	20.8423259702018	0	23.4103559642153	28.7779914799611	14.6683828831075	7.31207836822123	7.26423022598183	6.0823970990277	10.8908844272241	10.2515727328745	8.80637965034391
33	22.5063087599226	22.301940823849	13.6040671009343	27.867415801851	35.4057041308766	40.5152677127301	11.7058369968815	21.8551672236905	6.51217059927376	16.8625656688327	25.9750778139636	11.1449013128003
34	16.5040603416263	34.5466387238079	24.4948696235668	25.5159382286402	21.9559981023604	32.2811640480366	16.7237281693305	19.7938002097713	17.0582689846052	16.7239564574309	30.1219915481016	17.8425757760635
35	24.1068733183175	37.0112857170353	32.9429297905076	33.1882040065141	28.7915639680259	21.8289953613567	14.6292678868416	18.6903911980999	9.65048517983024	13.9859490434439	27.6223784982157	14.8500351131461
36	21.6184745602218	19.9704973139706	20.8616160035900	30.7246697902114	39.6811697514948	30.3770967424748	17.6202872458962	11.7579893395216	7.38197298537808	16.2733336671706	19.0899903921242	11.9792728735067
37	19.6720074240658	31.3266074174462	22.1470202812434	31.3604052566334	32.1611308075362	28.3034487021180	12.1115937514352	16.9569085373912	12.6869356128168	21.8209197946176	11.1992707193434	17.8293215185327
38	30.1993575055140	32.036631984758	28.935877475485	29.0690717725650	46.0716181301372	20.4162400046665	22.4466140358764	24.8176691018692	15.4112580293807	16.2701891881431	24.8871621226257	20.7034650105244
39	19.7098822767006	30.1552777802105	13.4945381743436	23.8233264764998	36.4549315433272	42.2221331976982	17.1701868289137	13.9271041573986	7.06909764178691	7.51452499790556	20.8914347774449	19.7367528586170
40	10.7656241358934	28.6883472869641	24.9624006125089	19.1569730753777	33.6859989670483	23.3677970277568	14.9365645657246	18.4992376124672	10.6175808060597	11.3163918533880	22.0091058053429	19.9934969085857
41	12.0398574405979	11.6619262907745	6.50357781193766	22.4514588786999	6.58959353707009	17.2759770982712	8.67431894307062	8.10094341699108	13.8709917111681	10.4651717573542	17.0642374345036	5.64972443555352
42	21.3543268568695	15.7419694720483	26.6685531754765	21.4522238473244	28.0480311313273	31.4411642979669	10.4139036757694	22.9808842650301	12.645968559389	14.1292962622261	16.8091804332332	15.5712724631229
43	13.8733980746527	15.4604570470127	32.0245040707103	14.1799101785409	33.1178607288884	31.2090666735555	10.4612176508202	8.96535433610346	20.4990443748963	9.05989364089946	20.2922381473794	17.2505721515501
44	17.6864877857074	48.3796122819042	40.9014146932982	24.9922601475170	47.9343121949991	40.0600928440286	17.237777739564	28.4662152818440	20.7367978053675	23.2894383324078	30.7355320048367	29.7119531786714
45	7.38529618497879	9.27788186104377	21.0977219548676	8.16366590727877	18.2326674455766	13.3704662373949	9.10524480810958	14.1559083730127	11.9212003835743	13.6954656652545	15.0975688105891	4.84739797669163
46	29.8822995140388	45.2626575489495	32.7052235805655	32.6481926390559	49.4347656770347	28.1529467108171	23.9154776486156	30.4020372607915	30.0595556752346	23.8225430148214	22.0950299605217	24.7856563504075
47	16.3200596461149	15.8784278408359	9.05318028328197	6.804012754322	44.7371487425325	16.5620827486997	11.9088992013327	21.8471204729702	0	8.801241420619	26.3239767214669	23.1113483403771
48	13.5618956793172	20.0429133472505	30.2109873778223	14.6238297312225	29.4857099924043	38.8169542218117	7.00307057858385	19.0941219656375	13.992247934555	13.8725149633187	24.5647882427702	13.1020844975568
49	29.0395862340680	33.6897613299212	32.0288933742513	34.2766788148189	56.4649453189507	41.1344146121009	11.9634879461235	17.0866231183588	18.2952488736091	14.0384785761999	26.7420821015845	32.1679146947069
50	17.5103391613701	32.7190028196703	26.6336537239287	29.4313908465855	17.345046858514	40.3147788667794	22.9503650342192	15.2232700322133	9.11345771009444	16.8136688750106	29.5753240154696	8.99015936930597
51	13.907389040053	36.2163647910051	31.9106372116489	31.0929214325475	42.2092531269986	31.2621378818166	13.7010241731800	18.9165166742014	12.3736616121124	17.1955099677786	26.737428678362	18.3711918759018
52	16.2855972337504	38.3707655000729	22.7921859398910	29.2298013812040	34.9007339205169	35.330615295168	10.9126372018122	18.4339616415339	21.2252542916513	13.5242723867976	28.1509971924506	26.4036784584447
53	27.4457778316641	30.3735637766044	26.3456794338348	35.4231121172179	45.3203236619891	29.3035513034106	14.2225014204076	17.9232146442974	18.3304571360758	23.2691909473245	29.7206810560475	17.6786913483689
54	12.2701059919077	29.8273304633397	23.1047370025889	36.796497136836	42.0094770232283	41.7043996753644	17.0327253392001	22.197638947131	23.7827275346791	14.2789191512984	21.0491632202932	22.1182240408412
55	24.6667805977697	30.5874946996003	24.1511465485113	33.6350150354217	23.6374821142464	17.2492034582825	12.5950041111013	10.3226731240205	11.3188935001666	18.4639222050391	26.0727198261875	15.8595098598831
56	15.2369894791682	30.6802843117406	27.9800216530106	29.1327008698298	38.4112975079777	35.2056104724033	7.83897450371908	15.9955967387119	14.9860961590963	2.57164793350653	16.451506136468	25.6567185080739
57	13.4675219373545	1.89716176282355	8.52343745620324	16.0869406434184	26.4875749612666	25.1024439212287	5.21286267162252	18.5517523704106	15.8395755991874	12.2027391906257	8.26537432746602	14.8051949976547
58	30.1682918401853	19.6433029916059	10.5379919354658	39.6090666214156	34.4813636560386	31.6972028824870	12.3680953611359	21.9637855181691	17.1916437962548	18.2812586343328	28.1901410730875	13.5778761215488
59	22.5427584945417	26.8493735024948	29.5109438007941	23.8983593262974	32.4010026148847	29.5572907339555	9.33071825111419	17.3061638489135	13.4573366949823	14.4605699195110	8.83967614195347	17.9698995109208
60	19.5672265676478	26.2191352275395	15.2746855727491	32.4743822215995	38.3682451772814	17.6896076994151	8.80726812532542	10.8628612277112	14.7594389979794	13.5711833823316	31.1252467809887	8.33419366484935
61	14.7844126566058	13.9979780714872	12.4605710171313	12.2312140343406	15.8725740108224	30.4239639189606	12.4902687835174	11.4405288459028	0	15.7528988714116	17.8936007065859	23.1753708403557
62	30.746454104699	48.2448070458644	25.1376146300961	40.7960276298321	43.4724610989929	16.6347198402413	23.5714979322288	23.2785909520432	11.5659636745469	21.3818730685143	29.6421364036013	21.1751788711121
63	19.0187509310209	38.075102923403	29.6244294276704	37.0619158626033	45.6916337002661	50.7299906364182	24.2962464928938	19.497068800795	23.8583527911283	20.5989945869321	21.9785754072076	29.7769225174235
64	17.1066415392890	15.7477454033430	12.0900718587164	34.7025814694519	32.7502611743414	41.174101722839	14.9064417965805	16.8570000732636	21.1090195487592	10.6166016890508	14.6807453990861	19.0104088399059
65	25.4272532826313	34.7685989802620	22.4175277856037	17.8118426058091	47.1211532778346	23.1767451670612	21.8943453661582	18.4879435546550	8.72057026357615	17.5383872983944	11.9515237769777	17.5548985786687
66	22.5743060018618	37.8526373209794	23.2284559808338	31.7329970319106	53.3630803303012	34.8642880282202	9.50595431956736	21.6941183308980	16.4833654914351	18.5585545551458	24.4696267767657	19.8964272949333
67	25.5030611324030	16.6853719860778	26.0070307946552	34.7313451093048	33.4233266955118	31.0240275932886	14.5139752323040	12.5340646925956	14.2011678021768	18.9476267697500	35.0072825780443	20.5892898472445
68	25.9221533198445	35.391679273024	14.2554202727213	38.4958859499544	50.3984980643684	11.6865122360364	17.8822554993197	21.6340129446085	10.2642969923043	17.4872985549007	19.7143585139668	13.7498430170733
69	21.5363379211951	17.5144334402664	19.7382231099714	27.8090715460944	26.8402941332448	23.6887048128565	9.65168139805902	14.0953475658949	3.00674045168685	6.40759812064472	18.4224648561702	6.93163795229587
70	31.1340526052071	47.6822049408352	27.8184524710524	33.2315765313332	41.3164324473744	22.4953366690282	17.3295911368827	23.7410543240826	18.8971381776034	19.3074460693780	30.3109714442056	19.9513644366299
71	14.9244210268647	21.6710347249864	15.7038125079352	21.2030470993970	34.6884305872903	25.5364404575645	11.7666007537263	15.8477667591300	18.7632930221923	15.0931905600187	20.1482173644664	14.1625437452872
72	21.0356893432642	20.7064778639627	8.10747052203539	18.6590986991817	37.6335116288130	18.3280799657842	11.6493935831549	16.0292182522148	5.7232780752897	19.8733370375273	22.6324872946846	17.4276864116222
73	24.4975878090115	28.7346845400457	26.6527833126248	34.6994793377982	36.7851749273013	30.247717977064	10.6841467221827	27.6604574365717	19.8123797475437	16.2701298907563	20.6739851269251	11.9280064502263
74	19.1297979423687	11.4011479163206	27.2752233388203	25.6012654761641	29.4774191752033	28.7579366540375	11.0019360774333	10.2509763756251	8.79097817508363	13.4414845243623	29.9977662636659	11.6260728767530
75	18.2763678244769	14.9790614478405	21.5584150495469	30.4929339444207	23.9391004849380	14.9011713337313	11.5766444218268	14.8571670198419	12.1498014385983	4.53258634164556	27.4407047342508	12.9878587233646
76	25.7783865265868	37.5319622407562	36.0604047169119	39.7892611845139	50.7381025204008	40.3086697999909	16.7302554827045	25.3196968573795	19.5151195432034	16.1634970784163	34.3305331664110	39.5645151922581
77	22.4840828754777	19.8224838270202	16.5716143490470	18.6833524251089	38.4150196513031	32.3293203874917	12.0192065502737	12.8267067817844	15.0961710815624	15.7703635309303	24.1845168415878	12.5680627972463
78	12.9529919401914	5.78462529166326	10.9333138475403	16.2889083775007	15.0082811130651	28.6124470832273	7.25798084704008	7.39995522577953	8.59088216532905	10.8313061587150	16.7736417826241	15.8293620132727
79	33.4592667440717	47.5828615265791	37.5188658082468	34.3186773049443	58.2468274391422	32.5704241918648	22.0930417445433	29.9644268138674	15.4025430740215	29.9895194790796	30.7329626569416	26.1759867366143
80	17.9340409856102	35.0274736051012	10.3472621593432	27.4806107039867	48.6004094450397	30.6553719235194	13.6689804852903	13.4839402392059	9.71680501723198	17.5341193067062	21.2992001448893	10.8386399600569
81	20.6074947417443	23.6769918340321	8.84759385588706	24.8268483521853	45.7771113914065	28.5929269255217	7.03080959211747	20.4215735140004	17.1877206099605	13.8441197987010	22.4275088874129	8.85670063652258
82	22.3797089169939	21.5778300698455	20.216912469005	28.4108415830781	21.6358037417398	16.4846413337585	15.9057968690626	18.6653865445259	18.6814061612534	11.2603447107166	12.0670273948153	15.6512632051238
83	23.5570009969172	42.8730719947447	27.0015168807813	27.2197164627788	41.1590245182958	41.9431645280328	22.0994373631404	24.6266463632922	23.9388620182147	23.3123464088899	22.6970468969396	24.3967300547978
84	18.8603479953602	35.5765196072652	26.2289992259522	16.0662748861777	25.5236886934777	25.2474335293950	10.2537300708315	7.85188824221679	12.9953692025772	13.1563764379708	19.5869645404167	26.8344420381207
85	23.7269960044646	25.3302118415775	15.4067665683800	23.9524142503783	38.6065150661063	22.3766341485485	14.96466104171	15.7175388358863	4.50178958520197	13.8161489688406	19.8808977534317	24.4540195095847
86	24.3383040868253	53.9712816647466	38.4855016834219	34.4000308165444	48.2295213218425	33.4515145496064	21.2882905089204	33.6375464064465	21.3960716686813	21.4686044248598	35.6098751053400	26.7023930624632
87	21.5442686369446	36.9373038889971	21.7738908231296	29.3678570050772	49.6042034354868	25.8939657180343	13.9534739012913	16.9479924382199	26.040450361905	19.6872246203511	25.9765414480306	22.4501116908295
88	11.3993492415351	19.3134106980236	17.2078640977764	25.4500625616126	17.6375204841472	16.9063639752438	13.1224703116525	11.0139009184268	9.19506042145002	15.989942670559	13.9391680820383	12.1230748250582
89	20.3401313280124	26.0712943448755	16.1349015303031	20.7156970105098	21.0835804716845	38.1585214157948	14.0528773915453	19.5120969091804	9.36655315863215	16.9564618170122	27.6181196609393	19.7831156807634
90	14.5854109208260	23.8632952249977	19.8014028999519	29.296034947589	42.9311853678907	22.0089518043359	15.0715803640907	23.4729453556662	15.4499017891186	18.8972942391929	17.8528462284394	11.6847433480630
91	16.5126968616094	20.6927862552306	14.6312872554276	18.1555406634824	41.3958284195217	26.7111359028041	13.9564825336698	11.2579482591938	12.4761272512265	6.50432839837672	20.8039569293261	17.5470341607855
92	18.4845919642724	28.2650695913731	1.63702818108426	25.7571714971109	31.7886269679605	28.2263898233454	12.9141644545016	24.7375597770843	12.9027560012285	18.1671942472756	18.3664840092160	10.2809589210459
93	27.5369291596533	32.0260949169909	16.0729382165984	15.7137009453832	21.9661265784154	9.3138283873377	11.8954166888998	23.9813834349674	10.5725197700190	19.4216808676835	19.1600331669521	20.7398838512433
94	24.4624655419236	37.5440995812119	25.3914053267861	41.8493899873705	44.0953380098267	17.3057715175056	18.8726794923673	28.5135884801158	20.2952633375674	18.6567108223777	29.5349636927796	30.1991707138780
95	14.1598808110536	24.6459886243083	19.9167788351704	26.0326847708263	34.8840991133923	10.8581633174313	12.7660471241030	22.3217600381945	9.22919581752032	14.5008469782052	18.190809263358	20.0892301712986
96	14.3017334515705	9.3123645683028	10.1266346104369	11.9551111730616	30.6389944533503	9.19375162193978	11.8279281835054	8.57014032092855	9.9596397751628	3.26830652570506	10.9703251741265	15.2802325319246
97	19.7823642603394	38.0675513214503	26.2607808256251	40.4360777513029	51.0672885465246	38.7575120407432	16.1432573082032	21.5533438430720	28.0251679161973	13.5737312196104	23.3377425614655	15.8945637101433
98	14.9221442640097	24.1642709077324	18.9344699979936	8.21567711368008	28.3019413411073	25.2582250089781	8.738680447437	22.109284051596	11.9796358993274	7.257353886994	20.1804766056250	28.4811343394492
99	20.1678309867904	43.4286259601243	31.1488845863853	29.6103820378158	47.0395787118612	37.7875935930089	18.2284261370238	26.3001717879297	22.9435666349047	14.3055846154221	34.1197755654933	26.5261616697255
100	26.1843285991483	39.9792729017448	25.9165014073512	39.4757922884875	29.7064765400016	22.2479364979922	16.3887076824373	20.8409719472496	22.8255132750759	11.9128461305335	32.8270961365326	26.5154628019856
101	21.1231420870682	25.1903144947102	26.1239385734553	25.2493971894054	39.4079389248844	27.6832953945330	17.7539341640459	22.0661928247189	13.5936174680180	10.6772071768982	31.2485202509225	8.35443722788732
102	30.8474831600006	42.3587955597808	20.6873030916042	35.2041926665396	52.2692569972355	30.305861837185	19.0413983530814	26.1286664385852	21.4876876400692	25.6438282393581	29.8174410703496	20.9371971805792
103	23.2132148248661	25.6878834773078	23.6099293806718	17.1059526088330	21.0480709154037	17.7967136421161	11.7839179535705	10.1571191868514	7.14861989736998	16.6077987895401	17.5064596987557	17.6359038421060
104	20.1071687892873	19.7780150282563	14.3002748528523	21.7357498222648	32.0322779398811	20.6838562447869	13.1960220970208	16.2333064903331	11.5303498406043	12.9878711309755	19.1761670258272	14.342958595006
105	10.1457905493485	26.7143582084203	16.2411053783913	26.0770565262271	39.1450224197561	19.0576321715345	15.6305136138467	17.3062594094581	11.5830789483525	18.8184235483542	7.46947572864235	17.7652098716274
106	15.0421952313748	11.2353421250535	5.63922078846651	17.5895772482239	24.8589066252283	9.994033118954	8.05754369525305	12.5702307545107	0.120397836573771	11.7856038161319	4.57257602223207	21.5105578088972
107	14.0436899798547	28.5262889027105	27.4500062597457	21.2591339845507	44.4562845011369	19.7054157826974	9.4423424839784	17.1918258379160	13.2129591460592	13.0901587989976	18.7446208458968	14.4294939986687
108	16.5736928730147	3.50444704094847	3.83612632418115	24.7450286662183	33.4461421231214	14.3673070978492	11.9260596754514	9.69844497565324	3.2376580850178	12.1012675199845	18.9956982461784	7.53699083242184
109	24.4501673167351	42.5296507134032	26.7825716288762	27.2350243714648	48.4397908634384	41.7432335917451	14.9270885341718	24.3945755293344	17.5595883755484	13.6431340847473	32.5793822339587	23.4055273043718
110	32.3727433711158	39.5639579693683	37.8950214929651	37.9131751828861	67.1091188463416	49.477617536845	22.1541044526589	30.0698713035193	22.1142396177628	17.6054010902008	33.4083928187914	36.2917689428797
111	17.6166731499021	30.2792483772256	10.5907887429018	25.1797150120061	37.7299219893924	22.2423492271927	8.86971002497606	16.5135540003240	13.8690358317486	15.3583526225733	22.4401938874302	16.347609033334
112	23.0437787326540	29.7041141174296	28.5792685883576	17.7665496125722	37.1843370800005	38.1619382994609	9.5363792501115	27.9821858347937	7.603195273596	17.0068237185944	18.92925009833	13.2576030764019
113	13.4588718290305	27.0930633513323	27.6140502317653	28.7139413456297	42.5690445883108	15.522398397251	10.5193337798864	16.6922927541383	20.4812839878032	14.6238837510706	29.439870220683	33.719110595436
114	24.5324720819248	28.1079979176734	10.5713165616685	24.4533932519992	38.3063945703064	22.0696500773577	17.6380217984667	14.4961747726189	2.95425587555818	14.5662294174281	14.4129552731626	12.3713988184079
115	13.3089712400997	17.3076486428632	2.96550978838204	18.8363079832987	2.02957213024261	13.1625323534761	12.5810211858940	8.27823589488444	15.8687185584465	10.3113061813060	11.0185101591693	13.6485254156763
116	33.1874226345216	53.5069347239199	21.4968552853239	47.331554700432	57.4851384311752	44.8794704687307	25.7232672995020	20.9391319255973	18.5129514800447	26.4153057893758	32.215465472258	13.4173259618768
117	23.9305647174309	24.8153861293331	7.3086179811372	16.0685161653129	28.6077906376706	6.0080428130011	7.1805755431712	7.51202636652366	0	14.0711220489689	11.6490799296363	8.13821196455732
118	19.8632835902734	28.4793145445175	9.98185373004966	24.2646118851784	32.2043590490992	23.8721897547021	15.2194101325744	19.3551901980959	15.5603363807299	17.4112368636269	23.0403650523381	11.7106937388873
119	20.4079701347622	21.2119912906417	23.5060358671302	37.0767209595645	30.9292246409687	22.9603208323987	13.9118940697607	18.3454626196294	17.7254679707538	18.7114957101897	33.9830021120177	16.6806519102223
120	27.2076096515427	21.7912583879059	23.3086605264967	28.3569682759157	33.6189738394848	22.1706132357475	16.3463604019017	14.5304298667015	16.9442664929532	6.87166042666237	20.7221896388010	18.7376678281591
121	15.4595688458601	22.4737631737366	15.0725155237616	32.1240426702396	12.5515609795951	9.52285900310377	17.2977911407640	18.3123579836645	1.51556185121045	15.3208120673747	13.5880058117775	13.8967787424483
122	23.0200926141688	37.7454602590926	23.4891547535447	42.4250949603549	32.1612079201575	48.1577876615814	16.1810699226612	30.8948804322381	28.5398768630268	15.335564254347	25.3351656812454	19.2847166576227
123	17.5073438006083	23.2387180724177	18.5587940371454	14.8598447412435	31.4833509050722	21.2670397258904	12.2669598393445	21.6347715438186	13.342965289508	14.2994946224338	23.6282033916489	24.3481510104166
124	18.9743483400472	54.5292131856315	39.6801918710879	31.3102906195412	56.3071768720052	59.5416456336111	15.3631044540077	25.8039381920794	20.4426142876249	21.5085711500915	33.7222747788102	33.0550544857846
125	14.1692206292219	16.8590020583130	24.4352329642281	30.2024187412713	22.9786506598491	15.7301592852071	16.6991795270590	24.315865733102	10.2062546994996	10.9257662695474	24.026402310589	20.0304032170097
126	5.04030589567884	11.9998499496183	23.8244073477299	13.6265706369713	30.5734440116172	17.8336312925884	10.8205673940004	13.8718585301803	13.1331244708537	2.25316330058235	19.9351816235772	10.4810625719172
127	21.4928164985290	19.9386094170633	12.0042878858926	22.6530141123064	37.4431566948374	26.3192022474495	11.7354451909062	18.0599713338958	7.30358501555355	15.6387522550544	22.2031698690179	18.4562660354387
128	19.8021527860886	27.1624631642155	15.4404049590238	18.3458944682348	15.3726872336035	8.35629226626871	8.95271998502072	20.5195413138483	10.1652002560831	16.9112588366522	22.1774216599943	12.3472463350710
129	15.6316006726249	28.714441103599	36.4658105486958	24.7745681501383	28.0041741561036	18.403698035437	19.4263477123187	27.2005655031241	9.8599196910695	11.2884121066133	27.4023263909622	22.8811837851161
130	13.0235469768617	20.6310911495012	25.8210812482086	18.2880509149624	30.8984869654241	22.8312802159201	18.2556070606643	9.85800370047746	20.6975275831961	17.2137131863417	18.8243107614736	20.2488818908944
131	17.2018257286668	12.0003580253714	12.6226105299746	19.3668691289189	34.4845235316352	5.0586150984865	11.1859493037306	18.5221524495275	9.019325481862	10.0924667892935	15.7930043806749	9.84958408021087
132	30.1714758176793	48.1136598464794	39.9265524655882	26.7395390128722	59.9167088505782	54.1499882670069	22.9581085398149	27.567521061949	22.6388185535736	14.3240247770913	36.3191129942873	30.5279254575629
133	8.81436620936916	20.1875357830956	5.53342240921973	21.5480030705583	37.8601929995133	13.2195032463432	11.8618073567198	10.7397519188807	12.4936818985730	14.1599651146524	12.3850233897663	13.9405893844741
134	26.9020204285953	29.5915120935470	19.3599363306242	16.2908189857222	23.617024682803	27.3100178632181	6.37212110271416	16.4615247952775	11.8233694627363	14.1689568450877	23.3115770019899	4.64740622781794
135	19.0719011939927	24.1531112239046	29.4250473540796	25.5810816855067	38.7979801709554	23.8205818155302	9.31828013349455	17.2573800588000	22.2529865266832	11.6164695681573	23.3322558561455	19.0034397677747
136	12.8935677657935	7.12444929717005	16.0730810581946	8.94839756350349	38.1387788738391	17.141778160525	12.2562664163677	16.6295563667361	6.20999687651348	8.28319181727064	9.69108680881906	3.24620203097427
137	18.6383025401067	13.7144134399627	11.1221957960440	22.0321222722833	30.7500527041116	10.3766203288707	10.0212343443315	15.7635578845571	11.3011378884881	16.219620006681	19.4791500636175	7.22183926991326
138	20.0431656210074	16.9692531423099	24.4352235113526	25.1867996972147	21.8518485788474	32.5975454556534	14.562733717154	17.4458905906929	16.6252390640817	21.0052541279341	20.1480382281468	19.6216365038029
139	25.2839223994853	33.4778127253128	22.0854689633342	20.7268977122487	37.8339137963532	32.7329218040279	12.5208721686634	25.2538587431953	17.4652841528066	21.7893614312761	20.4794893285494	11.1806410845354
140	21.5960856743659	18.3068152949644	12.4955704795544	26.9742973313206	36.3386206243813	26.7200646810941	13.1056590710972	9.34076977603304	7.6503321917681	10.4134199420857	13.3740878723815	10.6193841197250
141	17.4029645119064	15.6990939769518	23.1982446087555	21.654473036716	27.4366462214166	9.04252620808391	15.8568793285814	15.0831006221618	7.84308981106783	8.62400008083018	11.8977804418889	19.7237544251634
142	24.3852929363130	36.5170308849725	35.6584083567015	21.6316704322811	56.1662174936784	54.8328914114536	15.6061989342236	21.5144177842417	33.1640901819087	13.3576140895737	26.2018232108576	14.5997131587439
143	23.4828549595055	22.2745819114498	16.2264905699	33.2563523623325	25.1587391951566	19.4807195036077	17.6098613295171	19.2657918305295	12.5065683650525	8.24695295980605	21.5267754161043	6.70842355834255
144	8.2306890202642	16.3288395229963	18.8958968368868	28.2677710705707	36.4018861663737	13.8461123146882	14.9717946096764	11.0168642498995	14.4803239853612	11.3467499451469	18.7071503996827	7.60523256822705
145	26.8811032859364	38.1297445006548	31.2053967487148	32.0934169419027	35.0721644408086	28.5320653306716	20.1966481458803	26.1302686483239	18.0307667332729	20.5191660433321	21.5073241412516	19.8444963364404
146	11.7502324854132	24.4715184914154	17.1124599088277	24.3407453223055	34.7126742153356	30.4799571385614	14.1482305590462	15.368034172508	16.6257658947589	11.0281873863529	22.6218555117207	22.8280154660279
147	25.5697770707361	23.5155170063120	22.2559304109873	32.7177401265436	38.5582607653366	34.0230794322031	17.8165701766646	22.8859664692975	13.5095722676022	19.8514835824763	16.6711746475277	20.5732549336164
148	26.4709136381200	29.3458005590713	19.0559834332499	24.4321459883537	39.1370271129862	20.3208685586996	12.6837318278300	20.2659209902372	16.4651588348791	15.5212251465298	19.1824878402548	15.0672164262686
149	14.0835333046059	17.9256360085532	15.8171681820593	18.8894234919768	35.5611151185581	26.1352092470246	14.3272046479762	9.3842321851075	14.1300410013699	14.1974283023774	17.8529088837621	20.5000560105391
150	15.6690726197174	38.9942608382641	22.5795641835677	17.3889450390711	36.2395176692693	37.4074558212167	19.7100732595464	20.4128209704391	10.5540810655343	12.1542453155935	24.6468851519154	17.3294048478298
151	26.0446068933444	27.0798026065878	21.5683139623129	25.5833182338017	21.1738836254570	25.8390430864086	14.5460912845115	19.1863557579467	20.3750468613438	20.0720626477591	28.2117012518697	24.1469478120513
152	21.1782168342623	31.3117056150335	33.0440235486272	32.8297254430445	44.3730778662021	25.2642350558117	13.9512785269009	22.1007528789718	28.3706446047263	10.7694222045645	28.9253128398508	28.0710716372255
153	24.7040642162247	37.7099208747152	30.4915865064528	23.815273372062	45.6436920029063	36.0360607166518	14.7060345673362	18.2841241008415	22.5256320613719	10.9270867940642	31.1181744964132	20.4340079370310
154	18.5287630807945	41.1303984022744	22.6917303830337	28.1534853370996	18.6079587086581	29.804265144497	15.6890146538134	15.2732137775061	22.1914467981569	22.5200281798217	24.4303480258964	17.1601188111917
155	23.5355451517939	40.5774504381171	35.5017742874298	39.4848090267053	39.1093068435033	39.9407800233298	11.4853267509494	22.7292383201254	26.2397611382255	17.3502901552252	29.9262516483078	22.8264458097796
156	36.6901948809971	26.3899308289572	28.5627362798365	25.3352706136589	40.2836834426684	4.79054401213556	22.1768770838571	18.3259883456542	15.6482063539655	24.3871773777254	26.2964982743151	18.6896757017434
157	24.8217320173758	21.5370267867346	27.9069386649316	28.3420488463069	33.9128173660607	1.63946990363092	16.3244945693534	18.9570639518714	11.5070741005095	14.8486598489697	18.4725998523492	13.0233574008358
158	21.3354903691042	18.6838065157599	9.19065369343393	23.5850007454671	25.6954478926413	29.4495785645885	10.4863285228544	9.79711651773845	9.47489371462635	8.96251873786306	12.6936423122909	13.0368840698799
159	25.2264784326826	47.5344858280088	42.9407433442913	42.3780970495989	36.9338860618189	34.717352235948	20.2129426176788	17.2037824887028	12.6440761932382	22.9680503130568	23.3465982970464	17.6657222064040
160	12.9249413364043	22.8860510547528	14.0145984870484	26.4451998071678	42.6876226559490	16.0803457128816	10.429431596962	14.1327751925839	7.17137158058986	11.5386240342059	11.1118772300056	22.4748964729095
161	16.2483675525016	36.3738590087415	17.6239235037479	17.2278017888987	41.542368416002	29.1643271009214	11.4826617846778	20.4306591958149	9.46550383412098	17.618534184183	18.3135044506715	12.8463355542419
162	26.5026542036303	31.7871855338204	26.6321753659048	36.8773768336814	41.3415542628629	51.8535336411003	12.4894081269952	27.3249457867993	23.6194640784569	17.3873292451384	31.1697454714582	18.8702056865132
163	15.7800470678988	46.6592468757972	27.2278180534262	35.6505714315702	67.7592760388341	50.0763106058345	14.6075438541910	29.0067164227657	26.3131398904286	22.4462125411450	27.6109501220088	28.3299905900199
164	21.1265683312836	39.5157167613047	26.8653204436938	34.2467580081895	39.5120480336987	37.4158279936029	19.3555319297380	23.5589503611716	26.1658326256313	22.1505301130717	28.2533591936157	26.4547793158159
165	20.9627354101196	17.5166059678712	25.4949931307939	25.1397409480652	41.7939522169931	18.6952326776776	11.733019756763	28.1637057649599	14.3551103516614	14.8164827055320	20.2481962570807	19.3416343291426
166	26.7951190926087	38.9937907470867	15.9266106546628	23.8396310599305	53.8902033988826	49.2877120985648	13.4399993221629	31.5648288654854	26.151985704521	17.9810396961926	29.9451181977892	36.2121597064208
167	11.5435529179291	17.6507306381551	23.8948006112404	15.8150416033940	31.4066566710032	27.8399454149653	11.9716767242682	11.5266072079352	15.6115259507142	10.2487344035148	19.893280418207	18.8942234172760
168	23.6032260803177	29.3452304712393	30.6686766465047	23.6478541832475	35.624064456191	39.0128410288553	12.1954033084232	20.0456638115810	15.0891416981134	17.1510809473822	20.2784586224152	24.7322843136487
169	13.2448368517114	29.9198751906072	31.8255529828681	33.8456014156359	35.4464947579014	40.0568679187208	17.2292305385271	22.548324028699	21.0941588527019	16.8462733309041	25.2902187613251	23.9554615136497
170	13.9437335360443	17.9944316858446	25.473735014693	27.7627347751543	31.968529489566	24.6150258184096	11.7717037472538	28.9201207408246	16.4301309586726	8.5375337722218	14.3803203212543	13.1853321905089
171	19.6840317437553	18.0564419136496	20.1474878166365	18.6516637635756	31.5732260542826	8.59449224584007	10.2138004111316	16.2784684345026	11.7401548380463	15.3024871019923	33.0272080684182	11.4581372042304
172	16.8038252381838	32.2719043309485	31.1102742519071	30.8477729194928	28.9808803189639	41.600245203752	12.3880622430788	23.7539136724864	18.4921723240013	19.2872021254289	21.889894819116	24.6404272388829
173	30.8462632194588	23.5543072224330	32.8625844525175	24.6881033753134	45.8508802749813	26.6182362355798	16.6040341595818	20.2516123411211	29.3999508439559	13.0143397279107	26.1189609121364	22.826673829181
174	23.1819873006597	15.1771538777848	18.2517809183871	14.3856884832277	28.2204266366746	4.27913661751508	12.4871791817780	7.63453640302589	12.0657835961864	10.6897219861736	28.0278978672037	11.6061861870094
175	14.4810534189585	12.2491200826375	20.0882360582576	19.6108923176331	26.7211794923824	24.3018184714717	12.2531969166116	14.0127849506879	9.8222561299673	7.56270659034753	12.6712455062803	4.53473163204281
176	21.2962312383717	29.1399681482001	20.4721374121485	26.0851963547664	25.8131070313243	35.9683219706191	12.6726843252509	14.3686977039953	10.6925454919193	15.0454117802250	21.3049912438391	17.3947922381997
177	13.4165127864938	11.9575905675034	13.1941182102551	16.2530131432052	21.4945563646734	18.9026655891439	12.2605246986115	16.6661326062994	7.43816714473944	7.97782956424447	13.3294242497435	9.037431993007
178	13.0428416673129	11.5702193155244	12.3930920125871	10.9967461753773	33.5463762920815	15.0614258625986	11.3166957343413	18.7421428235520	9.88737893450714	13.9902063183353	6.59687696167483	15.7710422808356
179	8.6050289284074	19.9983092979009	13.9853942727928	21.8824281976469	27.6313175986675	22.024790295385	10.4247798293694	13.6607246701372	4.58472201401832	8.9002304477086	21.7150034792697	17.4245191341767
180	17.9969679901945	27.6887499816166	10.3710676075437	28.6296831154198	35.2800588839088	31.6863514137986	18.1162679675405	21.4238058383635	18.6459171326630	18.3504958734676	28.7321567062634	17.3697880337924
181	9.37220692217738	12.3794313150088	15.9347422710414	20.1780958924006	22.4098529241654	10.5925545494761	8.8905815786008	9.19816305581621	1.90004847156466	15.4084766019349	10.2659083507965	4.71552208940439
182	7.97479830817951	20.6059890007369	5.50190454863279	13.9285322579257	26.41104978545	11.7927596922687	11.4015087534272	17.2981193078485	10.8388018900512	7.07882663106836	17.1883767633517	19.0873814075302
183	15.0865469258197	5.5269138464677	5.63857112002768	7.51148388236295	28.2931629259194	24.1490809571848	10.7408556047755	9.3636937354202	16.0749415522637	13.3413392778024	16.9005336332215	2.49639950065253
184	23.1878340704374	26.5855733455227	29.1675892293807	24.5721362025548	35.5782658651529	23.5903486120877	16.6301936057342	21.1971786624625	14.2678661014896	21.4135666582835	30.583781352841	21.6798963547107
185	12.5478159120369	14.6970652493601	19.7776839488644	16.4153571548336	20.6882644811290	29.5692594927517	13.2771407326621	19.0769179150037	10.2213873132959	17.1025079079000	27.5385354055073	14.2185846909950
186	11.4228982530266	28.5173924099091	40.3519846590022	33.9160727881343	59.7609396302216	20.3588050522979	10.8718507512362	20.0892007458823	14.0284465783203	14.5718837645138	28.6942133365174	12.9295428443448
187	5.58688671268919	0	14.4114310972333	2.48294559549834	10.6394940576969	0.508641052605633	3.78191108591152	8.07564004224532	11.6299768334813	6.6561410550393	10.0352165649782	9.23634249869964
188	18.9860721244139	8.17476880886372	4.59488969950699	19.5290751492996	7.9767510063201	19.5608191981844	10.3182567809408	13.9923412144547	8.50345156945487	9.485286450253	16.7881187574256	5.01357517323526
189	14.2081223489584	5.75166382144109	14.6542071662861	21.5526089631618	24.6930973534293	10.6160934770286	7.59884189277301	19.8412339694786	12.1881345760151	14.3761147514020	18.5710026416139	13.7760228545766
190	35.4317427661602	37.3377457346129	23.4829173939359	41.9684197825281	58.6771838273043	23.1746512369945	18.6939206538502	24.8233228842227	19.7224537845709	24.7552673196203	28.3300644640461	17.9488821858875
191	26.2462667049025	42.9923481988708	31.1283421717561	26.9383660592108	44.4870937535154	39.3585188986515	16.4216106967232	22.7073087600032	18.4392543480934	18.5724957748607	40.1731406462175	32.6878165514292
192	28.5339553387665	28.4757096101322	16.6273325383643	24.3177663561428	42.185062472908	30.9593534329289	10.9228400895399	18.9466181511864	19.1644378510266	13.9016001050646	18.5851760827375	14.0067451767054
193	29.4122231271322	23.5640934378303	29.1023323076717	29.6651623626861	40.1982355582023	23.8007629475959	10.9682520966120	15.7148326191417	9.74592914060526	12.9382256406854	14.2677726100161	15.5245942149157
194	14.5555124101765	19.9046786767588	2.46754795011800	20.5153533774346	24.7014448172758	41.2874459820168	14.2892011482706	12.4435670479935	20.9801068801348	11.6276494071444	26.1491767369305	11.0692417720752
195	28.5167634072436	39.9630232603743	32.7735331886009	37.9407671869103	45.1155852969333	36.6077945779069	11.0867279930519	19.2449846929917	25.6913694074599	20.092171683489	26.4403786636947	27.2388737209787
196	11.6313719226971	11.4044103916799	21.3603919560843	12.9056379346378	25.1514561847202	13.4115411857143	4.73751800741098	8.01207622709457	11.1363541470881	2.89475148480362	10.8709473494991	19.8707356112552
197	14.3854161908726	33.0036764301373	16.0571839500631	27.1966447091553	24.4570003869742	34.2224808385969	15.4152871744015	10.5651612665455	20.432598741489	15.8608120248847	18.0522050480916	20.8548441720791
198	15.8648211488638	14.9760171128230	24.2231268082155	36.8470865063184	38.4228878805067	31.0428927690156	15.0279313913787	11.1292323535196	22.1892615174056	17.3702473015992	19.7963883856039	6.76459794350248
199	14.5513785977988	13.2553568691364	12.3023460319734	21.8726224166066	40.0980097762857	19.0795860527266	18.165117341305	16.6219503617830	13.5108414115922	11.5471470454643	20.0593613519046	15.1690378383502
200	29.4522971753968	42.6290468990003	15.0786865953926	29.5143488391029	46.1160077756779	22.3597837329569	24.7158175299917	22.7414633847803	8.15678718676315	22.3125104288928	20.1046817450907	12.1921080202137
