# Supplementary material for: Simulated data from a genotype-to-phenotype crop growth model for pepper
Source: Data Brief. 2021 May 11;36:107119. doi: 10.1016/j.dib.2021.107119 (PMC8165395; doi:10.1016/j.dib.2021.107119)
Supplement: Supplementary file 1 [file mmc1.zip › Full 100 GxE datasets/100 -- h2 = 0.5/-1852466477 200 0.64 0.48 0.64 0.95 0.8 11 GxEyield.csv]

	NL1-15	NL1-20	NL1-25	NL5-15	NL5-20	NL5-25	SP1-15	SP1-20	SP1-25	SP5-15	SP5-20	SP5-25
1	20.3882702133884	29.3429058411589	19.2076323834061	28.6810326773635	32.4577193490984	40.620414495408	9.58211934166373	19.9739916173750	18.4833195142767	17.3856919981187	28.1812901140813	13.8320001706648
2	19.7171438990092	32.6292004280841	25.2605018555419	18.6361798769312	40.3919140879307	31.0213352360826	13.8680290737897	17.7622257290403	12.7797987717822	14.7893469415036	29.9577123410952	25.4334837826477
3	27.9128013044428	27.8455022716450	27.6741061950773	25.6531946231034	49.2961292816674	26.6634685171434	15.1055808520792	11.0853270550734	21.860833401132	15.9425264671544	27.9717329663388	21.9340152958141
4	27.7637933345254	41.8571100765549	22.5172383009774	27.5865080945934	41.2539694406715	40.9848862756139	17.6238179861081	28.4557389894805	16.9509533407572	16.0527162626254	24.0767814570671	14.6841816916724
5	13.0451723267977	7.45277771270816	13.6933109208535	21.15472475137	15.1523039330565	32.7036322435484	7.70967817707975	16.8580378264564	21.8417504579211	7.23517986596366	18.0768160798818	15.0301404367653
6	29.1590059136922	21.9701605074940	26.3852924540420	31.6829909225091	36.8866279234067	15.9517003138906	12.3057988739106	15.4386078900296	14.4204214696907	16.4506619981624	16.0762966755837	15.9655609780794
7	17.8271164210746	19.6562812721967	16.3409982904165	27.3813168963169	30.3981718923101	19.6727896791321	14.8465858763597	17.3765416035333	14.1443873394356	14.3580740116169	11.9158124297133	4.593709356805
8	20.6969710730785	8.53432536689591	12.3903283403520	5.79868994433558	22.0011205780757	15.3341540822984	7.028249751443	12.2133073564077	12.7729955831645	8.32092134110362	10.2181169806957	15.9771140217295
9	16.5737403159914	13.1661752538151	8.18553457553348	32.4206226869438	28.9866270436129	16.2408072762948	14.0539456185046	16.7510146806265	8.01765509955261	9.33506609489857	11.2067223838366	16.4432313170679
10	19.9262169642378	31.2077883342374	18.3335071623254	22.0874708916970	31.685685680002	36.1532816492764	18.1564908912117	17.8177093723323	12.0111304539374	15.0927112517085	22.6738744192044	17.5640967493580
11	17.6791909165716	16.8193824738496	16.7150737200282	21.5819708366943	25.2981103531591	33.5127933424898	5.56855528707033	12.2580233613944	5.56157554593304	9.29494375304422	12.9201106167935	21.7923971829119
12	10.4467824095718	8.83807401450897	15.7976506583368	17.5449940734542	27.7916201010376	8.8304651667708	9.6122546266553	19.5781083804184	6.12786027677808	14.7647041093996	13.6790949198174	11.7605920729447
13	10.0369043954607	19.8753895324587	32.3921720709289	23.0825047326872	37.8856178923352	36.2013264969012	7.62459072896187	15.7531717598044	16.7502201658912	14.7321903046807	19.5078505093981	15.6032426462884
14	16.1445723110645	40.3513775738728	26.8259193473213	35.0431825314755	42.5078400121995	35.219581618626	9.39795902390192	23.3648032048599	22.2884849114232	11.396074385988	31.8652543821205	12.9993324889621
15	18.5668828705685	20.1027082751659	29.8860629266041	23.5232725840190	31.9475420088853	27.3221270786773	12.3595940023985	14.0293075550393	17.4790169660598	16.9378545377949	17.3465878173129	20.869255378242
16	23.3024038284175	38.4376842699694	16.2470995993443	30.1564799758012	34.1798059034783	47.3152198027881	15.5751500274339	22.6296360648160	25.1226725623860	16.34967705752	19.4678048764549	25.9173132811939
17	15.0920804851389	9.9667314811607	23.1878690628876	15.5185057361495	16.1297933131213	15.8485329098702	7.52680087827529	9.48939144484024	8.65538139540945	5.45957985878648	8.09062280764784	10.3474869595262
18	20.4201801014001	22.855295275583	22.0939413135933	31.8246066104863	38.6501559384598	24.6507925081380	9.48435051597092	17.2265543462802	17.5396572077851	12.6118120426384	26.4854971889162	10.1251018772526
19	21.5562365072460	27.8392639818019	11.3527475745732	25.7022679157381	33.5714603413329	27.4126356104851	18.0077782841779	21.0617905215463	8.72082909199433	12.2436736251374	21.1722296393583	12.3220606259737
20	25.3622131987472	33.8023841228971	16.5416173725951	37.5248455881716	45.5599603846184	31.3522268071589	21.4261685338810	17.6069575158512	19.076929832424	17.5303049452739	28.7677980527366	19.0851116955622
21	27.0227380478332	42.337716078591	26.5091641014677	26.6079219976033	52.2165629965843	47.0164434059277	18.2237398243671	19.9159585733324	27.4187390701313	18.9504487410857	32.026523135165	25.1330888245778
22	19.5988081738792	42.356234660687	21.3639459230299	31.9205233665845	48.2684554882742	14.8631712354025	19.5143954667591	14.3009035340475	16.8075498591841	21.7729909714166	26.3807564453275	12.9932972452765
23	22.4301560513312	37.2027133140058	32.3801789231709	26.9995174438607	40.1962679133684	44.3612470396413	13.7552347606004	21.8826635583981	27.0319777854311	17.6610261690225	27.8785325853854	24.1672090150761
24	13.6661379773249	0.186954227513365	3.38498054106467	5.04992336427694	13.1205535277938	17.333945030098	6.07577749441234	10.7419919935096	1.36195631474009	5.96274807530285	12.2938415273981	0.31183241839512
25	24.7548846295327	30.9717245111036	18.4152047148915	31.196593225623	38.9260138096995	25.1259367818589	13.9967044350836	17.3996506779101	6.84187442030148	15.8949181024522	20.0802282942641	14.0929743822708
26	31.3296109897268	30.3165283109444	27.9550145246491	28.7455681435523	30.8913808266033	23.1757263677716	18.3038488865784	24.567321818752	20.0536922594013	17.0982335476755	31.3026933999119	9.96914090309955
27	21.1737947437993	19.7843629013714	20.9699760611824	34.4632522334092	37.4170170066152	27.9865990843596	15.4927527455590	16.7148689743817	11.1794357767268	8.60581765618667	33.0263638477108	17.8812136442490
28	38.6902423750507	33.6596035958137	26.8965542222775	35.5576208797066	49.6707437708532	32.124539843397	19.7838654429974	18.2486084382886	23.2075462786523	24.1333283076137	36.1565433980787	20.0435822228464
29	19.3085189482301	23.4358010675948	23.284305469161	41.1668101119796	21.5404177515875	25.0150564931314	13.7225694850744	20.8314746061456	6.27301259421232	12.4953540690163	10.2408190733064	7.9308605430278
30	28.6297334523657	36.9753000672665	24.6762619780305	33.4085053295534	37.154705941461	22.0368954211073	13.2817780765986	23.1446071196833	15.0948025828703	13.5008408361813	25.6698610206988	20.6733728732804
31	12.0031529967848	12.4940001783206	18.409510323007	18.8497546664211	28.9422704171604	23.0603252114045	11.4423854640626	16.4494425974387	5.45096509840426	7.52082646554357	12.6964628478512	10.8450970242436
32	33.245575542679	34.8984577110324	11.3559712061485	31.7322724440731	31.6498082120978	39.6253056965511	18.1291201039014	19.2334666558169	10.7190204384519	18.5278820467765	25.5605796701120	11.8807131975526
33	22.7837914701868	20.4524811153024	22.619773744672	14.4761652146187	25.1247978952233	26.6081826347568	16.9976093198924	16.9425483655690	15.8019353176029	18.2503179570096	17.196776673197	14.6947439602445
34	27.3250594409335	32.6430865663729	34.821803768465	26.8924907597347	53.767116880871	31.1657593060848	16.7189165542285	15.3194516316976	11.6897567886431	19.5020671650070	25.6298285267713	23.2128341058911
35	19.7433106724352	28.1833660254444	24.6084432339062	28.6556241166230	36.9163418881834	31.9391831076924	16.1634309424587	14.6446493315533	13.7968815825906	15.1490137830431	19.1165629220564	17.7457286707705
36	16.1951711013565	18.9069011513658	19.0824285245330	27.9353492360183	19.7099734167727	29.8771377302873	9.55004172207039	16.6876309313769	13.8149072091451	13.5787702377307	18.9280694066275	20.0319187191130
37	18.1142009237598	33.9908891581911	14.2031745511219	25.2925204241715	40.6787647591398	27.5134757719434	10.7772302979242	15.8647045421177	10.6382448307121	16.7156999179879	28.9183618400674	11.6258623121369
38	23.2309646278140	26.3907953605039	27.3254922216908	20.1546333212270	40.7312710032532	38.6157282881866	21.6357288159830	12.6913719582127	19.1700677707864	20.0440579224945	21.1071549945435	19.8862509958795
39	19.3088018463553	22.1685541335975	28.187566807444	19.3438989573434	25.6653668152430	28.6798050255435	11.8732860937686	11.7555064086948	18.6413447197766	19.0478192241192	20.0354689685792	18.3546004850322
40	13.9233742333343	19.2864415330138	29.2231140242254	27.0532715021642	25.0508041997001	22.6251972666472	15.9307573532624	12.506550826566	11.8284711502017	9.50679688385195	18.1416395749802	18.4867053739128
41	20.8558470414009	18.7444686317712	11.8807092923332	24.4715721108181	23.3473644678062	11.0034863655239	13.3133914044763	12.8160325656547	9.8596849832197	19.5807069573189	21.323483343511	5.00012058192075
42	15.4468103138610	18.9556753209963	22.6413663688681	23.1326467283936	30.8774934025716	26.8104852925091	13.1354767499401	11.1762085814441	18.6567884416657	16.0927764751331	21.6342377020652	17.8903963336346
43	18.9370665953278	23.8451978987099	18.1596290348107	23.7657078834550	18.8421347963693	22.3840724450877	8.66173425538123	11.6654423263922	10.9528361449820	12.9992216006853	16.3923586372652	21.1197268208955
44	16.2728958255297	14.8796148710202	15.0875611339775	22.5242625086154	43.3064082259786	27.6166260814772	9.9677940431782	25.3376769517756	16.7319307343076	13.5992707145205	30.1640224889722	11.6118104143517
45	16.6306788380508	26.0562496312417	19.9651009433643	20.9192044332985	25.1768571101632	12.4741094795813	13.7898666446089	20.6669278897940	8.8565325819391	20.4245451710320	16.5098369105928	16.1487879061684
46	25.5690222406599	26.2803298583061	26.5328590183409	20.6289894628047	41.1288584450149	22.7045415769113	15.7746318304465	17.8350923555899	19.5205278966682	13.5882812557914	23.0196077122530	12.4329758284697
47	19.2064144323453	6.79635725106277	28.3054921487800	12.5411956246269	26.5179391662976	18.9790238478109	7.56534271607272	7.63147270898225	13.7355392379805	10.2622856031327	16.4863746423238	21.0213415031970
48	22.0979595628796	32.2759749304722	19.5774806391671	23.5337684367857	31.3201428597068	26.0368015014888	12.0073123807519	13.7680415829582	1.01303033408771	8.14645589856588	23.4955450377919	15.6606996901567
49	33.1466818887162	40.8415528826094	14.0965802764882	31.5695457491418	35.8822733280556	25.1149332248176	23.2970915413071	24.1369546170862	6.8943049097106	34.913102873455	25.8489288657687	13.9639471331334
50	25.3003590715866	20.5269562489940	13.5014971246170	19.7931426258891	29.1525719137335	22.5824011289943	10.1940035679998	17.4535162155193	8.27023113310598	13.9693632913991	14.3583741671000	11.9363364800075
51	21.3114990061119	17.9727953751661	16.2605622688951	32.1867217510557	28.0544412280755	23.2383651382122	10.5620534309673	19.8667845451077	16.6228038073154	11.2538350772373	22.7303618430677	11.4030098186819
52	23.8328959234948	19.0661204157400	22.1359102461778	28.8168833904555	33.0127213966393	23.3400076829250	10.4616414654472	16.5776813208480	23.9251936617699	13.5258275720933	14.87924189546	26.1220368891309
53	4.30170278291460	5.52177999619249	12.8583292597948	21.3343898023045	26.3401914238513	10.0698505821532	6.58002759748694	8.18441986933583	0	8.51752824576772	6.96051996037009	8.44396633253026
54	10.1519899733066	22.7808094432666	13.5952780571012	12.1151389423466	34.1576459799512	23.8844813650652	7.16931916392982	11.8971844118452	15.0499403444091	4.70534545046527	21.4156909022384	18.1773517339157
55	26.1343448855619	17.0911727679823	17.6924921665268	35.8174588785579	39.3690801637772	24.9124193637295	17.5311212947874	21.130680586172	12.6196989503851	16.012525089854	25.3661613954387	12.1205998521059
56	10.440591311987	8.67774102561982	12.1817184532895	14.5754557998182	13.4690760463782	7.75903162095913	10.0571060900979	8.93639669331542	0	9.18683734420183	16.2813335412719	8.66341871077057
57	24.5015651720856	39.2200026171474	26.2386649031989	35.4249785961344	32.8186149744482	23.0445413271860	12.7904062403687	32.4613469298889	17.1343673983426	16.9513692036704	26.10915829518	28.2827241526164
58	22.8279896358196	28.7335762687515	27.8392547046550	44.5590762756104	37.6892747394973	34.4079719784478	12.1703047543171	19.7694282545395	17.9595049644145	20.6086855953394	18.3426984694173	18.6921992584136
59	23.2167285983248	34.878658644598	27.3119231116284	29.3840693058273	35.5969483819666	45.5902396371663	16.8670815006691	33.9378315481319	20.221306530969	18.0221292359697	22.8167303258831	37.657418246259
60	20.4459506066874	15.7141877848857	19.2258604011277	14.0216473073449	23.307589489436	9.84815569510303	10.8444285596662	10.3043805281721	6.99509932971813	16.2494922078981	11.8968967262474	16.3056519151566
61	23.386643966651	17.5531693225313	11.2020013109844	32.9292310193776	26.7070198332566	23.4533399178125	10.7411963799364	10.3341577565241	15.1518986972036	15.7544187001774	15.1380024086049	8.02279729843928
62	20.3762662466096	29.8774745038218	20.2017772794000	20.0949675155787	29.5304262706316	35.2383593646076	10.9703767268968	13.2982387787601	13.2316926769011	12.2922116990091	20.5911886425527	16.0972164216713
63	16.1175036040493	23.0427759432986	20.2937744732791	14.4772266376775	15.2095809700753	12.1871669829031	14.2476528134489	16.2641190645511	14.724876768352	10.7147010563558	17.0813732844942	12.2752337449542
64	20.2943990769235	34.0056067384601	40.5715539085542	19.4261448846122	41.7697591444297	19.3430947440158	13.3777824661308	21.4692142093297	10.7799931535921	19.4179535934287	25.5466653321554	19.0543031259887
65	23.0998383923112	30.8041446146548	14.8312937170139	27.1827003402476	28.0192421232728	22.7828830155996	15.4951350118753	20.5545953212248	11.0741821945503	21.9864663909237	26.1209086894952	21.1649273242137
66	25.7787910088099	15.8262951946602	25.9509396812831	28.3046625480811	36.0972094022215	10.9921092728087	15.7404067130891	16.2543440971645	17.4713789873172	17.0010818877220	23.1975988328243	4.60395062274692
67	16.0426931341654	25.2797434582367	23.0605599932267	26.9337169057563	44.8551358926718	7.50943638521663	13.4621839011455	19.9240985496332	17.6012985351218	15.4881614689251	22.8094730257056	21.0316521546217
68	20.0815390105047	31.511333139112	32.5164605370405	26.0097657666370	45.8802050403132	25.4202386390939	14.9622853549588	24.503038804003	21.7260966979440	10.3163868521065	31.8149237954614	26.4723221856563
69	22.2124095777403	31.4848559128780	32.7712406064896	30.0702508354536	67.7059465700699	36.4990390964879	17.2291969966388	22.41971675921	24.2866767804846	27.9217768405887	30.8077288790648	38.4992623572196
70	26.1421616359388	33.6962400879733	28.4764601238550	31.2026530806628	56.0356073545105	44.4623026864456	17.4986995352601	22.2433292545238	20.5661387273150	22.4210706147749	25.6080025364295	40.6902758687112
71	16.9550802892378	33.2514113357507	17.2606334543671	20.4187353808276	54.1052587546054	14.7625300701417	11.4875611446828	16.9449580463008	13.5476187016432	19.6460036009528	14.1701431935858	20.2288100681845
72	17.8328122267517	27.1020187857404	33.7687067898519	35.8389156650930	53.8944958664297	29.0869957708664	15.4324598484286	26.9539611482200	18.6031099887440	11.3527325218684	30.7725024542816	19.6397870231587
73	14.6655338746325	32.512638654254	23.9711577012648	33.8214385066536	37.5622153440733	31.0500505996584	16.3482287335223	28.0532504549259	20.3085015222658	17.9584820215323	26.7144534691052	13.4319079265279
74	24.4633286215507	26.3886265858299	15.3478052258387	30.2074525150176	33.7803105125719	43.8005105217248	13.3296608847615	34.5736938041585	16.7950088886918	18.7355815659636	21.6613677726184	20.0680004957985
75	22.6360982662394	35.0524850207829	28.0398035052536	23.6642618241921	46.8402973987785	28.6923932997575	15.3470474616627	27.0970311431023	29.5391614579909	14.9765949603206	31.5960423682687	22.0127971382062
76	17.4803687939191	24.3238455821543	26.5933845426553	24.7588493024346	25.7085473047962	21.5239613749304	14.4918298630942	20.2428892724079	17.1681911221647	20.4324345194798	21.1145033571213	11.3063846848879
77	21.6346385213011	38.7931378424095	36.0567075428735	32.6932889455842	36.0028413527476	53.4779197579846	16.4660565349817	25.1782968536127	22.1057890560237	14.4033562699997	34.2836162559492	29.6079448287232
78	19.0001571555067	30.4576409460699	14.4437421314696	30.0849664174198	17.0568553122837	36.4693796176032	12.2003049475483	15.5847021210375	20.2806717898784	18.6650235442772	32.1357328188516	10.2103593929619
79	10.1908724607425	7.72507535717463	11.9621754252969	12.2513741867719	22.8258994082275	23.5943197837862	6.7112804884519	12.1357348947423	13.9564710021207	13.1226835400874	24.0852708702292	11.8833022606972
80	21.9084160383479	18.5857911296870	4.69009211871217	24.7182034467781	19.1930301600429	19.9317815453451	11.5924084961185	16.0653942544749	8.68600546346497	5.31070448867319	9.10105577541274	11.9085210424477
81	36.2872488639912	50.8958922821486	37.9384351481440	29.0451043759313	58.0138497158124	38.2999520558684	18.0252591970055	24.5197167038434	21.5252467286543	18.2223291777444	34.2562757826460	42.9092453610879
82	18.6450996335034	27.7930240606157	27.9613031693466	17.4936854704033	26.5536422237639	34.9687681490667	16.6195891817312	20.3561875575412	19.8326354282733	14.9791471240002	22.1353960932483	14.5616926467961
83	26.8082498560556	28.5246796233228	25.5930735883789	35.9635682080819	45.4894557706255	23.4718072634343	11.8388413413566	23.9271603714783	15.6895702537394	23.3161788182393	23.3508303431437	21.0154254426626
84	10.6747788073235	12.1938960413623	25.9763282661822	19.5433964328458	23.1711635645978	5.70740014229467	14.9014717677974	13.0998206271973	10.3554787642501	11.8613977658785	16.0667152165951	16.2424549409723
85	14.6670737458677	29.5412251930563	17.8447373662032	20.2906119542514	21.8013813767564	31.2815234859303	13.6286611613962	20.486424454434	12.7493750579713	14.4238885551538	22.5877817700482	18.2360166210428
86	19.5393915813908	26.454165107512	18.2377326050328	16.5975279443122	27.650294013863	30.1902703003593	6.94238346310575	12.4156517546916	10.4886185834849	9.00201286807514	15.1487745059685	11.8803403781711
87	30.6547989860363	38.0651185794514	38.3310663548730	46.7821149137768	43.8475143406958	33.4337081315847	16.2377427623800	18.8895209126305	15.8749381028837	18.7521264549067	35.2368258290121	16.5124459972556
88	14.0971243563837	9.01601489220702	10.5511625578041	20.2201563171288	21.1783501256455	16.7976265064877	19.3562204701376	8.50438639232505	14.6824528844944	17.1551641175057	6.37276741949624	14.4607089867026
89	17.2329622732833	21.3344420691567	22.8029950503518	18.7251576975473	39.8926422040118	24.4252469618714	9.03186194334934	20.6688358969139	14.7307534406035	11.845013976619	20.1237856890401	17.4066879172561
90	24.7139924317119	46.8830842085679	44.8007201476557	22.9397119322404	70.522877101313	47.5751815962828	13.2826878110814	18.8164155572188	25.7333093012616	21.6333837613592	30.1980952191877	29.2632411130478
91	26.9621861888429	43.5853084786715	43.213694276198	43.6946223959595	48.5501838396056	48.0553695602649	13.2203007666339	29.6199740400217	26.0446485069966	12.1412120357947	33.7664134258391	26.6256476625772
92	19.4708199308771	19.6123852369745	12.1744997390617	32.1380432411616	51.9516223143468	27.1067343104149	12.8669133756452	11.6875462326384	12.5790405746908	20.0807936699293	20.7882748690042	23.0374893591598
93	17.1253318319567	9.57408578798269	10.8659238666068	21.9853934411999	14.2480152086891	22.6138531802319	10.3716181072011	8.71425755137968	7.83976643855724	15.6148699640351	6.57065026727744	17.8056711738277
94	17.8688867801990	0	18.6302350657320	20.6537407161028	28.3990862818883	9.9239838615223	13.1274740960661	12.1761220073390	11.5593894605211	15.3730593567644	14.2216933754695	15.973265038365
95	21.9097465187829	33.4679370868593	29.7919943394041	26.8646224257187	54.1956695168868	54.2988471133123	13.4019442383858	14.3555722663122	24.5720941936408	24.2381148684983	15.8379731390191	25.1235202665369
96	21.1993757362123	18.3660480246974	4.93777854075143	15.0262837738121	23.2468503757211	9.60535340203507	17.3002938108486	18.0835719237873	18.4052844184447	12.2655620644111	16.0675258288583	9.12233583666152
97	12.1962485976607	0	0	11.7511541269905	26.2272550215698	15.3916981363946	11.9043238204315	9.33511448533343	10.038018874193	7.52209198519405	12.7881878138035	14.5082767794088
98	27.4705887393331	16.7771013039431	27.1272811536524	18.6100731633414	47.8931607027796	0.386738788981681	13.0512629079502	19.9591020528464	16.1396710050913	17.0303708714165	24.3370018389875	12.4400545562080
99	10.6910130505990	13.8558036145598	20.3433645553112	25.2869262875555	13.4632828791827	28.0783630563291	10.4325094490222	8.8213570776603	9.79856216546678	16.2669845980142	18.9856691823842	13.8060323792746
100	5.6179673085745	10.4034113253807	20.4816982488019	19.5426891238624	17.3011374861927	17.0722816864558	11.2490605741387	18.5269755609456	7.80068150336578	14.6046257631056	25.4750804669723	24.390999008204
101	22.3248431220130	20.0881858966217	15.8764488207207	27.920287672127	34.7916632944685	11.3371860630126	11.0801225919203	14.2715201690902	13.7329735176578	15.3404369167539	19.5719849591485	8.80235156425556
102	26.7448339003139	47.3491782771336	36.7069354894974	31.0046833668746	47.5199198554168	27.7078398195958	17.1390592437346	25.9195478014098	17.2153702135023	18.9769531860812	20.1285675302550	26.1079626038564
103	19.0486706306597	18.4468989979764	14.9136464480798	21.4984348906425	36.1211779456856	24.0993228349672	9.84632159625809	16.9346783688075	11.5366276211277	12.5220845654673	10.2946483173682	20.7958560830822
104	23.8252663056723	23.8698417319797	21.5454531650450	16.3277576114712	36.2332884577789	30.5979667253217	17.8065189348858	21.4581047121801	11.4462045305617	14.0008957842405	21.5336062727393	14.3129741808497
105	24.1851617765014	17.4624915130596	21.5955352189460	26.5498133601608	30.1497036827718	34.4249644153004	16.8206652555578	24.2011432422243	14.7664574642854	15.2219575808504	26.5749435635611	21.8266336810665
106	35.1282251445637	32.7513596894109	23.8467045362566	30.1031525270098	39.8887080626412	36.5510319496004	17.3327718929268	15.9597686953089	14.2940181938978	20.1090700439154	25.3991220900891	25.6135633998190
107	11.9241669445283	6.61568151271347	10.1872450826475	23.0603610476406	24.4807626949606	18.3530239104417	12.8079496964304	6.29295556797942	21.1856808027115	12.6228862332189	17.3935295472717	8.95291369042938
108	13.2760537174145	17.8725682175693	12.5028610444720	30.6037891744042	27.4328742663028	27.7203619356132	11.4319962199101	18.8796732839413	20.9774464152507	18.0594131495856	26.4076599745746	24.6055278473213
109	13.5554468616611	13.5635082194798	13.6013849152119	13.0713202139698	31.811760533056	32.8721635807869	13.8145928351339	16.9264175346960	0	9.4899422780566	14.1374312639237	18.1150862275872
110	18.967676418099	28.9687384417630	21.5290565153222	19.7056322823371	27.7806685039546	19.6422224523811	21.2462432617599	20.2753811684574	10.0678386812138	18.0367988695431	31.4136554517206	15.7393305997034
111	23.2967550510425	36.3340195880932	32.0689324592385	41.3741672363296	54.8338159012529	35.4412766896914	26.3471290469371	24.3918193172840	21.1518524830656	17.8460042341204	16.4778103106585	16.7428637991106
112	20.3347194252660	19.4977527670106	22.9771646431956	21.2676567121845	36.6454170517832	6.49698195745953	11.8705043404544	15.8229821897733	14.1874280204895	11.4251602309793	13.5641403869763	13.7882308103660
113	27.5665375314921	34.9693004768959	39.145316768654	36.4313458775112	47.1731876970365	52.0772994621273	21.8627826420813	33.2996559261154	27.4493850098973	17.3362068903386	26.9282586181349	28.960582070087
114	28.2466834923447	39.9865080821281	29.917233336303	40.8386491165069	64.4549810971868	41.9079296262698	21.7945324377921	33.610384881853	28.2314815191472	26.3298807621697	29.7118264460823	35.4471239271528
115	14.2654153853837	12.7201775783068	7.29992992862226	14.2976031412263	20.5298861998423	17.4320860458589	14.2155426301348	10.3483761494117	8.17405288422141	12.4676763769301	8.4145357100536	10.5800103921084
116	13.7473531734699	21.6511499947466	23.3974656030137	31.2893210654235	31.4781081927024	30.2062201490985	13.9892013242239	18.3485985930754	18.2626433294503	16.1443469470163	24.4430347915432	14.0277973126403
117	22.3045289293162	31.5998461246560	23.530526551467	30.3933141364207	32.8422380011149	34.2226502462921	17.7429775375264	21.9544905926497	16.8531195863236	15.8324423050878	14.5845319328480	4.88085939279901
118	11.6054537855912	19.6133094431372	15.6351826806827	14.3645920716570	29.7121561116800	22.91024115411	9.52346377086688	14.7162079390119	12.3209983976388	9.5393888224768	18.1386165098355	10.6561083461899
119	18.5790272805897	22.5266770931097	23.786760674575	28.6559100507393	22.5394291722294	16.2773721897471	10.6823791542322	9.75271226225523	11.2848906413264	13.7715698882225	19.6630888101455	20.7210917138427
120	26.0511179214020	45.1707081737231	33.3966050939043	44.0237206717902	48.3681198845396	38.9675857065466	19.0648511245709	22.5554993147231	24.6965917641811	28.4218011858273	26.3952968038967	28.3677972701421
121	18.2564282765947	6.87206126487685	20.0977922344743	24.0542671286454	33.2466880776006	18.0910274678064	14.6353963148387	13.8671571701318	7.44117929949536	15.3382991985743	14.9448044314156	22.0064430713444
122	17.2870124293319	20.1662008998012	11.5314417775829	23.7593182507731	26.476123016481	2.43574366233248	11.2934206838152	9.06256065844696	10.3644718476750	17.1408839546682	16.8592149047352	8.0564253539863
123	11.5026620974976	23.2023256359102	19.3147492062133	21.6682695230794	36.602795965766	37.3927963286472	9.9052992201113	16.6962832170820	13.9204932201960	19.2429988359770	18.9098713266538	17.8442274660521
124	18.8717036996726	24.9698406110654	18.8817522682547	16.0068689874711	22.4874767599091	21.3378344383533	9.52287329530224	24.0734656789997	17.3370859621463	18.8725837928865	15.2531733819050	18.7264443944201
125	42.195804128945	54.1116226254666	39.9403131195339	50.1861280109102	64.8231473273432	39.774695648712	23.8444171774530	35.8341355903045	24.627014108425	30.2215776546428	35.2079594645571	35.1568773799904
126	16.4218114726548	24.3422025257495	24.9266587281851	17.8074020571811	32.9670898962183	33.9676769933414	14.9618105727629	14.7975540700537	3.46992242510334	16.4136577967718	23.5077569386378	7.21628771363944
127	24.1654733928923	14.9455396541641	21.4225420029855	19.4203682597380	30.9620147565848	16.4292181622946	13.9770551705626	14.9568787671391	6.33851848457789	17.9981878741285	17.0948173612615	7.03784810213858
128	1.32136862862997	20.488171969769	19.3922474645076	18.8453208560248	33.1888309676542	20.6851769029582	10.5963722437644	11.1476609906810	9.15027695974991	15.3694855838362	11.1800130402426	18.6977627091167
129	6.36131172078839	15.3529569659175	17.7363652646266	22.2947665912969	26.1739892773784	15.7238789165595	14.0902611656274	10.6752106328111	9.13274700440442	7.89302527427633	15.4055834883560	13.6482403198439
130	19.7384228058812	38.3006221191756	29.4553893946060	31.9532821124584	34.841628663764	18.2887527716639	20.3221028040925	20.5010880503449	9.7755478275449	14.1269434715973	24.6472260811736	17.0160690358254
131	15.1542687477332	34.9055387995108	30.6400864366884	35.4849259555613	41.5613743731254	34.2244104922458	17.8092318178864	21.8829458482107	21.3061409420573	22.9072333565899	15.8346495112621	21.5936531794406
132	33.8973089064593	36.0779616555916	28.2407799790278	44.4950383907059	45.6490167325299	33.6242244025405	20.3565429386002	35.1015807292259	32.5259987340513	19.8614359658745	28.157582302961	21.5315865067332
133	17.4258905902663	30.9420409804257	17.9994549222350	17.8706041136216	35.647098460459	35.4452378865612	11.6818821560636	17.6001837261708	12.4552733450507	23.7059254431204	26.5176415550063	13.7548826628132
134	24.8941502409389	21.636955172091	23.0846637698239	17.3307107675850	25.8680088978012	19.4129395875173	14.5055219954554	13.7299598144672	13.5079453508502	12.227231688121	23.4279773824316	10.7003870254141
135	30.5438425556049	38.5481063635508	23.8923415416152	37.9521540388679	52.8097373857065	36.8440457057111	12.5809390274191	27.1649366825627	21.0661521340250	28.5238587996936	32.3841630144666	21.9597286729083
136	29.3358435085371	27.8884278190385	16.7363461792425	30.3086035768419	40.7961390291537	34.7348625686800	16.3469319270479	29.5318802524389	15.9790324626387	18.4838491186493	33.2357295589590	15.5843816667081
137	28.5693648533626	24.3772454793114	33.2860746546786	36.8999180476391	50.1866205202918	30.7150151148543	16.2742222794582	19.1169253639086	13.212082084117	24.283512844097	31.3477590739562	15.3763944404598
138	8.4816400936624	24.2214035608811	16.3673655709357	26.693526026181	25.9640965027121	21.2495061939640	12.3417037186000	10.7241375234236	5.54044379891152	10.5510060808087	16.3962846324194	13.4919131613652
139	17.5623445171113	34.1518401085106	41.4391471648928	19.1335725399965	43.0074884266596	31.1183335927028	10.7739372387561	18.7642498859168	18.8659726973325	9.8836852918609	16.0910632782674	20.363670219243
140	21.9248371491179	23.0207831585782	15.9282373892519	18.2991891141873	33.9409668472589	22.7564006724628	17.1157324279088	23.251524716207	19.5339229534081	11.8884591716321	22.4286165520269	15.0995599193476
141	17.5599626916298	14.1553273694693	21.3379425619443	24.3287127018616	13.1536494069249	29.9345434374419	6.50955204743684	16.1688382545844	9.9383760996556	19.5368674421183	4.5239052998401	14.3526280605724
142	22.7776885230808	38.5822069504791	30.4276187457016	33.5056105843934	50.4474061611682	32.6910006906646	12.7049795147361	17.5287982699220	10.6062936772412	19.0398944637469	34.3107991953978	22.1744843496929
143	25.4339400687842	36.9977118895411	18.3427389986341	29.2412034922752	44.1291620859389	25.6410006991726	19.5693770198259	15.1810866148071	18.2229724513896	19.8996684235434	24.7056601108616	16.8224493649164
144	25.0730659443992	32.6470637213284	34.2153071029616	21.8565039474349	31.6712220007214	37.1676071660354	16.4880870184493	20.6731829779351	12.3133282987653	23.750737046204	31.908618839649	20.1959557154759
145	22.9583346719064	28.3703324977748	21.6542743772468	26.9683376561506	42.9598423181893	33.2117826369602	9.7875581457462	16.4087354071348	13.7279231053870	13.7289762221766	25.4803553052642	15.9700015378079
146	12.7403525265529	23.8113898647169	33.7444902665426	25.9444384091642	30.6939846305618	27.4649842696280	11.4904315036534	22.6031003596450	19.4595922142145	15.6748712817279	16.0210622118338	18.648149116785
147	9.12776784373714	23.0315867211135	11.5023114348184	19.2470492220295	22.468736014469	12.8572635084721	11.6407940487885	11.2901815152540	3.5809159371898	10.0211524220775	16.6647524458614	7.09688631456189
148	28.3703764461757	29.5275483766286	22.8195390494562	26.8510499430067	25.1631689978421	39.2543004921963	23.8390818776131	19.8993292753742	18.3571280932390	17.4143899666997	33.5719116062330	23.6464675793946
149	21.1247773392469	41.5232516389768	22.4023566703171	31.5474098397857	48.7395016348209	20.4916542167307	13.5916658660278	17.7040982389744	8.65111873163465	24.8984853016882	18.5063040920497	6.30824772393217
150	35.4107606376274	42.5091708326851	33.2577767312004	35.0073533850574	50.5078155887845	48.5386656771518	21.2180868152353	30.9771166681889	20.6939110759697	27.3632731892698	17.4811955390396	37.2373492634665
151	29.2919162495594	42.5301270200922	19.3765465227585	36.3611364558797	39.019577787413	29.1984532047171	16.9475363887992	14.1393393459016	22.2388613026459	18.3950975300439	28.2329147363372	11.4183717770459
152	19.5524397240130	27.2294919402515	17.1877033370771	20.5161195962962	19.0582016121609	26.3374682204750	19.3062533313297	11.4116879798343	14.3672804895621	8.94728717178099	14.5378824035825	19.9180733500216
153	16.6429352422623	27.4484610925058	25.8353806037611	28.8563482383908	41.6909638451647	23.8848913502604	15.2158174343324	21.7978961099629	18.5412855221730	15.7194132572655	17.0152161376635	11.4961604789010
154	34.0394433716825	41.0457150481435	34.5951439083719	31.8485472472763	50.9293542711378	12.9068335183685	16.1270916124983	24.5784637459785	15.8411573934506	19.5797246615119	26.7574526615535	21.4602971648474
155	20.5779931522417	32.2929582375696	38.8961797648742	15.9286581668423	35.2840474794268	27.9124658310389	18.5452209391951	26.1994359443689	19.0268030163616	17.9360966028058	17.1608718902425	18.254523475481
156	8.85824097775696	18.9694606218366	22.6657966309057	22.0565222360970	16.0591825653631	35.0635294661358	11.3144696500548	13.8889989193061	16.0826004854580	15.2703475304021	9.81478228950815	14.9582812888573
157	13.7318155638637	13.7224071150472	10.0740406569149	31.9655801808368	18.6828706735652	28.9317563255621	8.81412469671999	11.1591284604049	7.28847538304862	12.1272897991109	18.3479068684529	19.5785078222683
158	12.2262227790927	21.3008249002871	21.5994608349656	25.9534767868182	28.6611528953763	47.8523030590636	11.6513148981907	21.2939482544176	15.6618365662684	11.1589060652495	22.8283612380387	15.8127969278084
159	17.6124460431133	12.2584524196437	8.02682042787316	12.9124040810431	31.3325989265599	13.9470381641229	10.0276025173366	10.032751946393	7.81978377701501	17.2951163819053	12.8788545464638	8.90805166407331
160	25.2360837524732	23.3150499570209	16.2872611361449	25.7142638921769	30.6649145566927	27.8538595670269	15.1435678088559	28.8003537657538	18.6957936071373	6.64715054247299	13.0398416646686	23.5071081298123
161	22.1079822958985	30.8558132763122	12.7647936009379	35.7359871306100	45.2709862669717	21.4874124379568	18.8566966959931	21.1150355189212	14.9411891811940	16.9730808664844	18.7697962616824	13.4120440947245
162	11.6719069713783	19.8571225314090	20.8242024484768	26.7829491708259	28.2018407759923	31.9926843064961	13.3375115796800	10.5904790625255	13.6615179822498	13.0484197505319	26.4705374007108	10.8160781575331
163	15.1984981857315	6.4515631762383	14.3948413732892	15.8165884756214	18.1350739547475	20.2208613808730	11.0464525878282	17.3104396188981	6.29539427685757	5.94042855157796	4.96736957115551	7.34755592834516
164	29.1432662969282	32.2710867610158	21.6791280480757	36.4044603103575	58.1386770592985	24.8833707809087	20.0261140865027	19.9042635847793	21.2016721212758	23.7829258391679	40.0878077960158	21.3686207518098
165	17.4627863201451	22.1962369030359	16.1094494611636	28.3271651006849	31.5304773847854	27.5599699681880	15.2281683678222	18.2757047970892	2.49778271693369	13.1712237843080	17.1017590158954	16.1032793891845
166	11.1286124059702	26.2431193971799	18.8057681813461	23.8194205669049	20.6121470578955	30.5889291185854	18.8713012726593	14.9655776245746	16.7243887611534	24.6402513835047	19.3702565085524	21.1752485021835
167	19.0268955912752	14.5990967281391	17.2402187392282	28.6366622810326	43.0380765405846	14.8278101993400	15.9988908332842	14.5073444398627	14.5556220641242	13.8502210392573	17.6746586560196	13.3783677892398
168	19.0142537485501	19.7730478828731	23.4097235145636	22.1388069249058	25.7642550037469	33.2126672726822	16.4323078853522	20.8689627232816	12.9070266828494	11.7708708826881	23.1086553735898	24.5183102656178
169	24.084193024631	29.4198567120778	5.80290243135991	34.6484380910212	22.3596931667164	25.9582659746447	18.8294816410927	19.3504309566822	17.5159546826264	12.2242884792639	22.1883709300693	24.7297941414233
170	18.9444099903879	25.9425617010769	26.2372612338166	16.4760899263695	34.9596013925686	8.45869993698483	12.7651220070986	21.7042105472184	11.5251031181759	11.5145581731814	23.1994221573508	19.2111871010596
171	21.1321230812709	28.9572062553045	31.6629122001922	30.2907204729925	37.0314537827959	32.3931294149039	13.5845051557685	13.7821392854535	14.9623357067086	19.1065752891517	20.3217131390784	26.2152339218026
172	15.3369622649134	11.8500950787286	29.0589299651204	25.2401383400893	33.9689420166174	28.9730807443005	7.93784504867838	2.06505705352574	17.3981691083646	14.4411003112151	16.0612535211746	13.4499119446917
173	9.75257351298085	20.8813504139590	0.986459050048952	31.1255963395001	28.4734689644567	22.5731101734230	10.6145185633974	14.6250361138169	7.21417144224828	16.3786412852662	17.2135099129238	3.50011797136391
174	19.943429882137	47.677244465846	31.0734834814288	37.1305044730663	47.0628531674418	38.0466912564375	16.2750073268319	21.7474885555877	22.0141219064663	17.7336268649969	23.0129428352290	29.2960658846005
175	22.4679679812875	33.2303122003849	26.9755959065296	39.3168951648507	36.8985004727347	27.5042491772634	21.8287430718914	15.1852791332754	8.65887969604838	22.2373459487717	24.5472027861723	21.1965184581694
176	15.9992731143102	20.7665147826164	21.1990426805358	22.4553168245476	41.2801738098755	28.1730775103077	13.9295081174015	15.8004700085198	8.8038211651442	18.2808404783925	21.0905302612257	12.0690286890386
177	20.7538910822539	26.8766794280341	25.0859961096308	33.9782862514543	34.2162769945212	33.7643678944089	16.9882935589858	23.7125318239305	12.0423255104238	11.7277314130720	18.9589042013356	3.43306855572701
178	20.6488748386907	30.6472483725212	24.3789921438578	23.2609064887016	28.5883332051777	52.5012951550314	14.8896754196663	20.2970347957268	25.8565172630425	17.0919532891390	25.7600496162092	25.1293718111744
179	23.0652229429169	25.5948045228949	14.7808038016940	30.9821977510317	22.9627840108569	26.8783772548344	14.6291376165127	27.9122736308589	11.8815928243253	18.4456950205441	17.6723914389453	8.27918228449523
180	18.4632736052271	12.9805693710118	6.31267965627658	30.7853365564559	34.7616661059261	24.7538719435404	11.9086911751632	18.8663011758645	10.9167393966684	22.3754453205973	27.9827208725151	9.13915591656192
181	22.2737472752771	28.4094520529453	24.9578480444748	15.9802622256307	42.4880845633806	41.7245134330917	7.05528695865102	13.3081677610407	18.7249652134268	10.8133872938062	22.9211136068981	20.1985014390984
182	18.5781597009903	24.233318562444	18.2457610659742	32.7581114789295	36.1144421632119	15.8909603359263	16.6857327679052	14.4859645150998	16.3792111574667	19.5325362719094	18.8396394155803	15.4057071751539
183	25.5786380162439	41.4964110012724	19.6481468462407	30.6322254220981	47.5373871707941	21.5639079043015	18.6069850191305	35.0300149986709	27.1862540838027	19.2929510142500	36.7704715555511	19.6696808373062
184	19.2515787211692	33.6063534963517	17.7586627465047	22.2644630394927	44.7064883498583	13.0000494471934	12.7308777345849	25.6847024978487	22.153167581638	22.7836702882165	22.5456063229909	13.3128747225056
185	18.4697159897369	8.4800949898074	15.8269820448487	23.898171166958	8.25526828812276	31.7787649593546	2.75038615762659	14.8610485791595	10.2614107994514	14.5832630057617	17.0211941409104	16.6602374861532
186	12.9505963151406	19.0282351920241	16.4828480473775	29.4985967331588	26.5190404975298	28.6048455279486	10.0351692710422	14.0188400748375	14.2526890974032	11.4521504187227	21.6232773265641	18.3991203440678
187	29.5282602603594	26.265660700482	33.0458569529742	30.8305727647447	38.4158984360613	30.6487555389126	25.1115920580815	29.1214105867057	21.1999479078085	19.4316393857516	26.8468914773845	15.4375184158491
188	17.7059509854916	25.6040902147714	15.5857048385451	27.7152740283920	40.318462762219	4.60898034062016	12.4773352454737	13.8402021984153	8.09715111082748	18.7381936095334	16.3987149644371	5.80870714130339
189	28.9082827459829	22.3817947475161	8.39837227572862	28.1939817713396	41.8195159336084	32.1951754082167	14.1232342573824	18.4282202177204	14.6720472011845	11.1781981534949	9.6162515938031	27.5556159131945
190	22.4178888867272	17.3504087722910	26.1724788131933	24.1528867210339	55.600404781732	31.294617257552	9.29315489124813	23.4803032248124	23.3902632520976	17.8002702910508	17.4176969490009	24.7232395439351
191	13.9626399893073	28.3405790605935	35.0751961550519	23.6887092396155	36.890520058203	23.2619503603297	9.9657206102481	11.3515206309195	14.4805408269614	16.2959193206093	26.695815693834	18.7057283636340
192	18.5858290459794	28.834458812266	16.7759619026224	27.9759953417646	41.4425448728382	22.5138740260787	15.2839298250517	19.4813847846645	12.5704083313051	19.3161918668904	19.0830090148266	22.8664479592883
193	20.5987628619665	12.4455042765208	14.8479016882141	20.209609059128	18.8655332132258	30.1387382644273	9.36465944841509	17.6728023621160	19.8853681678616	8.81399243847418	21.6300416229411	20.5589955461887
194	17.7230975495437	23.5625394014148	27.3943621426723	31.5777945637583	27.9192588427695	44.5999667497351	12.6848104575915	13.5147568789229	13.1958982087897	7.34450437488415	25.6235806620436	9.54503991300577
195	15.0084058574865	19.8343988801539	22.383676673899	35.4660703762724	39.5281058679972	27.5233840451692	10.2803218090710	11.1923404897284	14.2584168475304	11.0665832121417	3.91284482943853	11.404981413334
196	27.2575446232275	25.6404531166809	39.5867863693095	32.2521724443068	43.8145475065507	40.522793302816	17.8708875925526	20.5701249214806	23.0281312272701	19.2941147516758	26.4339338047662	23.1931350668354
197	34.1561652321724	40.4463025856603	36.0955985455302	32.0246057172266	40.6189002635194	58.4314184369997	20.6956043356385	30.2551953685757	34.0359421015224	17.9919179199186	26.4852092468371	31.3363292911991
198	28.2351168005832	33.2069948688487	17.7536652050287	30.2332675557715	28.0593132682394	31.154924769868	26.8676296359154	19.5816870169746	18.3508398735170	27.4709751750009	30.2543394458400	14.1689416910451
199	13.4662533124186	30.1390197995077	12.8241074481854	22.6518257555335	23.4625089066978	25.5202363616332	17.5742910572602	21.5109046233707	14.1711999413741	17.6072068431563	29.6959237297823	12.9662094084538
200	19.1882971812745	51.2837088785749	36.7525899057466	27.3330943684029	48.8141143851578	44.5519651038103	14.2322555282473	30.4517345725256	19.0076848944219	33.100471377438	45.4357667185643	31.2536434118624
