# Supplementary material for: Simulated data from a genotype-to-phenotype crop growth model for pepper
Source: Data Brief. 2021 May 11;36:107119. doi: 10.1016/j.dib.2021.107119 (PMC8165395; doi:10.1016/j.dib.2021.107119)
Supplement: Supplementary file 1 [file mmc1.zip › Full 100 GxE datasets/100 -- h2 = 0.5/-1973773297 200 0.64 0.48 0.64 0.95 0.8 11 GxEyield.csv]

	NL1-15	NL1-20	NL1-25	NL5-15	NL5-20	NL5-25	SP1-15	SP1-20	SP1-25	SP5-15	SP5-20	SP5-25
1	19.4545603248143	25.9029195667957	22.2165417921328	22.1383613739802	31.6653937930274	27.7107511952784	13.2123841704682	23.1571088338726	15.8961853632818	10.1695567609818	25.9521837040999	18.0298195768876
2	16.4885791552744	37.4002580928623	30.8553144697709	26.8640230351424	24.6721744350034	39.2937605260059	14.8267305965197	14.8122753762277	14.6564741370410	15.9971231058134	24.1530310580690	17.4200338150383
3	24.7392300837258	39.2631741745189	21.6894174583772	49.5894499134344	41.6417531266591	34.9647887309822	19.2268084184818	14.3275989923514	20.5089647082509	15.2262466983765	29.085107338892	17.7147237730635
4	15.7153526689723	9.2383328713819	16.7282198843806	19.7293986103427	22.4020981637892	17.1463321307205	9.55970385345276	25.0554907112487	15.3554458897107	12.4009674627822	11.1162804591302	10.6849310139249
5	15.1532268038397	20.7161789926160	11.8878597827183	25.4573359280884	23.6341390598928	16.5661728537345	12.7386498107485	14.2283393646714	9.01625455644614	13.8393718355262	26.0693714631139	11.9164354971500
6	24.6604500264087	33.2558846960050	14.9406209023613	31.7016366843051	43.6162298059163	19.9391686499515	18.0005418012459	16.4477023226601	15.8914329410134	18.2486950711682	23.3129265992952	8.0542750871109
7	12.8365822198013	16.0217186956003	22.4384420388492	21.2401810234354	35.4780256973171	39.0917108355996	10.7171446613528	21.10102866218	2.44275207813103	15.5954988392315	24.8777052135874	16.7161490035608
8	19.8798030363952	26.3262835624189	17.0794745401444	24.8420408189374	32.7561044082072	13.6517240231627	20.1693676441497	17.2978070240928	13.4697997860290	22.1640948217933	22.729564350746	19.0250188573913
9	19.5234358831899	32.8066029939364	29.2698870376485	30.3499652991831	39.3321361844091	20.2734363792702	15.7968182104909	21.2093836944361	18.8106155717934	17.3826215194553	17.6237954696921	11.0336009677438
10	40.2897485969172	59.338671641745	34.5563391811193	46.141113628956	48.5728223018066	34.2026029631701	24.2076735847606	24.140436472915	17.1612871408311	21.666830714411	38.3095933600838	22.5987243654959
11	13.5976035733573	27.7501545531592	20.6747446528868	31.4217347679050	27.3184954559105	28.9107135623996	11.0327094245758	16.5565282069784	8.27885022291643	13.9561176328726	22.7898804476731	9.70059923459169
12	26.5915420192224	25.7910732751644	22.8885849881633	27.8654566638065	30.9016929389617	7.42435747324805	9.56527000126929	19.3476782585394	2.14906991946403	11.0914307117637	21.9353055098756	17.1131037934111
13	21.6270074497872	25.0843066749145	8.76812233581051	31.4107056903407	34.1743937814302	20.3101460313405	15.1124982556928	11.8882044515641	17.6800784773128	18.4725965494535	20.4314329475713	6.58036399928606
14	16.9631466876176	42.8465994893265	26.9918598879491	24.6041954551214	42.6555085581614	36.6436945372121	17.5106579075555	15.9187821653886	18.8507996917204	21.3874494571094	20.4340273786955	26.3928208985098
15	31.0120339293736	43.7102195563571	32.4267769525162	45.707532449971	41.8191435016257	16.5136464856942	16.6585348250730	25.2502444897808	14.6718463014865	27.9477596286681	26.3190209248178	15.1101430984767
16	22.306221232649	37.1247610954432	32.7733978232661	27.7048678304821	44.8660135476534	26.1708293009747	18.7330695595991	22.0298004543029	19.7658710357661	25.8375789934354	29.8390555822896	25.0252113640405
17	31.4759371923323	32.9752568655533	26.0746627479101	34.1368328005715	47.8412446062356	25.2519731017319	13.7861177197588	30.085171717869	14.2291697248588	19.0700965710885	28.4503634325335	32.5675460646566
18	16.7494826134914	28.4590418188488	30.0300626367667	26.5220818914699	32.6849412660346	27.0243459094043	14.5578513305218	18.7201226670436	10.7193177373944	17.5432708362854	25.1186005278675	16.4389840997742
19	28.76102693494	18.2165284192816	14.9736969444916	36.8883985152364	31.6250312939248	2.83687125605121	15.9588681737457	21.3868359468549	9.20438573598208	15.0604605963841	17.1502028490078	6.07513301228547
20	18.2639686750548	14.2499593893939	13.4241552695499	22.9377769982589	16.1558611383078	30.4840222693877	10.154566597229	20.2934774685061	18.3999365833830	8.54645838534443	10.6868003876907	13.3674735205129
21	19.4640412450828	30.7349553558084	42.9966540325445	26.2629898752871	49.2247629052784	42.3295704447597	12.2715578219906	15.5650867571713	15.5469960575620	13.3246732759667	22.8923230418255	24.7157668790306
22	17.9038882388052	18.5487331672268	22.7207174837844	23.7447216799192	31.4585318717164	42.0885775712286	10.5527962052331	17.9664981589585	14.1930109583298	12.2103443586455	21.6540379369300	28.2474056464093
23	27.1592403370129	35.7388895324970	43.2955257801268	40.8087123300902	38.6632188208674	43.5057775224792	18.9350926003543	25.8340840447030	21.7601988290753	24.9638203448162	30.2131412792416	28.9151275964295
24	26.0400129111863	26.0829374630717	23.6462188915654	27.6005997481610	29.9127039024949	24.8512373231495	14.6362297017195	14.0941992302080	16.7494414371835	14.5753580521882	22.4504271706875	12.8555787894639
25	13.2587753639773	19.8688717924998	16.4412292883446	22.9415873618989	23.3971181268913	28.2770280052551	11.1927846277179	22.5717580271089	16.2100569152874	21.0938437315440	21.0441857551731	17.8323195479248
26	19.9738296607982	21.3013056263275	34.9540451659443	14.0869581361102	45.8343480047658	41.6874436917551	15.4591746960243	20.1621087301354	12.5436444157903	17.3392120446452	20.8230565708107	12.0652398297527
27	10.6875042463285	21.4440681064988	24.0116348927332	26.3208191171561	43.1536155590555	30.5902034993812	18.3202289539963	16.7841156340937	21.716083265565	10.8459769051304	25.6844802011958	16.5410743921674
28	13.5785237826654	18.8158628302886	15.5098016830782	28.7339650582769	14.3635441744086	19.910068081737	12.8952063631109	16.7938560786206	9.19666078506266	15.9500045269304	9.14662401140132	8.47919299984796
29	21.0964754650415	37.371074647226	24.3846102497184	27.4550536818782	31.8572175940432	52.4668964487894	12.4370393579189	27.1675084183412	13.6625823079513	16.2810523317588	21.7012900188293	17.1786844257850
30	16.9273108009686	34.2261405152767	24.0366307247687	20.876587165275	34.6397077087635	28.8780677692635	22.0203401088895	23.1576034556478	15.8631826184133	16.9158472068801	27.7775113286379	24.2924241201879
31	20.673170053743	38.6436279122423	24.4011361846644	26.588088616672	39.4152013767855	36.5245782807577	17.6745353592673	21.2831954614234	18.3035525956218	17.8135655289336	20.6299173503238	24.5018211474338
32	11.2375355674078	16.8773156525831	24.9541644970933	20.2904597283823	27.2565690282162	14.6167275445097	9.09132751121822	12.2426465317968	6.1298705583348	12.9638988801133	14.6521885844010	15.8343164662963
33	16.4416389917876	26.069863929247	21.6336311773151	25.3090792578265	33.9493569207771	28.2498202802028	12.4858956078489	21.3097634698774	22.0791359249147	13.7979912747120	12.0517471008198	20.6130729786943
34	24.6990336694515	40.4587629310008	21.3298128317791	17.5158860905499	41.9191761615743	22.5719614126468	17.013504602942	25.9140059300990	22.6448040758152	15.9124579596541	27.6471103557367	23.8075978081572
35	24.5021223049875	44.4637503785598	22.0261866853015	36.3384078781889	42.7039445457064	58.8743073430557	13.1026787444133	20.2415650789569	15.9587744461640	19.7293704187057	26.5310773303419	22.3332845866115
36	25.2502172021785	16.9289052589437	21.7797917955374	17.1110894681678	40.1819711467608	15.0051162375558	13.6847365484013	19.175796943857	10.0089860240178	20.0699670998189	17.7287409102728	16.0731073896672
37	20.2860417769352	31.2884182023885	30.2568320917464	16.7645505457977	49.3420028935393	34.8458156804247	16.6983044914074	20.5168204574855	14.3817456981375	11.8439268662044	29.3214299515829	19.3433780247783
38	16.2759599490368	19.8103437507342	2.24688969049235	21.1003886586342	30.5386738426936	13.0439935776281	8.30871668959595	11.5724015544714	17.4006563011201	12.8014164600800	17.8650026661618	4.3894929363807
39	19.8617227435494	33.8642005357226	23.0329558250094	18.4155982378408	29.6487953141877	22.8928671349044	10.8620031254345	19.7853185150112	14.4888297414562	11.8093149318946	16.8495962924293	19.5166937961371
40	14.9989055679136	17.8883179026583	12.7882402324386	22.9067263511202	36.9591419036861	18.5547783398482	9.18576418648652	13.8122205805978	6.97156542083658	11.8143994890314	4.77090929488513	5.87089276376514
41	21.4722172655545	30.9952135128776	29.4336275682439	27.6987900617642	31.8773505442016	17.0733782191046	12.6375393571375	21.2504583648252	16.2976980583800	6.44003466649241	30.1589370005217	16.0365347232738
42	22.4996831783098	31.5449576357005	30.755132854559	29.4617768389139	23.4473132091642	23.7197721322130	6.25459246255326	19.1660992192147	18.5914517735867	10.4670621289826	24.9510285344291	19.5584086989091
43	15.6909486377108	30.5304419416530	22.5089065298745	24.4995426254742	38.5737250114685	42.3348052117249	13.0184186865055	21.1726042167894	19.0227540517583	17.5348839012323	28.1901984093374	20.6408599672902
44	21.2769701156595	24.0761022373165	24.1758295497480	28.2133380032386	34.4477303238799	39.985383333826	14.4483020281333	29.2417670745344	13.7895922617886	7.55186518997385	16.5147643867671	12.0323013962317
45	31.3670744488942	43.9775397799718	40.4104870523479	21.7365832755966	43.8019236346801	49.131175901785	13.6304214137627	21.6146212020643	17.2588336037244	19.7916040730554	32.0132464588073	22.1662275011468
46	20.8638118057414	18.2790908657661	22.5569345327797	33.7537952068455	33.8083500736674	13.6091692373218	16.4426870546381	19.6431828425153	10.8417806958230	25.5747568813901	20.6255473090407	14.2483212591611
47	10.7543002914707	7.7745689186622	12.5527608785724	16.0438897922977	27.9860116579963	29.9250685221079	4.05310870083528	13.5137366284028	14.7739489897732	13.9933506006502	9.70392335395404	12.5089086330715
48	11.7593831274726	9.2664600060237	21.7119781145907	8.6643787097456	29.6475592717707	22.0195339799819	9.55125678722234	11.3171777110563	10.5356187605524	12.2759124915344	18.8635609020293	18.1617215488725
49	15.8211564445289	28.8608721152502	29.6558295664004	17.2459867769083	30.352885360435	41.6595474750879	9.23510692419291	12.5854698755812	15.2287810736274	15.8001458538865	21.2111695790017	22.1526669520152
50	12.8834592461475	1.33091721209982	8.94927541313419	16.821782694457	23.8982737022382	20.4563316385689	9.60503301196334	7.03474897743793	6.96028336593007	7.39803168783965	12.5092072345849	0
51	0	1.44446278287631	15.4504220775854	7.5970462901732	14.1840819958614	16.3666421636325	7.63507788086592	6.29660151089174	11.7326258258988	1.93926733580825	9.99682139518883	5.69194924756534
52	23.5163491079928	34.1232800894019	25.1986027371409	39.0673720167875	51.0948989837864	35.6484141021706	12.7100348084212	25.648833894741	17.5886223066692	28.7441174882204	25.7549827804557	23.2325379254526
53	11.4939088370142	20.1134332415194	27.1402630186669	14.7946923513758	40.200926846567	33.3768418547451	4.71272769498365	15.6706638305667	14.8976192928828	14.4519941833522	20.2690814134135	12.3604982344595
54	15.9717900520918	16.5079700247599	20.760222827874	18.9879795306287	27.3217319238119	23.5580793770786	15.2140636586125	18.5420916266158	10.9645030225276	14.0800892276086	18.2455937679135	10.9505601084568
55	22.1161050954851	24.3996681193986	13.7149752364344	20.1717785949872	51.0852904601304	32.3569281401097	5.89435404580786	24.692146520103	16.5341174986077	21.9918002310857	21.9941942053458	25.8508718872281
56	27.2516801681748	28.291093549682	30.5579342128847	35.3311883864178	42.940586227034	35.9434276073712	13.1468371076548	20.5723555078674	9.39185948546275	20.1134790196269	25.7737411468705	12.9999741195403
57	19.1827052478222	30.3671227844319	16.1639335973723	29.6478536061188	34.0708507910826	42.3766288536847	12.1107004814977	17.345361641725	24.1438401797828	16.9606268294614	22.6695430817582	10.7534608194886
58	14.0327834755112	18.1003844400135	5.24421258263424	17.2020599399835	25.7956510859792	6.50974675183909	10.5791933913522	18.9864938587382	10.3564357661466	13.3806345387128	17.3966554601804	9.291135121374
59	29.4050814111121	40.8956268057748	29.1092158234114	40.9873363090952	49.0617083868237	46.7138993628077	15.8531931939992	23.1052274805320	16.8302411977656	24.2820928081646	23.9955749853872	15.2882505349568
60	19.3403187316518	19.3521350071294	32.6629659419868	14.2616628487371	32.7794217906493	22.9030706229829	12.3846662247542	7.81602464733724	20.9310976277602	5.91985749775732	14.5939536081213	9.48170047790887
61	20.9744946456023	42.2190977006290	33.5083443383768	40.0501145283458	38.3102181565482	36.7770235828787	19.3941173785954	25.2819731597403	22.9859836396764	13.9921875943661	27.3983065421062	31.7898428565146
62	17.5131203619158	12.0094879841208	11.8921245629034	14.4069357119087	17.4768254981623	12.5791470128820	12.9970082269140	13.1829929579853	11.3980052743905	3.59192100078721	22.5634351755044	11.6124199689987
63	36.8729361795144	25.5031603390359	23.989876267202	26.2641232663235	49.7131413157535	24.1666879248081	20.8722325139859	20.4476583103996	18.8635549855033	19.8551662135138	21.3399723871591	12.7507761039321
64	22.0201259263323	45.975983040941	31.2584718973463	32.8417417162178	48.8089299106082	28.300598573289	12.6262695895691	17.5830275374183	22.0684351142033	16.0037082472242	22.2212866272572	18.9129479460186
65	15.2036500192091	30.7272126672688	9.63558000458546	14.2612874393856	28.9695024599793	15.5963994613806	7.51995496726652	10.2476041489264	13.2815900191659	13.9027658660310	23.4166712898262	11.9850164950757
66	31.4365900760562	44.481909568452	35.4192551330132	34.4457215618601	41.8268686841184	39.4525136605388	26.0720830260239	31.2740939131855	26.3406600672801	20.1590431117870	28.0947659708139	23.8141554490461
67	17.4519954882059	21.7904354761516	0.459980882706796	37.0154277029573	22.0569472936804	28.2902760110942	10.5840894971848	19.1611202082931	16.5976678974715	14.6376081101539	17.9659452356523	19.5575006208264
68	23.7525263350637	38.0075751467899	26.9782506878566	33.4182118198113	39.2793086487891	26.5458592091963	19.2253336462643	22.3841488163085	15.5294393800621	18.7171582022528	21.5368672903405	16.9729101166464
69	24.9171766892839	27.2993756590571	24.8852142555465	19.6819500088449	36.0916513837748	26.2748362684871	10.0860075643912	19.1437675751135	14.5056011873088	12.8667945789540	21.1593018034817	16.3546318909875
70	19.7818314145434	19.4515919596806	15.1514105088899	16.5771718635713	42.8738158537594	19.9530674052616	6.09015753047422	20.0818044679984	7.31569501770602	17.3867889743768	15.8406449585547	9.46167037647952
71	23.4755199049941	29.9667634952151	18.2427373066045	30.7421665973378	40.8373469569878	33.1258853237566	11.9361277877696	27.0387264040640	24.6312636209371	13.0849011067066	21.0345999715330	26.9468279637792
72	29.4555691736979	36.6663907782247	24.7491288391112	24.6224380003581	36.1790913590624	47.3859229171694	12.5797324343379	22.2634324308060	17.6534900457465	18.8068423703046	24.1947000618998	25.8850950731739
73	14.2001683894031	13.4022048267692	13.6350032741388	17.4189288619202	15.7172169378658	12.2519368552869	5.33468520770291	8.79496670879247	8.85482468831934	8.71955049660616	12.9819891658013	4.01318971363497
74	19.8216546742115	12.0418788388623	6.37047553024841	8.88038183133274	21.8274334786255	41.4252780822994	14.2430149835224	5.89137017775848	9.76115705903987	10.1857724844156	9.81277961409176	7.0084719502317
75	16.8824166463141	12.4063425453126	18.7455052725009	20.6655127016765	33.7670710385906	17.3103589777613	11.2345974149344	14.9018340302285	12.6092859274962	12.0494735845910	13.7048869519266	17.3174643437394
76	28.8802834257641	29.4388124047015	26.0937257796768	34.1235855156401	34.5133950562267	45.1846315128729	16.6435255752336	24.4853908336049	22.4887190307017	16.7307499308640	20.7294149390207	24.5799460124782
77	23.2202203343808	29.8002745768753	10.6746066196205	15.7618092635188	46.8845517959071	31.6165626434034	10.3385884777376	26.1719019871982	17.9359880084852	10.976585131257	21.0584883440979	20.8692379349504
78	11.0390282202902	21.0624848801088	27.3402742527728	10.8873711050873	28.9132812742791	21.4511758227872	12.9231148723623	21.3917392322077	11.7960087391429	15.9804892224588	15.4341564910857	7.99017275495278
79	22.1719999476358	21.6147473620676	20.5214534255667	18.5348681896885	15.7105545933785	28.1309441713944	12.3892372305473	18.0824069803528	10.0621699159604	13.3333113226054	28.7578388059004	18.9884257199976
80	18.2399054565808	33.7281524139711	23.1453597600603	31.1652457730747	40.7253511234818	34.8481484031393	13.2940380570943	22.8360718012778	15.8629833831465	19.4067917580609	30.3573084431113	15.7333864900799
81	32.8548315049565	28.819831288683	27.0667526589248	29.1395552480369	45.05665197436	28.9743946715328	14.3016753032300	27.3037270143464	19.0351919833887	13.2849309426247	32.0216874936368	13.6897734350756
82	15.8859929549958	15.7158945850200	14.2845391796466	19.7190834020490	26.565844776385	7.29275843863594	9.76107587819614	15.0677388666116	13.4961284969189	7.88769455748538	11.7875018683403	13.1532772765931
83	19.6669711338001	30.4318808859917	25.9629212855367	36.2387301071318	48.4510120311212	40.6023998359276	17.6577054741514	19.8879874096501	17.3112244155831	22.324418330711	24.4733254437297	21.4946171124204
84	13.5673912487666	25.0174508206948	21.5855883891940	16.5909513748299	27.2012577127761	29.4890529068083	14.5000915069826	15.7397140727339	13.7488324337597	16.506385789621	30.5216493437721	15.8905294718737
85	17.6404689175406	25.3832009570364	23.4345865736523	22.9678754981906	24.5297670280922	4.45532582062442	15.4809032103746	17.5819629946243	10.3349321391737	17.7785411721015	23.5246329508227	14.8874063601483
86	16.27733807039	5.49618983327865	17.5824907585503	18.5647644786094	20.7538896738272	21.8440390755979	10.5174763428315	13.7304250418181	8.89510106020235	12.7286003020405	22.6232711670751	15.7252078528169
87	29.7852606767902	41.4432739585096	23.1059377458712	30.8149547617223	42.9216180657012	45.3109797863410	18.7788878018989	34.3034277062086	15.3827729517918	18.2927844201891	21.4185632961504	27.9062316791901
88	23.1519922206108	39.7434305978312	45.4435746674056	33.0227615099647	47.9999441818962	39.6370971178425	16.2266782393382	23.7894059011407	27.7611751958683	24.9949353367777	42.0989358324995	36.3799871901099
89	17.4208422632984	8.36298551741479	7.6815543425392	29.8260174173321	12.9460908140480	22.574741461264	6.93412489348148	16.2495609360638	13.0945938005745	16.3642726186378	18.0470225451818	8.67515776687735
90	23.1869337631075	21.3867589142990	26.1831194304922	43.4291567877141	38.3879116304829	24.5874354851142	14.3074657769146	24.3424521460512	18.6981616103297	15.4163097492410	20.3122360164651	16.9370603653666
91	31.8215980600165	31.3850931513961	23.4931456466529	37.8554926948647	42.127975110754	31.7141694678838	17.2742242336831	11.7934375055088	15.9068746930743	19.4881147828859	27.8751126715109	21.8583651373643
92	19.3341762096995	30.3432746109827	36.3553984596127	19.2879221839652	37.1816052375472	30.3266887147061	18.5522183932615	21.1550039038841	20.5742562810354	18.9498709815470	26.8657138884085	22.0475349224605
93	13.8984759030609	9.01205981833706	19.1944834852076	18.910983043761	16.0216823878608	27.7201344922681	5.73620746535447	8.6974808453912	7.87721491900475	10.6515767374815	14.9278399957710	16.8931544615632
94	19.1042855842884	24.1983305713685	19.381207709372	26.5465285631615	35.1249658485281	20.4698489293613	9.42021503430898	12.5145001670415	12.8146755981975	16.6092045422722	14.5426880449399	14.2044083880152
95	7.73465018105576	13.5383354085950	12.5160127440653	23.343885911067	20.3965326112824	21.8687839087718	13.9339458633090	3.60091974553651	2.28093803747974	5.95656905019091	8.84846507821722	8.95639038105066
96	24.5716709821216	32.5235756676817	23.1964995904972	23.9993368551279	43.8899037350037	35.5033806218011	13.1498334596366	27.0759397493515	18.4018934950653	8.94811069905474	23.1045529109653	20.2768474029444
97	21.9866558025086	25.9965194100232	29.6339885146924	28.0193796878208	29.6668164094815	29.0897381612977	11.8962346853463	23.7171596563644	22.5907961003516	18.9482559729313	17.3409428852631	17.4916601251112
98	29.1289921290618	44.1499765757835	36.5645251440889	29.6374985250773	42.7600095599049	35.7214587823394	19.9662313765566	19.6062963540928	19.626697066349	20.5112981431600	19.6302966324056	24.0880743002781
99	25.117793296286	32.5081357088988	20.2620548691422	29.5234020768761	33.9357537430771	12.2978202109769	16.5550832719261	23.8140560229732	19.6638017812475	16.6688049445049	24.7922267799862	20.5792371934492
100	27.0618258898348	39.5677609953849	18.7500436415862	37.5466853462110	48.8425746408379	38.0233518969427	11.0986571673711	17.0545279057465	22.4661119339350	13.0038472772858	22.7942130582113	18.5887761210680
101	15.8699616414109	13.6288464294013	19.231690146442	17.4862412065522	19.0512335557897	30.5262340741741	9.66762455777466	8.11385693445979	14.7042695538784	5.64641286458787	17.661130399737	14.0074235473265
102	18.1581741643418	41.262118747188	18.1927972107814	25.4397889777826	37.1168086045581	48.4637106527341	11.8650427087659	15.0506248534054	27.9701145679130	14.0037502754066	30.3789978095019	20.1267324252604
103	13.4090619392008	17.5293659613395	16.2022246395928	25.7118629711136	38.9116128867209	31.2363160470625	14.7835580556091	15.2586658283029	11.4426698988772	11.1666245192932	19.5264732047173	7.56819902364542
104	16.9633585840617	31.350788732271	26.1289879868367	24.0402857472821	26.9557485300063	25.2089989541150	11.4641276338180	21.5384248552931	10.0151786368396	14.1848843782998	18.7937177109182	9.62320766893832
105	23.1951920258929	36.8648714559923	28.3707757659209	20.5793309519606	48.6534565992995	33.5980645156331	14.5474507043721	26.6963541014900	14.4336546938497	19.3932923702314	22.4223497307523	19.0764660470666
106	24.9813799622836	38.5667654682627	34.2381166376553	28.5156366250213	49.6199324476942	40.3559193060911	15.5528191170910	21.8715183654134	21.9750525717905	20.8033822225873	22.7636093070086	16.6613897262670
107	7.30536451070762	28.0743253337715	16.5335606833643	28.3982360727687	32.2291060892158	15.9204568767258	13.2950098193013	29.0956088930322	9.07111236910792	11.5668111261581	15.8873047807168	15.872433379897
108	21.5989205906088	30.9750219049549	14.1308549468153	25.9510391366492	23.983418974103	12.5601807423757	12.8435046558473	16.8746575053978	11.9420801123542	19.956741043108	19.5774336350987	19.4374088877849
109	26.5851183710732	31.9464168827886	20.8324265932567	30.0158337387166	32.1818982936104	10.7506766136082	13.3208927215562	24.8099723860871	21.3779865858506	18.3332221146832	12.8867809270942	13.5976502913878
110	20.7749854528493	38.5701685325523	32.6610750200328	35.4785531816202	34.3090518088284	40.2434986284736	14.2344250407625	15.6165183547287	25.4472509059578	25.1951660491933	26.067464419875	24.4546584863925
111	30.6902207250516	44.6828727787489	29.1464108321090	37.2132149579124	56.6843706703478	51.3015852283121	21.1912277929515	26.62986710064	9.69683343916748	18.7815671004419	36.3425537999287	33.3463626406687
112	9.59408876065721	16.3218991750898	12.9793031640223	14.9708549380129	20.8509430691087	24.2775941729837	9.53122399676872	10.8798211637862	5.11664798361421	14.9915362572488	17.4846179081047	14.1330077366779
113	19.9522807292154	26.1642173320846	20.8320492100231	35.4259608826175	47.4217485395142	22.5565867111548	12.0091669822992	21.8034643455159	13.9988399301727	19.8780933087519	20.2447624841253	12.2083573954236
114	9.98877246531332	11.7050264621056	8.29867625090228	7.52399821349701	8.80527753570711	14.9099556911569	3.45708903849115	3.43701708819229	6.79101654914438	1.17732085261110	7.6320347233128	8.97097106084158
115	15.6155190113895	24.029744345442	34.0513270258928	29.8991392415320	38.2232797627761	26.8351693151941	14.2653538183401	14.1858558683001	7.86203157038017	17.1540429780234	24.7935554308000	17.6440980584578
116	15.3562243003722	13.1021190207794	21.7892374263111	18.8991867169641	28.7391082953741	25.056153874745	11.1117768393767	17.4793372141862	7.74873921400075	6.63218193577514	24.8961959087308	28.0109421799025
117	21.1701559156489	23.1986160366693	25.1693622662983	19.7651580307123	31.4637857685957	15.4999851768106	18.7580177684312	14.1082407895564	17.2059741455208	18.7437687107194	12.9007230007811	18.5341357487600
118	31.9261442056844	28.1000063567267	21.3811953956723	34.4700907808718	37.0416286596569	28.4964401178114	22.9121523625811	17.6221360012254	11.9204639480387	18.9422779299410	18.3416478846408	19.5787852395897
119	26.6446817651821	30.4590383157116	18.0641503019869	27.7735477119522	28.8777835963798	31.1040597485871	14.7004939632136	28.6482574872247	19.3067168733869	22.0573120512232	14.7201941663328	23.3353984351102
120	24.4642380238665	33.0058560963586	7.22780029491939	29.8682093692488	53.0995200442411	25.4820782576967	12.9094557915318	16.2477270916549	4.76832821435812	16.8742896389933	22.0637221025231	6.641255486643
121	16.5559819512671	22.7021774935766	20.3940813033401	31.4308791543946	36.9394340171012	24.2170182065801	12.3578359586036	16.3115440119545	5.81842547053572	18.1029370265983	13.7496041997818	13.9774375699521
122	20.7345739430460	27.6397245024708	36.1289798587756	23.6324205875447	18.348690168388	26.9614484553099	13.6952284414112	18.6009811085507	12.5091262947852	22.5952133783988	25.9880482539259	13.2164286864211
123	23.0468329001697	37.0821348861695	27.225631919789	37.6762841160522	47.9035915166056	37.5912808085854	14.8970389005503	24.4660606205543	17.0199523829004	20.4037666641889	29.9382507415234	28.5289155138691
124	18.2552959368505	6.15328902260122	0	0.89278320604036	15.3984251720247	9.17799072646527	9.31642849489655	16.7300698084863	0.39824345666089	7.16771653544167	17.3429504704858	5.15717099766002
125	23.9591796260136	30.6987189608897	25.4145806166385	20.9935677192408	32.2808263958308	22.7703816685408	10.0649086113285	16.3397005491335	16.9144997116485	17.2577178519395	27.9612063723419	8.32466654554582
126	22.5366323080302	27.3363886750524	40.2954267849742	23.4265455781790	40.0009558351862	33.9450641567255	16.1069120946728	28.7129112430286	18.0400486479024	19.9020480191655	25.3610681889312	29.0111786873493
127	27.6329926380996	47.6943278838341	40.8832084873501	36.3508474377744	52.0376532002046	45.6615264162539	20.9369662898137	29.8529934242675	26.5724709779072	21.1958775929038	35.7978409904311	27.2863109898519
128	16.1123662181504	35.9485753659102	24.4744703260445	31.8135339976577	31.9704779028239	39.4996766775434	14.9651602039198	19.6814587679317	15.7179876515921	14.3354255978056	20.6866480144677	14.7615967397396
129	25.5483886655924	29.1212365755099	22.0766270794965	21.4717015637372	44.4685006002384	27.9467029781457	10.6558538247989	21.1080284620064	16.0968796694225	13.5439309314846	17.7616729390893	18.3725005147776
130	20.5657054019650	14.9902554989552	14.6865133534538	12.6228102575406	17.9463969174474	13.4497271203106	10.4971352237547	17.7617934490447	7.05180470358955	11.1665443314871	22.0476904775917	13.4369778522193
131	21.1811395947752	28.4501779209056	8.26292859774986	22.1116427917453	42.833363450895	26.5772793086445	15.8924917806702	20.8139535423708	17.7101633802465	15.8934631604106	24.9780627379847	16.8197144438638
132	33.375223864102	33.6482556895557	20.5743864075002	29.7484138015731	38.2682080465496	34.2441070893415	19.5158859660036	19.8704015088717	11.8865874147511	21.9828942186955	23.7471607028614	26.9196823871502
133	21.0151900340081	34.6442670426079	18.6404874346206	33.5569595167495	59.8479826348272	27.8989161279621	19.0925544930541	28.2401863811989	19.6779805679663	14.3276252115001	20.8962241628390	27.6384389699419
134	12.4001433445253	14.3059631087373	21.6644309342424	16.2534844525708	16.4442198507927	23.7266284894167	7.3771699211044	12.9169711995338	11.6779208081524	7.02615050022214	14.9748422962138	4.37045268866969
135	21.0547712996235	8.08676714849925	5.83349692792028	15.8710343251432	29.1822252756744	4.92734036603969	11.8440495757681	8.66960615867753	11.7327011643651	13.423628083188	15.0709070999611	13.6735087988706
136	13.2968518058884	22.4563298267746	16.8673756285936	28.4826149129375	21.3958580936051	26.4678777092069	15.3097453156266	13.5596904581855	20.1870255574240	11.8173319649439	13.8089723618153	18.0410310174458
137	20.0245504360539	25.9125416233887	28.0517666466746	16.1402380174836	44.9970214895202	24.7287152681642	12.1422841983365	12.7760038624779	10.3622361247024	17.2221065493195	18.521052306924	24.1150580264305
138	24.4459317108738	38.2722459579152	33.9690270797698	38.3192202583107	43.0853501583463	35.9235863626394	19.0585508903179	19.1024488385238	20.7533547302880	21.0295007200944	28.9977874514160	20.3070770486814
139	21.6399982196057	30.5160599351316	24.5334754516953	27.2346976612046	36.8155026422200	36.9923401901273	13.8274660771639	19.1572582440773	9.51022111587675	19.9338030176094	23.1980409608100	31.7707956518335
140	17.4297132262545	18.8796492687565	19.9481760797922	37.0231826967489	43.3183547672366	18.7042999938276	17.5893419579565	17.1824198348470	22.7326688716701	14.4982672312387	27.4488532725959	13.4620947272139
141	27.717560315224	29.893242612731	30.636844331714	29.7729423269663	46.3986712221866	34.3721694796175	13.0868583627437	27.7154095168256	23.8937829508961	18.0756619349097	32.0400905733420	15.4116598976481
142	26.50708811104	38.3871582545868	18.9315573024415	43.4194956574521	47.0032687321402	30.5213630044899	14.0017641499354	23.7833943278689	14.2512339536094	21.389682304571	27.2233276164862	13.3914145614584
143	20.6889704902703	26.1553558211665	14.8060544931442	18.4790172425898	35.0220186090066	17.6792475893412	14.5308599353934	10.1998530251149	21.2825688165763	9.62610881388363	18.2280452788940	17.4495209685877
144	9.87270743772313	26.5099833602946	11.1977925107937	35.8108004190799	32.6392890097354	45.3268756221115	7.93946086249696	28.9284579866764	21.8989968563966	16.2231686314581	25.5583020278706	19.6823032751828
145	29.265304314612	32.3439013360203	29.3943370616243	25.6121549010794	37.7096114376045	24.9525309492071	13.2747411877576	18.3213070047742	7.34430045654875	15.2888146668162	23.29830722241	11.5922072183810
146	13.6909514146085	4.5474541652002	14.5517696462843	15.3513845866176	19.8962053089337	11.6396224963418	6.02044029386252	7.0511768458256	10.3888526740257	7.82680600576025	11.5491322991719	3.99406338026075
147	24.4619087992703	22.2106058779721	22.6007549117906	31.6937558738057	24.2336067409879	28.4586456162143	13.4195081777531	19.7466798784258	12.7386442652685	19.5313563138048	21.7584332345853	17.0696853375234
148	18.4044656596983	22.8814633197622	18.0130678266692	27.0052285549880	32.3021049492306	13.2100239011109	10.8429230126926	21.0458497758373	19.0574573242440	16.3762735613143	25.0673323115214	19.0709044798435
149	18.9994163662522	39.9136662837072	29.4099236165434	35.3109027820487	42.2648823374837	39.6268801965015	22.7580397670358	27.0585451581716	14.9071605860749	20.3857107516468	33.3995107410034	27.8585904535902
150	8.15735379369255	27.0168659053781	16.9763915726918	23.9435941590230	26.3886144460549	26.1445754912303	14.4642516067719	29.3982780262182	9.1632967005285	13.4839460682180	15.0386569729175	7.34877763611863
151	21.2788889041578	15.7679670795190	17.4404580156823	21.7765513939956	24.2933500000198	30.0495339694505	16.3884349569891	22.6870757392480	12.0804195441653	15.1023661235418	14.020712709393	12.5577437577206
152	16.8481331509530	11.2058041559721	19.7299109533619	32.56053411307	20.1595093230809	11.3712382299781	8.41674986858012	9.39314049798164	8.1306479158133	10.3319928465852	26.2286511495432	11.9526632619388
153	15.1853378051195	30.5402828980582	16.3687181625954	34.4104930277985	33.5610775719057	17.3622331486328	11.1391703081251	17.5419061997644	3.13359101054262	15.0084264820117	22.2285686103944	25.7332296532167
154	28.6138766239740	32.4036845317889	17.3752704253765	35.2616510191153	36.7595956600244	26.2588627165269	16.1318712428119	30.2761729788518	17.4964035837019	19.4933186386614	13.3103284752126	29.0154314642265
155	25.083107645212	37.6470302398858	29.4866472675530	24.2987678524897	51.0579473147472	30.745524613148	18.273587064446	27.6807852379216	17.8263777051055	14.321661913081	20.3678995340819	16.4816170798588
156	33.6430164432395	48.160581018872	36.4082025777689	25.2044612271008	50.5462956707113	34.5657761258225	19.9006066665493	26.4924477839560	27.3981188409120	19.7411724252587	33.5687434655625	28.031990912869
157	14.0902789257942	16.4504532417108	13.8233281893093	20.6642954652526	18.4148624280985	16.3195663110072	7.11937985978242	17.1192325802245	11.9323999506108	14.0435040454842	13.9429643182138	17.7200122093226
158	15.6617549745228	4.53083092327784	10.7138221805422	18.2094456047232	13.5212649872387	12.0110916640721	8.12966216493059	8.06328632329023	11.1982765710720	9.83337645252381	19.6360402316877	13.9516882296694
159	18.8396369736742	22.5982073354164	20.1428750662678	16.7219613879185	42.0828255279293	21.2051259473804	7.36363861660122	13.0315914531283	15.995516488308	14.4155988259129	17.5385828402313	9.93451548381126
160	26.2382513077998	37.2152955583603	22.2671782186383	41.0317704279611	39.128014486163	27.0757254001473	20.4162870877336	31.2940919259447	19.5134347055676	23.8652782743311	32.7691043760576	23.4441008229012
161	24.4503847277368	38.5079743722387	36.1901851869733	28.8689424429146	45.3040220870334	54.9517480498754	18.2927608534983	27.3232118919257	23.6654155781972	17.7691697689602	26.7572709448509	22.6438862143881
162	12.7171172855754	20.2297399759195	22.3646337169934	28.6251358104769	21.4701266853249	12.8973097996037	8.9711679540369	17.1725244708361	14.5115000817471	8.27603471672595	19.8039201807277	8.88417134355375
163	13.7546623063933	16.6368091314068	22.3111312775805	9.76345427308165	35.9034048421471	7.43650971462675	12.8488512971411	10.6645570178320	12.6566697508789	11.6823994250685	21.8332349649711	17.9170059510101
164	19.8582515291273	22.8957511270175	12.6550986115312	29.2455145751900	28.0005984855026	22.2641546272520	15.0720950543403	16.0362298276678	6.98609257502549	17.9418160327403	19.7153749196549	15.4849110169283
165	32.3355858516428	47.9023861084973	50.0733917796763	43.0654327998518	54.5391235565812	50.026876493417	22.3369046684421	19.1764255323777	19.9535224775015	25.3251939954127	25.4461457408170	20.8118533759365
166	20.6593401455491	34.5715891783529	30.9508703552202	33.9096986750052	38.610625855254	38.0634336719434	22.2058414657986	23.4111469943438	22.3418226432577	21.6872850089854	34.5550883725091	28.8835549062134
167	10.9512429563148	12.2136876104198	23.4980899139704	30.9519213903376	22.5903123815187	13.2862264756090	10.3636304832077	23.5948652584510	20.6281786570561	10.3986862664764	15.4786554474644	11.8319714549089
168	24.7310360991307	39.8938191855598	34.6358917215755	44.6807867766231	54.356256344302	31.3128705666128	14.7511719364442	22.1961329907349	18.8294688875894	24.3681677031437	28.4077127441657	20.7930121662343
169	17.9992718177493	31.1809815686754	27.9724464006249	26.6722814618974	35.6197239212350	39.1879842748746	19.8342704310948	16.5632738710066	5.78050507711965	16.1945917280362	22.5949407665290	16.871826050499
170	36.582724461112	28.9384459339958	18.4236512130133	45.1484600305403	23.0071352024242	19.2899645487670	16.4473428020876	21.4187433436316	14.2347494865871	21.3786762852372	20.3071605991841	9.19118835881602
171	24.4947253504581	31.4307135777222	20.9453375409354	38.8909455712260	24.8070902269024	38.1112482221412	15.4498247332119	23.5048762451847	18.8467944748259	16.5751224705953	25.5088167553546	20.5024346371587
172	22.1255989361717	19.6930440999237	26.8871501449073	20.0243166836187	30.9431593278172	25.1534050966818	13.5969210897858	11.4827211611333	14.1108184847025	15.4439875265563	20.0659035910674	18.9814103559641
173	24.4629626366741	25.3001089878360	17.1063166778674	26.98827084917	30.500377794797	23.2676056985029	8.29031932472153	17.831806379537	14.9469152083506	17.3285715946369	21.4387415682978	17.5854105814938
174	12.2193305809653	16.4692553887448	29.0190944404755	19.9787235232409	33.989325685046	21.0258565256929	10.6421998146218	8.78806464565555	11.0118031717983	13.2186798948462	18.8452752471787	1.63941581284508
175	22.5851226916071	28.4750706303684	18.4836034413485	28.154412355072	38.2393214485758	28.4338890112689	13.3332061828397	12.4964915027383	16.1565242205820	18.3704164040127	21.6534394265246	11.9749507958406
176	20.5100068096891	38.4356614092544	24.61729540714	23.5643491826854	44.2127836977552	32.4628364668172	11.5978218926659	26.5829787178075	23.7001885911115	15.4848413013124	18.3900836050655	23.5316475242137
177	29.3048859270691	21.3387813258739	20.6259497603813	30.5818778262329	33.3870708566109	35.0632528160953	10.7221849939017	19.1370321522825	11.4777272488653	13.4560841303382	18.3201639688164	19.4491264243394
178	12.3719561415422	25.3919904951046	15.0603691600027	18.2839374891046	27.2557674033161	9.93401122040112	18.0421928688233	14.8219732670687	14.8376764311572	15.0846441077553	17.3655673207821	10.3611078106788
179	36.7463593063469	31.0623898798026	32.9350714228327	29.4603415354100	45.8392738106263	30.2609231893277	11.9179545094903	22.1851762305352	22.9625046372183	9.02730542892556	22.5838035785661	13.3062442209551
180	25.5325714499490	43.0842999629603	19.5464579983162	37.5508767003501	44.2365145248332	17.8662301598896	20.9773862323233	26.7538686147035	24.0993538035386	24.5379111687293	24.3721721774570	11.8771323918512
181	18.8020047709010	35.0482658805133	31.4587229276656	17.1037559605127	39.5946231329547	36.8416756855882	13.0061856515448	23.1912223195278	24.5598791916044	16.1545705376006	20.6621948448247	22.2376917446912
182	18.6753028652453	26.2892899819565	18.9590684289338	33.3638315414409	32.562941349242	25.8555371161399	11.5823511258626	16.4873769566184	8.9470403602411	13.3616058858005	23.9101722918188	14.9915353967768
183	24.8859870573308	48.8008398831442	29.5822131331428	29.5093520318523	46.4411749383968	27.9870999020509	10.5631252979977	18.9999820377063	19.5072218687344	14.1439586989096	32.6961898389789	17.1871023542289
184	26.02970134203	34.9292044136514	19.3823813474837	20.3846658703089	51.1760259266508	36.3518456993276	12.1763619543601	30.1544811142184	18.6374026259258	16.7137666513992	23.3503787001307	19.1399463860452
185	24.5149124182236	41.2463887051583	14.6492159395262	37.4796470438175	51.2469773768571	39.844216235623	11.9533025312274	21.9816998447237	20.8764132325128	15.5995535441959	25.5339069543225	8.19511478177634
186	19.4422535229632	20.4545606319723	21.9134830173254	27.7746957447105	50.7758392124814	24.4259983667298	16.2841052491179	17.3262157767396	11.7795276271493	9.56004902416624	24.2440973286526	17.8384735033492
187	16.6261350826700	19.6355496050114	21.1585794581501	26.9996246837948	36.9572241361274	16.9954596761372	12.1608015326609	12.5464984387443	4.74401505455494	15.4588481252134	20.5822010915457	20.5381445790700
188	24.8347881624061	30.2908415228120	34.327243001082	34.6957636810221	48.233861250455	32.157553464485	15.2177114670617	25.6545942554769	26.6716714538333	17.4139248846668	26.3153511506492	22.1276017036541
189	24.5480199801578	24.6544852271140	27.8154928388102	25.8160315176336	30.9067939864837	30.3171736193766	14.3179605037545	25.1182440241761	20.0119877664366	18.2617356894648	37.6803015066047	30.2254395197324
190	4.56525753165974	9.34554321569222	7.04154214828383	25.3950538701544	12.334142311746	30.0729937938636	4.07729429698376	13.5656608796621	7.92315116350373	8.22487234200901	9.1491716248644	14.3602405229026
191	20.4923628303302	22.8459642337891	8.47766043647612	12.0685567210169	35.3305363134467	30.9509537975929	7.30864359403654	16.4691770788863	11.8012739178649	18.0386130969010	27.8848048565634	21.1621193865196
192	16.9445120493233	20.0906551671394	17.2564251751014	19.9974761580145	32.0627271004291	16.5707655706859	14.4213843696243	17.6495233355326	11.9728763909810	17.2662327297588	23.9802834941074	15.8054136035578
193	14.3003479082067	22.7643872861749	27.5645810628358	18.5068537523010	33.1801275584393	31.1334124998719	12.5028539430258	17.1770682704816	20.9329120931403	17.3006336125198	22.2454991241204	24.5188373261264
194	19.1429472198088	32.5027554673410	17.6716230660879	25.5428992703460	30.9203494592980	31.8428875845551	13.3611575870131	15.5829337825389	17.9488174688008	10.9086095243584	15.3816146091308	26.6474663473762
195	29.6968594260664	30.1149800963207	12.2015636872696	34.9883853264881	48.6184686117518	27.5972099540974	14.9896846733267	22.7509264782812	12.2955525416046	20.1434880255973	24.5684133680640	15.7012750901746
196	15.8988800089099	27.0480089823505	29.338696441626	11.8225531845201	42.2409994139673	35.6611656285704	16.8549728069208	19.9951965753926	12.7489713777739	17.4909588661853	26.1358922881443	13.9002477334014
197	16.8912887505042	20.4898683682300	12.1500278293391	25.4724586282679	35.0218848339938	16.2884858765728	7.68591385761617	13.4541363451254	4.30634347544790	15.4887348100838	21.3053837634808	21.3294020547275
198	15.6221183028016	7.87124735763677	5.04550603827749	17.5095486862273	15.1034592594344	22.1929985854852	7.6836865949698	13.0368383896122	9.20430093720247	6.53112855876124	14.8652614174629	13.7900937170753
199	10.8521947422281	24.0240181143670	22.2891166962658	38.3506983253468	19.6652130250626	14.9090039038652	8.8896666810278	19.2331018326378	10.0273585794897	8.09803745818324	28.0761626465234	15.3365279531550
200	17.1519591414934	21.7945471168273	11.9021256607081	17.4246318163230	29.6481909654608	24.1405960966455	12.6997866748974	5.03443646231241	8.97761105391047	10.1633491124437	17.0385592399199	15.9417379100498
