# Supplementary material for: Simulated data from a genotype-to-phenotype crop growth model for pepper
Source: Data Brief. 2021 May 11;36:107119. doi: 10.1016/j.dib.2021.107119 (PMC8165395; doi:10.1016/j.dib.2021.107119)
Supplement: Supplementary file 1 [file mmc1.zip › Full 100 GxE datasets/100 -- h2 = 0.5/-197720559 200 0.64 0.48 0.64 0.95 0.8 11 GxEyield.csv]

	NL1-15	NL1-20	NL1-25	NL5-15	NL5-20	NL5-25	SP1-15	SP1-20	SP1-25	SP5-15	SP5-20	SP5-25
1	7.41248440779632	18.6151301817424	13.6383567784933	26.9793639384756	31.417829928465	24.8922849860903	10.2859491865606	16.0385458042223	11.0117873901202	8.7041254654766	19.7131854596239	19.8268776478686
2	15.1053657892429	4.19779818028917	7.25811659386308	19.7548514543805	7.11840364916418	11.0369422193063	6.59846958532057	11.4042122494812	9.56833765723008	10.9335449634187	9.27992665872203	15.9963295585166
3	21.5200530470256	22.5221334785018	18.5581898084665	32.9322663907707	33.7626872618454	35.4181023710899	12.4812546160802	16.7240397892782	16.0129956071659	12.3956459497153	16.6204015373651	20.4321624127841
4	25.7107320936089	26.7104284606533	30.1718054126075	18.1677221050912	30.1462413564863	13.6862008210013	14.2657442899122	20.2556600701852	16.0362100769220	12.5533373744666	22.6869595510192	26.4219196757393
5	20.4820852307318	17.3425252206027	18.3639770266126	10.7310045187785	27.9281878009715	17.1589674162247	4.55708927737666	17.0710734898082	4.51608646689984	12.4977840598218	19.1650461101184	12.8142636987966
6	14.8626978654038	19.5824287908354	37.6594836509303	31.1441760999445	20.1362503969086	29.5526192502338	20.4574200617411	29.2640647616122	23.4368071131232	15.8395928135611	26.4096689201738	22.0144053766077
7	21.8323274942017	28.7129663176557	21.1717402392211	22.1363023787401	35.5225201696865	3.12648116957660	13.5046417012397	22.1100700074683	12.6812806338240	15.5643824564906	23.5484324293593	16.5235412283693
8	18.2759394139566	25.9313212004399	19.7948285891764	26.1274391719868	22.7826713671503	30.8131227583218	13.1275537262806	15.4788404942925	17.2020737306147	13.7381721802682	26.1361471524033	20.0845157556693
9	21.5348001695640	39.8564261399957	25.996921353696	43.8359087491877	55.949696095901	19.9219863828697	21.5618947747059	24.5485488366314	12.3885452026034	19.7092601896343	26.4958900025832	22.7082205778114
10	13.2085891340924	27.0458767830003	34.2113294731843	41.6754963043263	63.6691229474282	36.9559588474988	10.2370944283948	23.5787934664628	20.6837892365197	19.1438957468402	22.7325160452424	18.0120078504509
11	26.4688769087154	28.0309710343992	17.5953928225454	24.3247476715260	18.9415942962282	29.2303780407139	14.5508894840447	20.2182220651542	2.74374531238463	12.0433915614616	17.3942405040897	10.8313817323149
12	16.5914712188576	28.3127500567752	4.15824945951812	21.4436552806693	34.7161023987886	9.0354010324745	11.7454229746506	14.3251206772010	13.7555816081858	10.2413806394046	22.0789362540972	11.8326449330910
13	23.7506183320583	15.7456381320625	23.7346946538667	18.1893766492843	30.2922959533680	23.6903620062436	15.5791596531715	18.6671975684963	8.77948538025795	9.6082457214637	25.8362566076786	18.6463387635406
14	11.9432479472921	10.2854860138185	20.4820898888565	18.0530536392860	23.3836278163573	19.6528751472307	11.7198217080506	8.29807509355594	14.0094455891803	10.7969078126849	13.8414159040743	12.2853190679692
15	10.4507055628663	35.3914706705064	28.7873568229055	33.9683647514312	38.4966144935468	26.3124713551571	11.1283820119357	31.9585383759502	23.5404440650043	11.7285835010545	10.9889348849867	20.2313940637345
16	20.0059240815599	20.1033485240853	6.73032284379314	24.3338206860469	24.5563490850885	19.7812629944646	14.0809876725227	15.8513282337752	10.2788898364648	13.5960696820049	25.7912516707259	10.6731389857361
17	37.643862438424	50.9803774730822	34.4245488556402	41.6925984005301	60.881417422452	53.4339489314848	28.7255982407007	31.1050790538245	20.6533636244524	31.9202644813504	37.260051705256	29.5970651160561
18	17.6319895120475	16.7391395446598	12.6307747829119	17.4583221773444	34.48276183214	33.5937259234775	11.1012577645338	19.6174820407624	8.55784375960737	13.0963294497316	20.9878107932904	13.8321336829147
19	34.3124652758245	56.5649748897719	41.2658169471704	48.6491593284877	73.5054426215692	26.4838310234901	24.517382005705	24.1739591961184	17.621988894463	25.1079995247896	29.0435806157654	20.1333369267011
20	18.5597245652594	37.7365559394964	17.035635936378	36.8511582838602	42.4758831512582	17.170636339039	22.6492248116316	26.9549658048066	13.3445163963696	26.0513704599906	26.0467997727443	17.6324782070842
21	29.6887416291952	35.3359363933122	22.4085094760041	33.3013217099678	44.9110130320851	28.4451713874846	13.6198919029996	22.5309552009374	18.0271277562731	19.5705630964778	22.9423572185217	18.8430044354144
22	20.7680952002388	38.7486206514813	23.2551428828536	23.3583176493997	20.2772735076174	33.8072414467653	18.0144754700365	23.1567370022780	9.81607525701297	18.8433840668041	16.3807997596495	13.0487889236327
23	29.5883329635132	28.6411256957015	25.6303226875783	35.6711378608019	29.3708108412066	32.5804466863592	18.5943959703323	11.0129443500079	17.9669909396965	15.8598043575798	26.9318937523822	14.5765267063131
24	19.522563419489	24.1863724414895	14.3922582609038	31.4094944418918	36.8968519530843	16.6413112319738	15.6445703701586	26.0616727456825	5.67034085616991	14.8624450717247	24.0734840038131	18.4576815101516
25	23.0505312987062	17.2091111419612	32.4721076172738	22.2557358964197	29.2079953384805	3.48801014904246	12.3115764679797	22.9699242808250	13.8279578807342	18.2540296452667	13.2677361717308	11.0436814225931
26	11.3071451991471	11.3765754209307	19.5457210673559	12.7190223165316	18.4318996344599	21.4658750516597	7.736651004343	23.9663383482118	8.962074144367	5.0486162111115	19.0927275990460	8.71376290480896
27	19.9354393894654	30.3635576506364	38.8162924893619	20.5361350774216	43.0113250394657	37.3362943560763	16.4603546101849	23.7853569775043	26.7148753716874	10.4945412588611	28.4531617612109	25.0593413967016
28	14.7613056980089	20.7518894033527	12.5593219964285	17.0401864188579	14.9368997406790	26.4782584367877	7.55621210252349	13.5934183850222	7.96084051817178	12.0576322490570	14.4437477860822	25.8358566695167
29	15.1593664952448	20.7138152521608	21.9714454472007	27.1619852991155	19.2188239107808	11.7845415687749	13.7032418578241	16.8347387099918	6.86373024842251	15.9282143955258	16.7001400740796	5.56386673491161
30	15.3238045089365	10.7416386815421	22.9504971684029	13.1312149216642	19.9114411341475	3.52606971238399	5.94232644947929	10.4916713874708	12.5873886270561	3.72338887423051	15.8945064618913	22.562141486543
31	34.5237833912687	29.5212772822298	29.2235524269402	33.4432279056065	53.5158401342354	30.8234009035843	16.6997692044541	25.2388116603397	20.6074282226099	17.932922633716	32.0360461713463	31.3016034992672
32	24.3701560146276	39.0978429290541	27.9442037096437	33.7653960819402	24.0810320242134	30.0111443726071	14.4516428036478	20.0684578270016	17.86050908203	20.3601992355674	29.2182496450173	11.1458734779063
33	19.1516174703796	12.4765204482865	3.56374407057424	12.9600283241028	13.0816620414656	22.3197633364433	13.5548735612086	14.0744389319784	3.13647335327537	13.5659595034831	16.3423564248115	7.65546644387149
34	21.7457033364291	38.5654848319244	24.8688227210256	22.6688237582425	41.3483808109709	33.6751005490476	15.8629542787255	20.8920525649668	21.2837821870745	12.0126760301304	16.6464308043184	17.7808276022923
35	20.5199740159249	32.9167883170398	16.3906375964501	28.4350149019249	37.9530425923326	12.6650486533537	16.1719791400592	15.6538981770055	3.41384733559037	15.0050970148120	15.9037165348019	15.0692274676997
36	8.95600139285487	16.4582887267243	14.699142604211	11.8713948457570	34.4714808348961	28.4130371877601	15.1398725899888	16.7540618779742	16.6610318988069	3.49832537252854	12.9165598829421	13.6393332157042
37	15.9769574158478	14.0232312873325	11.9835119560613	13.4283720890517	23.4711273625088	21.1311112435087	9.47394331977974	17.0122745638160	13.8253041773249	10.6044362670427	11.3943848727798	20.3181694069519
38	18.8311082952883	27.5954185343126	22.0794011358654	30.8821440837606	40.6200235463303	27.4923262393457	11.9538312205958	11.2255997759750	5.98547849296224	27.2671199531191	14.7602402648009	13.9051496157142
39	22.2584949621527	28.9829270268579	13.3251652689645	31.6376538122807	22.6537987717661	35.6654611524602	5.57703679317544	22.4050383389007	13.7862919870593	13.1854782473809	24.0954115226045	23.2819165761768
40	17.6558022376891	11.6716356101661	24.2519067095818	22.6146159338893	29.2805193143413	19.5286454621416	9.81295088372869	12.4699447810191	11.3660437972118	15.4746892220912	22.4829835951611	17.3105257925447
41	21.3068381568763	18.5011192478147	20.1301709052159	18.3427639633672	10.4458868694230	14.2850217616024	7.8418283803559	16.9836741386619	5.35874167099619	11.7915535339296	18.2562170118176	10.3962885441450
42	17.0046364412218	27.2547670788876	20.2517236870781	18.0339729549703	38.7265781458943	33.7998341775601	14.9808827358902	11.8984124140791	15.8381804861633	22.4424381795823	20.9284331648661	21.8815751450809
43	22.0785910151501	31.0526096040614	21.8340998698275	27.5647195847416	37.0743011971358	39.4839817316756	19.0677572162128	19.2925818073984	20.4942993878728	11.6621221823649	18.8278262126239	28.0862352860762
44	24.0617395465894	27.9553060242586	28.7805462345498	39.6667525576974	22.5738263431026	32.3203395036255	20.7126990926187	14.3148697694705	18.1925174686802	12.2997568196627	24.7574009134894	10.5099179925909
45	13.2723134804130	29.0124726507357	13.2533713310305	22.8632709099722	49.4863671873446	25.4044000809877	13.4007299066665	7.47771184007319	13.8957771189491	14.5064970244453	31.0106866193564	20.8858601838456
46	31.0850636802938	31.2500502238097	29.6784147693737	34.2439219652246	39.2141004815332	33.8795326860731	18.8981142771967	26.5902170828935	16.9147965049747	22.4662835126303	16.1417495470503	21.6194462688459
47	20.4629522338208	24.2703875225078	35.4107122462203	19.7306432758262	38.6719549152688	36.8286137757864	16.9243391574933	15.5416525558238	10.3901044436454	15.4183080998272	13.2602355667033	15.0131869648016
48	21.0609458596689	23.6630123319880	23.9048849345757	28.7756371015860	40.5854892815151	18.3989356799721	8.81156966693092	17.5295094617586	11.3467444543429	9.72231989243239	12.9934492585418	15.3079967872735
49	28.9472914867664	42.8546806028439	40.5861500268512	34.7064936451268	48.3387230665116	37.2468421744475	19.7065744718287	27.1232531295734	23.7805276594354	20.2407437534307	36.515704520452	25.7076716040347
50	28.5478805918456	26.5604623581862	28.1776225185425	18.8269976599178	27.1110038207357	30.9557099095808	14.4836421977571	20.1522066080816	28.992778854058	12.0828076200846	16.9094371864133	11.7101631158926
51	16.2832967670615	31.2769519912279	15.5506765942304	22.6318100743633	50.0770308698362	32.5103841634035	13.2847059934654	21.2137234831528	19.6219426829635	16.2860181543414	20.9179496288896	23.8085697474639
52	12.4485155670932	29.7760316329861	21.4264540505353	18.4536153146487	35.6190950986627	27.921000309597	20.4660411042492	20.5545812543402	14.3485565221516	12.2532537045601	12.9696271047702	10.7041233124482
53	37.5865189367480	57.0631540823723	42.8491678436115	28.5699521368209	55.1838721852546	38.8335178669933	26.7594352034837	25.4858285947033	22.4623629413443	19.0620116670829	29.1001607080393	26.0318446634324
54	28.203588863436	31.3204095586927	38.4467409412420	36.9253543651785	40.908761668162	34.8888296200669	15.7466250811862	17.5794536494461	17.5083296595143	9.69936647952367	22.7544845417815	23.9740990328880
55	20.0617977302168	24.2780709332727	15.7182359039252	25.8468715542474	33.8833248495909	4.82490051806157	16.5917034473577	15.4985320624089	23.1458481038691	22.5226229863284	17.9975436054387	8.33054785577525
56	7.89431738535126	9.07492665273883	11.1225007662724	26.0161476867637	30.4493092834816	27.2930206762488	11.3835345519859	10.5506281543132	5.93381478809639	16.6125434480282	17.5840104445476	16.4223302726331
57	21.2732056801021	30.5175496775023	10.3398812456222	23.1187183328907	38.4525617583968	32.7615456602878	7.73016344973684	5.3423008002346	6.58749418256861	9.9906125760068	19.958207004203	10.7242268871910
58	20.5254390967044	27.4693926842556	33.7527629787054	18.0175250994439	40.523727123233	14.6684136587577	8.5547746186646	17.8132983910418	15.6659040899140	6.58957095874561	22.3279387508185	18.9690179137700
59	21.6906805602806	24.1373887034395	4.9097603884437	20.5687931636720	37.7536805411996	19.6101051001944	13.6696277341241	10.2531979140083	8.05406138848718	7.73958815173775	18.3714207482221	24.5885089672668
60	33.6477898090814	36.8514430387631	30.1704626178414	27.1071392913348	41.4583896286957	30.0056198425412	9.56292421300396	26.5982265005697	15.8581976894039	13.4430689991651	26.3309774235647	28.3095189967818
61	8.68189504178773	10.8785365234822	8.39220942227505	22.6149801632109	10.3451840818760	9.17703445865648	8.81846737766043	17.1690738618763	15.9509726675219	8.43370828770201	17.3222362393851	7.89731234865589
62	28.930095616123	34.1705091930352	25.0292660099827	28.5603654825336	35.875728296106	34.4217319095132	19.4281980091022	13.3896985915682	8.26561101828488	20.4432447817831	28.1912424513397	13.6755803474695
63	31.4925521339118	45.1266613703186	39.5169427007690	49.8253025895087	68.7899620217931	57.8563472115778	15.2096244608961	17.0380944715303	29.0266919136429	14.2940658550279	31.3666298853213	43.0055107115662
64	25.2561452345380	45.4651031476817	19.9763363511446	40.6114088997422	39.5926171717786	28.0656282964615	20.8438149281767	25.2350577944724	19.827636584709	14.412862201015	21.5674887765795	23.6455622388835
65	19.0013938804109	22.2671255241566	31.3288044140036	25.5621658776839	43.8090759646988	33.4560111629212	8.3280696765912	22.9102722436901	19.5674187365904	25.9643166288538	27.1810559590295	19.3511889353743
66	8.45912947330338	12.0704972498924	16.5271702588924	27.3952157607482	14.9388260196419	19.1011956876293	12.7585004459031	12.3775560888601	17.0528737614469	11.4654343055451	17.3723234443275	3.50293869636014
67	6.61086751756544	13.0174538945202	21.3724749424780	14.7582514726168	24.1895853672198	19.4143146153470	11.6269035124024	17.3108519988928	9.4150906825221	3.16436300662275	17.6740666007170	15.487768132592
68	23.9006838170109	14.8259538718465	11.4807077823875	35.8317135985902	24.6411556643483	23.3770766313367	13.8813903478632	19.9292179868486	7.87109808063749	20.1467242502179	20.1477334400909	11.6995995505703
69	18.7161335043731	19.3850135930244	20.9670482905667	36.7960044072959	41.2837915296921	30.8250373947414	17.4899549089913	21.5330871257465	17.9110951625607	9.73890331829886	9.28758327116004	9.6704003144197
70	26.2822415294043	29.4961847166444	33.495197152291	27.1428787480597	44.0823254886881	21.5136763466063	14.1725302764630	21.3449643796995	17.5543225236089	22.3864888111504	25.6604633795265	20.7967791046495
71	16.4395646468423	36.7791515338587	30.5788359419123	25.8250839521302	51.7743900883818	39.7671656396243	18.6552684292580	17.8950347341879	23.9414877491175	23.5180060390017	24.6095368918163	23.8257788940104
72	20.3762525167511	21.6453593574229	12.1787955564839	27.8820069957958	52.5171990174796	22.6926828107378	12.3142619370812	16.8746876368395	22.3217631804506	15.9743453241639	23.0780643643289	23.6292050266008
73	13.9950732636069	32.2973667276872	22.8768542393929	24.5012044464622	35.4053080024681	5.1405127947804	16.8633999898097	20.0008454029917	10.3620309439665	22.5934302521454	15.0414291247317	17.3031255244976
74	26.5074981327145	36.2987851423045	10.7550520201709	26.7136544801524	17.1566863606081	16.1407138336848	14.3807374089132	20.8082040945379	11.3201193709583	21.2912675970578	26.6027716322049	15.6005295214336
75	14.7067890869891	16.9378939627932	24.0471546046778	9.65677115439144	13.2773997424580	14.9663850052324	15.8297910096873	15.9953308383264	18.4020630527649	18.3877217724817	15.4535855716637	13.3697820383222
76	21.5905634102651	40.496795453862	40.875877186235	24.9698614265727	45.3626701528759	39.1654673541213	12.5933022252584	30.5571750179240	30.3021759248146	21.560933479701	35.4581990243818	37.7643512194379
77	8.30759665654318	27.2393542340135	23.4026815258292	27.7166097614858	36.5861875490421	21.9474553452537	10.5832904342723	19.4254085166769	19.2774459126608	13.5489669283862	22.0302871576491	12.1455787820846
78	21.9866382421152	23.7584480107955	9.32266575110843	18.4536942089977	37.2008052789837	36.7750320458919	11.0793625429064	15.9954446228005	21.4288966251519	13.5229686820884	20.2393751561137	14.2364907470790
79	20.2782717178768	18.5065191195501	34.7513826908607	20.9821675336678	43.091249476384	38.1104265128173	17.1650749995138	16.9164930649069	20.0912242524849	14.5167479699158	25.7311989158088	28.3826631694238
80	23.7961469276196	35.1577711396488	21.7079618623257	37.6764790451279	31.7399379846274	23.2344840309867	13.6241695218679	17.7546310076112	17.0478515815057	21.9079584600127	26.9194701516623	17.5818817104404
81	14.7067766591070	16.5782537834845	16.9701547598227	18.4592380960789	34.8929472389474	24.1602650325261	13.4547975879612	16.1979465455430	14.0572121894870	5.74187245048162	16.5915464844747	11.9065130704910
82	18.8706994686556	36.6533880129541	27.0961177679012	26.5154344755896	49.971693835441	29.1946692571519	16.2673813993277	32.6365431005524	29.6668319850517	16.5460322265611	17.1520959624971	25.4808186506704
83	25.4300638769525	31.0575297284023	38.9915782477251	28.5912609867016	44.5800773738077	44.3456054063016	16.3299404154501	27.9678974586078	23.0063671028630	22.4736436889930	30.4149212612858	25.0445373040874
84	3.14740043827627	0.638285062590565	9.37899978452744	16.5075297243129	37.4155978729303	27.6456195798621	12.4819066564072	4.44653337706461	13.1370740283232	6.97445612568882	14.9428839266223	1.55975618905971
85	14.1907579140521	14.1230621099035	10.2917586670810	16.6654185646006	16.0588928219126	29.8727736727922	11.3079553115978	8.8502385379745	9.96505929110335	4.28106029100114	10.6718933416107	6.86365899232273
86	34.6448654000934	38.0922774034334	46.6833323793443	32.8402934360769	66.6656600764022	42.9828049483188	23.9384631094174	36.4844745319083	22.7776978283869	19.7034153361130	42.5374251106165	33.1704109449791
87	37.1892107375559	50.4961733277313	30.5180333782391	49.9279343433329	44.6290053567968	39.2302742843089	22.1382059400172	29.7698351478818	20.4398531806514	26.6969174838289	36.2680757799634	19.0362000202835
88	20.3890035585498	24.9806199931282	33.2495694614691	27.8666695427327	37.0758355207709	32.1546092884174	14.5376303999340	15.8927095216366	8.02625387709231	15.6625503130618	16.4146931256059	15.4526432982366
89	13.2701373469219	41.4642690362027	20.7441837764868	34.7936542195098	42.8244740877672	34.6882679337715	11.3966668480484	21.4474418717507	18.6251341330498	23.6681531075317	19.4412845831576	23.4603633207335
90	26.0205473642900	29.4260664110897	21.1809433241613	32.5490897048563	33.4765529799812	41.4577034682941	9.39993051424393	23.6144339046439	15.6243065343160	18.0406679379570	29.3448687308675	34.914775969759
91	16.1592235873940	20.8996657019759	29.3230957125525	15.7676131573511	47.4214673214132	29.9471763871445	13.4183934924745	17.170577079802	15.4455939084066	12.0810370006480	19.5245827047388	20.4340474626874
92	25.0562789074609	34.0728612379231	23.8534119150006	23.7999856512147	27.3833490389232	15.3939299979888	17.6853074034473	21.1642435324392	22.2555044697031	18.0155187235764	30.9560136229216	15.6157183706501
93	23.1180857394392	35.6693177240058	27.0000201612292	23.3373868601448	40.1595273461369	41.556758753083	12.2284702729960	25.3145412985477	19.872508698564	16.5952401913157	26.2185705260773	22.0086090660493
94	18.5945044699971	22.1782616914349	14.4512490733504	35.4051985638707	25.1269806738220	25.8186051954089	13.5011576161573	22.5789963653795	14.964596511707	27.1203767444689	20.0589128977850	12.1097490439961
95	14.5893972370871	26.0770672422455	20.1094430488782	18.6482742055648	44.0115831477579	31.3842674687305	24.8584665130615	25.8702427705887	15.8916894409407	11.1235330419060	22.2699527592046	12.6371613075873
96	11.3466484380678	13.1564098268853	19.7251012595365	24.4795376593668	28.3616403711135	8.23920719402213	11.7293278190151	15.4742139533513	18.3463725204653	5.55391183634029	10.4956371551955	11.8607993472210
97	16.2391176437733	40.4510623366390	24.6592418055566	28.8499288429893	29.0008108451262	36.3708124429318	12.5366213826321	18.5416470057097	17.3916185351054	18.6764645510143	34.4804850343947	19.400977872622
98	27.2394056272501	18.4704120611941	21.3205289968120	14.9522454470351	44.5921763319285	39.4594096395181	12.3503750968486	25.4217044330132	19.9008711014272	19.2069469942642	27.3476366005088	26.1982236542600
99	24.879418092144	29.9855355763506	27.8486278102155	21.9094451586454	27.1450880492505	38.0351153684139	17.8216319051701	20.1994267326136	20.5801213207558	13.4191363803010	28.7664767418676	32.7146100433308
100	13.3280548040234	10.9532458734948	30.5865089472986	21.7674444495010	30.7252594329404	41.4109301202283	13.0759396795591	13.8363689561432	19.5657231695066	9.32257260848375	21.890040584184	15.8230668834970
101	15.5879922644385	26.2172973671691	26.3881342067823	21.3991542487302	23.4473653536215	18.2365897956649	12.1351516415250	8.22448006310741	8.58207035305765	2.09282318482428	8.29100066300171	11.3618262091701
102	27.1921859939470	37.7632362280238	11.1074941449895	38.5117804230487	34.2945640674147	34.0190535772563	13.5459421625454	20.4286682863307	22.4631963862613	19.0257235834300	26.4522394434235	21.9943040719450
103	15.1331974205313	17.1947940992376	28.064411303543	26.18974296121	38.0088550009595	27.5137367521805	7.48766329960512	13.693156350616	9.77257197421738	18.9112528954254	20.9495468542528	10.946815846108
104	15.4503771831945	35.7245640230722	23.5013664080848	26.3371838171913	51.9605680780414	39.651271109548	14.5905199898230	30.0437824172664	23.1396073770586	18.4319701501533	25.4145099330776	22.1242219739095
105	24.0899398139346	36.6162464627577	25.7214138693278	29.0213962104252	27.921879511946	33.5705301711345	16.7496889480788	26.9842644815746	11.4014460238896	19.0680204268953	24.6646698078355	24.8321920949366
106	32.2601427510711	35.5350366294257	16.5000572747651	30.4317161175516	33.4757641836322	35.4344815985119	17.9293246729671	26.6844717862394	13.929793634767	16.8999968114053	29.1315607674787	21.0451179825275
107	18.4773811922519	10.7295453446344	18.8067934291098	19.7357074634483	15.3143046141374	14.2467312226953	3.29554447261776	16.7171156356812	11.9495924601542	9.76281740387819	5.93041234271424	2.41837230820533
108	21.4588829651304	22.8400667543582	12.8670879560096	34.9634735914017	29.5752436360263	9.56507541396777	17.316283376534	18.6322440874868	5.11262244072974	16.1894267751923	16.6191892530425	21.1557081706723
109	13.4203934591220	23.3393671095458	20.8089590744696	27.781207487745	26.817530809869	33.5670883020353	12.7844842279574	17.1761182367404	10.8798820861851	14.8959559681764	16.3332640202012	15.6749899741417
110	26.9739195561376	36.4064802384225	37.8873825010973	31.2671547803854	50.0627594192154	45.1924623778943	20.9539051745907	30.0431254311108	13.9249185688521	12.457855349011	29.80855162863	23.0803708525721
111	5.08692799933513	12.2847945516225	17.6838525616875	17.4510922513932	23.0436043989798	18.7466522041683	9.6266031100511	20.1400242140442	17.2190215268243	17.3505426297495	20.3753867283907	11.6305889668379
112	29.3453204858581	38.1483266841276	32.0840355761794	37.1077171395514	45.5478266376386	36.8762007009288	19.3036563523808	17.1315883057361	23.9302469916119	21.1248304719785	25.8697184374320	25.8797059476858
113	32.3883705360724	23.5008481371882	15.8815442275106	35.774995649209	29.3849384102463	39.1448750510018	15.8939190715264	18.8134911796565	10.5726374071994	21.5596807197351	26.9059468558195	27.1491381915414
114	26.0438450231982	30.4670449505494	4.46002841923958	18.2281570910202	37.4575389988623	11.5553947017944	12.9768226012266	11.5803596473471	20.6134394877262	20.1439506198170	28.6326988615869	15.3059966173905
115	20.8457245550592	24.9215492537476	19.5398583872506	30.7764781282649	25.9330542138729	21.9836643222744	18.1438534947725	15.4122235209704	8.96072339392665	9.27600306297455	19.6293779935506	9.312501083451
116	21.6139031358434	27.8280949892356	1.26183145512431	22.9749944343926	31.3809942718517	25.2690563197138	13.4396580872677	22.1282906995268	11.0298598200726	19.8492085900616	29.5625368091885	19.5812189810083
117	7.81230886014998	23.0030606217331	27.0286151750177	20.6328159737327	14.1845794517893	28.1712363443868	14.8801993838485	19.0693965494806	12.5815296650131	8.91419348189883	18.5392666660198	18.9595696915652
118	14.1219133444805	5.2737370393464	9.09383560871904	16.3798166204778	13.7631736196405	5.37420680998414	7.86434834357723	2.48604190438053	6.92668685426733	7.97196698184414	7.45606445396021	13.3271371169364
119	15.7806171246065	15.0435687221875	24.3968609743155	22.9115066751603	23.1305687982502	22.3134544151613	9.27268547547806	25.724275699195	7.50714057486693	11.5740871935547	13.8651966266664	18.8648662828213
120	16.2938251884334	25.0019145053542	25.2839045022020	7.68741873860176	28.7580098191683	16.3963620088711	11.1201972098885	21.3855505639601	12.4682914630598	13.5177537917682	27.1074256516789	20.4017999569661
121	17.6359746224010	27.4943106172956	21.4339250713694	29.9789231148445	36.1736347355508	38.2645243840859	12.8313037780614	8.87874320111353	8.91648731441764	15.0211955337233	27.1068659243288	18.3421437434089
122	9.82186191359406	15.4521702047965	10.2086168845906	25.4618587361168	41.8136453251143	23.3785964971042	11.5406784320168	5.35573862461573	6.22456831556046	12.3105924269714	16.0962024971324	16.1066748803510
123	14.7737410455546	24.7073295935759	10.9745750083978	26.5625536943535	24.9488556704869	20.3390051732899	8.13864974326475	27.7487945967912	1.46354933901748	15.4107000548070	12.8613009925391	11.5852226354454
124	14.0279701811888	21.6076658735212	1.48662541659981	15.5240711913815	10.0552360602339	14.8632010554159	4.81607861407627	4.78276613174632	13.0646492538711	4.10337203305588	8.8141975877764	10.5363159644322
125	25.0981057313643	23.2132916993628	26.4946967328441	25.9644875298120	51.2281981103051	21.9100375100925	10.5670293137929	21.6365601407869	25.3747211177795	19.8749947714118	21.4465700759385	21.1217369158431
126	37.4865653385333	49.9436647465637	28.4017044704502	51.3776501289927	51.8334702431420	29.9540559698660	19.8942627807056	28.0470594877641	22.7623382397469	31.0671606618852	30.4011160903506	23.4013704527836
127	22.3234138500881	31.9268935075510	16.9708196139874	24.2068385754758	39.3478436480598	23.9840837296339	8.37481960141425	10.1330584993483	20.1198797312659	10.4521360774935	21.3770291420190	21.3077735592668
128	26.149166083622	40.7307645440243	37.4149447490297	38.1033102349656	48.1580475279789	51.1447204427659	15.1050689012982	24.5682185718038	32.4901016799374	25.5673924267705	36.1037901826454	30.4772947859220
129	18.7079167109245	40.9010842669425	28.5474007440606	32.923366439835	24.7595561363584	20.9596715425003	17.6308749808764	18.6456924672803	14.112141466723	22.7083609171834	30.1855365388134	20.0966626991726
130	30.5331489096737	36.1563565604715	20.5597339659651	34.1774226360936	39.2602081212866	35.1130105819262	18.5766102139450	24.1121980987290	9.08290314315969	17.38075145143	28.547197005492	15.9360195163209
131	29.0179188461283	34.3400537584883	23.4456112154671	42.141484884327	42.7079251974262	36.350374814586	22.2080440200224	18.1937465809895	11.1354737553294	29.3918686048379	28.6569954312047	17.2461132053523
132	30.0310117934639	38.0185280545623	20.5756880170459	24.5635350089545	42.4301685396322	34.1125593913073	11.3879315393743	18.5290227970098	17.427667388376	23.2433218005687	23.8657947822974	12.9096669018653
133	17.0649724505102	21.7844654157291	4.74222120168874	17.7351107642977	36.7517735191818	14.0813470119910	10.0464419448446	18.1800693667737	21.8568124409916	6.7470124088834	18.7721535022295	14.7881763135424
134	9.8701952020986	24.0175468755032	4.44915179442571	29.0698907457121	28.5994718762858	31.9420476732985	11.3329236918885	21.3754391820491	9.28909306180017	9.31422712358302	20.0431897719423	8.1745985696567
135	19.6430669102244	22.9044963058453	20.8420449877827	24.6518317311723	34.9320126463285	29.9720379082868	18.536831328012	19.6273529203662	25.8797330182988	18.6579426166341	25.5443166536546	19.1935069581657
136	11.4828575952877	15.9436278097911	33.2350911808363	23.0833914806302	41.5603220012453	20.8669656941343	8.86811796019616	16.6585639391133	18.3894526667118	11.6339202512917	10.5330928736396	27.603458793839
137	28.9345492680468	33.4572874516099	12.9450017733025	25.0704012961244	40.519535414775	36.2194178971616	20.3336954486105	16.9627236988624	13.8807110789582	13.1790032136752	24.6542653128159	15.5670583580495
138	19.3110571782975	32.8712383094958	22.7629546207996	29.6680874195493	28.2888959178205	27.5234573041633	13.7479957345906	18.4688656313657	9.66511115193663	8.04432005220122	15.1100293181962	14.0695854238295
139	19.6945617463895	37.8339742151116	21.3434067544517	36.586560665496	26.9712174510075	28.9978404835122	13.2830957498858	23.8798889541417	13.4866243039365	22.0404327355930	29.5169639926991	13.0368193437209
140	15.7934476995893	36.3703037041223	38.0307533527272	25.3021570787807	26.9921836176508	39.5854389052028	11.9195769848114	21.241036733468	9.34322431447538	16.4085015353433	19.6542153536071	19.2246509522670
141	15.1741064332255	34.5579423886604	27.4896433498514	36.7149620867926	51.652782471783	21.150751271098	10.25914710685	16.9612716909344	17.8187649796144	11.1642447176251	18.7773439648355	24.8192980152288
142	19.2033331619089	41.2552917745031	20.0599372970565	29.4366853280619	29.7775615520855	21.8530975604833	13.3078868947341	22.1885829240313	4.87218752107526	28.0959131679576	20.4873113125451	24.4222913964377
143	32.3132528024134	58.6849021065755	37.6366930757472	46.7450834908946	56.7766707470833	48.7912996427741	26.3084899791736	26.6728671947918	25.2333324890444	26.9945023292625	35.0384634859972	31.1637837160202
144	25.8847568991178	19.3478212552737	4.22892141253079	24.4436676859503	24.2878608038698	1.50196835305326	10.4971760953416	12.5138568848865	7.99464919409274	17.5673760742755	15.1102253729064	20.0232496074909
145	14.0358568500827	27.4499362539012	23.160344964614	27.0591123801252	25.6747440234385	34.2012842110933	7.31454974624759	10.737026178224	26.5862622233883	11.0347955990666	12.0381509246625	17.4507989075407
146	15.5630058916704	14.1097507696336	21.6670341024994	20.2145400003896	11.4402529195421	7.93868415724384	7.9381660913081	14.9694205083390	12.6353590717477	5.86876280256997	21.8632876785754	8.0199056250085
147	16.6038918815220	29.3641220933456	21.912466282747	34.8611137923398	31.270478135293	32.4960003833832	19.1701508051286	17.8853805719357	19.8403216872861	17.3858999053507	37.5008045250800	20.4353306492433
148	23.8236622960141	34.426105471586	20.289075123122	21.1471905467957	43.513483181835	41.2392898011849	14.4773125625055	15.5281574486567	13.1538231055287	16.6060583421129	25.1096896942941	22.1368627800383
149	20.5456141254645	29.9249514224143	25.4176900266415	24.5987400933474	35.6135943278407	21.7489416027848	19.0025493486304	21.3919211339243	20.8214595321553	12.4580619385865	16.0686997090935	15.2882708190256
150	28.0981756133679	42.3361748042138	31.0018892597674	36.7068351581026	34.9262882626111	42.6296096640544	16.2148858285246	23.1367425585807	17.5331242087416	19.1032938882132	16.5350077340375	21.3627880857364
151	17.0337089070370	16.4754216224449	11.3125255087863	21.5426803821211	38.5107458168489	15.1430323780968	9.5834279932211	23.1144860235913	12.2865017561681	14.9212203829014	27.4063357810458	11.8319578616654
152	19.1163914001646	27.3132773656476	26.6495194175685	20.8719271206354	24.0104094157016	20.6690098782075	16.0921902853968	7.10084836018695	8.74832607098942	15.8467966830627	14.7251547670017	9.88538305108507
153	21.4720788267094	37.5957468137654	14.7153103773601	31.4619990821103	37.8638865301659	49.0919082573537	15.6920434872942	21.1835530119674	20.1687367161777	17.7525825004402	30.3523463136861	25.1119791004435
154	13.6209150223238	28.2801000984009	33.9838703064021	37.4860749797408	43.0075403089628	31.1820706875444	13.3883387289982	19.047723931703	19.9668453490009	23.4909875186732	27.4672784224887	28.4720802127836
155	15.2802057392131	21.9371435960709	20.4945208057873	20.4585464485395	43.4238408661821	33.0012536877678	14.3474298695724	17.9884601701603	14.5808201038777	19.3995932872459	22.1058775790591	16.8998838548869
156	27.4616579627946	43.9660386750318	21.9552602445431	37.9720115858069	51.8218101080672	52.274970830426	15.6119127837486	30.0497238341591	17.2877388588273	24.549882923334	23.7564770810898	30.1185651911434
157	8.68115174681815	23.4046746023442	11.8087009274641	23.9386988867585	29.1283944021909	13.914925041118	8.63918634353414	24.0534190094955	13.4649502955263	16.4143899935255	7.15364643883082	12.5051527197826
158	31.3733302052783	46.9020155029199	45.4839501179457	30.4902701639067	71.1234670818824	50.2704092163046	21.3614820811130	29.8140050786514	19.1962731186667	24.2320204750573	34.6648432539106	34.926554346987
159	13.6131100106149	16.4203247483795	12.2661414241440	19.2482123842706	9.6352921750464	34.256759042702	16.4241232780821	10.2866207985126	11.7134585285049	11.737611773641	18.1307936960943	21.4464100547967
160	20.7784486889186	17.6452245565823	16.4198226952867	29.4208319990856	45.2299167536002	9.16300962299451	10.1919399018211	16.5630497438612	9.37142954048279	8.92561609748861	30.6192118678557	6.93439964737348
161	30.467177234419	49.2004002363484	23.8373946717037	22.6868619417629	48.5099311438288	25.430045284385	16.0495918712466	31.8383478467232	16.7151474808085	31.8276507932075	33.6626408060501	29.7501769466525
162	16.6994649691868	21.1563097821444	23.6556297133002	17.7604782160647	47.923310967659	25.7116717238819	15.6648664020594	25.3323047007327	23.1823741773020	15.2947763802752	19.24430459136	12.7744224923853
163	19.8529234507995	8.33953145639272	11.8332475744645	10.1160279388779	25.9088492449661	15.8065585185665	10.6224516592061	29.9866535144657	13.4892509092503	11.7612371017433	17.82714631606	5.77831031580317
164	23.1980324149771	22.2733885870786	34.2641118287628	33.8302829144429	25.2558203394823	19.5119114283806	13.6645371175405	14.3422187264778	11.5326432396906	4.32418488480225	18.6971389059714	15.2500598627383
165	25.5651984356461	47.0883411703775	31.2601552028446	37.3541198838033	65.1637630709784	31.7848737878005	15.1408783165667	24.6706967218343	12.1461348590145	30.7546106133627	31.1373268313054	15.7792352939668
166	14.8636460752451	27.2504255359143	23.1906603709398	29.9179927236159	32.7590649522931	38.7974296599084	17.1480910905963	21.9864474342098	24.9858318218846	12.9026386322903	24.2943104305749	22.7060814989602
167	11.9714824982318	3.33560545187618	0	23.4096311961838	22.9565044537949	11.4209323167782	12.7158016924493	18.6751301064780	0	10.4013370924035	17.5269762373490	2.31615048010807
168	26.4291153784898	22.0094755991177	23.8808326676585	16.0628457167486	40.1834245499851	12.8703810515851	5.59528388947912	27.04330554615	4.43069402371974	18.2671123246717	19.7946506987299	14.0152390347872
169	13.0527516077188	16.2094730985733	21.0245106047745	24.3986631324574	43.2439454171835	31.6751301076428	7.91385076233473	16.5557920972330	23.6620295777757	12.7381089077173	17.7497796316151	24.5489777102965
170	16.079885857742	29.9913925830828	28.1604624186339	22.6552655857266	36.5398554996902	36.5677271500588	18.3826354139646	15.6452675117997	24.8608256437768	26.3279031122462	36.2113498031962	27.8690143318843
171	18.9687299064369	35.6184915540171	26.4695225656341	25.1947853846091	35.0482925927297	29.8176834140078	11.1790552974627	17.1342846837495	14.2659872581696	14.8308887324099	17.2457942164397	17.1609480628837
172	14.6326468085128	7.73220888304654	16.9289655862868	11.3653215110602	40.7066793382086	9.4293813742937	12.2831968273397	14.6414409759937	11.0783617779495	21.8688911879085	17.0210308039989	16.3001524432267
173	15.6872125689239	28.1091214992106	10.4256181969074	25.2538812227001	29.6764595211519	7.49139125290823	8.51094220696903	21.559814422906	16.7524015386996	11.6268772730506	24.5586357027701	14.1169871564636
174	22.4131322442305	31.5350618528066	34.3652317489572	24.3326578390539	38.8043910146191	35.2895277815378	18.7553559053082	21.6570799807312	15.5004454016944	21.5772501320758	22.0912519891014	23.0595761822656
175	12.4252182941900	17.7833350075982	24.6383406852069	17.275491339149	40.7156749796506	26.1699514484991	14.4871500154565	19.3316731362214	19.5177172872526	15.2847364644948	32.2919405389285	22.7249086608093
176	15.3914490458058	12.9474062971985	11.7877910764980	26.3985515586604	26.1658002502163	24.3781691328769	12.3011116484144	7.08631545698376	14.9126577893977	9.22964479964308	16.3173547264268	11.7454164860266
177	15.1758906946358	28.8734432272360	20.1644138997503	19.8909143264002	20.5327605759211	27.589179987904	14.4596946492007	16.3841757251049	7.32782479301176	19.5415010649067	21.5097185390204	9.19616395291386
178	15.9409633431980	18.3732743391325	14.9690422552799	13.5781632678574	28.7775549379609	14.0888790557147	13.3712652447086	13.2527332395407	15.7935741710448	12.0877038623044	22.5674667922981	14.2164284210764
179	24.2308108915446	25.4920697417301	9.8606031774169	22.9497371820770	27.4908833387114	20.8150746986825	13.6363190752044	13.1243000364629	12.5347529080887	17.2741997801454	20.3340609327860	8.53713132984538
180	21.9819108576132	32.8227336516689	22.8218691688686	29.6116794457965	32.511175018963	33.5817600605751	16.0740550219458	17.5935500102323	17.2840837963980	10.9249851049174	22.4754379631654	13.8847503837276
181	22.8441487720792	31.7018189478682	28.9895378966115	26.8643830168610	48.6040888113929	43.8409005645121	21.8565307762578	18.6615882591524	16.5646028136162	19.1022447339632	23.3332597172922	25.2992866621941
182	18.8381071651747	39.6054462104831	26.1494716327072	38.8683894727014	55.5840801901653	27.0357199210128	17.7702336939453	16.4644259961726	16.6890342873469	13.7129511675957	27.7601298792756	26.3708765316989
183	15.5269100809115	6.10774246733976	10.4041713573708	17.8952579894548	18.5723626563287	4.21060765083421	7.49405383679031	16.7302614579054	15.7797510513190	5.17950918866665	17.6803659315606	6.1536649681868
184	25.2077652610195	27.8335793090290	24.4047669903850	37.1157592151221	39.3652275418894	12.3814929374405	7.95764492097645	23.1088553983965	9.7279516678044	18.5357195499726	19.6391763699919	9.48961013233887
185	16.3282500434883	22.6756422359021	11.1176168819870	22.7170060500842	33.0829587982857	15.4120360251105	11.7004958093181	3.56989886433665	9.97799141804205	15.6753022155074	12.4392179739822	3.57035949576489
186	8.7794738977499	20.1926320137901	18.9384875641134	25.3855254974533	28.0126787251422	13.4946726482204	12.1192669875723	18.8777129956673	15.4114750767642	9.77978710482979	20.0834463609785	13.3562561749090
187	4.96639879374152	14.6089525690635	28.8271712850205	24.9931028009788	20.4010081974230	15.8087148808509	12.5945518000475	22.1277966508185	6.5563874333643	12.0426244730625	25.5201301270163	16.0124576718242
188	8.23292735402117	28.1063485920199	19.7256868149957	19.0738707832936	30.58383850316	32.7792798611401	9.12210316712122	21.1522452738600	23.2669801972813	9.80600940335122	24.3182021908668	24.7415219837033
189	27.0083936446964	37.8356152448379	31.3672347420614	25.2244261242540	34.3006536131323	33.6107171920944	13.2672911711203	9.4403942343280	18.9613052709934	18.9468344519275	26.2796833992577	21.660663224255
190	18.2279602145704	41.557338694785	30.4345875963080	32.7929242163509	30.5535576703882	33.0257196712576	16.2458750469006	26.6633397302035	15.9352682458439	18.7736369200229	21.7272526561314	15.8390351160286
191	25.5241641943141	17.8682439543753	25.6240235202421	25.7307246800845	20.2006735757903	28.0999713129389	10.7670267228628	17.2770217968293	22.5050503402588	17.2475014650255	15.9295849768975	24.4993042480917
192	14.7624810049233	20.5708752499712	30.1888483470165	21.5267069857217	32.3941824161218	31.2424294154801	15.2417764134091	24.9767103715359	16.0667081465247	11.7653571201413	15.7114442348767	27.5301618563372
193	10.5770996255586	0	10.4687278900944	11.1521391816369	19.2259733754788	24.5547994483634	8.66534770994406	20.8012468499601	9.66105599285427	5.18027591631823	12.3480383326576	13.4150043964766
194	31.3040645590102	37.0228811015816	14.1944776930290	22.2390265102283	28.8142439074347	0.815902030618819	6.77898399901529	17.3596500714432	6.78157444474786	14.7178840103508	10.9807662022488	14.9806572357716
195	24.5683401808757	18.3657807585283	9.51215913250556	17.7275838865278	18.1487781856207	37.505438739361	15.8473821632969	12.6163744010669	19.5705320393622	24.1669965601555	16.1636821815822	16.1834664326737
196	22.0305067017676	14.6294006879559	23.5310575767665	18.9826416010722	43.3684358943651	33.6473906971885	14.2651814316979	14.7480483705399	5.67514616967702	24.4250810369209	15.4570289085665	15.9426635257504
197	18.9864589459162	43.658909268664	36.9465827911275	34.0739025608181	45.9004970528744	39.4269060767462	14.9138076761049	28.3312994971040	29.8087314405320	14.5301666251717	37.1410056527823	37.2140377889801
198	8.1860786512963	5.87363278335288	11.1407401011735	11.6478971254626	22.7714496449787	11.6632107549645	6.56748500303276	7.0319322262661	16.4084792054118	8.1937800062954	17.6348259918536	7.17594531660158
199	22.5679820872957	34.6016160268570	19.5885307836988	21.8442273303258	30.7724466437759	25.5275449162699	20.2612818605356	15.9524394734824	12.2900411856238	23.4246138650400	13.9421347811561	25.8477452969211
200	27.3407376299628	43.4875745381004	25.2122498369783	28.2076293299161	41.6097082342918	33.5501169882648	14.3595789045597	15.5811325607504	19.4918083349874	14.0138678228335	32.6243395359924	16.9729037417981
