# Supplementary material for: Simulated data from a genotype-to-phenotype crop growth model for pepper
Source: Data Brief. 2021 May 11;36:107119. doi: 10.1016/j.dib.2021.107119 (PMC8165395; doi:10.1016/j.dib.2021.107119)
Supplement: Supplementary file 1 [file mmc1.zip › Full 100 GxE datasets/100 -- h2 = 0.5/-2001303482 200 0.64 0.48 0.64 0.95 0.8 11 GxEyield.csv]

	NL1-15	NL1-20	NL1-25	NL5-15	NL5-20	NL5-25	SP1-15	SP1-20	SP1-25	SP5-15	SP5-20	SP5-25
1	29.1900071118145	17.6413542970443	14.1014131374784	17.1255218440956	26.4476324893756	42.0825338632733	13.6579965720064	13.9114336207445	0	17.9320718888603	26.8190149348519	11.2124314814064
2	22.9977464385136	17.7054531515164	14.3669185495005	23.1936791331881	14.5436867401814	13.8752291596209	5.9327999757078	17.1986054427689	12.9848733831118	12.8417950943239	17.2937424687221	23.7699165517796
3	17.4061909603851	27.440178306297	21.1327150964030	31.1256955662712	33.1813670249720	33.0090214536428	9.37004090260766	11.2600607069656	17.5889388201504	7.75655816310112	27.5979695216761	22.8339442728988
4	16.6500181618523	23.3080594599722	26.3991339586815	14.5770613158636	39.5513908535765	16.377252396629	7.70908727907456	22.3267040727136	16.2140658870847	15.9374956069994	18.0787887387729	15.8931122727249
5	23.8515739728299	38.1661811292089	14.0907785393449	27.2273818755738	39.1538920095076	20.5757652440829	18.8447970120936	20.9428100127562	23.5297276860756	18.9196110302716	15.1547947433004	19.32375428635
6	17.3542643875634	7.66117769115108	18.3189230916871	12.1467619817164	20.3197972603078	12.492398905248	11.9832085613426	19.8194596453058	10.7985403389441	5.54842354053741	18.0967596785861	22.3302409921925
7	21.7154132886428	27.1699440836317	18.0764867529212	32.9440361234061	42.1703097234896	36.0563300116163	13.3454551840474	25.9351177473427	24.1324901763642	22.1163913908206	23.2545387227316	30.5486398261896
8	21.0427520179484	44.7383742907824	33.5913416918200	25.1587875295380	37.1568945476713	34.9968231354719	20.8516556111582	27.1115879528169	23.1910943529445	16.0244342394349	18.7309900529791	31.6663021571448
9	24.6129007211075	35.4930923880689	23.8538514090553	34.4361879778217	51.551063343729	39.9902718032675	13.0115832907859	20.4641481923611	26.0396294384112	16.9004205519901	22.0987618787196	32.6678197935613
10	13.4777322246706	35.0692084369868	1.12656613661200	23.3519265585098	43.9236670584455	15.0945647498461	14.1437890979374	24.3813692976635	11.9179037429627	13.5167232681485	16.314073036669	10.9592500901499
11	21.7948136734897	30.9834504617160	15.5304456039628	34.9865553620281	49.2672994463228	37.2893079509733	12.4056896385832	21.5360458133789	18.7632146659473	20.1021236933981	20.5968489080201	19.9384155302933
12	31.5137238373656	23.5919654901438	14.6072014390737	23.558159134495	33.6506209493176	34.7261292650487	19.6341630248487	16.7253148718895	24.1378699428197	15.6404460166183	22.4120433664767	29.6058570749375
13	12.8702943288015	29.4248122339671	3.63469632556882	24.5738947276527	28.0503597236109	25.9579403438510	11.8847830045013	16.7967622140506	20.6797119549069	5.2654112028279	20.8727075856721	14.0470012191576
14	27.1852465819744	23.8561381438665	18.1407882453431	21.6591839232923	23.1923758189207	34.0531530857927	14.2939862157606	16.2092126700864	13.0284116807811	9.2014394456798	24.2446390929661	11.7897404519059
15	13.1264806977648	4.42511141626904	8.38035807649714	20.7603171251693	17.3020485114816	15.6038505053914	5.53083328888417	10.6258498285438	6.83754201440034	7.89050298693238	25.7415075630636	6.27121409016803
16	19.0740816324217	51.7223242574918	36.0854655360229	37.070078917191	58.6816953903925	42.5093187870677	15.5687479749439	26.6579826462398	22.6380901986884	17.8023121570382	29.9226968945794	26.5577138241953
17	27.3626646727946	46.4995634927402	25.8569632646888	34.7000281539908	50.7767767778	48.9864177825965	16.5083650503025	25.4247812063103	20.0990076150945	15.1488612080133	23.5648711527917	24.9113347936752
18	15.3966574884656	6.36020030148488	11.2116417368480	13.1873154037182	25.1962144632800	9.98287812933325	9.46034040039603	10.0871988210357	8.51835652952647	13.0481477036140	16.37377814832	8.22006820905623
19	29.3438670966659	22.2083001545783	14.3058625389336	23.1081140690419	44.20525046416	17.5502706296217	13.1657701921217	9.64656253892227	2.54149927379533	15.1389346756506	5.43252593791997	15.3677436795436
20	19.0866543109556	44.8484630212287	17.5575823869551	25.225857851094	30.0125443776194	30.0186734411746	11.4679164369249	22.3899499552639	20.2472426218705	15.1903727796564	21.7494781910677	24.2268014220371
21	22.2635385407965	34.683615167321	23.0577101895875	23.9523813491516	25.1899819455492	24.0145836740480	12.7459904260264	23.7589717360725	9.51361360403984	17.1297225986521	24.7426041675983	21.4455075225091
22	26.2181844207828	20.9499157060627	28.9167640627207	24.1180181826444	39.0964032983751	6.04182853575756	18.8373903929077	17.3038140942892	13.2829121113008	11.9875297144166	22.2120757008771	10.4324862051317
23	28.0572790471037	42.9878111232058	33.7016801634854	21.6489557118339	50.5405432319076	41.6867642555082	19.5413947453243	23.9452703740641	18.0304014557373	18.5456222543752	28.3595509550089	35.0596035849906
24	16.9215497063682	33.0436560557228	12.4114770473637	20.0409784778210	37.5664468276336	26.7037333323719	14.6452538874801	13.9146837739856	15.1129205319908	17.575630242904	17.6606635169888	14.8155618378061
25	16.3488940366040	12.2506756849605	5.11775144625362	12.1648284015054	20.2389389418123	32.0121034728353	8.95471569914917	6.96548761279283	2.00286349320587	4.59048166680716	14.5340192865128	10.5975822893766
26	21.3874217663518	19.2355386917221	12.5078045409808	19.2503064658448	43.3344717322214	25.7455059764137	13.6271026956322	12.3817263021025	14.4616371872691	12.3319316246682	22.7390451366850	7.61588212652111
27	24.2746808167229	31.1436426137704	41.6320150313853	34.8773295669925	40.9994851386771	28.7496106570010	15.8177554798835	23.0574971541572	11.7445858753348	20.1054058659465	23.3872252677785	29.7319060248303
28	31.0560737203847	35.8030439510448	45.2602599979379	17.9495003715938	54.427574498568	51.0503680430606	17.3815692718591	32.3300910140641	30.5280880326162	14.5258355353076	27.0606030543300	33.6228885154567
29	32.8315660031032	34.0453499282118	15.1760443825080	24.7683364732777	33.0335981501385	26.2623754728177	17.5375933800620	21.7708238713559	13.8663117391749	15.3925447396538	21.8331128212051	9.33333765853846
30	22.4306087352565	26.4600336525551	15.8318813949300	28.5587555753678	33.9180661130767	17.7613843122852	16.8496062549542	27.7798732012351	25.8087326262781	16.9486126943407	18.7064393055667	22.8170908425943
31	14.2410086418187	19.8078966885212	12.5427937942366	22.7472147176021	43.4271819095048	22.4139660750155	9.8381326007598	10.4280001370433	14.2609762234760	13.7133996812549	16.3470735351402	7.75140579611572
32	17.3444930334975	23.1232311658655	14.0019369420032	30.2352726601658	27.0671232296687	27.3757583301294	11.6499788459572	5.7205517949839	20.3433734160753	14.8657934307507	23.5729869414022	31.7642585386357
33	17.220737250191	16.3316829150559	16.4597242272797	23.6023512993307	20.4698411158047	18.3834924105045	10.5972589229944	10.0498491091640	9.57896042335186	18.8363122107349	10.9755752249411	13.7918510752794
34	23.0437067314078	40.4099219090375	28.8928217598907	24.9331922267971	45.704537466423	46.7082255608327	14.5228015808733	31.2478077122190	21.9444966260804	18.6372625604646	28.8240441651853	27.2895789153164
35	19.6617371536235	24.4024829325857	37.8650244397939	23.4059381972796	50.6739152187273	30.9042326135415	12.9939524814238	26.8494233839493	17.1202614985837	16.5542341728703	18.2172211340194	20.8144857157751
36	16.3959230133239	9.52823196095463	14.5837196821474	27.2706491668701	25.3879925326598	28.5894126849347	8.36085608920965	2.21937835796252	15.8744257589597	7.8318993718213	17.9480767434258	2.46849974427153
37	33.7951326435001	35.4644658369754	29.5529515773275	27.009476843086	43.1687126751234	26.4077807483885	16.8048258863626	24.2771300937458	14.6257756695010	20.5949028375119	27.808953102338	15.6572673366816
38	24.2714144167506	45.114410793385	26.7976633370449	36.5686412222705	52.1633432557552	46.6893225914251	15.5734025755253	19.6770130069876	21.3038128211187	23.7103560517071	29.0842557801098	23.2732678848889
39	18.9441952240506	26.2929730472963	18.3174373439237	23.5594614443655	23.9487301272826	24.9440727277809	17.3713831214569	21.8226692136697	11.2689890560026	11.4697810313327	11.6312527705610	16.7428096110094
40	18.9579509990296	16.5810610079256	26.270283839433	38.8676090778867	34.9740185936601	48.188858659915	16.0572261051487	20.3177840410437	6.30677552082987	26.4724514581333	16.6731212197393	27.8569368285188
41	22.4855073404935	16.5100139472502	20.85682396717	23.3401460937600	35.0910536216087	36.7731141545718	13.0275732328577	22.4469649955106	18.0786969806440	10.4857374154598	18.5785337513504	23.6530822053061
42	14.4709552564658	10.9287930117350	13.4434082131766	26.3133606029158	46.4566156414547	23.9571775431258	15.6054819000923	12.9553963834573	10.4929534667397	11.0245142862116	12.1774015872689	15.0086424015587
43	9.88616066835379	25.3957935246248	19.4922357154855	26.4201337323075	56.755413795845	46.8522524768571	12.5193843865174	13.8535099359913	16.4693261001237	16.7336518614713	20.6362353798261	20.9631870911867
44	24.2272480062825	31.7600498598106	19.3415892091597	36.9170857595011	42.5457411860159	22.6081668359746	12.4878089106842	11.5854739173982	15.8884185194881	18.7599768040284	26.0519178012047	17.0532321738151
45	23.4135608866517	26.0403066500837	14.4948186983901	33.1785344843388	36.2776970457166	36.1156522548740	17.0938461516324	18.3966334516829	22.8141151160058	16.7955191553835	20.0486413743639	13.6472350323592
46	10.7768725193912	10.0399826058854	0.616936358648507	15.2641347933682	9.68539963173588	0	6.2598587625839	7.73110912363391	7.11133230592474	9.65117165313432	14.7360776495553	1.72711285343216
47	25.3399779331622	34.4136386442368	23.0226861862969	35.5899025293905	63.4560544986345	29.604298873011	21.3128266461733	23.0217075817334	22.6154047886874	25.2094564818849	22.893182989237	20.4896585686972
48	17.8094263279731	28.0698428135842	21.2656701967270	22.1400788880813	23.7080047766688	14.5808772211689	12.3367797400614	13.0478717831165	12.9943894578266	7.20875759227221	21.7565211931698	4.16726911657574
49	8.07206716069565	22.5611280324693	17.1387978825076	24.6679004633347	29.9059734540356	31.2332764766606	6.50943023511511	25.2957829354478	15.2683220483655	17.3572495475254	16.5089540335150	14.6827805429519
50	22.0604753196427	26.4705120219836	19.3201327121967	30.6186571096774	30.9174111927754	33.9683643682410	12.536037239708	24.3811309839822	20.8819295672493	23.5267021217771	24.3171673027627	18.8632412898390
51	16.4585693046204	11.5715941185498	24.5348315797754	13.3948572793104	26.0965110882777	21.7022099822360	7.61542838137956	7.47072821745678	7.38404194005515	15.3519928292649	19.4670333006607	15.063399948323
52	26.6620014089837	46.1068542685367	39.0917905984403	40.9215033072262	44.2431487617516	41.6592915273348	20.6516154802216	32.490165093409	24.3801252484177	26.3488011945079	41.9828172188025	30.0390469637969
53	14.9979343890281	28.0737023524518	21.4276329731917	20.1934973073434	30.7263601995021	22.2158032962262	7.3740514080854	15.2770192197063	5.40945282097997	16.5431824771041	26.6998845652780	16.8500743159427
54	15.7448032306275	12.5555179558441	11.5176642547572	23.3248017484519	34.6244656273670	24.3538648351085	12.8333119212786	16.8961475269063	13.5871389315886	18.357126721827	20.5583748100322	8.26875890653549
55	16.6832289844597	18.1962552923573	1.44812814425196	21.2763089518446	33.4655010296418	34.6664946985953	6.80349673648136	17.9358019052907	9.83751790771746	14.9487169010007	21.6939780494814	9.09473861551577
56	26.3156864892394	38.8025086844362	22.6261001089048	41.4911625065695	40.313340021958	30.7886845771903	13.6261366653631	22.5867184329343	17.4230588575941	22.1499376812119	29.0292392952572	24.9101446230343
57	24.6723275601052	20.6866767583638	14.3342951454609	27.9526637493194	32.6117466830423	28.1576555255069	15.8241005556667	17.5397668607033	20.6189214265017	21.4220176832777	21.9205557179025	18.3503574108249
58	26.3524002487305	26.2764984974340	26.8461778268458	29.5289994932857	48.7712202273137	31.4191831018222	11.998752272733	20.0035711419056	18.8007805634907	11.8941488084982	20.0244838742333	16.4327472658528
59	14.7868390854100	41.3745417665949	38.9678488368615	35.1346973210921	42.9354986102818	34.8102890765013	19.6331048104663	25.3884831468341	27.850336566948	19.024687740288	36.0563330300199	37.2324555124504
60	8.30973810986798	13.3699807015629	16.934964614769	16.6354284228944	31.6130673138253	17.9205808149950	4.94125684967068	16.2364466079119	4.99119659094318	9.19853645175597	26.2120028635551	4.59781150072089
61	10.1834962416067	24.2565460897891	13.8984794354283	23.7695679975376	44.0409572787061	10.7836998017676	10.7726609411974	18.6556735919789	9.94755795868128	7.29674794316587	21.4784018357952	3.99365735231896
62	27.9834698000406	42.1636905603214	21.6785651662893	37.1437110248326	52.6845916170999	25.5234494940746	18.1912375350110	23.6216915318153	14.0498191590489	20.7816158487095	26.3535054271318	18.1234462480745
63	17.4761129982383	22.4647569089434	18.3147849709182	36.1513621714532	41.4452678905655	34.8869221523167	15.8760120100437	28.7862598909317	11.7995858415763	21.4781383776991	23.0908077872111	20.5093512203611
64	26.4441473760398	42.6990861852913	26.2319715680601	41.3292223546814	30.4081762388386	31.0847182526997	16.1794634171303	28.6583597323403	19.4539461574154	23.3132880445257	28.9736002735510	19.729914102048
65	14.3856450755273	27.1199465105617	11.1006764921974	16.2310808036711	37.0005855591848	25.6559353046378	10.8473617466310	24.3025423380564	21.1961863661704	20.8158795289668	23.4074832690062	19.1587873447194
66	20.181597412942	14.7506142319558	5.5529381256183	9.14079264858788	38.0413470880496	10.1588959200743	8.52842642621557	13.6388639112973	2.533288538269	14.3844442936369	14.6680291612211	4.68542684764244
67	18.5278189691656	28.6656252109574	12.2408158468364	30.7919879982372	39.2068737728236	17.2446537459001	17.3067687185425	12.5892738211666	13.1894167501820	19.7590710021678	20.3703289566785	6.21450710223799
68	18.8549887801637	18.1548682117326	18.1695068181935	19.0243559282647	35.5253063663376	24.0597440269936	8.20328593119647	16.3310915435169	15.6975077592979	12.7578212579533	15.3677769150659	9.56135942362991
69	20.8599037495608	46.4413318294503	20.388320999198	36.5870220065942	45.2092422190273	37.3065786822101	22.0587537201918	25.3235635851584	5.72429594470277	21.2778617990708	32.865897561774	25.7716781242964
70	20.1836779527192	12.6395793141899	15.4027764910755	23.0123597894304	42.5668984308248	28.9675348929766	14.4143634560852	13.177764308247	9.0873123866452	17.0316777778873	22.4676711117070	14.4833617032930
71	9.26884096285485	9.27209603424377	21.5425410580942	14.5039777494161	10.1117666775125	1.53125755275884	6.64438280584286	15.6028309803368	7.81671491819216	8.61982862708086	16.1392903095612	17.6834002068619
72	17.5116177303592	43.6968774773110	29.9325245366122	27.1498995545857	45.0083276913916	43.7468438737115	19.5440307511196	26.4499796354117	24.6843800945546	25.5574841615413	37.3298531572215	36.5158391205121
73	31.2206174594594	52.2187498666116	25.9490466664412	32.2388028935824	49.5852351883793	36.1443927828027	24.7658700197517	22.5798441349424	23.6097456795305	24.9602554940398	39.8901618689076	23.3297749044461
74	30.4284011102187	36.7733379674566	26.6970468211708	34.6819290613048	33.1122018688433	14.8149611538406	21.6498875652672	25.5781845927509	21.7592344284575	19.9036670428434	24.7913615102788	9.40897307949869
75	16.4863441096067	13.8779096430446	24.1492308508336	26.9736624019720	35.7241949992171	22.6303376509263	10.3547520293976	14.8022321687987	9.76709112399018	5.08900859325302	23.2675503630910	15.8164739923131
76	12.3510299481070	10.6810137340543	12.3063687462718	26.8031682019568	10.0681379123701	11.7156598394282	10.3068922098571	10.3869498458654	9.83671540157545	15.2421042831651	6.49632571216004	0.874296793833022
77	17.6499533195932	14.3040105346628	12.1062534811375	26.8372821768067	33.4776921458426	9.03444004891533	13.3808811919116	15.5090137797158	9.71793985459042	11.8759378882071	11.9166970098663	10.5568842269541
78	24.6808005356184	40.1918482660971	21.5284054735203	26.5190987535758	36.2901455765309	27.606421650948	16.2096557013318	30.4640679311469	14.9801139073685	14.3433862904683	30.2599565799741	19.7238996983552
79	16.8005043397753	20.997887893876	19.3228560538261	18.1739596814499	20.1333284428247	13.8802994298975	10.0885084502656	19.5524226804964	22.0464389577274	10.1635725270215	18.1851738105827	12.2216317200727
80	12.5848899317507	21.1662135323299	26.3979843478489	14.2345854887969	18.7268335956711	7.57013114132978	12.6120496352050	17.6823755508777	20.0424551931488	14.9748841183581	17.7531647419160	18.4258904239497
81	26.5037125154237	12.7361587221667	17.2434687631927	30.4743985716308	30.0092438256884	27.6150326148413	20.4123146868514	11.4668381936270	9.7085724684538	13.1977178668109	21.388291753938	26.3599185763068
82	20.8021138686160	26.5033781272981	22.5913634562772	33.0377042996394	52.0307555855509	38.8305581980552	12.4684488155857	19.8285418042085	13.3381543447074	23.1751678706626	24.7411847595946	25.8367466549865
83	28.2520819566274	37.6336873993733	29.1001124285494	28.5076281175482	44.8511283907541	48.1849133051826	7.64974229424841	21.2939005273945	17.4601349304545	11.4149340016397	26.8719899317479	20.2962230179398
84	15.4226688964775	30.8384418251618	24.4463306549954	13.0774753965389	37.4851781075257	17.5831732778148	13.1922088168944	17.1457355171778	12.5278314877809	15.2827540459430	26.2281040187591	10.7513982460433
85	20.9197272681671	31.9838247779194	21.9350555834693	28.6017010845057	29.2951553447024	29.603321142157	17.0013384279057	20.7531144042266	16.6686475457759	11.2356181811722	31.4727342373817	20.7558753633515
86	9.90275774983018	15.1621701998895	6.60071751400649	14.0166512484287	24.5591186477963	25.3821414588431	7.93595465397933	9.30263170766821	6.74749614058588	5.35002822778563	9.65099119007115	19.1221672919327
87	27.3938639207338	31.7315107300430	34.9571814591425	24.7323241490883	46.3248798381447	29.7469010817037	16.2900761513134	19.9070151050941	14.6142648406104	22.3494256340323	22.5829618624885	12.9080799607042
88	19.9333036747550	35.0416412874945	16.3755666321705	25.1374793439268	42.375766501481	24.3204612097893	15.0953527643873	21.4652498384986	11.2242557313775	21.0955368128699	21.8823321462882	13.3728537199549
89	22.1018134481943	27.4607693974486	32.7541826330147	18.4099218739735	39.8742770537851	25.1443575043592	15.1719931495026	14.0209485954298	20.9274291582739	15.48686743616	23.9394175736594	13.9204375110888
90	20.4214367186976	25.0535331841998	20.2298118041098	30.4919163660698	20.9619093862102	36.7505394592638	8.33484208822202	7.65218759827534	12.3874662472581	15.3394308328396	23.6348095102937	17.5656040650124
91	13.7396726968499	23.4811481773471	15.5295992955925	26.0621686945494	39.8423953855581	16.2117392099447	9.48325247650893	17.1557991573105	16.9792158506859	20.1807389706192	16.8178115138673	11.1703731898653
92	21.1018021165789	23.2760387000288	20.4771045064991	23.9110713480632	35.3930318985717	14.7835713641058	11.7047577751487	15.7369832151279	15.6441320697947	20.3530802259742	29.900300310414	21.0388042335705
93	25.071452064115	19.8473673456176	33.9810285273565	23.9008407686365	24.1699369264149	37.4693452857385	13.0959146120947	23.2131218015819	12.0186446257361	9.86931632924465	12.8607916162785	28.0043471238236
94	23.3039824604070	29.9921183896679	24.1207237243378	29.8608592885852	39.4461457386448	24.6306092442929	18.3261672470698	23.9431954377824	9.20567062806861	20.2762030646423	19.0213308394234	14.5146609729571
95	15.3079852673327	33.257157498994	31.5816199113684	22.6484669760350	33.7994911256978	30.9778490022138	12.6307804830382	24.1983353467607	23.0463902782367	15.1195248688025	25.315132594709	17.9370705398725
96	25.1341089935268	21.025776218092	19.5528244591171	31.709149691946	35.6377947787213	27.9817773811397	12.5934556301842	21.3898603700339	18.3316987059454	17.3898686631333	21.1180724174336	16.9803485000493
97	22.733199580791	11.4642784384301	15.7098893937985	24.5061129096668	13.0675592492994	13.9132800991350	9.23449688920272	12.3153089745807	3.20809079729383	10.4931881861081	1.60061855167930	3.71294009976668
98	8.83796337181117	10.1048644442066	15.6360632341950	20.0968916463684	33.6462410813303	29.2386792436233	12.7864839890889	16.7278830328082	10.2141378142598	11.9498945786107	11.2448536833800	7.02164013124001
99	10.9565647901544	26.5337319053142	11.0468036315244	28.1959607224842	22.9920429762986	0	8.2890604469758	18.5121826663449	9.79261860941302	11.8562502102524	25.49932853901	8.77784244872301
100	17.2416559914965	13.8908492329631	6.36917776367605	21.1908372820639	28.9757693024246	17.4556493482351	15.2651147646033	17.6934733639149	4.57593454652107	11.3600052894417	13.3899998287288	4.24718750100125
101	30.7028640959453	29.6421548402946	34.0340007480255	34.2730805291146	47.0979562026765	19.0099991942218	17.0796014448715	18.3830264232332	16.6690349470246	21.4354883875438	25.2728977616706	23.8857105041729
102	41.7095639790764	53.2620678777678	24.1019166722732	48.604100150185	46.8881805749791	34.5569006570156	18.7270091788535	26.5819548621473	20.6416502015447	22.4330667250195	36.8820136298464	25.1644514642784
103	23.5607977361376	35.6468589528513	35.7826255607522	41.8527458465762	43.3160229464119	51.015662736663	14.8047008876592	23.6140721090454	21.4490638493784	22.7149519264629	31.0283740945270	20.9593027317785
104	19.9394546226739	21.9389108903741	13.8151008986838	34.0310573328761	30.3815634173615	27.3238578873239	10.8040967849568	14.5426046521143	18.1324784088783	18.4946508121946	15.4729432262896	20.4672658106052
105	25.8305649696396	13.8430692201214	21.1267837906288	24.4444514978253	23.4963484643356	5.05753162824191	14.2977983234058	20.6190903884728	14.3728367469938	8.1158053096991	12.8656314777758	10.9716519816609
106	9.54063639419304	18.4337791562334	18.6269524338391	17.9688819470056	28.9357368909270	17.8267055312553	10.2613022257911	13.7659889847229	4.02007915181971	17.1194314952735	13.6786649596366	7.88367864448282
107	25.84752086927	30.2676522614349	18.1480067295168	33.775921576009	42.891910256532	43.3392091626274	12.8846483471806	22.4262088590668	20.3907201895807	8.98009402277115	16.1986118019675	23.8413930152960
108	26.9588165432501	23.1074077069202	19.2551388555467	22.8627695626139	34.7422562974042	26.5103675903056	15.5905397400023	21.7805955923776	7.90442099876445	14.7264539835482	24.7431632618979	16.4682936693320
109	22.3194926146596	32.5510152504634	17.2594851879864	25.4953692793379	36.4984173014528	25.6085889973024	13.7864550894919	17.2751489209242	6.91275423643408	22.0920326913481	28.88714908977	15.0868446431902
110	17.6516388581499	27.2659711599841	34.1092630167839	25.7554954724150	42.7489948760097	12.7716064185075	16.8071576098309	24.1244189464175	18.1236306605397	13.4084171985560	24.2997280561472	5.34118663929057
111	33.1219982440933	42.5101808667453	36.8772396265653	35.4202881320415	44.2810353017807	36.6795434869336	21.4584786009039	23.3550992284681	22.7229489158147	20.0598700479240	31.4103955285620	20.9825230152610
112	21.3680605335944	17.5151990256522	28.0416760297698	18.9803323870718	29.1590257936739	31.1685959162856	15.3512501800304	17.1398974917044	14.2160415130924	11.1778428323100	11.0484374396715	24.0007741177926
113	14.102159500719	9.45711027732566	21.9199064587132	16.5902377825764	32.8301589328236	13.5076420532042	14.6631860442935	14.6140838798839	11.8752641580180	11.3120733443577	24.3659651955408	5.00303119200467
114	29.2596227770512	33.6731518388859	11.8538394632570	32.7327265324142	26.0125819422615	36.4955764342701	14.2225877350935	22.2969838253022	22.0229569644168	21.3901519315124	24.9736124420677	27.2508677163019
115	24.0220774487201	39.25283001806	22.4619679191929	43.159795488508	21.2658825740170	9.87011048545415	15.1210788992686	28.0238235664653	10.8982875307253	13.1660105503135	14.3604457086341	24.5670471754440
116	25.1158481968177	44.1542508948866	26.5013033582075	34.676325042671	51.3504739827158	16.4492224764759	19.0617710165329	27.2549041432025	18.0265175132214	20.5748587890796	34.578542467394	21.2984298979020
117	23.6730994372276	33.7712908002741	19.3212804363647	33.2458225132158	27.0475380755539	6.08268135663817	24.6478597547259	27.3890766730873	11.7527257585341	18.1358348519326	16.9528728043419	10.4521089453723
118	26.0033714441320	26.2694483905977	27.4952463400222	18.1314864127336	39.0329709665173	18.0396594195042	15.4312098025719	19.4999200488376	9.03424060465723	13.8467194704638	26.9216963053129	16.9144974862265
119	26.8008168518123	26.2203140485067	13.7288351158679	28.444862922622	28.2028464285184	38.9834515815072	15.3386802084071	24.2246721701337	18.8303055430609	14.1760967159382	14.1949691594704	18.1937349221206
120	12.6932931490056	16.2285764737734	9.71969284661802	20.2453963964528	30.4178583324919	11.2851113352635	8.50437914235987	7.81291384993948	7.76371093251675	11.5959734199722	7.7518245249612	5.80073845908777
121	3.14774745065307	13.4452152269598	11.5115716746670	14.3896814123408	24.4981785323406	24.7130761259601	12.2850450585275	18.8090541291002	9.7168873812849	14.1245574036874	19.0322796949315	18.7918044037518
122	24.6520287883242	40.1152957560012	21.9421232312926	35.5154923776158	37.6759475057476	49.4455334407461	18.8652933868735	23.4876405888985	18.4597257107150	14.1162394619012	26.8110692253239	29.3971259982208
123	14.8449341951031	20.8099892122845	19.1251720932751	22.6599050439328	40.3928821308162	13.8875531611692	13.5154800620977	15.7584191315242	11.4582349133285	13.5092315086361	19.6127022109895	14.8430421146794
124	22.5447717333963	45.7414290821348	38.587119789618	39.02916573774	41.9240568525314	62.5580937590319	24.8618976732954	26.1325457248266	17.1121664363943	21.3557983412926	31.14284732869	36.6833053498926
125	17.4550258366802	18.7925298379843	17.5349700054860	26.9035426300346	35.4487581243944	15.6037397367242	11.5187125883982	17.0502155708942	3.38483968355083	14.4760157925381	15.4949769309642	9.44933347686769
126	19.5365622124672	30.1225111340802	14.2586484755667	22.4261994957294	33.1518621941932	29.6955994216872	14.6962160769944	19.7019870495339	11.4904768348098	19.5887516276304	12.6811739991639	27.1009411234246
127	20.7464057135607	18.1636049387907	18.4073824132047	27.0637738266205	25.5645494692822	27.1785713208967	5.98438255344962	24.4629708134942	23.0865888543583	24.5183150244475	16.1870814948029	12.4248591338019
128	19.2042055742536	47.4231280523712	29.7962507522469	46.3217996332807	53.1753866625898	33.3929998707964	18.4010339279908	23.4677030014744	17.2720144471352	16.6145929920396	21.3025433881711	27.4854274004035
129	19.2813969223561	34.0609377799065	28.0965858680205	27.3685724678672	52.4425060262969	29.0853838089562	11.9009480692286	20.6691405474965	17.9077840869953	17.8129661115576	11.1784112490304	28.4735125100797
130	13.9948652067303	27.7971663992511	16.4889625675030	24.7021826427255	10.0136093308163	19.1186773331492	15.2428802260405	6.78396275388434	2.28927419861066	20.0331081716553	11.5335604010160	16.8167968438220
131	17.4832877642596	41.7333903928616	29.4587955547406	32.8664645278839	40.1056683615236	31.0111926308315	19.6893293671029	16.8450788558100	16.2897305489611	16.5645450510096	18.2060328569456	35.449505027843
132	17.5696294850624	22.4788373255381	24.4314478627352	22.5778485252982	36.2250629211151	14.6094822448695	19.2531890246536	17.5963129490644	16.5007776430502	20.4684667679067	13.2587412131528	5.16427183735045
133	17.4429364716827	25.7830815866803	19.7180261301428	28.3203129160461	40.4795217742131	33.13033741676	9.6491678124158	17.2935149954456	21.1148727042482	14.2789238988745	22.2809040836159	23.8775626571059
134	11.3734767042500	24.6083883638142	25.8401272263122	22.7505328979528	44.1614442710655	31.0006852469394	9.22342341349845	16.5714542400816	19.9147158944462	11.5754659336886	19.1646797573806	21.2701867440735
135	14.2021466295763	16.3223495464558	9.95690144879615	15.1197121338705	36.0218762291885	3.45817672665686	9.49060824042298	14.3613145681654	12.5407453519720	6.50015722511077	16.8891001983708	17.2054063573347
136	12.4511373979489	23.3530717669599	17.9998344553179	24.8691233275922	33.2203518377871	15.6407403110080	11.3767151687004	25.8402362545295	9.55346816703917	9.87308872798526	22.5931785971677	27.5913726135222
137	32.1638958717127	31.5850953535881	31.0890798997788	30.9692623036633	37.8367828119448	30.4920295564521	18.4868028973322	19.5973183494808	16.4032758096824	17.4269659368814	21.6625628511051	17.2281800603427
138	14.6782067420057	23.2877445535375	14.398974106129	15.1227605396078	26.9616566755365	22.2838295221289	9.9082673977593	13.4197317891586	9.83110800323363	16.5118658155276	15.3686769706744	17.4752974673436
139	25.1392176678691	32.5150523935339	33.4970071204914	33.2819869650944	41.8474092373268	33.988967949483	11.3651355963889	20.5272934265329	12.9525153355861	10.5075984460020	30.3593639121843	18.7008411054424
140	15.9769567545225	19.4195944814857	8.04895298124226	15.5716509584290	24.1187457540036	12.8248596534744	14.5871176445753	17.2393375853648	9.13991339487477	12.6440392608642	19.5154339249935	11.8096725204929
141	20.8247281802072	26.3845551471007	24.9593022954436	37.5176691755819	41.0557351583666	19.7846473235830	16.0223850135303	25.9370307394394	13.3747442289385	16.2745013365896	24.0151072682613	12.0706901091572
142	22.3624352849882	24.9176012427895	27.0431470324246	30.9352171546069	32.4893509783590	47.5878158831791	13.3923573109889	21.2521981864995	23.1039324205436	14.6149562374635	21.2717667277584	32.1247977783566
143	4.54249207074466	6.55503323856598	3.48102330279618	19.4751853608954	19.4380614005056	5.17428238859975	10.3270925999451	12.9881878072453	9.37900042126943	8.46049431141854	21.8341472326312	13.0992787379271
144	27.9748960004051	35.6960423876855	28.445999136756	31.1687582439841	40.7334793951177	28.359382428037	19.9268020432213	27.0198968348235	13.0557193148887	21.0885586585784	22.8662460765943	17.6434247092657
145	21.2034922937749	26.1740414646235	4.24810011433748	31.8167487634479	42.7745297533136	16.2342259122761	20.2461604681535	13.4366277621441	12.8430155921526	11.3520094989525	27.3376465677751	17.3411025072339
146	18.7347411717408	15.5661886436433	9.89065906070161	25.2741429432827	39.6099575625781	21.3913760911781	9.58330495841795	23.6375995088789	18.2974966179392	6.40309098803381	18.1131876076934	16.8778560408436
147	16.6221192507861	43.2694027871734	22.6086822819735	38.0724871437552	58.964171251989	54.8016843809007	16.2810447255826	31.9023780631628	27.7690432820053	18.7406112433678	29.1198445701174	22.1492236575189
148	9.94210543104103	7.40234265063361	13.5387762210955	24.0167186209789	27.7645750346415	15.8069246148805	6.3687792525138	7.20691969490666	11.2047781026229	7.3667660989961	14.9587974020930	9.30516609146299
149	22.3434822253542	39.2469845414193	35.2101244180381	38.5758420672598	51.4730671720756	25.6220091335765	22.2385648310718	24.5197140577127	23.4675165365583	20.3919845726227	31.0474761729537	29.8511406052465
150	17.8596657396685	24.4478118805723	19.8369651764656	18.0990834362193	22.0445398832466	29.7479805790576	9.43669825489594	7.71095566114415	9.84953037628993	10.8655028205891	23.4402695237033	15.9555597394593
151	31.7608319628295	50.7447942783204	31.4393570731494	54.8424020958664	43.1208642990617	46.9929011147856	18.4306936084151	35.8424739717492	22.4664729494045	28.2547509521590	36.1324984518808	31.7428037687101
152	12.3838220694605	21.3467172211763	15.3469473889063	18.1749053149685	24.3083436644312	21.2562854594916	10.0800426116413	14.7505139221867	5.57663434264572	16.9442922212896	20.4154994080485	7.57573543833528
153	20.3190414639562	20.7344384504829	31.2936018404208	19.1856856492441	39.2691879292391	25.9023943566909	7.24932089327284	17.6988877344211	15.0805741174798	16.7752507060959	27.3539119432532	27.1673125294398
154	17.1373330969191	20.3373367888636	30.5448098376223	28.8130259302045	44.8167175808814	31.7558722671464	19.2769535478033	18.1074473978605	21.3383072644	15.4541051287895	24.9873076538953	14.4591290992300
155	23.6923280598059	38.4521705857766	23.0757782435968	27.2807132154021	32.6609796586383	25.7762574450405	13.2572718262153	25.114986962228	20.5922528743386	28.2791716035450	23.4105669678663	20.3173679933676
156	24.8884877002987	41.3213087670732	25.0090574160939	27.1601553139417	41.9659849868784	36.8476346793593	13.9276119667920	25.3704520295127	15.5184344969189	10.9674593647070	19.5773657058607	17.7719521192549
157	19.2838327184647	34.5581566342966	22.5272970057570	37.7590405552414	40.5425036628614	30.8198442155242	15.8577212231699	22.7904609086256	13.7069143078926	20.0915068487266	19.4747187640182	24.7536603351226
158	17.5846152321544	32.1633275065495	31.9506751125296	29.6627904781545	20.8412566862222	25.4499151242728	14.9335466462849	14.0358814970376	14.7748705617446	19.3405606218911	28.0198311892278	8.0690755053695
159	13.2283348853238	21.5105900134928	20.1564948968261	16.7118947547524	22.4948805344429	40.7731561404196	9.49359596990985	15.7961224729351	16.7133672355799	8.53795463613615	15.5105783462586	17.7328636965048
160	24.5048856163299	23.3109807953356	24.4489016912389	17.4621834075300	27.1293298579741	28.2174466398208	14.3920496651941	13.1963078449511	11.1574142102419	10.0003452300003	28.8189827007909	17.7227221262429
161	18.7166296561993	23.6810176146941	24.8412145521176	33.8775020774637	30.1768336246832	29.9913993638186	13.5863042166672	20.4379630269913	9.08672233302247	15.9119517670509	17.176208383473	29.9321352746937
162	14.5270704456	33.8336590658833	17.6306925299889	22.5631949833535	29.963704294387	21.7227198584925	14.4626929353860	12.2967216261136	13.7917327931482	13.7912613040036	24.5313609231593	15.6121315104825
163	13.5910811557387	0	13.0282373030427	18.4682416547983	9.96590383097574	15.4522562044948	8.01590610388727	3.26415552641261	5.70940086791928	9.60073652881806	18.8137741240345	9.13178072730553
164	19.0638092733956	31.0605961677929	23.9286194573826	29.9799770847713	39.9839729242135	24.4735131406056	13.3816468883578	22.4759909773219	12.1131502016227	16.7151892933887	14.0707215704847	8.9342140388662
165	25.2564813081774	42.1068882223029	22.7240082459016	28.0448720607252	41.7705525378432	37.7503204954320	19.7364439524669	26.0868948094618	21.0751129635123	16.9213912759265	20.804162403435	16.5832165566151
166	12.6287019332051	20.8357863260338	34.4799016450031	32.7991390780102	17.8218649574695	26.0545378578410	14.5351053294142	17.4279064145521	3.29216580753412	9.206127779194	15.3440090932678	14.8694417254932
167	19.8467869419873	26.1338312200212	10.2196345501419	39.5129859477707	35.9526105862565	22.9292747371666	18.5263872635219	20.6219604884899	11.7492220034115	16.4382986939495	27.4927146433189	19.0155254923547
168	10.6059873812118	19.9265056203928	22.5943948253186	23.6874945774981	23.5931749512351	31.4577002606216	11.5762321660913	15.9061798412424	14.83935209533	16.9185996372786	21.6282297113464	6.01167999671105
169	9.16519106712446	22.24919900482	19.2153990573659	30.7561419782716	36.0915693060062	26.0695190178258	15.1221246259487	16.3815116083965	24.7679335504344	14.6667844206932	21.2047515242553	16.5614392780025
170	30.6334693212278	41.9673637077953	17.9396916476743	30.4105320378020	47.0381992941073	23.5332676949172	13.6531198337378	26.0656602850709	18.9902247835815	14.5365133377048	23.7283250206642	18.6592226733904
171	10.9133435292491	17.0349166616926	10.9088647724745	12.2528249515273	25.6214934583242	18.1395632688802	9.77185335347429	16.1125853767678	0.779717724410837	8.73803019053531	5.7786143162255	18.0751642565419
172	7.98775291656728	0	12.4004102353953	19.8176786763316	15.1586189720818	20.6305086711266	12.7856445212433	15.5114045376959	6.90606835482385	18.2676376333164	15.5999016613750	10.7318925457767
173	21.9619510784965	38.2651379876629	24.4046259184753	29.3496095276159	49.5407726066971	48.8321333925641	15.5723898776832	28.2992766588248	25.3318275387007	21.6512361760550	27.9432156162115	23.3339567158910
174	13.4599644512843	10.1868270368410	19.6364671883126	31.0933222764007	8.48641544318613	11.1807487837461	9.76438978538747	10.6307301258215	10.3139113969796	6.72127518445714	18.4763391532378	13.9411023285725
175	17.1651826503134	26.7525714021369	11.0526347653394	17.3116670849098	31.1347959441297	32.9452445653871	9.76613797518661	23.6146169592763	27.8075784609592	19.1223853344703	25.0524567027367	23.2272804605884
176	21.186880596512	39.6727778979288	16.7297875257159	33.9791135354416	45.8467526603558	35.0139288238279	18.3062226201554	23.5699801267758	23.0437064277186	18.4519574399587	24.8101646430230	13.4332396485231
177	24.5813830252632	41.7875741568040	31.1005126013638	39.4279516784179	39.9075381445062	28.8662528932211	18.0963003845151	27.945796400196	25.7216879499439	23.1866445503235	25.5911155912533	19.501059018269
178	12.0697555245951	16.6405782836321	5.69533194311552	16.4315175339448	41.107427242072	17.0675286309167	8.3609252184287	13.4433669077741	9.80717310765606	12.6648182146605	14.7136740602073	8.36299164440138
179	14.9114750936492	19.1203032224682	24.9166669256769	14.831602959984	32.7316703765512	28.5658582362848	8.99366427660392	21.5506642776710	18.7475006884719	16.6944178366122	25.5797315541926	15.2062205997561
180	24.6645794505631	47.5894376798195	27.0898280386314	39.6334841465038	60.3096809443281	21.3719992597715	18.106817987902	25.8650925609229	25.2529438902551	21.0792886266790	28.1760297775166	31.8667136457792
181	25.5930301843754	37.9303723652378	33.8944826309456	26.5197522723988	51.7141067228076	50.6675481181056	22.0456033063787	22.7633227325521	16.4490995815831	20.8164808931318	25.6997280153134	29.6533877563744
182	26.2946844859101	19.1899056579093	14.6971407904143	29.4307087654729	20.7358858558361	33.8755462576141	10.4579106861574	16.1797206669512	9.6563388479693	12.7437902340446	28.1511192335939	19.0307337228352
183	24.0999755480233	25.4659896954477	23.791488539851	15.4713866899096	37.3165493140894	41.0577511782761	15.0611809632220	18.0587819096208	23.9180769738162	18.8761641380433	23.8014343293562	24.9260297519927
184	18.2345393281706	16.0377273249336	24.4890263578838	15.3030249737386	15.1160181701587	23.1209619887366	7.29410536939983	20.0672606472377	17.4171106824825	12.5042788257346	15.4612532630476	16.3720273552285
185	13.0807055284260	22.9820761362596	13.4069829739726	18.7842156901791	35.6379546306729	21.1010345275904	13.3591668721290	17.0374735610514	11.2296309535792	11.4845748228043	19.3489172184575	7.84944750606016
186	22.9941891697394	24.8270729949778	10.8772727055111	25.3456114519332	23.9315601616781	36.8828295865860	10.5718957113347	9.11683791182889	7.59753720161255	17.3976374976272	22.1110250321474	16.8614298364807
187	33.66341857112	48.3689286299279	31.4877524579178	32.3118342311394	30.8947106402167	41.0604897150352	18.9823946168883	33.5152628930806	15.4038651670600	22.3340764851108	25.0580721829440	18.9685716947578
188	15.2907209613801	24.4105222850774	34.0634197374876	19.3019111173056	22.322807277588	26.5164840124697	11.6999476418437	21.252043177744	12.3942122771802	16.3911398434462	25.5969517524732	5.78377251280245
189	21.0211323932581	24.5062295878587	9.60844294406453	27.4906986585695	34.4495220833204	16.6449628591304	15.7511411938088	14.4132785767347	20.2529625935372	13.5911651634157	23.6696105366917	12.2770593728377
190	20.8642524584430	17.723763279324	4.23790572596429	21.8151633527888	34.5035809400900	12.9557632739813	5.86139229633388	14.234474448162	12.4519137320814	14.0754370781973	18.9049161567795	14.1556992424113
191	23.0823888983673	26.2652740449264	16.0410510939352	23.5042111387684	26.3448757504072	16.6943025134723	17.8093539405461	12.2121302925871	18.8595881349041	12.3142974922307	17.820608501	10.2463279471149
192	28.1663455955638	28.3710242284071	21.6576165218497	28.2961347856939	40.5986192252353	9.00409112566956	12.3546241995499	13.7096118009514	5.67068813349218	9.7717184269966	25.1858289946557	6.10997842686179
193	20.6317717873054	20.5613759981485	32.2071179299974	22.6260739665513	47.0302721353892	42.9551136862729	9.44088631818607	24.0603464317436	15.7393990043789	16.4220333391142	23.5005889291395	22.1357412475191
194	32.0195891252453	41.9750709035805	28.4336321949611	53.8916515579242	63.7437999783544	45.0227390738093	22.5184854430305	29.4681120246837	24.4842736260242	20.0076361721769	34.4977206339723	29.5753997817507
195	25.7832544772129	36.4596972308799	14.9667033823899	28.6351666817042	58.9294011532594	19.8947282379558	14.3961145750553	20.5429555020619	15.1068802160680	17.7790243297616	24.3959864615237	16.6536537420770
196	11.1132896366281	19.9815074945006	19.9986857071323	22.8285238459673	24.7612156618580	27.2240605806770	13.7026173748512	12.0696891636397	9.2909025781039	14.0332879536098	17.1450867182031	17.5826324040540
197	27.8401425674116	35.0313176424134	32.0971417791046	30.1907575216410	34.8048183718833	37.9926859797426	11.8576350724446	14.7601587791369	12.5395093145672	17.8806946424549	24.7323297674065	10.9521840289385
198	20.1112268220315	19.5762647850430	29.47293156093	22.6769866674800	34.1090928792812	21.0274964153985	13.3104441474016	17.3212137455866	18.9146243587935	2.77443631448024	24.1836058855321	22.7421389038551
199	20.2841347815542	24.6014823908304	24.3098177261048	25.5564987809001	26.1548712930801	43.1745125301304	15.9819097342446	17.1800463835535	24.0980276877522	10.8737301591476	27.5527766649658	26.7588379752116
200	22.665222484017	24.0596642684815	4.00436647555576	26.9839985582450	44.2420751026286	34.7620334512165	19.2702986301146	14.1407589256961	16.9348830095626	21.7172121039282	11.2703360573878	19.0363178827330
