# Supplementary material for: Simulated data from a genotype-to-phenotype crop growth model for pepper
Source: Data Brief. 2021 May 11;36:107119. doi: 10.1016/j.dib.2021.107119 (PMC8165395; doi:10.1016/j.dib.2021.107119)
Supplement: Supplementary file 1 [file mmc1.zip › Full 100 GxE datasets/100 -- h2 = 0.5/-2012805683 200 0.64 0.48 0.64 0.95 0.8 11 GxEyield.csv]

	NL1-15	NL1-20	NL1-25	NL5-15	NL5-20	NL5-25	SP1-15	SP1-20	SP1-25	SP5-15	SP5-20	SP5-25
1	15.3208691980841	47.3832307249143	20.7850404121592	27.2430980962301	35.2239208663194	19.6297551884896	19.0612974669856	30.8159240306789	25.5175572085513	15.3272393079162	25.7133874342588	25.2085476271106
2	7.65244810222984	16.5842945358442	4.80264346294575	5.16357687159804	16.8169195126070	13.0768089035748	7.6566420597255	10.5243123369743	5.79672364813386	8.18723531640332	8.0378058476958	2.61059004327021
3	20.3434763614460	35.8761475598401	29.3374192465843	28.3933441602887	37.0311804566042	30.0140856159458	18.5390098201181	20.2000002267744	23.1162914692043	17.3651862626657	28.0662612976570	17.4567727494814
4	26.0682003621189	30.1371947749674	18.9357133428995	34.3024684203847	33.2728653179662	22.3141650054415	26.0288515315299	12.5038806837306	18.4777787402299	21.3663724233145	27.5286462485392	11.6829913561682
5	21.5418853395327	32.6747515272263	29.8749020383182	30.8325928078508	37.1463165929184	27.1975205464231	16.1603486090123	16.8805722777728	7.67025150984235	17.5333475062861	19.2396896758403	3.58791338535735
6	21.9658778313027	39.1803589666635	30.3933850402945	36.1745074677711	42.1976066664530	15.7005879863660	19.4895214742774	30.7926239147544	8.4990553411065	20.7950680697223	17.7952364218983	14.5436194655680
7	9.91568380896314	7.99400074377564	18.9698455091177	15.4187425330965	36.3703182673177	18.7529518947491	13.9206612483415	19.7459313126346	16.5039657554392	11.9894305421155	19.2353788439447	10.2207695461575
8	21.3220900008041	24.6646829263069	24.7404141224487	25.1436062843511	51.9019366320097	23.5491661825111	16.8434210550015	26.8564314031451	23.7568544647791	8.07585408280574	27.2900752445183	26.4733955700376
9	18.7997245600288	16.3937417141993	14.0276716590983	15.9491618290040	17.8168510184105	12.7524087030504	3.8978109673289	6.79363404712221	4.68676693205498	12.3043238917162	16.4200353861478	9.80424381756463
10	24.5682855795529	26.6564336121648	33.5466595104918	18.1427917306861	42.8297865609099	39.6388347164804	11.7405822698507	18.1080427007987	23.8306889759497	14.2986260802003	28.6932984464333	18.8672378161211
11	17.3908917797071	21.1703401254081	19.9975921209623	23.2508489682408	37.8685124551376	27.1530723294698	11.2935005090038	11.7992025083653	13.8517877618937	18.0000813411415	20.6564880913556	12.2738952412960
12	19.2752775586029	15.9497169533079	18.3420038757376	26.3859950501192	33.2094435658790	15.3949487706132	6.68487868549485	17.8669646961503	28.6795436388020	16.4962291555724	21.7953588137241	10.9887672574967
13	23.7134447119124	29.4937804276624	23.4934856722465	30.3763867683236	34.5864247593199	39.9386599598577	20.3274069095989	16.3542305897473	12.3850880001439	19.2070408494721	19.8648549022285	12.4736485726382
14	18.8926104882281	18.3560421622785	24.4525950793320	19.3522318037333	40.9861030330001	12.7685340039637	11.1574733727055	15.7500415934110	16.5679891789405	13.5289986136483	14.6618491302448	21.1772885677066
15	21.2593851245707	28.5322208672366	12.5052091724183	27.0816347395745	42.9337768181761	23.5762219937614	14.0795321032223	25.7849418636422	7.0160027586631	9.37067502365395	16.1962160083900	14.4504652328967
16	24.2309835003672	42.5561662716729	31.4112483292028	22.2782312732783	42.7664611576380	35.3123368907112	13.4612030850061	22.1829065116469	18.9079487522912	12.0926868358072	29.9743564961885	35.0709467480081
17	14.4646104136620	30.3413698211781	31.980908245256	30.3845915771398	18.3798991354166	32.8075302052571	12.8901763446915	21.3969163442051	16.5657442069706	7.72449822085707	19.9145102543037	22.5874986063112
18	15.7737733899477	5.84727532684437	17.7530129756591	10.5802614477819	15.3177856317594	22.312406710435	4.05682450780123	9.94687053059588	4.09311018617645	3.49217045353079	11.4548705876183	16.7413117673046
19	23.2698586577460	45.6790457852139	39.1091849762156	29.8189814816916	42.7095572848803	47.6023357049199	16.3681942687739	20.8778091372781	25.4490067410244	18.7822765608054	33.9263678436309	19.3124816666848
20	24.2694202716181	32.983009161608	8.8995643916435	27.000867184004	19.2430057905763	8.65516804676098	9.70507519643478	14.0908681023444	5.27330125915524	11.1758063991545	14.5307012781707	9.7137860969845
21	19.9755632887967	35.4098954038692	16.6838572467219	24.6861183138363	31.3618414533647	26.3262008581964	14.3888516061654	15.0069444845597	11.3072885749274	10.2283765394172	12.1430098916288	5.23616630246027
22	21.0759790902523	20.1392365889808	22.7630847980756	31.9235105998762	39.1539870433492	30.1967934766482	9.33774193148286	23.9988168802274	12.5007845483378	13.0644141730434	28.8398873147335	20.0999722418441
23	19.5459745858861	40.2353256092512	16.8480821791015	28.3779864799602	39.7367667077518	16.5913810725387	15.5095023710986	26.5804215900078	14.6284543840305	12.2442092645476	16.9694845357107	13.8859573414925
24	16.5799082461112	31.8516952518751	24.1783714991679	19.6051327188892	24.8833360815642	29.4767976261355	12.1199698974959	18.8963921576628	21.3247606595356	14.1109648608647	23.5355090072679	22.0432447903280
25	17.3562198236292	30.0502676400405	16.9032675128045	22.1588082451472	40.9338249098271	36.3519013911826	12.2135751107353	14.6196893765135	14.2325245425039	18.3464997152295	20.6674757767828	13.8939211462969
26	18.4178518561794	17.2404259498899	26.2664691763219	31.6320626972223	52.6711994339879	22.7229940909089	10.6100516976002	17.6734945435948	11.0116330193335	13.7251813542285	20.4485672965784	19.5862953995572
27	18.5593657850693	13.4908456634126	15.9184570077872	31.6836484399558	32.5617875556231	11.65748495606	12.0081611698638	19.5070151708544	8.72548447391173	11.8238415125738	22.9801893173423	10.8684345274723
28	12.1897101916348	17.9930623782499	21.6274648911353	18.7255250592221	32.5738309464295	11.9036119539680	9.23806502955614	13.8702653413294	10.6441910564156	13.4563520211029	19.8449534787174	15.4851885360804
29	33.0296674932586	27.0054124624021	18.0083234261348	33.7530687700614	43.3149523834911	24.5545985487207	14.5145762370538	20.4296973207814	19.1598358531461	13.5627692203314	29.8690378470733	26.2087345790616
30	12.4389246683319	19.3628561618638	14.6009180986400	18.3268664532065	31.7620088078623	22.7187728642642	13.9416241163706	17.5171583917878	2.56648254857946	16.3441740405404	26.0127448153691	3.38037162050602
31	20.2600970913194	24.0529379242736	25.9429093349465	28.338985048454	18.2124559156000	32.9199701557242	10.1394660353882	15.4483405847747	12.3956534745928	16.1902546799264	19.3783498253264	19.2708471025179
32	19.803230329537	33.1072487948479	24.3660344597583	31.5150606983851	38.950743364567	34.0839894547420	15.4834763750760	18.4611033039686	27.8222122942714	22.8544602173110	25.5437060523004	16.7764650112081
33	19.7360251861669	33.9397087342248	24.3938292826099	27.9097049476305	31.7738646038652	29.913035113047	13.4019596184965	21.1980795779693	18.1896464030675	11.5703479224002	22.7102733992323	19.2404152481574
34	22.3363998455069	26.7054182600948	20.2845397057298	24.4925394402104	43.0745888474987	31.0678535616177	17.5954096166743	18.6336149782111	12.5946476302194	19.7482940664374	9.8525644858685	9.22196439822277
35	13.5580142422427	18.8678875203234	19.0500433399263	17.1091652886867	20.484434232738	28.2149713255523	8.1624467684237	3.81062095057642	12.1273363686065	8.45164904429732	19.5473893503992	21.7205882909366
36	26.6457232581781	37.5551685519970	42.510851835626	31.5838668059678	44.5067641559813	40.6878928582175	13.1367377785532	30.4556342267052	17.9157165629473	23.2345506477571	26.9038692870571	25.0030368996235
37	19.9661957666895	20.2864686020276	27.7683650799749	20.5655939586955	47.2854324134882	21.9165171043389	8.0414384846182	28.3904632584913	12.4570052319235	13.9122500440374	26.0800787458655	17.2691714673498
38	10.1796708426501	11.1227771159209	24.2661796713869	17.2812107663749	21.4008235415996	23.4040475722921	10.1046711109585	18.6332353610472	14.0693963039567	15.4887755173901	7.20194585162379	4.53569326209452
39	24.0601724625750	42.9694040136058	12.7490604548795	33.1283791921736	52.9910730998034	40.2973431201009	14.5261965943106	24.6653441713717	9.82084324953526	20.4409051481743	10.9846777591323	6.87941709725929
40	17.2258917756615	30.662409266437	7.96197602906032	26.9260457405685	49.0704572179712	8.77415557387233	16.2598866903149	12.1612475958046	20.4188464146157	15.1160743079604	14.2659528939098	0
41	28.3012895449476	26.6794473359492	31.3481300511638	29.6927926540493	36.8984064522351	44.4103563466553	20.4576195841352	23.0123780366458	20.4794859078125	17.8070167801708	29.8133013604244	26.8704486188426
42	27.4173076440284	39.1313275604087	23.7716078711149	33.8650574240162	42.3702649016827	37.2090253272486	15.9747485279049	24.6820227480264	16.1114247846166	25.4611691770060	25.4584939869784	24.9589914017304
43	12.0018518398369	26.7285558580084	35.6299497948436	30.7605731863303	38.138940862111	37.1575516789565	11.8253648643429	18.7793095308198	10.4572198856435	9.25753412714251	18.2723350896123	14.6308620508719
44	9.6156457010144	8.26527410468984	13.0264395979431	11.6999644736556	13.4526550561944	3.46200407149443	4.75576655946801	19.9837102619236	5.76085443991882	12.5455359780385	6.66373772969214	21.4229441457348
45	19.6538539586552	40.9224983692601	36.3440999070754	25.5850976859359	58.0941258383145	36.1089231102772	22.0247921674175	30.5441325862056	21.5947463133443	27.8568757769148	27.4302400078329	28.4144787863607
46	26.4522215806915	24.1754620557733	24.0260683615256	29.1652889993882	28.2545190369135	13.7602888589438	13.9230626367889	17.7289295801244	11.0164625148708	12.6654269353151	6.75543393046284	11.3660879456901
47	29.3347166740712	47.3125368952093	33.6278045350433	31.8953375772059	55.005435499519	35.052186370049	24.5596329882755	19.8910081491717	32.0438208647352	22.8970399800428	35.0046131070589	16.9648134312575
48	36.8666561454448	47.0475046344811	44.4290605899978	39.4424706394061	53.2761258774764	50.3948874000106	24.0726260626682	25.8581185304251	24.5149260088389	21.8744197490873	36.2433950601072	27.766499707167
49	17.1435392026275	21.6629484571135	12.1860556974656	19.5603647861063	29.6691622298001	10.2113667180323	14.9783672644556	16.9390941846011	14.6918288670098	8.9203735104065	14.3613057889667	12.9784250350296
50	24.2892346762346	33.1534176117758	18.0257155483659	17.0289647969344	29.7426303758128	22.0656913968434	9.83828990290156	14.0771598448931	17.2723608732018	22.5950504553235	28.5890606923553	19.4204828745259
51	22.6423958418804	32.0974076582795	38.4721487599845	35.1627455641132	42.7191480531513	40.7442894669024	19.2223467523298	23.3206718239787	24.8332635931625	13.4300609910115	30.2941412535181	20.1078260342980
52	25.0537128585975	40.3610184689860	32.1707107064117	21.5314641910039	36.7440868640419	50.1179030649992	15.8042880244498	24.0454173376006	16.2717132086905	15.3091946013192	31.9933517018092	22.4839943112086
53	17.8229615196118	19.1358061112122	18.0997818899761	23.8763022650896	17.5117288959715	20.7371112090190	7.3139893172529	13.3330950343810	7.70406261495536	16.5891307239542	24.3668919427298	22.4185427429150
54	11.7820140941604	20.5930693782978	15.3806217727415	29.4935908626557	47.2160851191817	12.8349442853418	8.3378386319749	16.5369593169753	26.1467185634181	15.4965696441544	18.2454253851905	10.3388275621766
55	19.2561652354953	9.17604293246384	9.55863870003883	22.7539915285031	17.1438892439552	12.9629655500384	10.9575716906263	7.50775197702893	11.7407708441656	11.7375090878919	11.8365062785722	11.6294535730396
56	35.0300212032492	45.1338719226927	42.3477787879973	34.9867011347342	42.2570458146812	37.9379309072359	18.8526748539538	23.4054726585063	30.6157884408585	20.9934459807655	33.1872906855917	30.1009629450168
57	20.504536651043	32.6660767438669	13.6696734347991	31.895320584041	41.6372859614306	18.6605181047158	7.32656992603678	19.4438163911839	13.4515039840000	16.0751007950525	20.5601282847890	12.8919078841784
58	26.0830710386165	27.7216861241269	16.9666456408339	33.4050740988563	33.9139500218806	20.801964947242	15.7615039428257	23.3336050967625	17.2430645855678	16.6807450279117	26.8661405335755	8.152066704823
59	19.898623623327	3.53852776565147	0.4532296686266	12.6896220917512	20.6974427821596	17.4137091484460	5.15147812063116	15.3428392609348	6.66676330479321	11.4430808619587	13.1842378145543	11.9831702748857
60	36.6436965614688	45.4355836973118	32.7142942918508	45.8561101773186	54.319161104547	50.3872235594149	17.9142506820731	25.7903979326912	18.2603684627903	20.2027281118870	29.7493257038245	24.6800195012197
61	14.5964912664628	17.5225266156937	25.2237631461975	19.5772110185253	29.4414073081998	15.9489968827182	10.7873915128311	21.8790159665904	26.2944699846914	8.73152370916937	16.9250112061799	20.0183686131939
62	15.1665528908247	29.047969874243	19.0851785857999	26.0225039954436	42.0946107625594	17.3738671738991	14.0751825630359	22.8888998111421	20.0186028150826	13.4157359839715	17.6067822369963	24.8914045921994
63	15.8319397270038	17.2429334078286	25.8903721923135	24.0318006897776	33.903930504985	31.5551899901298	9.85513852031388	14.0056774846602	13.6756527075984	11.6115575512039	22.6374192302391	19.5287561924510
64	20.4797303907155	28.8402748630999	18.9363211398401	32.5033154726783	49.3824879799438	40.437473067284	13.9553180480219	23.7344574491331	18.4821304048712	14.2810733818152	24.5084534987963	26.3081350132009
65	17.6959173455676	41.0053045995388	25.2790664948062	28.0234886075285	26.3507881625566	55.3301826829425	12.4417789012044	18.4922023449268	15.8684621940165	16.4346431646729	23.6698548173999	25.2228189039103
66	19.7613460495999	22.7299885576197	21.6649032961717	29.2709962823527	24.1750195926278	17.4679758747449	13.5685931982885	20.0735320604059	12.0401112539521	12.8717121876976	8.13785129745913	12.0126412874168
67	19.4836664534976	36.0005364056179	39.6129174291498	23.3408506789797	39.1072205649201	30.0123507751230	13.8179438765868	23.3828792382129	21.812454331082	21.5132488768138	30.0005472109591	26.6603154628581
68	13.9437043601686	23.8325244902624	30.4316137487163	19.4884188001721	25.6428056628912	13.7613183247303	6.30338452816053	10.1885246856173	14.9265956544469	15.355606654334	26.8309686035015	13.4254452050298
69	27.6042850652191	23.3960836908528	17.9324733221957	18.8591603124737	21.0641140054562	16.423833870736	10.6686577884802	16.4054259992129	17.0007693665852	15.4578343867527	17.3102084420274	19.0819046964590
70	18.0434932539588	13.5633730778569	13.9400333159315	18.0786893159916	25.4685416384856	0	10.3939933410300	10.6531637007357	8.01260184959585	6.96174451971658	12.3295555649003	6.56606597968557
71	14.3622129029281	26.140633009715	15.3457306357562	29.424566547031	46.958744009324	32.5360513777405	13.7560179256682	8.62148126880146	14.7798404543315	20.7545638680621	18.5351500997705	16.0101055747884
72	18.9157091464625	15.7442406046797	9.06545841220686	24.1225316459784	21.9619147128941	14.7288186487159	18.1613063276219	16.5217078326197	17.0246595165548	15.9814415730647	17.4926974428805	3.52594876790661
73	29.9697525165485	31.8678122339662	13.5424092053043	27.4028547093444	35.838508364631	18.8410254732433	16.7140249974527	22.5151812126408	21.3562577110276	16.9696205908966	23.3527853039972	20.8846504938709
74	6.72456217477824	8.68423669441481	8.7711401493933	15.5837727845336	24.5783053324075	8.46227692130091	8.7761968406115	8.45605109751485	15.8810790511883	4.69490818495414	17.1781380216885	2.97075885559149
75	19.5072756277576	17.0128270583937	24.4229821937042	22.017028634909	29.0043273369871	38.6586989803711	15.1118998131846	23.0735819557335	11.2848828250846	7.41595742880178	16.8675225978313	19.2492630677229
76	23.0830901511221	25.3509573298583	27.8537337860045	26.0299444333111	36.0190334392413	30.3866341133364	10.2472105014245	19.8670595092626	20.5991282753970	16.5081189003520	15.5702079950948	23.7337111282524
77	27.5462933985122	21.8744846404285	11.8261139266671	21.5994552332134	39.1020188515091	22.1954980305896	11.9278419375632	13.9031922932012	13.6822504815081	21.2778381770987	10.2759194313244	21.0272065793044
78	33.3916579774768	35.09785482566	17.3544263089	33.4951083426248	24.9870324861949	38.6899075400459	15.5618228551535	17.4504175765951	18.5032741835217	21.680352125007	22.6394834444169	18.9449689985101
79	18.4338484069043	44.4295806538605	22.9490684842431	31.2012781167102	51.9125971904676	40.0921913491611	13.5298262377637	27.2401869469786	23.0948030214326	13.2879515679257	27.6504146954491	25.5332110150866
80	16.6305399617595	20.4474764505390	17.5069896180513	21.1820460000348	20.4731959230294	23.8993842401890	13.9836151693505	17.9375913362242	18.0256064953794	10.6646377099757	12.3807758395573	7.03907247716165
81	22.9396153752549	23.0962046955462	23.6015127195023	31.6735368378686	36.0603409417621	10.6483896239064	18.0627555078435	13.2185272244439	18.3021583317493	9.06423862616722	17.1683596752998	16.2386293479015
82	16.4300957829846	7.28983334319845	16.0921015288625	24.7303421553385	25.8171901315975	14.8988430205240	4.29996506697294	16.5799313285985	6.83228071304577	15.6423894005282	20.1428483814516	13.7713999004031
83	14.9427592505340	13.4254369747064	18.5963844435898	18.1846392018693	9.5197017798855	18.2202573740885	8.95960394438735	17.3109872766869	13.5392618788885	13.2472938406886	25.6878339783053	15.0025048035481
84	18.3628806944814	21.1449061189309	15.2345275442574	19.4226497636054	24.4144447782409	26.2377313349607	8.40469363629247	12.8100240026926	18.7224962569014	15.2651575137346	13.7117345110252	10.0922642466153
85	15.4637508988919	26.1350810504635	16.7385446311846	25.3942940159457	41.8649852984003	36.3919639550228	11.1190929286582	24.7316623976467	16.2245133935088	13.8035548708512	19.5025763297452	23.5696457305207
86	17.1766360674605	13.5643967883394	18.5912817180020	33.7318950242974	27.6632772609627	17.5889318829630	8.96875914330255	11.0191077290884	11.6105893419452	19.707478614893	26.6592370447622	10.1545359879728
87	15.8100489943654	38.5479678523446	32.7268976925536	25.8295529956804	51.8892919129196	18.9935000103303	12.6612445634289	22.4339808455725	17.8508653689624	21.010683066893	23.1478859263605	13.3682096577528
88	26.8919527185068	55.8900605748202	27.6482402506245	36.0907802137772	59.8968631968894	38.6457440722818	20.6652553323976	33.8979106602547	20.6451422454993	17.1947313819121	23.4698671841104	21.1699150697043
89	14.3675460224745	10.5794697908688	17.9310951647800	16.6658871796818	29.4069432077490	19.3094064673481	7.48898413097242	15.1019934436445	11.2784935516634	14.9444368339304	20.2574598801161	8.09407006000393
90	21.7988415168071	28.8427786590426	27.152649544734	20.1907294650365	41.3171680072173	41.4305721520922	12.0748022251164	12.9648895014691	18.3968564905998	14.5786546770132	24.4111926146881	17.8681830618866
91	23.9053852952875	39.242712496803	47.6522028283671	23.2269017275449	30.2797901751610	27.1947619035827	11.7777815128235	18.1800202758255	21.3842248035358	18.7947949759728	24.2638998808241	29.544790847866
92	29.2390258601454	21.3547126632737	10.4377011231722	25.0786715902168	35.0912124594858	19.5339170163051	20.4820137281576	17.6448594679534	11.3777521920518	16.6210786333442	18.2180611844063	12.1728106747210
93	18.5565693725899	38.005477966384	32.1391644781895	17.2431308672258	33.164780173983	39.2517101385288	13.5767661394379	30.4397143593544	22.5982969790575	11.6193403372027	20.4271941161570	26.8752675958766
94	17.1794057124133	24.5508660230674	23.4528059397968	36.9603628653050	36.7659914748632	39.384918292997	4.91576103928515	19.1078237658577	24.2814194443009	9.822941485212	19.2001109738513	25.7941550358519
95	18.6264014616438	17.6483400240101	18.9726123723151	20.0070083282146	35.7573337197433	15.7771024308351	17.0380153165413	20.5382430692018	5.10036726706394	15.1708826088682	29.9418791873022	22.7281347391327
96	15.9172323913374	36.3287273371465	16.8240581871457	35.043708463801	25.5328065032908	32.4038693017069	12.4443813932367	26.2417654925846	16.5833319169131	26.3196795505834	18.5574435655843	21.6564592386501
97	16.5412567723805	11.4009715282135	22.1668637235926	27.2019716251579	28.6564686306724	54.9784283246049	8.39202331568558	13.2991707691694	12.1069895888689	11.3710211643251	14.0105866654216	18.341272570279
98	15.7467696738384	39.9675688080265	36.1378755015409	23.4716770694777	37.0065138891522	36.7233919686727	22.9605771791578	18.9203992663125	16.9140323655757	19.4427073088644	18.4625363709532	18.9327994094943
99	19.127853947932	14.5150005302408	24.3124399779776	24.5459404510493	16.1374593798414	49.0449157163185	13.4240537489713	24.5232199670016	1.73206497721749	7.2249617947092	26.0941905340479	16.4285159412211
100	15.1907642244399	29.5400175594404	4.87799687547210	29.1358840655604	33.9847516267388	23.5470413275966	15.5361726025907	15.4080261264907	14.7988452768946	18.5122225141285	17.9249542336214	28.1184767497935
101	22.0828802723965	53.9013011436153	28.2234471488479	32.2392159613611	37.3577836017151	32.1891558476901	18.1185271569433	23.8540345215367	27.3734615600757	24.043345873056	35.8804575854223	18.8709014306407
102	22.9563017999537	33.6071252243234	12.5943290352207	19.6262612204339	38.0202484537424	31.6677525118051	18.6170851912591	23.8062517999723	13.2521457496124	18.5071139480571	17.610177159499	19.3384200720541
103	16.3935407306327	40.05772772565	14.7678349902354	20.6828270550233	30.0211388695039	20.7872553457710	16.6033227464054	25.2877517523129	9.77888450912335	17.5675532118106	14.4986739138474	6.22844176720994
104	25.3295152260893	19.5946115802778	17.7141850180287	34.5787464166635	32.2355864436096	28.8056620753045	7.27134245507624	25.2273110534656	10.3830526796997	10.7852987060284	19.5594474779195	14.2834595808266
105	28.9568258693555	33.9673655060964	29.3625860313247	36.8521746625411	34.0325003733416	21.2992981265119	13.8879112796734	37.7631226480563	25.573934978749	23.8209437932368	24.1818374892309	21.463916090717
106	19.4051031429188	31.5758832193107	18.4605324720310	31.6670177420964	44.8961388739633	25.0525255712185	15.3735903724399	22.0770607848034	23.2962231134387	12.5542869555921	18.9853718027157	16.6671946259508
107	15.784375923004	35.8882415729048	26.3347256746266	20.6324012204441	38.9831051920894	36.1008014275529	17.4830971551007	19.6283806285420	7.99501580031068	13.5729977922036	24.4572686783303	13.0867851883685
108	25.5117047106372	43.7099471951389	17.8851115969583	41.2610034377529	36.6674039624912	27.2025766860209	15.1185929056704	26.8659844730958	21.3849091853873	20.6974162095521	23.10891587411	25.4897888241445
109	10.1932603509673	16.3257353347504	13.7839259817822	21.6171590820474	23.0290381825098	3.62952738798059	11.9598091853571	18.1596288352789	9.61569348670565	16.8805316163598	21.6011802881248	17.6869990189967
110	19.3380987685645	37.1616246548972	26.4370758745585	27.4733109259704	45.7347690613882	29.0202389276620	17.1326622316435	16.9562792472597	17.4002028419582	21.0124348739466	34.4343814486695	20.5920705841662
111	19.5569279325980	17.3436358772905	13.7277284543195	15.4299621561528	23.8373221500572	26.1566648634562	12.046723917288	1.55230387729029	6.7209428046601	11.5771159505742	18.7044672802927	16.0382441985377
112	34.6578555302805	61.3607476046940	26.8752034350151	38.7393272946545	47.7175394188424	60.0751206003888	20.5291465669364	39.5067871853211	21.8647004984649	31.2895425107126	41.3682740973545	24.0153581380256
113	16.3454044368036	29.3225386525399	23.7887507905516	22.2863268698262	32.2317204026542	23.7552447422986	7.13911061509779	20.2627948897057	12.8840636769424	17.5516817049053	26.8733215316601	17.1158890434373
114	24.1154235153988	25.6896245572985	12.5013631287144	23.9573992928974	41.6112295228076	6.59903265307178	19.0346323605822	23.9391068738347	16.3124173376033	19.7063478982123	28.9080835366883	15.7966019108903
115	23.1581073762793	34.5525695961563	26.7350910248306	16.6889857864452	22.253743941884	24.8162148943981	11.9059253526429	19.9076861658735	16.1095864754498	17.0115653275294	22.2354888391573	12.0691763048514
116	13.2605086652334	13.8656063167345	11.9421920527900	22.9837612793445	28.3732850002202	22.5476174572057	15.3074723565507	10.1843439022215	2.25539105369393	5.29982365809815	15.2506778181102	7.31969930857851
117	14.4595490168376	27.2250057739977	21.2799945436263	32.1860305092694	45.98317692224	39.6653763084848	18.1638896683735	16.3507401895087	14.0572233764945	17.8585346723437	30.2629882467766	21.7234888516579
118	17.2910726641945	32.8847063966537	29.3963902998454	27.8788249395012	43.240732707234	29.0170050803154	9.77744436464706	24.4415328860777	19.1957634761620	21.285005684188	20.1178453733269	25.0529494741343
119	10.9531879546313	0.998109644871798	15.6162540098193	12.7522137691162	19.2522508634931	10.0215166670198	6.50817506415597	8.91593513396605	6.24337523711576	7.50705253285542	6.68050467684976	8.60653380806089
120	27.6800722315853	36.5634370593862	29.7062314140092	24.1143098611260	39.3589442677965	25.2501888443024	16.5634440403700	21.1283603129900	19.4696720314841	15.1034016775992	15.5927329608236	18.6391792115821
121	24.8060225592008	22.5419642534021	18.4846647562969	22.9183074743533	46.7835319143083	23.9342196065497	11.0705755016370	21.7829711545549	21.9952556282406	20.7796925188135	20.7867860374771	22.1720160721875
122	22.4548761086171	21.0773994351536	8.97357651016897	20.2882761683908	30.914370073612	31.1186857960017	15.6428253789638	17.1290264319888	17.3686773816488	18.3496723518092	21.0177746633923	4.74062669515704
123	31.2181621952481	36.2727400040213	36.0830691785477	23.1284067493871	35.8740337085948	39.6115878263053	20.1662031919565	30.7559225025847	18.1294811887525	21.9113974132940	30.4334221172293	18.9612554026491
124	18.9761665533098	23.6016804321931	7.96908625155073	16.4620929268596	49.2606821002347	17.4480602484505	13.8535808457346	10.8738723473668	16.1595538324332	12.7308056367027	15.5770184156614	16.5395346068129
125	23.684142658554	33.7538974481895	21.9220516968867	21.5621193751715	39.7257141182124	29.5567451062601	13.2144381470101	15.1023840390941	10.5965663234404	20.9217905698402	22.4497009880545	16.1365582818492
126	48.4634858422382	72.9145120000636	51.7103807928843	41.9692637414578	85.1406551007479	65.0384769283177	24.7134458397786	41.1009065686780	44.8617309135596	34.3640505914015	46.9296914503214	47.7194137158118
127	21.8287075649172	22.1601948869844	21.2244569557049	24.536164607206	25.2293154858010	12.1304421055131	8.2478686269081	21.3833997642561	12.4656243559959	10.1947317474443	9.1687835173316	17.5731962783103
128	14.2411350466499	19.1766896776951	21.5493008649074	12.2302222106076	21.8768899067612	28.9312208762242	13.6657528231079	16.9731897926073	15.8926778593903	21.8510509467094	19.4011278838922	14.8724524998077
129	20.0372422266808	13.9521490377818	23.4098411403700	25.4067838835683	33.7608442855270	20.5496004195536	12.9395007256036	23.3595287549376	16.0146509903486	21.2290598407809	15.4240906995618	10.6184409160568
130	27.1169853539931	47.242513901712	22.9639164388080	38.8118916876557	45.1129848097106	51.3797827275744	21.1404875975289	31.5477285560483	25.0926321313066	22.0540078003979	32.5796471613239	28.9103612394167
131	25.3433096912377	6.6047484519174	13.4597159169556	14.2536625576918	32.6833867054442	11.0118308087042	7.71334335775689	12.5606576551162	8.96841966885421	4.65835264280635	20.5346103189023	13.8501571500936
132	18.5538584459871	30.4339153552845	21.0345740415036	35.6496507828870	24.6932749808661	38.7390667061356	10.5511543310730	18.0379689710288	24.6029913341015	18.0706719442669	24.7769056186887	20.6448348572596
133	14.5754757992625	25.3415132856839	27.6005171709198	33.4047034433391	35.0566466536942	35.9322424038535	18.3540075796563	23.3169526230843	9.40278052735516	17.2706934686327	17.9798818939784	14.6645171218618
134	17.3069431656377	13.821818433441	15.8206456039810	18.1777295675771	14.7549511114736	29.6164383306807	12.8754274839144	11.9156212476898	19.0865372372380	10.1039532464780	3.65240810415264	21.1461205313077
135	17.8933187182938	25.8649876060212	15.8008214441624	29.5495263209504	23.5260779588715	19.7902297179406	18.1823608545794	16.3209934806698	19.8926255319074	16.1833314916321	21.3851018811118	11.3007124726604
136	23.3724957065211	22.392422835716	29.9550652771892	25.8364387380970	47.0757583983804	25.4500506774894	13.5527704532868	13.2600800046345	23.5383211558088	16.9288863684426	21.3223557210558	20.1772605788114
137	23.1437986944190	28.4636796341017	17.9315247097581	26.9622376722424	45.1726769565673	22.2318655553790	19.0740256836906	13.4726982847116	13.9581930930819	19.791524748098	26.2528967220974	16.3499323073375
138	27.6786289320676	30.727696315889	19.1426840671672	26.3119020933284	36.3905342216937	33.2223544670779	21.2732035534991	14.6418139295930	10.6122108637912	15.1425612705973	18.2288596571216	23.1853779208865
139	15.2751736394284	24.6600618102125	15.9920444667788	16.6938432722279	31.3497622218872	24.9545743696604	13.3987935611522	16.1046630994994	16.7861965277884	8.46559789671461	25.1711702839644	15.5068664931950
140	15.0651688222943	16.6193552847568	10.9738208963911	14.2834408356663	30.7814552072507	21.3605440867590	9.31275148409758	4.28065861844928	6.93832718406549	12.982978989114	7.62568720738275	14.9542175949558
141	10.3174938631897	18.8263813946015	11.3897640317088	16.0732567835994	38.0833665366419	26.6552532819745	12.7672535385146	26.8776202843568	9.47461552064198	13.6121676480099	25.2820405600057	18.2970462239206
142	19.9102788658464	13.7327015562144	27.1218605587835	22.5007156416212	16.3112091854349	23.4662899591293	13.7998465370792	12.9682301750619	10.0592980601789	14.3168108129118	17.8435488297357	13.4004590867977
143	14.1803423808888	20.5828549786323	17.7696803575608	25.3641505336926	12.8434273580210	17.5029726652840	12.6497477256317	16.6506326025826	7.98058603830906	13.1000190562564	13.7708629776495	12.8521534347055
144	16.5360238308738	13.0066805380947	6.33068761723252	12.8879758342643	24.1571414319392	9.90480717756659	6.52481659708553	7.28513897808303	1.25225792968602	14.5997469442611	17.3549621135842	15.7199375018108
145	19.2992768508422	26.4198859377895	25.5847270897017	18.4914819311690	16.7959227454424	27.9611499547468	9.09760974394402	15.5263321199753	9.9290627490182	17.4523090913997	26.6233822875259	11.8671703935706
146	21.5168068159380	53.4187913504195	28.8760554214689	32.7988504480473	53.8513442723318	48.209981568116	19.207849013929	30.3516279398824	34.3413678138655	20.0183534996275	32.2274797332262	23.8705590254929
147	21.3602059555413	41.8709617576558	26.407999154911	32.5646125474297	51.3906257279972	36.8489820401803	14.9871034849568	29.5668058751186	16.5584300622006	13.5948904627940	19.279874666705	20.6909218127134
148	27.0837862173665	28.6784903937953	24.2220915856749	28.1437834828246	29.4733490834942	18.6756177263689	7.21369280081133	12.1118666314690	10.960091405661	21.0797822115623	26.9531205515638	20.8007892715931
149	22.3789730581965	29.3174327267674	18.6554886756345	23.1944080497594	25.2792033239729	31.8226288325677	16.8155824597545	6.00396162582965	12.8702472105432	12.4602083411187	24.0857500266626	19.6748225160082
150	11.4882745340692	6.58991247468457	9.54451413730238	9.71837980375256	23.1518045684335	3.79078020084035	8.58159429034222	17.5071324703707	9.41982966559321	5.32269115263716	12.5407158696389	10.8091283341720
151	16.4670933860080	29.8843857427585	26.3719559257838	20.9323074291217	29.0767914331321	28.6753625385307	11.1983001551587	13.6054250149045	10.2245927312817	10.4837592462046	16.2759416607123	10.6538072069595
152	25.4136932075851	29.6567789006555	21.7850907056715	30.9873943779526	31.2695439324095	24.7251588379059	18.4351157639318	21.3157015405269	6.43488407174373	19.3776284359388	28.0156979493983	13.2560330816144
153	8.3836839196119	29.6729963937528	15.1818657643636	18.4866161775979	38.6232526222473	24.8768549037016	14.4193246079967	16.3789796053369	8.66647327591892	19.2016308809516	11.5159447499252	16.9162371537523
154	25.6308670671361	32.9822052726107	15.7702717519783	31.9922829123183	25.7325233909318	36.689646014094	13.4419317633841	16.9044599553278	14.4389805160318	17.1642913141561	24.5432601706395	17.7793159593888
155	37.0506569378186	29.1914451311778	32.4975787205536	33.9188317483421	50.6284651516809	39.0595773809674	15.6922759980395	32.1552928397759	17.3022018227488	21.7433901817827	22.4006247648399	21.3701876395648
156	13.3621714218508	26.5445621579243	12.6628825258093	19.1984036536988	16.1087900943131	34.3889305759926	10.2794623367409	20.2328495950904	12.1172856281451	14.5812121187377	6.9605433645907	19.6880346762501
157	15.8983454955705	22.9730054779709	23.9071901144064	27.1433866022336	34.6438104732241	20.9250187736747	11.6925450125890	22.1977966742413	8.19459753545746	16.3669991699058	27.6864982070223	19.9788795935594
158	17.8473389852603	25.8616743027768	17.7193965620682	17.3121247284797	35.6026237354077	26.4466763474537	13.5855339719777	13.4046789134277	12.8344771925892	17.0023557598068	12.9457945357964	13.7258804955485
159	15.8357002296894	33.0140776363309	7.65942545414594	32.8541741385308	26.6611897074253	25.6419724452483	19.6677432522728	24.4403961253079	12.2351567291549	24.3326735808101	16.2068031377181	11.4621453629615
160	24.6307354306305	36.7176084751514	35.8078004803147	37.8880017163253	46.8680343989692	34.6712415836674	14.6946012349250	24.5392143818942	15.3125531402545	23.7206949358508	28.6097505737874	26.9534938662309
161	15.0502857204166	21.5184839773569	17.0321923184178	27.2308323277458	51.0885163720145	18.3551427140090	8.1891414374545	15.8419602591755	12.9542494569593	18.1722992239542	10.9952617109753	25.6104489425422
162	18.0763709995684	36.5285874703167	29.1170139701904	33.8562497274909	29.0625387971875	34.0469734262073	18.7331897924953	25.666409477687	20.8118042252996	16.1146932072397	30.6800725452626	23.7331716666363
163	16.9804061536864	11.9173132157088	0	9.5773184763638	22.4021134470322	25.2237732277250	10.6486874653442	13.1464426985219	12.5971766516817	8.47535310758868	23.298029682925	11.9660957392479
164	24.2417449739450	31.9925425705790	19.3302809599295	24.6148529212241	39.9639767260636	14.2504628531689	16.5537240642529	12.7828215023871	16.3628900590102	18.6671259096167	26.2826225590039	12.3324361342002
165	16.3295441288142	13.4943899790108	10.615256935586	11.1992619539015	9.10013924207138	7.00733647416672	11.6065656017173	12.3122840869029	5.98083071119554	3.58603679746684	23.7737273105533	4.13613908837986
166	11.4403718677440	23.4300897277911	11.2472766033563	20.6562105377047	26.3079103355849	39.2126639359855	11.4015891092585	17.6719862339277	24.0492612874798	8.61903746239355	20.6267438756704	15.5010619039547
167	19.1965442911135	27.1950542754689	19.4921538225835	25.465491389347	36.2689485994618	17.3110395849896	15.4315725783080	21.6267213543578	14.2333595166263	12.3940877994468	18.5919255353315	29.3287453964404
168	25.4412518912640	24.4898531580905	15.9166659512562	22.0327594155021	27.5888986872249	23.5058481415612	10.2257325765885	18.7063818592672	11.7736982690194	21.5497119247481	24.2241637294538	11.4637250542802
169	30.0697489433375	36.8207685364988	35.4459743446031	32.2064787732643	39.2502727824146	31.9208347777863	18.6311507477617	17.1717124072165	19.6189805178151	24.1630261033286	24.8653362193029	27.0610297164505
170	21.5591956133208	39.0700314393074	26.9774215502234	26.8431468755922	44.6055901955988	33.0559953297235	16.1830587942988	29.4862822629918	19.5906761564269	19.8196807780163	34.4288838245074	26.6145800023548
171	18.9907125347194	26.3566998526933	33.5685369681687	20.4638559363925	43.6664204839164	51.9283866829298	15.2456877222196	17.328582331664	20.7313191788112	26.8505717073223	17.7525523989725	28.0468554791233
172	9.45045002502293	28.309139578852	2.45838987988856	11.2344953870454	34.7899394611381	18.3493971138693	4.8224497650872	8.62467399681955	15.9719674181107	10.7466728183307	28.2831903823635	9.6484409279462
173	17.3914183057539	11.4237876091724	9.75100824457534	21.6295049304844	12.593300401146	11.4442572704293	11.990660028856	5.58149909537847	17.0155440669494	14.5417265658497	11.7730578603944	20.5834703108206
174	26.1070998149753	30.2723844102506	32.4529718380198	21.3999953071965	31.1302989509337	39.3382885495505	16.2958262367516	27.0126982679849	18.7344739794716	22.0476845081727	25.7949777769525	29.9153322691912
175	19.6595973801393	21.2784531079524	24.0614680421859	23.804110419271	46.7889067815613	23.133500493995	12.9421060019657	14.3883119259845	17.5423630300304	19.4111505686492	10.5830885390781	16.8088981002929
176	16.6836963878662	27.9213128587074	23.6470066644596	28.5710421191077	32.8547643643776	24.1079583025127	13.7922225157712	20.9763286154862	21.3312941815311	18.3848570451117	16.6496307403886	10.5285084767162
177	31.6056238952397	38.4342647992976	26.4217989718831	43.0122340334416	60.154485981335	18.0933236256986	20.7770842228672	22.5704007799026	18.5323424331015	17.6916879283713	31.6086690522382	9.09225227699117
178	21.8655748237787	41.9051510392063	21.3382607413909	28.6597222096829	47.66392884106	23.3294546877187	14.0312317023380	13.4577733465275	21.1338940113809	9.5307151721569	32.4812878700525	19.2849516143127
179	14.5195534436285	20.9006722959927	22.7888446514338	40.4593194240581	34.0488226092149	24.8325484418491	8.66299260049689	17.3451328170338	11.0521916098996	9.43129285230412	9.53175312727556	16.2214464155163
180	14.9425179754128	27.2657488568508	19.4360536069503	18.4715073351568	30.5830203271292	25.9462498976941	9.58376858841188	21.9246421968582	10.6787320124977	16.6821724442883	17.728031585595	9.32552394665435
181	24.8961796639892	32.1358810524861	35.0460797731946	26.0620438572176	32.5747594401609	18.4043420254500	16.6425772001265	14.8710070937356	15.0594114911521	25.0022223341818	32.4077516489503	15.7608305621516
182	25.1821265534933	48.720552389873	27.7985288321606	31.2202313305525	50.5513913609901	31.0454173605641	13.8230225491567	24.2680791079692	14.5198992944325	23.9181572343838	35.5930389240866	24.1030674071045
183	17.4838987732308	26.7044074943	30.1321767310305	19.3541087210355	36.3518078565455	50.9982143124819	9.07815662995809	18.1371541405885	16.2258894220121	17.9562235562719	21.6232526223499	10.6540608223592
184	24.0406844846383	16.1990290413221	16.8075930817793	20.8883374335011	20.8439092134278	30.8938064666588	11.4952210254761	13.981497177718	11.417974736805	12.5806768802631	20.9127510443166	9.6853303036846
185	21.374698850932	34.8504124578797	28.3149040162085	32.699545399672	22.3384840978298	18.5376006821942	19.8615041567686	12.9547471029185	1.48236172386036	16.5315978976744	19.5951978567039	11.6885972480437
186	20.6401748263649	18.4811682002546	3.04725493300411	31.2179408378507	33.5131247300633	41.527727892457	18.3142738804509	15.9209808330195	13.2317703334657	15.9943209374996	28.0657538010494	15.4723571327265
187	13.0883928484726	22.7256277033058	19.3518988759303	29.9655748967916	35.4937056994928	36.7679447554012	14.9358301376042	25.6518852759590	16.2142007534499	10.7108534804390	17.4940711093495	20.5482225388306
188	21.2796715531118	33.5188671352780	18.9443319587028	12.8879852172993	31.4502268819589	9.5239729412657	19.1904909114666	11.6074562646533	13.2474456030794	15.5665520382837	12.2682022129164	4.38928054700706
189	8.54275434846594	17.6534988903172	14.7562096565718	21.0383010863135	16.085681713798	18.9126539685968	10.0745112449924	15.8116243797601	6.99832947013914	4.3578175634297	12.5088956499177	16.3852332225607
190	12.9485807890470	17.4462051525811	6.47603368097359	28.1229366101305	30.2990485719145	31.3584724338168	10.2917362746256	20.4931943364723	3.78543168967408	17.1143399374744	19.0898410410734	16.9426593014072
191	11.4188121588776	19.7387077948772	18.6815593951931	26.6333954056337	34.466546795114	6.64452666818886	13.3267090510391	10.6985219817279	0	5.44737138666867	17.1520693371576	4.59342245850616
192	21.4628083658005	21.8827051766853	21.4827830896549	20.3743920756955	35.3971122442989	25.6428982411052	15.407608297429	12.3356780620155	15.791785739687	18.3178470893292	20.7273632260943	11.7217490121821
193	31.6002776724648	47.1694821921571	15.1822035881869	40.0497163153937	56.5555644953562	32.9647273563558	18.6280773688042	24.5326907186593	16.8572783304345	20.9950259281706	23.1670670166013	18.1495187540802
194	29.3885871205758	41.3342450040942	27.3778969665324	32.8434355301229	56.7644248019452	44.49956957631	26.1316586075335	29.1261899535019	12.9417445533809	23.3060081342387	17.6520220945395	25.7590218210227
195	28.7682702753570	41.7870734734263	32.3756371530725	28.4478961520593	41.8941572890491	22.0311952610779	18.5179471871296	21.0419160782764	12.7980730736365	22.2452331595595	21.5478469660931	17.5444388459864
196	26.2484747939588	51.3874085158453	31.2372944703773	49.3642156163018	50.1308636301651	56.2437782064754	22.2241762805991	26.7317151520277	25.0040983143381	25.7786722690577	29.4077221284167	40.1408456062286
197	8.58519455797689	23.8967741128187	18.7682278209010	8.33205714428223	21.5009022778239	15.6587411316631	12.1089303001203	6.93247775744861	9.22125515972869	11.6878945186907	17.0953972675351	18.4768137697577
198	25.7546105905107	35.5149621565919	19.7594574289213	29.9249004699843	32.0350043318794	32.6517739408454	16.8248492474266	26.5872519907324	20.4336078352937	15.7165613170923	23.1713792049302	16.8006127946956
199	23.1030271082796	31.8857733239813	23.1016021604132	28.0332787608197	27.6337674365810	17.2319803839691	16.9365783543843	24.3438354066348	18.9966120348434	19.385851987688	16.3458537676672	14.6612458619026
200	23.1476597869789	26.697739547495	27.0375474881916	24.4230145126712	45.5885968353763	15.8022825720269	15.5573531993910	11.7924591130765	17.0482807618368	11.6371260204925	23.4067353991756	6.60271110606252
