# Supplementary material for: Simulated data from a genotype-to-phenotype crop growth model for pepper
Source: Data Brief. 2021 May 11;36:107119. doi: 10.1016/j.dib.2021.107119 (PMC8165395; doi:10.1016/j.dib.2021.107119)
Supplement: Supplementary file 1 [file mmc1.zip › Full 100 GxE datasets/100 -- h2 = 0.5/-2016580073 200 0.64 0.48 0.64 0.95 0.8 11 GxEyield.csv]

	NL1-15	NL1-20	NL1-25	NL5-15	NL5-20	NL5-25	SP1-15	SP1-20	SP1-25	SP5-15	SP5-20	SP5-25
1	17.0075135240789	20.7379321946367	19.6587891575116	28.6923484148446	36.2578497023879	18.100624341212	13.5187044456751	17.154974018251	14.3852021312292	15.7532328110856	23.4961600583048	22.5515471143471
2	28.3412326289296	29.0296718178332	27.9849627068482	28.6199032959131	50.8483361970277	31.688454727006	20.1181738436642	29.4398116757621	22.3053273662474	23.8851495477168	25.5378967986022	28.1187842411758
3	19.7288094905951	38.4205078548862	33.8000945787693	41.0657763989052	25.9159064349142	30.8954531689244	12.4937536575269	17.0331906823018	24.3973253455049	16.5006001411682	20.1498099975058	24.3657247877319
4	22.0052915173434	24.9781152281792	19.8792439765058	24.4648027378790	26.4097459806822	13.7109656149939	11.0407715989854	19.5796977563217	0	5.9685872105707	10.4971600269512	12.1313533311405
5	10.8799939690863	0	8.7523500815413	13.3784239812730	15.4988512195082	26.7718707494508	7.55405850258522	6.50744450527387	13.8971210786449	12.5972777649213	13.8215163306523	20.0368467448346
6	21.715329407594	21.3573514358487	24.2258276865961	23.6954543654437	41.0797536869222	24.2345148349741	16.1063787401854	17.0926950512788	18.4200400356141	9.50525699056722	14.0845342525014	16.9352965954158
7	13.4109550176155	25.5175046026078	33.924062760406	34.6802759273909	36.3682245746580	33.8266922003686	17.8698491725173	27.0197098928754	8.23505181224158	21.1755120730389	28.2056251046064	12.7547229363936
8	26.5049620488643	32.4299804315462	25.1187559807637	28.3913773408594	41.7521255792497	35.9620795542492	9.07576772184478	21.1788154959799	13.2505989314330	15.9835344755484	20.2624897732689	18.6682334590225
9	27.2212586749508	33.1372247145704	25.6938176790645	30.8660742164416	43.6411987968915	21.5041756109468	18.2461245972602	25.2013799670572	15.7618650398841	21.1971095114670	27.5492917053031	21.6138877123801
10	18.5530698839047	25.9186672139547	22.3164193412069	25.8039935108705	42.6517837172665	35.3646021978892	11.0945610721409	21.7950254257056	23.5204118482536	23.0270315952518	25.9766011720705	27.1904645799742
11	14.3705627135104	22.5198272038631	31.9753823926254	27.1793733154874	32.2817931168175	30.1560423337535	16.8566609630145	12.1716748264701	21.2641139976603	13.8460564385906	19.553437980364	23.2986712999075
12	13.7879172369278	10.6927256648059	13.0893986093227	9.62891193442758	17.3014776644599	12.4402722444168	6.02569103081919	12.4575715614886	19.8970757586319	16.3058610980639	11.4678257468695	16.4250467052544
13	12.8493805384936	10.3220416543522	17.9990801626489	17.1447056451504	38.1153904781753	18.4969145389714	14.5577179127489	8.51835274271113	3.40744504075635	8.1199607944405	20.8211934636598	17.7698270744128
14	14.3060680867965	25.4501548089433	26.9938656246313	24.6875076223755	42.3653248700351	34.238441098644	13.7313902018398	17.9206402026603	10.7420491250755	11.5384638808461	20.7815320908550	19.1384525821819
15	26.7574903083048	33.4233724849614	16.3097834123535	28.6633305944272	30.9388743555968	6.86041719528934	14.4823474747116	20.0844120766893	9.65046725472526	17.2228085762640	25.4366942534754	12.5170209258680
16	21.8210427210833	26.0680163239206	18.2261084572995	27.2026823255544	23.8982842934019	28.6900731962161	13.3945910487469	20.4132182125628	14.4910544848808	16.5171473244466	12.7606074605516	18.8248225705172
17	28.2776767701215	27.2858454975872	26.6428324183180	27.2900998723112	40.1421268118264	43.2288445867933	19.4073598428740	23.8923204535504	27.5478260504274	11.71053388936	28.8191585939312	18.5335377464412
18	27.0855542407718	33.9317221690632	27.4762195974953	22.341641797624	43.247998608005	31.4712890525773	14.4194022113089	23.0902804021686	17.7791440843532	23.3799549196485	15.3912275226520	21.1100765068270
19	15.7061128394728	23.22909707842	25.2229236413488	25.3059045812881	38.8637057014984	44.0118666904171	9.7325185190616	25.0033049979070	15.6004018083749	16.6634486849394	26.4845405450857	22.8290128577135
20	26.7431405709802	40.1644863359856	35.0481150472796	25.1112231066752	47.7457963042191	39.5870895682709	16.7532895512239	22.8292740087977	22.2578216532783	22.6407197002912	30.3029808198417	32.0365760082943
21	27.9693214218866	39.212823448414	23.9293307951729	33.0522957954686	48.8182344786024	40.7208780693156	15.3075704993749	17.4617307013119	22.8270594291246	31.6331537994718	33.3273756690389	21.4922558737110
22	6.66021906098726	0	5.35768070441733	11.4643665134581	19.9164563631638	0	6.63539613849367	7.72303763538408	9.7935681920749	0	8.45393639524873	16.9447416923753
23	21.6597086633398	30.3424558094987	16.8820272323145	29.0708894480633	24.8811236346785	29.1975179734954	15.3393833436873	23.9551491680289	18.5943648218272	11.4226482535662	29.7090031964425	25.4596249984854
24	21.5786048578344	25.6855856412329	20.6110672278240	20.8303710627866	19.7463342473243	26.4634400687731	15.2009037929251	16.935840721736	6.0378582249522	21.8241334064690	32.8369716419276	4.50928000814580
25	10.3339241830496	20.4008626871939	13.0808723440814	23.4097377838465	28.5534157355053	24.9842150839508	10.4683928056099	15.6259710988928	8.97801023302936	7.9735672453017	21.2398151190201	17.8708699897342
26	21.5640890940349	37.320118908279	23.8438175571642	41.7682784437246	51.3395346259947	25.5746024192549	23.2365112653651	23.7442670558953	17.1622815803575	32.472967998262	21.7892848020457	19.0070698168405
27	16.128209956325	14.5271891942810	23.3730589615342	25.4022535798353	45.0562641382428	13.1879021508166	13.6652108475366	16.5461938061933	6.89794469809238	13.1155778524507	20.6818097980336	12.6246513676274
28	18.751917442435	29.1922652269192	28.3884145985075	34.6597596578570	36.1956798953895	32.5786175507479	15.4898844158275	21.6881010530193	13.5734393995053	19.9900905748443	23.9716503433423	21.2878934089972
29	20.9035616065739	25.2556131394777	36.5807181826920	16.4397042757435	40.0085426125145	31.9364292268252	17.8984245633467	13.5962387548862	18.6618245825194	12.1157712051843	17.2425461864528	14.0239626948167
30	18.5038314365173	29.8585403897184	18.7227913185742	31.7660654948476	32.4935486018473	28.6147822054822	11.3687905782250	17.3233798309683	15.1388972326010	13.2424785592606	10.6492799145876	23.9826804722655
31	27.1421247545902	36.1237872812827	23.4020557068586	33.3659720443625	42.6652801036464	27.317975380193	21.1517975130208	15.805911231222	12.4818118512511	18.8538108757965	22.1385326370553	10.7014872177466
32	16.2744753400821	12.3287874218257	18.588800377531	26.0198404583911	27.231771730711	43.9880894498936	5.32457448984814	15.8028715449173	16.6442884428128	11.2619706581815	25.2065512228852	11.5589777693869
33	21.7493163818856	37.6658881965480	30.3005473492771	28.3080275619434	25.8707840687262	37.9742289713756	15.7989976087557	20.4770859051693	24.2939369234062	21.2855297768158	23.4059077223252	27.7677749248679
34	16.1620984564215	20.5340509017182	32.3309262124985	17.5493819848687	25.6688866122388	11.6946639814929	13.2808476236719	13.7192868788715	14.6499702979891	13.8528392217711	13.5693548924124	13.6455548467196
35	3.95615297351172	9.26165922938324	17.3440338431140	16.5734808901253	19.4230851945254	21.4380388465871	2.87958290695811	10.6681931232418	5.3978100846219	9.94721944779165	12.4392476112494	6.83212234856821
36	33.8091545119051	40.5282800480628	30.4083293648547	35.3667010911614	43.0209648455848	32.2393213227856	24.149282597218	23.459344090464	23.0574775688784	20.8832726631218	25.0558735302979	22.7033992022539
37	20.0715275559031	22.5016115045692	18.4108354909037	18.0967156395296	18.2060651486582	22.9482298290821	16.5692481904685	15.7858906296117	14.0348527232420	15.5336226535446	25.2876089723264	14.1485084531683
38	10.2041945385947	22.6891989272770	18.3711292003877	19.3661854126435	39.7967154743343	12.395337415618	15.2953205570300	13.2915386869783	4.14194525412674	17.5640983381201	15.5658466774711	17.3295952222459
39	26.7221756004225	57.2916571705135	37.5077957706361	35.3152043793638	62.2806456484863	51.6659254157143	14.9594011920230	29.3924026620172	22.8610073886112	13.1834124169403	24.0308543664605	33.4877991321905
40	27.8071330773022	26.7932320885389	14.1719243967791	32.113606086257	26.4350188424909	23.478738209857	12.6835071401551	25.5283568073490	4.60913297920874	14.9356472122625	24.0358312066949	10.2486722748624
41	25.447544768523	35.4160786333061	27.2936682614213	19.3801242111849	33.4341399152684	28.5403869343389	10.3916181346255	19.2851083174951	17.8746032888452	14.9426864851904	27.6674204043465	10.6089645069187
42	29.5875071682097	21.927977042374	25.4555639984248	28.6844598185779	27.1121804295570	19.7072634764264	15.3636433197631	19.3231035607708	18.3091675674396	13.4039920640674	25.4939759234524	16.5578209223950
43	22.017400172127	37.7819268314589	22.3323745883368	26.6388367723776	29.8264178749476	28.7078973361537	9.04717373825396	10.745409860637	18.0071820658279	16.2801465684714	18.9521050229859	25.7893108166604
44	14.7651689986187	11.9262677413633	26.5034073804276	23.0988764124039	26.7138990321614	19.7083563622489	4.58456847886315	14.9056550523238	13.2777694442741	11.7802646512338	9.86603439519619	15.0506858280647
45	20.3489655004639	32.1278577159907	21.7527405530711	22.7395285373231	42.3356549871578	18.5561904589662	15.6802954208553	23.0564098116131	13.6935894658030	18.7911675668618	24.1929307219898	24.3481670666109
46	30.3724446581513	55.4124104657735	30.4689734652347	37.7296311459592	62.9189910135382	34.2225005237069	18.5218394246608	30.0461340129265	26.8755282384165	16.8519619013714	31.1617657481598	35.8124201290772
47	26.6944023451529	49.6783986274077	31.435408799824	32.2984402510487	54.65179337473	45.6414859667653	18.7026968524402	28.7665227158303	24.644939998709	20.9100496495088	28.1131849517319	29.4824353778667
48	28.2492722859299	32.625624315822	24.4906048967085	34.549350087185	52.5329952209169	13.9285212017571	14.7227267861439	23.1900954129021	14.3863425527399	22.2888709692312	28.988112062872	15.7971288656648
49	13.2404070339253	12.5383348527920	8.47921196275659	19.1280604758563	33.5398586328271	15.6788305241478	13.1032195860450	12.8576685675797	13.2319868192859	8.1039364051478	14.1106409491620	16.0324010726856
50	22.1799455589271	27.2786338183741	23.7156983291527	30.0514555969047	40.9083468371894	19.0298170486702	23.5727298214622	24.7689355530046	13.9210075857871	22.3302096483829	23.5379234955248	14.6737532913332
51	21.3469969407856	25.3747358799598	24.0656485183752	36.8034510626787	40.3289707181629	7.12250110617477	14.6598918942806	20.2225420009375	21.6380120974557	23.380603688262	24.3988196037315	14.1908193681815
52	21.9789919175583	20.5465230771741	8.65895199440104	19.5725902033975	34.7744475540347	13.5164559734945	11.0254427725801	18.9383541257964	10.4885128095010	14.8047913217587	18.9876253374180	16.8504832715830
53	8.42664822579403	24.3864451418247	25.4570654062819	17.881690268019	33.4646989341621	31.4896214672769	17.4499235447676	11.1433628993648	11.6001047060159	17.6586147160504	18.9862436853478	4.88004661544923
54	18.8441860907626	11.5716342452304	22.4065009747561	10.9891551839389	11.2780707781741	17.5501339050843	11.2953701907387	18.7095085276792	10.8379135134122	15.8712835693086	11.3172116830716	14.2927152189365
55	12.9086800621239	6.01226651975584	21.7874025751458	20.9597556349792	20.2858307876838	32.5659918854957	11.1077637599890	19.1228732367814	9.92415127076956	13.7311631101518	14.9970275042298	9.6388019043569
56	16.8281875071200	18.0010941753379	26.1432270076663	25.2019209314744	31.8083703415248	27.8624255581392	17.5559773577403	18.5857127746944	15.7872024889099	4.00419378303813	16.0071532390862	21.0475968189905
57	23.7722841817262	35.8552027831350	19.2235214908921	32.2936403937175	34.4921691595405	21.4413339880082	16.3018309578911	27.285301934313	17.8277868511720	14.1049815408238	21.0353172955375	18.4378660950828
58	22.9842147185313	43.8378807808916	20.4820783533943	31.0493684961311	38.8050782390788	25.099984291524	14.0281669628950	23.1514936551179	6.62813108330805	25.1921007872759	20.4251118887846	17.8403586396346
59	24.8987487475192	35.2101737605137	21.5043945756880	27.6467592117113	50.4911728544537	36.2854019385152	16.3948223519248	26.3144645431428	10.7449031892021	25.9677123110005	27.5470478838963	24.4042563025748
60	17.0800163923552	26.3940583704459	19.8277138589287	36.0177014012663	38.249211838779	36.0083598313185	16.6500716217881	24.1710761598285	12.1370017586064	24.6489139723806	22.2853890910600	22.9309976494548
61	15.9616155348182	29.7985458391817	28.3568279155885	31.5299779717126	31.2634571170835	34.7679111293502	16.0900720368888	23.4287358314414	23.9323155755007	18.7326610462238	21.8272767638773	22.9194423174990
62	16.5699923540394	13.6562997122309	4.73224338824632	20.0442280885544	26.4979395058818	8.51569738233398	21.4800234690611	22.3063735629501	11.9826067083693	17.0710224728548	18.6602952905622	24.1782125185986
63	24.8163439768002	28.3283742013070	20.1341056434131	34.6865307392867	49.6527352026353	38.8238526959334	16.7513298179934	19.9794034160347	13.6719885510071	15.0003744690984	18.6932557899797	22.1691876375741
64	20.9033753051930	33.6740172754649	33.9682703761533	36.5413523665295	48.7795241541893	27.3708448883608	15.6072568703872	18.8535354403908	22.6973290418849	23.2784454474216	18.699003852476	17.5591853268949
65	11.1522483453838	29.4876589887345	8.76891820088864	33.001201104364	43.253750261523	17.5920848038921	14.6913018795212	18.3850748865320	21.3107067879563	13.7159949475732	19.2290110923151	9.39247851329675
66	24.1134955596784	31.7591608257968	41.9499239985943	35.4946856489611	47.6659699789519	42.1781202325356	17.6082958113045	21.9076314453667	21.4320636837693	21.945470298649	27.8601442480448	22.396134969063
67	19.0022590219648	14.3782307155760	27.5956200841599	27.1379364391901	24.3582920584589	33.5801030136179	10.2569605305162	10.2166497009974	13.3574970100692	18.4429684837049	29.3122798088898	14.2464318568382
68	29.3944819935063	38.7123187318491	38.2421476363560	35.0249747501285	46.3016341733402	48.9372658843679	11.4843695328103	23.2170902171866	28.4909411688219	22.3612532981418	28.5629708065501	22.1476217509866
69	24.7213630636779	37.1867467040364	30.2222838362395	26.7202372435313	28.1699972885391	51.9131002568904	15.2638954204378	26.6843776526449	29.9761792773756	18.8487598697817	28.0795137466013	33.4503646311700
70	12.3098900392920	16.0791992845405	0.0417405248001881	18.5554075202528	18.4829436085831	17.7428956421473	9.70294031822082	10.4892763665384	10.4167257267494	14.3401194000571	17.3094828910042	7.52756516798918
71	29.7979380351340	38.1951923606345	31.0565450104486	29.5048940772518	40.5774496033106	27.9974020134707	14.3547906452085	29.3941530562761	11.5564290732833	16.4751822778429	21.8517407794069	16.9572335326549
72	25.3010907493911	26.0604454134296	17.7396570958942	21.8572512883580	18.9776199736030	30.3377400226892	8.91515054765098	20.1702123567076	12.0944676123328	9.5367148672583	28.2325660662091	14.0404186728081
73	17.3396093491885	15.3665277543932	16.2282773553251	18.6178508872118	28.1407022291232	30.3089106929235	5.79510219267445	8.7195913028952	18.0777755851802	15.7217455467067	21.1989133858579	10.9208946411891
74	30.4335908669721	38.6638086720835	25.1638410122787	35.8175873289443	49.9667710658586	21.4653685752940	17.3753646550668	22.8331150052184	15.6065224204860	20.5550171079625	31.8637296545872	19.4753572513376
75	22.3907397339347	34.4196836488066	23.538890004763	33.2646408958123	31.0809914830086	42.2691093255597	9.1243400054274	18.9564438308666	15.9191987863129	14.0367738186479	23.5456951910119	19.1432385169324
76	20.7388649952426	20.6068344515256	24.0017134091754	25.3147494118384	27.1018926495272	15.563397199658	10.5593819541174	20.8685228513366	17.2930033961955	16.0219979674291	14.1860311457133	12.1922318331445
77	21.3919902014663	16.3336725272398	13.0257226002641	27.1423641809276	23.9555416969142	30.6636692889192	11.1469672075239	16.498709920404	11.4257308044141	7.7462105588655	20.8231079030746	8.7637255154842
78	21.5694306528816	19.9010662396219	13.5916663351997	17.0000142484749	14.0919034908190	11.5182571714000	15.7655072645892	7.0812851813873	10.1977303622895	1.31910578383001	17.8050223247217	20.5317794008488
79	13.8592241542692	32.3977365996728	8.25986645673417	31.0102541509606	39.4012842188071	6.02020775608138	12.9490292321964	18.9013413561144	10.1382019405950	19.7821001911496	11.8661405223675	16.024264774773
80	16.901277994334	20.3386942666073	8.91967413780815	28.5511852869528	11.3113227852014	29.2503265683663	11.8020306334573	18.3125554292585	17.7321823163135	14.3515084906121	24.0862058528749	14.7802618711194
81	24.2530358638736	22.0867637615385	13.0141182394703	19.4128033754503	45.5201416970514	17.9296408690548	13.3838110736764	15.8009485915204	7.5026907989714	17.1409266614576	19.6412839990177	16.5800159739185
82	17.8236297000758	42.2903372623118	26.5120550250605	31.5609066028545	49.4222388604623	26.3488558387421	13.8107371091932	20.1617734069840	16.0852912278642	23.3092205077524	21.2707830747133	18.8567839886794
83	11.7723790127492	33.5952870178939	18.7160145559337	28.2212523355973	35.7818732230726	31.5441413225224	8.84258223780343	20.8796994714020	12.8539021485602	16.5526547849643	21.5279481903189	18.7944236963404
84	24.0873779874147	33.5873274516056	31.3860527293208	27.2783333584462	33.2889073169309	45.6205074666065	12.0105223010859	29.3245672307165	25.1206009000083	15.4794875949635	22.3132927553337	21.4267680612083
85	10.2725517890120	7.39284469872178	24.7411071339908	17.1968256223141	33.3998739479166	21.2999477655889	10.1759755177622	10.3535149429141	14.0775722374334	10.3948406448865	16.8667710018196	16.4146674011540
86	14.4184073081733	20.4341370494002	14.8124676146411	27.1479302668982	16.0848219524300	26.6175854143639	9.32022487541475	17.9542875371669	7.8641706579165	16.0762727672413	15.6717244795986	20.6343143819614
87	15.9569769679144	33.8188513354208	14.9268347445003	29.9718379623542	34.5485586035471	34.4286535123604	16.0284986329500	20.1533180324873	13.8332275600260	19.0194630310624	22.8364866819619	17.3999642948193
88	26.7129710614566	34.2888789787611	23.1467332613176	43.0558595308389	30.7046726720938	23.2886451394400	14.6648836419428	14.1958839672574	16.0709616544510	23.7303251224220	30.3138426057062	22.6803150984580
89	28.0454015492814	40.8911540524555	40.543888691617	36.0330068894322	39.0390423279288	41.7471794312172	13.7262268430341	33.5354136097456	22.411185216033	23.4441804931746	30.0969142756701	23.2698936571782
90	18.1932577313131	39.6794071403532	28.6708300269678	32.0265427753304	22.4382994110673	55.2204244440632	14.4768636906420	24.7925221564317	17.3188566638872	14.6169253474522	22.5449783504148	22.2912915491738
91	27.0199004519843	35.1356502744412	22.1722007460842	33.9370547503738	41.7570701386562	18.2873389804493	20.3091159454666	17.722861052344	16.2818432113285	14.8949003015099	26.3568126015206	13.7201174507953
92	24.2658702187879	31.6840867977295	32.0707735247630	28.7768909408787	54.782266846782	32.189579645207	15.2419577634307	22.2573611889044	18.802786441103	25.7169925664104	22.0725495289322	27.6418096128747
93	15.0592314013835	6.76801869003678	16.4320657841400	13.2732409856796	19.509933431156	14.9753066386658	4.49136705271526	11.0371747953568	9.77047681050082	5.33378784516916	9.94744838030963	9.91061986242996
94	20.5184226552334	28.9974287022972	21.3376229176375	24.5883961789928	35.1881225871622	31.975104629159	10.9872017257938	19.1226979208622	20.1891016384662	10.2461170252055	20.7291086160281	17.3496526893089
95	32.8850068048304	36.3668511115962	26.0193656075616	46.1357111237404	34.9897551300263	44.2811814381664	13.6727217998506	24.9514228304446	13.5957156574731	17.3499646746948	28.2806546468776	30.5396607907118
96	10.5453134540672	31.0313423108313	31.6042779097625	14.8123429427437	32.5632987808557	44.7099233267391	13.1524428262787	15.2523091618757	20.8677062424677	12.3764642117606	22.6752913925195	15.7399163080562
97	22.2523154745656	18.5576041046549	25.5934386384446	24.9260409468684	25.4436561848701	27.6691411268902	19.2183630790805	18.2369427907775	1.39111926728123	9.89375444845706	12.9147271942913	16.2379824775189
98	19.9344390698068	12.3728849743432	26.7200064750253	21.5595002115302	29.6575648926461	27.2549172467678	18.5600027817579	20.2833304355026	15.2970877610380	17.2901595272279	20.3513012910319	10.6662098047102
99	27.015162172924	38.246927161733	31.0094547706772	39.8627916504881	40.4551867302591	33.4483439271682	16.3535690814531	19.8620678836948	13.9639521670733	14.7123750908829	26.5175004418766	19.5573392356491
100	17.7069575676515	19.5358476057577	24.5239659387366	22.3931879590665	25.9917623677292	21.1239847719235	10.4666795143950	18.1513189347652	16.8308973192257	19.2085348236193	15.8260159302682	11.1458043504949
101	14.1573317310838	32.7135683343722	27.9425028420612	27.7829180536377	44.5348916281728	38.1553930409181	11.4703789748934	20.3531457579320	18.9168321513954	17.0174524621236	22.6320979363014	17.6744685712164
102	20.9076446308304	30.1731746131724	12.1519726679247	31.9786291425013	21.5043785385158	24.3666507302628	11.5832027750969	13.3578190257291	11.9828740462879	11.4089471267381	18.1834661120197	7.17226640696032
103	25.0561695777983	49.1169998207056	23.5919066190215	38.8493632082566	49.8640304825793	32.6931757428191	21.1948429895408	35.631187144892	22.555428854379	23.6090284518413	26.9455766075918	11.1235988906387
104	11.4873879105687	17.3795135309189	15.7796127008738	26.3638547362153	20.0567524227727	8.13456210799617	8.6050486321593	5.89372064004463	8.2142136346438	10.3429945278771	13.6354384452338	12.2908825406941
105	29.9615314591404	32.1260572042112	27.2762227202734	37.5272316462911	48.8315040224125	35.4621691237171	15.7455220412584	26.7349104336733	8.20407906260464	14.8221693329981	15.3346365165298	15.6123287690521
106	21.7061531166008	10.8247342154211	23.6166352001568	17.9688086216995	15.0110787522372	17.1541094791714	11.5457413976039	11.6235533515954	14.3796358927784	10.7207596329066	15.5388647380215	9.01071045306588
107	21.4441574057701	44.3503454771048	21.1037468417434	39.7974603204615	31.1870976235476	33.8506643169819	19.3436958179317	20.9398417863107	18.0093406576664	23.5760605627558	34.2688665629137	28.8703761377775
108	19.1484855456316	22.4981144369549	17.7930878702574	22.281527150139	34.7728952245479	24.0204780558367	10.5571953211959	17.9275800024248	13.260408637986	10.8594373283846	29.1875615664516	10.3564235994024
109	17.5863453193537	17.3293374719271	39.7047458098802	24.0530785204395	40.2875236199073	43.6131594628849	18.9997559619634	29.7313244085506	20.4804410457574	13.2567488267001	19.6559209571584	14.2512707963409
110	16.2560755898145	15.0492671468171	2.29445980173429	20.7855211076496	18.6614622514828	11.2170544921137	7.78560604573828	13.7143997566516	7.20556736506979	4.24999759850352	14.8436562926507	11.1810499482915
111	18.8797513328673	12.4604087058765	12.3693218399478	12.0036852021287	35.2206364739595	30.3074214423035	11.1820079545754	16.5790871573364	15.1946338377788	13.2010657515043	19.3515770272229	11.1845253805289
112	3.92249801053836	9.53557940333439	17.6036151846525	15.8230130763178	24.0338108270276	21.6459794508053	8.85245726334946	15.0517266855370	13.5503017331406	20.2091435442539	25.244146151447	12.5439710830836
113	20.2614409531731	20.4616972422375	15.1062178727191	24.3310869689106	36.1527019049108	13.4564232449536	8.09188316646767	12.6670967039063	13.4372946922202	19.4824592535019	12.9253083897821	16.7117412952903
114	25.0239676397277	34.8662647182111	16.8499758009227	31.8231362537465	43.7426735364607	14.0922764315771	19.3739117865381	22.4561759768101	15.1538906306663	12.2332097447776	22.1910737748137	17.2988961936518
115	26.2929279427160	33.8942209344701	24.7030737157658	28.7134272904752	29.8897125546434	39.4228506074696	20.4438132113973	12.6787534625132	15.9249530052989	21.2064810827397	21.1934195791356	16.3338497543127
116	18.3762176620305	31.9731142756372	8.72372521253738	21.5758377421366	21.6944755982289	18.2587315135930	11.8831218635236	10.5084272807199	8.44121643671862	15.1173087954275	22.6232467616374	16.3099545572982
117	18.5978926959734	33.3499933924270	24.7504062047957	32.4748349183803	27.6749250960756	31.0505341445025	9.42252306788112	25.3717891642026	9.65127284631282	22.5145644351467	19.1261397211803	15.3626400848432
118	25.1684344146322	20.9639111423936	15.5570563310128	23.9990234404291	26.9514362304764	33.3662626277657	9.19393198490014	14.9952255661808	8.56289173199627	13.0656614926146	23.2020883841943	27.1085878086760
119	21.1239990911798	20.5871905997631	12.7470272943588	24.3504749755602	34.4412462739877	5.77502713107065	9.32454609817141	13.8137820108106	20.1845181539108	18.2059196281158	22.6253264177126	18.6423382276083
120	17.2108881065285	8.72810273717084	14.5014636521382	8.55686899881408	27.2990792072856	25.9251488616119	6.83019733086704	16.0173224912588	16.5365996936344	13.9040339812679	13.5177601591939	17.0603138581992
121	8.49357129200272	28.0949988211719	25.6713967646720	23.4767401290615	23.1216171863206	16.5587597932509	10.8563110124710	19.0143275581203	19.7621830713734	15.5576727973818	7.6737444638993	23.6835109391843
122	31.0310354562806	45.1177048772164	41.2119466518993	37.8392546513266	49.4256964742295	54.0791902986267	20.6827721053774	22.3025936234282	18.1249695094670	26.9001604771628	35.8292896125558	34.651939113976
123	9.77765782835839	21.9534782280173	12.4529877020341	21.8219161708169	18.6188229856878	14.620900127878	11.6108165166897	17.3376352684041	14.4328760811571	22.1633434536498	20.5949639138719	4.85316310613933
124	22.6547924561803	41.9980944039420	25.03276967604	39.4749257744579	44.8965972920592	50.7298410460753	18.7179217252373	24.6172834604	20.3896627513968	15.9928188650587	21.734623871825	25.8286439429922
125	17.1350511041551	26.0764920198561	14.7225077017715	29.8879449495254	26.9461131348979	34.2925308963251	2.71401153995268	15.2641505820999	10.1941410605892	10.4238521295110	17.4416007508772	18.3839601390509
126	8.92321615584082	18.647818018884	12.5954193374979	15.8672090441119	30.0706164433389	19.4754550913771	8.71085701418051	13.7530452687304	6.10894899086177	11.5729300762735	16.1395879577780	10.7763569892923
127	14.8797319619164	35.5996747064144	18.5643221843034	37.7350162461722	27.9377809470577	27.5651830316051	21.8273756668471	26.1281975161004	14.0091185902395	16.9293271910485	27.811344748131	1.26566268219676
128	22.0311375344752	12.7751958461189	8.35785839888475	6.8339748940319	25.8408541728897	6.94503870524844	9.21792651350006	6.90324665843593	16.1221223374613	10.7216239287193	5.8913006009948	9.53948277405929
129	25.3179186223072	41.3061422216997	20.5050781587687	34.2074439655103	51.7645473541699	29.8436122545238	22.4232802119535	23.3190899463388	14.9866364589281	23.368417297523	17.5198988738292	16.9995726085472
130	26.2976330719688	21.1336750941639	28.3372479727014	22.9501245128271	25.5088866161857	28.5100592750074	12.6919938572947	27.1308626040933	8.80804447600837	11.6922732608042	18.8200577534264	15.3615199879661
131	18.5203423195194	31.3178334139885	21.9483215151718	22.6169692232823	33.1839622018519	20.7846499138914	14.8261170866800	15.9916652356529	17.0204102291462	17.2540414197109	28.1723378390723	13.9812415518035
132	17.6044595950746	38.173748700927	22.0173900132161	24.5641871762097	40.8783300334173	27.1834628838105	12.9573840925206	23.3017788928229	21.5853954956775	13.3320467799305	18.7395086110792	11.6651721023636
133	19.8770427788879	29.040170172208	20.8644968784976	23.7744239653509	39.8923854742	26.8724404230589	12.3511933851761	2.46135908735007	19.1463889028213	8.07160248361654	13.4109619969479	19.5642446286692
134	22.5391836273352	13.8646316502508	12.5895857830186	26.1619456748337	19.8954377548272	18.0486211540883	12.0679679846282	15.8969495048832	11.3856735033504	6.0327537940369	19.4517917505996	13.7994110674889
135	27.7861572004664	50.8621058786144	36.9854002439896	33.7347272031428	51.0369378030167	49.8783561299208	16.7170004200526	28.2586109221014	27.0401019537482	26.6603183540151	35.5842992029767	27.3882709924386
136	17.1405860325494	15.1153290740238	13.9290951161558	31.1602950808954	8.17902720910579	26.0723654913464	10.6107803437471	13.5003243314946	1.62620823585376	10.0614148005524	11.2518808743822	6.96928768921278
137	21.1737952181691	28.4791252889864	23.8994541063448	23.9910254642232	39.7569648742675	30.9195699969068	11.3956301258247	18.6752227040125	20.9644057991574	20.2843529093661	29.1928184099406	16.0513084174315
138	13.6181020104200	27.8128984183825	22.7059501541483	11.0599383341959	26.7978918080113	26.9736871149537	7.91346119200594	8.90265258097813	13.1515783085420	12.5312253762832	12.7809422673786	15.4304055082633
139	12.8853763048798	24.4595388827765	27.0115220685692	26.5259932596588	34.0843601699065	29.9459969009619	13.6284146284135	5.33103221495930	16.6496524971851	12.6851551086003	25.9857204296151	33.6719880344312
140	27.0832630503179	22.5046931244621	11.8494471053446	40.6113406950804	47.1978829460213	20.5224415729374	16.8659748972342	19.6497716098159	14.0262254616216	14.796524343207	23.4105822277775	17.2709879543953
141	21.0046253000996	33.7990207259808	15.9935189586002	26.7388112595969	42.2266297728419	22.1990563455412	12.9515937900825	21.4829057518901	16.7951568595605	13.6574231593013	23.8811158808651	21.3479728681944
142	12.3558600656435	27.2212928952127	27.8842428451862	23.3304522698732	20.3691024590833	28.1101405859551	7.96470164281008	20.3059067198534	23.4626678098646	14.7582351827932	16.161627010511	27.1846007620753
143	23.1395838572507	14.9623080666890	17.1202389050188	27.293755983515	31.7036189176557	17.4827661072138	14.4233848250662	9.2132229315617	18.2529016305395	13.7409725582497	21.7705404507928	11.2936791090091
144	16.0718566278357	18.5269945050571	13.3860719079569	13.880508676561	26.3092007767208	23.5877396439870	11.1004829991472	19.8353647230235	10.8520412227922	10.5072794197459	9.10458981609403	24.3772723730127
145	23.8620185390937	25.8549382678716	24.0767677494295	31.1660870200162	44.0321056770203	18.8353364272089	7.31009330031522	18.1897175618731	13.5928827958868	12.2565633056165	26.5100955012722	11.7503579765549
146	19.1253969276752	20.5208485435338	15.5397228492977	25.0641530351864	33.5203521014639	23.4972004108999	15.4249716483199	12.7782997983519	3.64830115177234	11.5963329098411	26.6586397694167	8.39793702646806
147	11.0354427675348	20.9663483724356	16.8521690899069	29.4080466003018	10.3536956264618	15.4099672824791	11.2055441269040	13.2094724052056	12.0359405351952	12.4064845969037	17.2656507981365	14.9047630390733
148	28.5258945484609	30.7384856629168	17.1989743958491	25.4144518264472	46.3232147451626	32.2410489146426	20.1524729625314	20.4783872844244	23.8906311364286	23.5484312365842	21.6436722929413	20.5566613669452
149	22.0554059972379	42.6159604656378	36.6599329089954	26.7997639274062	52.7157467998412	61.4847328826553	15.3480825588104	27.8808851297143	22.1352367314233	20.4202902153222	37.1022963735366	37.6797674844885
150	16.7477218931766	36.9697384619525	27.9126786656237	29.7629070475395	35.5785355336903	41.7487446148308	12.4795395640148	14.1056955572684	26.8821124511496	14.2257722349757	31.6935068378197	23.1805292352511
151	21.237353713855	33.3462445128422	20.5578970409413	18.11563231299	20.9136434164430	27.9517214176723	14.6654175019073	17.668119253258	18.9904853109192	13.669170079412	21.2189355295445	22.6742769417048
152	30.5389735654585	35.8734047672095	35.4346863196289	43.8427724634405	36.7490106566283	42.9975831067299	20.775291538801	28.5429013282608	21.0291973625917	21.8671023804913	41.8561275948227	21.7922746931032
153	15.3031331643394	31.9437499304556	5.48003557718086	27.2670701259923	37.5419209966702	17.8270114757982	15.0615441518335	16.8086242186809	14.2188484029796	16.7826504572596	12.8223647564218	11.7846337824099
154	13.9730779812497	22.51700962253	23.2465240893698	34.1569818481655	34.2295131333249	32.0161671904442	8.11881049840705	22.474398323502	13.7481235135728	13.7710863612118	16.7257316300415	14.2339455314509
155	22.6744949440886	23.7571099279623	18.2187014503824	26.1444902209154	52.6591653543982	22.5563278543597	21.6527932353764	21.0255970391773	12.0159498982558	17.5787813948186	25.6567333385404	20.196483105339
156	31.105163748057	46.1892108610966	35.3934017944762	33.9860172003167	54.1189040990792	53.3092300284983	19.7387051101869	29.2630784720972	27.9596266021214	19.9966493466613	40.606498799318	25.0670257910547
157	26.7136364993854	30.7416976706745	31.9929205068771	32.1022168157296	34.8720068105351	18.3244410281346	16.6954078646309	19.701697040448	23.9163941757045	18.3310941855857	19.6141259022224	20.4675241915644
158	24.5952289284442	25.7926386221542	21.0035728776062	24.1727635595415	32.3763417305224	41.564236077173	12.2860847618314	19.3539473246346	1.66344282393286	14.2223650745502	25.3692152006135	14.1661142195211
159	15.2607186726776	17.1901057917366	8.31416704402803	17.3385968610738	26.1292845190938	6.8788415683236	2.07543822522505	12.2483135841269	14.7669381120000	12.7096679493995	15.3307315060469	16.7311656227106
160	21.7290783486893	26.7177758283549	22.3050826708417	25.0468575508103	48.6440517486142	28.1955037241666	17.0260523747251	18.3179700941114	14.2284812552638	20.6909615008036	26.3075856274944	22.7126310809404
161	28.9221375780033	29.2951614033848	9.43530065869746	32.4903753270422	38.5077147312561	32.9254622357185	16.4332549470887	24.171544638112	14.8637829431751	23.9171901065005	26.7010027170316	28.7919129984921
162	21.2319304662985	33.3101846166766	17.4842437690852	28.1483281684561	32.8448609602094	26.6108723707096	17.9316361580355	16.0365877923446	22.9500702303721	18.6750620988517	19.3976655365619	20.8989593519081
163	20.5607432838450	32.130783490821	8.48737217669965	22.283152459917	28.9253808369865	17.8159764735362	16.3142723928659	18.4483595384454	15.3411097502519	11.3356358581408	9.77030113580061	13.5188890831082
164	23.6008914285437	37.546979813645	20.0737074078027	24.4614104170487	40.6558551056882	36.5710793841191	19.8488951569233	16.2738778408515	19.4004208672393	26.1896087916263	22.8646038764445	17.6444243287959
165	29.7875593431277	38.6539066485006	24.3493001184055	39.2216607787472	33.9292547365096	30.4932411430066	15.0950655325622	22.68334808708	19.82512558619	18.5734801359462	22.5206576633514	26.5653926350138
166	16.2426775454740	15.2045476800468	20.5107709862654	16.6817323865195	45.7865292214963	25.8174175345319	12.6384448214806	21.8069174038182	12.073902381207	13.8138267766395	13.4740360069042	17.6163789964001
167	30.7696095874976	36.2231756149335	16.5011161968345	31.3480580511809	31.7000776833089	39.1738845223856	6.60893448904052	16.8044664324566	18.0490645674682	11.2072457206439	22.6546007326655	18.6916646091051
168	25.9293834146422	26.6568590187162	22.8947011779461	26.4977205646986	33.4571865958632	44.1590561839147	11.4525362869833	20.8389732711858	22.0845508876045	15.4372416285208	19.9036345764304	12.4820154626938
169	15.7022033186085	15.0759558603683	21.7070573609046	24.5829232330325	32.5708510553621	30.0563829445147	10.7759000182539	12.1884693129998	11.9701055190615	13.7020034684603	9.90842651767631	9.73687039550419
170	13.0765932880318	16.2914115410319	19.5225998063210	20.1184834665820	38.7474453545426	25.9023729964128	10.3183000567346	17.0009610318680	19.8728577854778	13.6917607217337	20.194967249051	16.6972953005502
171	15.1757983130490	13.5328241922178	26.2777662114619	29.9285076959972	25.734434354699	24.8107086156321	15.3613694491169	13.9289920022151	8.99478375366166	11.0838124811189	24.210441563756	9.06239278513415
172	12.9591342943898	8.01847611359005	22.495580710419	14.6794278453102	15.4097459118569	18.9038561359377	10.9664522102062	13.3899494150105	0.062328815357457	11.4521163623651	8.23825272763389	12.6703578809475
173	17.7874022517929	10.9392168776173	14.3670500171829	7.81635470235755	26.9690883952468	26.6951202301818	8.91471244110584	10.7014596667408	5.85720933550537	10.1328653480099	19.6319477013316	11.0193933335544
174	21.0266733904226	24.8426565264831	19.0756904967081	16.2164687822733	37.3688247335512	23.2228811379253	13.6086570629278	21.2263758466041	19.0853308371659	16.3865347547371	19.3534293990156	10.5161475549249
175	25.1196719736523	28.0714976260228	24.5595442922043	29.2428462248977	46.5170373524058	46.2287499927463	20.4513203440077	19.3202059217007	23.2050499981331	23.9337608432815	22.4498537038719	31.1253993955153
176	22.8212902588736	21.7351465225780	17.0476089673157	13.3938200325887	24.7537808357580	23.2447877422424	8.56310781701597	13.8297193103644	14.5679402879391	15.1297573951105	20.1562033380632	12.1733128521101
177	13.3809123708397	8.22742094017883	15.0818249641294	14.1720589484056	28.9050404270555	2.77709925755353	7.92721837871894	13.4819889137809	18.1110473140828	9.65736771513114	11.0656126333361	12.3234666663094
178	19.1450681726038	26.7986893785970	18.8167809380955	30.3269846683853	24.3206368844675	29.5241454235096	13.9816972178932	17.3005051647353	16.9477486575955	17.2552060219372	15.5908006781075	20.9885132260385
179	20.4689243613854	42.0412110761354	30.2469284719861	25.4651060896275	52.0246364866203	32.4417130166846	15.6420194410981	27.9317861617329	30.5669772972437	22.1668471497171	31.6854880556143	27.7862523286394
180	19.0764624799402	39.5619455903112	31.9781643813095	21.4985603249399	41.8090938952969	39.7885573549464	13.5069969510091	21.9410482780470	15.2294902216607	22.9163432748343	28.2042747493517	20.8669059125949
181	23.1792713869032	38.5914356884334	26.9997518747668	28.6771308045309	54.9357936114548	28.8610822019496	12.8464441909867	10.9630038346217	23.0172888890993	17.9973134843258	30.4454525484849	18.7873908170542
182	23.1659238167896	13.5071305764950	22.1930963122982	32.1075710997856	24.8061742493815	36.2257697757255	9.64525093004433	13.8994884845517	15.0239528302810	17.4359446132445	19.3566134307808	19.6649953030113
183	11.5551627564761	18.6616703844445	15.0051138806948	17.2438587685554	22.1211774647992	22.0185600048031	8.1091972612415	16.5115491356358	11.8971356735940	12.5539727832006	20.4690265513751	7.77026585662128
184	22.1005326835327	37.2528607140521	31.2721010643614	35.7450337210124	57.8134759206437	50.2479463142401	13.0198074359792	22.2892966020814	20.6256199905785	19.8769534238516	24.5055572245816	25.269536896146
185	15.4923941666771	19.976574359851	15.5925515721201	16.9789279689800	36.3187320442168	23.2800947764731	17.0295404235808	14.5042727049711	10.7670788659458	6.62683193803515	12.0327300102949	22.0185697184487
186	22.0819097153971	22.9784977476533	18.9436195810918	33.4554188887173	15.7576298169045	25.1181711654013	10.3901538000352	25.9398547830019	9.904019801909	17.7333303868353	19.9946599407197	5.02973604294535
187	23.4286290592236	35.1147037222381	29.4276567449777	30.1156220250639	50.2827405010967	39.7643618100227	13.3941039061951	24.3657861633626	26.7909224491763	16.4742117738438	28.2188652866004	20.5483040602126
188	12.8654562714354	22.3150277346219	12.7499950814022	32.6325708154997	5.09314900690311	14.6310706598612	13.3152944311748	19.3325917475718	11.50036987687	22.2698711862333	17.9269491689217	16.6668834520636
189	31.6464268780391	42.0472828592242	12.1589044772499	39.832564981356	34.3558733937777	18.5499242708765	18.3293163640525	19.3248703840726	16.6987492127758	18.7161496101242	17.7532334311791	13.5409877650516
190	21.4666542380719	21.5849792848504	22.3033922576813	29.4018302997221	28.1525801794880	25.3758735068304	14.4771673337411	19.7030283824353	23.904835194238	15.3026466127643	27.419225290344	12.7639820053831
191	22.3368236524561	23.6456927301786	11.4820580334555	38.6032691899962	29.4863633600983	16.9475628119344	11.3231038687643	15.7646399770418	9.79489193639051	10.6855182085210	21.1980065904020	12.3418891324717
192	10.8575264908196	21.9265903340342	12.1490411604399	15.9807806778936	26.6127097598814	15.5942153656372	13.8704021120070	17.7093931865696	9.25927938556985	18.0707882633001	15.1727422081716	12.9418062837748
193	23.9063185044588	21.9635298870731	30.9653674246574	32.4166688145857	25.1803258434461	17.2394813648331	17.4419843220929	18.9341908035039	8.81865205057163	13.3926794234523	17.1865883686555	12.7745642517319
194	9.4191345458941	3.68375529114534	6.51522411431116	10.9997230890210	26.7588976468580	24.9930312451293	10.9194099836592	6.40082145553319	10.6562741133655	11.7006689238224	3.49245559741564	10.2458295518137
195	30.6074372176738	50.6579683564603	37.1660572856963	37.7412364196544	45.8042512365636	33.9190118241134	22.225628207494	26.5157110065699	26.3163709146560	27.6515277112438	23.7927469764954	25.1797655311340
196	19.4476082429069	23.7203496432271	24.6359026244922	15.6128618321163	38.1050510647723	16.9167549269600	17.1476544402276	15.7715752669863	13.1863610212936	15.838284015331	17.2143834614867	21.8879931169437
197	11.3428024125574	27.613221067975	24.9997363754852	9.88958298645396	36.1618771895571	9.48012934041554	11.6405005103829	17.7679855030539	10.8655619831435	14.8329858076581	14.2675315648582	10.3913559100855
198	17.1541786930747	23.2240855519065	26.3180269677112	25.0265649908260	42.5874547665827	37.207829107604	16.4580237208582	17.6278140071137	18.5169113976036	17.3200508354797	18.9691831354427	15.8072203733874
199	15.4379795893745	30.7102391487477	27.0112246001084	34.6628427028196	46.7479991801677	46.0530698016379	17.4896446780179	18.6311101219893	26.9592830452943	15.3733497181309	20.2602312384528	18.6557651499299
200	22.5497537900790	37.7569393203387	32.5435312670404	27.9184494734691	35.5877819555151	38.9083433882495	14.6829627939288	26.3188506723323	22.3082496341417	18.3738269943725	23.7322328411194	15.0525507733644
