# Supplementary material for: Simulated data from a genotype-to-phenotype crop growth model for pepper
Source: Data Brief. 2021 May 11;36:107119. doi: 10.1016/j.dib.2021.107119 (PMC8165395; doi:10.1016/j.dib.2021.107119)
Supplement: Supplementary file 1 [file mmc1.zip › Full 100 GxE datasets/100 -- h2 = 0.5/-2115114760 200 0.64 0.48 0.64 0.95 0.8 11 GxEyield.csv]

	NL1-15	NL1-20	NL1-25	NL5-15	NL5-20	NL5-25	SP1-15	SP1-20	SP1-25	SP5-15	SP5-20	SP5-25
1	14.9891062299651	16.3873212746556	9.98970625859397	15.9191859600543	21.4660945005037	29.1957997663288	10.2934476735439	13.4108290811956	15.0089637373735	14.7536748507020	9.88000860272103	22.6027773196412
2	24.7471009002210	25.9868284580320	25.6045272720105	27.5596383469905	29.4747499974659	23.0126488196721	13.7663626258238	8.79578010852817	14.6296512232709	12.2908476928158	18.9145375202787	17.8638645196157
3	30.8801149766098	20.3776375388924	11.2519901463651	23.3169686017566	37.0257737824920	35.6838906334201	13.1538872683199	14.4994154046034	20.6317911578987	15.0199809810085	15.4701203785308	8.53029122256111
4	23.1019425714492	16.2682207362369	18.2431269294903	23.1072057450648	30.4121625227911	0	7.795591851801	13.7769875153923	14.8528876180939	11.5878964580665	18.5062875858572	14.726257072986
5	26.9877772530207	43.873155007485	31.8901873925133	27.9454581444752	56.6844941166075	52.1723551915902	19.7298243021402	29.8265395374548	16.4877224395430	23.9859509276151	22.408580057513	24.9146662242158
6	21.7382487468292	26.9789067190671	27.7245347394284	30.8856182353563	39.2472166511096	36.1984740526068	18.6117744776493	19.4620584779573	17.9172103508050	13.3119645861542	23.9650882310480	28.0661756831405
7	12.9575286007979	30.8162461120139	25.1626162115374	25.8877601360203	24.6892635204869	20.4927945963982	11.7077915148226	20.9009463485621	2.41633791920243	12.4584172446770	15.6763783305250	13.9979044839232
8	13.9087920374374	10.5940054407769	6.61391351748015	10.0124274880884	27.4724725109234	0.752893682909216	12.7474739726369	13.8991027851716	8.46257345055884	8.04502377207485	13.5026146460574	12.1620470691667
9	21.4870478996715	23.9162808759477	22.0716786173780	24.9603886384832	42.1089225196498	34.8846220699604	17.5570513640811	17.8228317914567	11.3725011287798	17.3410402276671	16.5913231027154	12.834488460668
10	22.1272107104069	24.2005827310483	24.2607843613738	26.4671644887938	44.900202789429	19.4051560678328	12.2991360596867	6.4812273799229	15.0757438814439	13.4915320219558	18.9530916003503	14.0763481364329
11	6.69334723403058	1.24154899191475	7.96445240812661	9.15065881958562	16.3590825219391	7.73002005728	5.32879226113195	8.43371184767717	6.79091574230793	4.69834768155952	11.3751529167512	18.6030298022434
12	21.6212582673735	28.768440362024	22.2011917438278	30.6875116790614	29.9220925974636	24.765190793419	9.36800164825353	18.6055589105319	16.7624966675439	11.9763372740193	21.0749909932910	12.0928757931439
13	17.5338262387601	19.0269693700868	32.5646083230457	21.9999255164541	44.7019492106094	30.9200464775948	15.8948602637495	18.4528142687906	21.8268664776453	6.26220214612054	21.2130641832202	16.4697262337306
14	32.5134276454285	47.3962357526583	28.7157216200087	37.0977759333335	32.2855726260366	46.9833148879111	19.9169048454153	26.2991657107322	21.6331136731363	25.3426782537465	23.8504221862845	17.6665874001158
15	22.7277130269253	19.1608363256910	7.20841190559203	19.5839645330828	17.5441216799821	20.1670790118494	5.71738350923777	13.1387439671207	14.5256669717579	10.1639839714839	24.3052492188505	10.9222744855567
16	6.459903652535	13.3241666871826	11.0806528989601	8.6586071457047	2.91724218043820	9.6384130937872	8.03454948431523	13.5420784314823	7.48521318347705	9.69346751494637	10.9648981524748	9.27361181239877
17	16.7480548558653	21.9125826356977	17.2936341405965	27.9323432909802	25.9038832144356	20.6467680721283	12.4184296612985	15.1441626590222	7.16683276741614	20.624280853518	20.4682842319025	21.0404804645783
18	9.24378306964815	5.25258168700328	8.8707161796854	22.4313978919265	17.5116700934111	18.5598866179222	7.56022968474084	16.7669943477565	9.048765707572	12.9102869171901	12.5597245075549	11.2274104382401
19	16.2822576111819	13.9537225200563	10.1186058184860	21.7763013148271	28.4794343776445	23.6904219758198	10.2168800322002	16.1085673647445	7.24892686490114	10.4493122190755	13.2464169345106	12.6352079788719
20	14.2028954154547	18.5763711991684	27.7744641218665	19.7846469854859	23.4955830699742	17.2685084784950	4.4296184071302	13.3875050586930	9.09462052048602	15.9847776385403	20.6921969275772	9.71517798338508
21	18.8658829186725	25.8107148446887	6.51760220337516	23.0787937914881	28.4648507332594	24.5507328217402	7.87144788070773	18.3932946785227	15.9534330810171	17.2852140154818	16.4288713561798	28.4966856117297
22	21.6184987618431	37.6926418034705	24.2501843308197	26.8039697222089	31.7033202895826	22.4479060782362	11.4985658989661	13.6731172983932	13.9228904138539	9.78469911160622	13.2814983362635	17.4151464313943
23	14.2910483425637	28.8926895819135	22.3357935022327	23.7693774851709	46.4331108825511	41.4528640741099	9.700137098817	22.9575595100772	14.1703184515128	11.4451203593537	30.9711900523243	23.7890395899641
24	23.3669072899539	25.7588947623634	23.5763482198257	21.0045359321240	30.4558398131724	26.8301873125961	14.9881102520100	20.0502886559961	15.3596551403427	17.4742516647573	26.943781733144	11.2971952621822
25	16.4362621738259	27.8459966939221	30.0264336098596	22.8449158906689	41.8530832609624	33.3538380927428	13.2814851297092	19.2005535748665	14.5113399103085	22.1090038423134	18.9477486092321	26.9410051287721
26	28.2759263361312	43.8275650838839	29.2283927307871	32.049710914812	65.6564259712193	40.3284792883596	19.1056582999880	25.4114065352340	24.8395361377672	20.5768208831775	34.9870868810599	31.9384159353144
27	21.7524357466642	10.2105721071912	16.017222545938	16.3346908973673	22.0434876200340	18.0453931778767	7.7201577118591	14.3983408437903	8.31044395863054	5.94527001918721	8.39804784392027	5.72969381994872
28	26.3787041430824	32.6300474406534	18.1327961976583	31.8888744107253	43.4231429990938	25.1016062872888	18.5826562617580	18.6096171993469	20.4424464410471	15.3040879447978	18.1556110320567	12.0347335170245
29	29.4964315842684	39.711887895432	38.8179308041264	36.7903197549763	40.6817607663989	40.5125010132367	17.5367590537109	27.9903026930393	17.716294365957	13.5814430439072	21.6726025555424	35.8601663036011
30	26.5569496119232	45.8411746664365	29.3227489021811	29.8326680090513	49.9754013260301	24.7685127811098	17.4050755584325	24.7831039004528	26.6124300955171	24.8223420166325	27.3860862503770	23.7460598926953
31	22.9338023024299	33.5230471312923	33.1391444711871	21.3533171413481	35.3520662134295	27.0639512744360	12.2883594138947	23.796286014657	20.6941404872110	19.9737011892295	15.9662936122672	23.5976309397644
32	17.2583859221245	13.9228929605541	7.63006196670987	28.1087538708469	22.4569477523776	10.2666002770563	6.88861554129614	20.0927786464282	3.52166933874097	16.6493424988113	7.47459113671942	11.8222181078719
33	23.7990962274309	28.2544070049696	39.5445655980180	27.048509826416	40.6694026231334	28.1454621493036	15.6888493215363	20.0944252448383	15.7710370105558	10.9295327766220	27.088385648871	21.5926083756725
34	23.4882426442575	26.4426465632080	25.9434852893996	27.3309380431674	25.7064990618164	25.1447168279836	11.6549436157807	21.3150638191426	17.8613885059784	8.95716563073922	24.3479673142576	29.8419729696704
35	19.2484194094917	27.8968570533368	17.0697091043996	34.7013368594357	49.8111866943272	24.8257793006712	12.9444178548691	20.6889948291285	23.2911272690555	19.4286840853780	24.9843254370979	6.73990775259534
36	20.3248255196256	13.6735698342076	29.4416699356082	27.2936450000828	27.8073425767465	31.6836716018638	9.96042859923237	19.0290309088551	14.2789762410015	12.4569037316196	25.6997842166544	11.6605655273136
37	23.1408748061783	23.8366038961618	23.5492658377208	26.4812888589794	37.1703116405618	31.0073220406164	18.6344883430494	22.0071621725922	12.7086849505859	14.5684501570251	25.5219950031959	15.7836013415852
38	27.851363523597	35.4173279706710	23.5418232967617	24.7491199674257	34.8199945615782	11.6323013538713	14.2291589823712	23.9895865906550	13.1646153825135	22.1190766938789	14.8646835810461	21.2712018826691
39	21.7458772874719	36.3245898330829	17.1603074958649	29.7736544580039	37.4410097535417	24.2782528036527	14.4915119027059	20.1693027591756	15.0790426295998	19.4501834140280	18.1578858012199	16.4391825772539
40	11.1883100607948	26.9791777500823	15.3162348696137	19.7303521476798	28.7396690921235	29.5886985471057	11.1458227098785	20.0988465649766	14.6093167777011	12.7963931072121	12.2369595333071	16.4926222931782
41	21.2282631741878	27.8548907420262	22.3600175033792	29.5379620771863	41.8855755968622	31.8615552648217	17.1487082389304	18.3571231698740	8.43763026473326	20.3274392226635	22.102048029861	21.4745779251563
42	19.6559710354922	43.7801666648105	31.3003587783837	29.6337644053855	42.5770680067589	26.2005647034362	21.493602076116	21.480333611514	17.8764329398901	18.0638636464211	34.643437645512	22.3240943463777
43	22.3113744885227	44.0883088609908	29.6102364000033	36.3108112730707	47.8362706877007	48.4532895871689	15.1505416075938	25.5935423968417	27.4150518727697	19.2221194098106	17.1579687847103	21.7231544614768
44	18.0536008403854	22.8092241774463	31.7671673894799	33.5256702904995	40.0353240231559	18.1127063851966	13.7020746999999	19.531012141693	8.8182400603851	15.2752822441762	18.8969345455475	17.4079751668550
45	19.0033100175516	33.0738145462817	28.2911456813563	34.2030502549607	43.6637626803328	43.30129161074	17.622110445494	27.9180760008723	28.8890852579836	21.1927834204344	28.1225837257297	15.1042983273365
46	20.7274589759743	37.6303437113963	33.3120498902538	30.2740277773849	36.6310988319838	46.6004183282129	12.1499066032591	23.8969477969133	22.1041672279908	22.6207064847914	43.4706208471402	28.2242587902518
47	15.7726485125320	25.0191325217977	14.1452418266071	23.5933177166401	32.422687506172	21.0554734186404	13.3142618821561	19.9876965805477	8.6015374350545	18.4467061626063	16.4726641818860	17.6605970917307
48	21.3088749447381	21.5392071915191	16.5404034151905	24.2752926246907	32.0048864483556	17.1435180148386	13.5663468951831	19.8185820489146	11.3716208797261	10.4408472099512	8.57738437269045	14.2006825186878
49	24.9011875280014	22.9164852061130	20.3553482167369	21.1795494823055	29.0341384144353	15.4570342689865	12.5500017953909	23.4246564607468	9.70965243164835	8.9173931326619	16.9611879601396	20.8356715499614
50	15.4704118270270	26.6218977603335	27.769483650438	20.173774066928	47.5530299509381	32.5393023657050	17.7986468112768	11.3747290058939	16.733038717185	13.1890663482770	27.7723969379280	21.7288455402484
51	15.2155187130909	8.88550514322342	5.8589251401788	0.391592518460765	23.7262278193212	27.5545585828348	3.1453895101351	5.62875062283034	9.28723084575294	9.56210394612221	17.0061680995212	14.2629848681861
52	18.9373282153104	22.6941033903012	12.0368122337953	21.8347486640399	42.5799653925221	11.9297437751437	9.53612138934736	16.2768407977575	9.67690153327447	15.4955504322877	15.9088743497955	14.9822394828016
53	21.7318096729793	25.4733193325808	19.4162385855300	18.2792904544973	44.7667753000769	24.8536868786351	15.0489312988437	16.9901390902625	3.70347258236825	11.2993611510136	27.2799558456692	12.9205813932473
54	2.41395328411820	0	5.39520923521835	7.25478323796616	17.0543069319783	0.0182012687455977	3.9682143102072	2.2316065290779	4.40143298982454	2.86668856809724	10.3983003591835	12.3157353608128
55	24.4799086839861	31.8733721987182	21.1571730761004	18.835780348542	38.7988758799722	33.2360077182314	14.1417271054656	22.8002475439206	23.0152780457769	21.4659520133355	21.1784712470569	18.5266461864131
56	28.2152081338394	52.4425609256142	29.5179234604731	33.1503408018387	50.5632085583582	39.3446466534944	17.8337290860246	11.4474743696457	20.4757400725789	25.2655573088665	41.5558012495773	18.3537611394884
57	21.2975280056836	39.5932936550684	26.1046734482408	27.8044199487717	51.490038980606	46.4078697880024	13.2549157145343	26.6250869229764	15.3109897510409	17.2832849284	27.2963916624552	12.7002455230285
58	14.4883446832491	29.4098959364105	9.81013428904047	21.0290447106658	16.7907787783795	18.9881832279306	13.9596752869676	13.2712669315935	12.095249949987	12.2392758812029	20.139178961704	15.2566103210931
59	11.2680532324711	21.5256788233621	28.0530306758385	23.492357879744	18.1276250002162	19.5144513935434	5.04205290283429	16.3552848341482	20.8945827928482	10.1611261447291	19.1486126022406	12.9139331498238
60	33.0876093307909	30.1230364141955	17.7036192401412	38.4343661706081	31.9890556093305	31.7025897885836	20.1777279052589	27.3517783879871	19.4704731641683	21.7113136109459	24.3742194269400	24.7082236985502
61	17.796491227124	11.8567990803398	6.87458331538321	24.4106631539228	18.5821834080438	11.1660202310986	12.3859256373676	9.05183987848503	7.50086815401919	9.8369545705565	13.9738062107910	2.37091440145866
62	21.1052777627798	21.9496547313811	17.8054731650378	34.8675060128043	14.3421800758045	3.33258393041511	8.08322448069995	9.63130054151203	17.3906633355569	14.8342433741537	17.4216364586735	6.8976164766399
63	22.1517586326553	36.5064653337680	35.2891389370085	37.5266246094128	20.4044931031101	48.3299099127859	15.4614858863051	20.5890462562585	18.0628153485680	14.0321136990621	26.6038106933638	19.1196583462866
64	20.6112983478293	18.8048546430737	23.4722665098931	25.9511260068538	29.7038791037642	24.4564185274892	15.6615357591536	24.4898327447410	11.804105602833	6.96527221397691	12.31917014725	7.17134169324694
65	16.6182770223460	22.3351554878362	26.7608561108510	16.0640936740322	38.5895287829181	38.1583129659164	11.6101188776700	23.8385827049967	24.9936561496242	16.2054141415263	20.7287835802939	26.606730302957
66	25.4280443058929	32.2148996863230	25.9920067691553	36.8663423188328	35.7619983369125	34.1084288347515	20.8650943813875	22.7744583490978	17.4765465778008	23.7868100457610	16.8832541431409	24.2273941720194
67	15.4824450352124	17.9246412240075	17.3022428418276	29.4489180072654	30.0718903300851	26.5022046935391	18.4709282061812	22.6779655319059	9.4439477585592	12.4000828076619	23.5345359106637	27.1766895482805
68	22.5761584993317	33.7199610407664	25.2086715000322	24.4259512549192	39.5603269389667	46.5735417108981	6.55793972634793	13.4281855203055	15.8533303663674	15.150705879216	32.3196524667735	24.2359853988577
69	25.6206379439176	17.8658420204257	16.1398072270602	24.1362328669181	14.9150074233211	33.9253868817585	10.6787332632453	18.1274994620310	10.2562010557986	15.0583280782564	10.8972361517253	4.74249263565041
70	27.8404463208516	48.47061777012	29.3770790571745	34.2314992796857	54.3251191130403	36.6696100870835	19.061879123532	33.0187482795387	21.3813077689467	18.3000288538651	28.6918246346652	26.7969277339316
71	8.58086892858294	20.7924147708773	7.17577189348876	20.9125083064013	26.7076083681246	31.8444786050363	10.7530489363272	18.6838544555472	14.8948495975263	15.0938291293124	19.2668325932461	11.4359099744173
72	22.7155819057365	34.6306229274031	25.2400304905721	30.467774603458	40.8855495514533	41.4752673583963	17.5479955965495	18.9536030400528	16.5685534224006	21.5971932657568	27.7443299380226	25.9269023212692
73	17.1825808429896	23.5328170366889	9.8092970910181	21.4118741238055	26.3811697748780	20.7768246725423	16.2351743290269	7.7090811204541	6.05635900037848	6.46796415177166	15.7405218356994	13.5391063644098
74	29.4993249161889	29.3132688593728	24.5761785952106	19.9750242231174	42.3235087608782	30.7041082928794	17.5567647418264	18.4464633197207	9.27487371963564	17.4863281634060	30.0367453373713	20.8026564209462
75	38.7267850719969	31.5659153630269	21.1019068764781	25.7581059721238	48.8171538687842	34.9053557759095	12.5475435398235	30.1990358814159	22.5211652783996	18.3443974380118	24.3201912693214	20.0882090347876
76	26.5432676887907	28.7686017521339	21.8310163207483	40.4050796569966	44.7572180444223	39.2010143872335	18.5304048889575	30.4313143640095	14.9709670050160	20.4689226269505	30.8017514036889	11.6161634651171
77	22.1337364055422	45.1906725645236	25.3745945559122	27.2275988549499	41.1134978579129	29.5798482703463	16.2632656300946	26.0814863127439	12.2823487189047	18.0526558830555	22.1898832866735	21.1142382284469
78	19.9544344456227	35.5473293840795	3.08816007659712	28.9978347499758	45.5539783020452	15.1914840140408	14.0285015077140	16.9614101421481	20.2053272879787	21.2722620567272	21.0879549312329	13.5034104279911
79	21.5098932848666	25.2564157168496	28.6014388234538	24.0974684339765	22.0520848844068	13.6867941184818	10.4154109934820	21.9766448926555	8.33036667329001	21.0087499593457	18.3235071523738	26.8198705371671
80	13.5264080544864	25.0767184493695	15.5930606535158	22.357374081451	35.4546350559499	32.405271388839	12.4699931832807	15.7905036971165	15.4987491498514	8.06633044022253	27.9197854665557	19.1126599832899
81	19.9698769675348	24.8323300941946	4.35909917117214	19.1554486942109	29.1954218816257	36.4723382749026	10.4907593575950	22.1875096278958	23.6561192615771	14.7282659236610	19.2627011449908	14.8100881289242
82	26.8545286487607	19.7760774725811	17.3525603962865	10.0786264371550	32.0365743111987	30.1058701668810	14.0386846828069	17.3138433607511	14.3932345533976	15.6442168482232	21.4409383256527	14.1756226645449
83	22.9923341139619	52.9081429428787	36.8360536906632	24.2017809926710	39.4248252767669	43.3391840045422	19.7112200067334	28.0081149649074	24.7590619596822	19.4921441549991	28.4074039235817	20.0385452498125
84	20.8642824947235	25.7778933449556	22.718887709516	40.0232036282303	43.9697327076754	23.0146126734155	16.6177429311659	15.1408763783759	16.2187435934587	17.1977591127202	21.9777175001799	21.0832806619364
85	15.5699183799549	19.2465569524792	14.7326442020579	19.6127077011	24.8208984835390	12.6486303316968	8.96711658072164	8.30289759841423	7.44296425090008	19.6009063545891	14.8440238279845	15.2634115364763
86	20.1667504529277	29.4790900100299	26.2306776800149	10.8884882218405	24.6471124018004	26.8306025068779	15.2370859678498	15.3662746095591	5.12538240319962	13.0302795543182	15.1933399896231	12.8773483361600
87	11.0915517807894	21.9971426852741	20.9012295112685	24.0939610632981	24.5132135547363	33.3245887515753	18.1505209910029	9.45641222229565	13.8354528528660	13.5787856693624	31.0926510485564	11.6641630655371
88	16.8114101842879	15.0847034842449	29.8716599818319	16.8729061019623	28.5876950072382	19.8124715063892	11.9290744100611	22.9106550873393	7.11677330259769	13.7008906922700	16.1529612876554	12.5600197828812
89	18.0801771324251	27.0716345694264	12.8158239952472	23.2951097555854	39.1624104013917	21.4048778058910	14.6182128942925	27.1296488877207	13.6739692094106	20.3724427902982	16.3498393027042	19.9419189456032
90	21.7098811612884	28.0875685334273	34.3281392613013	15.7184461253733	39.3480416673674	31.4207302463911	18.137469373268	22.7380695888788	18.8058994751576	18.2903434173632	28.9624130355522	20.5951218298007
91	29.4308515598211	42.2375758308995	26.9216140244383	27.3599458750744	41.095729037009	40.8950357616186	17.6040571023175	26.6705664929425	19.2257041426994	21.4110128193584	22.3264503841741	15.9779416516406
92	28.1619635738641	43.7888012235161	26.3687967678134	34.7629118795843	39.6252498943568	38.9093537722879	18.7715305917606	24.3658680873635	13.7528047701831	20.1854088234202	29.0913716963948	20.0970581501702
93	29.3920385940093	33.8769172083659	29.4252740433190	29.1126543011554	29.7697234039788	33.9349810956477	11.5026586108835	9.10720945050849	12.3435786737432	17.5218608127877	27.4142646151472	16.1558517490587
94	27.3944347377849	49.9280242483391	37.5996471571703	50.2967007214206	48.567178821685	44.9313028919304	19.3655508641135	22.6434016835731	16.3749706900897	26.5790195141317	30.9075490744764	19.0642148074062
95	20.2740992504731	45.7945320670228	29.4107142676062	28.542936200438	32.7561011797529	39.5271769905347	14.6620654297600	27.1473794531441	28.1690443216424	22.3287319122506	28.0593088498375	27.9416936620944
96	14.0844553294571	19.5395076240769	11.4570976201486	17.1346205443912	27.6229843878869	23.8012641557843	8.84650786181542	15.5636364064032	13.4709151414262	11.7541082929298	17.8613271872699	12.6298916789519
97	14.3782825647481	30.1262695745324	25.4285127394418	23.350255135534	30.7777100401863	31.2174823450818	15.8850830397822	19.9696891686607	16.5302805484757	12.4128867833146	24.0591283259126	24.7996806888211
98	23.5989012682485	16.5053988612901	16.9574959726426	25.8817790523205	22.0078661936526	24.1016095918496	9.2558305047205	9.59830712412749	15.9554842690616	8.02865289901166	22.9740149793923	12.4544688234559
99	23.8726919771897	25.4951391889128	12.0147091507435	30.6243407253792	37.3811474368103	23.8406099108488	14.5820465850328	15.1327761091691	15.6100066055073	16.0783416421708	21.6450313045259	20.3083649523436
100	16.8886236517146	38.4232047445254	24.3282873280517	30.4506308967763	50.3739260453077	30.6746501134184	17.8978111578328	16.2719218762796	19.9592581630905	17.7051736460864	24.6490900193510	18.9275666788266
101	15.1326288065594	34.6586158071498	13.2523276997245	25.1759592989730	30.8064627448756	19.2178967305296	18.5198523112645	11.8009061100204	6.85876521600221	15.0866438270239	13.7725027972578	12.4140688104504
102	17.8174059434	16.8428208506042	25.8875061583309	23.0555527503005	31.4594168009519	29.8688394484284	7.6547450560652	10.5289769634897	11.570222426008	15.9399123326832	15.5551695901353	15.9750139613446
103	10.6906536552494	16.7613139126983	15.7640719342997	10.4151058238387	35.5317293774302	23.3702715426518	6.93939073293382	16.5838017629976	16.4962744579616	8.7333778690536	20.7416040513148	6.3470049683258
104	24.9004052654575	60.953954590216	26.8355543486792	36.7901216589483	61.2045056108254	50.5981353305886	24.221677084962	25.6188444094891	25.4663411177485	25.7538779902799	32.6559093802918	28.1229941989789
105	20.4937086044651	14.7066268654166	15.3847174605611	14.1752704339879	28.6241958541576	33.5824913167562	7.8699327164185	11.2532014543185	13.9601061512216	7.7320075129443	11.9754508044869	15.7273814495306
106	22.2680580107924	29.7734839197105	13.7630600227241	21.3054707032622	43.8256209631909	35.5573318408716	19.8045322782134	28.7317490846076	24.1911515309899	19.5896608451082	25.9362831247264	21.3596505919645
107	17.3447962576098	19.2581149692479	18.1363132833552	31.8792992516458	19.8506723208667	19.7899327245168	16.8709361089730	13.3130177511147	8.23371400728476	16.2440279709574	25.6363011332172	17.6495966774924
108	15.8882283482315	27.7016787510382	17.9182036785701	27.4431025097647	34.7034240171371	44.5960183640613	10.8911178865130	13.2922713657484	25.4298496606865	10.6014799294805	13.2865713492587	12.1064215025359
109	12.3061779886887	20.7419177962156	4.3985284337123	24.7034187056651	31.0931012160229	26.6785381923137	13.3351727048548	12.2651277324675	1.77876721414314	19.1117638204711	26.3816053517157	14.600500848082
110	20.9524437498575	29.0947926536872	8.6561017994522	27.0868435909694	21.8176401743349	20.1312324217944	12.5780728978788	16.7076044473929	11.1925361153738	14.4415178991020	14.5380514332282	9.4205587063053
111	16.4259104445642	16.7838220409837	5.5565275026687	21.4649908267421	8.07343396368	23.2465999965646	5.06244702438082	9.16618243860072	15.0162550855011	7.0523844439915	19.4178774268103	11.4504271036723
112	15.8051635905534	33.0041913437911	30.4100335713633	22.9146477366003	36.6246211062179	25.0165943520431	19.6443307591276	13.6430690243509	15.7242289898675	19.2631857706139	23.4494467847308	16.9430156015
113	12.0982971185727	20.9629568907313	16.7970179907098	29.0455080443274	17.4961933156149	38.4780280365197	15.8647922057685	20.0465390285959	14.1173281403217	12.4531316936467	17.9595635770992	16.3239899215798
114	21.7705395430598	27.8073312634821	14.2294940191833	31.7822230447709	35.4656477051993	23.9670333406122	19.2184469427713	16.6311666009865	11.4686608838485	11.9756328912491	18.7014702806757	25.7954568565777
115	13.389521798638	17.9543709897366	14.2034636290771	6.66001992555409	24.7464509110939	23.2300211128925	5.97528897190347	11.4917834265242	7.87189301775627	14.0669809506200	17.4626764311694	11.0462674238459
116	17.6116068974714	10.6068673038005	21.6593064080076	20.2973692765458	21.2043373605241	29.0135284978699	6.27530113180555	6.9969402720467	11.1473208922160	17.7434665379224	15.8347629405620	18.2059680951388
117	13.55470920849	14.3229665847823	10.0725155488040	30.6271682868781	24.2905532729337	22.4464268827355	11.9268918543489	6.18393959480419	12.2673808023147	17.7652512801512	20.9187833431758	16.0485423295225
118	21.611558297169	15.351976963351	17.3346770787269	28.1142254185911	20.1927444674871	2.50720281538721	15.8278080351500	5.71957193206095	6.43058102867814	17.9512332601777	20.5610571186038	15.7942283845374
119	20.6061714004563	22.7778428438361	24.7687975743072	37.8398500371919	35.2540408696762	22.2258929399789	9.2061951228095	17.6787937146350	17.7238915259202	13.0316030681130	19.469589963683	14.6428004039908
120	28.6856080914016	45.6153755174991	15.7768502452683	41.0638453070129	39.9932451230863	36.2611064538804	14.8995728801632	18.1612962603605	22.2646244498247	22.3614861206219	27.9151060129402	16.4790090129540
121	12.3012747035182	25.2527723728317	19.4036260241446	25.5387469539634	28.8190836157124	38.0795922628698	7.96666984448074	17.2911643806810	17.5676676935587	12.4512769416572	23.6552745346292	15.4755679684308
122	18.1487733163349	37.3616566564835	19.0407989474416	25.0527419541418	47.1288624874338	16.8740946119946	13.4180259752095	17.9099991861695	16.5496987915801	13.5545040778476	20.3720682739162	24.1916438109112
123	19.0260358279652	37.8990704297097	28.1154770066342	25.056792863431	44.3166626940069	30.5270096448209	14.3511211540239	11.8058886292061	4.73723882788005	20.6528930185646	21.94782743351	16.6880832701356
124	19.7897419414490	21.2955037122037	12.6311176314289	29.9272841617726	41.3674624399393	19.2041650286865	16.6849246140281	21.1256539545992	2.93766982945587	22.8432827951102	19.8636524056728	12.7789649530857
125	17.4605930951123	27.8740563640436	31.1194827885608	29.9499682884949	28.6611079975197	22.6395139477267	9.5305511653143	13.6351791026221	23.9819260859172	11.492269004114	14.6243291298141	14.3807588343020
126	28.2112784696538	32.1397027695352	38.4709846007168	22.0435342564757	53.3404155764935	41.2800365449026	18.2360687046954	21.6758360094910	26.1857292186877	14.1560803943123	33.7817719020831	20.6559524188155
127	25.4683774669188	39.29034347797	28.1512605921171	27.4620324786807	49.8559280834242	41.2746152585207	18.4004223079916	18.7140058581057	6.73496226599141	18.1011142597858	26.5594685677271	26.9280124035980
128	28.7133555252594	31.6162083479186	27.4684035927131	37.6807581038007	49.8501828308482	49.3367473074444	13.5575232962115	20.8906755287923	19.5658848374944	21.0799584547797	18.3694861118759	19.6503283814396
129	23.4357375415926	33.1629701847731	34.9373674438901	26.7386726189043	34.9000848099727	31.6702893032464	17.6093664871397	23.8327226592276	20.1737630332235	27.2208689454421	23.6335993831209	25.3380415983718
130	24.4277484706919	19.0802173081509	16.8772746175347	31.5975116462534	27.7097222414791	19.098631669191	19.4173584062337	28.8517324278521	8.6648207107249	17.1028253258772	16.8304871656103	15.5214392513678
131	26.1341542908522	17.1980199098182	19.8556874486025	20.6419094911222	27.9296236204015	39.4492096263041	6.702125265707	14.1679837818935	16.0308789178724	11.6185428014659	23.0555199800055	15.0480367071507
132	25.1630159706148	27.9100924182434	20.6357572839964	34.8033672493281	28.5460071099799	14.0686687854167	15.8976518518215	14.6574097898733	13.5114481173671	17.8451632155955	23.4257974547228	18.5979893818078
133	33.3064324900425	41.8765953578060	40.235264996366	42.6994502725764	34.12405346413	27.6535630286361	11.1024428080742	23.5010492967212	25.4221915125117	11.7273107563477	28.6750720646946	27.8289553164715
134	21.4158700003583	34.0733588160656	33.9142997683865	20.9503806821307	49.0039540964002	55.642867616599	13.8989903409979	18.0436155581455	15.2519125685406	12.9130498437070	25.281620238106	24.9921628081868
135	19.1219629420017	34.5441003736775	13.7909494266469	28.055365333002	43.5675119830835	29.6627658493115	19.5659296542876	21.9693226138104	12.2294258792582	19.9198001576363	26.586313885729	13.0261615531064
136	16.4357842719261	26.0142460609867	11.586328915306	24.0050604374931	37.4211365790091	30.0022667529089	18.3258272507142	18.1658625741689	20.6918326058722	14.2694615492332	13.2724702547320	29.5823800874188
137	21.3235860523036	21.2159653090787	0	28.5096465889336	19.6416586374582	26.8646973964534	10.2071119850771	21.895215265278	8.80979935382386	12.3832525218153	9.26793481843626	11.2841648639655
138	14.5458601746515	35.3304234124119	34.486119116902	33.2625616381889	57.5616150021619	30.1237258048090	15.1320315977290	21.5048461860996	15.4977209605813	14.5825098283252	40.3139463865343	24.6216353273971
139	18.4446308857048	26.1286489930067	25.0569327954731	27.779769729938	41.256181102616	42.2080509947812	14.9424432092789	16.4406793713992	24.9237678477637	11.6701514079510	27.4232847770687	13.2857770926928
140	14.2487191460723	23.5060948799258	23.6624817154316	27.6160472380674	24.4180127253123	37.6893325137394	11.0441085980305	12.0647871939036	7.88142872299481	16.2206945886814	19.8053967622010	14.7179998956924
141	15.6469049994660	25.6510980381524	12.4920444757547	16.0546644199399	34.2162539385242	18.8156575530864	8.65073040085877	12.4616501655633	4.61447111054173	19.3402510565966	9.67205699445024	15.3967057294582
142	23.7776367477079	35.7373115389759	33.4319191930043	36.3053072900951	34.8132246453659	51.890361736614	19.9489666005824	31.0537658379875	17.6414930105541	22.7302084036982	23.7510946178689	24.9173020428545
143	26.5203107747294	30.7165866764468	0	31.8752737957972	44.8414012203581	15.8017029853548	14.7769719873602	24.4252191047312	19.4765083348490	18.9069212529977	32.6207943623104	14.7281511653172
144	25.6288057014591	40.8888019865057	21.8242712236040	40.0980820561729	56.7726108511161	49.9040247616269	21.4558040888204	29.1398737701435	18.7246508202022	28.3426217780187	27.3264816396352	22.2423103785876
145	25.6826538634502	25.5209000769232	23.7813457031769	28.5473542123511	34.3471301611491	30.8858415989228	8.3597981412395	19.5284223430522	24.5633324440302	15.5536172147697	21.667275960471	25.5913682114979
146	17.5336238919323	5.50978118104411	7.76324609734235	22.9620540070550	23.3327197895829	16.7160147350247	15.6430001975274	13.344393020612	4.99751911028633	16.7075442892918	11.3106643215231	11.9475288523231
147	14.0528297382788	32.6406571807803	24.3088740553582	31.291709576848	31.2244958521404	40.4978793279927	14.0473153185158	17.6477010452577	24.5627609273755	16.302184850827	31.3361420879567	16.5317721620225
148	14.5814724279736	40.7721907646405	41.9596119364645	27.3186826746785	33.6982965232819	35.8556981820553	18.8352347688600	28.3375708143342	15.5680971604977	11.4652646085353	16.7788295723939	29.5034070801773
149	18.0129279835275	31.5494978763054	9.66133130696015	29.3900048584784	23.8663952872298	23.6943000520188	12.6372422845486	12.8530094733413	6.47730576682148	15.7769768233473	18.3836414393948	6.5440979379818
150	26.7906177900852	44.0379445632827	33.5866737385511	31.6004646278562	40.9906803156219	35.3097390857884	20.3611936079630	22.0972053073797	22.1344346194699	20.8029870488958	25.5013811181738	25.7439480184794
151	7.81692247955853	22.9932233566003	21.6685822019530	22.6347056066741	34.3057535035429	13.2843277950620	9.82814427823011	10.8992080036721	12.2868160937877	14.8416961099969	24.7896494350195	17.1421225351982
152	22.0784490693808	21.46223429383	21.7096560491091	28.5491935200309	26.7521592295448	31.6159768179361	9.9520420739086	9.61715453063966	12.6068215412199	13.7198307140629	18.9379503287779	8.7865971294493
153	30.386662374728	36.9558481125247	35.1262735127881	35.9481099420279	44.2145785455019	37.0016718708663	22.5741136722830	29.9950681792371	23.5735119439025	25.7099909239526	38.0679584520218	21.8503435118546
154	18.7396996035394	27.0457424235239	9.0773654534714	23.8539630127436	26.7976393942183	18.3506069188185	13.5345474288415	16.1878768834899	9.41412089364728	12.6356158442831	20.0301070839070	9.79963016449218
155	29.7371295415664	33.5999764412296	28.6286871191696	30.3075792498084	44.4904011908045	17.6383108849445	18.3188588244336	21.4363850318801	14.2393952400084	23.5922152066959	29.3267076397342	18.6697091121208
156	13.2007848097413	16.9771226490004	16.7200719557327	26.1184993938047	23.4243770229755	20.7803465587199	11.9643604976281	13.7954572888720	12.6087745695833	13.7828971375633	10.1026623134275	15.6635024879575
157	32.4123671202658	44.5314160674137	24.9024348362439	34.1787239381758	40.4011125853112	32.0661708777704	13.7496984151093	21.2767614730208	26.3205787420079	19.0151664663401	26.2951865135065	26.3691191093451
158	32.7761686807162	24.145246393626	3.81371195069248	15.2876683526715	35.3418550032141	23.8563086035834	11.2110100012280	16.9989299900636	7.23491787433173	19.8748447602877	15.2085692486447	13.9654003345344
159	7.55812972301066	19.4844646658162	16.3532689659300	26.7964967164977	31.0998565060701	21.4045784031903	11.4620997049446	12.0273772404136	9.48572274789509	10.1372267302579	18.5462791346829	4.32518413448643
160	28.9235135418759	31.9420716815946	26.3715283143482	32.2619142362465	45.0926819951511	20.8042665256852	14.5897177887622	18.2886785256359	18.6235760236349	17.1947909872427	25.2602284076443	15.6470347389872
161	14.9841946764534	21.3479773002778	17.0530670406390	25.5283082874972	25.9357160955895	14.2432747364665	17.6802782952115	17.8731734658723	14.655267733563	18.0756080847270	15.1789119027964	17.0214314612775
162	24.2953370522378	26.9002210346803	20.7402652374256	21.9065722714004	31.454071472044	31.6510318500863	10.6968289240809	16.6128681558946	11.0248147207028	15.8348051444441	20.5615087025303	11.4777493637064
163	18.5555477382271	27.3389116332849	32.3118958603575	19.036870660071	25.5913198302416	29.0777003025964	17.2119643564607	15.3602938373745	13.7538077182352	19.2416812945295	18.9916830904856	27.2117556556147
164	8.91194560558227	18.3963792713539	12.3410232039779	16.1453638409071	21.0033341794933	24.4118885047616	7.7970017918314	16.7023090499516	3.26301973112932	8.90133941253875	12.2491596382654	12.5103036479578
165	16.7305762994334	16.9415347962550	18.6477827403792	24.4418416266406	49.8613606553701	23.7302070066438	12.2082885732183	16.5886997687164	11.4200535036735	9.54878020578777	15.9445466322643	14.7481126169208
166	14.4605922043926	23.0838835978175	13.5520649589797	27.2028712986543	43.5050802467375	19.6038336956194	15.7182680905082	19.2574492148611	11.4802735824114	15.6238628040390	17.3342754598811	11.9660174232077
167	18.152453525613	21.0751565128213	12.4186597504494	30.1156673963357	18.9331305078778	11.8556355688757	9.93304939374802	16.9859237558589	9.16837587019153	17.3858793185218	23.6331518349626	14.7571842615165
168	16.9507203767612	16.6553372532825	26.1256501790507	18.2824939554848	26.8452456013679	34.8955491367692	12.1974400739621	19.9887883979675	14.8365511826705	8.41366028294944	21.5511917722042	18.7610158682766
169	26.9271308090254	50.4031675429773	30.9104804635609	29.8647009449486	37.2391642735493	46.497568518287	21.1508182089995	33.9081412438339	24.3241386774106	17.0514067723452	31.5845824874124	27.3423051451064
170	14.4538860257135	26.042134725857	11.9762805507089	12.3362895234973	23.5082414947484	21.8143776699292	11.7378871702091	13.8066709286274	16.4051523439781	15.9170039202534	24.5807428630732	14.3104626074031
171	23.2605306752042	39.486552074813	32.4346142305697	25.3921423941237	35.0738145664696	29.8430574559502	15.3250364512737	13.5891356522860	15.2863762022748	18.4935852667764	38.6150780557316	23.1972981195036
172	20.0013458952668	16.6643901982267	23.8947944217106	30.5555360188093	29.7240008063889	20.7009652719998	6.60977841938842	15.8497131491777	14.614570449709	13.4279227282813	8.91478583052304	28.2236105963329
173	27.3782170555396	31.9016972520633	33.8898178443656	29.2515624695813	45.2889955528898	31.7759651149374	10.5873986975529	20.1649480377977	20.8056849633301	18.9683774382074	24.9617344069986	28.0556713289009
174	25.8187152544442	13.5019210515419	20.2118867400004	14.1721111258024	17.5268491609321	10.46044751096	10.8568846996020	10.4065779922814	13.7867183080067	13.6357262889608	20.9287658971055	9.16983809330831
175	6.91815992463056	35.1432823828492	23.5344484826567	19.2255158921818	32.3287112668752	26.6906417507956	10.7937212098198	21.209467335912	15.2190705920452	14.1265070374492	21.9009088687723	21.3323833994214
176	16.5146913163294	30.0931194560843	32.6639708401559	22.5993931043155	43.3481989476363	25.1004971430654	13.7660643856255	20.6166034313559	15.7041823632630	22.1130350650437	25.9583550557196	20.8787259461889
177	25.0487515293932	44.4843106617894	20.9962072222194	37.2763870841542	57.2519030058104	38.7822844282209	22.8852638917707	22.0746103507449	18.5493738556320	24.8844446193212	30.2543452631632	21.2891917179772
178	14.5702147149514	16.8890328587849	23.1082367922886	22.3347090743375	26.9960871388749	11.0844765746677	11.7925485865165	21.4280068300057	9.99939945787503	12.6495965335194	13.5051584585034	15.289479484977
179	15.8588279083333	7.90543452175566	13.0743959134953	12.8308495432238	40.4378716347798	3.67518177311884	11.0627945530536	13.8267744802565	10.7178682107887	8.97871408286704	9.85417319348879	14.9515399976921
180	24.7261870992756	23.2453352955695	18.5928178021732	17.8058033951933	27.3275342238331	29.0805565884693	17.7080038874231	12.0260480557397	20.0512644579962	19.3846432833605	20.6716791338657	2.48403752682749
181	19.3811736322096	22.8698572681455	18.680536033921	20.0743265956320	39.7155875246894	33.3684486314376	17.2432439893018	18.8752535059959	19.7176830317536	14.6464305213449	28.3219266986316	18.1934530875056
182	25.9660679342422	25.9473361370653	34.0335932050047	31.7194397003998	46.5416333813247	14.0873787161713	11.3539708438661	31.726584230303	13.7106707800785	21.7844131439654	17.5806028039475	11.1574286529894
183	24.1735003810319	29.6972519581556	20.8293452811238	34.7180178880282	48.8267171793222	22.2717279556972	24.3634590170574	25.4526668535895	22.1659942510073	21.6865918024248	30.9176353214472	19.3431514761103
184	23.8934133954676	15.3637090267870	28.4141238196964	32.3858086362848	23.8636067017994	33.895166660295	9.80111294479246	24.8641312182064	15.8735484055368	12.0666476136443	21.1768764212014	24.6760190942838
185	19.3504541913403	22.8717602118837	29.3748251398620	20.5731997769224	38.2834142605735	49.3101777254021	13.0343321904586	25.4206493546237	24.8714930565728	19.1488986078326	24.2349886116123	17.9061495208441
186	23.5860391282230	28.3569172228812	6.75789428285146	20.0124916524051	32.4513759928553	5.95664769579502	15.6704549702772	25.2345786848088	10.6496628724924	20.7594984199677	18.3640492465668	14.6577377871281
187	29.4133306490697	26.1895659149928	21.6117466354863	26.9730519979326	35.640500081172	25.6189015642147	17.2532238001345	21.3661291170276	12.5396095185881	24.1166251464208	22.1688015212486	8.75431272543636
188	18.3980192339193	38.9652488241829	35.6870855352795	27.4691715687784	43.8333045462702	34.3261311438778	13.9969123386469	23.7648619303707	18.9279554964643	22.089820606111	31.511034311316	16.5129062699702
189	9.8119591581675	17.5720668845217	18.2261149574085	22.3075450163269	24.8144029137978	9.30159794762258	8.16567890518747	14.885875915584	10.2302448447765	12.0781962401528	12.6698135119498	9.7013740500436
190	9.67681105139368	13.2926942965198	21.5338798194981	21.8229405307821	27.8472528206173	24.6977713063548	11.7779210757917	17.7542070774215	6.01484799658973	16.4455326917394	16.3117844230609	17.4787491965171
191	39.0742767463751	42.105627559253	33.0068729572441	39.0866021337628	49.0247304562094	38.3887993773914	15.1833498753698	27.3357415455682	26.872291993333	24.9927062566315	36.3334945411896	21.6864371014520
192	7.54453785990429	28.9048928801228	11.5441313865372	19.8538331768040	32.2110419419441	24.5496948822322	15.0760771034634	17.0462877400618	17.9860946940049	9.25353227914472	11.7103512850171	12.8959475115041
193	20.5447088994339	23.3817572355203	17.7067703590952	26.3731817295247	35.5590769893296	24.3086317264423	16.4201106869104	16.9878216029121	14.1907425373137	19.5475806389276	23.3388201950695	21.0929104348373
194	31.4746932773504	41.3852060088832	31.2450818258383	36.6979115156398	44.732156004618	32.1143449945292	22.7385263169161	33.4417546939129	18.7948126449697	21.5325494095140	24.9475170197261	22.3933872659464
195	26.0943918900645	32.2915576241518	17.6566218763325	25.7716407392531	24.1609226045608	41.4190887426413	13.9893846613720	27.3120962727186	23.09881622691	22.7870720519884	18.6969518689527	14.6709814507576
196	24.0457184101763	30.0170486144321	17.3465617670522	40.5734930745155	36.6565041211553	19.7489497021897	16.4800229544174	24.0705892634443	12.7289352937646	14.7831023460397	21.8178982108653	18.1390017889143
197	13.7172001454889	23.9959002348692	14.8436218184875	25.0608368623055	26.4391233254176	22.9146106447226	13.6482696390020	18.6459588283567	7.60549300216457	11.5999024372881	23.7434919556576	17.8307458914760
198	20.0747026630327	18.7499048310207	13.5398076523912	20.2263875686893	20.9952736568296	20.1758860264466	7.2095080405086	11.7582987504465	11.5095752369615	13.7786704749946	26.0555687677838	19.5848291929207
199	9.61682972819656	20.2194194053441	22.467360083141	23.6361942883524	23.2870202988838	8.30337796948265	10.8237809393202	17.7933378279071	17.5432381853034	15.0451669109359	26.768454500552	7.94788973440452
200	21.6092254203611	40.9122078935781	30.0656370407815	27.4016637823455	37.4807915578317	38.4230282332724	18.2684541631892	13.790184798122	13.2366091824214	11.3755640278889	29.8575546391148	19.5815034040065
