# Supplementary material for: Simulated data from a genotype-to-phenotype crop growth model for pepper
Source: Data Brief. 2021 May 11;36:107119. doi: 10.1016/j.dib.2021.107119 (PMC8165395; doi:10.1016/j.dib.2021.107119)
Supplement: Supplementary file 1 [file mmc1.zip › Full 100 GxE datasets/100 -- h2 = 0.5/-2135675553 200 0.64 0.48 0.64 0.95 0.8 11 GxEyield.csv]

	NL1-15	NL1-20	NL1-25	NL5-15	NL5-20	NL5-25	SP1-15	SP1-20	SP1-25	SP5-15	SP5-20	SP5-25
1	19.1437801556541	29.9484176320459	23.9808347074401	31.4767668197490	44.5237039859824	28.1810470656749	14.1125789557821	17.4373671458574	17.02877606511	14.0983004480139	27.2374051305569	18.5205849033701
2	20.7324155594549	38.3519521903125	20.3683920922785	31.9695848103428	45.1771508628467	27.4277187073354	19.1963535967228	32.437955827243	13.9563771321776	20.2752453694275	35.3635005652237	23.0476765901670
3	16.6391216317084	30.9167521057516	13.7091772202205	30.5589541606566	41.1252140680279	22.6376503832208	19.6742781972835	23.5396542852989	17.7657397710529	13.8141483636388	26.2701005553751	26.5075986098733
4	17.8532610788725	32.0410587277954	23.430330554613	22.2048663173598	19.4808551827881	28.0770909620604	13.5971890297191	20.8687137998264	20.0769064692563	19.4293504742392	19.4638163562649	26.1087291874685
5	18.2249734903288	17.6917620030210	7.20646346545056	21.5675389355404	31.8636695687141	28.7260327337495	17.6118927755819	16.3037862227425	9.95007145878777	12.948617897307	12.3155699676222	9.33050881757281
6	27.3452396796429	38.9238425395747	21.9333263111357	33.8133371841108	51.9813463458256	37.8020112495354	20.2886672408734	27.9210110928000	25.0019954702244	29.4160017339547	28.2899639620022	23.8645179310116
7	24.4064696171246	27.3683341779469	18.1323243607130	36.7768603855231	17.6394065266720	21.1032896840623	17.6954942156245	18.0760575408113	10.1684978934705	18.1069185626831	27.5481488462191	12.3222883399690
8	16.1044109868770	20.1788366055938	17.0487693746523	18.1945510717323	26.4257630330536	21.3124676804216	8.5529847387555	15.9462356988644	14.5555628090938	12.5333494046119	20.7072096304091	15.9399684356840
9	8.02619578282839	14.2992730399234	9.44783275472058	24.7803919030912	20.3242762347633	26.6678608615318	7.31868388321288	17.5522524892932	5.19571680542015	9.8351599440707	7.38636195240228	2.64773385462677
10	15.6634903603704	27.1294370846766	17.7818688485371	20.9380770489925	42.2849972354776	20.4939794674042	12.5740977598605	18.9356738377971	13.2004672668245	17.2166968440685	26.2277932216159	9.6371423254074
11	12.7431471832522	11.9525031681528	24.2066787806810	11.3523733890137	12.9908961265725	21.7892881082598	7.41287056957492	13.5025907833716	13.4227127109260	8.81348390014199	14.1953324342535	13.0406455071824
12	34.9493291363892	31.1809848481516	15.0087726504254	25.1528477056035	33.7619235972934	27.1272125295568	14.5636417563871	19.4415513878966	17.2438948498833	15.7530678765405	18.2899456562187	14.6330019621404
13	21.3166471221189	32.3104238832213	34.0440155270676	29.721563813461	38.2039394138275	30.2262042234972	16.6809414124071	23.0623638240421	18.7330204912872	14.6970886141414	25.8795359066567	17.9728722738333
14	19.339039101576	20.5741204330574	18.5252354430498	10.5502319818408	36.9799248289086	21.0315291518221	11.7707843550156	11.6149554055298	9.0684344608697	9.74544954568843	24.3574850385252	11.6969259697125
15	18.0022172304069	19.8385617355716	11.8612158072982	33.4533093622412	25.6256066604479	21.9271041809806	9.21182972719658	13.7758525668646	0	15.7365771023569	16.3479080765471	18.6553411971806
16	15.5995560674050	34.7897860667939	20.4906976519371	26.4194594247105	33.5817600314055	23.2522817292375	18.6735832060469	21.3008864380791	14.4452181030032	20.9439126594765	21.6262973806284	24.2998127977878
17	4.46700142349947	8.84845091775613	14.5574036537111	15.9075250080697	29.6651798807723	23.2412143359376	2.31299038517692	11.8813408989775	18.9814655513010	6.82119972772987	11.3613528273663	19.7504531462378
18	26.8481491401923	12.6889398162645	12.7978554298606	22.7903712938012	31.3656708364924	9.1844087424489	8.83944398964239	20.0253656762979	11.4415267270858	15.5840893464377	13.8830951399718	9.81757769261908
19	33.1873819300419	54.3108126068651	33.0913860804034	48.1840257863475	56.9243076379761	53.2515964817973	24.7084412025641	31.9027446851876	29.6655499759887	16.7913307441455	44.4021888647688	31.2870861731606
20	16.5974420440973	22.6096669149997	5.40175935066245	15.9808862272833	49.4191308079689	19.7219008377119	13.8233449324515	10.6597925298487	4.81810912302828	14.1544309635709	12.2101931271374	5.81183072699346
21	26.9363936513573	41.0781240683141	24.8140745277866	32.1540614952784	30.0139025597565	36.7517916458475	13.7829906835718	21.3184099765938	29.0019821757338	24.1372608655274	27.2030294157985	28.0957508958639
22	13.3426593889098	29.2667673972287	23.6295628919917	30.5041082295409	35.4895346065243	31.8719961929613	15.0618428564677	16.8260623853658	16.0464259873127	17.4374159564780	25.6886230105054	14.7672441528276
23	22.6124022721354	21.2555005430139	31.6397153990767	21.895426657917	28.7378153940283	35.3280102649538	12.3985104949117	14.5003730993451	18.6717216241327	14.0715235075809	25.2424147593421	21.1333108978874
24	20.7663289700422	22.1952593640845	8.9387500081708	23.2907638351595	49.0574065745385	9.13358278336784	15.1173855549632	14.2581435581904	6.39972532472766	12.5971971497374	21.4546668087285	9.96550709031511
25	18.5899131586799	14.8527186214300	1.44553087227065	13.8198653996049	43.1757599123671	30.2720867397132	15.2393502381935	6.43506486981369	8.60191876444447	12.9278515848266	25.6712082044265	9.1614528762222
26	18.7817301373693	19.9748093406998	16.7325840733235	32.6425979305037	27.2541848479386	21.5562831278685	15.1860342610509	21.5175530602452	3.83889189015075	12.5585556048449	25.7935835939966	13.2676298170847
27	30.4360649431974	48.6687701285775	37.7881582655704	36.5304982035298	45.9375690105041	48.0523235692981	21.1735278581374	30.8689055535648	18.1329859620027	28.8470591300731	35.6768234184914	16.1171021410562
28	27.9087890241465	25.2056408361229	37.1160397407375	30.6054860092818	37.2802027962645	31.4835188516490	11.6585663956314	13.5611268344519	16.928017536907	12.5918591920622	18.5075350599609	24.7065627774639
29	12.8204242452229	16.4667860920444	13.5215573699998	6.75439220035321	42.0852978648183	21.1770023638824	4.06162767601279	14.3374615607543	12.2667362597378	13.0502072523304	18.1871588248437	12.6275843540963
30	12.8465679802439	2.82956092299800	23.3051797736506	16.1727842286574	24.762095469243	14.1702405958061	6.74478228062736	17.0123082708003	2.39332530469823	6.71629000859769	9.9426280838623	12.5172391423835
31	7.51400965804797	26.3227116028491	14.6225594028641	22.8182122361120	13.1032750679576	17.4703739717721	11.3797626399358	14.1559724373468	7.03687012832	14.6910981127670	17.4704383732408	14.2104035968670
32	15.8037292673534	19.7547192711164	14.3986196012783	13.0840517762095	11.4134083683361	24.3012180985032	13.6948108997843	23.724817649936	16.4701661751646	14.9413057582638	20.0771527902653	6.39364948143154
33	15.0610506164298	18.9554486368131	16.7942317767063	18.7004248712550	29.5418948950118	27.9673621559733	12.5533882397600	15.4168296712721	8.96549512375521	12.8173394300980	17.1056640676212	23.4340903965752
34	34.0630005192258	47.4044953467857	28.3567158843453	35.0222032328702	48.9254630498713	37.4406406329086	17.9394059031514	27.1534283448779	27.9214266829148	22.1146374485212	41.8134711782422	21.3176169937418
35	28.8292195804396	26.4277375081263	32.1835310379753	31.3455501960469	44.1798790744408	33.6917421982611	10.1959175657528	21.0775444017582	19.0859567686913	19.5685973999766	24.0235279856918	20.1623699853101
36	22.0160695015695	32.6447604763597	27.1909135334211	27.724632038711	32.7315517542726	35.8015783293576	17.9609156065648	24.9608111776683	27.2038900870465	19.8809433584395	25.2657105785738	24.8457579931272
37	21.292494578164	21.0559773575716	31.969114413826	35.2576065767649	35.778659693974	37.2748703508268	9.55642918746915	13.6385632382714	12.5377732054282	20.9390898828626	25.2214755097544	18.286892557153
38	16.0272858656255	31.6893345741909	39.3128032634994	16.1255569555847	38.5439643146668	45.6002593442343	17.1318011192750	24.0531390454359	20.4931320752777	21.2139236193167	33.125204314082	18.5932431943538
39	20.2337815158997	27.3822100239103	24.0439079694697	22.4477328082205	33.7494369962918	17.2905386083812	15.7841839758519	26.4996113884279	13.8189674291721	17.2580850795099	31.867616495702	14.3561079311357
40	14.2472424407322	28.0338230695569	23.3863114244695	16.5054572127778	31.7923316320176	34.2971429461018	10.907900054553	19.0796331611422	23.2977810767858	14.0613393887536	16.5102576338681	20.8845905037333
41	16.0600355472767	17.3007220033771	12.5836387920916	14.0651338895239	28.349829629878	17.12754269557	7.91624942353055	11.4100895657287	14.0866180527333	10.9944951327838	12.0948328794192	12.4783959000667
42	19.8528818089466	30.7812754511604	22.7563282958202	33.7490446655996	37.7433198463864	25.634655294664	15.8594222829569	19.7342146170044	23.8408024305405	18.2678061806178	16.2730397269813	7.5140009871524
43	17.0215918089093	15.7584765916029	17.5515303423205	25.6481440173445	26.2230810609091	13.0138846088552	11.8593961644248	11.2556182023848	18.7514814994618	11.7578436087119	24.5338289342531	13.9215435185850
44	27.1025336813655	28.0612150746865	11.8416467094442	19.1468855927777	36.4903217598251	22.585430789146	16.6090311837521	23.7517616901304	9.14530613295065	19.0983419268219	23.0626641204999	24.3590226161801
45	28.8758434469324	42.7312905330172	24.2951938417026	27.3819404505447	52.0590698531866	32.4759929573437	17.3179931500649	22.3619136833393	16.5110039494544	22.9633335939033	27.4472163314376	22.5397451273565
46	15.3603735467459	13.7651384518917	10.0554292087104	13.1740606344346	26.8291599332746	2.43294100685056	13.7002696886798	19.3230399356179	8.18241508876039	13.1503748307968	7.60679951739885	11.9915177155336
47	10.0192488133858	23.8301223213806	19.8258074993983	26.4975010091979	43.4118030869311	30.5516527568276	14.3868587509649	20.4671245191118	19.7101151813439	15.0585575840063	17.4236412491275	23.3078713000014
48	21.7922396382847	16.65207525013	8.95003252466307	30.0503279964874	27.1656044952773	7.65984453562636	8.22891283632449	13.7157469306080	10.1169840288051	14.0663598331034	19.4777155283494	11.8066891832512
49	14.0615619703498	16.9129338151888	24.8977538458354	7.78322281155426	40.773897232443	22.2620923581994	9.47376797706594	15.0300050832862	10.9345370587426	12.0036424937930	19.0152609391176	19.5723076962454
50	28.0852748013568	30.2107889775756	24.1117180692291	30.7538792807647	45.834298949599	34.4472370762538	15.0629036875131	23.9174673122701	11.641372972474	19.5814327741643	27.5395413692628	21.3937792798362
51	14.1693270682969	26.1685287718113	25.2119148649230	33.0293679542395	37.4729838950105	30.9249799291575	15.1244316865459	18.0303528473993	20.0464806337394	11.2749109957356	25.5252571118871	23.971821116053
52	11.1130374844801	34.7019159344957	31.2056509423697	27.1668349742509	38.2776894648795	37.6944331464422	19.4191755206049	23.9541008264554	9.50756455530908	18.7741864053069	20.8887044717155	26.0919677040005
53	23.8532968139320	28.097845592862	25.7624369402810	23.7858481767880	38.4210760610983	28.5730910313593	15.682139592396	20.9618506476045	15.7602392116612	20.1317379523749	9.82474108417327	19.8187754672568
54	27.9446498171116	32.2646032316628	30.3900147375306	34.9393107983876	28.7858896215778	27.2117568247930	13.0331799857895	17.0113120095693	14.167635500763	19.281276053903	14.5190343871176	24.8867639776934
55	30.3772415943787	42.3823672427237	27.3274702600942	40.4235477352167	46.58255644572	41.5613396818737	16.5948563071437	20.0155936289480	22.8330282024728	20.7687138182872	32.6949986586245	27.6435827460924
56	23.4306730011405	43.1815286675698	18.8944711965982	21.5611033100336	45.4014169844408	31.5713389776635	16.3890920217451	17.1762336537951	15.0022574581890	19.9473739473428	33.8419627716388	16.4733991764416
57	14.0974539086100	24.0147216201256	8.81030022845658	21.8933455439411	31.0432740230286	18.3078990153501	13.2758652844762	13.3728875220000	7.16723451211664	15.4213269073606	11.1496950257680	9.76294915704798
58	18.1886985519463	27.9968197326674	15.4906026824242	32.3668463696365	36.1744034663077	34.4314234646977	16.1807643404431	16.8311797570714	9.97838376962878	14.0102806008075	27.8841298845683	4.38281414836614
59	22.0572821578273	20.9080786847919	4.42227541918946	17.5425843273543	28.4998833395418	18.7431365941895	15.9958685355572	19.0344799233267	16.1971562171424	14.5179388250176	13.3285728180622	19.3893726002313
60	12.5809228418548	24.9028917595136	14.0101593804314	23.3881541298753	27.995174404677	15.2853662436582	12.8984515931636	18.6808679510957	5.73397245449152	13.8159068725821	15.3272811539293	9.05018181075756
61	23.8248233906476	30.2883578144089	24.4608173258548	26.3180589595778	47.3636295379038	54.7782246591835	14.7684096486684	26.3818968409859	18.1314991085185	13.1508546872208	25.2498660758601	22.1573718471479
62	12.6049762101095	6.62365512625991	23.7919938861706	13.9797643060044	27.9445492300465	26.7687763312722	11.0577044871031	7.4919600153264	9.33992278138673	12.237669893053	15.0425611667089	1.71307371888381
63	11.4849003142370	13.1443567225329	19.6869262440660	19.7658089876301	19.6583039767109	22.5808858065156	8.30131565209418	14.6834779675907	11.4036901759353	14.1067291156215	22.1898372417543	15.5307980541882
64	20.5157787292964	15.2014535719191	17.0200161532693	20.7757513408529	26.0633989210700	22.8138175520414	7.839862167273	15.0031129088741	9.58419940707724	11.5645086229325	25.4974764972319	12.2337195878523
65	11.1494210183687	8.27667627355328	5.64817057509609	18.4302797462463	25.6398296063072	20.9450026755988	9.41843501519215	17.6136728181006	14.0299232887715	7.85407292058706	12.3699388052089	5.74837810430254
66	23.3645814729818	21.9089293007155	3.99944887640495	19.4481280607615	39.6434529010368	20.3007296012749	10.9187564767719	13.2756661991248	0	17.8909322855335	15.8861756879993	8.8201229890362
67	27.1235881855974	35.8093631032089	38.0365403950288	38.588456246871	36.206011348232	38.6854656221431	17.9555522864038	24.2372421629331	13.808672658776	22.6337954134527	32.1874790353248	24.4149268426210
68	22.528593589256	28.2074532933975	27.8301957321506	30.0237945249133	40.3306910021514	41.7593572278363	13.0009749229460	14.7215582076794	22.0167525334637	18.4790028549864	27.2967450728403	18.4010302898908
69	26.6005072849319	39.8421738807629	17.9044875860685	33.5740801764675	53.0602941451403	36.9090315149096	9.98749797114305	24.5674823110471	23.3102302152263	23.4647414321496	27.8735982557738	22.7947843675253
70	14.7741248791288	6.8906182189282	18.8515854213084	20.3136050103983	17.8323061515549	23.5849089766234	8.1584199389873	14.1144076856918	4.90550796788141	13.8353584343029	26.7367679260643	15.3947159159167
71	11.3144600799356	31.2611984333921	17.2298802596873	37.4022756806301	30.4331599050392	14.0809030690826	17.1138028224977	13.9475600380822	10.2400124844842	19.5705905669043	16.6722884168063	3.89155512215416
72	28.8150522274124	18.4254285983330	12.2670795156393	35.9130924816973	38.2832343400593	23.1676901494381	8.6247718864864	8.94480529920012	7.43427330949042	14.2375222228674	10.6566670114965	16.9538569071558
73	32.9171086297897	32.6901181643187	24.3167033153323	22.7841560685136	42.0906628315928	28.2899412311574	11.0620827947854	15.7945117168123	15.1924386726212	15.3202127871967	19.3166419214122	10.7933045173731
74	21.1938051170605	28.9980700733125	30.5393646327812	27.2446603355930	27.6783992838330	36.7385604338248	16.1094257609355	22.5070740478702	18.6518322743055	14.1179374868059	23.4019354465717	20.1436618842837
75	23.0413599505878	31.8787674760454	20.8469203493577	38.354705848136	35.1029566016764	30.912210463104	21.2145755117149	22.2632582004398	13.8390165748168	24.3373795571102	33.7052311661699	24.3024864750265
76	10.3042261060426	24.6842979671637	16.4030445447596	16.5829324239514	33.0876315332303	24.1071212023954	11.0551418486885	14.6081604454755	8.96383443965302	10.7516468814759	22.3097857978843	12.1062191361742
77	11.6576841153527	5.22694074714762	9.48991215051664	14.8331493455148	28.4614234412511	3.71660646228859	14.9191552863163	16.9115099139366	1.40019074513274	15.1232226982238	21.0186065595610	11.9727879675846
78	28.7870598907112	29.4661869009391	21.4025458172575	29.7188768413681	35.9932470838646	25.7203649836998	16.6614501214771	28.5400239129126	8.72484520696521	15.4398875956023	14.8025140318096	15.3198073583098
79	15.7741976828871	16.085401097233	10.6814947372753	29.6733487610096	28.4396221208483	19.3832359432194	8.17085843484226	14.6074471046282	13.9905720727475	17.8342508510287	19.1708175970587	11.8157287380889
80	25.2516249711049	24.6584423092493	21.4429295903980	28.2249772266693	41.9989853885331	28.8324499771947	16.9903485022351	21.9433311741953	16.9969974154978	17.9789867750797	19.1905611539583	12.4388872064765
81	21.4398285281177	32.3582120489069	13.8752868571445	34.7709616210892	44.7433311269196	12.5745312153185	18.7342477921278	17.9896000561047	7.76694346781312	15.1741203710712	19.4374206118912	12.4079509670676
82	15.9715531965134	24.0234474292987	32.6434007869449	26.4711308488169	33.9288514459546	30.2168738209424	11.6114664023371	15.7714446622445	15.5062470624459	16.2055498038292	18.7315106920596	21.1109629626527
83	16.4243573152921	35.1142401185063	33.3166317085382	36.8583059355823	29.8965909052498	22.6179137828108	14.5745965365126	20.7682133360172	21.5676288454670	17.6997162316046	26.4221589272382	18.7422398549617
84	23.347359407549	21.6941763878616	25.8400678214992	13.1396224274996	22.342059871428	18.0496337784163	11.9604453603767	14.5958221504983	6.84481612789919	11.3072138456279	15.9987727242001	8.30250771743136
85	23.194507959887	24.8400715206627	25.9758924805477	33.9027812156071	34.5382799310071	30.4608458945627	17.2062880537713	16.2220165353803	17.0651101651890	21.7118898872277	32.6628340212153	20.2914138018143
86	17.1688923066106	26.3571409079848	18.1233397649821	29.0900603095829	41.5116087155585	24.2679656589261	17.5075790749859	19.8023906033974	8.83645925779036	18.1245701100707	22.8496743804252	22.986942092761
87	14.5712400690767	28.9740527560825	28.3064490526453	23.4898697552855	38.9497827317178	46.4973581776282	13.1316599420080	18.5744135337871	13.6555089674390	11.7083129174289	26.7588456610934	12.3043155950957
88	25.8532245331771	29.7791908336258	28.7101832914469	32.5214110039237	41.9431737031434	35.5131324357033	14.5851718056323	25.2905564069271	17.8201845819917	21.8988498853759	33.5948995357681	18.2759518352210
89	19.5318784133016	16.8339870565188	19.4272837474202	28.7883792943468	29.7103996759404	26.5765721906257	9.02206899966384	9.38024151351168	15.2522167338935	13.1333724260768	23.4232075233396	16.1367852394039
90	13.9220985177784	29.9277437342796	33.8587216973772	31.6584360756753	33.9703168773645	38.8637901406578	19.1610788015819	20.4442575247956	18.4906752660501	20.0502660442570	33.7956110592576	18.1498953040672
91	21.4976849899653	29.1539583961179	27.8588564363601	28.9873217674677	31.1654193958937	30.628534642473	13.2305491297144	24.5349210877572	14.8578376626043	18.5955330413365	15.4132432374783	8.6460053288565
92	25.1049254038863	32.3076353444648	27.3418967542728	35.6616750363368	25.8572834326683	26.9615827791783	18.3445527735237	29.5210181812211	21.0293531828985	18.4689502983404	27.5981316608827	15.6096324938486
93	22.6553811759076	26.7217969134614	17.1764653518110	35.1076950844907	38.2403623086825	31.1800539362785	5.35818927179824	23.7343769046451	14.7622095591489	11.4222638364385	8.5782898051714	19.0269123322673
94	24.2651703236380	29.8299469638079	30.9327556586833	38.1734978388934	44.6392664082518	28.0786984770817	12.8532006844141	19.111778516867	21.9946654727936	20.6424291017118	23.3433450933100	23.4865739538348
95	20.4654907749590	37.2953062965067	18.5957469682584	24.1498123184265	49.2950899786542	37.950431024803	10.4668517874699	16.6824698991594	18.2925755344902	15.5471023463360	16.5846782795164	17.3640539330923
96	6.85922477353511	20.9943839440643	24.1662796237005	16.2571207413735	37.500055834005	23.7645718108734	10.7470460000598	18.2076433376502	10.8645066492169	14.6784926862211	17.1111852363497	28.0329930285523
97	22.6343866253475	23.1327665473624	27.8306760183289	23.7722612182527	28.8550555020414	20.194232779642	7.32587231547739	17.9135812522137	26.8684005009805	13.2242295804371	14.7985192194408	21.1537093705378
98	15.9791713014348	15.7807302807452	26.9341303681774	21.5204517871279	24.3696972859333	9.37992651091545	11.9899629179634	9.8183277543103	22.9077959374601	10.4246423992328	13.8138600239426	14.2908462221052
99	21.1297499715542	18.9969106742717	19.7286935938629	14.0189942301326	25.631330424992	22.7990778824923	12.5184676298524	26.2948654243607	13.8680450822283	12.2938061944194	27.0361108407073	19.7143618637221
100	19.6674586354145	33.8668276812055	23.8726342985027	35.4924982547483	31.3739327489683	43.2071707426132	15.8172520634154	26.5449980259022	15.9098315082913	18.0057574958017	32.9324445398667	30.0684742573356
101	24.5194418190412	31.1175314663241	27.7598292274411	30.2222377555702	37.0155395285383	34.8455584609848	18.6839193654043	24.5646672286599	12.8315707311355	20.4016994445858	32.8448986227333	18.8363163751917
102	21.6262118691297	23.1476099580526	24.7139893911509	16.2365213000881	32.3602648535182	27.6409393078803	13.8516660575276	19.9338492014996	15.2651408776628	13.0031904634607	23.1643010326819	18.6806552978209
103	24.5810775623483	40.4682161002498	30.2219493088414	42.0499109229489	50.2278603502162	33.0191614733009	17.7208232879154	22.9215492851539	18.93965199057	27.9961064586790	27.5839398640961	27.1012407259475
104	23.1454071733057	26.7774028700604	19.5253705153702	21.4255012292896	33.6290515997141	24.24304175205	17.1024946270209	11.3919330881047	14.3928212367449	19.0335508583877	21.0530702077992	22.1832310430749
105	21.9950195006296	23.7062646278196	15.3124274777208	33.2661906605287	38.5567337802968	21.1113223622201	20.7227713981583	20.6218004575614	23.3973514993031	17.8268657434194	26.9341427686285	15.5463912363893
106	15.0533697478643	28.3167386597109	32.5150927733079	29.34144690518	40.6138252356463	28.3956257235305	14.8061448239420	25.4177960878337	5.7733069878693	13.7711620258580	14.9526094200347	21.5424859259573
107	6.52738712547657	9.35189924814104	4.34043556031376	25.6973639934848	26.3054118565468	3.66450277426628	3.62039269274399	13.8104063434436	8.70896521369977	9.9647641458044	12.0625191437779	10.9463730949048
108	29.5622034102147	29.9929359626590	35.8172883363641	38.2060324546721	36.2703155107519	40.3108705836916	14.4660597643666	27.5919075054350	14.9500035812033	20.9424426084098	31.9391933365973	21.4768636974903
109	24.7062614149202	29.2700465866731	32.0366357741877	28.1396485703765	53.5340972590932	25.7587054717597	17.9853735303635	26.2487247469176	18.7634331829353	16.6053101826559	27.7442854456381	32.3243348575332
110	18.8245446411573	17.4707749993848	11.564944970485	22.1228452917958	26.5575630821299	24.1345532077835	11.4401131829670	11.2827612142594	19.6914578940366	17.3115322287444	22.5841822731141	20.3095764309939
111	22.036752493619	25.3054311437044	19.6652789604124	34.451996577926	35.8194448817209	28.9905638992551	13.7623299928530	21.3235621342987	5.86929199920427	8.5802486282625	15.9759572857282	12.8642977522360
112	10.317990332709	16.0203454656297	0	22.6741053014600	18.2566431609481	25.2682219937651	10.7175420936081	12.2901824898148	7.79838903577861	9.69008031008472	16.2088413692276	8.77189584141956
113	21.7348854677694	36.3706225948106	18.8961760527825	33.1757333083717	51.9985239093047	33.9555873518893	16.8471676002182	23.3602105143718	20.5957599904587	25.0141440948450	34.9743375925212	25.3906055688579
114	21.0391381444112	39.4753671498399	31.6374761090395	30.5734839363589	49.5631453749939	28.4986752781587	14.6855451054799	23.4005719915118	22.1018383356895	13.4069285996316	28.1924955464931	23.4341534849253
115	11.6947047713333	9.21414753541393	20.0928105516211	13.5596188255316	27.7859820519329	4.5553064535841	13.055758754551	15.9212493207663	11.7020044210289	14.4066145562080	19.9084876653294	1.14690719058474
116	7.18923937305416	22.9733146265158	16.6306170839108	22.6903361158254	24.4256342617266	21.8015852349867	9.99747432627823	16.7299724184244	15.0942182384113	16.6102846250306	21.1021808571531	17.2944446900582
117	25.3820156599027	35.0148353496914	21.6476241846194	24.689340926034	46.7056670431064	26.3714479283712	18.9652018357951	22.008725891604	6.12779670723284	15.008624678173	20.2108646331131	22.3307926141384
118	16.9965604191573	20.4592696691935	24.1958818842895	36.2551220444101	23.8546913495320	30.4924959961848	14.2109737888272	12.4568808343177	15.8271180403031	13.6032672068808	22.5060606157594	15.0802783033595
119	14.6657250239811	25.6004011227443	19.1151681212544	16.6699273370991	34.3348736124779	35.5288894268378	15.2890342742186	15.9986671827475	11.1576008207169	13.3057737355686	21.6003087630466	20.3102365678770
120	17.3066229806011	40.2283479314063	17.9631012384917	21.795347810656	27.4314775542089	23.0818195909395	14.5860683741040	17.1745533352064	26.0441045438405	16.8683718374163	25.2398636133591	19.7997679914617
121	28.4979602514138	43.0840009411869	44.9297666877196	34.3119572543825	62.4650871509652	42.4523053565991	22.7999184317012	29.5216748930111	33.5988379484573	21.4533765242265	38.3644580863477	23.9050298565109
122	20.6989592713304	28.0263277476473	15.6936442128361	30.1047628215554	33.5947619685339	19.5823359100383	14.7000955620810	20.5524790760651	12.5461421113221	21.7972037886339	13.2563074150436	7.70678695584537
123	25.1823670976308	27.3059434835641	31.8234157802223	22.9128683662292	32.8572143168882	26.9943529661699	15.3239981078893	15.2193173583630	12.6363692841986	14.6703846552498	23.9052365633459	17.9160441161226
124	18.8734896951382	17.7012612214275	15.3915192102423	25.9136729557857	37.6924522500467	28.8508677850918	11.8889458871452	14.9088991262720	16.3682911431714	12.5228982144639	17.5678681356238	7.05304589641092
125	16.6202328131251	7.08009212118157	13.0378943075869	12.8369269791853	18.6309250173712	14.9831559611271	10.7067040303303	10.4960437045403	10.8892867155019	12.8266656181466	14.5416570892402	14.0502410315515
126	7.32710801753578	7.69318339957304	16.1231627777891	18.1759865688732	17.6403173399090	13.0161809251900	9.26806520133013	15.3985795174475	16.0309145960575	11.6175951580607	14.2452613197689	12.8553057393580
127	13.1393745170441	15.3683682578226	3.84538330686343	19.9284816675041	42.3934304932589	8.15843728060378	8.98422870594393	19.1093081692287	3.93855836743573	6.90423946102117	20.3381872744561	9.01331788362158
128	21.2009429448616	27.9455696440855	20.5093764292985	29.9581215909430	43.8631239631219	14.4418834790533	17.8099623432756	15.2251616621845	12.3115833706406	17.4131064992842	9.53521618147425	19.4860551361794
129	28.8549132984643	31.7895846132763	24.688145387628	34.4639180276022	62.1319583431868	43.5853876057051	21.3512696833363	20.5838117795525	14.0596607298248	15.0410954357151	22.5635137843405	23.5864281112371
130	12.250001994378	15.6173959825051	16.7530093206440	27.9445966965738	28.1317472611862	26.2256749657129	13.6825200701955	18.3288859119464	12.9276503919245	16.5632807120879	15.1848656018812	7.83443008401388
131	21.6624956814232	16.3233710196362	26.8377796942459	31.0223586126376	31.1022805477532	40.9899292307435	8.53862696238422	21.4456392229286	15.9329043352002	16.3448235342160	16.5266683216273	17.7982782279871
132	19.6959338103044	33.3430737011637	16.5061308568258	27.2522900885035	39.2592240902571	22.7540415386728	15.1487519028857	17.9424280135089	21.727385907176	19.0595165758846	26.8728834386745	24.8767832133515
133	29.2506563610507	43.9232168646537	40.6736548476576	45.287937562794	57.3855828781203	42.5941637594104	16.4990522598348	28.2880323457879	20.5111237175668	23.4397248250682	25.3643224527657	34.4075240655878
134	8.75229972978188	8.06475968606485	6.08390794592187	20.9589018087263	24.7015514364787	14.1409709206724	3.8858419131436	6.66488497133784	0	10.1195946830032	13.7108957226777	6.41580470445624
135	21.6855061113449	42.1247147290226	31.0661560720941	22.4953139599391	34.6079204404023	38.6436122522594	24.0216101178995	26.9934122486252	16.6770413052875	15.1807633971620	29.7651630469632	23.8386266891477
136	18.3536764002306	32.8616558020156	30.9019468866883	30.3548993780646	35.8862834217593	28.5703952158632	12.2526372959290	26.3788315055962	22.0266707844141	13.9929183679484	26.6546335738328	21.2628605292944
137	25.1693554381793	32.3268379881593	32.3786346742694	37.085378182866	29.241611839904	28.9743037135119	14.7673991626760	23.4754625986272	20.5415751795739	21.0271437383604	21.9927840572958	26.8615420297547
138	25.2777402663335	28.0121174440714	25.2990931491917	28.7217802129955	43.0549622018474	37.4290468686653	19.0705154162049	20.1342745991921	28.6173030750928	17.8185892676863	24.6434564586949	19.8308720956282
139	23.0677679671205	20.3766031166613	14.6418750927862	26.5125321055882	26.2124177602406	33.0068084991496	10.9072595004273	28.040380939511	11.0749132589186	14.5477384125264	24.9835341672727	21.978047961183
140	25.2827689659486	31.8703895635864	10.5952971460053	18.9739925274168	25.6512632115923	30.090772065253	15.4506257189574	11.1167976226098	12.3324982306261	12.298518076183	24.0162629992995	23.1543545967498
141	26.8409169273097	29.1765751089497	15.5544263543009	31.5528430247828	40.7264060080823	35.7659092767287	18.5291987087762	24.6973954827443	21.4831821854093	20.6796420142257	18.4741478588434	18.5299570247502
142	18.922043883187	21.3186205246746	21.098055433455	21.1406612825752	35.4599957177129	26.2835591809685	15.0398128321697	13.5478307039488	17.8641990797076	12.2549582344051	20.0753878883267	19.5784504694893
143	18.3911355183399	17.1533747554147	10.3455652029665	21.8312981480352	23.3970990320214	28.3004813065423	8.6865268501671	14.0255592209294	17.9158021183908	11.1229419044467	13.6412427927731	11.8209098641651
144	18.4160031284244	24.4443289022967	12.8561867034120	26.9735745961340	59.0445210586778	29.5223623901352	14.6783256864385	21.3810911593939	15.6317994247429	17.7794756350057	22.9691068918991	18.5005233742134
145	20.4560124605303	34.9637827068486	24.2418342694689	30.2149526310455	39.6274704652468	28.4316596237564	12.9060799124287	13.9207238844389	12.7474866006503	17.8258857754298	29.872392053082	18.7819206505613
146	25.0626917643350	31.191949407223	33.620808188103	27.7470082443105	35.2554392032021	25.4598895458107	18.8295926922591	11.8236440230979	12.2284744276070	21.8043095324002	19.1775169163326	12.1223176376144
147	20.0557460027351	24.9229471074318	21.747567766865	25.4216938525004	37.056750306754	33.4946640706229	14.4070865583003	16.9279307776527	13.6305820164585	12.7315992937502	17.5198943722835	10.3373483319432
148	21.3362639045107	39.7192547855553	39.4573901945633	36.599649062832	60.5489170454467	43.2037040454094	13.7296552924628	21.9931147922413	28.0033939628894	18.7897874460490	34.8330615605894	48.2140154607079
149	21.4209679556535	44.6979861700996	31.8185033348572	37.6206622667108	48.1454136922301	24.8709265668348	20.0903120086336	28.6268019816876	21.9808766436679	21.7451729364385	34.7209068853235	37.7423815204878
150	17.4937569697685	33.4856911357545	32.4807075207239	23.8030622232109	44.0132970487302	23.800395551154	14.2451819523701	18.0061148798001	18.4194163798180	24.1507865777109	20.1294272036990	18.0921628782011
151	11.5428733533421	6.79809623790352	24.7740401723256	10.2125774263630	29.2529011944966	21.7264552440464	5.86178415464332	6.89132792036876	9.25430166328143	17.3005651468644	14.9360816999000	12.6105879612193
152	21.1700405777808	21.3336385385503	22.4604440804789	26.6077518624993	35.1413894812232	23.2923931311145	11.1415910027595	17.5210021601948	11.4691272033595	10.2714235664112	25.2419756358584	13.5504349504127
153	28.1457327143314	29.3846232390168	11.9627803231575	25.3743970073653	28.0828765861582	27.2973779860011	10.1363719541527	18.5230532032469	8.9387791670893	17.6836185971746	16.4792727293685	13.3865452000639
154	25.1344223291319	33.4045541364463	19.1375742598115	27.5742088628055	35.6349198827143	31.6832253011524	14.6618703293588	24.0750375284503	20.0600628143792	13.2658783736790	17.3189575378346	19.5819898075655
155	20.4999510046498	30.2566694440387	21.2195633587623	30.0259292051551	32.0899081766367	31.0826609095222	15.6307172523061	16.2634919137223	15.1677059969970	18.6440692103524	23.6266757061392	14.0893207482061
156	24.4491045613305	35.8101501894495	9.28713274143024	32.6416844079700	41.8214280973983	26.7402510140717	17.9600008388130	14.0264821231545	11.2557227365940	8.58515635005597	28.1520681685661	17.6772532953578
157	29.2592732664251	31.0869877622253	22.0912470890247	36.5336053580849	43.6254868073125	32.4941250905178	17.0299118099661	18.3385138734821	25.3557953352749	28.7497657469951	33.4842315839599	30.0066280517018
158	22.3941459144396	34.2814500179056	29.0089982008826	35.7576980610509	42.0343644940763	32.7266750283758	15.8763785228714	28.4909673962471	26.3680064132309	17.993255897777	21.9827656368820	19.3175904228671
159	26.0178912354573	22.5036858512602	24.6717225681323	19.652596446908	33.5279302545064	27.1084934717003	13.7626746929773	21.7496226263733	13.9342612091309	15.0457417289498	22.3513880250398	19.3393629173363
160	9.90693542348414	14.9815710980620	8.39331557578875	23.4196981240391	22.1742954910640	22.3396270208412	10.7575184563997	16.3596670766432	9.52895904454081	19.6720367413746	13.795603713064	8.54674199347231
161	24.9786660303641	30.1955126968066	4.17012669301304	37.5349593159421	34.4875737387409	20.8327826057819	13.6754650277945	15.3263508586056	6.15922834039341	14.0299152708546	30.0413059031698	11.0606588428422
162	15.8536114820508	25.9847687182762	16.4358126312891	38.8072250356802	33.2039761415064	36.2200605978628	10.0501657447681	21.6029429453486	14.1244959644294	12.7354449983190	20.2593420146944	21.6184307703326
163	24.8598324456249	29.9425332253988	24.8410348844244	27.5630753161133	44.8332314341681	40.288833044318	17.9863642302122	23.1580610881406	22.2642170989552	19.2282405044074	27.0210894533148	26.3024450312186
164	16.8884003927528	16.2990449208517	17.0285266375532	20.3392366360048	28.9315115501668	35.0187884264243	9.98101782636854	13.3611715409634	11.4563526084104	9.97334475023904	21.2116817646464	6.60268910646299
165	12.1489846866868	23.051563339646	21.6699468712436	24.0217467078675	25.2903392517281	19.6435972542319	13.2319415766465	22.2482883810264	19.6226667919036	16.5815633709631	16.587046944769	18.4882361043804
166	24.5318348574896	28.3890219743397	18.4373167090689	35.5798748777641	29.0767492548853	28.1709998723526	12.4436349634929	17.9101747175528	8.532225267135	13.4431067676099	18.3532399983608	17.0425323766800
167	11.5053842491070	21.3683652907807	20.608183942818	19.6414903558953	34.3375135384450	18.7252320695609	11.7169347637034	19.0773780942105	12.8659462120345	11.8417194499854	22.1696605579742	10.9305209495995
168	26.0892094962828	36.9330383095622	20.8650894443023	34.8897014009885	41.1709986189033	32.0614215310996	20.3226037924794	21.3430600725951	19.4791615952894	18.4616174246962	20.4168983735180	24.0861183434738
169	18.6686002648622	30.1694302470056	24.5145610103292	23.7904461710137	34.7064132055824	25.1116223357691	11.1522870150908	20.4779150950206	17.9840269111184	12.6197789755632	27.8145156061426	29.4635524706893
170	29.8530008826332	27.4159461859341	25.7953010589619	27.9020134273462	37.1299017942458	10.4031167612015	12.2718601840842	19.1255083203450	13.1293708223721	18.3156845503083	22.2360962441700	11.9916315953606
171	20.3111176864521	27.5104784628306	23.1942732312197	27.1864927925309	33.9760417370014	20.8259451441626	15.7972923568100	17.3755564803868	13.3847717383555	14.7079508470591	19.1189243927143	22.48125863519
172	26.2933497755819	30.4596449735475	30.6113285252096	18.9031738903630	35.9495796811818	31.482371804009	15.4313049109773	23.8905927056262	10.0598946823082	13.8318501491934	30.7770322773905	12.4772181171494
173	21.9671466861927	35.7202603944452	22.5248254554686	30.0315924932498	31.0766360634126	21.7383740915754	15.8914925960465	20.4318736619850	16.7403172746079	18.1411240515599	17.1464006167541	20.1673382047779
174	31.9417384570044	34.0451875327943	31.5508054658053	23.0616946857000	30.4047025421651	36.2535939495871	14.5533186210623	25.0425692856729	18.4417157544959	21.5104022991292	24.0769139504614	25.0918087823659
175	27.4581115897879	29.1000266387311	15.8674604586462	27.5745274598796	37.8671597490591	23.0698568210112	19.3142182357702	9.6535118139956	19.5842106166876	18.1406431273714	27.4025959067459	25.5174540793785
176	29.0574239551576	29.0808440586183	20.0532736382421	25.1822775184992	46.3209314416641	27.3147352587545	18.1736910790911	20.9137447388142	13.8735062566943	14.9726367633062	25.9471179439301	15.7060448345379
177	29.8946756001772	41.9558675712799	17.210172156271	36.5667060799948	52.3390809515391	26.5897459728785	19.9607219229334	24.1475004888451	19.8554930594079	21.3307951309745	28.6958127468557	22.5329421511699
178	17.8000656644134	33.5938691138956	23.2874328930855	11.8464665765455	30.4264509214305	22.6210582894999	14.4336252263377	21.3720831982018	19.5218274879441	18.5528169669722	19.1256283238902	12.8453408341916
179	24.8940839851099	34.6811159691735	27.0543774036687	35.3320358080553	36.5392862633039	34.4732787052332	16.7065351641294	18.2387001045038	20.9556086928595	15.0462519166899	26.0989091807477	11.6748122039518
180	20.3766180867417	37.3965602784572	20.765631755563	31.9745497686617	41.329563000938	34.9924261159577	16.8381996159472	17.5236146445192	18.1833736044194	14.0023013325634	19.2508491313455	21.3744262488021
181	21.2147095069752	30.6039106712718	26.6178317024147	31.6902575765819	35.6322966362207	42.5790475172827	15.1704255671537	20.1944685102184	13.4205913461591	21.1971176417024	26.7512132996413	18.6299811726416
182	17.6783514238543	40.7100086478018	33.75042549458	34.8115363736292	37.8741485031914	32.6173525489747	11.2104387842425	20.7907598600417	17.2637811542612	19.730267475461	23.1347984721736	31.554793525712
183	31.1176134873118	25.3143279766463	28.6670306557437	31.5401480495227	45.2020428666543	30.2500148912088	17.0026617150078	17.0946147820048	20.7999197832855	15.4009690600127	24.2569614043182	25.1423927282476
184	28.2761298394632	50.6001248835357	28.4448990199612	42.1646905143056	51.4779316447624	38.7942075235066	20.8174180311920	27.4868470126216	24.0768686654599	23.2023140988936	43.1992034461751	28.6563754921922
185	10.9433624747403	0	9.29226773668876	13.8580318365062	20.7076626443546	3.01404331516288	8.20021383124985	10.1883840566428	4.15809207027641	7.07567357920527	5.28535894743633	6.81266713935492
186	9.00130631838622	7.16062317452092	23.3371493444463	24.7467081909653	30.9941812123185	30.8373434250705	6.90703291667069	21.1459644358401	9.71995638905135	14.1736196359931	23.8065599413316	8.82860298314634
187	21.1901672353165	34.8817119969294	13.5734596039012	31.9025238908186	26.2357810523495	37.5082323261145	18.1518767121991	23.5404514224522	19.6572030742584	23.1705045888053	29.5059708875790	31.9485027153365
188	16.3290770444986	20.0841101789764	9.415751334276	30.2662317621052	21.3739051903336	10.4830175205888	14.9302581013783	15.9581317777960	9.19409138870062	14.2673783076750	15.7696066392919	4.65988766827807
189	14.4474092375631	16.0441816042791	7.41928439351245	21.2874224862609	29.5211012507765	13.6210027138872	9.9125696954199	10.5916674977547	3.38199522398471	12.2119686789195	16.7038070231687	23.5829277822341
190	17.1391379716766	25.4301199371487	23.518838274716	28.5826792267163	39.6973624353881	50.2956272273116	10.2222497472902	15.5862096270443	12.9924326252780	14.7586048925404	22.7598471469848	26.2020838808381
191	27.0907482075425	36.9553377669906	32.8218954400178	34.880369350785	47.2972122218588	33.634175322113	21.0197246469429	28.179648160511	13.8916792134433	18.6416309874682	27.5351958041692	18.5556928033725
192	18.1411770972164	24.3757956843764	33.2335947306744	27.9426364363411	42.0358595268056	37.2091109694824	13.4990372050379	25.3473914841223	15.6429224615219	19.2056499631158	28.6300739742561	30.5914460500874
193	10.1008795550801	16.359918549643	23.2537688546358	29.1031227224175	33.5065486426948	22.4926109596634	6.7615201348118	8.03183468153006	7.49733076390909	9.8640835355171	16.1968769229058	14.1529917828053
194	21.0691824777969	27.1586937174023	16.9027219832946	30.0902647923952	26.8993822982038	14.4050104390479	16.0243201233999	19.4127201612519	9.65989206594036	16.2380833613811	13.6476793962658	16.2184123633805
195	11.4345317256023	9.95507049479856	15.8393409626289	13.9634287410492	23.6018346610217	16.6367507676709	11.5888951673006	12.4728888266856	16.978242669895	10.8686867555048	3.49558212437534	9.58208602388746
196	23.1104798677556	32.9964324714997	29.9403298924342	23.6517249358654	25.5657885568031	50.8988110556855	21.6133875800408	19.5630175313809	13.8159315821069	14.0763188516486	20.6792003253957	16.1897477087880
197	13.5088650342197	7.02976672465847	24.2326113612208	12.1556642872604	26.4144164327537	28.7137891907725	11.6174587903727	17.6121971459906	13.0078795696415	6.11831278405052	22.8672969383108	10.6460813195916
198	18.3942065122082	28.3713943689746	22.0071120556511	28.3641509307165	21.8112753964735	32.9300183274343	14.2300421555790	21.6537307953193	5.21703083850611	19.7420072861805	22.341043889259	14.7840168201604
199	8.92738559788583	26.1517059938542	19.9663562671574	30.8453614579678	38.5408681281301	32.0887056602061	14.2947753984617	25.6224572617307	17.6030668010865	13.7635108345535	19.1257730518845	19.0511796555330
200	19.6618008326983	27.9072833223776	10.5667302611938	24.7944165949455	30.6335018537566	21.9117979043565	14.3017468241832	18.1915579598742	12.2995848256515	18.6553077880484	15.9056348078702	6.96611261280343
