# Supplementary material for: Simulated data from a genotype-to-phenotype crop growth model for pepper
Source: Data Brief. 2021 May 11;36:107119. doi: 10.1016/j.dib.2021.107119 (PMC8165395; doi:10.1016/j.dib.2021.107119)
Supplement: Supplementary file 1 [file mmc1.zip › Full 100 GxE datasets/100 -- h2 = 0.5/-2138447780 200 0.64 0.48 0.64 0.95 0.8 11 GxEyield.csv]

	NL1-15	NL1-20	NL1-25	NL5-15	NL5-20	NL5-25	SP1-15	SP1-20	SP1-25	SP5-15	SP5-20	SP5-25
1	26.2666511227282	27.0159777088171	31.1364701936783	29.1260024392091	45.6358870288545	14.6619973233509	15.2642276366155	18.4559942220758	17.924026726072	16.5506182296937	18.3111484255028	26.3035805920064
2	7.00533101651707	11.0849407009058	7.16336549103189	12.7578697525635	33.6929189755911	15.9003853471553	6.77539630154102	11.6922139816056	0.62241408377233	5.36088734098378	11.0180449704027	8.91647589342392
3	19.4698054819627	31.9079136913476	19.9738357512215	29.294146743863	38.4169831471163	23.6211701093549	16.6554354812133	24.6461104481315	16.9077085686342	14.1858883024785	22.8778216695829	19.4236523295064
4	17.0495104849222	13.6582826336923	12.2779428792110	25.5253934992411	37.7795735881078	22.0031633404938	11.9152919576109	9.4623369155123	13.9380774336881	16.4723516795927	14.9964417276913	14.3198327056383
5	21.8925190492014	8.96528124258711	23.3473572156328	24.805872753829	20.1422336580380	20.7946077469036	7.76418605064858	16.3291657213257	5.32246008014244	12.097054227809	21.4240136463701	23.5007096047022
6	18.4805318540200	20.317045735717	24.6178066677872	28.2114825149017	22.3061494004155	29.2121094279162	11.2748237417454	12.3627272617096	12.6208741310097	18.9638725745284	16.5513802107342	17.7685689582721
7	20.7819758480336	21.5531592393604	32.0952773734855	18.3328493066815	26.1640002048437	23.4060924750674	15.4532491527967	10.3301589138305	21.5148426352482	14.0963327142242	21.2032207343451	21.4419213289271
8	25.9575902583112	25.1904828393290	33.5586480622173	35.4840565732182	39.7716007070012	38.5556134209572	9.68252962573936	20.5114617606994	21.1015071717732	18.9190982215469	36.93792735845	27.1773945377601
9	14.4959174935821	32.4157064658632	15.5004533029452	18.4886844857978	35.1881740074933	37.6876137069954	13.9314869950495	16.2474866729492	14.8689627255005	8.6521675005161	17.3914518451538	25.8065815053398
10	21.3963047193565	21.3798696451694	20.8703480976787	19.9244618322862	34.8955998864566	16.8181748027409	18.0756546844618	13.8967002044100	12.6100353107140	17.3093137287323	19.4453415465504	5.80825776649324
11	19.7120354797632	18.2403207595037	15.9477565194098	17.2093155401238	30.4793411219452	15.0589688708655	12.6830662664581	21.5378174247342	16.0247463981005	14.3199457211046	19.8098226614311	14.0972197285980
12	25.2316058257279	36.5791880440519	32.8926534591649	31.2295711841514	49.9413241346183	25.7333415393295	15.4288291772295	27.0959137355733	24.6337915578553	18.6318811827608	28.8080425302662	25.0685777617518
13	19.3793961801600	31.9733649767301	33.1693966549647	32.3832501946877	30.8102523970809	30.6015503405833	11.0596022697174	12.7154605044603	20.9912730547229	14.7115648827213	23.1971551448891	21.4066400452736
14	27.1643148383886	31.9774295893667	21.3412042901354	24.7683105616049	39.5145131535861	31.7781187414404	11.2948065572181	22.3665854512027	20.6867424305699	10.3362921620803	24.9396962883829	26.8122453920927
15	15.6091998683488	24.5867367634274	24.0674406838885	22.9693969021574	37.1023767495318	33.7829197748700	13.4061688404792	20.9469621718435	15.7792914226365	12.2641256227247	23.8510185929553	14.3281642933576
16	20.6256174052401	19.4339974863608	12.8726197714240	30.0447411630042	30.0256953350495	24.6269833688845	7.38453375042542	16.7864057971921	20.6768293932126	12.1072010803111	19.4301964642931	20.2852104225003
17	14.8491835836227	19.7965970410709	15.2497094695446	27.1796829138395	20.3091402091820	23.8617568048536	11.5101518329972	12.5835826617247	9.84643001820657	14.7873285280911	18.0225412917480	9.85518272126781
18	16.2906458165627	27.4735023998007	25.0796731933716	35.8544996478248	24.9863800016718	32.5931121087593	12.4967627244397	14.1589146837016	16.6187623718010	11.7117564413968	23.7057405321438	17.4615498368447
19	28.9672538673643	39.3267163933486	31.9465780234655	31.1387852383517	42.0854527074368	46.2366931997512	18.8662855022745	25.585197712599	20.0162584115697	24.3721979366526	22.2143083324612	22.1387527416108
20	31.1126278374837	38.1232216652507	19.725206945289	35.7893971522962	36.3150816924391	32.1553708550098	21.4284763559627	20.8065469906292	16.8659499826394	22.736931948917	30.1246966192117	17.7549859881263
21	18.0071052806521	28.1907899746113	22.0787637232552	26.2896510357733	45.2745666735097	23.2610808610081	15.5556970987648	21.6450207407460	19.4977077188086	17.6490293606443	21.5601513564198	18.9114423241581
22	27.2957490451795	30.0253184462821	20.0737024732104	30.1469780907086	29.6601938039357	22.9505729550696	14.8539221518734	22.0884152074563	8.07247730740022	16.5902734966866	17.1670401143522	11.0165270564033
23	16.4186422179512	25.3441743778816	17.1106522245306	21.3325902753732	34.0355371732621	19.1736707023355	10.7844426130945	16.7642409937737	15.1885561686411	16.5037936416552	20.9911653342796	17.8671672460507
24	23.0870602988632	31.5581921229365	15.3291015981349	28.3105276383909	31.2755008576242	22.3947057883366	14.6454267405461	18.1242987053223	26.8100337820076	16.0325442128431	20.2442522182186	20.8683252986509
25	20.8072461893929	28.5804171678990	22.6444078320069	34.6795276923005	30.7321659536192	17.8875749049818	14.0639967288711	13.3529787083088	12.0825012363581	18.6687391148563	16.8519454584889	9.35662555014135
26	23.3266770762763	35.892900949948	14.4298754204103	29.2845797869999	41.4325554385183	15.9355301020734	19.1117137206105	24.4847676330996	7.58545820220418	23.7317740749421	29.3814159729178	18.6017549547549
27	29.4850823209881	34.1414463783601	21.1788911575596	25.5228149863386	37.9077876877135	30.4201561721349	13.8455668015421	15.7945134607465	13.5938897583602	18.6735975883854	24.6933950140429	13.9476955426689
28	12.6805227185511	27.5884698577626	19.3881380993852	31.2954668737930	18.4533902327572	23.7863650655767	17.6166243714305	20.0640647959265	15.2649813211203	10.8886226938860	14.4588166862236	10.9761506409003
29	17.8823966024560	27.5520381999901	28.3607206465984	31.0514610727881	33.2254107561209	22.0433282532438	12.3805415251295	21.3853953048191	16.1858185130680	17.2339909544352	18.7962100309550	21.4942628433919
30	2.26764024560952	14.9318838549638	2.31051597662874	15.3708785434147	26.0395611112769	15.3827809441789	7.6730117694197	16.5221058973482	10.8212288522761	17.8746927279588	13.1125589746585	5.2816817096351
31	24.2141343582042	26.9368130600761	20.263770824297	20.6556219791884	34.9035871763979	31.1780184169174	16.2450655299022	23.1805724970919	9.20395059773811	17.5263051318105	31.9699128585831	17.7972794270530
32	19.8731874269473	0.506777770325426	15.4962584819895	13.2536240465555	6.20043789483153	29.1309930017277	9.7998597093271	7.12170233325477	7.27173229301362	11.9417663144300	10.5048812064072	14.6002143105763
33	27.4015775775512	27.7483421783060	13.3606158666295	12.095407379167	50.3504757834915	21.9116982041215	11.2152229723286	23.3563899972166	19.4028995850627	17.0031563883818	31.8406782367688	18.1171887358197
34	21.1143571724466	21.4389965079027	30.6702305296157	29.3592501411734	41.1398770589091	32.6092525318249	16.3402959412441	23.4894542092854	23.5150634568701	13.6840773936247	25.9312471445693	22.4028356014649
35	15.8680712723898	18.0271404941628	0	20.3218422221703	22.3807771712115	20.2089902663766	11.6334076232355	7.35983096915121	13.9669639726502	17.1692174839271	14.7467724853327	15.1619766410239
36	16.4957117994234	26.2611590060633	17.3109579224497	32.8016935231408	50.6769912430064	23.5742045736955	15.6864466002236	24.3788605766072	19.4457530375240	21.4305607659888	16.2137441871221	17.6198667966558
37	29.4541032600454	39.711901927219	34.237070563207	33.9228631457968	43.3117137978591	40.8573244899893	15.9121557411056	30.8442879159022	18.2547901235570	15.8603601786680	29.3252192105486	24.6327787528124
38	23.4652314431038	17.7498057477906	16.3885719095007	29.2471358739566	21.5780141033227	30.8975885828895	12.5401859071475	17.0313610331198	12.9602147547972	18.7837783865472	23.2228228093236	12.3243861647370
39	26.4769929333465	32.6851051989812	13.3279812604385	23.1225623014018	38.5405782568064	20.9590918915861	18.4930468040161	19.4658437620042	17.6742585202859	14.7377227917387	19.0533419612774	17.7125596374948
40	19.6451600274520	5.11829355807935	11.6422399519499	17.9267443724635	17.1716946923332	15.0765697166860	7.24455697409358	10.2095865063622	9.1414437808821	15.6593405068246	4.54762620242666	14.1660090492279
41	23.6015832448028	36.2831373296565	34.3736921780758	38.9481938456575	47.0125774509635	51.3363494576659	14.9970117548167	18.0079596765302	25.6206843197008	18.9407946006652	34.4638625837396	24.9977777648342
42	14.9966583479136	7.2444583244067	5.19232937123091	34.1499025387415	29.8554940945809	23.8042255734321	10.4567434567287	8.52572002382925	10.8651580182003	14.4111868791953	21.5890278921602	8.9421708744646
43	29.1269908371549	29.7197330486473	31.7701216570541	35.0826784398943	35.8077429132373	33.4397203049761	13.3276851705835	22.0231802153692	17.2983965500948	15.9001910115874	17.4232588045040	18.6225682367301
44	14.5720251401896	26.2461970407292	20.8252240679540	24.5503717545992	41.5775138122133	13.1798357693332	16.3133983147407	17.2464571801519	13.1211618943439	13.0926818020637	18.4783814985167	11.3259886654444
45	22.7590547310176	39.5193624301024	35.0214497563615	33.1340105274181	50.485787589183	40.6872441503774	17.9179687326194	23.9545011182882	13.3802529197466	19.7074315018237	18.5644044790753	16.0245864953517
46	9.03174809655552	28.9723613565595	28.4267252292359	15.5347347980228	33.3582362991889	31.6980107844643	16.8494585265635	14.9562137082084	16.5626140336445	12.5553141279721	11.9488606166185	16.3898638278860
47	27.8784255248365	36.9269326435612	21.5138076897094	37.8180295406873	41.9593520028554	43.8819429485838	14.3035372157823	24.3329391759190	17.5836158071921	22.2046951446896	24.2217909443517	18.0476348160527
48	21.0013944386084	34.4146086263258	24.7061765216091	34.1590286220175	40.4186618070027	16.9175611527319	17.8186679318057	28.0712231273772	18.9182300441375	17.7271643578605	18.6408598925412	12.1342229479512
49	19.7869160291465	24.0591859400090	19.1188662695521	29.8295663698848	29.9888563656823	28.1875424930056	14.9814880981881	18.8100287207464	4.86373677802162	7.71929383914229	20.4679252865589	18.2101617558319
50	20.353958393261	27.0680541522884	24.6616858555031	20.7497242830294	37.323098734187	32.8689295270731	9.00311819304042	12.5082066815741	13.9930774577844	12.9616307216743	19.5041434988807	15.9677693887497
51	22.9076421962857	34.2235282375808	26.8479592130438	31.1771044844826	37.5810778331335	42.3945762983624	17.8988872828833	15.3818028847194	10.7513179627904	17.7693396168664	30.0470893996348	17.0957950596688
52	25.6776620944480	32.7420125755726	27.0778803233282	27.7076725848268	31.1532006074909	39.3605143506822	19.5550488380793	20.2464129842089	14.7110607434444	14.2517268999827	28.8609772009047	18.2083626037534
53	23.0353466185940	38.2197881053727	35.7684080316146	25.2016454780966	39.8583981735716	42.9266059356046	12.9832505180562	27.5725835409732	22.152859256151	20.3209082104555	19.3907788830846	26.1767706949648
54	24.5507072778111	25.5755896450167	27.6351805478651	31.4543067104619	44.6494568182298	36.1472761405903	12.5802479986021	17.4148182889202	12.5343071443534	7.85937942390474	24.3970845365242	17.3401228461573
55	15.4012182979879	37.9821894598475	23.5100299407677	27.7008177488493	20.4634260815803	47.6616490101143	15.3528083867637	24.0284715860972	27.3277079432492	17.5772098996066	25.4833051524389	20.4747358134416
56	14.1753680179916	10.2307716359070	13.5596904867020	14.4451647568014	23.8658495923458	15.2619309251077	8.21453915623504	13.2231678026379	7.18676280938331	11.8106091178076	11.3376166606750	6.83632974454086
57	14.4642220690617	27.2768593118925	20.2859492043995	39.2764394943319	29.0302401829462	24.5581486803192	15.0000279972107	24.9027310203149	17.6057365776455	19.9951109924264	22.8688490033412	14.4082399011269
58	19.1476335515637	31.4539527304233	31.6590087095490	27.910644891339	37.2906630782377	11.3986478236361	15.3208823026403	20.9541152972160	18.1529272935444	18.8034308879747	31.1258087555641	10.5332724898963
59	16.8911702585319	24.2569887852484	25.4697045470437	21.9019756946419	24.8809700991763	29.5654835455611	13.4019791503346	14.267633156509	19.3693962278836	18.268272737022	25.3196301975422	17.8625931268651
60	25.176069213999	34.2202387886900	29.7217568269846	25.4767729910596	39.1558922344408	42.1378150056780	19.2663138295431	17.1970860561973	16.9331475631151	22.7064346178108	33.8207336514423	27.5107286561205
61	20.6431766029042	12.3469978378246	16.0769428143365	15.8728947106051	33.7640449837728	11.4315122191825	14.1819874619062	20.4271252441754	10.3410581320254	8.68467687401168	11.1820377855103	7.6643179005417
62	17.0164358481995	24.2759971005774	16.8325445906946	23.4016703794701	28.9787115642647	37.3976938404223	11.6338100740054	17.2383859289288	11.2633343998068	13.2917982075314	18.2111536688935	11.6960637871760
63	17.1468918574799	19.4574625394505	17.9424696841973	17.3996059830106	19.8626984688286	34.925654045345	11.0217806093107	15.6778306014730	18.5225214845697	30.1872321343604	17.5267491446097	21.8120442789544
64	23.9046482207196	28.1942464919420	34.3928742605533	30.0372657382293	34.7607740794441	35.0943975395258	16.3651481095989	28.8304864359168	21.2829353758996	16.5735306750850	26.9858554096567	9.88144703421795
65	24.4770696212299	29.7275694656374	20.0816071560253	21.7916245551679	34.4653566659543	31.0008774693874	17.9243205123206	17.3263809358682	15.3823367881519	15.9173166051523	26.5443948098046	15.2867965892491
66	15.9562977253133	10.0472649709940	14.7845395630725	23.7286223960261	37.5324884163070	15.0028493181614	9.88226678317848	19.0788427286902	8.65007516079132	11.9679007917526	10.685892469528	17.8728345021641
67	12.6586240567774	21.0417073842599	23.0061935299105	25.1370627407358	38.7132767419262	20.3509236763282	16.3592618291557	10.9627510922731	17.6346483534367	7.5923960371031	20.4170557640019	14.4280967570188
68	24.1973597110187	16.2312584592927	16.9948247341046	18.0128923862316	31.6958803927151	8.8420550315218	9.80939485096665	19.8531011176829	10.2970588737411	10.5218164071937	27.042471201885	13.7040139903848
69	9.90170176667894	9.893976483568	21.1832310910995	21.1935042669701	18.1420199599856	32.9886269701867	9.53486144273563	8.78212507232669	16.4016338064817	12.9825742592438	15.9413537519733	14.5626726110675
70	18.8932871917154	24.3222068125243	32.5224896370600	23.2870126144181	28.3931724500597	27.0181213331190	5.48110430234754	30.3434886829885	16.4313911177617	17.3014060994158	23.3346926498799	24.8224326034084
71	11.2127173768323	37.6688504673106	21.62938412724	38.6398289075075	24.5502170592878	18.5906595656376	22.3438790554477	24.1936778403881	12.8295734009913	17.9741219155827	34.5659833879385	20.5468614624128
72	10.0875445385195	10.9676588785198	11.8293221681565	19.8243203870535	29.6871126992449	22.8702324926262	12.0125521308146	13.7916191160004	15.5834282307259	12.128307302222	18.0121814004810	10.7939725998189
73	14.0860904988008	18.0069327539207	16.4603816180748	20.7216216067380	29.5626315846616	4.65226019233977	5.86219583185853	10.7514754773216	20.7011004398585	13.4837275287982	11.8705761293299	9.0591853174973
74	24.3792747305855	31.2366927822660	16.7568532488896	34.8474370867759	40.4986623284694	34.6147287094774	15.9559827877716	24.4500895006821	13.7524991740149	16.7809137398844	31.6765766991276	11.5408125705074
75	22.8036677602685	44.9926354052567	39.3721175451985	32.4200898915796	43.5054131155803	36.108092604944	20.2870036138603	25.1524296782591	24.4249021539948	17.5178294982690	20.5935763704485	17.5671685254121
76	27.8732133094467	35.3658137848944	18.7579073761265	27.6057874031112	44.9537973632648	29.2275553621858	17.4615183490572	24.8451594909575	11.1171997362145	15.7005687271342	25.040404155751	15.6749304791116
77	27.9587605922621	35.1350692307943	15.7530370807737	30.1111700198435	40.8297965859989	43.1362458899472	18.4069654704592	22.6059379213767	15.4874617494404	18.7454717702683	28.8703991115956	21.2172145291776
78	12.4709966784078	17.2104039291845	13.0696587308768	28.9238739885245	27.0975847941513	24.5266359503743	10.5860368371749	14.0647568062488	5.54231635719630	14.2504493916315	16.9975954779087	21.4283684940709
79	12.8866723491858	15.2012742683921	24.845618126423	23.4620609000340	22.6839102252037	22.117028023973	9.29524318022227	7.61737096734412	15.1552534226864	4.78544934193411	15.8536800123662	21.4433350472237
80	22.9235857365169	34.7687361826398	30.5138030624082	41.6699372728717	43.3204523769117	37.4921722310569	17.3873423287177	19.881604815172	22.3114938828602	28.0490638887863	28.6987084250684	18.0228070119652
81	12.9430573212369	29.9049538897473	18.1096619739373	26.4384705001139	26.6859664856981	25.6398913749453	12.1614201772268	26.9897652145451	19.4381501272008	21.6778927375013	20.9928140795929	12.3032326220967
82	25.0788259130353	29.0383551289219	21.4057103385162	25.9822985663773	31.7526458149881	23.5283283826783	17.6128628631189	23.1501884954669	17.6836839703869	21.1053341543384	23.5901551507208	16.8400997020365
83	17.7985123034899	15.5168976751729	19.0202746466186	20.3273870032800	18.7712175914231	25.5243702781273	6.3660457936264	17.4083542456804	15.7743183304191	17.1062771535011	27.0038155600037	10.2328032711856
84	27.6019306582032	32.8326224634541	18.1784290894215	35.7238093209143	51.97933236262	32.1458425123649	17.9020376632866	23.1672584221297	15.037885367112	19.9282439028782	25.9137885367359	29.8438808300936
85	16.7141977461243	25.5286600139921	15.2072726371873	24.9583284302559	30.0308072393830	27.4853140174137	14.5917969829709	13.1605439800971	5.0807391598642	15.8445555422631	13.4445085470055	16.662289895173
86	18.1688944022787	10.9308533647374	28.8352100194724	16.9062073911480	25.0141666392471	33.8635445287376	10.3430553025917	22.7551137730645	7.84483651462904	17.2898349816760	23.4229182352290	4.86224415311194
87	10.1133530371745	14.5908281446489	18.9501060941983	22.155028221855	30.5363451199303	23.7944516360865	9.78184697155616	13.9960607243036	13.3643761903576	2.60447321172469	16.566389917784	14.8270597644068
88	22.6204179334338	38.1874417005492	26.628448829041	33.123805088496	41.325962539372	17.7397513607034	15.7859819084103	25.7252210332532	11.2368716228539	24.5093541632925	19.3537959828682	23.9739945587366
89	19.3204607791807	43.1898712332206	27.2459856168922	35.2026878874007	67.501983426098	34.176929827184	17.0519556413746	33.7104201985754	24.2375599314747	20.7942114276326	32.4175959954541	24.7863438328182
90	16.7215932364579	25.5225945803428	19.6562395882689	34.1028748479544	34.8377570724508	10.1079378982887	13.2305075930505	15.4521322497275	13.6124160148176	18.2093601793027	24.0966177947402	12.2832365330214
91	33.1394046252793	43.1559540128392	29.9685304765231	26.7782604354953	37.6379221639805	31.6644771622826	16.3736702374631	34.1153528840405	22.7237349815903	20.951749440237	30.2384933907502	28.5973340328257
92	14.0048110376033	16.1633191531918	24.2602753367579	17.5400446754999	25.3487226315187	8.04690282889392	8.95253129632542	18.9429766240744	13.5898452457232	13.9749295590981	17.9305718002749	7.55113817972164
93	17.3208125915222	25.9612001977162	15.6502633249225	16.298807382442	30.2606635798217	26.9658184205009	15.1188300170596	16.5058904314306	8.61644160092261	16.0543489358350	22.6048042757712	9.96962483744909
94	18.0906103141064	34.3463782858076	27.1939301832045	23.0404691814577	29.1388475229088	49.8629475890236	14.3127820527939	23.655403728617	23.2717792303624	10.8037586261102	18.9074560043892	19.5859970336369
95	17.1176311260469	15.4686612697178	5.4736399284484	22.6845888957056	29.185727571571	12.6703383006292	6.98686305839654	14.4073885947545	12.3716558172263	9.2152975097567	14.0201065006984	3.62661626940614
96	21.3360507490039	29.8001454095151	34.3183472656374	34.7677790902939	40.9975126193772	40.0215939199192	15.2182616109225	25.699806204698	7.03229459624008	14.8457884973872	24.2020857098295	18.3477403716307
97	14.6302497257865	19.2521909303768	19.3184256439072	15.7349050104469	43.8873023497355	14.6245213337638	11.9405596544944	14.6336638571659	10.2947959677602	16.9406120544595	22.9049458396580	20.6414297921672
98	15.5733895309891	31.4337598902672	31.5149779092962	24.0337629754062	18.4622567240268	30.6121037458603	14.5919258298569	26.5885364602961	21.1990019167757	19.2882723601854	17.5262515392154	18.3688562355128
99	12.1829203287320	13.8436418563929	12.6548041269132	15.0309810616646	41.2263972552302	29.301760326839	2.53189017059384	8.03852157454384	9.11308392901137	8.3720468164528	10.1005568903352	14.6024870029624
100	18.0206271111106	28.7592039211686	20.4674906550522	33.2915127365633	52.6109909996625	35.4947184193359	16.0801418182969	19.9758936666764	16.0060041988333	15.3087287428795	26.9263648838693	20.6476679457765
101	25.7951315462989	44.6751441278351	33.2922815832906	35.3346587741056	46.7660989250153	28.715862781038	19.9114254491620	25.6112337884050	22.8591004978674	21.3752438526462	34.5154502166938	19.9192863141467
102	2.22132168505828	0.394874788852634	12.8339285638147	1.76101893841652	12.9480186174691	0	1.79936505019898	3.25569621574165	6.45867049229893	10.7270980311333	12.9273253243266	6.75686029146263
103	18.9322046149080	18.7895536624606	11.9328186485685	28.3163728773993	22.2808902444403	36.3507866153173	9.97574860087121	15.9562976058230	3.98942380323916	11.1022456208615	28.7085179739956	12.8014253720305
104	8.9484736226859	22.6215041475910	26.010119699425	28.1184772644099	48.564520106059	37.790119847791	12.8435266111734	18.3838927968639	14.0528697899244	15.7160819449039	15.4296599396123	12.0299954241717
105	14.2677709464166	26.9582710125245	25.1720091208575	28.1160334658952	33.4238034308276	39.9975575638479	9.32193381165914	18.9283020580985	19.1810331982917	16.6630153893836	22.4196108465816	16.0196893106072
106	30.3837472085434	35.1831175069559	24.8791697301082	25.1617400190869	51.1773474888158	24.9775607513521	14.4081384049265	21.9830937031791	19.729024214443	17.9676704951721	24.322339225820	27.8561425124328
107	15.5653215149938	11.3143596047136	9.29647909468778	24.6406652446059	27.8345736243680	19.3406251213624	12.6957040149743	15.7373522736660	11.3132780634314	9.92488306984775	8.95284279487562	12.2670744300064
108	23.9720221214894	28.6760552907813	18.1582583121075	26.7808972718483	36.3162415550965	24.6122456415613	12.8511993221957	24.2102227482010	16.5040747019930	18.7340465791973	21.0574569531631	15.0537518452585
109	15.0718713223336	21.1343126421211	22.0475913646916	26.4543058516701	25.2913260085047	21.610452092399	15.1511879267256	13.8023569485618	18.4973100370259	12.2440447240592	8.1728350837803	11.5260170943878
110	22.2707816617602	37.3064861330952	24.0964985903095	28.1118674102627	43.5512320928739	39.8533460783889	16.3790238963611	22.6606545231086	22.7148738924764	13.645865575343	28.1078873268362	27.8924505528003
111	17.6776710561665	16.4323129527763	23.1418799895725	26.7108386477094	32.4299667887822	21.4855409603198	10.5016332691899	16.1125358576472	12.5407607945762	17.4431887715301	13.1059832354067	23.678780979017
112	20.0073377700406	17.6083817864224	25.942962965824	26.9273425491138	46.9348241281768	21.6809498696074	12.3164673822388	13.3170168168697	16.6067188034209	18.754561234759	28.7338071206611	24.8770350806244
113	15.6275812133699	28.8685022721140	31.0454656944334	20.8074219216714	35.1488312462043	26.1235912183623	17.1446308349244	22.9176994846013	24.9720562171011	11.9582231819184	22.3729511598552	29.0342944548580
114	35.3496381484087	40.3298465065842	15.8489418100486	42.956047610376	47.8099727676038	33.6086202127838	16.8644296887759	18.4716240962925	15.5894177317867	22.3315442117467	24.6205021473625	11.0012911661739
115	38.3823790599658	37.2016096988114	24.5627717617154	22.9053298612036	53.5084174304544	33.5162163543836	17.7100784452055	20.7624617702477	22.069159645027	21.2865238707967	19.4231849650443	28.4178464103472
116	12.9700459034226	24.9540351596537	14.0309139440086	22.7798501025841	30.5683192389601	35.8561775930978	11.7468043120026	19.7093665570298	17.4516673831248	12.8413694975565	25.0270170167761	31.2831055105075
117	26.6805555857621	54.0758098081601	33.5547021886576	34.3065073324985	54.5279483123996	42.6873859740293	22.0099810968338	24.4298624142274	26.5019205409668	25.3882406532605	40.315108676792	27.1266577168579
118	9.85869352188092	13.3742124550912	24.7467912490164	17.4979625575497	26.3976453608905	20.2832697474518	9.83776271669885	21.8763035320506	13.5012371966316	13.1370177305875	13.4618872540355	21.1714826407466
119	13.8202482791408	36.1406720159917	13.3284008906524	27.0806228957151	25.7725638136326	24.3401895034895	17.3054674060395	15.2636480541260	16.4028787848084	15.179947410384	27.2110211039314	21.5854271081218
120	9.2937316662827	11.8253090878749	15.5100397125483	16.0504170605052	18.9501719879762	29.6480575349915	7.76150809419441	9.74208689541312	3.43371584741397	10.6366403572236	22.3410193736653	9.35318649150474
121	20.1736458098696	34.8241084001536	22.8111877434751	31.1945483211631	44.5163219704475	32.7555031318734	16.7715191218312	16.3531780975351	15.2774652678359	19.5066186988814	22.8571925361514	17.7725261859979
122	23.5414082354038	27.5442221063978	14.0357147568165	23.0056244350441	33.7990540674557	31.0449925696981	11.7066026849656	18.1967748538548	9.28938401709392	18.8705326939392	22.7150250454881	11.8715338120113
123	17.7356901808661	19.5104871393783	15.2032071286391	19.9591961134156	30.3348137372394	24.9462388743769	5.2355272406507	20.0128881028231	18.4125909283194	14.8947368605572	18.2830051378827	11.0431075934539
124	20.1939842922529	40.1447682287622	23.4337408801352	22.1599329769838	39.2800725385979	22.5218098690086	15.3302689684869	27.2366656188759	15.6372150421303	21.0165366720250	28.6692566396922	22.5187780443335
125	20.1973643489675	26.7083446241606	21.2706490254750	32.7060719042039	26.7522618149302	12.5345690704679	19.9100574002424	20.0811168904764	12.0238815846667	12.7619016046683	19.9922858357566	14.5846182579494
126	13.2200053785188	4.27199061936618	20.4522874205394	9.67087510998425	26.8537685739083	0	4.80001053000608	2.27597521023142	9.39757634456255	10.8555846897635	8.4617311350545	0
127	20.3568884115735	29.1444927792208	25.6335175192176	36.7917814584632	34.8131927188879	32.5806102432911	16.4560150172393	20.8413143230521	13.2973888598880	18.3750381819286	31.1866662542614	20.6607987649101
128	27.1519655188877	32.865228903577	11.9375644957156	31.8050828384657	50.4663561657388	44.3045395475711	10.6139795706868	18.6389579060132	15.8796153266951	28.1738381708003	30.0149850795693	20.1036658758511
129	10.5679238872727	16.3403110997698	13.8168163515653	21.6550616349896	22.0610130470869	16.1651310937898	12.5215827780734	7.741336638438	5.91108753325269	9.29212873179199	17.8142058857702	21.8548044081128
130	14.380837101078	31.410693674281	24.5918475118185	21.8586881840216	26.648839200782	26.4718346426191	20.0538258135491	15.890580377013	16.3852235101041	18.5272898267503	19.9643126908941	14.6162491835603
131	26.3113219787312	27.7351523775973	34.0717909271444	24.5822608793321	45.0372229230916	24.9694205566716	17.2179738559008	12.9240769533346	19.5961437969594	15.6977017676751	14.9704069159544	15.4633798845711
132	13.8698386730130	39.4629625968457	30.3579372711115	26.7978750004203	43.6039996996106	30.6492859599837	13.5391547608250	27.4460692190767	9.87285829731698	18.1853181014762	32.9744466617235	13.3956834642894
133	21.6353622824280	33.1115506543749	12.1879417369674	27.5518604369181	34.7033781172546	24.3399771040124	18.7033625929178	22.1458266384424	5.5310748343915	15.1426703679251	22.2852505056446	24.4731200721974
134	28.7763512214156	23.5631955671045	10.2298012878065	14.8934558734438	29.3560794552290	32.6088646024246	12.3149674144557	25.6045736402680	18.4732203010661	17.9292392506754	21.2370337411979	9.04565213614136
135	18.937521736348	7.72538191170757	2.3489418478463	12.9888963028891	16.5744530222484	33.1459328730433	9.13807092373967	7.2655261458528	10.3705773752886	15.2267567707229	10.0376125950097	8.0604761379401
136	28.5735831433896	37.2420544043101	34.1374597027536	34.1561852309933	52.4884385814439	39.7809981116832	15.6346147895506	24.159882254221	17.8303435394797	22.2952018851520	35.9200860968546	27.0522897245585
137	22.5448672960962	30.9828160536457	20.1630737374653	25.7107364570884	33.0227364882084	10.9472050614763	17.0629602358234	22.5301934728451	20.3766885936693	12.1942795796029	11.3454660683646	18.2571254531534
138	20.1205393826557	27.4255162261995	26.8616038955009	16.7815746911387	27.5390294285391	26.5792968483281	11.6851774421617	13.7713280734469	5.44270334077298	12.7784229052066	23.9356846770921	25.6966525777016
139	31.3543252107076	33.0560919595505	28.7388605212129	27.2192755435464	52.0060736372449	41.8603526262304	12.3959339258524	26.7982324843026	20.8105510784258	20.7795390901317	43.8827156823971	19.4243680523772
140	16.7214233951666	7.65903196573086	27.6198993169158	4.57238450111658	24.1471578116076	19.0685963101650	12.3485405591258	8.84891974482208	9.01693453243247	15.0593511416790	21.9936318145342	9.1891953156123
141	18.3114564289052	29.9889203232836	18.9288230126842	20.4059469376697	42.7053258300107	31.7752065814789	7.81516638776799	16.3811277266513	13.190288003381	8.29172592837005	17.9077544811698	14.9050536466119
142	27.0903352705141	35.5339262415012	17.3086113735664	25.3876772023417	34.1692317315689	18.2514604127176	24.7539962066931	23.1348450888016	15.6412770853881	15.2912566467374	30.9466430177580	22.9497035515323
143	19.8837068547347	21.4578061660698	34.4114577144539	27.4963334095351	38.5798373920671	43.2904920979308	13.3855358543196	18.1371884960753	21.5567006575991	18.6649972633997	22.1447397338751	24.1708011068935
144	25.9916689855427	27.0846719505673	18.3845781838588	22.5642952945423	34.3313079784941	25.0481810257471	8.72191601245663	25.8006145394487	12.0892533036827	13.1076909692558	18.5162770744176	16.8726439056338
145	35.131209776486	44.9405985629016	41.6207639847039	30.1747998392159	47.1346480566498	38.9530828726848	15.2421855695866	26.8813993604834	27.7078212126433	25.215205847644	26.335869869505	24.0189083068115
146	26.4175770469078	25.9098321990548	17.4640754486454	35.3225524261183	33.1377927111267	20.7514949897766	20.8315234248283	10.7874328250815	6.99639476610789	14.0260762261028	20.2285960282128	14.4586824596062
147	16.5743886582811	46.3457382944442	28.6614840802413	27.8439247301589	32.0720903433519	42.3145461448983	13.3152958712581	24.9762593172533	23.7604693474687	18.0660355335670	30.2322378087351	24.4815959572361
148	27.2495040581985	36.6999067774927	25.2459749270542	29.4642809698412	46.1090826441173	19.2750076764220	13.2673983567224	17.7745208206148	13.3110055820902	18.4161088898386	24.4928173168313	31.8377392205429
149	25.1064616052425	41.8285441918493	24.4334364542443	39.3383162474051	43.8782634439194	28.4392201372711	17.1622061135462	25.5113343234593	12.1366270046993	16.8312590122334	33.534240946963	26.4787413885546
150	32.8943152622526	25.1045444038171	15.3958174188906	35.870832894697	32.0303384480158	29.4608927257042	13.4909974420278	20.5771251674662	14.9715027196613	12.363544772662	30.325334522254	17.9335705072459
151	24.567547710872	21.5425445698597	15.3732916630544	30.7726025686393	36.0020851013585	18.7626285464442	17.2284014051499	17.5693322256633	11.1672777731198	16.0254288289673	19.8415817666339	22.7192778115279
152	21.3777489568277	34.2806594888424	21.4378428142917	25.6504180523082	33.0141172994397	32.3106330827296	13.4279951988843	20.4851857040195	12.0287225324114	12.4072412565377	17.550236566581	14.9008204169048
153	14.2326761133312	0	0	16.777005075868	5.43706867808893	7.30044811182733	10.3050819940316	11.9633338161769	6.68321780113415	9.58156793450541	8.78771677684416	0
154	19.3383184775224	13.3107326016575	14.0371357300551	27.1331972601692	25.0969945530315	14.3251841319745	17.2517687586167	16.3188504804677	8.42775282126235	13.1113561030253	19.4504227069032	14.1419277304062
155	28.7470863574851	31.3215983821722	17.8601024875746	30.4436881147772	26.9083180001086	16.3923778781579	15.0698685173148	24.7627341523993	15.9324474837689	20.9403098668076	28.0405156275908	12.6696246011983
156	8.97030629311134	14.0594637110157	16.7480123082609	15.2607725944631	22.3919054895567	20.2667317341243	7.71787287776452	12.5375980641428	6.27909378739706	11.3491822331354	4.25487446403566	2.46381496356285
157	23.7771097631853	31.0018434831752	13.6026701774505	19.0754968608762	33.3602061599618	28.9239564839108	12.7007288675112	22.9013969053098	11.9703673610991	11.4625848334183	24.2510697388226	18.8811289644328
158	24.4490463423995	22.7543327370546	25.5138985877567	24.0726197083596	38.0793101401462	23.3825739276472	10.2278219159335	21.7221190688316	12.1347630912153	9.40322009184987	12.3457399765732	19.3054441053768
159	18.7433125479307	32.2656344747156	13.6418112047969	14.4473729923319	33.2411129812944	28.1919038231836	4.85790278889459	12.2965829556472	7.96618107426861	17.1289497849726	20.8611612459409	16.2298950091515
160	14.3450299661355	24.3001730002272	24.9396580915786	18.6351388879938	24.6834979716602	27.6599229548106	11.0115524968205	22.6364967946413	8.49091170243014	14.2516367933937	17.6563523309100	18.5991066105073
161	35.1373779004883	45.2153964669439	28.5753729753388	37.4340127444614	47.9518074676032	37.7660112608970	20.9660801977702	23.7545689520104	26.310152129596	19.3287526676256	33.1519807771089	25.6710488712222
162	8.86374763650215	10.8834004999341	9.11328189179006	15.6622998457683	36.5720987525037	27.0939612863662	8.77796097513397	13.9231751912722	13.7975391396642	11.5951590220125	11.6562158188407	15.8870938135357
163	18.2268479722319	18.9342443178268	17.2201432143122	31.1466516709086	8.83821497906269	23.5707203995409	12.6527434902615	16.5099172007661	14.6500165821520	13.6890994663232	19.0369972926286	6.67673931071192
164	18.3803579178360	16.6632230652604	40.4731346612045	27.4087646452141	19.7993807613552	30.5005648293538	15.9759649788556	10.5266049510298	14.9099566166848	13.4941294846980	16.9188439913248	9.56015070358037
165	22.3360600581438	21.5432015012999	19.9040340204091	21.3502835630549	33.5676740167653	13.6286002133467	12.0379493600771	21.3965357103495	13.6618832952948	20.7551774247449	20.4550367761852	13.3060535317113
166	36.1181160476605	39.5357271151029	27.3306181927737	38.658295001451	37.2525599800910	42.7795351462772	16.7204455234651	26.1480296322436	14.6900326843526	24.9983427727549	24.6464950182711	22.8657112323551
167	28.0624216722262	34.4228727008658	29.5728700985270	36.5926681712653	41.5698633018273	45.2202017399739	14.1945437067356	20.5109169637986	19.7288915982224	23.2613949123482	31.5775496420794	22.5760993028490
168	14.0804316292810	11.5876265260626	14.4754892190251	9.61342164982598	17.6127177173335	20.5637138233977	7.65478859789791	15.0660581551056	0	7.43905350374498	10.4013363372597	6.55703816450863
169	15.5239841900909	20.3294165738146	11.7587181640742	25.0753593043638	30.5689414788753	19.7430987038031	7.49703719597261	14.8587298805327	9.13362510342402	15.2326190657175	12.9447642655051	12.3520689626698
170	30.857570883519	55.2394011870675	42.8725437173231	39.7763435855039	56.9768724099318	47.052338998907	18.3475027882700	30.7428979639698	33.4638951475662	23.4911374504571	37.0252845475968	28.3299498525680
171	24.4858915526076	36.9281347364293	31.9218043218161	31.9250008678871	54.608479004344	48.0914630614947	14.4002746076502	28.4523370428733	24.4922960139361	13.7352099170949	23.8506723448246	26.6327862047777
172	15.4962300419697	21.1365913931984	16.4607723205980	9.5276464642126	18.0107286822912	25.0604041361741	5.57580215554522	15.2347554929023	5.80279657870603	12.2889327894564	14.9921574789050	14.1388240091224
173	15.4951095396569	27.901176601197	17.5722978211667	21.3709967618404	31.7830994521937	17.9808324091051	13.1769369637202	19.2304848064910	17.9490764092006	15.5758604775871	16.4778885325537	13.4689834106715
174	29.1955744961514	30.5882265944086	21.6102454000148	31.48571004497	48.537579460053	34.5233517334078	16.2828928753530	22.5466478885843	9.58580478853668	26.7189470175118	29.5157148482709	20.7843654764408
175	23.1155796249623	29.5776862361796	40.5509044348685	43.8988365235542	53.9506759880538	41.5682839733841	20.7741492539204	24.4144372964297	19.0102887024216	26.204927183575	25.7038037886894	24.9163942868541
176	16.3579636287503	33.4395973808845	20.3363052285612	25.8629767444247	40.8858367349251	36.0365310719757	13.0192095061882	17.1497780177834	16.6162156513960	17.0216931558831	20.1535550057829	14.0326918989567
177	27.5073023351267	40.4465577180501	13.3520036495946	35.073875636401	33.4046476885226	36.0013563233788	17.9561191123525	23.2214158110361	23.7149602030209	8.51439439691571	22.3299799581487	19.8898208369441
178	28.8652729881841	25.5332822577127	21.4493834652302	35.8232806741156	39.7683983235074	26.6902161249344	17.0514752954936	13.9118663913073	14.8419755115998	16.6118157049125	21.4874150554256	21.1831449882803
179	12.0910241522265	28.6713928640122	16.3321924264041	22.0213280481059	12.9924281500390	35.0596005633811	15.2126155045522	8.02624945505154	18.4799784310355	11.6104848685634	23.0881886249823	9.25607062810804
180	20.1590595210639	45.7481307721082	38.6757792174085	20.9946804631685	46.1796077996811	29.8952968078774	19.5503620891315	25.7299262592114	21.6743711363577	19.9714658699198	28.2940504466531	25.2290348282241
181	15.9527394916811	23.6024452124700	23.4625855362874	26.4107634947648	37.9302856668202	34.5514965620784	14.9038444023016	27.2170608775346	15.4215988705614	14.8209415437236	20.2329027340451	21.2798116277676
182	9.93427447801117	15.8093595156704	19.0970577213196	19.9859865630090	36.3942909453067	31.1665425046114	6.7697091348613	17.7313242690177	14.8202111781072	14.5664032561929	16.4566544245941	23.4174547208698
183	10.8541276942401	18.4984824223675	19.3177324800239	27.8258267955668	43.5204999310884	23.4372672223895	12.0099578805721	17.4080004846889	20.6843456435317	21.8838354546571	23.0158335657624	11.6037185986128
184	23.9303533788242	28.1169246260519	20.0965354282589	20.4769681852365	26.9570224832640	23.0009890037513	13.2353309656010	14.4134191433492	11.0055670144657	10.0217674321506	20.0697964355115	19.2546921432737
185	20.6262109420934	11.7266474233164	18.2772613601179	15.8557087732396	20.1538644358024	17.6444024476605	6.64051877101406	11.2266141722500	6.16663970869538	13.4681619277390	18.6713960411887	10.327413310594
186	27.6682176570239	32.3537082353063	17.2856077702349	33.3910061768789	44.594033989861	52.1489769602574	11.0498536595094	20.4574228363054	12.5947892220116	18.6531816293061	21.8464528825444	21.1627242322251
187	24.3359486804941	27.0455164153276	19.7395266321085	31.7521141411612	46.5359107348896	31.5554537257972	17.7056286444955	15.6219959873793	16.1220282883707	13.7679926740199	24.1159032139945	17.8849940209006
188	11.4559622456197	18.7945877756783	18.3820312327943	20.8843181100076	37.8396187911703	12.8579339962520	13.0231534757163	10.5795466848494	16.5046917752392	10.3487077215901	21.1252474828883	17.4941757287725
189	23.9081696993936	18.6710828481341	36.0708159793621	37.3882812860295	38.1879650052036	30.8648251570749	10.0531721706989	17.9985626962474	13.0332031260182	18.5002576103062	19.2477151674287	15.3792089856034
190	28.4630746824016	37.5204948465425	24.8645521471632	35.5027830826705	53.5061724800914	42.1745110920033	17.860656785542	18.4467735272029	24.6873785437731	18.3488555813297	29.4890485799118	24.0366071650436
191	5.68994654041408	30.8258566544443	20.2978853097744	31.1700383095487	27.2613801730002	15.6903577325079	12.2728795693695	12.0034642871955	12.7658895508801	19.9883930757698	21.0485761782611	16.2106930440476
192	31.8248302674391	28.1386404163381	26.0445155420588	33.1095981238973	41.6356917486095	34.8821505882085	18.4810041544462	21.9833206244135	21.8277485612872	26.7956189934185	22.446598443215	21.5021530444114
193	27.7971528384963	38.3913468595396	33.7895948727218	37.0858672588227	47.438477281142	55.021863478401	14.4443359581369	23.0266090403539	16.2805347993664	18.2166515665771	23.0907278044525	27.9399261539988
194	26.2609342381208	33.5923425324691	14.3746067106218	31.9396424270817	32.1638353508982	25.3140827885686	15.032274729689	21.1554346079415	15.2907898208324	8.2049088929436	27.8857654133227	13.0875479786839
195	23.4480566852644	33.3210697657869	24.1084600280106	27.4773402258758	42.9992461458672	25.6506161204235	11.8078320838850	17.1335852472394	15.5034995528102	24.6978041301616	23.6825041083579	16.0806965213085
196	7.28963648298155	8.34074257256983	27.4382932595178	22.9749751155505	34.3848511339748	35.2779616511761	9.75668694315577	12.2856194286217	10.3420619959265	16.0849617831417	20.3433704354982	24.0641073959306
197	11.9189238231840	31.62117129425	29.2262206186483	30.3833668934291	37.2323390652332	19.6946627300854	11.5471165362563	21.6100591338398	20.761691729839	14.6056798732928	21.2908371078839	23.1560073146904
198	19.6988010032268	31.4437320166957	26.4392502056997	27.9946579608585	35.4583518146999	40.0962639677659	8.82728717963009	21.0728352018749	13.8490203954148	13.5244587075013	16.1668946046425	19.909673628021
199	19.4777771465737	31.3419721924554	25.3738241879470	31.2683688693227	39.4314695511669	47.289099443513	16.9765791463927	23.7771246201049	19.4959452391839	15.5897345649464	38.8055879743183	22.1769930186391
200	15.6018142451285	34.4476577015382	27.2723024973222	31.1270933128900	46.6250993064482	36.6940979945603	15.8019983627986	22.5536937132165	14.4269029022527	11.1905831850607	22.4474595183203	12.4126040683131
