# Supplementary material for: Simulated data from a genotype-to-phenotype crop growth model for pepper
Source: Data Brief. 2021 May 11;36:107119. doi: 10.1016/j.dib.2021.107119 (PMC8165395; doi:10.1016/j.dib.2021.107119)
Supplement: Supplementary file 1 [file mmc1.zip › Full 100 GxE datasets/100 -- h2 = 0.5/-257374610 200 0.64 0.48 0.64 0.95 0.8 11 GxEyield.csv]

	NL1-15	NL1-20	NL1-25	NL5-15	NL5-20	NL5-25	SP1-15	SP1-20	SP1-25	SP5-15	SP5-20	SP5-25
1	20.5507915612209	40.0193012040022	41.152574401587	24.7821432161072	54.6604987225992	31.1620415183983	22.8348663496486	29.7029831577178	20.2100258125623	25.5509067771644	43.2520082317195	23.8325874736537
2	25.4059958494963	45.2387317954142	42.1189025333452	36.5791747146437	33.7404809252877	34.1861055269809	17.2140822836814	34.4750526382647	19.1917170144857	24.4280660226273	31.8552689034501	33.7258505480860
3	19.9695820189327	32.669459797971	11.6520597818170	25.3645653621496	28.0758549628287	35.1811471529736	12.6934599275362	20.0309939412474	14.9427027288587	15.2979561320474	21.2818465683727	19.0435785273124
4	38.6345909686872	59.5782822599728	41.5450834363254	56.0139855783792	67.1522856640945	54.5243235211672	24.6893952082309	40.106121608605	28.7337086848356	25.6858271188098	29.5248573059851	28.6603923669498
5	19.4772312766779	25.3979019838504	16.1705701745521	23.738414297854	24.2058966141158	29.2459648928146	10.7263109402384	16.2078444891529	9.7159447030047	13.6802961871285	23.1326742057174	17.2109021953764
6	23.5265601520619	39.5058087914826	23.544836408406	38.508198301871	47.4174454258037	26.8377371138947	11.9653127071767	21.9517732505766	15.7528906931578	22.4629810278175	23.1460697650663	29.1111459280977
7	20.6599791837269	29.616317706088	22.1554035256294	22.2764492861738	41.8740548412939	41.3828682432396	14.9098341871120	27.2717914963366	21.2235433382746	16.0387538842766	27.7800780364289	19.1085741480515
8	36.8355356253558	34.8818532335178	19.8446070614885	35.4386459878092	59.7645926074664	33.4749471147924	20.568391511093	19.2778126628591	15.3398644124765	25.9385091633429	35.4370825741728	25.1751560695962
9	21.7063886529363	39.2577274243297	17.0145369144768	33.0431159132342	52.2465117593317	36.8284821618074	16.5128396311973	24.5077437287876	13.3034972036573	17.6848277465364	23.4422097926713	13.8837335801962
10	25.0747613489394	30.4132901090465	32.9660136478147	36.5225141878969	31.0630596113762	31.7850058042019	13.7742033315549	17.5447268703427	20.5001610572489	18.2573216302054	23.6766826153820	15.9813106847621
11	12.8285657048464	32.2676865040277	17.9322862739488	16.5593650645721	34.9017244667215	18.7078157368558	15.2811238178049	5.30974644420619	6.01930050979824	13.4456089908270	17.1271081608555	13.9141372361309
12	27.3140789399691	34.0903989912836	15.6761369876307	22.6150085726964	34.8369496123531	29.8504722194258	16.7091679217485	22.8326184174614	3.89212235704239	20.5557536556728	27.1220398484098	17.0152061156915
13	9.53310452949814	8.94084319322529	10.8261910787423	18.2961898987565	12.6772216035764	10.0616030286158	5.85626934795441	5.74011494033086	16.9919379242775	7.08917633886876	1.07703666006179	4.50258580849234
14	21.8056969976948	20.3000541143886	16.0220178990606	36.5491516718284	29.4396230566115	25.1058349651077	17.7874461741376	16.5377395481889	12.2986217645559	9.59587227648666	21.4828107917400	10.2356229846045
15	22.4966231916791	27.1210870244048	18.5858952234799	30.100599239409	32.1632474995102	30.2491698057187	10.6566171501356	20.7979491441982	13.3321714913051	15.2725932344509	17.7250967022356	12.3780169256559
16	26.9921998847265	22.6289775648184	16.5816584967379	23.2899930701867	42.9384435570312	31.1574354644278	10.5079189418419	13.9111344934247	14.2235832539405	16.5877617530582	20.8757570725009	21.6006806800135
17	8.49998584021274	22.5173592627820	19.5657327986943	3.83746132513214	41.4831174626271	24.1372360652533	4.428117878207	20.9717271827725	16.7108251532469	20.843123368019	18.7750606804232	15.1472841949053
18	22.4035928463730	37.4751207930430	16.7205113788710	26.1417788707256	34.8859275900227	13.7916470017731	20.0842906217361	21.8535002768937	15.0750917899280	24.8165595271614	37.1418399279558	20.0327793211675
19	31.9743946030435	62.4208784428241	43.4867014045644	53.6530524465914	64.8440890216814	56.9896897785306	23.64179688059	27.9929558726471	21.8277163563709	29.6505753968347	38.8075979470194	25.5062526956337
20	24.4008820186890	25.4860979624524	31.8451151364151	38.3616462143849	36.4069641572412	29.9859058868863	12.1572135054933	12.5145565685632	13.6686803772286	24.6185278091348	21.3427741902596	16.4741886127569
21	27.6780099437675	31.5782751457279	22.9933656901294	33.0244270607547	33.0201168111752	30.2339315309536	13.2148160886496	18.3486844337476	14.9946746273397	20.2236242739056	20.6287375921186	12.3606377689447
22	18.4419798137461	19.3387105261961	23.3842739180021	21.7676330643728	39.8815948935342	34.8375383455907	6.91806689484276	18.8213574261824	8.2000085988478	11.4146200604144	19.0762636948306	15.7416190819933
23	13.7741841695356	23.7916400636255	17.7790661647747	19.7041630608416	28.7360265651221	33.6969722437536	5.46293527985154	11.0515078284960	15.1318235504865	8.10632353771601	21.4285890692424	18.1819508818811
24	28.2151068000675	48.3973410209389	33.6288082384916	24.355965275163	45.6641990195175	45.6842026856194	16.2259191598610	26.6388538463987	19.0569738943549	14.9026668573518	28.8134183260695	21.7767925719711
25	15.9743151611283	17.3094291430910	6.0131325100143	27.4422754274927	14.5990654791564	22.4423258515597	12.7465127766188	18.7355520876376	5.13859772212598	13.7110993413596	21.0609364013995	15.2045701927168
26	27.0792680842246	42.0739044843878	30.4352863179627	25.3174528371615	58.5491749613653	30.1262562483252	11.5396222366715	29.1119167586855	16.6444170450687	14.8620909023033	29.6812006475061	29.7240574442356
27	25.4054981790036	42.5624321636145	35.260786688892	44.5859876784627	45.7467326329895	23.2777036305157	19.5063383358075	28.3610591810266	17.3242936164068	25.697569727022	13.9029028657306	19.1331534310502
28	14.7316841776307	23.9908955256952	18.0363817320435	20.3178981665136	27.6250479203286	29.9662224820544	11.2092267136909	25.6649384662791	11.2089910348276	12.9959224559914	16.5293837495858	20.6923985806528
29	24.630518973765	38.6273054156131	31.1046285158458	38.048790043722	38.2848467594208	22.3312704002252	18.5972474198822	20.4685315238122	15.2802179528594	9.49859630348646	22.1504167844826	18.7654079923169
30	22.8380953424038	14.2287340396525	22.0201108959041	24.2934513828911	21.9083955146266	8.64227038823102	7.82264627315151	15.0456652707002	11.6444908912864	17.9101689528518	11.7060052009903	14.2898793662866
31	9.70000295299278	26.2948757514651	15.0597889573119	11.5805223971425	21.4056074937144	17.3627772210398	9.67632474703463	16.1301233739284	13.1808563212807	10.2788466747924	21.9980650344246	6.49908315653334
32	14.1987023156576	18.5294682697732	17.5740419478753	19.5799183265059	25.4023042821534	44.8226849692835	7.36169993744218	8.45445588862012	20.2323143957405	14.5418892793245	20.0487901766693	8.73681887147318
33	13.3187852371412	23.5890284332656	17.2644768060884	10.6107662118661	18.0772203791188	14.5789280105386	7.46292513456327	8.10429054663943	12.2214640312066	9.91266452832025	19.8485913557975	14.3478415007415
34	23.8826561837960	38.8932149223287	39.454643364615	36.2835220338326	51.2033472175654	31.9964288634127	15.041106538292	19.9827405616925	19.5625130165850	8.16738570605465	24.7849216533929	23.7528727515755
35	19.8280731794996	10.2490704622006	16.8524394062274	14.0912660120214	3.61533006293058	11.4159222133564	12.0604459844745	11.1490123769775	3.52785755222118	3.99960347483385	16.5591479744312	4.86572521267296
36	27.2954294162391	39.4196226262538	38.1588031938371	27.2555956015869	46.0435448873403	50.1955194595234	15.8598355986758	28.1852586546404	32.3000179224287	17.5323830845531	33.4008895013713	19.2012159121178
37	27.3221810677544	25.5882816945953	12.2121070977203	33.0789066010578	17.5559389273551	24.0218563561131	11.5376892724461	24.58938374776	7.25249830533862	17.3739593514180	26.3838691498457	13.0666563205635
38	11.8537665741165	12.1258007398714	21.4717276460461	16.6325396785419	24.6412378533261	16.5861917102662	6.87804698241501	13.8476898869615	5.95827820581397	11.2418398011252	10.5475681833104	16.2037100599498
39	25.1883539312427	18.7592778515802	23.3864160953824	8.39296232384898	38.5416251132019	19.4084403205031	13.9616070365246	15.8635354135136	20.4715209963645	13.5075339538043	24.1688595482459	14.1187067266936
40	17.6805630740421	19.7440322848165	23.9352514154973	19.8786493787145	40.2590186938537	24.8570630570862	10.9594413949959	18.0916367611439	11.2539204474009	15.9414693448052	26.6245323562718	21.1740936398179
41	19.6993140446466	27.4480953156223	24.375109582228	25.4015708402867	25.9169939425483	27.5235909830455	14.0883708081767	15.4282388064082	13.4859983981882	17.5911754197608	21.3508969670399	17.3244025738491
42	16.4075618594617	19.0237890481721	20.4998526577306	14.9702868223076	30.7368471496956	23.796610660731	7.56154880497567	17.2519310432698	13.9539419953648	12.5147144460439	24.2960439212084	14.8607564516205
43	21.9254376469735	24.1373452825974	12.0433855520754	19.0552279079552	48.6689156763519	33.0028432989180	17.4322820991579	17.5412813241119	19.2771281962060	16.4368928896176	23.5980419979839	26.3413721972791
44	20.2542497061631	32.6640025271755	23.2430583602419	21.1416310100325	24.7830411593431	25.2684120222441	16.3301256670675	16.2704004888982	11.4193726616620	10.4766598453128	14.4137708166014	14.5312538851835
45	17.1622251787779	17.5761404778089	21.3785458566026	10.7981017103620	28.4465880551108	38.5221788697474	10.0978858089388	15.0696351167821	8.19620710762065	6.99130899809497	11.7953250554068	13.0815680102679
46	27.2756347754485	37.5008522615689	13.7960605515350	43.1161169739934	58.8169691696487	39.9250850528813	19.0416811613416	22.9275408133212	18.9743554758857	22.8714176572017	24.1912339631581	19.6099221174518
47	13.0244633261794	16.2974218351844	13.4380456743317	24.7078294825819	22.112934252171	10.9226015861424	11.9928876121660	16.3198337865257	4.97792740172178	14.6534392882103	6.06406400300869	16.9941100588812
48	12.3413943835030	19.0431620125681	14.4647040599313	25.0480413202714	20.0729244499271	33.1031002202169	10.5002178530733	21.9625910281601	13.3928468363475	13.0943816029503	24.7480379124605	26.3396745544480
49	15.9479971041245	28.8653274402988	10.8121588832300	42.9547312320283	44.9744057366063	18.8061017115343	15.3880285860840	13.1909042589708	13.4832592328222	19.5725491937374	22.3392690181433	17.9442502623433
50	19.6603796723279	36.8112808601948	18.8608788800193	32.3947289479235	52.7628108415468	18.8463615295962	20.1554852583722	17.8539140152184	16.4211352384893	11.1581683667399	23.7699824549588	13.2071406943698
51	19.2524241205116	19.2911393033310	3.1447008331278	25.0496545381381	16.5600162162108	7.28990613689954	17.5211565238308	24.2992816755656	17.6451546018821	14.8403538679060	24.0681765513812	6.99761556727741
52	0	0	1.61688310426259	19.6425654943734	9.0206327757753	4.85242266001373	5.44782889218438	8.79574847850256	10.4002112732457	15.1125059316873	5.32527838263113	9.53195749880318
53	22.0480777925091	16.0333294317768	1.2517536845538	12.6587967407939	27.0712557770646	17.3215629512741	8.89252421469671	19.8002880338514	11.5733831392238	7.37981715285333	21.4335695540946	10.8894419798202
54	16.2583335908971	29.5705320628332	24.0459008377959	32.60146203822	36.7004947170432	29.7442999466622	19.7860961047109	13.8829659911252	10.3034582902137	16.0895807371111	34.7229466504614	16.6455193399708
55	13.9194280582037	4.59567810379823	2.67536236652016	12.4496266330739	21.4269665367851	21.852812118651	10.7028086388454	12.9413846331860	12.8589812053700	9.40542248056191	11.0723238189651	3.69357361592021
56	13.9439863853277	17.2791079381728	13.2749527355240	6.11632590366562	28.9918663914272	15.3511049177366	5.70308092531634	16.0407376473976	14.2511527451210	9.19621513853758	15.2579232211905	14.1460132416701
57	13.3309744014079	22.1780624977257	22.1186364621367	25.8879211277966	25.2815107692262	38.6967045063893	15.1466743280053	15.7478126748078	18.1953878922391	10.5068783254843	20.5847189334585	16.2100976475112
58	14.7523324352076	20.2395060439038	11.5011342965469	20.8536178220396	37.1348496994553	31.4669545687966	11.734707052463	7.30582475416738	17.456333505429	11.1654904408663	17.2569902945338	17.8229969596797
59	23.3964983812067	20.2716900703199	10.6814723935493	23.3086723611392	29.9978744564482	16.8956870796207	9.29915406717985	13.5949594800585	11.3156970540247	15.6588280073245	29.6212821200352	1.30563021422886
60	13.7778287272880	25.1321986157289	13.8711728390649	13.6530600721314	31.9282697475017	22.966405918129	19.2911417869817	20.5009980874768	12.9707531173221	14.386691360135	22.3683027171694	23.4052227363874
61	16.6213244903921	23.7726344160878	26.3420874065354	19.2520036516554	23.8693356960098	24.6119899143256	11.4588451175533	17.2075019909258	8.68851518384455	13.5078793020026	19.7176795633532	17.5051257888937
62	12.4842917808815	26.0326029550202	16.0131850109853	20.1257487762561	42.3549494476171	18.3395154712349	15.2783916857433	15.8183619737090	16.9341208742299	18.4673938155096	19.4798530701542	18.6417711397221
63	18.7119634122711	37.6338121195876	25.9482251003587	35.6065290155395	40.3817502037371	44.2630364613056	13.0025671987167	21.628438376541	29.6896320151236	15.1171210378375	23.8308648560987	30.6519297077826
64	26.5848747785088	31.0227809689202	33.6683857388044	22.5455656274474	42.2011783774894	48.005328210513	19.8307339027297	27.4183211057546	31.0259609605624	20.9234184804748	25.9573498477719	23.7152396845086
65	16.2354669828816	24.6897359484740	24.6235102886755	36.9256458499137	24.4995495425585	34.5696459900155	16.1344324851953	18.6750775707818	14.868886740606	16.4660553033620	26.6335635757026	13.0417408342894
66	15.4838118103091	32.1924331294295	15.7705745970353	25.0870746999912	30.720130197204	23.3989750448659	13.2779152317030	21.3151878717808	13.3248249694121	18.5509447344308	26.1189629249575	19.5300541504390
67	22.1599267688993	18.9641174551230	5.30989768161702	23.4569216317872	29.0889395424174	6.2473035636289	13.4722862862741	20.7981707910587	7.58237366132563	13.6521362887881	17.5343381082861	14.7819323617313
68	21.4958762391036	48.113178607328	35.2627762627229	35.7621066507787	46.1574039360548	51.1484583091673	14.8753362122916	22.804634744773	24.4138659707308	26.8994170652677	26.9273793752443	25.4648503390712
69	28.3840536695984	20.279094445548	26.6134184849231	30.7999591409211	36.0237607432085	20.9997517990590	17.0039380348136	16.2440301034696	10.9586931952636	17.4121176570395	14.5079303296462	9.73323376141575
70	14.5408540946539	15.7377822081525	10.7911683534783	28.4579046510309	16.3049874321817	19.8844272160909	10.0604740401796	13.1577258859379	11.998400252758	16.8879903909875	11.6762268770673	10.4411372995576
71	17.5603761236139	26.1609260979433	23.7022337560834	26.3357607441519	35.6414573108159	31.8555621493124	15.2454364565098	17.3332034273855	22.0391712068653	9.23743505219858	19.4840991980749	27.3856109965557
72	24.7129381854152	32.4315019880735	24.1230153690711	26.7006534804781	28.4991704079676	23.9349431303497	22.4806002137239	26.5636808358275	19.9373375938263	17.9723957660423	26.2733058761504	15.8067161355240
73	14.8702674601518	17.7990212318295	38.5632202962124	11.4261098438384	33.5175131181491	30.1934003847469	6.37007020071282	22.5296652840162	16.2417302278742	8.18566319345197	10.5927353481620	19.8808904231288
74	29.8730894455829	35.968834518097	19.1750583311619	39.9939199527996	33.6558681612181	38.093283566302	18.9984555317348	24.5418868328049	8.21164807485501	21.8224374794373	23.4613052084683	16.438740626168
75	11.2909705085221	16.9593601155159	21.4971018599246	23.2486636928322	33.2753942369357	6.61327262488775	6.61072302508139	16.2551877680463	14.7998110267607	13.9301579664742	13.7732600954897	21.4467393596795
76	16.2097636846452	12.8212552214007	9.48771592557224	16.3410623908104	8.39178347802844	26.6169534308675	5.4836789759644	12.1573383427706	10.3453121460255	12.2700639565555	17.3957334862192	11.8543765977847
77	20.4084857341429	27.7203107154742	18.7289859106884	38.1397663813106	34.4039779821679	21.1266468813295	13.7063547436958	13.1205858526180	14.8803384065334	19.8713810354313	27.8322938963952	12.3004273976166
78	20.7841052691660	28.664038143281	33.645868906005	16.0224225207904	42.602704224837	31.1473378701740	13.8651981221298	26.1019263752750	19.8429645867473	15.9532242230840	25.7533104544746	17.0122739011116
79	23.6368576374037	22.9306131958071	39.4290923698354	16.2093132205721	35.9043752499141	25.0149496025074	7.9042484586803	23.6330179991964	14.7220591049927	16.6919544834464	25.9855983735133	20.9144135966552
80	22.3762435374183	16.4102985700243	21.8819770262509	35.2319439215987	11.6198678456576	12.2592940651811	9.99100334118955	15.9597485524658	8.50032946533651	7.60332817227396	17.2648359733036	14.5433268841320
81	14.0186329967345	19.0646960194471	15.2647830035507	18.7055763778059	40.6983551172482	32.1628638450379	11.0681652178414	11.7609242480990	10.5291417380876	12.3569573556942	18.3757718808883	16.3443643172801
82	22.0444301080156	43.5426836821615	25.4647178429041	24.8383608797964	30.3941581241555	33.6204489204585	14.8682688983713	21.6869142218510	22.0663802731535	13.9903587222799	27.949526600778	20.7035526595117
83	22.4503022223262	17.7561916749887	36.70971001792	31.9782527742062	36.3348100687670	26.4767981696943	20.7634923447373	23.5302993136267	24.7185572617805	19.3231299706321	25.4117313040740	18.2720413241094
84	24.0836882081856	35.9452936807159	22.9784544399147	33.4444119423677	48.2142004852071	24.4062960956894	13.8249802298380	18.2046852398899	6.51208226887718	21.1566225821539	15.0683126377924	16.2052782982742
85	30.9425672188295	49.8326294631422	41.2410414693162	42.7685108418148	56.7097924394275	44.3966415910166	27.1727699942229	40.4039660140833	32.1037488449769	24.3974714657381	38.1498468937211	30.1717227117714
86	20.9620687484021	39.6218713747897	9.99857263048309	25.4005511945185	41.4699403879964	22.1024794702925	14.7920458272890	14.6800802730046	12.7834012894242	15.6986415376449	23.1163492763854	15.1900225764883
87	32.2205396573481	22.2861878846065	28.921452925574	13.5901334588710	41.1344884129957	30.4899296206186	9.93087747323762	18.4044438183683	10.6620760791747	15.8349011795032	23.3754808108262	7.58796976581798
88	22.2247883155652	23.2390580591961	20.8421258261656	21.0040455819084	49.3262007317509	32.3649056782828	15.2554912068558	22.6702292622053	14.7148623721408	19.8242305590754	27.7934150819177	19.4405479113130
89	14.2635335757392	20.1093477903718	16.1202756786905	29.3926494778918	44.4276448439451	29.9255289231799	18.1021944906899	16.5962870976682	9.56490373686871	11.2633132014264	29.4570910099736	13.6689676628817
90	23.8587615141706	28.6636753577270	24.7309247662054	25.3959368597281	43.2282781632993	22.7766157408294	14.9753672849754	19.2728005711489	5.39646566108431	14.9758082083698	20.7053406663881	1.23628256911512
91	10.9728776628435	20.4167637777133	20.1433964671694	22.2221037617844	43.9924568072564	37.9900255180543	16.6253501948925	18.3838514750191	20.7048574109408	14.3930383491278	17.4726039985838	13.1446908911601
92	20.7075638159971	15.4591176969441	16.1011051667159	25.6662773665175	23.7017907409689	9.62877544433005	18.2112327107064	17.2399673182504	15.5153521699628	19.0718850907246	12.740910540041	8.62980671599076
93	15.3789980336489	23.1564676441277	22.4785879254251	26.1628236361848	35.0734945967617	18.9430573456822	12.3061263893673	20.7642277433817	20.9686532985907	9.01607939916828	18.4634254425561	12.3171980308184
94	19.1440420292365	40.9576989374803	24.5144808323241	33.6256777563844	31.8155031768575	49.7631985885337	17.1108836330834	24.2244330530669	17.2973170554835	15.9291093835785	27.5714840810822	18.2947239855569
95	5.19490490587096	20.3420726270471	32.8966992741402	24.2496838894439	26.9203752430350	42.7192168544698	11.7070420125883	18.7335017428330	24.5118618060319	9.94566721875034	16.3460003786776	15.060165589175
96	24.075320660438	38.8983767819378	26.8286561551689	36.1718198234220	28.4164602968192	30.29039564663	15.6834040844762	23.3846815595305	27.9999422504627	17.4201395790962	36.0380737545191	18.0855460600613
97	21.9497977846148	40.9447967401778	23.6213666055217	28.8032741343503	39.376234048527	34.2704335802113	16.436735807197	19.4123884046251	18.1009268802932	13.0943437675018	23.7299843181211	19.1889150312209
98	24.1055161391261	16.0448737640057	18.4743271777845	23.0743641821274	28.611014627739	25.3871372782681	18.7927887775796	18.0105586299847	19.3653351591203	19.3792047979976	25.0617172450385	26.5636667571416
99	29.7671174106392	43.7416203620906	18.7823374694917	29.1557844809048	49.5816694818027	35.8130181459836	20.8700133985889	19.6764416281639	18.1996108970835	19.6344691865266	30.2449384664643	27.559421747527
100	15.8551223678159	16.6181875526297	10.2984595169159	30.0808438299733	36.4848500399863	21.4966615628621	10.0069389068912	7.95835835101401	10.9324020630895	6.39669831767183	12.1315962651802	14.3722618990409
101	15.0745825437302	13.2753129255828	14.8388419576595	1.06502986404876	32.9186262268618	17.2899374845594	5.08463009150805	16.4822485569373	8.910529035445	8.98759266181043	17.7950354423582	6.57985644690425
102	17.3054475660844	13.3224042862635	14.5513646056207	19.2095314436047	17.7555632631491	10.8405571773904	4.35425858471284	14.9642591934091	7.7834450086055	6.88124611103304	13.7338140723115	11.5714920330106
103	12.1634862577246	12.2337014370321	5.70350258013825	15.9723801273236	33.2649381124060	10.6730142196958	4.63400139450917	12.4557194803212	7.45836412317802	2.76275346736389	8.52460447873052	14.3527303555101
104	22.0350959964862	26.1058120027357	29.9490292970815	30.9146116255474	34.6616500459722	32.2836884636934	22.6798343211077	21.5454026038619	10.6117450516771	18.7064010948051	21.2290983418392	24.0413130350431
105	17.5893826447724	16.7040082253725	5.35644667587886	12.1920070352579	29.0642725283554	8.81826248735088	8.36152256194126	11.9834676040762	14.3029986015260	10.0049604035114	17.4510128621445	6.38047168404777
106	21.7104351933006	26.2845376658896	23.1689841378995	31.1336572766061	43.2955564978633	26.7332345129552	12.7671155160596	24.7237169540071	21.3143890201087	18.1042157986314	25.1629682905082	18.4122130473140
107	20.4728200918084	38.2285493349551	40.1257774728406	29.7051331710789	57.2294365370999	46.8181267123339	22.2915600805883	31.6231507095064	36.3491119288119	20.2712989235954	32.7612026802601	35.1564544131788
108	33.9527563985677	36.58637484449	20.5096712578537	35.7520612796603	36.9316412154256	29.579075343692	16.9401369369253	16.2461850770658	17.3248913020101	26.6807289006280	22.6545110713842	16.1294495252478
109	20.2979793469403	31.8051122840421	29.9636291312817	33.3416422412011	39.3721020870371	24.1775914071135	15.8255846079203	28.9196999324558	12.3867890145784	15.5891245488044	22.1015925018818	19.0128488254019
110	10.3277785804129	3.38080365046334	21.6816491880244	29.9178834385095	22.7210199095441	13.0523933231008	2.95596327555619	11.6704718505984	8.10463497857855	13.9448335548689	17.4363576797108	12.9976124154718
111	18.7605463539436	33.4708841306957	19.8552218665078	24.9350272178166	29.827386335114	35.9200510537183	15.6021622425613	17.6873778111155	21.2286949558877	18.2684773570151	20.8436862915606	27.0920711547041
112	18.7096874457251	15.2296734284412	9.77163767098124	27.7969566683675	39.0943771089779	11.4323690203019	12.7120810548621	19.4651703191669	15.4547787877145	17.0179393149317	16.9776916797598	22.2628704959647
113	10.3496271649969	23.3636372313370	24.1069419790142	18.5543967909080	39.1712893994738	26.4434414182816	12.149772186004	7.9286921706381	14.8837374979768	15.2611534630939	17.1900761487593	16.2677466009218
114	21.2044164765025	31.7465458155821	25.1708992250802	28.3421037532458	41.8567039027579	22.6699949291433	12.9995053827014	9.85124337780494	22.2536984101797	12.4422630588204	20.2598271395229	11.5137415098266
115	16.4779148201366	20.5837739026067	18.3123898918249	20.9740839156447	47.8192600288335	30.1526116998564	12.3827900167553	18.7660917469022	11.9633040775637	17.7129619429846	23.7802802582646	17.880867997322
116	31.0251332736809	36.5966542971774	30.7024613143551	34.6500423560883	41.8790740349333	43.8176952017459	21.7951744177730	29.8532604190502	23.3386769671059	19.8729801211503	28.8293586755739	29.5131929497425
117	25.9099416627882	26.4920396457087	17.1163131395786	28.4995337763949	43.6501781638629	24.6981685831921	16.1370214212389	23.419657866245	22.2177956581626	14.8419169854111	21.7458472480240	21.7318014977536
118	32.3226380479021	48.5583766980422	28.3549965307031	37.7555208976724	50.6223110135282	47.8637442507602	17.3421742150196	27.8597279949237	24.589296176336	14.1855864501010	29.1868056844359	31.8388991424484
119	21.6517504130727	33.1453094073164	36.6692103519039	16.7427754003179	32.5395720407254	38.3053913485546	13.6987229641638	21.0181150280907	18.82226385301	15.6414309109582	17.1189767449020	22.6561572234603
120	25.3313133108163	36.0555896828237	16.8963957512513	36.5735428597228	38.1626528569565	24.3953399050609	16.4140301642535	19.8972563805704	3.69011755385418	18.1364824972020	28.3578347727245	23.0595733862581
121	18.6334932433245	29.9698848184877	24.0648672854663	24.8408054388250	38.6717634285797	30.7420340744822	16.8760353140323	19.8100984527369	14.1224127484463	17.2388224666512	20.2951699024596	21.7809672569213
122	22.0554966554163	39.7735190533678	28.4209744877972	25.0786034249882	35.7858150033061	20.9369282814744	19.6319724344163	26.6998062589852	16.5401613458396	10.7629928613843	30.7045979813388	26.8254710437224
123	19.8174701939441	24.4222053915142	33.6248443306868	23.9525349244688	34.0936938637723	37.8333073947338	13.1549833972018	20.4384146590663	13.3167410773123	19.9927277211461	20.9431312857781	19.8677321629758
124	24.852318327789	32.1205765776123	26.3105480993134	23.3461337024493	32.9284158357582	30.739632914901	8.2694253465145	12.3431876993994	14.9291127386465	17.4712240824001	20.6482972819198	8.19730422424653
125	19.1538260710171	27.5731179384984	22.3364567730272	29.9835868638477	44.1514217392494	33.230921115264	12.7714451553927	20.5760897619734	21.8343474936746	15.3384347471166	22.4380385028496	19.5169334965934
126	21.7875002020893	26.8406020671676	11.8713297799456	30.2400171367217	29.4036277076363	35.4396076854571	16.2853753689906	28.1036993141175	11.2359974555748	15.3274022306786	31.9468524359042	27.3332002696542
127	16.4084388840005	27.8418440278091	10.2078099683033	28.6970367654570	31.6493105156409	31.315956067441	7.42087936662791	23.2675932898910	17.1029338532315	16.9074630647069	7.72501776513544	7.30136724459613
128	26.7128989076878	30.8062980815122	25.8115782680285	45.651709175835	45.9414134918291	29.5682161568949	18.8400991383887	21.3972851508838	30.8541360124509	15.9487704717181	30.6039382299626	10.1227866883808
129	21.8493702987956	15.2367243321808	14.2717971928768	24.8345989968622	32.431403014311	28.0559716546697	15.4307754626980	13.3191221374402	15.8787836009043	10.9592675333473	14.7308162005173	6.15951696543442
130	26.9780489803693	31.9318848378618	26.9237852332142	25.108901657353	40.3108549291886	39.2763670030285	9.70951328288202	12.5748636793495	20.8295879168938	15.3525334768798	28.1263000860187	20.3995467193112
131	17.4840094661778	1.18672871150918	12.4760299715116	7.84454919876329	12.9966177033277	23.4990005378533	10.0958183578365	16.9980153115204	10.3485506288435	8.03354794953309	17.875950609821	17.6843585819157
132	15.7880446778231	22.6399406051437	2.53276469922815	26.0575211483326	17.9611121267674	22.4016808415140	4.2180121101951	19.6536470314162	10.5665852725739	17.3663962206896	21.8498197217900	14.4174664013035
133	20.7800854191013	21.5918987001873	13.2489613686815	27.6534633362701	29.0377741032772	33.6038737730197	19.9816533103241	18.7978169132652	16.4309831290092	23.0834638484871	22.9916269395616	18.3780178146464
134	18.14034248569	27.4956927447009	19.7305350112779	19.5585394724356	22.9073704687051	22.7772313852919	14.5095600315854	22.692070014347	10.8498011745856	20.1142002790717	29.9312476888334	5.0459739670785
135	16.5351538135215	47.3072688017554	32.6650395625055	39.6153081932653	53.2276901909752	34.6721814316292	13.5795841924738	27.4196393308767	13.8133995416788	22.2916711384648	19.5730143365207	16.3149987157855
136	24.2037204321179	8.9396573542043	19.7612011547766	26.754983305071	38.482385459071	21.848517283091	8.95071236439249	8.78646477600097	9.6861187262272	5.53280609102036	19.9118524332112	12.3281777532557
137	19.8795939544412	28.4048622539075	15.5508766596684	25.1822710012020	37.1895991962037	12.3811461385469	16.6451807318008	23.8992891086340	8.12593202408928	24.2819541508869	23.2130949142778	12.1246199022778
138	13.4748017747556	37.6163662261438	32.8728508600188	28.0746458062592	45.8746171828164	42.8152379186318	19.3891131448083	22.2502647158675	17.3356443366768	18.4047770319993	22.7557625354869	17.0191885218538
139	20.8033117582622	26.879436930897	20.9014066874558	24.0713673829531	38.3858879939065	39.8640807740663	11.1073317642913	24.9653780948881	11.7741309771652	14.0092627903224	31.3411147283528	20.0455971680435
140	19.0292068294501	13.0717048187050	13.5381914275951	17.0119630139523	41.3480677656902	25.9111394590739	13.4608328308851	12.4828774000186	9.41214812987823	11.600526399242	24.0098922650653	10.4006833714500
141	18.8554966934162	20.5764271723813	19.2327947254415	26.8758382672963	26.1318260407021	21.8807941946081	10.0610179821520	5.85776067528962	13.503703222968	6.2096724207555	17.2552422753113	16.8518733283638
142	15.984379780134	14.9538789400651	0	14.8201028779512	23.3592393780752	21.5805096416086	15.7807625479221	15.4130494323637	8.70370542174574	7.03675952356735	18.2056816895863	17.6101701210535
143	27.4920603924344	34.3864683093175	19.0037906504963	22.5670763848176	40.1580451887497	35.7715102104690	15.3597225429262	16.1070864907426	12.2451448194721	18.2855986234426	30.9986155109808	19.1523542525134
144	19.4121565228585	24.0691730644039	18.8569596056535	18.6212681625499	40.5691589020348	29.2928915310753	14.8226679469502	9.30892669413083	13.1101961781439	15.5114806024484	30.3993115464955	9.47763675338768
145	24.2680572777984	33.6130259849607	28.2933079936115	21.2893070742998	43.6482108791505	18.7570295791462	17.9627130670228	23.4345425478616	11.2432098212244	14.0499707558878	18.2644602180988	22.085444521128
146	12.0128617931949	28.0555359035320	28.3617595677063	23.9791808674894	35.8652655928229	30.4910927700150	11.6033476930734	13.4008721511309	12.3214403687754	12.0621949522741	19.3345043364571	21.8817532400607
147	17.5583055012105	11.4349590781788	16.2741667551416	23.4772742023314	35.3516203529867	24.1560928981059	10.0533201459941	14.2659732657785	11.7685920214745	14.3596806551285	22.5280440253465	20.0015933740376
148	19.6243135917273	37.9868312223431	40.5373908360987	23.9891064513101	55.8777224315921	48.858098935325	16.2131648176038	27.3037780589976	19.4967335520387	20.6673675516592	33.5666065231744	30.5759333880332
149	33.5661691602739	49.9777934251639	50.5160555182045	39.3126238829826	48.9110398487364	26.0455458214379	21.9390239949345	32.6190797702660	23.0731375334285	29.2597842280754	31.3323338079233	24.8381456051689
150	16.7494885283810	26.8309798417869	37.8898900239363	42.0089169472991	52.7461195052356	13.831045092652	19.6183677430682	24.6190031436199	9.12298051533539	17.2820177688739	19.9660993897688	25.1969270122282
151	16.3759545688104	20.6936932203245	21.2533636915279	30.2006335154984	37.2677606032694	27.4634961967959	11.6350762033978	23.0622070740819	24.3501636255246	15.9015287783053	12.9697410334830	12.2157153578117
152	21.0518900182592	26.3343000446191	16.0102887651727	22.9661578627579	33.1116389277244	16.9497442807612	10.9763043805121	16.7545741523469	10.8204688608079	10.3646512595008	21.5387118490744	11.1593796321189
153	13.6791279145185	18.2925518051817	12.5644753448773	16.0851250843747	30.5493068979029	32.227527657619	7.94350826556795	9.35239770849993	12.3901393928097	13.7046316551401	18.1892924072991	10.8877093390612
154	15.1464572153795	12.4245902393859	10.2859088043997	21.8485556272888	23.3395710789665	9.61021579484466	10.7086159183821	18.2118613690008	8.9928772783055	11.8500984489781	18.9714625333937	9.8078684159816
155	21.4216775685295	20.1434558451705	15.9680146781457	31.0662947413018	23.3855259148725	27.9362219296017	18.7665145239937	14.4611568596763	11.7321202393353	17.3947267089892	18.1117476322099	23.6487411562759
156	11.3526050853495	20.7070145326685	15.3516939079109	24.1967146983932	20.1982572456092	15.2992768088448	12.0904895243672	23.0290286765843	6.06362931495558	10.9948363475385	15.3657342864848	1.82403691978097
157	23.4281826556897	36.1031045766832	12.7335936158284	35.5867781529124	36.7999057734088	33.2053851841179	21.2099041688105	17.5019059643919	11.9764444647581	19.6524279767317	19.0671399770353	21.0931676736842
158	18.3299941040582	23.4442016862234	11.0327752686188	19.3959239744027	43.6752260214987	11.9016586621103	12.2161684351398	26.0780081628666	7.94351334078021	25.9138438902221	9.67469198065062	1.95111486491397
159	24.7426300308554	29.4751219397839	26.8766108730847	22.9249703502213	40.2567107415832	28.6591047173328	17.3668613280907	27.5496967878106	19.8379880660920	22.2989754433825	25.1532201829799	12.5491181252473
160	20.7838730211940	20.5433334085217	19.5055984832061	12.1550783200082	26.2412315681616	27.2252504839265	15.0074794231869	11.9123090963855	16.1864686328175	9.14588105282074	14.5043707448661	13.3080828941788
161	17.2152866483861	24.3668737275537	25.2986868243783	35.5438166838997	30.7718457415003	31.6402678978532	16.2485184172815	20.1152873021483	13.7825285844836	13.4709055442147	21.6253470561660	22.5735740941905
162	26.3509051246482	30.9429526807232	27.3997109970836	32.3923311369987	35.1194179397601	28.8270461163044	14.9389183808403	18.3377492589426	19.5434218957714	20.0878206599255	26.9117655198360	8.52141525171955
163	17.9922628555024	19.5451565138103	25.3232035655734	36.3753317543767	38.2784181639394	16.6166941491583	13.7417533711888	19.2022753268998	3.41679053014721	9.39417852007684	16.8103149692736	16.5071819419796
164	22.5751888721355	10.7625119964376	23.3442055299839	27.1653621373792	31.2330914708346	15.0262082574710	13.3748689003059	17.9934198384505	2.54406360329486	14.8484171031635	17.0890804125383	7.25735420685274
165	30.046812937409	34.0923384475391	31.6976981589874	40.3924966190407	36.4581598920929	31.2634820573597	15.2387831032871	15.6620708190233	19.5995233619380	23.8125655643274	33.8289877875986	22.2030509877244
166	21.1857469897294	31.9733629603558	26.3993381517457	30.3509154193774	22.5691531825662	36.6974542275544	11.6494610478842	24.5171930501935	19.1595613727770	20.7488897733883	31.0333864803923	12.5023972094244
167	23.8309335452383	32.5603912761233	32.1423236332648	17.8990013199870	48.1153114065906	57.9254148560323	15.8492799124294	23.7753393009047	25.8848919469569	18.4808203597084	27.6568999003814	32.9395935307575
168	17.4895621961635	21.9465082500562	23.2128974221417	31.3532208029008	28.5729903615495	47.7280968308476	12.2015301721141	17.6571318301236	17.7224303548317	18.0745418068681	21.0778895862664	17.8573042212019
169	23.4963862498844	28.2852635021437	26.3366283197266	29.1200993159841	30.9166326703325	15.4922660589656	13.1829418278754	17.4499759986947	13.0346571931969	20.0421814300468	16.6291060308379	9.78936922321806
170	19.8603670683591	19.8470539962102	19.1219217335637	13.6814073091465	30.4901395032311	27.3115807964551	11.8481565969195	14.4726077382158	17.5730480666445	8.6582977267093	14.5851146596634	14.8934068069128
171	14.649884306456	5.29605452493606	12.2651592881811	20.2097583937092	22.9347265829288	19.2098355276923	8.11575496632956	19.6665243963563	9.67110822197742	10.7790985005842	13.3880866143232	10.7251809769687
172	19.5123674114387	18.4020140498428	13.2376165475676	13.1872470425794	7.57840857237204	10.7503651935241	11.2409017987859	7.43781608970714	6.32701963628268	20.4526816079113	7.71408227147019	5.49121599775913
173	13.6617028462804	30.3203672175010	18.6421888166382	25.3249441545591	31.7048699290825	21.9555833770126	10.3895497950074	21.6925640319733	16.0120195238378	12.6530303582011	18.1348555412396	19.6894832855319
174	15.5082499841227	16.8173591540335	13.2041210042837	26.5704020086665	30.1973461391882	13.6699561955655	9.13448393381159	6.50014681917115	13.5417172426093	18.88942669047	17.8650065836789	13.1009808302891
175	18.3243765279170	32.3971200555616	10.2344209531736	14.9570557502261	43.1936408268712	34.2103025515016	11.4313038645953	9.80999430355722	14.0909101075810	16.4209127806595	19.6353269496825	32.081865858641
176	14.2412151846078	15.4374186437887	13.0301193708262	35.7534352441129	21.0145030581588	34.0877963795266	12.9184161938913	17.3935072812873	17.3542940991411	12.9536557616588	14.4669762981605	15.6681056681625
177	24.8137620555866	28.3857695341221	18.3809227724089	34.6924948269261	27.1505080862612	26.2881628289122	17.9869507125952	21.5749921663262	12.1631263842844	15.1193923742505	31.2044882246684	21.0294240342780
178	17.8352140760526	18.3497331269307	21.2730495073760	17.9422024112514	18.8313765141735	22.2167265279697	7.32245613304065	18.0534897427554	9.26216896806808	7.4385873023651	10.1861038059996	9.22242157040788
179	21.9356868908651	22.3628226486798	10.0482798214798	32.3313705850857	29.5258929140082	18.0948698304215	22.8623712628027	16.8947403311851	8.43706629797019	12.5105957720835	23.5980943999317	15.3012853183453
180	16.6406917114076	36.7773892823827	26.5335227433279	32.5092546097458	49.6794842554604	38.1911276679846	20.2806346881318	30.8510552226971	22.5636494971293	22.0491360940635	21.968327174916	24.6266869220807
181	25.3249851567365	39.5647860808028	30.5088646910491	35.7820535601169	53.458922866219	44.5309979834384	15.1625295935085	22.3634339935186	26.5432604744627	18.1924156949031	26.6703570421008	20.2281674377002
182	18.7467068974036	21.6744665076075	10.9966067915455	34.7315343874298	15.5543978241566	8.72302822257972	18.1597062817813	11.1665433157006	9.24500568651119	11.2353718586309	14.8781117506811	3.04055436630984
183	32.7357451929694	33.0414583836016	34.8492601401306	20.2129410342034	43.9478105409479	36.748760837263	23.4037051604133	25.7295173277509	30.4663347006522	20.7173528993119	27.3359896385313	25.0167185951829
184	13.7472157838598	19.4035054842428	27.7122815448964	12.3988331346286	33.6893004328258	1.30131801437708	14.6863318168396	10.9309407659152	11.7557809389425	11.3233486948222	16.6170562357918	9.84468230837556
185	31.1366693526318	38.9656756966024	30.3336504577017	29.7467179960518	45.9745734664670	39.478222887716	14.2948887646493	27.0981062330082	26.915080517852	24.3582927528853	23.8701431799726	26.8368354538805
186	24.2438909932552	7.84002442440488	9.3206571912093	17.4600913247786	17.1024354031890	16.9139614463725	14.5095992449270	12.0661595411341	8.5231701584031	12.2481922237486	17.9948866848447	10.5884923291928
187	21.4032575627839	23.1094247241683	35.7419511901265	35.3909135118278	21.990860167123	24.3174394205894	11.7922202624239	13.9659889054216	17.6536761764383	19.0113451009293	19.6943790050391	16.2243382950633
188	25.5551018150181	43.3008296237184	39.1524707649565	27.8568465875451	37.0950083615917	40.5608668172557	17.1310202874348	17.5299995032511	26.0417180167308	14.5812316563631	26.1866574134167	18.2467588133826
189	22.4872398557584	19.4144893207327	15.2930968114346	19.9990144824271	33.6517847678229	14.3738717782121	7.17547637544864	14.6405715643696	10.5580198509031	11.1905017451305	22.8637444371917	21.7007189141093
190	24.1802674765252	22.7482767117921	18.8869611522308	23.3176448909412	31.2287488829938	31.9369846808327	10.5999008631244	23.5315473535608	12.8848503845246	9.34967195221569	22.429475027638	13.5159341528330
191	20.9922439501321	19.2586421746228	29.6457473106113	16.2457356407233	46.1354499312609	19.5187146485872	12.7854868109866	25.9853768406219	19.9645250924597	15.1145257061044	23.0300684705805	24.2371470180341
192	26.8336814681028	33.5573734447745	28.14091905375	34.0722102285059	40.48426918502	41.2177982959978	19.3441251686800	23.925224540587	14.8887185157302	16.5994361058493	20.9935096355670	21.6347141490757
193	34.9843640033155	28.5986799503553	22.7319582744085	25.8136183012336	35.6057631016856	25.9246700950752	17.6569692436634	27.0690834464397	9.75084103131336	11.8593725828452	23.4953076726283	11.9256352044709
194	14.3702069226092	24.4286836474348	21.6549698343661	26.9941549433860	26.1770962929038	39.1891874411875	14.8881197727784	21.2568064123235	23.8597372240126	9.7245727371186	22.8933351131309	7.95715963580225
195	25.1813605270736	19.7746779104218	22.2422628747569	38.8633457508048	41.2253761685236	40.8333128963198	13.5047895413929	20.4629342348950	6.31049552106183	17.5173370447913	31.6954700898589	23.0398933938461
196	17.5030558428200	14.0820515913591	9.66519749585423	17.8222989012442	26.809083713985	20.4465217856765	8.59056013629833	10.0885191530840	4.83086364609989	6.05679351373841	14.9416241964371	8.99487042308727
197	16.3853111360850	26.9044436207372	18.2021505630463	27.0615530197178	20.5864214499614	19.0302753027236	16.4916467461215	22.2925536745646	16.9549346749796	12.3546873503970	19.2886589750260	18.0731234861202
198	38.348514557333	43.1445186249703	17.8174396641683	40.9568156725457	49.9891850790819	30.4456782436441	21.1765459716713	20.9032258620083	22.4131878964369	16.0692702805055	18.6408606322455	19.8735226226239
199	27.2312286805305	39.1526944597868	25.2606620280362	24.3621937103171	44.3049951791772	34.8527435121738	15.6853631745356	17.6824114753387	20.1316348201981	21.4119633637976	26.3044164146522	29.4470489300243
200	19.1694467263894	28.5314207932264	14.1580253265612	12.8697230718004	37.4776189114422	23.9944878069346	15.6313413278532	23.6319195130070	6.09645145047209	19.9599054626502	10.1717062752652	25.7848989861202
