# Supplementary material for: Simulated data from a genotype-to-phenotype crop growth model for pepper
Source: Data Brief. 2021 May 11;36:107119. doi: 10.1016/j.dib.2021.107119 (PMC8165395; doi:10.1016/j.dib.2021.107119)
Supplement: Supplementary file 1 [file mmc1.zip › Full 100 GxE datasets/100 -- h2 = 0.5/-264460486 200 0.64 0.48 0.64 0.95 0.8 11 GxEyield.csv]

	NL1-15	NL1-20	NL1-25	NL5-15	NL5-20	NL5-25	SP1-15	SP1-20	SP1-25	SP5-15	SP5-20	SP5-25
1	29.3429483892140	33.450614539932	16.3000723456705	29.8063572693755	51.6491491815093	31.9088136442724	18.0726387626675	27.4438394585736	13.7725806582822	17.4225272452447	24.4400808786676	12.7976585829212
2	20.2855807654246	27.7100755711804	27.4426611081854	17.6958011911575	44.7590620492424	20.4141398134757	10.9085764297848	13.0448734404506	14.5735848121696	12.6730417389764	20.0303812104771	16.0181062351927
3	12.9641839260320	23.6248141676639	13.0866529889526	12.4649278102351	14.4497843218051	25.8073140150267	12.3476540107585	10.2280306081457	15.2138837251458	6.37612578671095	17.0916612135187	10.4259335921557
4	18.8473045732447	28.1915907812561	18.2870160099186	29.499938168879	31.5411342747741	21.0204627105555	8.03864488746451	14.3954839382666	18.7971035892628	16.5818183682805	23.8644199378943	33.0935936217320
5	19.0554364821399	38.5393594026143	18.3724634093337	19.0805958911315	47.7205559868081	27.2982922488661	16.1940918655457	16.2212631875503	21.8901126075385	12.0440897080675	18.86773160906	14.5108567486863
6	17.2318832744714	35.3841272430159	39.1306571739169	27.9715684840493	58.3792271916767	45.02095932199	14.2532451399772	18.1863470368916	27.2916947900104	17.8605271122984	17.7051825560551	22.3100206552430
7	23.535475302165	33.6690966223473	24.3321844810705	22.1948393112558	46.8253780512128	29.9802705764235	13.1785864621860	25.8175297184145	20.9186204730824	20.6522681489379	24.8459224955955	28.3637028781899
8	15.8304030106105	6.71349292700541	9.5554514231326	12.0883814749555	22.1470001509118	2.22798153836814	4.75754835012195	6.9695704293538	1.58791545557715	13.9147620603087	16.3445926440098	11.3343522870088
9	25.6716679848439	53.7319557044377	31.7297555854756	35.2262984097821	49.8175708529351	33.8065487090349	25.2400061284143	21.3805025606104	24.5124681053640	24.198054389534	32.8929213953547	25.8548125852352
10	18.7347410882238	8.05130846000912	18.0998741215349	15.3010199111109	21.7084591467608	17.3258757462289	8.10954197127137	11.4513959985235	18.2660155983707	16.1398158840942	12.3333019900564	12.7606278476504
11	19.7370944454469	13.4624008812403	15.8260124395039	22.7271840841691	31.7383394883067	32.20686743976	10.2417027109419	8.00414327888508	12.2344819934370	13.1674368156653	6.06376362826827	14.7543453040192
12	15.0774966293492	25.1920567225086	17.6707459781947	25.8273649413104	22.6136344642992	28.8284306986647	12.0959120166084	17.8745708789708	10.4463196445356	20.4598420768173	22.5886900039201	17.3543724790266
13	26.6833623115610	37.9906805879633	26.3241034098997	24.5437793385964	39.3961122815628	38.9062046962187	20.3985498742364	33.2165962049788	31.8421413974461	22.6824275482153	20.4903874804351	21.5113881894828
14	22.7829403744026	29.962715490069	9.89216708614767	32.025770270346	30.8694521115116	27.6413603976203	17.2238095487559	14.5411624582667	10.8725317883152	19.2499259394506	27.9405519247447	23.8380215385796
15	3.78737819169559	9.20433934226831	5.25657369708998	9.77083653448448	31.7713400105574	8.2776523256032	3.89198789867237	18.6872214025066	3.52762084578685	11.6134393266045	20.5363937313801	13.8084988509912
16	21.1738076411894	37.5002116896397	28.7358091699253	27.806886053162	37.7758956645991	22.2232387165171	6.70121633686921	24.7779933440725	19.4156635658239	19.1871200231398	20.8950558840316	20.4782808244906
17	21.3197144433402	17.3885548298693	3.10949269838866	22.3125221350982	35.7622914860197	23.3259701413403	19.1824117212862	22.5643090889465	0	7.85902325645498	21.9760545738286	11.8915393885446
18	25.4071343691657	28.1717751610117	31.6194030511819	38.8487855139814	43.0713950632212	41.9202954227115	16.7305170084542	20.4196909746635	16.0400750777461	11.7070088687878	21.8848115119054	19.8769224588786
19	18.1863073222059	20.4690927300888	11.0341594407329	28.6183988873186	43.8680697758553	30.6718025975702	15.7017345910993	21.6956154527561	13.1655348122413	18.1444179877000	26.8397207680433	11.8563740669119
20	33.5705822167136	53.837359054431	31.7703246643607	35.8019494543497	48.1208279839092	31.7414421693544	17.8801210026086	27.4163243772539	28.3602651626531	28.3281546527392	24.5456556011756	30.2036874500472
21	10.6381104493781	0.713530423574706	0.639960205751565	13.0097855495925	14.9525994793946	16.1933307287426	6.27966076254928	11.2716030359876	6.52046024467411	11.8757871817023	14.2063418336586	9.26968479053964
22	20.2274474024561	23.6349698033117	22.6582173248319	25.7924422387085	28.2135422736577	29.8981725623473	16.3376538708513	12.6236417484282	18.1099544629521	19.6612125855298	22.3610112035574	13.9521451637228
23	14.6124562812097	6.32108118356887	19.2056649645745	22.0330386233708	26.9733423844192	23.3973658808811	8.38209334232159	20.0369254332369	13.3494330497171	4.5496014531228	21.6124619978604	12.2370768546588
24	26.9406266405726	27.7330143885758	16.5872292682168	28.5775426802543	39.8870182932281	34.1706332162444	16.1598525818313	15.2421716639312	17.2980497281744	22.7786312971469	23.5009374317812	24.7667758759804
25	9.75136801464957	29.3000632376992	19.3668282021664	32.6933857238662	29.4877549731271	35.2498594732638	12.7630255864712	7.77316137777236	12.2837174371365	18.4516148257481	33.3152220024809	23.9050232924003
26	29.4071026720699	36.2215304411787	22.1406221661531	30.0137641365959	35.0006844403839	26.7246221755793	20.8632122229232	17.2728663211967	15.4614379836349	19.9297219154157	28.4627581412846	19.8693682957554
27	19.9381508174623	27.9709640943917	28.6529163625141	19.7141323896768	32.1187274219876	31.5191063323477	14.4702578447370	13.8729658006804	14.8240893612207	14.6396555199429	13.9357592156124	21.3176569492157
28	20.1011480471645	34.5239889845217	28.9319253130007	27.7203661700765	47.4008945186063	25.7623376602403	18.6755699522752	30.9391256004589	16.4433850140828	18.056156715528	21.1931221105413	11.7294715755454
29	22.5004740740948	26.7728948198723	24.5202914437776	26.4601367473229	22.3644728901271	34.2690375383676	18.5964288970443	26.2702061184593	20.4592160530954	10.4326888585294	22.3444586296897	25.3158611632053
30	17.1609074872679	19.6460318211652	9.95321268821964	24.8468957797494	34.7625904639971	0	11.2850101638812	8.09099438242818	11.8887244924188	13.3854396376235	24.7888331432536	10.6854557555133
31	28.3165773778374	25.937388557425	27.0318996116516	32.8700140401317	46.1662550977753	25.3291142767808	14.9468802797435	17.917057318199	19.2963776029836	20.3330807274357	29.6326717559081	20.1856123366467
32	12.2715835532674	21.0190225464675	20.1655007753018	15.9128614488379	28.3537413602386	32.1050171350851	10.9589761529985	19.2415078502054	22.3545218445991	13.5556940992848	16.9961870293778	16.0088653123229
33	20.6337569350387	25.2536431453926	15.3835957067199	32.088513508653	31.4853749436609	23.1333391045820	15.0641812614872	17.8621175934375	10.9010661332981	18.8882475957370	27.5407845339874	16.7399770756957
34	16.4874235550968	15.3920653937186	16.9469913096310	23.7586962231520	40.7738404351495	23.3316568701002	10.3050110729285	18.1337153382241	13.7691573702603	5.58157221054918	25.0158999181023	15.4118904726049
35	24.1945061770157	25.0868875010938	18.7079648790566	27.1278783730464	39.9276818592526	44.5987120614702	15.2410169221308	25.2165996116949	15.1482368456026	10.1481833745744	25.8193218200434	15.4901925156684
36	25.3888080738794	27.8539221154372	12.7774813095789	37.3160588940575	49.8296103968056	32.2985308203614	17.9271575419898	18.9746120539803	17.4813228562446	22.9996535972254	17.1709073626122	19.3755672322239
37	20.8921841348402	20.8053476028552	18.9867696134332	19.3677521728800	28.2111221910844	15.4858570790671	11.6473584999289	15.2274765772031	17.0906612464688	12.7487838293258	18.8424881563082	18.1097359677540
38	10.6534445384979	16.0596637569739	13.5258899742201	20.1117565045405	14.5600819134484	13.3876954808247	6.61928028263168	12.7451206567658	10.1538944824004	14.2998638975148	29.6806520976758	16.2087462364964
39	35.6186506815576	40.3035700131127	25.2566354718723	38.1794646116334	43.5508388750619	37.7816451962479	13.3508841155696	25.6346481282456	19.5256163695868	21.2723796754178	29.4384735165261	20.2612969425061
40	25.0133153842308	28.8439442500068	14.9718683597965	24.0150453130675	44.0453113117354	24.2351664178904	11.9543288319276	23.2849807714498	15.4707320293864	21.2311888330223	22.5520329069169	17.2290328782382
41	17.5667238780882	16.9774678447099	22.0831844739441	17.8369581334725	25.1966278356028	10.5840737405556	5.65686519063472	20.8107549618313	5.16400283005954	5.6455606796923	11.4704667568722	10.6741373899212
42	33.1070494733382	48.9306678842706	15.8855766253672	33.1411345210259	47.8184496984758	27.2376702005849	11.6938644901426	23.0571837602032	16.8807099979435	25.0575076734424	29.7590298814984	14.9712189404837
43	8.51050604800091	29.1577837286411	14.5862910223905	20.6140890332208	28.3480954379053	22.4766041328981	10.7764386991186	18.7279699495612	11.1502177551640	15.4994611265790	20.8804724132183	14.9881850470056
44	10.3172251658643	11.7913024837267	2.24670874140918	16.1699823743281	14.4318169800066	9.78688168177547	9.61615897409627	13.5224807638604	1.8965635351891	14.6246300619502	15.4037813649065	6.09774553534891
45	8.27133071131104	24.0601391636203	18.803263824503	21.6744973208241	33.1823485136083	29.0339547845117	12.7606224130090	18.8040921900154	17.2726885485819	17.0095900247719	14.3068359899248	26.2312028200755
46	35.951732707161	36.876671772197	30.8058822855699	22.7555119725710	48.1126254510885	29.1062583169121	21.0544327313163	23.9180462024391	12.0540219594427	23.7421483763576	26.6346313788406	11.5719116286582
47	21.1031646407632	24.6358065336583	38.1988684659744	33.1988387945762	28.0892180436691	15.9929199497531	7.81081836352436	13.7065586276057	10.5831301814066	13.2294931897336	23.5689401248097	27.5617745444372
48	20.0075978056503	15.1317618953298	13.9355456343053	28.76483206128	39.7234702447440	20.4184097274680	12.8144992821693	19.0328368021385	14.6153768054639	17.6050628215702	20.382649195781	14.9457926515348
49	24.1301812395179	38.7328967676619	17.7014325531253	30.1846206399586	40.4325599411949	31.5053305643115	18.4133654420903	22.2186981299176	22.4277348797246	22.1285369359861	28.1248055573779	19.9559658072554
50	17.4192900724875	18.2116083255469	10.3446319517094	13.9458235734882	20.3633374276349	16.6249503635710	10.3139154023299	10.5963481634194	8.83640102448092	11.7582046835648	22.6342261292106	12.1465758575127
51	26.7079100463911	36.8274468014796	22.8230845469643	34.3769924867024	47.862043451627	23.2068721704935	15.3377219537354	17.3605718696598	13.210567746236	15.3974872572374	24.9516279035374	30.0188042133072
52	29.2229132357530	29.5862276617757	15.2713278093487	30.2800369661442	25.4196204045069	8.79330989067283	11.3688349057509	14.0443214689693	9.99654362907562	13.1597820335822	13.8880821631684	26.3931260073252
53	20.4109619499152	43.7981917110415	35.8864966579328	28.7771801139993	38.2467631390064	45.3253653803509	20.4500426542689	22.6748995094713	16.7594653585958	22.5820865777945	18.9782115745193	25.0531517081625
54	27.1530100955488	25.8369605662869	18.2576579753085	20.188136229659	45.6192307439354	23.3329854543812	21.5565258420631	19.1316004622731	20.7026846414492	12.8394113988533	15.3452587637054	7.82042278774628
55	30.2666416902840	31.3675515970113	33.9814151447225	23.9502671581483	31.1743883249810	32.5615992591631	11.7708766772839	23.7770614588740	25.2336817300298	17.5110157898729	19.0952239409003	19.1981500163431
56	29.4530731304642	18.7178405548664	35.8952271356981	34.826111963	45.8565360128389	26.0638947089320	19.1715779756504	19.0655322824559	7.09768174783626	18.6326422445786	23.8101404262376	16.5579572659928
57	18.1140703667450	32.9812855327229	13.8342856533739	21.0539921883339	35.9566629055750	41.3539750647837	12.885415802243	14.7112027426909	18.1202749648239	20.8475295125851	17.8518473601745	22.7873490312419
58	13.2981966434332	11.7838189301249	14.7659660322155	18.8664352781802	36.9029746764385	37.4583133527558	8.64809409814631	14.3592492481817	14.0065991171212	12.6919874980119	14.6213347375927	3.80134787123082
59	30.1257736557525	41.1667992940356	35.0040599591309	42.7588971162336	47.5993510937099	45.5475539678382	19.2053451943479	22.7346751791481	21.6336344106676	21.9445574525117	34.1181738878754	18.1364518737239
60	34.1612395939868	40.6618312601645	36.7804112384292	30.6280615739118	31.1279105063235	30.7650145503575	20.9504895415353	23.2512221085984	25.7803995999477	18.1450482618618	25.7073183135455	26.7210046157522
61	27.8667676141591	39.4826041678284	15.9148092631148	30.4033357999733	22.0000120295637	34.9781572075186	15.4989561450507	25.3182127918046	9.42201963019665	16.4500720554369	22.5250177825668	12.9952613446008
62	15.0806818696380	25.0329229573835	22.4660636956503	27.2573181410372	29.9477079167845	31.8949393659759	16.3502204804183	23.0082057696609	11.1634200449079	17.1557945402364	28.3253915403070	14.2842690692871
63	19.0492174746047	25.3059278673978	20.9507262565425	28.3062106750857	36.7858991762627	26.5457107212734	17.5519888702395	25.8357174865515	23.2211069497452	15.3138929044388	21.2161548784096	17.3675522321344
64	19.6982801471770	26.1378442977301	28.0178838444923	32.8616708019356	26.3224242177276	19.2057007612121	5.30813004387432	17.1404878318029	20.8937484410713	6.78341764725407	28.1749919442371	18.3973726173602
65	13.3600261050884	9.7909884525458	7.70425678414183	20.7833318278657	12.7994103491105	12.8856763887643	7.56452182973268	11.4302205075242	7.51779749232937	15.6489102821239	15.9466256835524	8.36398199294464
66	29.5137854955076	38.0802883322921	24.5362521191017	27.6129274008485	42.2124255741234	21.0453534961395	17.1153126637300	28.0018672162402	19.9661663344239	29.1239390518339	35.1834965968577	29.0686542727955
67	19.8725916922797	33.2867016481881	26.2498641813036	27.4198414736084	29.9803635716733	21.4081308560901	11.2948427122024	19.6935285477704	13.3710194518809	16.3309095403569	26.7079510704369	25.7858841750855
68	18.0523313195138	31.2870672444102	22.2229001203264	22.8160650975000	43.0043137168818	16.2350241434498	14.6164937032624	16.9859818695418	18.1757301020146	17.3154630989324	27.7315975484450	15.4319138060142
69	18.9314788482598	30.1280974902011	18.5671997255629	20.8721856356341	27.5841138375124	18.9806004934386	14.4481929566991	15.3119715866171	5.18296048907784	13.1204969499666	18.9555795428235	18.3281605965068
70	24.6380916381661	60.0305723288399	32.9673858734646	29.7175513491289	48.7583436524971	57.3210369931766	22.0629499731703	26.0455410317551	26.3022787047298	21.2837033760579	31.9700432014882	37.2130543991361
71	14.9305896379478	23.2516930248445	9.9199422483445	24.4857045318167	48.41761065539	23.2377981049367	10.4992083497013	13.7625628540889	19.8331697478973	14.2244748085758	17.9775502093282	14.0949430587312
72	16.8340809711348	19.0853666248652	10.4321568683435	17.7480825662102	35.7022618099112	1.89754605195482	17.1024849885564	20.1217688456482	17.1504202180990	8.90574609713296	18.9359947018092	6.93296503036876
73	24.5113941618448	27.1458857597254	10.7847406928905	33.4484738934219	50.6355224491795	30.4091083147973	14.8908651865456	19.4842388443524	18.2500523669498	20.4380540939767	32.9582995594161	10.2262815439988
74	10.1110123614767	7.3624966731696	14.2248030520369	10.4131000972395	20.1370264244855	16.9258903349413	7.34637167211941	14.3173441053817	15.6248221762518	10.9029605502872	18.4886701536493	10.7628552986378
75	15.8257686223382	25.9795502545396	16.8798163796964	21.8261451248819	33.3945219562927	26.3082362686948	4.77049271688931	16.085528653905	11.3948434828213	16.7736444599864	22.0615272254876	21.6673635453819
76	22.9484378367010	32.4415686487847	23.5667242284275	23.3019701829887	37.4437864106378	31.4194872091978	16.2081642265976	18.4452992050083	20.5244448604910	11.1348074182246	37.2693344359717	22.3615168724565
77	23.8190744045244	31.630218249484	32.8514198903454	23.8854101950976	30.8828143458385	35.1077911009932	13.6049955291338	18.6708682481790	19.9359314846203	22.7446501216214	31.9053342121564	24.7544985997123
78	18.7503084371495	14.9864257424500	29.8173024962561	25.788830568312	15.0457236019286	22.3286650764604	15.1247182166122	11.7878398575067	9.73532560948493	17.7457521885742	20.5428730401413	12.7403559455502
79	25.9437790950324	33.6681169292792	12.0911893062132	40.3417973062679	40.8353530000286	25.5509418008309	19.4609149393952	18.955108136705	20.6967784137462	19.9485233493866	15.3208142356738	12.4561878292285
80	15.0306942906111	24.8421309610309	24.0206690244685	27.2301503376141	39.5039540227263	22.9567636960751	13.0191994632369	17.7752587851637	4.65770382503046	15.0583635373031	24.6185909520395	10.299955243021
81	16.4592100651759	19.2284596787350	18.4286670439934	23.8216907520405	28.2752333656687	29.1559665768463	14.3126143042771	23.1941551993056	21.6991125416441	22.6084332366309	13.5625380525211	21.8523108849743
82	19.4810471523274	19.9437516154988	21.3218149398609	17.2274820132923	29.3414093219209	25.9705898512128	12.9933234343727	11.0172542791316	10.0149116392698	13.3238091161186	15.9790247770455	13.2902160720143
83	31.5252096594298	33.2529039395264	28.9364501357971	32.5170898685582	65.8289266673718	55.710734379849	20.7984816052203	25.0196672273218	16.8169920698466	16.2677844318417	35.033784546249	29.2296258364724
84	12.1147228586201	9.74120523356834	17.3153429724078	16.9113785585122	29.127252807459	4.19247652259294	11.7166087637943	7.18993820387526	7.9935189675321	11.4529582674817	22.0115443936432	15.8291109235463
85	24.8822560882985	24.4482468054604	13.5061012339104	12.5901226308966	39.4797118451381	29.3725308313255	8.49732816074079	14.4600071863011	11.0208116044334	18.0827671171067	17.2993550547608	15.2792182828560
86	10.8001958627526	17.8775043255772	8.3434785335762	27.2520570230513	25.4152605203267	27.3794911142369	7.75450012316078	8.0128302823579	9.15140927605261	11.3304419553298	16.6729347339795	14.2033813399591
87	20.1985160255676	32.1276243416116	25.0044047432285	29.6477265643177	43.5511373296014	32.639891020808	7.97917851435297	27.5577707723378	12.5187755736446	19.1898591311012	21.4737558747258	14.1660583891589
88	22.1477635892462	19.6105328323629	25.8692638929945	28.4442393010757	33.2765217205513	34.2152136253734	15.1458948165191	20.1427225393023	22.7902805758090	11.7463032264268	25.1440303844598	25.0257112918050
89	25.3023524818607	21.1432527431037	16.3678016218219	24.0355955538847	26.2555780072215	31.7338197836599	16.8612439858068	12.0232460620552	15.2596685967264	15.8514837034638	16.7196010701015	16.2977062165188
90	26.3769820681476	29.8246866230262	21.1226268060237	33.9969741378528	43.7193594760334	35.4271431571228	12.7123349293335	16.9320535991912	15.1762203678039	13.9479834211885	26.0305845990248	20.1961574238008
91	17.2641114119398	21.4429373801387	33.0128464017076	31.1371526518167	29.8042914595357	34.6190296840102	12.5488308480618	22.1492815374441	11.7893016190476	14.1233522549344	20.3479175254980	25.3853051313658
92	28.7849297100519	44.009237618125	39.5833462457774	42.5151893234656	60.8611912089736	61.4657646592968	19.4707647502720	33.2266519447569	35.3086695361313	25.6838452853593	39.2815198693582	31.7664621924883
93	16.4701623144363	30.2702883108508	39.2251611652906	26.6285092223841	38.1210589294015	46.0009272690781	16.4083565939734	19.2577683907028	22.9656695416541	17.6495256217994	23.5107954150988	25.6808934167586
94	5.31018322472498	12.2557292526448	34.7121643047862	20.5728699211836	17.8005911060851	17.8460158245046	13.9647261673045	16.6341582404728	10.0378136670969	12.7915122582474	23.6461602937499	8.48901892634585
95	13.8109117132480	34.6644067604027	28.5485763938087	27.8571727225542	35.1376968678393	28.6742755896035	14.7122453107203	22.9920681605582	16.6635121818464	23.3735168585090	23.3902303567223	16.7904727318544
96	10.7042704067467	25.3606995228354	31.1356695483150	17.0319801413077	30.9147871351129	29.9937537828614	11.6865430246772	21.1808120823182	14.5664308083988	9.94738888539822	19.2779162252924	16.5291468083220
97	26.7015866051612	21.4014812713547	26.5397303698881	30.675812000348	32.5015671564793	24.6541754938602	10.8653339891907	11.1489132837820	16.2379032588009	11.4563011386188	26.7786951163597	11.1411812946659
98	23.6450416340178	43.4282957007413	25.1074255154306	38.5315213462529	44.2564464491258	45.9290220969488	18.8056844173572	30.6402677296153	20.4776561766886	15.426112983169	31.1639312339657	35.2939962355008
99	26.9881691536147	28.9513701395516	29.2438847542567	36.6322590850516	36.5372896136492	10.1722403791251	15.3230119551379	10.6512624951445	11.9788855327534	17.1781065262999	18.3633977597916	10.1337269938195
100	17.5371258693003	20.7063072480798	19.1470002271700	10.7489411207709	31.7820880929418	29.4640939641973	8.88735922566941	12.2375090517902	18.0600237529999	10.9520774697788	7.51818049381141	12.5759225427603
101	12.8159424704007	10.7101488606473	12.2699744565851	21.5928171010014	16.8561718283328	34.978383371503	5.72080667900575	19.6856062404446	10.5911867649561	10.2201247333770	13.3629254493365	19.6648761725713
102	17.4307455290687	23.5883125504885	18.7603815482602	33.6962076217792	46.8963818928496	35.9045764366257	12.8602039052298	22.4828086280550	22.363520209281	18.2626496158560	11.6342778300954	19.7194828336086
103	28.5587393581555	24.7360151120248	12.5018935550009	18.0136067078880	36.832248750275	23.014026437969	9.6280776979215	18.1526360947270	7.3920411446483	13.1913262569397	20.8521235405783	11.2466435290536
104	14.8909449129606	23.8234097237725	11.7598432879784	28.4072639095731	15.8097329694346	14.5457967921186	11.3538038316312	22.0479170858904	14.6506110638812	17.1850709068249	22.2353494315269	7.14645740011678
105	35.0935055589773	33.0507070409393	26.5166029914873	42.4016489970149	38.3776915472844	26.8749369301269	19.4358137121278	19.0216059882087	19.1573453546211	23.5169904542547	39.849851616957	14.9794959206647
106	21.1432902230192	26.1335134241653	21.8978227564401	26.4397637444481	40.7228230195097	43.7504603474084	13.4526292217221	18.799006417319	17.6042582173429	15.8537303707529	29.2916461284682	16.9422743077417
107	17.7445061557469	18.4385023519407	15.2884884073848	15.4284190834929	29.7966030570335	13.9844043175886	5.76157387010821	12.4441644670635	20.8686882267371	16.1705364303940	17.4557757561282	9.1309213112205
108	20.3775849141728	31.6491650547632	11.3722807245272	40.982619515703	35.3827173225191	30.232122627894	14.8820694992657	12.4314481106551	14.1309116630185	13.7926350403522	19.0197390243916	22.7978125926881
109	24.5591376696077	12.0244930899988	13.6143340828188	30.7558590802027	25.5487302389699	6.77198168297701	10.0907428290183	10.8042402020270	9.01577110644755	10.2512379002669	9.49882508707424	2.39976338414606
110	26.5395626042512	33.4178843969455	23.4492260600186	35.2191466210396	26.7141581805561	22.9396425641058	15.2904482235395	18.7989379206165	20.2149422202146	16.4452213865092	19.0706009161406	14.5046509683118
111	29.511062109712	39.3157759428833	35.2478693591569	35.1251176787533	45.7293236707917	31.3964002180815	24.3906533048932	32.4398485012131	14.1263425566025	17.6454149632782	24.3423535154136	21.2720315276135
112	32.5886351588537	47.9325541678723	22.0186387691195	32.6955773442088	41.8825350126451	54.0908713403623	21.0495910147631	25.9500000948016	18.3458574730224	22.0941461129147	39.0374747388918	26.5640444654230
113	20.0685001886140	40.8683599978551	38.7022752049133	44.7503208656664	60.6578503581115	61.1200060843668	18.0092841661219	34.3631433120945	25.5660488122768	24.2022595117675	34.9133365269453	28.7529306807727
114	18.7846092136960	29.6918710073513	22.3024565797209	28.6031307500857	21.1498138555595	28.1380522442871	11.7741948549248	18.6072103657092	4.03326583706262	17.0172138966940	26.4556715951656	8.15763502049355
115	23.5952876833455	40.1384683347508	16.0767053821241	27.8030123146972	56.1477710440519	30.2764294264658	20.5139348284652	24.1015276184843	27.5089260715195	17.6154366600775	20.8050971226244	19.5256627344735
116	20.1445755463225	34.9913773705214	31.1804459694978	32.8669783722784	39.5721820523434	50.4977628373571	23.9851584057403	26.1470838693089	19.0801437746012	18.9587859980642	34.8435961994762	25.3748246683569
117	15.5323416995544	27.7826909617874	21.2925720465280	38.5382610897705	35.9810840044655	31.171169534821	10.0308756615261	19.8796347759621	25.2115087937839	11.6897876783128	26.4152761246241	18.8746539974932
118	22.0024062952689	25.2218946239395	30.1096479169564	27.1518573329148	20.6049201208304	37.6539219267176	17.6480054352215	24.1975660657159	15.4109620708424	13.3096571169405	23.1211866920664	19.685277351564
119	25.2539873727817	29.9980781973974	23.3412016473951	33.8930559519403	23.4651114912791	38.8657542483917	14.6193250742575	19.6508246228715	24.0524196382137	19.3381290097547	30.8876584767278	27.1637882414496
120	22.1541755743256	30.5674718740385	17.8745350112739	15.4138377874499	35.7005553622644	18.8616147652915	15.6343613472923	18.0749548086267	10.6317389247709	18.5196792831096	17.7223066891463	3.6875991839972
121	11.2275498427684	20.1915797332302	15.5039629561330	18.2519121483138	36.5691035528878	32.2020744000502	11.760272354287	16.1071110519991	12.5614589412475	16.9157779152301	20.1068751327620	11.8125086902089
122	14.940630620218	34.0998959874355	29.4971015461622	43.2525021270562	42.9673519092895	35.5380138973765	15.6193635232687	19.8956001370454	16.9081293630519	11.9058483512971	22.5248236194188	23.0664632758268
123	27.5439502389873	23.1241371251633	11.4560599855517	17.5778669711924	26.3094156012944	1.33333782414349	9.71858365141025	8.49857180266612	4.09796369907559	10.8076182058753	11.7010491383250	6.0584745757376
124	19.0946115941045	32.9605539084842	29.4959084615899	27.2466907618451	44.9504660315287	20.5793355318204	9.06712805949447	19.1556620745108	9.25254543800458	17.6324346109465	18.0450344477197	10.6059885467243
125	11.7363711806999	13.8556667655613	20.2398150346960	19.7959491303171	24.2149367277958	17.8444334220126	4.47536214090738	12.4532950865198	6.07830816856614	10.4298198905730	14.9978235256076	8.17489840554684
126	13.0181329266190	19.3510628492433	21.284175447564	25.0981219719651	25.3187272903359	35.0484521545537	10.2996923277511	16.5321224069337	8.40692737978781	11.9994076316155	22.3500989178639	7.65234959816181
127	17.5494516360354	17.8842173299718	12.1497842552419	23.2030364256237	30.5134377390815	24.6908268642858	10.6062600447565	10.6335126449739	13.7963762978572	9.5124056576193	17.3577551897854	20.5924501879951
128	8.1682842848444	1.10598269906484	6.46999892165167	9.83252429322436	5.2576931107407	26.0073718619589	8.1172865974636	10.8319200127012	0	10.4768367285841	11.7451618794194	11.5537918332049
129	32.6406718806966	35.5564926249481	20.6826496711785	34.879513710453	52.927344041768	30.5797957537248	15.1899808008418	31.1866724552538	23.8682387250182	25.3448517829416	20.9609999210985	26.8526539391519
130	21.5679509366043	22.7908685022902	7.48544295786188	16.2134819128785	31.1492972092097	10.5717991994179	12.9808043884747	10.838677755699	4.73916974827339	17.1197800503081	21.246177242614	9.56335299462617
131	27.5635692533599	22.0832918829722	6.79158857248898	21.9113919218683	23.5312013379458	18.4707979491994	14.0395949629946	18.6423653165092	17.7809236567544	17.8333461987626	16.353283478438	16.4027889514665
132	14.9146433733943	38.4285546690533	28.7650351788729	32.8647729315633	38.2964128050894	30.4577089603755	16.802973892591	26.0850129037105	21.8029916094232	9.26860371390857	18.6791266673795	20.5060852156789
133	27.13715370567	29.0339417410764	17.4913445481656	23.2039047666533	18.8747196055526	17.6525568313929	19.3156844470693	8.39899911775572	11.4484793182667	14.2693107261857	15.8790718899544	16.5901266305712
134	24.0635948151525	38.2178178261689	40.8187187620287	34.7546340873751	44.3008444712502	51.2689822751325	16.1744663705283	26.5118619482087	29.8592282431060	20.4231925389175	27.1131742697158	47.4935976199316
135	6.58126172438182	16.7287278438569	21.0816598038883	19.9736905690094	22.8868385950954	21.6701958815658	12.8366192295101	15.1792629054386	10.7117746260320	10.0836393292065	13.6998874716018	19.5452268929264
136	39.1557666569681	38.3859857777640	27.2480279286034	32.8512489810364	40.8017099282864	38.2923793520871	19.4265302638909	16.5747221766510	22.6428301056454	15.672121032858	38.7739646214877	31.8977740265808
137	20.8230353113407	26.1985759289445	19.3590626091816	27.5362445358287	30.5866225782804	35.5911420989536	15.7898957366217	31.3803383151355	17.9124080994851	11.3730872572103	16.2509039566168	16.1415531831985
138	19.1188688244199	22.0115093251149	20.9642776755462	30.9719995257566	33.5902120194417	26.4848517189338	10.4891563580585	17.6685151232752	19.80024615698	17.9020474956179	17.8446436219411	13.2787474959960
139	15.2350615537779	27.8661822010028	25.7435323417760	23.1468717397666	39.6343880183596	22.1820393308957	14.8710216714750	15.7202936203391	19.8615627390883	14.8374487969640	23.5236214757482	20.3921218194144
140	24.5524688782014	16.8126000006746	20.0255194258272	22.3332346191146	21.2732231502983	10.2083641942794	6.92455649074805	22.6971687837735	14.9761050086278	18.4646395874702	26.0099767804458	18.0741450757828
141	20.5286341858332	46.1553882833631	30.0935489682470	26.7829962195386	38.0830503502429	40.2506446035189	11.9376464106881	30.4862511762693	17.3693122369609	15.4348119127114	22.7628306586981	26.4149201208049
142	13.6981526089315	18.3756247998550	16.5499433113233	21.3882816617487	31.3683144751448	16.9269762220205	16.5548124063401	17.5208190200750	14.7674663051289	22.2906076956698	27.7637597599037	16.8165162119815
143	7.07111734788948	27.1834620442367	25.9102813216015	21.7223173341891	36.2949316458	24.7490367245515	13.9707454468496	10.4723120687458	19.9120029588835	22.0229007298475	24.4382515524485	29.3461288584445
144	19.7778867953311	43.7110330985023	40.9453783757991	32.5737992593653	45.2209693681634	38.5045075454313	15.3759284011064	21.5414459330378	26.53370903219	25.1663077499403	26.8222188535334	22.7077674593527
145	11.3071649367565	21.5326238288829	16.5764177307821	22.4408545594292	33.3757804628325	29.8111582605944	12.8296023815393	5.64241941558816	12.0374431315630	12.9914698737571	15.3316473115133	11.3752964067089
146	28.1549265416112	29.6614358012831	25.2905588052014	23.2735417761293	26.3702840935384	29.9504025281126	11.1021228285113	22.5888260730981	20.5974637105118	16.5188444148975	31.0269258008646	16.0449711620266
147	22.0553898327078	42.0782414041362	13.2031123667728	22.5143377470527	58.0847811666711	30.3659565322730	19.1752603531769	25.2571568680608	18.9941198496404	17.5845716322106	24.0101000367910	25.4196496788905
148	27.1180786671298	32.7492656160699	13.1484161955816	49.6880114420518	45.6551714864715	22.1440338905289	21.6197836138623	17.2430231304649	11.6421785990186	19.4088572585866	22.6372133543337	7.54891194532064
149	20.0366256419055	43.0156983824622	20.9830401627846	23.2775740322731	51.1959489764601	38.2459173374965	19.7128227491164	22.2084763222435	17.0492987151891	15.0649061779317	28.2136402809666	22.7774929349784
150	16.624108327199	25.4626433319002	17.1324385127564	24.6892686032999	33.3609665087976	22.4919115495531	13.1944121081157	13.7909999225391	12.3884585358724	18.2509249386153	11.4335507395584	18.7727637315804
151	19.4327238323644	28.4171875289135	25.9033535964890	26.5824616111751	29.3940921544834	48.4754189286284	15.7935431613903	11.3097696170647	23.9059552603838	17.6482495230394	23.6630817604981	17.4903950951170
152	4.40276893079736	16.9330585996110	20.4716147847489	6.16827357083973	21.3051512756763	34.3449339615046	8.08166068304687	8.70714657187084	19.3882437803026	6.8422034584499	14.6961865590445	17.3372202567112
153	23.8421549795818	27.3234910846982	19.6285767679929	27.1698839190436	38.4858047365866	20.8781028607679	15.6961199839838	15.7827842848213	15.539361118046	27.1778560958277	26.7406873238505	9.03897504410619
154	29.4627152511530	45.0831194083507	28.5436653387292	30.4716569829217	51.7140555875341	34.4255239569112	15.7793590961258	25.2812284264004	25.6683239818222	23.5584423053798	34.359988666181	19.7413744339087
155	20.7849609905286	30.5698348825442	17.3308887125499	29.7307781734395	28.0739440633578	20.3519675618364	14.8348088031169	11.9063594880700	5.89239868046017	17.8637210659738	20.703825235818	19.6771191507808
156	17.0983555574167	25.4361304952540	16.3926529896061	23.6547574750842	33.7929501798416	27.1973375786661	19.7121599790225	13.620547451768	13.1514444357691	14.6229536959149	13.7749880143233	19.7514955385528
157	12.2130242272878	22.7776306506121	28.5759502985476	17.0242596630678	32.817701264364	28.6211995606613	9.31242776032514	10.8418593697422	8.19234154287408	6.15578726337754	26.0330647646337	11.6684632543433
158	21.2359863557053	28.4313269853408	15.4213386150084	30.3974159516937	34.3898317464437	26.4073896443611	12.7901098934469	12.0867837073964	12.4401315606034	12.0414742320898	15.9035078644528	17.8151314799762
159	22.0173997724583	23.0353612062074	7.59981996060702	31.4713411066339	26.4445907618075	23.2109995466522	13.7440175403197	22.3034931804435	7.49514388228767	15.9589481627637	7.56384386731798	5.72639850450191
160	29.025998802229	24.7946211056676	24.6314647732992	5.18429331640672	18.2854580141487	29.7799112131210	20.3511920215988	11.0570140361373	9.5646346162783	19.3072771000121	16.5290340932561	15.8632954122851
161	12.3061626590078	16.1573756167461	27.2866839271836	22.5977464485019	32.8743660245450	19.0762291986928	12.5398756130881	12.2077900616693	12.8359715763902	17.8121240947196	16.1777701151452	10.1763917847603
162	13.2091225070299	19.2141885399898	5.12757767018945	18.6561216242505	29.4639250964221	26.9210597829598	14.8401410897159	17.9064808100549	16.7341252452753	8.31422487927747	22.9720643068355	9.28237244762344
163	23.1609351168696	22.2330793388102	21.0704823896099	35.8512033483303	42.4638804786405	14.0436407677436	14.7027463952041	12.6685704648148	13.9357187939832	14.0971221905977	19.2978809221778	15.5285192166409
164	9.81343795402105	16.600621303554	10.7461532257105	11.2495260734946	7.60654309835892	11.8903863478528	13.7580511048783	11.6151903360646	12.6900874462670	11.0266749464542	22.3611908968081	16.0208334916962
165	18.4554089177884	22.3375475790821	17.6211096942986	15.8981830480611	33.9535311784145	27.0076395579043	13.7412864110638	11.3790125275887	17.1518044950187	5.87792555261852	25.7874444374504	12.8953809149009
166	23.0848094898148	21.2938688595177	21.1628773948406	24.8349629030561	38.6277834772279	30.5029037308245	13.8102274908225	21.4601862758667	11.4663003332051	9.89799904660526	13.6613099528424	8.75931986583377
167	29.0138264702814	44.5554220229496	33.6174867155133	32.7280444566451	55.4842100757069	29.4628346583006	16.3631474253323	27.3698143344663	20.3018187956853	16.6219030143614	24.2933635263643	32.8749912550787
168	21.6559405478032	26.5145812966231	20.7654181273700	23.3790506627570	32.9964772790193	26.7961219086187	19.0699324955586	20.5066842747664	12.8396458282780	12.0987341196352	17.2776158469141	13.9897732796435
169	20.4101749877462	22.5724063939309	16.8302533888492	32.9378494143362	30.9843520950673	20.8565098357768	8.18211564432807	15.7507919663950	6.25864857863521	15.9405956451416	14.1430554984105	26.6508294491807
170	12.8117329561906	34.8521758438125	13.2200521797301	27.7191404716052	23.3390586161175	34.7269284194099	14.0349396535557	17.8665605371579	16.2524297262317	18.5199345862818	16.7391090042613	10.0284836374993
171	13.1775128303065	17.7724736050519	27.4591691757533	18.7754628900207	24.6320968492142	19.1759893639928	6.67480913658982	13.5092076268450	13.7523879296672	10.7495456353890	13.0825177964455	16.2506470508004
172	4.64688567617267	1.74831352738260	12.4040707737956	13.0672826602106	26.3841468302168	13.2895880577511	6.58602672085592	12.6841296353352	4.84239528142023	1.91840904321737	10.4449455078776	10.0463838532552
173	12.2597919185348	19.61823068687	14.9244125608419	25.5345824889417	27.7164850508051	2.16574744114151	9.78184731917733	13.2069808256772	11.4766336774063	5.96775708167719	17.0738691660470	13.1772985901506
174	21.6367006946376	27.6052983910653	16.5653453018327	35.5880943746681	19.7963431089736	13.0611242469948	18.7643077293929	21.1485447689437	10.0141925073924	16.5499769902725	14.2135509048818	17.3280323553435
175	13.3250638153734	33.2098064234379	29.6917988995216	18.8302250431952	42.2899097790866	35.0554988356754	12.6482253073568	19.5805405243402	20.7835301595098	20.7465409091284	32.0340777678826	22.6093870101514
176	27.8190233321821	36.7367028238784	30.6974971495193	32.6395966787646	31.1424897783676	27.7917541613466	15.3209227053556	22.0629118370213	19.1981513731058	17.1473971576377	31.6848901033704	26.3637114648676
177	19.1462931548201	42.4936028732897	31.9323449067596	25.3452495361359	43.9323723443638	45.9485101006115	14.6065573801126	15.5232615671684	20.1232809536905	18.4206074667309	34.2049840318836	25.7400519355583
178	8.86359417584938	20.6753171425371	24.6350600425153	26.9246093819039	43.1747574096517	39.15404242651	9.01360122699164	17.7429247378129	7.84729481698555	18.4580565149685	19.2232375079797	12.3179028325186
179	16.2600339285626	21.4944266472259	10.9202841457117	21.6841092609636	13.3376187967267	16.9928365538616	15.2196836357775	14.0515002784778	11.4425232621962	13.3319986976653	26.8612552203538	3.33272933497724
180	28.5147657397221	33.8405791983124	42.1033887085622	28.9883373168536	50.682041832135	57.8690689223456	25.0640700191519	24.4229436914723	17.5623173316036	21.1909534472728	26.6130763766335	34.7952670013728
181	23.9110234700503	18.4055456209341	13.1740179004226	20.6180722085522	25.1784607712964	15.7224487275783	12.4402106763654	9.9704115026569	16.0337354102697	14.9589829633349	18.6426174967082	18.6491384711562
182	15.2008776226470	15.4952007737434	25.0600633094070	29.5078750571387	43.862372039471	17.1211291609962	14.7488096980912	15.1285329818883	3.17616674425931	15.4086308224152	19.2192095502077	13.4291749325208
183	10.3866293583203	28.2724212994295	13.1746257598400	16.1613471205198	19.5603706572438	13.6730912296771	13.9684768005621	11.9351663591225	18.2367974281415	16.0363753602667	14.6467587763051	13.0047385024466
184	21.1042045559506	29.8716329255599	27.5861282888618	28.6967540735034	35.3091599759980	25.7171226391844	13.8486424000578	24.0928030591077	14.1852419966773	20.9372919237304	36.5287718381078	24.0341180983499
185	22.0623079782400	30.2436387106825	11.044084237111	11.6517236301179	26.2593826605965	29.7692839593127	10.8225918230675	19.0964977838124	14.9773377342804	18.2166385060033	19.8303403652173	7.85687326575648
186	21.6715061497199	24.1806548950232	12.8736249601522	28.8367016731276	35.4401512773209	18.8562631149854	15.6578337945961	26.8907300719737	11.0116196067672	12.1026739928028	16.9389075462890	17.9627321107466
187	15.3916173195474	7.23113340476742	18.5949195484398	16.9517917624130	22.8614561168267	17.8553451127168	7.68328958401525	7.31003829518792	3.82752022461856	5.88894340149214	13.1173989236616	13.1564072860640
188	32.9813289196012	28.6175603680375	25.1464166129299	35.8418979929634	51.7208826372305	22.6094559770667	24.9982031480455	28.0057234755695	10.7088006378322	23.8511181397845	28.1151718600656	20.7326467267445
189	19.6316868525011	43.8579126474213	33.9851154615777	44.395350661917	48.5187863989386	36.4608566090963	23.6995066749483	29.7861947312250	24.5316480172345	24.9637235514374	25.8771446710977	26.3862985595865
190	11.9934165943126	26.7037592302599	20.9517184421055	18.2451516156995	23.9700142625114	23.3270820341272	16.0097565179456	9.682836971222	19.2425195417096	6.08708360816401	15.8378850400825	18.028995773381
191	19.9159256072830	13.8837485552805	18.7148492860370	17.3059472245051	25.2899731873108	11.4541738749528	8.31680780932488	12.3912330066288	0	15.3750819530416	20.5765927442823	18.2566776679045
192	13.8540591853114	14.7998975288124	15.7827847709455	17.3670973059254	2.83897163791438	25.1799282405881	10.7384721401168	7.30108111899385	10.1110512739102	14.6531649725100	8.80991778087057	5.69154441104172
193	23.2456125531552	18.6243567348622	30.2202399441564	30.6415038087716	41.0710649228918	40.3936850588671	15.7429891043658	22.7080964339052	16.8886083369281	17.7992555974501	27.4970103266208	28.4617605394508
194	31.5587827497083	42.0367265624826	34.8937694227337	34.0796867457848	37.8005499936605	33.3309442267388	21.4472529826468	18.9744365425406	15.9952441774443	21.0159068701863	34.8398773179709	23.4090269790019
195	18.8261698652740	30.6420889708998	29.4007588189036	33.7223848821232	39.1727111652903	23.9712497772159	11.9635938000588	13.9034579068186	16.6567524077780	14.1246595267955	18.2624801920936	11.4467784719116
196	19.7914142319849	17.3463023093740	12.3903006281107	7.36066547135569	19.9848885677623	35.4970238758981	9.32665032108705	21.3396360137262	8.61134498606015	8.56248152216788	22.5562892963227	10.153327876484
197	12.7094965223257	18.5311078535049	20.0719436913211	16.5347856529424	11.8635807702330	13.9616328683033	12.4405289977639	9.9835088424879	10.8798368759100	8.98972943444093	8.2719356973266	14.1824169174623
198	29.2665845398389	24.7520001333221	21.8383752565600	35.3833746929049	31.7980283320387	24.3330745583727	12.2543060537591	19.0437718336811	22.5510813589755	17.6814925641788	24.7045152665562	16.28867211152
199	23.6394462385082	12.6612713333983	3.17251684467656	21.3673826435744	13.4744837822052	32.2233922863931	7.65397896484875	7.77428713376908	10.7585067187891	12.5465805096706	12.0160971154925	6.38258628623816
200	16.5550598948312	32.3691317461751	20.866013083903	23.5127801431932	34.5704300834125	29.4085698171538	14.0442918119121	19.2894466485305	14.5644537858298	23.1437104477477	19.6858445550801	20.9481522026298
