# Supplementary material for: Simulated data from a genotype-to-phenotype crop growth model for pepper
Source: Data Brief. 2021 May 11;36:107119. doi: 10.1016/j.dib.2021.107119 (PMC8165395; doi:10.1016/j.dib.2021.107119)
Supplement: Supplementary file 1 [file mmc1.zip › Full 100 GxE datasets/100 -- h2 = 0.5/-272236643 200 0.64 0.48 0.64 0.95 0.8 11 GxEyield.csv]

	NL1-15	NL1-20	NL1-25	NL5-15	NL5-20	NL5-25	SP1-15	SP1-20	SP1-25	SP5-15	SP5-20	SP5-25
1	22.2105351868386	24.0770831991015	12.5380101971265	28.3800018216541	19.3958021838566	47.0610699830811	8.55783763125268	13.7070579806734	18.0172881703329	17.4097919762988	11.1384932396596	16.3640955481156
2	6.73821017815262	29.5019189792114	18.9936444085416	26.6616566295768	40.6467768312454	38.8569130507858	14.6052072113265	19.7417456593392	16.5208418339434	23.1219581101079	20.0382380346331	28.6000942289141
3	13.7611905721376	28.0193767299284	20.2879413040399	34.0286910315672	42.6835568586972	17.3327913367687	7.6239009702653	16.3125376198757	18.0852850058599	12.1372123964391	21.5177160746571	19.1392314628238
4	11.5339582518511	11.4917647564717	24.4164574342308	22.9336474479738	44.7683643454054	33.1878586389521	18.4795339705558	16.136638842742	18.3785645002487	16.7606183284846	33.9540785552748	21.3894809323654
5	6.10267805452042	18.9863144928874	20.5717311089452	29.0439663948556	17.6191108295953	18.5730880114263	9.95376391197071	19.5493296993446	11.6974461298789	9.32274687545197	21.8464465959977	21.0121574185889
6	31.5877929560949	41.3339000262331	12.1945534230984	38.6316593801702	51.0783976741797	20.0245370359292	14.1781886148152	23.7722891099808	11.1552099363842	28.1431487645302	23.8136696266125	12.9321028041005
7	25.2320051268029	28.4509956455631	13.6354738353138	29.2694775806004	37.758062493703	23.1791050183945	8.5920477484711	9.09742239836151	21.6000232186853	16.6659152448473	16.1349353595541	14.2007913544799
8	23.3341342537987	34.9573923291964	23.7413852012226	21.8566413507898	27.4188145558873	18.4616386776445	9.6309880173916	13.1407633979552	13.7669980157213	13.2316166945649	22.9474275396654	20.6529488692854
9	13.6816152404045	21.2755456624455	23.1903160803156	16.6751173479742	38.2139521886412	35.3660187262821	8.44492459186506	14.0537673493761	14.3663147232382	9.70931583239968	14.60632163678	7.30363222896849
10	31.0292995586486	50.2147940132996	14.4149100496301	33.94299744406	58.2416597852389	19.9511922934238	18.7164244484272	19.7595950049087	20.3860814867498	21.6064588392870	36.507606298006	16.6094184263784
11	23.1694768520772	36.6942503487287	20.4902684141988	35.8780789915264	33.6472304604358	20.3415540761395	24.2790504356935	14.0408179068079	12.8670485613493	26.8000913862996	22.348480252389	12.3903530379354
12	14.1496300930803	24.5930127913908	26.3582658893492	11.4831748710546	33.4611043749123	25.6837679888055	7.80056026397429	10.3969481864131	23.2621339023232	11.1048282965910	20.5285899197656	21.3685208885367
13	31.2900490073991	42.6120525966023	38.849926813847	23.7417311086256	45.6575154896353	49.7461185535731	18.9544706734941	30.4773231332310	22.4778413742918	24.3025591277557	26.1431632450911	27.6890624374764
14	21.5326474744587	34.2436471064349	19.6546727227334	21.3483527129073	39.6680019011098	36.8530831822669	11.400919290348	16.5587681174304	11.1734725843740	16.1048047796323	13.1217730976689	18.9512607262323
15	22.2928626809	26.9040447641464	22.8675611466809	30.1362998399643	35.5385735999517	26.3979617044422	14.0615329899774	17.0286029147321	15.6430121088312	11.5767052241197	27.0508975149612	11.9843748309273
16	14.4780631494028	5.69414348186937	20.0565977036998	15.0040760363578	24.6057537220094	19.0375587806847	6.08669831237593	17.5098045148352	15.9430448507775	8.7580376196819	8.96559708388215	14.3956426093717
17	27.1995561072468	37.1637805615159	35.0497407894523	24.3914349022116	41.6602609671992	27.4343712886955	16.2043735392980	22.5759121495220	10.0709538803200	28.3810923816594	21.3770592969233	14.6073760006194
18	14.5173322412557	21.8089203282987	6.32857083002146	8.50538040406794	27.8520360810689	22.8808983866944	6.8435043322198	14.2454130112358	4.60660494982126	10.0690525380622	14.8330570424206	7.08978969801094
19	12.4351859520505	26.9592522421215	7.92846248404407	34.4523946061998	18.5998385762204	26.8837720570784	12.4040938601889	15.5087855331167	15.9260912371037	12.6686095694069	18.362283493435	9.72838951736872
20	22.3738308550330	35.2573513773876	43.6636221425816	19.0771537951524	38.4776926531272	37.4005778407451	12.6698807905009	19.9510334240646	24.9111715402917	15.5624716430828	24.8979063285813	39.3570971863808
21	19.3944501768404	40.0358976953641	26.0419739553673	21.1893779129425	22.2217350569551	29.06404711224	14.7469075208408	20.3459086171187	12.3855815521199	12.7369125001309	21.7232558920139	17.4560678334859
22	23.0820250472112	25.5426782742622	17.4594845199078	16.8943225775023	23.2976046325715	25.1375592533314	15.7969313422442	7.98619977391531	10.0120169662622	19.8436793764685	13.3818146226931	19.1119665820680
23	20.4450443178462	28.3217518814468	14.6471024336399	22.7142355393459	33.0783123934215	14.4784070105926	11.1690177904903	23.5392264591359	20.0586473023033	11.7420783767627	29.7478773391896	20.7102406120702
24	20.0936220276425	26.3882142773965	27.0990925294614	29.8198239444111	40.8272241101074	23.5487513900595	12.9699434435241	22.3021099609649	0.551734972787871	8.55434535267634	20.5650203845768	14.3191729039308
25	12.7677226005256	14.9943236290162	3.77155937595218	16.9148402724395	31.2912952447450	16.2668823079333	13.1934319855383	4.64620757087217	4.18857689042133	7.90572509889128	10.1562106768275	8.12300292786822
26	36.0747673720439	35.0758352698460	19.5487709676217	33.2706359224150	42.2554322665762	19.9946957064599	11.1598674390528	19.0677647154835	10.6151741732027	20.6268512428732	18.6231576084497	22.3810556440786
27	16.6869248532182	34.8344223178624	24.4963967297098	25.0746355300319	45.2997511179992	18.4188069248179	6.75764096823095	14.7651018863261	14.2585710857125	9.14509791776534	14.7945533266388	15.4173529534485
28	6.06394957928946	20.4779420308208	21.2452178872221	22.4504481856390	33.4580396153173	17.9228930628304	8.763106688524	23.3789017406457	24.7318255195895	20.5096870990690	16.6937828339471	13.8819072134257
29	7.61293238703438	24.8485773034377	19.6084060863161	15.3622411748057	20.9881880561004	16.9463383327423	11.6561231439857	16.5189853773867	8.17957706594298	9.3509665679182	13.5586299298802	18.9121403414824
30	28.5277099985452	33.2271670862044	24.1516929338809	24.3567227916346	31.621775194633	25.5598303170741	10.4510708673345	18.5943682444504	14.9736881664128	18.6275650541152	16.7101013221046	23.4287610816814
31	20.5310562648899	20.9490721226099	1.83195841930225	18.5948806878119	19.1635666525467	25.7397388523556	9.99099094074782	23.4181390037491	9.27024209073495	12.7585405913696	11.5018622429807	9.20085434272013
32	21.8612755204878	34.1663874866824	30.3335337682571	31.969406391124	38.9338119959829	31.0121954803857	16.9305860909245	18.5440468181498	16.9875621136831	18.7935861594707	19.9206806671907	26.8948984657042
33	20.5048909200184	46.0821484293329	27.9636029304075	28.4813659523536	39.6097503724854	47.7213411088384	15.9701194852184	22.7633472263732	19.2308038964530	27.3896296046271	20.8061499961868	20.3985912448053
34	21.9565859712229	37.0403856814021	19.6182126243242	34.7337713336257	24.5145938856385	7.31200799129189	13.9899036857374	26.0579694361246	20.2937420052686	14.8223688375251	19.8520730754186	20.6538765206399
35	17.927156704177	19.8530329898087	31.2537239837020	26.6409207514318	21.4211039462798	25.6615341916893	18.2952945648924	15.3194386449525	14.5193669381255	16.9735303753674	11.3669804685455	10.8846336233202
36	22.249126164186	33.1255389706509	18.5485403002373	24.0033280848665	37.8789848653016	40.6817619766788	19.1243700891792	14.1076761075667	16.0708726418047	14.5603447873391	20.6106128104952	10.1023120997542
37	23.8421740034183	27.8020983280896	15.1568892647488	28.8516078030589	26.7085686658232	27.2075321348620	12.4836855124317	14.1391983388827	4.58958182706099	22.8243455233143	20.7974122378043	11.4679500817769
38	15.4453548398616	8.8725000586861	3.45255993197965	24.556400066442	23.9440439401248	15.4276865128689	6.1453361266142	10.6912351977734	0.351571181026459	8.06514254229095	17.0402561340957	0.191069247413845
39	17.7998068477560	21.8761456642379	9.11786705828749	27.2142868421241	16.3549384197347	19.4581158287528	9.21525630287421	12.0656169415396	5.00781869708456	19.4355684066318	17.1575605894450	9.10287358694184
40	29.1158088826577	42.8607246162467	27.0421992222727	29.5307243741709	39.3696379785506	34.917472978254	16.2545423409969	10.5008362131105	20.3027399078565	17.9329978132181	22.6970532788386	23.9566762080332
41	19.8477801883965	20.5616687350023	20.3886107340000	20.679824403575	47.2009372637526	16.4427516210148	13.0879945699247	13.8798567772691	12.7510385689769	15.6850210246143	29.8046844456619	18.5862915649391
42	30.9404268736551	57.2446622905478	47.5695964148925	37.5223716811237	74.633850501398	54.1708270137466	23.2338009859328	41.0917974847126	24.1773248815712	31.2323763141591	38.7708992905865	27.6848602999213
43	17.4692258942753	42.0461898409043	24.9935231009340	38.8425764391442	44.9777894315344	25.7586934012771	16.6747149921175	24.1660186634530	18.7256204391291	12.7758394328291	20.2115985755800	22.6967586376451
44	20.5342715792724	39.2824159713929	28.5529865781396	23.7179840906663	30.8223624903103	18.9444345628400	6.16375759620123	18.8073348273254	16.4148337144253	12.4727587764751	20.6335828206037	17.6545626253340
45	29.7364521728703	24.2827523394648	11.5008747056080	27.2344566345160	22.621876019638	26.1013769505152	18.0486334113290	19.3897692037413	19.3103114730050	18.021226325983	20.6018549094818	10.0905641536029
46	18.9956199780518	29.7186943661975	20.6851943439497	25.3268871394289	40.5287843201229	24.69808720561	13.2542619612700	13.7700787004081	11.4972366311682	14.1558942726927	20.3163004374245	16.2841813347157
47	24.6112909157926	23.5986160608205	5.82624530376969	28.2768915224266	18.7840001908924	14.3284230567728	9.76510059697194	12.9546582900674	14.5803770952885	8.43495830228372	13.2743219395948	14.0182628894776
48	13.0908210829723	2.91870254334629	9.5900018100039	4.80099607185745	10.8698531184292	4.11263330284046	6.38843836319397	6.62481261513444	4.17637621043381	7.18087123060822	11.5271810232765	0
49	21.8588595356454	21.874860707918	14.7901312898488	21.4986208237517	21.8130304795674	7.17892690855295	11.3912887478649	12.2554369174306	13.6445398413855	12.7201784214976	19.6936760186823	6.97323310744612
50	11.2038689046677	22.6108096836431	10.5708616770099	19.7350741839683	29.2054248823687	27.2617493843864	11.1856863816413	22.1039539328395	16.1735428583248	2.41224581268579	13.994205958457	4.15323499738062
51	10.1911663680527	17.7050524490183	16.8114665287414	18.6716606505733	22.7169022448424	8.34412960468527	8.57228084915972	14.8341507866285	11.1934901873403	15.2983443821895	16.5213293697400	15.3787292962742
52	14.3963484785899	14.1437574048141	19.4857498173403	19.120412210223	33.2562256474372	12.5797598514486	9.27158924965913	19.6500989908253	8.44751927265775	11.0821082697239	29.9595420243868	13.8944658393373
53	11.8840615101004	12.8323050316546	20.1779473826625	17.0544951081301	15.5727450040673	19.8995078354716	18.1491530069643	8.38593105341119	1.26383548717587	12.7182364167818	16.7194113432425	7.87330377261067
54	20.5729719150112	24.2330410568146	6.76626056466394	19.0299596425376	9.59935047157652	32.8820930596731	12.7694836408396	10.2944160670039	13.7444529378908	18.5698672641000	10.6556563956865	17.1903056966669
55	7.2233192779263	0	4.93212687793235	0	15.2196038611404	9.98783443361527	4.67134877007040	4.46302486802067	9.8498901684686	0.49954623382496	2.89056054846745	0
56	19.9494484667551	27.9593799034881	22.9026143853665	23.8340880687422	26.7734951019056	37.3795342288196	8.64648574138347	25.6382763494641	21.7530301244822	17.2112808346761	29.7980860721741	11.8470958006719
57	30.2489129240736	27.1851140291989	26.9056711455175	29.8059831372325	39.5605433841432	42.1677092989533	14.5732478612383	19.2362721993996	19.7617889512534	19.1496757190417	20.0595703194966	26.5789378515869
58	14.9901590200138	7.63651012374386	18.5643856816338	29.5361519584912	30.8729862248201	37.2252145135062	11.5577788363543	10.575351717473	19.5937935123139	12.2798724703257	13.3549089272302	13.6984530137577
59	28.5313168856987	34.8690499254396	36.1245184253579	39.9699871459681	54.3221036333176	43.6346790982956	22.1181062297393	25.9017920117371	27.1110647233773	17.0143943415103	31.6001654516978	28.4600558724761
60	27.1842308413890	24.5809880032006	12.1888541462580	36.1392975016473	32.7367427225627	11.8542856368283	16.9522118306008	12.2267466425063	10.6568894891646	20.9633019870395	19.8044421712144	14.005849839217
61	20.1220363475748	26.0059943137144	20.1446513433677	29.3019526021348	12.5086869401423	28.5043849553644	9.34012319017128	15.9237886109718	10.4540154355042	14.0270859452489	21.5538957007672	22.4853777811757
62	27.8894383101032	22.3567420881193	27.6653622468373	27.4872684018612	35.2186531506856	25.5831936995406	17.2011414001119	20.0357654456893	18.6591371789718	14.4690144044386	28.0868064991209	15.8568256741298
63	26.3195770245347	20.3070019532429	11.9998388492754	20.1974748941863	29.2179208757093	26.5447198146628	11.8605545277978	11.9089690384388	18.2227028919466	11.5496941463954	18.7161245968131	11.6526208048739
64	19.4152672299583	24.3804461078501	34.1329859972995	27.5415229984491	33.4694809996364	37.1247183517175	16.7785343246887	26.3013916305203	21.4566479304802	19.1316257289008	21.6027527048072	20.1132509685374
65	10.2571849830477	29.5193123028853	17.1816628440687	14.0828177408020	30.3114338814398	40.3790214003115	12.7299158415593	20.1463980083312	18.0943940844975	11.7936554995667	15.0529875336550	28.8123337768365
66	23.6642378168322	30.1440366958067	30.4448808905820	38.7124873944355	44.7882291513722	21.1755139673908	12.7901757532001	17.1847455164338	17.5423811340458	15.4573371153439	31.5189438621791	18.9303086922321
67	25.0458842503149	43.2420805897328	32.9093866245013	43.8905758296129	54.6286719080718	28.3948441170288	18.6543743920527	25.5578756813389	20.1470153805231	32.7809061179058	22.0270278084773	31.8100123706149
68	21.6522626540005	33.6704775727872	32.2974120436483	33.0370353440896	43.6325636074195	39.9422048423483	13.8470475008276	28.3382045231126	31.6004907821159	20.5690005621347	31.3188304783497	21.7711301383164
69	27.9300423661114	34.0954565246807	24.221205628819	34.8446504553198	28.4052251991699	27.5025669196831	13.5282531681073	18.7186656042001	12.3297778136665	12.5003118082187	20.3304366512194	30.0876913681782
70	22.3260948027322	31.264980807004	30.9096082707468	29.8011650326190	49.836356879758	41.8798443229735	10.5115719645029	26.3064687147539	15.3818501418557	15.1187339952436	18.9077375438558	15.853442793513
71	25.0226004632642	37.8491522356106	11.7289039196715	29.3990505090091	41.5090571454714	33.1180818538333	13.9590594207464	16.0835485412322	9.0673243044971	8.27049941285546	13.9228006619070	20.1843692493538
72	25.5983148161649	24.0301499010041	20.9402471719257	28.9064238320053	28.1828218977425	17.0478894160933	12.4150715274106	13.7521505241736	15.2443221249961	24.0232765370345	14.3862643010203	24.7747112889563
73	24.9606474571398	15.2874336421234	8.9680986209301	17.8066196163717	27.5959381252978	18.0026718899195	6.80454748008946	16.7361228292261	10.854893638202	14.6325938108765	17.0532927373979	14.3429775470728
74	20.7616246424734	16.9395437642648	8.5324792085737	19.9502141796678	21.8253997413418	8.84793907739214	11.7104015888799	15.6463504948761	8.95290446473453	10.2100492959036	8.2984883681986	5.26552631298372
75	26.9110032579647	44.996154129806	31.7489668306848	40.9705078724434	44.8179086492219	40.3582019230437	11.9797257776118	23.0250165691126	24.3510765886634	16.3849192204694	25.3345512490808	29.6241945240771
76	19.9819684966086	17.8963628157759	24.0303192212725	32.317187787045	22.9238674363956	5.23654551605436	15.2505917717782	5.56589788840837	15.5085667518509	14.9231907840457	22.1817241845055	12.8192366799693
77	17.5984815953802	13.9235952564024	30.5691345457489	31.5427005708085	18.7759431498430	29.5510895356854	9.71160683766602	22.8008698117829	9.1612172886201	14.3957675033123	21.2287471441015	10.9523401993306
78	15.051180216585	22.6470470498185	22.4781793016395	14.5639491922341	32.0830461331968	21.7293540227049	7.50873429924778	19.0612448178591	9.20438416255815	18.8594205273397	18.0254173750099	14.9446034219669
79	28.2296820516592	28.6751095824781	29.9763293668352	35.6487727634294	33.8361149946371	23.4740413261029	15.4472347862069	21.4720458472426	16.9602800269152	11.6914354643015	18.3363010444626	29.6480706691731
80	20.8800565940952	19.7449419404583	16.9072353635495	13.3487098787424	23.3567986983854	20.2078821370445	20.7854754822198	16.0502618935821	18.365349905575	17.7481545213148	20.3905973477784	23.9815458710687
81	13.6764249331777	2.57392139479077	8.3583190874523	16.7671266331442	20.0272662630857	27.3138490712492	11.8414062795825	11.1870126474289	10.9729495219497	9.9702044633945	14.8403303568327	10.6237626861992
82	27.9024368088650	42.308292147987	30.7854394789935	31.7371561900879	41.8647179466428	38.3099387919287	17.119730144164	22.8737690870979	22.0834140424176	20.3372148829139	33.4503122792759	19.6106239045278
83	26.2099834069667	34.0541843201765	28.7962088389704	15.945580621742	42.7711822266829	47.8014538625949	12.2767159900312	25.6816695153207	20.2876212201987	15.7304467997653	23.9276673470857	23.1027797669115
84	13.4053838033589	18.3439228620604	12.5435921288257	14.8168708127584	11.8618819574005	15.0071136442647	2.39967068842829	6.68320551734397	7.14452093004827	11.584341460278	18.0401195009458	11.5595648006398
85	22.1221699722842	30.2329802625091	13.4484966981954	33.7267204840911	36.2733044717763	18.3841119402967	17.5134998603714	23.8724996326492	14.4817902171072	21.5203647749382	14.3438596587328	14.3548835155778
86	23.881926592316	28.7267157980194	29.6197229547277	27.003782472001	53.1404241103516	32.424609805848	13.6065473949045	25.8048635710338	21.3769134538822	19.0763604724568	29.6375030808696	29.7300939142344
87	22.1401099165237	38.6058553441637	25.2878678691046	20.4413682534894	40.9434942839442	23.6222483086064	17.4154588347600	21.2480526114251	19.8327837614252	12.0334287347832	20.4403480584181	19.8829599311619
88	32.3077291438236	39.2451866642735	34.9995209904359	31.447982695472	40.8500899034992	38.8361327499143	15.3114579486717	19.1558087369387	23.2299094242863	14.9795796015570	39.3368354473317	21.3673719763441
89	17.6724264730589	20.7540034686973	6.82516152474397	32.0100704203319	32.1196167612102	30.5314010147267	14.0704915633267	14.6705398668144	16.166929895962	15.5064587332897	18.138172764664	11.2816200358653
90	27.8474332034983	39.1453716294432	25.3937635053222	32.0605896511389	40.6255300027299	38.2292951693441	18.8515466334446	23.5753995768112	22.4906583540736	15.4515831336405	42.003002007396	12.7107795887831
91	29.4644622123382	36.9386548077200	16.4893632716129	21.9619284588829	39.6212640460069	19.5403093780018	13.7824154671964	22.7617528120963	11.2197690407203	19.5811681014201	22.0131908305458	23.5926503640876
92	25.9603855107663	29.7709582144746	30.0412145549194	27.2078895830957	45.7089179157733	44.642774666417	15.9039201625792	20.5164027047055	17.8980455417975	24.1389838575783	34.6785587389118	17.2132655201253
93	31.2102061514259	32.3237176589233	31.9303032080992	18.7001710808426	43.9259283700461	33.2247120003894	19.6548359199602	28.5372099153347	21.0069895488718	20.7693549902054	22.4570612679002	20.3881223375015
94	21.3629574100131	28.4558028513695	13.6001115811638	28.1812173494235	33.0890444108778	22.3760480507676	12.5125887702022	12.7612858065230	10.6205758760054	12.7094275116122	19.6895106813767	16.9097037313055
95	28.6825065394372	38.427642224537	18.5791279754379	33.5786151406917	53.894132395909	52.5133338623812	14.5899818647541	23.7661457769722	22.0883538179651	21.2557624768797	32.5353122819877	26.0817247405166
96	19.0731470368755	6.0851647856956	11.0997236063624	18.2779131916643	27.5955341621305	6.67235360779226	9.8079146127138	20.0013502272010	13.0454686194458	11.6541056610117	18.5118152269657	8.57997696084937
97	24.6591819416487	31.9374980928288	39.3408789075391	26.3050436661408	39.1793726967770	16.9525224240057	11.6448801939776	28.474336519453	13.7625858966432	19.4595999416714	28.1201990710343	21.1948109445105
98	16.6985704129026	18.2597279763073	23.0870192682464	22.3399133766229	42.5641147890235	15.5565878787826	16.1070859596981	14.1692173267967	9.57373352914783	16.8241790456539	20.3039617576173	18.5844701964311
99	20.5743136406289	32.5204244378558	17.7735249675699	27.6213967493652	30.4632263441403	40.9343433944492	15.3784510749371	20.6322985723762	14.6065607510613	16.6475098040064	24.8461421280876	11.7972244276021
100	23.4401710389547	29.5757689227523	13.1090309112474	29.3863517465031	29.9339193211149	24.2510703846546	9.23707977690136	11.9648603079772	10.8415243840714	18.2409893297272	22.7726491500867	8.94696696703403
101	17.7743158118560	27.1446143601145	16.1667565233537	28.3995118200261	44.2506756421611	23.6000252992797	14.3590719936476	13.1339219720588	10.2613877065568	10.4446489376341	20.0837801826114	13.3925893592659
102	22.0561786727407	29.6636214979075	23.2536759735591	13.5394784964778	40.3479937728761	38.4093168801468	11.4952365800428	14.9230029632887	22.0427559343193	14.3385472893365	16.7518282388453	20.1835688632227
103	13.2039336127579	13.5661500721805	27.8985919025715	21.5389373155653	24.1350362768119	16.7318879981203	8.21662595400672	19.717911094486	18.1443071092469	16.8265204676265	2.69385254656529	8.64588138702415
104	16.3708120345903	16.0651550602056	18.7222726365708	22.3124622818695	13.7859538936256	21.6557102804414	10.5037196382789	12.4835825896564	16.5308237479729	12.6820036004939	4.55360579159798	11.5304167877832
105	23.5662029967002	21.0641977706099	8.23713034365344	17.7624208196298	36.6085399831547	23.8606803782576	13.7415534270044	25.3550129370381	11.5604941967000	16.1701512089922	15.6090178790329	15.8605753763159
106	23.3178184789558	56.2293312080982	38.4036157907664	40.0496776160129	66.3408421397381	35.332495055215	23.2406174881223	36.8006923606330	22.7033142252473	31.8458670769424	28.7225464500853	20.7128720507296
107	19.4740502449250	41.4527288626783	34.2993637453807	33.0465421206053	32.759340868861	30.7027963749581	13.6986418546173	22.6304212920294	23.6322305391520	19.6040199313096	30.4552625844273	18.5975894518437
108	24.4523594858468	28.9260436062975	15.3048299594999	19.0871433723078	31.3425628099009	16.4015434155493	12.5127156240045	24.4236481305756	1.55300093393134	16.019175521069	17.6860549339433	8.96318866765953
109	32.0648829177901	38.6454168620641	26.7390947714998	38.9368308945514	34.6366461368948	35.1383548491612	18.3276840379573	23.2739726507223	22.1322945096872	21.6559647831854	26.2950743723192	23.6165584394616
110	22.8015845316077	38.056337133624	22.6342510795512	29.5282927531127	55.14685323735	37.9241569866406	9.57466955188413	24.6755814920060	10.5272926035475	20.8397015018377	31.0668030463741	23.7772798302159
111	22.5290258160078	32.4867163137806	30.7138563232135	37.2702640716378	34.0687968137822	37.0749681781776	18.1345602590508	24.3482726807113	13.896585026745	21.4604228190415	21.2583377701465	24.1252333804063
112	26.8156905187525	42.0085429077558	36.6941081660016	25.6570678173759	42.9075506335606	43.2029129347953	16.7705357819493	22.9636126658981	19.7882576027969	17.0018563409981	29.6430366715575	23.0585597006392
113	15.2252459094575	22.2894373555555	24.8144848736791	18.7591977779722	25.3711497615563	30.8118403368684	14.6446726044722	26.2705307495928	20.1984509509479	19.3160916250771	22.1802691783457	17.8718608732118
114	17.2889472767587	35.3033002448282	3.32421835905172	21.0115080706834	34.3805697837504	29.8757711163087	12.3080441567321	25.507063624445	13.9301795926683	21.6863277400861	15.4110379994405	15.2051357380345
115	23.4166004050099	24.5417727702425	34.5847272018835	24.3715134109757	37.9955104968889	30.1363368892096	11.8717810822375	28.3416122236546	13.4625049193197	18.0038313316020	29.4209833012754	25.5480480263146
116	17.8649599834219	24.3838966338224	21.1811228189292	27.6056668022817	14.0056772789434	25.9036159016213	7.16269543947044	21.4674442308387	10.1628263531709	15.6745661565868	17.6277987561211	11.6482649358301
117	19.4853412328692	25.0607135395308	17.7440392060141	27.1941248637265	32.2686283618905	27.6766031566673	12.8520245402165	27.5936581733073	18.2201990845578	20.9482476502250	11.1825863635530	7.74286879614431
118	13.6823200636291	18.4247882636311	13.6621877185296	9.45169380317631	7.11210481399592	18.6536854748655	10.4874053416805	7.89524685403657	6.92932955686103	13.1964973812323	15.9933883637045	8.18209449610825
119	24.5936358930657	42.7195705709647	15.0313351513225	25.4226582621049	56.1704966891599	26.2854594068658	18.8965558499530	25.5445657066111	17.4509539748354	11.7622963676358	25.4356989072826	16.0832575746860
120	34.357483333954	45.0941733312355	32.3399533014693	37.6029650481914	53.0853954096713	45.4083253850215	24.7384345414164	28.2147418137596	25.5446406513275	21.5986542733791	37.7085972349739	36.9093793617645
121	25.3767278736439	31.7693182611219	18.8597866210501	23.3645511139827	36.8783458571245	26.6921721312268	12.5641202294962	23.7025030817321	16.4202508286142	17.3945794956954	30.9054487911465	20.7826810305623
122	25.0435065787947	35.8989365055854	25.6080556414942	32.4366374189407	34.4402680819601	40.8349572264408	14.1832228581114	18.7857769381012	17.9063712296551	15.8015586025533	32.2059476624163	26.4629344558719
123	9.10011547942106	5.04978201448139	9.61870207060934	17.6332025036986	22.7522072699473	26.9165890125905	3.13469306182052	23.9329363277598	7.68845657246442	19.0682559431337	17.3115895294704	14.2289303201602
124	10.8869921968232	25.1696160042045	17.6924676697875	20.8654572321913	27.7353497350415	26.8634874806632	12.3254848577970	21.686658381022	20.4224217867616	14.0560838174505	17.0494773066564	11.0441394650085
125	32.6922778205938	48.403217136478	44.4512273520792	42.9468468925132	48.5798101975508	43.0893045347352	16.1788268404111	19.4950369690768	21.4925047953101	19.2646128791329	29.5016616548266	30.6314079059388
126	24.9909008798408	28.0887172236598	33.2180442603233	21.1936252459383	42.7335871326888	30.9457358729398	15.6788305518614	27.0068514572795	14.2929673558246	18.9211499479505	21.3026356959319	24.9395633262762
127	33.3078803097343	32.7264039291735	23.8776224874061	25.105340796	39.2169516865732	28.1155782837256	21.9526961899090	22.4888511693475	13.2840323879293	21.2903757609907	32.9406815841497	26.6756497795168
128	19.7348688499237	13.5866345936587	24.2725997776042	15.2724138041479	32.2662516887097	25.2204920226556	4.86910228471691	9.82263233397515	4.9536172653877	12.8545308410973	9.7093748517262	7.1633521514261
129	26.5417655382747	28.3764305815755	36.4930979125751	21.8039735601456	41.1443051324958	49.2642647150951	16.7326086583342	17.5790024624151	29.9593789254536	26.9168009280567	23.1735977698788	26.5048299876351
130	26.4519816855764	41.3720480641968	14.4036061879737	28.0012678491719	32.1194039642615	19.3433275312713	12.2897347325637	13.4193393103079	10.8915127888367	22.9645681558774	23.8498794703625	5.76620918765974
131	27.3850839920906	27.3959680866000	23.0495277482259	32.4835911098125	36.101824204972	45.774093832141	11.4890547480494	25.8352891617499	9.27365533293203	10.9930301762574	27.1702988638424	11.9676652989808
132	11.2670843442835	17.8982103934411	19.8801414246101	37.1344091968582	62.9909596788945	30.3398351732779	13.5621241690585	24.9547236641586	15.4226890538620	19.8804905868784	21.1219230819523	23.6947254639097
133	15.7583236201080	21.857644069056	25.2171554208051	26.0410177928181	21.3890641291240	11.4444754615005	8.26597836127599	17.9508208262870	10.1609056523687	9.72198276976247	20.1512317248588	17.1380228469548
134	15.8158382219250	39.1250401119571	33.7597963781091	31.0523652137185	33.9644476128059	31.3028292145645	16.2130690579310	19.1849598648447	23.2695921897426	17.2403029282231	32.4707754895609	21.2741246770834
135	21.1930151889948	28.0649070255658	22.8992134783462	25.6600140996162	29.7564329689315	21.369336882186	13.3485553900170	23.8944653313459	19.2667098769171	16.6643925822529	11.9650576306041	16.0699209045354
136	28.785489485847	31.7985017064604	24.8178457666849	31.8424553369126	46.4362380119287	23.6710255724416	17.5752944874853	20.0146383155610	17.8200375663830	21.3758873633658	26.4669832393994	25.8007425480502
137	20.0937725350649	22.6832487135778	16.3086955419441	28.3095290299634	27.8420220158168	14.4085689990093	8.00187517126692	8.85602701790967	13.2635984245888	14.3354342449283	18.1499171124232	13.4505672832642
138	15.2661140681497	24.4798977940054	11.0948887013308	37.2411319650146	39.860062285082	15.0033194760885	10.1753827007060	16.0159444076501	8.8381285021279	18.9959882082665	24.6255714106766	18.4140993697117
139	19.8477887263879	39.0745175331907	26.6776141545938	27.1278360964197	46.5414640067474	40.2532773381663	7.97689159081248	21.5317790329517	20.3762916400356	20.5845465284137	25.8558782951393	19.7361601770223
140	8.4896870418148	15.9555523039162	20.7359717313810	12.9872497811602	22.7144933309908	19.5677672564296	0.713921694139578	13.1079838255169	15.9777128382802	12.3828189120339	15.7662885442410	9.47642830879187
141	21.4343841352277	16.5906460116051	9.96160353274101	21.8641500809953	46.8871528596249	18.9464911050725	12.3283381457415	10.1585832438434	13.6751451892537	8.77880258298792	28.2200505100009	14.1329391328484
142	16.4774139316874	29.1396541386088	20.8665008877367	26.5705830229579	33.7815769947684	22.6977215060130	12.6883012950931	12.5315961789398	16.1352661132962	9.91837984512624	28.0184109000313	24.3887438655138
143	28.2196196007424	29.1723908615420	21.0183435433847	25.7500161755511	19.3843129057873	28.6965324576920	11.6863548450251	18.7729877097357	17.2431991977423	14.6280364542178	22.8862374017645	13.9724091051420
144	20.7862666229060	32.1751693775189	29.8452876499212	36.3288010172536	34.1011939545757	25.2841010563956	18.6664298000168	26.6277798693499	16.5831117691596	15.7204944765738	22.1091968819706	25.8148793259859
145	21.5718826204271	33.2295865964208	20.0123303329671	26.7864169692316	28.0776139991377	30.6592262119305	13.5931517090615	29.0040333421218	11.7640642411875	15.1147206029921	15.1904633866336	9.30686605053764
146	16.9308033830772	13.4878651219978	8.2251518195203	22.7418264507724	20.4816887191408	14.8021604673405	9.5465115020179	8.92183224399086	5.67628696244404	8.58889798126847	24.2766147093	17.9922111827673
147	22.7220363132726	26.7999039826513	15.3301522092997	31.2841268193449	30.4476967379836	33.9091141079185	15.1455866453487	15.7942922750538	9.776769487295	10.3408963377406	19.3295293568426	22.8824871379217
148	19.8433943685938	36.1399652422236	38.0348811600518	28.3524550062491	40.6985021980544	44.2741456822852	18.6332115978114	20.9769179549509	23.3608345353791	16.8827333566697	32.1660719927291	25.9892940128935
149	24.1650851465717	23.7779966451747	13.2905444085858	25.4080384476520	21.7768038722233	16.1161553834555	14.0433018606334	16.6667809367275	8.14208392799899	7.67144267357795	12.2539443432456	24.5551857730960
150	16.2050511054459	30.9002922199461	33.5692960365141	22.1713966347003	37.262738786684	34.2565436455658	14.5373117448302	29.3716890915173	21.1651231751071	15.6958088346896	24.8783324586273	20.9817736893061
151	35.1157063891537	28.4124303815781	20.8316845488897	35.1603227915917	41.3875991835222	37.335612623191	14.3027347616008	31.0823440862952	17.0056985052726	12.7789601555096	23.0571793796537	26.5355201798131
152	11.5085968736483	10.2480295282452	12.0391771554561	10.7311317522936	37.0645635370865	28.6277459660367	12.1025135137661	15.9504740220185	9.10675496123285	12.8236295354858	18.5595494285711	10.9554077109129
153	14.4364795765017	18.9162241279316	30.4039412221187	20.7577066866307	39.5604936236762	30.3154096050943	11.8237561997838	8.28259451718116	13.7153403812615	17.1661153873031	15.0454972797293	20.1028235847884
154	25.6946475946932	26.8690725340132	20.9929197033862	29.3671892334617	36.3587997935282	26.3539163712445	20.7833296125331	22.0783634910695	19.1931273367350	8.27419428730246	12.5553870331342	12.9138343626092
155	12.2454802761077	14.2813562232114	15.3473237478235	22.7622014430910	28.3131157686688	38.5828101789656	11.1978567430860	12.4940308821477	14.9690309450060	14.2438032409006	24.2121967905959	17.9253896636109
156	19.6120135423439	26.9393470287237	4.09543888480773	24.3219021929677	32.3403688104953	13.8396316935877	14.0180958427698	15.8444044439410	8.89655269745984	14.7816945716883	15.9057036896683	11.6539957828467
157	21.5783695957211	47.6705261139951	36.9835983278678	35.7151514578483	37.5031178606767	47.2886861857724	18.3070836212989	21.9435580422957	17.7707328023447	23.6824669206345	25.7777525424295	30.7878171093540
158	23.7852485949975	29.9070233354139	24.0035620359287	20.3519916472468	43.7819416937073	32.1489981962122	12.6577252688316	13.5189574121696	11.525377438329	17.3035414139904	20.8683547013789	15.2225916443883
159	21.5034535009308	24.8223615051032	8.8168686492409	26.1500795208132	49.5638077178763	15.3621174883790	12.8054626978556	14.6845526029626	13.6719969043403	11.3032725997202	20.9043526279354	15.2222173481933
160	30.111935107462	37.2097722612811	19.0961103168603	21.6343819736436	40.8728985403337	27.5407220428914	13.5320407676888	18.8770999533330	23.7529153381625	17.4820994978875	21.9912937341969	14.7517996842436
161	16.3004060079797	18.4231724694138	21.1008901250375	27.747497880362	10.8096223374758	25.1816496984981	16.0098350212040	15.7774577613046	21.3496945159565	9.77588095144815	19.0645748034526	13.6711941895859
162	28.2675101016020	39.4422753229541	18.0671479280617	38.077385839344	34.1364204120659	23.5997661839112	20.3419653022003	25.9671900518344	17.1679020427010	16.0032083628902	31.3757737293153	14.3960074830861
163	10.4799062470466	16.5820216798401	18.4520771168201	4.82945170870466	30.4273488522146	30.1281583256809	10.6565196180670	7.25719509772919	17.6058847202147	11.3196958774578	8.05512444655136	16.7786881691621
164	23.2382191106417	30.5051503508399	17.6958172318807	30.3493024810267	37.5346098758342	36.2613514856849	11.9746897976701	30.5078520796808	10.5524856171205	19.1668167194781	15.7846078250298	24.4419008493677
165	14.3766183253961	23.9859645621849	14.6199792219685	15.9437746882421	21.6547419120177	32.5430241644109	14.4428737359657	22.691856236893	6.92987748942666	12.1087703276884	16.9738507813677	11.8389432848600
166	32.392801645936	33.5572478192765	24.5745146171984	25.1415679922305	39.7860916538635	25.3474047571336	22.2802716381815	22.3771447654132	16.1045923901709	18.3132881978799	26.017651346583	25.8484355757455
167	19.9381110405082	19.7098519077610	11.5556987165298	27.6047725434471	20.7825458971240	10.7973737017989	7.88489606383995	10.7793643408576	3.19446980902505	16.067287802862	12.8796541159489	16.8888472068359
168	23.5776252034033	29.0297221299838	14.2854150691504	29.860738312579	26.6363724368083	40.3381902418814	17.9944604226250	25.3964093308692	23.4652465517252	18.6862989780251	29.3432100642296	25.6319378996615
169	19.5661254161989	22.9587799151304	24.2734280198532	28.394950533374	24.2269595680769	17.6756647787057	13.9962795607335	20.1837196168932	6.77809937190935	13.4068533229991	21.4456763292166	17.6960870804496
170	31.4435762414819	46.8534544169998	32.9505939648612	33.6088329699489	56.772996112041	44.6979538717186	27.6727874717674	28.8823167590119	27.6562579371524	26.4268906049091	35.8337646455993	30.454429826974
171	18.4403719204813	3.82297867564357	15.7038852092714	11.8668782966340	15.6544871184457	17.2727357488172	10.5152969457484	15.7640497486065	3.55216618004949	13.2590829511829	11.5184807329566	0
172	21.0760490769560	40.2729392883789	30.9142551970951	17.7903064324520	45.2241220542926	35.831954420843	20.2578792479226	20.4893376611368	11.7612363970398	18.3314214613916	26.2504634867734	23.0336748429623
173	31.5516519048364	34.7501005984347	24.1129722098645	33.6721206337696	36.3328380542528	29.9293508441043	10.3669494021940	15.6419739136700	13.4856476629176	14.5482741254764	13.9334714497912	22.0907447962579
174	19.5934165859613	14.7608053622978	25.6053046062721	18.831406180597	32.088617628685	21.1823805138115	10.1852304383989	13.7683815333629	0	11.5665023690118	20.3080930912353	20.5814200517223
175	14.0626570983338	11.8661781741295	21.8293826797608	19.8673474019877	24.0025447421799	17.7883526017105	7.07306749650843	14.2804377030784	8.03670504742425	13.0920064346916	8.66864237416904	15.3560117713398
176	25.2687123707234	32.5823388337123	18.6911064931813	31.0498365776438	28.5764708450306	16.1708471229865	14.1258793653035	18.5730792728933	15.8824011461589	14.9609946239862	15.8235360953191	19.5469855643566
177	15.7687906087468	14.2572516731704	10.7949971803104	19.9043310435199	22.5445790881209	24.384388130571	13.1497939361897	15.4144680421667	14.8969847683256	9.30752438338439	15.6345515867385	13.5783473746523
178	15.4155244969853	28.2843933099774	27.7529050767132	12.5331718110271	46.7625460104653	19.4954897249332	12.0052312094961	8.15717033344794	7.67307185468683	9.03626823227496	19.4944701846059	11.5389301514656
179	12.0863291848887	16.7577057535585	15.3380214812581	21.3885016711113	28.8344604348205	12.3718083468974	14.4338088599271	16.7119014524684	12.5497516044312	11.9700114798067	13.6715505716891	12.3290374734129
180	24.9489972669337	42.9046050620687	20.1538649609325	30.5767358363024	45.351919590408	44.4772309123687	20.2111706074974	27.8775406640523	29.7917279135333	22.3326567775622	35.3544741283091	21.7763012142059
181	20.5530614670460	28.1305904885014	13.6404142709619	18.7979694694313	40.2494068385655	45.9649819032911	21.4773525921390	22.9988225988001	14.8289952895795	14.0341787221097	16.5233936838025	27.1571316521140
182	21.2997706380562	23.7617459990244	17.8405502630616	25.1056500517997	20.8043774525771	15.856239706928	12.2852196799665	14.9442907028830	6.90729434952798	10.7047052633692	17.5448853741491	14.3083980800572
183	18.2329404278266	18.6388825118413	16.1828266711582	27.7455721203749	35.2858692159725	34.5152052595982	13.9232834134413	18.1471390379737	12.8735936771397	11.0721509093544	21.0638016514662	22.3191898959799
184	23.0301235916418	42.5933538889597	32.4822182974467	40.6853830028805	58.7934588536659	32.4221525529426	17.0834560119455	21.6029767655577	26.7109952086726	20.2959083639576	26.0994846463132	37.0818496418364
185	21.8097482943321	28.6189558213818	27.7423693003896	23.714352689054	34.4898797774908	39.2100011242334	11.7516056511488	25.3170055151827	6.70824938516512	13.8039183666204	20.6994460111308	20.8589510346408
186	10.8892051028844	12.6184891879108	6.65162880824068	21.2122934050321	32.1976399691415	19.7123669136381	12.7816523650517	3.79922955575895	5.66763092537135	13.7801797923632	5.41389670107699	3.78267501376215
187	16.2187705574936	27.6517407882039	16.1784841443	25.2880908069925	39.5143186632968	18.3995899938105	15.5378898913522	8.70292838824554	11.9608369963710	13.9047377057746	22.5252431529699	22.0720233389051
188	12.7759867344275	47.4634608890048	25.4215218934895	30.8294667786625	39.3787826967878	21.6623280319871	18.5423458575594	20.9196674006630	23.1074276601097	17.2710377180272	33.1667908672932	16.8964781385734
189	20.9569437951622	29.2774696096037	14.840549662566	18.0912896859350	40.4710382642879	28.3034677633445	14.5804283074822	8.34599263864673	13.6789633057435	20.5537790654365	17.0881397571666	6.01017849997333
190	21.0892377976436	33.5284186846865	17.7143957958893	30.6321199751809	37.1245040710412	30.2829838566789	16.5532941660894	26.0050507325562	11.2090881221863	14.6475633783967	20.7674342574221	13.6808233614903
191	22.4779409336770	31.5992738533477	25.1373637119180	26.7559031712282	31.1743031296988	36.6723296301423	15.5711712179964	14.4603963691506	26.8674367393536	15.8125387154154	15.4736255322118	21.2739242202650
192	15.6039465421438	38.4928582405819	24.3805665271930	39.1853543545273	46.1855935765298	42.2847674658496	17.0982011839849	19.9843795934159	23.4122011387303	21.3046252253894	20.970057600619	17.2780305890763
193	25.9321648253005	32.8787189726633	26.6189883880291	18.7410059508962	49.0698316400509	39.5637188356503	16.5128167715759	15.0790104406816	20.1468819194289	13.3118877995789	15.8339820561871	16.2342939202450
194	25.3960469063603	30.7524001956464	23.0536387437915	25.9081379822547	31.3203151083208	16.2584372586709	19.9125558890259	20.3889253349458	15.785243713009	19.8283670401974	23.2990931032794	24.3201232623869
195	0.807272476095111	14.2027000857326	16.4502929137663	14.7166364439584	40.3779875381645	17.1329793508617	10.5432386501993	20.2286778454518	14.2230335365545	20.1061917565297	17.7377654152507	15.488248722404
196	8.5431668605079	14.1207609914889	8.53657625555221	23.0859657165565	24.8745476367521	33.2998647471893	18.9575376062915	19.5227620296932	15.8030122376219	8.51870418167398	13.4531485189797	8.57626622771952
197	31.0308218157703	38.7055805333218	38.9601012323665	39.4504413576775	49.5841259174558	38.518371677928	21.1744032023266	32.1131127413927	25.2504521971061	14.3550085900885	17.9608854712166	27.2340406898822
198	25.8121446854117	54.6321806719891	16.6781279534218	40.1482776656906	48.5222957648387	30.6822896572095	18.0326351867840	19.6862524876206	27.3899419143189	17.7514714702980	24.6555009392279	16.9003824555202
199	34.7842296498033	47.8948776287525	24.3674331888863	42.2019849946614	51.2960496177943	26.9361389762407	19.2725686702678	25.2206394992080	13.7830809590353	30.9204376686691	34.207015928184	26.0604901718645
200	17.7490877179495	28.9519317612396	22.3642985176268	19.9889692227030	36.3091136575062	18.6295790311090	11.6531622685416	9.64382955525475	18.0593607720119	13.2095721194804	12.1951524130540	21.4158137713300
