# Supplementary material for: Simulated data from a genotype-to-phenotype crop growth model for pepper
Source: Data Brief. 2021 May 11;36:107119. doi: 10.1016/j.dib.2021.107119 (PMC8165395; doi:10.1016/j.dib.2021.107119)
Supplement: Supplementary file 1 [file mmc1.zip › Full 100 GxE datasets/100 -- h2 = 0.5/-324899965 200 0.64 0.48 0.64 0.95 0.8 11 GxEyield.csv]

	NL1-15	NL1-20	NL1-25	NL5-15	NL5-20	NL5-25	SP1-15	SP1-20	SP1-25	SP5-15	SP5-20	SP5-25
1	18.9306920004547	28.6049776060576	18.3223896515635	38.1438569766197	24.3649540696561	11.9227180237215	10.3877729706844	20.6153651785811	12.2005003689245	17.2564689279566	12.3557715949081	10.9457109045887
2	7.7443742318076	20.3740941382654	22.8310667298012	25.4277452210263	33.0145124100178	28.1417840637767	9.6246739309829	18.5057810987095	27.8704074697006	14.8629786375246	29.2209243374741	26.7245197463426
3	16.5071445868114	24.8031822796140	39.0783722911625	32.2791235222147	50.0482345182433	35.6167601237461	12.6161599036857	20.9879406508940	18.9233198768710	19.9281779006979	24.3534170916061	20.7743576503815
4	24.1219237442793	31.5767342367259	24.5826993881708	20.5392040793412	45.4795679174624	17.4379128689349	8.69928620431968	23.7830460006541	16.1230353559043	19.4777690984650	25.6067809321350	22.7626429667102
5	19.8655019059678	39.1374328082572	28.6662779362878	38.7864384897378	34.3876902402497	42.4575150470615	18.5159595443736	25.6081201884655	20.0634455496518	23.5509796330224	29.5382326277077	30.4591053774628
6	30.0375047691698	31.7561009910699	17.4668302976068	31.4062159525085	24.8772117603446	26.1082029875467	16.8424150454423	13.8476667484903	7.19929996990193	20.9444811174460	20.5782304271032	19.1339226770413
7	15.5888484583863	23.0981835005586	22.2224116453771	25.2788993046869	18.5285602876925	15.921778612957	12.0562539401931	17.6626803879829	11.5127383967156	25.5008688487562	15.6436877154960	19.6167999283840
8	14.1920405223108	17.194662714388	24.9771581968636	15.7119122505322	24.2349936127998	23.1664822832102	12.4788389034057	13.3703718855793	19.5377665627067	9.55116796816783	20.3104960304314	10.7699352709368
9	20.6022468980392	35.5971968409241	26.1002090280124	29.1377784147154	32.2588684822072	39.6246811152615	14.5542693597117	26.0036979012170	27.4470328611321	19.7725209061387	25.3422531672141	16.0871612676977
10	24.8070448277484	26.7985137666312	21.7372176229856	25.468660959208	33.5794408266038	19.4433837367521	11.8524946342855	12.806612906412	14.0691681921957	15.0019633548694	17.0694382486103	9.68370267324477
11	20.6005227833068	26.0484747846515	12.0136727559296	18.6743015810659	36.6706090804806	20.756569883999	12.0206889724891	10.7747396291551	14.1336917441112	13.8310842848073	19.9746366850036	15.9386453739084
12	21.952867198529	37.4749836569813	27.3364561108983	20.2735024889727	52.9282174825467	36.5101818793122	19.0384518050759	28.0426550864331	12.7357194624823	17.6567494646403	24.552179730678	24.2319527182876
13	19.811053750565	33.457967464987	24.0841834358299	17.7474078621051	37.6803537670701	34.0927831839963	13.8583676390083	20.8525603470834	14.1131086167349	14.9065458421436	20.3892478957886	26.2409470631496
14	19.3013571965923	21.7161682309903	22.1151571783677	25.8311310664595	34.630181322555	16.9258830261920	12.0514741232781	12.3664223824968	18.4569507247444	15.7752280829758	9.75696597446293	10.3666799550611
15	17.8831417367294	30.9650788792028	22.7183624471255	28.1559694097085	43.5853549813382	32.9410202617966	14.5829173784704	21.6971784037886	12.7873914272700	11.9027332739821	20.1756136173955	23.1963061907153
16	19.9524967288358	33.6138604578570	24.6885961384266	22.2719883629097	42.8846980600499	35.6546374062254	14.2436034879044	15.3849984955703	14.5188872243532	17.0015097336005	20.7934935073626	16.5351954156110
17	21.7262685754414	43.5346021568085	42.3305753700596	46.9607055143195	53.4602214842563	19.2244779786413	22.8528576534281	25.0471360261778	23.9165380569397	23.8183470151898	23.7745191623493	19.7051737300197
18	20.3625371707114	27.2131225851079	20.8115730484375	32.6569158301133	30.8465423584413	33.376419183785	22.3449913624326	20.9317076869161	20.9529220117394	16.9997755773487	18.8999846879504	16.3742417650530
19	22.6804414585641	35.380317105733	30.3368250124120	33.9808009751047	25.8720001094822	21.5579189627823	12.5381237443241	24.3260528603256	8.77363612681697	21.1038804609786	25.266403355467	20.1539545354161
20	14.5826250885025	9.27975362491188	23.1399979180713	17.4456138732331	22.73807168814	28.6797389978607	16.9505112355979	16.5962834089137	11.1903860955669	12.9550196876066	23.4539728485113	19.655331706844
21	4.09230353920371	8.77731850163732	15.2615584960403	23.1170063224937	35.8420244520923	27.5364728206155	11.2166051019839	11.9268915508953	11.3869073041581	10.4803018893515	11.6534917916349	15.7931118724943
22	16.6402021756097	10.7218731891508	7.55309257746302	15.5167160251051	13.9467264153523	25.2248718051022	2.95114714733422	18.8201147685794	6.99637342709442	4.37388939101618	7.72296090155543	13.6495255447836
23	20.0406352741705	41.4372680980902	30.54211343965	29.7852428275113	31.3204233606132	34.5607183643091	7.70328281252673	18.0969817188229	13.5727768825511	15.2131132616882	18.1636351173727	18.7151073452838
24	18.9694550024338	37.4481397179812	32.6037889216456	31.2621354343059	30.5726170169429	35.9190128226202	15.8537520553853	19.7926386844429	14.7555877497284	24.6457601646194	19.9826754990562	17.0762387397392
25	16.7473008649832	14.5620267825750	7.4682042811084	19.6515500819689	28.3318138050912	11.1728956903734	11.1905221240777	17.4731041035151	5.39588520429613	11.3014837590186	12.1666779135054	15.9155251052533
26	11.3636811940006	16.3812497411243	12.9921495288193	23.2560815812696	11.9771543355904	21.9404532199936	8.31272467488313	12.1954611044350	9.73031108852604	16.6333782686202	22.3938461162978	11.5717672129198
27	16.7407141895875	30.0127903407441	21.6148230630502	8.47330449345423	49.0302153617432	37.9099801733358	15.3403811334243	15.4662743140095	7.12832773029641	13.7881289607675	17.8935411018714	24.2784304901441
28	18.3073448413549	20.4359233191861	4.65850136185896	6.53281203899567	31.2332183799552	26.8766918412167	10.0552361892766	10.6799742538830	12.9266266605837	11.0022019819307	7.54501582060824	12.0884538994282
29	15.3281744097551	30.2781712408099	23.0126599989159	25.4443692511876	32.3619407995531	8.59007672423108	16.3487703469577	18.7628225958429	6.71726589197579	19.0329717660493	22.6069604021832	16.7523677107958
30	26.3174201949669	42.0101296230921	38.5539237029761	32.8245242687328	46.6903365342874	39.9400273940421	19.5989511559602	25.1296453724183	23.2642802837235	18.4132975803050	33.1403353498778	27.7947672915328
31	24.9646906818296	18.4460059061933	15.7458498970331	26.2472100551038	22.8927482822007	23.0587131789538	15.4304066121956	15.4029836345310	9.4816081415862	17.8549403960307	15.7331831834708	12.2757606584930
32	15.2788945268142	16.2930765965534	16.7504110589911	23.5316885157318	13.1442447501879	13.4712143791743	14.9172392706574	15.633772297727	7.41794505917902	15.6701318090029	20.3402193051697	12.0507750016766
33	22.6043019183588	30.5062699485745	17.2590330013295	31.5165976902539	36.6018341947223	30.2605906390967	13.9103578894745	34.0427028954139	8.93451104278644	18.8782493220715	26.0159648560110	16.9045479491613
34	20.5990845961337	34.9137763014774	19.9223207761937	31.0995498387886	20.3124772659171	26.4247993073461	16.2490760014335	16.5616698684785	14.6363464851574	24.2066178347453	23.3999153868594	17.1278552250534
35	4.15571365129166	7.40587437691054	27.0260691887803	14.7968424048652	32.9262764733194	22.4015589467003	7.42662679011942	6.53882140260334	15.2406336052006	9.69801915093888	8.62779135980531	14.2468552113162
36	6.20664914484368	2.41004769197195	10.0908582171201	9.49836779223915	6.60232370100163	10.0705915559239	6.11518408433628	7.56828830745624	8.41339514809646	4.65010185774364	8.11722321495112	9.20866175220421
37	20.6420682757023	42.8375249646395	32.3593669883728	33.2243642370142	32.2890416731401	47.849926060826	15.7026829204920	18.6369009058621	15.4577781516359	19.5296936069462	24.9880578357188	22.1265150105403
38	9.3802505628786	34.5641456281057	29.6017372005854	31.4706071227147	45.6893542883018	39.0310840867258	13.6015955443406	18.5926918138165	21.2736171009817	18.2979149539556	20.5896097169349	11.9873022239214
39	25.2555013573274	28.6924645086835	17.5808253772873	28.3546492462307	21.1600084611906	14.5189357294221	14.6190919394410	21.3215080320208	8.36638118650384	19.0909101066915	16.2870563475854	13.3145365462616
40	31.6678978705555	37.7953293362258	18.9573058977441	50.703717590011	55.3087836805417	31.0948813113550	20.891841357238	23.4813987695973	10.2695234193080	15.9475079746371	28.0060653499533	16.4069303953031
41	18.6486615929659	35.4955689821807	30.2281169011783	29.392964564921	51.525538076963	35.7027832846511	14.0891825671683	25.1211850637748	15.784000090796	10.4114060749917	19.5007190874457	27.5670387965460
42	16.4102472330215	30.2482154212058	20.4272666609007	20.7181688689278	38.6753928568628	37.7156568712669	19.4356595985921	27.2863006345067	18.2268427421866	18.5184984257829	17.3820718206309	27.6697639928432
43	15.1118584317422	23.0661557239583	16.8012005056481	14.4190301114901	15.7147288753079	13.0616774826636	5.84717176984682	18.3383180626374	10.2558427576005	11.6374537698778	13.8700238297573	14.2099397971869
44	26.0303215240506	42.7894968173026	27.0437418265122	38.8511109359146	46.9389666402577	46.558482951421	23.4522960683612	18.5548733779087	17.3730915175708	25.9994808799714	26.6090864807035	26.9754083381029
45	13.8618303353387	14.7121821888882	19.3812302468253	20.5397652949874	27.6582347310086	39.6016527035303	3.18577836109019	9.9722511670638	10.9415965901568	18.3937872415007	20.6611481937254	10.8511251265598
46	24.0028232636819	20.5263523660756	14.7983874790504	22.2648408006793	28.3442856994462	26.2885475793073	13.4971559394782	16.2342882314604	13.9923412265095	13.8436940382842	24.6468974668247	10.9087155303411
47	24.3626967215864	26.6386063185036	24.2429374034362	31.2835993678471	42.0996383141683	29.3219611642341	15.9593431157867	20.3483542961509	18.5438238517214	20.4107059632122	28.1962378770006	19.4738504553603
48	31.2132653050756	28.8453109758656	25.3518587619033	28.4255471685641	35.3629919038018	13.7085449448409	14.0603325259728	22.6440145970661	5.2845348173368	14.579188898194	17.0027426417293	11.9669138836097
49	16.9706224964564	10.3256827455521	20.9879366983091	32.245809162526	35.0424463552874	23.3843722780481	7.9007006726879	18.7470768573231	9.05204769569908	19.2596046407015	22.0696658079342	22.9523944170854
50	22.8055320219735	25.4929898961985	8.12889955676233	20.0691815849310	30.5410517985282	8.7684986634218	10.2757166720935	15.5529312355717	10.8558874010826	16.1056845401336	17.2031498973958	16.9911168645105
51	7.80243385420665	13.8872854212189	17.9167138554547	23.9594437920753	23.7357489504725	13.0689435667691	13.2694321984521	12.5223282709910	4.95331955737979	7.40794139480407	15.5414599905611	3.85897139894058
52	17.2629021081596	38.3197596101831	19.2973745806466	26.2475408603012	48.9088859752822	32.2751453042255	16.3290478656750	21.6921856127518	21.4678977066733	16.6812059266788	32.0084961012667	11.9653772693591
53	11.0077132493919	2.01533603729952	19.0711057961224	18.9247239617707	22.6106888697183	16.2033671123287	3.56750582276271	8.82508968276294	4.51976922473379	9.22351964421853	13.0392377743756	12.6765307939975
54	32.7407439825265	23.0940013414014	18.1323491803165	27.2539409605405	21.3699843681951	25.4587352964026	12.0238734775523	13.9942960083555	15.9546514027006	17.0454403198524	15.7459213104257	18.2654409958778
55	22.1309754260981	28.9558741703297	23.4696559693820	31.9357298699885	47.7565082074784	43.3841462266418	13.7748379723268	25.9128720414303	18.5409745942137	16.3904986531677	17.9995734499886	10.4554210482209
56	22.9583408307319	14.9408336061418	19.9706838658609	16.1115599290341	33.1122498878719	31.9939428804601	15.0894118792619	16.2873811919387	13.4465924851456	18.9029977195822	27.1013516988947	12.4314751423306
57	20.8870680290366	27.9643496700414	21.4739411607335	30.6113901835406	38.885381237928	45.9546701848493	16.2756898096027	23.5999220689333	18.7987754156211	21.7763245804467	23.7319479286168	20.8126310114233
58	20.937692772167	7.52279874000051	0.00962235197315664	18.0521921706246	19.7019467346778	17.3778451659771	11.8711311416994	16.6731663707113	14.2378335226850	9.62488994722428	14.4404434412112	12.9570502743029
59	15.1476512117225	21.9843198939674	24.3702356634890	34.4513943310151	22.9621120859702	18.0451499199893	9.9663332976101	3.36616752867164	8.97521962152373	15.882289485121	16.0282056188754	5.44446591754477
60	11.4124025122964	9.88473783373726	8.21311655824424	15.3576859480970	18.8073647938902	7.70755184038878	10.2479126676637	12.9745742623602	2.95657713474279	8.50922646189666	19.9181641224308	13.6455245185674
61	17.3338660071359	21.8505563833687	20.0432378679152	33.6148563298019	39.8301559027874	15.1326970757706	9.29893737356971	21.7073815687642	9.35354227639909	17.9579782710118	21.2386079287455	11.8234658219842
62	18.1229571868475	39.7896606715241	24.3269617537167	23.8991764089499	38.8683617888998	25.1618795940798	9.54631750127612	21.4040384690389	18.1726417639774	8.61090104570863	23.3529869931471	23.7071503481478
63	24.2042979440512	14.5600198419395	10.4408949257246	23.9622718540071	32.8046455744264	10.0461022211606	13.1353669686082	15.0524972983472	9.8350391880224	10.4556661157638	17.8287617171131	13.0490438470836
64	26.2886133398237	41.9446978582115	24.9228944366767	35.883735445598	50.9638586668046	26.2200822217896	15.8084063514151	17.9541095506376	0.28326899354553	27.1714313147441	27.7317244403348	20.144513378048
65	33.4006664131043	35.4439944446845	17.3083418100161	28.0561549210281	33.3350463195987	28.5982409405697	17.5463317413219	16.9977118179826	14.7184155951585	15.7907389019575	15.1941657615776	10.2216842599333
66	32.1729505770565	29.6863214344433	23.1425251047395	39.4079324913780	30.1128831294435	13.5138315345535	18.1673808876200	21.2717360252988	7.87107458467438	15.6762426308984	37.5127843119619	21.0641772064441
67	23.6895548010702	26.0150307083093	15.6660334261380	35.1693810579844	44.8296414419989	38.2719459503028	18.7797981117330	21.2551629735412	22.3152981073706	22.7917562616077	21.8373859888481	23.3804039857343
68	11.1825365204848	20.8189922872684	22.6455970243786	19.3333125836627	31.1454880383346	25.3666185592775	15.2465914948998	7.31655948286101	13.5641525776019	16.9798467421585	22.1367476919857	5.22297361015349
69	30.0392483139096	52.693925081147	37.2243164619595	41.2668268727656	53.3517636079801	51.3981615269567	24.8076187240635	31.3181426735449	16.0310330121960	20.4236459579129	30.6544617195014	33.1503339350679
70	21.619664952101	34.7935974575744	29.3960050948425	24.742352889632	30.51334815318	33.5307952615467	19.7916753130798	26.9992726338703	11.5971277198858	20.3721569329989	31.6912333309528	18.9960735366276
71	34.4858699242599	37.2521853141256	25.2518459959969	34.4038271642112	59.3291984456356	37.1255640488084	17.2189552654332	16.5543795839618	27.6442078870048	20.6831273905976	24.1437126428241	28.4388361057585
72	20.0418651096383	21.0649538470127	13.5515192061301	30.2887007330906	21.5143755552047	24.8775695555303	13.4250921607395	22.3833610595613	17.8850348396879	23.3398258842119	19.9946425732978	18.8692439516666
73	21.4592509399837	38.4951613466099	33.4807513265772	40.2669525928923	44.9074422403206	40.8265590775901	10.4523210152479	22.8927776799809	17.7225719131181	14.9163950323476	34.3823103152999	25.4355694572701
74	26.4451697950732	33.8332974650171	22.9179032682916	21.740751105286	40.9173834348031	26.0671646334339	14.3076112503513	22.4978634788781	15.2133454769384	14.9955045711946	21.3234855452925	17.1372700608638
75	23.5437719923167	33.1682938758373	30.2567876264811	32.8505084212648	27.2336359380572	34.3841956898406	11.9609609440615	22.3723571997332	24.8167760968180	16.3795772232905	24.9367936214021	22.4999258327993
76	23.2349089038911	35.6257118985579	24.7033868226288	28.0345214108452	32.3623944777547	37.8465239926562	21.0034649404045	23.7475616674317	20.3404646028372	20.7160918279785	31.8934034848730	20.8455818945314
77	33.1398286306791	54.6183680309809	38.255896954713	40.1176179985188	58.9533115085959	45.3115701779074	22.8199777492748	31.6538770315895	35.086374299921	26.181175041835	32.634349497159	40.5731500393612
78	10.3953157847594	11.2593269079004	14.0522096181741	14.9456895889528	25.3065021553282	8.38742553207362	8.04322608015883	16.3633934096440	15.2223167438141	8.40200346464517	12.9157994823452	0.282786222405614
79	20.4751149157976	29.9329648654057	24.5636604235676	30.8821800563054	32.8378344118559	28.7637586113629	12.5317243936869	16.0277259172784	8.70891550440162	15.8297890802653	25.3048684842335	16.8799780138074
80	13.8661666760048	19.1906650357207	18.7832963592126	25.1261374114067	28.2635021455814	19.8166887249192	12.2222924752997	14.8411589709222	9.9954754794235	11.904175476573	18.9816118421808	5.94869145404178
81	13.5921444881326	27.3375611789278	18.198725930293	21.7823117940055	45.1420401735157	17.3817295868460	14.0139180119063	16.7732422017720	13.2024390562142	20.2090558420981	16.6603590052137	10.9551967579322
82	20.1143526916932	32.02113384603	22.8655436788350	22.1680132435859	27.2145451804562	27.0899154994895	17.8880425214039	27.804514528204	15.9001189029269	17.8637370073710	23.2031403220365	19.5676951225508
83	26.3932829896689	25.4048740820625	22.8236461368317	35.3261581639701	37.2689472148811	40.8801221609526	12.7392278464816	18.0889527564166	19.2731873237995	21.5587089740017	19.1639535466835	6.90853237113767
84	19.0188232190865	17.3452970067033	13.9541218960592	16.9882800580662	26.1724626249191	23.7712178897459	12.3771478897487	10.1406945581442	14.0176769149047	17.2523042350185	16.4962147137421	13.7447298115811
85	24.9198842796381	36.5939125957785	23.4124894398653	36.5845489423348	44.5851034753467	44.4134335828658	17.404034436078	18.082074561082	13.2629761199107	24.8404869031756	27.5637855000432	25.0185945764704
86	16.5973990204224	49.6136970991805	37.6639846206105	35.6982669442257	44.8106442062415	26.4417219676368	19.4187611910521	19.1112177261604	19.1656275101795	11.8069383281418	15.3908141648072	27.120287392363
87	17.2494955820395	12.4638901396103	19.6311325191657	24.1730657507648	30.5906375150961	14.3297119224845	9.69869821226754	13.0415910585719	17.0073661765659	9.26169099616517	15.4914150375254	20.3532494610879
88	17.1059617861993	16.2835412527838	16.0441768354028	16.5762457289797	30.7848443680587	31.3190922525361	14.4534436757301	10.8207973880333	12.9749857766561	8.87477259352454	15.6541141402409	19.0033079726036
89	12.1149012080718	15.4779199268501	20.6138257716224	19.0963314321207	46.5806661649762	18.4642113082432	13.5995243434358	18.7691742895587	8.75828655099336	8.92883880294604	18.3560687878151	19.0045533497878
90	17.6334731630007	7.36670728561579	9.8609380524561	20.1820150992009	16.7313144193302	35.2403502665498	15.1651038346521	11.7904526473405	8.4824207865668	12.4407058448589	17.6696497975977	16.8396969233089
91	25.4113755762774	16.5579669784643	9.09323040932058	22.9654486380421	43.7439470304987	29.535786179735	9.13312349322748	23.0923138438243	14.07245622305	16.2110059994203	23.0142135564831	30.1432234558919
92	22.2032563748939	23.5102763292945	21.9624634036427	23.5350100878608	22.3158526850981	33.9773660843675	17.2265915613210	23.1272881473764	14.2726260623050	10.8677298761818	25.4068741330191	17.2756746925069
93	25.8029033334861	26.4085229019429	23.7870026426961	33.1859929664888	41.0166816630083	19.3398105132370	12.0816929126188	11.4243177664631	24.5056829523661	16.2568090463671	28.4582032464946	22.7132265634782
94	18.4748081559090	40.2692602145484	25.6732925411398	29.9681452953516	50.3773234342269	42.5575649346823	16.1463601016345	22.4563931989158	28.3026796651096	23.2564171900904	23.9736434532944	18.186199458672
95	12.8724419356132	3.55847659064798	9.9893661925177	13.5653922083346	24.2845994393667	16.4156881468744	13.8511195394233	13.2007932842587	10.155319963628	16.8736466233048	8.61359825774867	4.49171529304055
96	31.3585230585866	31.1340444275192	21.819210994145	27.9154127155735	32.8775180656321	40.4878735563171	12.7693631174889	17.5568012335470	15.0785868123027	17.0544314097644	14.7254023370747	22.159005095014
97	10.3401537438619	11.5428205606562	13.0270240249419	26.1621711002677	31.4400086132406	17.3986003961537	12.7682005886201	23.9618631431997	14.2927870804307	14.5531140890499	11.1857430062261	4.93935645049819
98	32.1447180349923	36.4176342322187	45.0491288286738	51.0710747799869	51.7521440181938	39.9181621889288	25.2269134048581	29.6283709605839	31.4959804854325	28.17332253002	37.2120956022517	15.6646792037835
99	23.5749354229903	23.9016819368606	10.3893703621009	19.576626134577	23.3221304305647	16.2444175603152	15.5177046044136	14.0829821734238	10.6268080791997	13.6738075232413	21.2033500109038	13.8847899063711
100	18.3280274008271	18.4159917680375	17.3610792449283	18.0621665918656	28.4886291947505	17.2077872440256	14.5354361695666	23.0904154834116	16.5337654567538	13.6490866626940	12.6074394852415	19.2095297210537
101	20.9450241631480	25.2419804560889	14.9905633867549	13.9807589124602	18.7176016096556	6.65609763908352	14.3121650985072	18.8480547334699	9.88939021540187	19.4118577337666	15.0118002134771	7.072455786405
102	26.3590736811901	39.0437074569152	30.6496908528944	25.2329114532541	53.9331817283074	43.8131836232209	16.3734905464262	29.7429981255555	19.870077516033	20.2927131212446	41.6865636567837	25.2703977524919
103	30.7625702487993	41.9787049350312	26.6660610930952	43.8468445772959	44.7285556561621	34.1546073850377	22.9366260606555	28.2892782351373	22.2833750339096	29.5549929332397	29.8327629765009	29.4785282411158
104	29.5511313750112	29.4153788869369	21.6297578838502	23.0238704089202	32.1621034679977	19.3852675598059	14.4472667877790	24.3061690869479	17.8866928141183	22.1356899915932	27.8663037053112	11.5177351274512
105	27.9986485278916	38.5284504395817	23.2470440844379	34.6624298209965	43.2702585347936	27.2904917794551	16.0176169365088	19.8813581521566	21.3308150480781	17.7481874603023	22.1473742385188	20.0307959005084
106	17.3629787751044	29.8091483047137	35.3205015801612	17.8379117356921	35.8619858075193	35.3965462542726	12.8591353406776	19.2205638226329	22.6464833100713	10.8587270846876	8.98700948179718	22.1029814831616
107	16.7783019815789	32.9064864874835	13.5837415193774	40.1229906847891	24.9028928930057	26.6221095707425	17.0545500739884	20.4706237718769	24.2649868995018	12.7492396629391	23.2864201863583	26.9355411078992
108	12.8194902773769	27.9350694030646	32.2428725391386	19.2216418303937	42.4058493309911	34.7788573470217	7.61810410161686	18.6325803182891	18.7882772599762	16.820236879919	23.5326559215623	13.5507755648668
109	16.6871813542164	17.0812815385925	7.72378021483987	21.7461408675454	24.9726768350324	2.97370898162409	11.4942538486029	7.3250241706868	10.4757238624203	12.3664854399183	10.1953697179936	13.5086836847397
110	22.6496678783953	33.065788483528	27.2344671879345	30.8739890800390	53.3285602107727	29.4812395710953	17.6317696578701	21.9504495819386	13.0465279043428	15.9791564950866	17.7409165538215	9.0674258266308
111	27.8231640173816	36.1056209692851	21.3580219918852	26.7615669887775	44.4654731016763	22.1090598322642	16.467260417489	18.7592824055300	22.8134839619815	19.9483071934643	29.0017827504436	12.0911588423855
112	18.8698151387527	34.2132304270346	19.2797759492884	27.7700406787696	43.0826494328345	28.3978033001672	17.3199482001211	17.5284445540663	13.6276803849747	19.9027039901885	14.9405702396095	19.3265189455794
113	32.8786269156200	41.935744649952	31.3878767835002	39.2635912836981	55.8511963703164	65.9930668438061	11.4066958110587	31.3624459693168	28.8166634559851	21.4613296301144	27.8423102013671	28.1410516306975
114	20.2247428053569	24.5834919050925	26.9972894708963	28.5899675010043	37.8956197499609	19.0362609094854	12.6478241973764	19.2635822198630	22.2770791759695	14.272029213492	19.9350888707591	23.6879365405323
115	26.6502029562199	35.0917037950807	16.5926640553688	21.7028378494028	34.1371580902931	29.5856203472280	23.9036159500208	16.5666183792309	7.47366367335826	19.9229600928991	36.3945020489470	21.3265450209251
116	9.68696482281831	33.6256114926711	17.5146171556556	25.7746512773467	30.7852714172247	29.9280258525908	9.35468900039679	16.2276951044567	22.1656981765104	16.9035640594663	28.8612714693959	23.2221441260978
117	21.3815804783789	25.2034260781109	20.4898450925393	24.2001105082755	30.3350101375401	28.6366502147341	13.9280723382066	22.0338908260190	13.7521248511079	18.7187442508331	15.0823698966262	18.9523113975721
118	15.6927056541970	23.1140062118492	19.1600431383897	21.0367248757193	20.0592674664515	32.9078853490665	14.2094104412675	11.2182607944753	13.9568956600292	14.6534330563113	4.45447177490775	10.8344018098113
119	24.8883910157362	43.137348262106	23.1630734141036	33.6963212555085	45.7352515792826	29.8568667396262	14.9148699881531	18.5500414256789	24.1212991982447	20.5996277985898	25.0327097216993	12.3117398179360
120	15.9906457805527	25.4702953470766	17.0614316418232	28.3622303062772	34.1102163370014	29.5366898042684	5.26790510218324	17.1748059702837	14.9998902287785	9.98679946734838	23.5975914398752	13.4921355918905
121	17.9768478123533	26.2603099268276	29.2876552397562	37.9444224679066	19.1948307274648	24.4879661029335	14.9569629365258	14.2716144656930	6.84328570015512	16.5844165604471	22.2786039560808	13.4382340142492
122	17.6131935949085	20.2129898424889	17.9704957815686	20.0940529786133	35.9570376407609	13.9041030745046	13.167492538703	12.2789233851951	17.4173448596380	7.55882714618135	11.8588602399248	4.69635106977079
123	19.7654913911107	25.4108677667147	7.08948437521636	25.1740672022064	28.7234369688712	12.0216887440704	14.8439980141983	11.8936256034182	2.41665701688717	20.8638633545328	13.9005320907763	14.3613622979048
124	11.7328263693181	19.9129067031821	11.0097745330591	27.7544794855635	44.3874817645594	14.7714289181712	8.82161063480682	21.6283325081671	4.69634982994095	12.9808452959279	12.8277475221252	15.2682369680367
125	34.4949233318371	30.1993437968178	28.3520243189442	27.2830947761099	46.846224097726	49.9630594080458	19.4090307064470	28.7091965832754	16.1421456569327	16.3406151557583	34.7378343923434	25.7926170804345
126	22.1972580884224	35.4915412469577	25.2012841609802	34.9196279484987	36.3201242971257	29.9246613887635	20.5775843754235	20.6918604206708	21.6658981395923	20.2328587311997	27.8753426637468	24.1249188144822
127	35.2793424500067	36.2008631182253	17.2979226218736	38.5627218650285	33.1059912757149	52.6405392098778	15.8920255766542	20.2344490549255	19.7289595905793	19.9431453577064	28.5947381878081	18.7049142935404
128	24.9761299955984	18.6167011537211	20.0957531184777	16.1657095430689	37.119147142441	8.71616294837055	9.1903548017043	7.63180740655576	11.1662203726493	11.6180109617693	11.3782375023746	19.1372047888892
129	25.3998700226272	46.1357293406046	40.2096520585841	42.2895046402596	57.9229448145351	43.3733703924304	20.3365110989199	25.3171071258624	17.3333417471008	16.7397854198211	30.6783413203690	31.3583191958055
130	19.5147087214625	19.4217373840981	17.2760287799962	21.8747442215002	40.115434053903	25.4423170839375	8.26849461874005	8.70248923177046	9.6894890939838	19.9429734042979	12.3388329092818	18.3942245659292
131	8.93555397515511	6.10619285721842	12.0473219098705	12.9492038275750	19.3503812428690	13.0310662769100	10.2978357026015	5.01542692381391	13.9811189372837	10.8542554871367	5.15805278707148	18.1643119493690
132	22.5663489734860	23.4269378433738	7.64485692604569	23.059890230281	30.8126416293928	34.9137509045414	12.9054381141515	16.4749694550076	17.0426724652040	19.2381646394521	20.1707774054717	11.0905573200093
133	15.7009438491572	14.0502529724161	10.9969857889417	20.7719833354229	26.2572855731503	0.0844355313575988	13.2776612670532	13.2084520558788	2.02304286313682	10.272857805526	15.6919934421908	5.7703460485005
134	28.9021264071779	47.4018254662843	36.4641085426024	34.2458837700647	53.847391007566	46.1351629424025	15.0970118270158	30.1549201115122	23.7535417642832	18.6972186700189	36.3251247274775	20.4383828647383
135	14.0256779577469	24.9714172407635	15.4200206409873	35.1333699842045	25.2334104570675	28.4656592909275	17.9381062836841	24.2622655516296	15.9634465069528	17.5376804788587	24.6614932306938	23.9933981194111
136	5.4782545830346	12.3650887422940	16.6578393287715	9.34549131448018	34.6067273829168	36.9457446448231	9.68567417802554	16.9379443654796	11.1661460326169	12.7018685414445	21.9170508305449	17.5976699006128
137	13.7452368587439	32.729729461017	29.9906003564688	30.7943238786326	46.1601672689054	31.5641516797756	15.0741613799656	28.6274597125457	14.4559918310263	21.3726581090259	31.00690495974	27.0648447988094
138	20.2565220965562	27.9687164482995	15.5929074897680	19.5227122552978	22.2211176339849	25.1894930782195	15.7998131052389	17.3019442563362	12.2676714631716	11.7194859971420	25.0657235325638	11.3494842069024
139	28.7631940787679	30.5577447622292	28.0151497565524	27.4436909046625	42.2728672699553	51.4767000245147	12.9931023954178	21.4659271075721	25.1653714680913	17.1586880380363	22.4932473092260	15.8085602686234
140	29.7474677538595	37.2004041626582	18.6135763012864	29.1703893602604	34.3813274879685	32.6251094713619	13.9214438213239	24.0271200469402	18.1472864245968	15.5859368161207	25.6688641461767	26.9194560584411
141	14.3130420861593	27.3392794696341	37.8930794319861	29.1768258154281	38.1325057809629	42.4061550218832	7.72028724268436	21.3262884558325	18.5335638955470	19.1432298086981	24.3988374944035	23.7695063665904
142	25.8250389425632	41.0068991402815	25.5229601333208	27.7918473479911	24.2841036653352	44.4742717543018	18.0075752202657	21.6695224883134	22.4693655488071	19.4115156936803	23.3537264070495	17.9633847225599
143	24.8080616008533	32.5511193845543	25.2068779465259	34.1779433745297	39.3962071351217	16.6537764243333	13.7911576506824	16.5871385512430	23.0209846493612	12.7243911228758	35.4572812780734	26.4338312748733
144	15.6532323405706	34.3417949745331	12.1363075527508	23.1429082018307	32.6444383173262	37.1473989153444	14.1233659640713	17.7374920841074	9.89456949267946	13.3397391016687	24.4893690858956	18.2007798189984
145	14.6148099937958	27.5348819306267	16.4800690312522	19.6385364259737	30.2565232253804	30.6279496883741	12.8139808639197	18.7909471137138	14.8603471245786	15.1733307524466	17.3105998560894	8.69387885879973
146	18.1937125292957	31.7690893154104	22.5774260022826	29.4005178832093	49.5181954539359	25.7930169722751	17.8404865966843	15.1237494812980	20.2300192996289	19.5648133688816	31.03732051628	19.7721277215944
147	21.8562033722504	14.0726154235343	24.5650211749019	24.3054761083119	44.7208285918541	4.14729976464573	2.66162487653091	25.9348743349721	7.30092511439972	4.22961391888924	13.3400735730502	11.9719109982855
148	18.1650529826912	34.5069109349870	22.8069573577458	26.5241523480647	41.2754549407010	39.4418749314649	13.0255810055124	26.7362714300301	20.3629748033872	18.4842535438661	19.4728190228364	25.6414550746983
149	21.0135038075502	43.0943446915095	36.5399483361457	34.4289539738644	52.1383069677533	57.6828640115669	18.0403664307630	26.0409723935030	31.4457562440249	26.9003380240472	41.0292142671577	32.9869230429559
150	14.1513192018876	25.9303682239547	20.6850983026215	28.7062394370313	41.7663684979702	36.6694072496066	11.4635221467691	24.866808104724	21.4920275133278	16.0413132107972	18.9469458184893	19.5809508489713
151	25.1948135500960	18.8376801333729	24.3226507287568	25.990539553055	32.3765576132313	28.1665129521808	9.79610176997397	15.5408028951296	11.2021498692091	10.8335265846741	23.6948782102873	15.5009250793216
152	11.7621933997350	14.2020720653838	25.2678102796746	17.1371111582936	31.7470559272882	22.5422673700571	9.90602264053843	15.2191885366197	19.1834988356649	9.6053238159418	13.5818927484678	11.2882325883357
153	30.3040581364537	30.735146574693	27.0222548457569	31.9709800682761	43.3018823869086	29.5249107635829	19.3072518533640	16.609810983803	15.0452437921362	15.3607798953604	22.3678361635873	13.862689047832
154	24.0651195577481	55.7636658503166	29.2954783201983	39.7311622010094	52.683850365809	50.9901644622485	27.526274791134	29.6696139261553	25.154590302251	25.3461804968075	42.2613463028651	37.9013245243764
155	27.0074583519577	27.4768593029874	9.18357618562312	34.1355313590995	33.1379178723349	30.5721850131687	16.7107666772972	16.1599730938062	17.2904020039047	20.5617589158402	14.2118297709384	12.0853647509084
156	20.9290494175931	25.6914600021934	16.7725223521537	29.4423964274941	27.4710374965801	17.7498394579403	12.0125782705394	18.9757443606035	17.595047968263	19.4489619594426	22.9194655353668	12.5847604372195
157	16.4522331548005	16.9882089955189	8.98545474357168	18.3065824524712	41.0262382917859	19.9549399673157	13.4929970609557	17.6156862998589	7.85787687841373	17.6907712629442	17.1658791016746	5.72275211841799
158	26.4749966159486	39.6306772685204	39.261375276028	28.4334676023892	52.6471680754039	33.6289287411768	16.7884020423073	26.8191812397395	25.7080668348541	21.1864276715543	28.8067081837163	37.8500453138629
159	24.0067568624287	29.2159181180049	18.9638919383591	31.3636678542917	39.8000235640264	19.1024336733407	18.0776615539466	19.9943174178699	7.99920855381272	16.9086655874603	18.6980952295969	23.1681968172607
160	17.2239882307671	22.9376577918036	21.5861017261884	24.1507308316380	27.4740940790228	25.5775493950921	7.53052448358557	16.0189664871843	11.2720668433836	9.77755568130076	8.38732751279013	14.7167634646824
161	16.5359144216687	27.4857281577186	19.1525984025107	29.9016369633284	15.6229191281088	21.5729146026119	14.0325484468901	9.191518075615	20.2702785280915	14.4142698220654	24.1550434431129	14.3780551201280
162	18.8614214437805	31.5936960865002	37.4595907716345	20.9225348958274	36.6028703588688	17.1279124210248	14.8220592862378	11.0693374548984	13.9925102524914	12.4910823725823	20.1063586034878	20.8053095637748
163	19.4631249568074	36.713186787484	13.9630185918572	13.7517951052283	38.0851649255209	23.4776042816541	12.5445071669909	14.6823719673099	16.2913195528537	17.3150264870022	23.8977573969054	17.0823781602926
164	23.7913843307601	53.3672541662205	24.8614940851543	20.9421813243451	51.6776350850591	15.4704654649627	12.4506127980910	24.1821479166337	17.9432419343627	20.4982836137911	26.5865007902718	18.9773972249617
165	17.6098551465252	21.861859276974	18.6088770323698	25.6823711669013	29.6896742888625	20.1527612824173	17.5914741857879	27.4442054717649	11.545212042285	11.3540266332303	18.6874197041193	23.2460022016028
166	18.6196705415793	21.2484784182048	17.2258612963239	27.6639616503844	34.62919358831	21.0468808114584	9.37577152603165	19.812210589321	14.6958015472599	14.7763671065502	16.1433545880967	12.9212264603550
167	18.7981004275295	20.3646852958570	10.5787258148094	21.9598824867193	29.9391690047791	30.8441205943341	14.7186359551498	15.4057364585930	3.22869583660824	10.9516470716998	17.4868242044217	11.1784418916510
168	25.167094238718	34.1395377420935	24.5680356184968	28.5054702865165	40.2326898630303	7.93116024669251	18.5285761151215	22.7813239308161	21.4827169032845	18.7609820210411	32.7889172559643	26.8005377412262
169	15.0246790977977	34.6525127066156	15.1684094859418	36.7477782899663	25.4037456858942	15.8457864366203	16.6167229036485	11.7579251397262	12.2635660045633	11.3052389753301	15.6394461907688	17.7933760038882
170	18.8348590612489	17.9464671207941	13.8633566302195	23.8228917778525	13.4770313410787	23.0074399971215	12.4699031772203	18.8180984929777	9.87161259022255	11.2939377480794	12.0035805136808	6.02953071917377
171	21.8311005506154	39.3106869061968	32.3038401848808	23.9549595517992	30.6578044361022	39.6417557371199	12.7605354698919	25.2885738127461	23.7937477124325	15.2127708525507	23.1198015909757	20.8726001621070
172	25.5863573376423	19.0336923079073	41.2990637375019	23.9078241281527	37.1472752503659	20.5732161231027	11.0866781156907	9.61303336889577	15.8142035810528	21.4702147378250	19.1537880408292	17.8685122261636
173	13.9107669819749	20.5148645448123	12.8675658851320	22.6826862811567	32.172707452423	30.4995216592660	13.5731705962857	10.4230303466173	12.5033461556026	12.7726800133364	15.6162399061670	16.2382782799200
174	14.6488452196887	19.4162621814012	21.1560601503750	17.9977296654408	40.0875520416993	47.850370876181	15.2497789959169	15.7261468190675	24.7353381083399	19.0379844772865	21.2070846756902	28.4132182215009
175	26.3410132959878	35.3488978158836	18.7719397490617	27.5121505491336	46.2653479395813	43.497581862568	15.8521505883113	21.7109086695537	17.4617352851704	13.96627487732	25.3380737144118	26.4813304036086
176	11.9857489929881	11.5605749201665	27.3259829278279	16.3465460970956	25.4873195923687	31.0520703007362	7.97029667439267	15.929197562147	10.6265282340106	8.44784257576086	18.228829982961	16.9328011061554
177	17.0921863119892	27.5263825311017	15.3355057640357	27.5520515575166	36.2305233980108	7.19768206918403	14.9350430127859	14.5370883173047	11.0900911615657	18.6836900798425	23.3951111709069	10.0089481028112
178	27.9781125497588	31.8389670006274	20.6832412102709	22.2847236189029	35.6256015606410	33.8012907554805	14.6411954266911	26.0328957877536	12.4189483632959	16.2130664672050	25.9294974761548	12.8694933560034
179	21.1065192249857	31.5676021693309	20.7103080376329	34.6459503820143	36.0903793639156	46.4677000741669	12.3565653123838	16.4828765043775	16.3271842149392	19.4881277031012	14.6142954171721	26.9855408972207
180	25.9878034163822	34.927389561268	22.7361918454598	29.1864319154472	43.8781630108226	37.4240296511027	22.0516567304310	15.4045917702293	17.7898834251892	15.1816468146970	26.3301699738207	23.7745067793786
181	14.6115247791778	32.9662925861955	22.2133327290439	30.7070261891679	39.830046575693	41.8532171093831	12.8918006835781	22.3424320721764	19.9434456003990	10.5952010237106	26.0623497176079	23.4346406924518
182	13.1568072327157	20.8617664928397	11.1145354775280	14.1039238387898	16.6646952499494	21.2556770370604	7.08322191507218	6.64875693719463	16.5947555729369	14.7242637527737	17.2168658715479	5.80657146198858
183	16.0231823538434	16.7064771993827	20.0503981712008	36.2323644467887	38.2784405869776	22.3320227234970	16.9182229714120	16.7034051036350	14.5620450278906	14.1568926418871	16.3520225037548	20.6760750142123
184	21.4207410596353	27.7537694548232	21.7545708270901	28.2022674839371	41.1876212047408	23.8055631720711	7.86635492409424	11.7480996442066	13.0429828563088	12.6624563250792	22.6255138857595	14.984746739217
185	27.1390185494318	16.7670405718448	20.1764166439626	18.7951013641253	26.8893405459787	10.6450677076787	20.8869156273297	20.6518156191058	18.8586291182234	9.09226203835054	20.1268496414711	11.3578633121653
186	15.2524768802562	21.1487076326496	30.9651034394125	16.2070124459604	28.9789256669819	22.4680179423897	15.7905965559201	22.2264739780562	14.4026706934140	18.3401825895387	17.2085961035835	14.0044155653903
187	14.6651295462790	22.2208735689522	18.0402579898338	20.3919363481284	32.4128470072044	35.8773601052338	11.2664159216630	14.6750831045293	5.05366480173878	16.8964392232135	19.8937803911006	17.5949662385805
188	18.1240009765160	40.8215268407984	20.7967280457568	27.1881109352763	45.977417676757	43.275828762056	9.14822842794911	27.8126218591668	21.0778865875044	24.2067355115085	21.5646942208119	27.4197264173754
189	20.4715501689791	25.0280030182645	25.8854535999798	32.208421296513	44.6080531954128	24.9772525582134	12.4509989165229	17.9204438258924	16.9667474729363	17.2239369635842	33.8749757426399	15.4244983355822
190	15.1193379099388	18.9867231758532	7.71848571877483	32.7709566171825	34.2846683578608	24.106152834514	14.3340543580308	12.7883430570721	6.19311931346017	8.61691849806746	7.90464715245072	10.4481111806223
191	10.5856948064108	21.3886780775523	1.45033019613057	10.2474592271654	31.2650444841434	15.9938332929472	8.8442127502665	12.6374523428614	7.06063420743912	13.0837143097002	13.3041939844992	9.57403828995442
192	12.3185418274454	9.88254631936506	20.0099424907527	21.4534249638444	33.5656475922122	24.1011820774049	12.0804283179866	16.5675550443518	12.4888765103512	10.9451119907606	17.8876856935843	12.4296885490608
193	20.6201956507410	32.4221604034756	32.3444062027183	30.5610010879457	35.5230529865511	46.4642144498234	9.22480412098806	22.7551853504698	25.6225800352749	19.4528508511264	23.6375855312842	27.3367707232772
194	8.19909526760628	10.6401138994785	5.49364515914388	17.7809386545974	19.9597639601173	23.6466393273555	9.8200972387805	11.2837135275895	17.89414109375	6.59462065169614	20.0233195940266	12.0413251377768
195	17.8987869082410	29.5889911423919	21.4818221063265	28.7801259190318	47.884971865456	31.8647884383313	14.8033009311757	24.2331835731582	8.87217197347816	13.9424827793996	15.9004794168600	13.7960218268417
196	22.7811238183895	27.5483458460542	25.2803174894835	27.6571503454633	53.9152454541082	23.2337850840479	13.2372442549726	21.1047126760626	14.8084256857901	18.0456259696676	34.1470748239988	25.7925669205027
197	26.0889814867634	28.0727030422720	24.7259396839197	27.6772455089	27.0551498600226	40.3097247652246	11.6002318715823	11.7945661096140	18.6751634324504	14.5396407097977	15.1658410538113	18.9279747902979
198	22.5734672878694	1.49237991664138	0	21.1398845266784	24.7270551773935	16.8772552072013	15.7600781387924	8.25698703104496	0.548584174185722	12.4523737380924	10.3343113394389	2.46358277696152
199	33.6096725722435	51.5647537695599	39.9271533050797	45.7864242942403	53.9808362604411	48.0646738488586	20.5168128601221	27.4745370495155	27.2099754560703	20.9690841955348	33.3251716790336	31.5243792005247
200	24.3093071613843	18.7024229546344	11.0187793818978	23.1108486115865	27.0830752925615	19.9744552794319	10.7229841671787	4.91025513340366	15.4809669031935	10.001365497174	14.1021002937715	5.44834443947994
