# Supplementary material for: Simulated data from a genotype-to-phenotype crop growth model for pepper
Source: Data Brief. 2021 May 11;36:107119. doi: 10.1016/j.dib.2021.107119 (PMC8165395; doi:10.1016/j.dib.2021.107119)
Supplement: Supplementary file 1 [file mmc1.zip › Full 100 GxE datasets/100 -- h2 = 0.5/-337926785 200 0.64 0.48 0.64 0.95 0.8 11 GxEyield.csv]

	NL1-15	NL1-20	NL1-25	NL5-15	NL5-20	NL5-25	SP1-15	SP1-20	SP1-25	SP5-15	SP5-20	SP5-25
1	10.8955894874297	13.3259208196168	21.8888389331693	11.5720798034301	23.0877815860315	5.01248604852659	8.49171282504426	5.64431426019893	9.87119668143224	10.8786952511344	13.4511999446966	14.2097213606398
2	22.3405353299606	33.86918442041	27.1080193572864	16.7146903499001	47.4825657392538	37.5251329916511	21.4953401742557	19.6160341691498	21.4371875652459	15.9428053662321	19.7597743353450	23.9513578974304
3	17.7337943346965	37.9068125212553	15.4034530251163	36.8181969962666	9.71161938706374	9.9685450044835	16.1060494566536	10.8973334073689	2.63170030099097	13.5569328817685	15.2521134425893	9.52909381490826
4	20.8856194020853	38.6431264338493	29.3037668752719	25.4892035308670	36.0976358235898	45.5234626904385	17.2416721102098	23.2946493234227	26.4315562447135	20.4080734445193	35.1656700929143	25.6997453990458
5	17.8881079872764	30.2840648870870	9.62551102403937	21.5017974267046	23.2225398771085	19.7967561793655	10.0272387800204	17.3262033625373	14.3098375116057	16.2576443604487	24.0787132902738	10.7657115874370
6	22.319279375601	44.2908109147519	42.6620520731355	35.0684929879107	31.8409654386490	42.616659209005	17.0883318879362	27.2686738649243	26.7283661970054	19.1649252186266	30.3616844091277	28.7989058619103
7	26.9352067033917	33.3206924070638	29.4314449046225	38.5126069756567	37.5975353000793	17.1212641817903	17.2014213499747	22.2579570685182	14.9389852323667	20.789280228018	20.0650729579841	23.7678258645095
8	23.1718606955881	34.3967315921572	26.1758712206165	36.1737851578354	33.5884828338992	23.4384739673983	16.1168730841884	14.6341904272079	18.0304183267684	16.7634903787918	25.5086790624468	12.9618741965743
9	24.8637568227327	23.8272373090260	15.4347847868622	20.5304456933315	26.5232078457032	10.6228420807287	22.0205415599448	15.0982200292901	11.4638923246931	12.5812008132029	26.9292628883664	20.4015353002012
10	23.8409886261653	42.8082927877985	35.8462425496289	41.0079355263825	51.2266561917927	53.8321340249295	15.2859651049309	24.3845718794689	19.5154353955029	14.5149055947961	24.0310685364766	22.4440707356089
11	22.5583474510977	39.6589011919401	36.7081346388871	24.9983786846042	39.5389974504173	21.9122665558195	15.7529187924904	21.1446451431583	14.0389880957334	11.4097636682616	22.7317401225951	19.1454652017251
12	24.2110409375114	33.9996080430323	16.9522634758430	38.1628971061238	44.3769490522157	31.7481989828125	15.5537846891056	16.1857833835442	16.5115106484887	20.2080219908695	25.1332318017204	28.8443134689432
13	19.3083821648310	31.3600726107382	12.3154827156551	33.8414775879513	41.3016008623409	21.9639067302147	14.8878625144738	15.67187120092	19.3851255046662	11.8850251291405	24.2753705852461	17.7683200474865
14	19.4756305525218	29.8624543778006	34.8895972294906	31.8449108184876	39.2188093458153	30.4777146067801	14.4911093151778	26.6678287959313	15.3400178115012	16.5325291161881	12.7301669250484	28.9247601014957
15	33.0686746227944	45.9514624889268	32.6323768527942	33.9145025587212	51.6340166694234	43.9034435903377	22.5024503407689	26.2278555142067	22.1045990964470	24.0644991586781	31.5026727911078	27.6172079415962
16	20.0776730260697	25.5663470636586	18.0657724254189	22.4615905454627	17.3148404299647	34.0250201266332	13.8679290340419	23.0343887688193	18.5208322087993	9.0494181190518	19.0931245030753	8.47472160942726
17	22.3799016920986	29.3986901628966	37.9061484681639	20.1905564883648	21.0608887761315	48.2334353812927	9.8657957437612	21.827233652194	26.6383841683282	7.76067035602394	17.9475506753272	22.8559637059950
18	14.1810344390601	25.1076387028865	0	21.6327095020345	22.6283275914624	26.671419005154	13.9205529577872	17.6772056261087	9.85127329467155	6.51748802269552	8.33108333988546	11.4894935936241
19	14.3006479678116	19.6587693094685	20.2853833996315	38.0332845946556	46.0435780564088	17.6300357765546	18.9324210360608	24.1315180341838	11.8755887745269	17.3652973156837	19.2253230781390	21.1285771950712
20	19.8122560983742	23.6979726264746	15.8183863881764	14.9887402154764	24.5641704284218	9.08588443998259	17.2342224181292	15.7460790522103	17.4119524699965	15.3941661804606	27.4063764630207	13.6083298273219
21	18.3857190273838	12.1551368939682	16.1005050601194	26.5826677492999	36.2329277661194	33.6492810257977	10.4372572495914	16.9321367462957	1.90856738548821	15.1408034841407	13.6468582664717	9.17186742810398
22	17.0439209869096	15.2049470026928	10.6366679012930	27.5291074066482	18.0914224185694	32.4463647087957	5.98845560333794	11.1051560623143	0	10.0628983162546	14.2771829180382	10.7441928435073
23	23.0667155441194	28.6167182229066	26.9642317240364	28.7963515691016	22.0020489593649	28.341017838048	14.8842360519547	25.7168616255127	14.0875102761612	21.0508932418832	24.4988900741782	8.72392230829576
24	20.8017051559898	38.5536318872233	19.6229705426069	25.5361155560696	26.8123912006055	19.0876888965736	9.8430783430012	19.4144441969747	19.0631073948165	10.1175259822231	23.1617969446400	19.7602313240177
25	15.3394137087360	27.1053267247434	26.3335342256652	15.4085901904606	21.3556674611212	14.4390213140183	14.1545834221895	16.2849852086392	3.05182411294686	12.8310570974057	17.5153422773633	13.0690890549166
26	42.3530492336953	39.3431243368161	40.6851598135647	29.8111584237738	43.8970520721924	53.0397493004207	18.9639812904344	18.3024842484036	19.4754138490618	22.7237063579570	29.6297338596093	31.4374356021475
27	23.8365120470427	32.353667946372	19.8697592815418	38.0348163305421	50.0943568056584	42.4494011643584	21.2945441553647	25.1005699589612	21.7547714106512	16.6616664794078	27.7046805913868	22.3329056685090
28	14.1386958756975	40.061125333262	29.8831966338375	29.8423365094794	42.4819543752614	20.3974591588998	13.0745983503135	16.7665802491664	15.5087941257057	12.6733117130807	20.6130457363324	30.2598273322354
29	18.7470725806731	21.7592080605556	16.0831511691015	17.2200233975416	44.2244936997478	27.5282670612484	9.41535802779734	18.3192299136869	8.82615490335296	7.13754328474327	16.9726506914936	16.0688526560877
30	24.9576949329324	37.1764439267512	37.9607698075855	22.5186655230148	51.3822869272801	44.4714396697502	14.4980460497537	27.008062690886	13.9615352679969	24.6523206786291	26.5646704797006	33.8476037366426
31	19.8414828288757	15.0169559218668	11.8563724986809	24.5346730699967	26.8277170675421	33.0670043309608	17.0516975945303	17.5841320839845	9.69880997722628	14.8937759365162	21.2003297073189	10.1025892316304
32	21.7094928475115	29.9481638039547	33.2311782554166	25.3852476638016	44.2892647286339	40.2409177938473	14.9007663786772	22.724261481889	12.6984135921975	14.8262878979163	27.7687493043946	14.3699831902205
33	10.5029184780336	0.320843986832003	9.91560552468507	15.1512425417201	11.4176052072447	14.2370819380669	11.5172133255827	5.14537231691121	5.2045600351558	10.7699045128782	5.85749223362681	0
34	30.6640071770952	37.2558937604916	16.1537047141803	33.9021400403586	46.2179278554907	13.5743033308514	21.9175773189838	18.6027001659159	9.85813878498968	24.6718152773340	35.8836886503523	14.8390974488238
35	35.4562408527147	30.3921370242607	22.8319586382430	24.8438009449563	52.6360822700493	14.1397310487222	15.8722397319845	22.2037118414243	15.6535401937407	21.4583112202075	18.1258929606137	18.8314132174101
36	15.3477343510468	18.0432889372400	10.2373217920882	31.5471257939837	45.7776846516224	32.9998326115134	13.2428636153031	15.6909272817100	11.2341958382601	12.9578662851927	23.7227996716766	10.0684568358374
37	16.2721452800556	10.1106884745266	17.9689532452887	18.8206356254602	25.7272859270648	14.3874589747097	8.30425131618261	9.0409298601611	10.588921149202	7.19783354208774	18.9953590083452	8.42111507730343
38	19.1890576314357	35.0638899669665	31.5867496928016	29.6309274473703	46.8205434592076	41.7696777081633	11.490947985497	15.7315598887756	28.803124534083	18.1510952950516	32.2342419150776	29.8730530482342
39	11.2878767899144	18.2006795485430	13.3430828569829	11.7643345821697	25.7913018522996	19.5559918639625	7.41256145119809	12.6430140879791	12.1622727264054	13.7890366270773	11.1992377598957	15.8089605791895
40	20.2074775179470	31.5853941198948	24.5794670976070	37.7861769548318	44.5696614339256	28.9087896953900	13.4637937007193	17.0252126161206	18.7483649705515	24.2506702734563	28.183092578417	25.5012127835532
41	30.8472507664522	35.3950244325301	11.4465935936322	42.2985787510472	42.0784207514518	32.64762748497	17.862275263023	23.3852005966996	13.5488254365847	19.8922751319875	33.7589315467273	17.572384214318
42	11.9821944906162	19.7678145265184	31.6719195410279	16.2827500449184	31.5821614540557	30.1055643540047	10.6229034990054	16.1838207685591	17.5002466046375	16.7693455909897	29.4463060341617	19.8206242893958
43	17.9006729900502	23.2679100978801	22.7031981230895	29.9504698186854	41.5145657441726	2.60792742994123	14.154317644008	10.9036873733064	12.6990804239529	18.9969450217154	25.5747439350374	20.3287163724897
44	22.1762282326053	28.1593564149030	17.7158772437256	30.7120173946779	34.5605868640313	24.633262014684	13.4331660548333	16.20708113612	13.5168900618138	14.8851118922448	23.7966597087501	16.665410685215
45	20.8825054340515	28.4250286972212	17.8282451183505	24.8365535421585	26.6464387540059	20.7495976002754	14.2661210263142	20.2377880712620	20.0374911865414	10.2054279067929	20.3079565020226	10.8790541314532
46	22.4971116864756	17.8700089499440	17.7856986146162	25.3331625610921	38.4478172828872	14.0938722775085	12.8096188096043	16.8398316090079	21.6924347503071	19.8740657773517	20.6563845810944	11.8726790818661
47	22.0955664911916	17.4278873615014	23.6072433661420	22.0685442760574	7.48895130226927	17.8565792757396	11.8393046202587	10.1885632625537	13.6041535481657	15.9729265057373	16.8328947771004	6.90010422419208
48	13.0672980252708	3.65736365071067	13.6049515854696	13.7875284022395	13.8519621920876	10.8386655217016	9.42485564999546	8.70546165732657	6.78188590282606	10.5340013293719	4.70679556487107	7.48638804093122
49	23.745154800965	42.5634996079605	34.9057692450212	30.3773923506044	54.6442490698841	38.3757139720157	17.6129780061490	28.4695504441051	21.6636977201202	19.2516986836695	29.6309102624396	26.5815727853067
50	24.5174070331266	28.7226425778898	26.1382696129361	16.0023398720387	43.9470212895372	29.8308161312628	11.8276872537937	17.8658439172027	21.0916149311139	17.6819201991628	23.9315328330290	26.2302720982398
51	22.8083847529091	36.655130138501	17.4867783957223	21.5945765023260	39.8978206700305	26.7819814079430	14.3223633167199	18.0504657351374	19.7975420574771	17.3066282224887	23.2724596645368	19.8188473232525
52	13.7630824593902	8.64435746135076	24.8650060836119	25.417131201691	23.9193978370205	15.3415994551692	10.2188603148722	13.3831436318049	13.4911465974703	17.1176356129281	9.53757763849458	3.70789192713413
53	20.602599626201	27.1834743614046	15.1447405494349	18.7384002238326	25.8802062292256	26.6458987797057	13.8515925182387	13.8230199308394	10.4444422337691	15.7101062077046	17.8643669811953	16.7578996759326
54	11.7414710970412	23.541798939172	30.7007808731447	17.4087636170960	34.4281511519211	22.2937028242849	12.9371085472167	16.9062162404795	13.155625746023	10.7362156245341	15.5139383802992	11.9149526570784
55	26.7618483730652	41.6915152978446	39.1084487685596	46.0659917990547	57.3609686239322	36.1437727847014	18.7275477111958	28.8550412400479	22.9176898067503	19.3061423235574	38.7044139330323	25.6006889281814
56	9.50037919053967	18.0464398478048	24.2380875974201	22.2547511309221	33.517165660687	18.8046455250186	5.51335693056749	20.9338199463633	14.9872171470282	14.7011157180595	23.8537097822888	27.7490005957386
57	20.7149193382653	22.5908290596385	21.7305809816148	24.5111246419398	31.5798904426484	22.6630807530376	12.7030916161303	24.3902347863067	4.96662878431665	12.2956162762817	23.3087702837747	15.0698595043236
58	22.5329610856628	22.6922318540481	10.8417430934708	27.2977733696436	34.1334700450137	19.1494196505586	12.1069240417982	17.4747384999911	9.4384020822938	16.4279091746977	18.6671348246899	16.0926849652745
59	20.2229357498675	32.6358162166153	20.5427912429602	14.0650255433977	24.7454011163534	34.6237687260793	10.9065528905027	14.5055083916522	15.4140781039812	15.4251276068562	20.9638896861162	13.4005144984053
60	21.5517778260527	34.9994887174371	29.4113021361748	18.0319321678091	40.3484493582912	35.4315118483076	12.2901917755282	18.7938407796389	17.7984613918358	20.0585360796653	18.9074603936441	6.71995553486318
61	22.1356699292628	28.7607826140627	25.0786318936515	22.4787442293304	48.7298702373253	24.0488467193444	17.2395665235645	17.2805476036921	14.7477945233568	11.8292107240241	23.8309020649269	17.0562699863265
62	29.1940874491970	33.0350019867937	32.1484349595997	24.2023891140626	40.5234781160121	42.0626047847582	15.5310071437824	26.4839804786573	10.4801352121871	17.2523826925479	28.6853396293231	15.3674258505735
63	22.8777414589707	32.7129959655343	13.4753945253232	17.2756741025575	29.5171954248402	12.6165794193414	13.8684648325965	17.1923172066245	8.51552208585824	23.0503086212754	18.0547361665078	20.945219707515
64	25.6089209726799	40.2607777282673	24.1467770050824	30.3306791730188	42.1975308158165	36.1555457814378	18.8901070392204	20.3658157963842	20.2218698831245	22.2086717221343	32.8481292095113	26.2655975199745
65	20.6399213675107	43.1716035898912	25.3381180285853	25.5365741527721	62.73617665526	31.9389571953232	17.3817168390765	29.9181357836616	18.7537397846280	23.8881765899463	27.1602137448085	18.4425038223707
66	16.6216702208190	36.2431522872522	29.2724621471903	32.8190977563418	25.1993424338035	34.5764666083926	16.1635541292713	17.4739898116160	17.092941901759	13.6358739820755	29.9421063664996	26.6420126331283
67	20.1420782749005	31.8235033961588	19.0420953498722	12.5050771195477	24.579889298088	10.4951928335792	12.5580027648898	17.1567182870685	11.6210325827856	11.7928995750231	15.928967451219	6.92967464498687
68	17.5461078427723	24.4125539054213	23.189519067512	47.3329775088965	46.1731146619580	22.2455041354206	17.3681236297120	24.0038798163937	18.9542911189971	16.3398261575853	24.5318873359824	14.3945086980014
69	6.1121915710598	10.7664675243963	9.530623340464	12.6698477514109	10.6667562616685	21.2107529133291	8.07672974043253	1.17397060982317	7.44105752958703	3.48673897495930	12.9059283107800	5.34167572147444
70	15.0403674778323	7.5225797163065	17.6260633259202	19.3645866683413	32.3592373764928	9.08995143320664	8.42633294472753	15.7640344301491	9.7574580520598	10.8202261353755	5.23718814289847	25.6581778176241
71	15.6719029901512	27.4983662106033	16.3896376092851	22.5395985340133	27.0993240352371	18.6961050803044	14.7436031194285	16.6360920986161	9.75777684399586	13.2408263669807	11.1356722430892	14.2398564465141
72	13.8676779137593	32.8777503682990	17.4620746774454	38.6588174122832	41.164328328568	30.7355802950181	16.3879864804114	19.2127552422343	23.911618396413	9.42481862336246	29.4434998237432	19.5294865972091
73	23.9626167557097	8.817852825968	0	13.1389164781375	7.6135183657492	25.6130897036975	7.12160975243737	0	10.3655935742898	5.29634313020329	17.4294469756466	11.4770562916338
74	35.5565432272792	40.6549643240471	24.7941940096422	48.1774306608703	38.9022543523035	12.9829606777101	22.6580787999125	26.8923231710749	19.2596695042392	32.4421588982186	35.4838158690785	16.8588872831565
75	15.9036684917796	27.3258312171698	10.3499491594847	26.8562808687786	25.3858497906892	22.0707080748563	10.9285242962298	20.2619596867309	18.8107156396295	19.7226723152623	24.6660540420425	8.40000202975654
76	17.2487639426471	20.9862633421849	25.6824988264610	22.6939619602659	24.7132628921148	25.9494802112077	8.44188284685579	18.4167222345294	8.0541030746931	19.7096139290818	20.9910806511157	10.570127203312
77	22.3723802927909	34.4416131682879	27.6066332996036	33.4540270726111	51.2111167825227	18.6673357580992	15.6813300774388	12.2974087109955	16.2063827974301	9.98290167237993	24.0540289221271	17.1905203878335
78	15.477013376753	27.2709011149981	23.9197098388099	14.7235473190380	24.374965162096	37.2365796172386	15.1595340775285	15.0635344007115	19.0870137271153	12.2610922686787	16.0986522563999	17.7511643227464
79	24.6726158751479	24.8700489005301	17.8495514792689	27.1900444570653	23.9854290223522	27.6511703316845	10.8851275479316	14.461104755085	13.3511348753666	14.1533247307215	21.6876920097072	17.0853458779037
80	27.862633904843	42.7598230241319	29.4423457285832	37.0003603824496	54.9278068406393	36.2718217939501	18.2099939875737	28.5986688933612	23.2643364606703	24.7855547576976	36.9642920536788	30.7662939693737
81	29.0374135625746	27.9294985638933	31.8036168062276	35.7996080373905	46.4151029414279	49.8333097818165	18.6766420585046	23.3009920349109	20.9516196397017	23.7045690735974	29.5989756557292	22.3566144345890
82	17.5362421960108	32.9410543442629	26.4458435050683	34.9664352325161	47.3597523896431	45.4087504983951	17.5313444584493	24.2773356991883	26.8304796091174	21.4738205046321	29.3216665054248	20.4443464299409
83	12.4529917512957	29.8874674365603	35.5160588231613	21.3927061830647	26.8031774225053	37.3938142394686	13.027597964492	24.6470695758532	19.1431845925745	21.0325820529981	17.3297191497017	20.983170604554
84	25.7102823299821	39.6585280033942	31.3227996304172	31.5705631126663	46.1608835856292	25.6501943407001	16.3262622880385	19.930847097158	21.4395318821100	18.1814066655909	13.3905979109236	21.3712217015484
85	21.0439844397763	22.1456509388097	7.21175527315519	20.2057252471034	23.5252085348042	27.4135466474910	12.2540498051736	15.8344048716009	15.5320367868778	18.3380332676906	17.1862247285353	17.0629151351979
86	14.9424587939901	35.6350670142434	14.9003261551912	30.4974692608414	25.1742923936591	28.6545754773813	19.298030298887	18.0469826040501	18.1695418669444	24.1812511818799	18.6069206690073	14.9996021653592
87	26.9765627238987	20.0343719715987	25.9082138915142	35.8484226993837	25.8606067373186	6.20065196457049	13.9866458181258	9.76257105673196	10.6955859617213	23.9881233058003	13.6681052103164	12.5117931876294
88	15.4129525800444	17.5184352870989	14.4277006116305	23.8566496169320	15.2757537798811	34.1650994315012	10.1586315956260	16.4489781291891	8.86437196038275	9.52626978645107	16.3469157635616	17.7708994627614
89	20.7582564771488	17.5527321022674	31.2317775302163	25.091479874482	28.0717936645834	30.553847761587	1.92232151614851	12.2918865624286	19.3197466837479	13.3062725417115	15.3838345710661	13.2742582070122
90	23.9668370820169	36.6904590881064	35.8088868184109	21.5761560281595	33.9982972164364	54.800226259476	12.4710012189948	19.1995281500931	26.4236251077293	17.6557179180997	15.5840424003497	30.9687567719542
91	18.1060623701848	16.7508727225026	24.6965329540395	13.7937320974057	35.7799002631566	23.3309234070253	10.0663535641666	14.2923973525040	7.9045019024531	14.0663219447632	19.4181571487650	13.2990202232655
92	20.5807411426296	20.4242609137933	23.4470384846298	26.1862781603996	32.1709807209424	30.7983261000226	17.4865063473237	23.8091533202134	12.0223357347578	11.2118457472875	30.4739167766423	14.3789370625052
93	28.5365912212507	30.0657385802041	17.8413612244847	37.0867813854560	51.3512321971886	25.6707773137934	15.9325596302101	19.1474750842118	20.9035297265782	22.5673207052135	15.8654097839552	12.2596365265249
94	20.3597443135624	18.8353158216179	33.0180481797362	23.6737098712067	36.8184450300864	13.9954313317842	13.5579943447716	14.9490336621212	15.7646535260571	10.6682817962025	14.1508457808628	21.0889761666279
95	11.1393755047959	9.63243539907146	12.7169193327846	25.8060423920817	9.56857585951143	18.9886836361633	11.1820030003961	14.6070686931341	17.3522090601217	11.348078687932	15.8897329809431	8.59878750440244
96	26.0802337200324	40.2262293987808	32.3129478907636	32.0611782261996	40.3513242374956	30.3679916069999	17.4227410709290	30.2726700615942	19.8976387853448	25.8184048017744	31.7808965909664	22.1430512710743
97	19.6026634634097	24.0966796484211	16.7209231073655	26.2846993236146	32.8228901183433	23.2286187184816	14.2145561421806	13.4789577627101	12.3251836424285	12.8725890245812	13.4630173491509	26.7491458173672
98	19.4541763280474	22.3414640199173	32.9942185647327	35.2396439446779	34.9187673654109	17.1275665178225	18.2460937661529	20.0087925998689	13.2613354270053	17.2512337290805	17.9546724349809	22.0360589599793
99	21.759446786975	16.8921595505866	10.7524589445026	25.0262409101254	20.6030887698836	12.5470901850432	7.48335843081712	12.4469966886456	5.69536095930875	13.1426870823135	18.4113079923227	11.7152438148142
100	17.8658393549824	18.297938297269	12.3949372003985	25.5990111229968	21.7843367424941	25.5827905380523	13.4771599839440	14.3225896203099	17.0598360049999	21.6969498519866	22.3566604110725	20.6488963570344
101	32.5351941447703	27.4948781735113	25.4123583441522	24.8269098321244	39.1049364606227	35.4787681581289	16.1010944330907	26.0820403392014	19.1567980099036	14.4300869804381	20.2021832279084	18.0191094993115
102	15.2880274599398	11.4086710075584	15.347891780417	16.3651352699629	31.6563231081646	17.5605532891084	16.8290456680905	9.94913429542036	9.67313208751117	5.21558810561948	11.2328523122789	16.5336121615384
103	20.096523957476	30.1048345004220	17.8790168571437	30.5117025547852	31.7989300449188	31.4793021612896	11.5471053994252	13.3317895056902	13.3225985553081	12.8059930205999	23.6620165442083	9.0413118114021
104	23.5379676175171	28.9011513259318	28.6995683754111	27.8990251757453	43.2098884393544	28.6393539419075	21.0029810843859	32.0770521564784	20.6028949934854	22.3131788898427	13.2972490784072	24.6938942957597
105	19.2589888971918	24.3481729978244	26.1147909282222	27.7643422981563	32.3298254945172	30.5687570264285	11.8287313006083	25.1289738839746	13.3048322567109	16.2067918892046	5.75708705663385	18.9090998629994
106	24.3392699502346	38.6934841739308	19.4617832743411	35.2508967308796	53.6623385061028	31.0631203444577	17.8212735980829	32.7417352460284	19.2331250692480	20.4940598092791	27.4046071298249	37.0299925425486
107	18.6685879635525	24.0010624427536	15.4769669677895	19.9016682913042	12.4534211310452	23.7582373423044	15.9085505941026	22.6796444161871	16.8759143430997	9.32104968989137	29.2055340443421	15.4670213734125
108	12.9605994157694	30.5684309365462	22.0738501382646	26.105338133204	36.0874775910682	26.6331531513	13.9575177185676	24.5254707805363	12.8399167047454	18.4184327827211	20.3243511544034	11.5453389443341
109	8.80864558066314	14.7578037674698	13.4741222977224	14.5927057970532	24.5539303754073	40.9845558512972	13.0944365035828	16.570913421417	16.7734165466583	16.0325320516189	16.6175281221025	16.9541125160054
110	8.90719406562289	33.6767463131000	23.9510801909212	27.9171901807653	46.2608317593211	31.6917402615608	21.8545662139122	23.14710637716	18.8560774867903	20.9434958716983	28.7752488763982	22.1303014567953
111	33.2224726857910	42.2043766213755	40.8194636833188	29.3371657915048	53.1586955024136	52.7717314310595	13.1317208450739	20.2178777834186	19.4834567640778	18.8791182674470	31.0867471381846	36.4600391218085
112	25.2205906708326	25.0814600112413	18.0540480463475	19.4590442214083	37.9042480596522	30.5401721477275	9.72958776979215	18.3378255011671	12.3960243479064	18.5408700379629	25.6998726387489	14.2760981423847
113	24.0113437539871	22.3899881584316	18.6749157026472	22.5416886674697	30.9569993203990	13.5161739496662	11.1057012863808	10.4775308779436	7.25320176935883	15.1451458695443	29.0545075447791	22.2101941044509
114	10.6734762279639	24.1736587318561	3.00043082853567	15.8509930255096	20.7228022630551	6.77738341143954	10.8733817456203	13.5001913726541	0	7.84768926260623	13.4827626092661	10.5532012303082
115	25.5132829841649	20.2223073128920	21.6882058316056	17.6442401081903	36.1798087884594	32.1440667015825	14.5936148114143	27.2224508236015	18.2294402154807	12.6565389868381	17.3755308881475	17.4705704027358
116	18.6548634876384	24.3585125941550	21.2211069123647	30.5828228473990	28.4981558922375	30.2480099483821	13.7049951781579	18.8621970852437	14.4885026166421	16.4944044150432	17.9647529031818	23.5756023998316
117	22.9392613394845	38.978528819042	21.9194735550751	37.1519682612334	47.2857965258438	43.8777243065401	17.7560321873027	23.0402250389359	23.9113223049928	20.1569426828661	23.0681664199446	15.0893421756215
118	15.6875136046899	23.2436929740588	25.9790498536019	22.7775596013123	11.2562343004663	24.5450686572871	11.0417712406213	13.0078744976798	9.22237816719458	10.5302257395312	26.1992359782348	11.0319147596964
119	13.9144125001561	31.9937440469178	18.1543631316272	21.9427663266178	28.0130305166307	24.3721245282682	14.2053467227908	21.7426830860681	5.9458839078549	16.8122849455086	26.940464610319	23.8850488024457
120	21.1639408733735	32.4863761036244	9.27161652293341	32.7898894067758	37.1577391309678	37.5642278725109	10.0591309525363	23.0679968110196	18.9341655408881	22.8392632036043	29.7404608396037	25.3464260217593
121	20.9420041346074	19.2772209715932	30.1097858629451	28.0206139782903	38.2677827960900	39.3129751168875	14.2648739809829	28.4964138768834	24.3690251430099	20.5598445639631	22.8471688408379	27.5961089117726
122	24.5510510844345	14.0123368360530	14.6761557085515	22.1166991424749	31.3788806969302	6.56368589179437	8.50177014029337	16.6610262785033	12.1386819296510	11.9084791409733	19.0063170844128	14.8567787203426
123	16.8662173741167	17.3290798580284	7.80618745151062	21.9398689452838	30.5382681441136	16.3714761181395	12.0252876628961	9.49356960044872	10.0854558350268	13.2722071085297	23.5449262044855	0.159485034551579
124	11.1884947096614	21.1274160279762	3.52098424886768	19.8577852815322	40.1330771944275	15.9891112747662	10.6630168255280	18.2260141927597	8.0256940205389	9.0258630062742	9.76683979903399	14.0754798862223
125	10.0868146806629	9.64324173892887	10.3660016034536	14.0456505642170	11.3575743613539	19.0544283943568	4.60064105637064	6.5014313119602	6.14999249239091	7.95206275605464	15.3369864907587	8.0419153201398
126	30.0676216883792	39.3694678797654	31.8988615096262	37.9890859612367	45.7728072597574	52.4387099968692	17.0883671325631	35.023976569778	22.900659072376	16.3093466913732	37.7653998931931	31.1737391513926
127	24.483071255316	26.9856110098555	18.7955103889335	27.1903208006360	40.2748939749472	18.8602629661708	12.8562722665167	23.8330827965559	17.148494884372	10.0612817948370	16.1434891259024	11.1626280938633
128	25.3442101904398	39.9185413355166	32.5533925360964	33.2879995817182	40.2016383490345	35.0027595153709	15.4537584456610	20.9829776626925	10.9947921261852	21.2251316522514	30.4063070830415	10.6299360272554
129	27.2298479211518	42.1387143413143	22.8947527099438	39.0495489357839	53.3688832283326	35.4383610420826	22.5485151523251	22.4908364844870	20.192715042658	20.7242490343143	33.7349888945767	20.9240281144012
130	25.1056703049195	39.706238874938	25.0348903674744	43.7026373430495	40.0686148986957	35.6852235537345	14.5625909593566	24.4316684259768	14.4015298347732	26.7079203968001	32.0380987374661	20.4749326378256
131	14.2424017564378	8.3548147713145	9.18975779175382	21.4121954173024	34.0585069329330	14.1354208924692	11.1576916429354	11.9334960877451	8.2469233219432	12.2515045435724	17.6805315320933	9.21478307697458
132	15.1719168309805	6.5039436204492	16.3595060886587	13.9303498629436	24.226714002633	22.5668595337983	5.56863034051709	15.4631006615297	6.57021694885623	7.16257969266337	7.40676856031081	12.7881496044920
133	23.9994760361899	30.8414950287983	27.5186101245452	29.0701544804871	32.4850174313306	26.1128408612437	15.6853166733237	24.8116449046943	16.4888410733717	23.2286766965024	13.7390729370645	13.3837764290700
134	21.0420650097672	25.7210949829465	14.7983662939699	23.6903024459695	40.7463511920323	32.4435395627766	17.8214630506046	15.0017449409496	13.10317709049	14.8225304884674	18.348665915177	21.9614411446123
135	21.9557543381087	33.3942069543436	19.4937250777555	30.8950084007014	38.5720141160274	32.6198057352486	13.7443946594226	25.7962547155451	24.8233800901763	17.3569758964000	24.0062666168208	18.3317112949043
136	6.05819837458846	0	17.4600213691705	17.9912329042919	26.6311540356934	30.6964613901590	6.59854323261381	6.94459495062509	11.6431255753975	5.09410408271205	6.26801767269465	5.12749192969023
137	22.6021682857644	31.6503247022575	13.5997969317617	25.0323874235400	36.9814428346639	13.1019098956207	19.2937309560372	21.5509970184378	9.44966931671781	12.7365626490089	17.2967269930795	12.5407204093198
138	18.275321745054	21.2570946501349	15.2160400312136	24.1656318155163	25.8953321395943	26.9082526285689	11.0742061456388	22.6867501453262	17.1571238613879	17.1202447436830	16.1744603562689	16.3135532846113
139	27.5760897818937	31.2619274659649	16.1498832637457	25.5813731156091	43.354877975497	26.5792481828218	14.293713146551	19.8006916749353	10.3370283264759	18.1893451471221	30.0978699675399	18.5708160215639
140	24.8115723121311	33.5030422415206	19.62700988993	29.4559584565056	46.406180299995	45.3885588149503	20.1778639569328	23.9250703264157	15.5723901443333	25.1094329867636	26.8360133283212	19.7126991908537
141	18.7369801589910	31.452564860626	26.9809420205922	20.2984720790297	25.8720422816498	15.7552800231436	16.1078718732476	20.3043650673841	9.49655779494641	18.5763065647944	15.7795345294104	12.0098380405732
142	30.5876754254585	38.4777934888968	41.292084086565	30.7602282277423	50.3061964737436	37.0632771000678	18.1490630494284	30.39660049045	19.1501744923264	23.1224471214807	24.9083710509513	29.5140033982211
143	28.6659898973868	27.1396161520430	15.4291679163956	29.4993814851064	64.6542853245478	30.5429157753683	20.5932043825331	28.8487748933466	24.8153091254957	20.57111171625	22.8925601816488	21.772011182315
144	26.7376311452818	35.6219475135366	28.3443231586089	30.7897615151292	39.0698006560882	30.6759426480984	11.6713148446493	25.4911638272921	14.2744266507025	19.8058533583197	30.7767486625547	32.8863641284022
145	20.7321009073743	24.9234054545999	12.3246612248585	27.8015206063504	23.7869949140886	17.7206141497404	15.9158222040048	16.1971365048222	12.3045926933739	18.3118759369301	20.918408188146	9.87142978286884
146	13.7104062726219	22.6539784645763	15.6433310589530	20.3380338572684	44.5737341923276	13.3276251041154	16.5018103415321	20.1512579069421	11.2547970145285	16.9319097522331	19.5840120917560	7.72587811801532
147	20.6871260113582	21.7505830639985	14.4167629581547	25.4987160800757	36.8100865321831	24.9927675683805	12.7914796930999	16.4096008762414	17.0430935515884	20.0811230819340	22.2299681425805	12.4957397187170
148	33.8863615745222	42.8539228193411	19.4408793418354	37.6594143825057	36.731210392242	38.3514364238992	14.5053480980979	16.5496953673666	20.5891719789056	15.5224694514247	23.2382352047327	21.9646750633105
149	27.7997648735293	36.6698526323439	28.7960684243444	37.5208362828191	38.9206391577462	39.6262272922114	21.1757528588731	24.54878210523	17.3932629159739	21.0243544889579	25.0811864428406	25.0605242859683
150	21.6692522933376	26.5483068622127	6.56548192566445	26.8434746978654	31.8579330953974	16.7049023800342	16.7966084073678	13.0064580520361	10.5689484070443	18.8663633122375	9.4771253859007	11.6690677978448
151	19.139260352661	25.1721758127067	21.1381674150334	22.2897716425123	24.1065039813839	28.0627709762506	13.8550355842111	16.0070763146937	12.3836696497655	10.7219693271786	24.3664876243130	17.4062221939784
152	30.4889191232572	34.933969954664	19.9200203509794	37.5636628110723	36.8471585848129	29.5165348036993	17.3203924527438	27.9019314293619	16.5808933619637	15.9627223986593	32.1819203170376	22.6466535891343
153	27.9672739359568	35.2255720669702	38.5880535098921	23.7955804473834	54.1827167870056	25.6043006623620	14.9083488360945	27.2000779845285	21.8681501324133	20.8349867496120	32.8238914023745	27.2495051751153
154	27.9510660045646	25.2494052814024	25.1050513394436	21.8429245275314	52.2436734909185	35.0467800511809	13.7647305940244	18.2223251190369	18.8951591880102	8.56410185913729	21.0544107487472	14.8851363354186
155	3.81467020733942	1.90267031994680	0	5.23900467879042	21.6564624188782	5.8080244853359	7.26476937808647	7.5248058891746	8.86218845979701	4.61180518962684	13.6284520526366	0.973697397072496
156	19.2538159050833	35.7687703653572	31.1630991587670	29.1137908267908	53.2564080262853	45.2735596947896	11.740236215855	22.8881085728567	12.5895761713046	13.4867192289765	19.2510772539555	16.3011860032724
157	10.6295856495064	22.8526272929288	19.4479296132561	14.6446738918167	25.0900578927106	24.172720763866	6.15800596857297	10.7444378725776	9.74213156724116	14.2021538609404	15.2947003326284	11.3055533598356
158	18.3745359518734	19.6336517349802	23.7812403701834	9.98331833182362	26.5667410437573	31.0158559644055	11.3894456957379	17.6573740989766	17.9770705836015	13.1659198808703	26.6993417184925	12.9343815135426
159	12.7955958869282	11.0419202302505	23.4603785829616	26.517318937516	28.9818053654845	17.3190986721597	11.7660241179679	21.8320812910712	6.94776936693313	14.1457103157414	21.8610488532149	11.7983612793730
160	16.9581485523152	19.7740853388381	16.7445682538908	15.5907662409055	24.7789623206680	21.8096387156561	7.68619121401476	14.2529021413072	16.1336740569458	16.5876382820911	22.8532097232669	16.3370134635178
161	19.5911348963359	32.7340518010290	22.1245410899545	29.1207259315046	23.9131418360285	6.2396810322437	11.4879537781539	18.2798416112039	13.4458544244323	19.7905586879423	24.4221132158930	16.1765157448530
162	19.2931359874423	29.2620553317471	35.2892396452193	30.5911409733196	32.9125696512726	33.9703855025038	18.8156691541832	9.3974265442625	19.1284456336543	18.8665368635266	26.0380847934985	20.573265220129
163	16.5491224969164	17.3491209470440	24.5515843838302	23.4054882638003	44.1228182615585	41.5478426423522	11.4030640206255	24.9961316156828	17.1993198090998	17.7459649670121	10.6551431740967	10.1221887689847
164	32.8637336902387	29.3412053926251	30.0791567771570	32.7764782826741	25.2946056939312	50.7381408083047	16.9501198379248	28.5553117187655	16.0178266627838	21.5336490478643	22.0844938773825	24.3391408921666
165	27.0912051263792	41.2771376433844	30.0401833332147	36.1059798865447	42.5652853818673	49.8689197160167	19.1806095055319	22.839134352886	29.8003397028613	23.7330794517810	32.4042079786827	27.0378208674393
166	19.6010902644103	36.7281068709801	21.6554255147541	33.2871929624539	35.3545562532438	30.0991654218284	16.8002238859601	21.7786271153569	19.6608260337414	14.5941655600820	21.4020824971716	31.3219538591646
167	12.6719565053214	29.7891637012939	11.8504270882869	26.2832261094757	49.4207819126799	21.5419960239366	13.4779185268621	25.1306472187792	13.228463904658	14.0295282226058	17.4253715844924	18.2308680227798
168	26.0229480847630	36.3523563705068	21.195742440665	43.0673610542312	23.6067005277847	27.8734725378568	14.8155534493105	18.4720094984111	21.7982552159725	25.8294348594705	22.0479136729741	13.7582805518105
169	15.8769171655091	18.0157919453869	23.4286513823206	23.5019166852457	26.6309447487266	25.6312867970543	9.98315882955833	13.6320197672907	14.9327458384562	17.7834704631918	20.0998619914731	11.7271453995728
170	17.6985993124741	13.2291135226706	11.3469938508432	15.2073245893509	17.1313715073695	18.4881477068263	11.9703916062608	20.4133504639591	13.3947914538791	11.6731593071507	18.6451924163826	9.87407766825527
171	10.3500566612869	26.6427425760875	28.9774424594204	35.5693056902951	40.8077614687567	17.6534473882335	13.1439045682469	26.8742418450626	19.7937226111121	17.3150576615860	23.7623282815561	24.2006379810355
172	14.3135327635222	17.0422670461848	15.0508076308821	13.4335123534019	25.8591558978539	40.9698076520085	10.4325023789007	20.4887472675002	15.0379005139912	12.9473338715001	21.3664046596180	14.4048215640637
173	16.8649246982434	21.7662411324060	28.0846672605267	24.0920529551783	30.5739471472723	30.7752504732314	10.5621785129525	18.9268268279766	12.6600319925814	18.0902303093300	24.0203201680482	13.0144923482266
174	20.7564570579647	36.5447991292457	34.2255338301467	34.5272052947471	45.5744416743521	35.5124285616449	20.6419537304519	21.3840900591763	22.0603326898028	13.8247153264836	13.8098787274427	21.0487319828273
175	29.7122518514725	38.3336722260601	29.6801606758065	28.5273801383489	44.2550260673966	39.7225382578700	15.8673365961633	32.2736609933686	28.9461197434318	10.5709042495503	34.2842477755714	21.8629000225890
176	20.8321115945433	23.4850955028182	19.1835629495533	21.9734049509607	56.8344685704821	23.7533831322209	16.5148303351785	18.0263897659775	21.1411152436153	10.0552585574836	18.4946998734705	18.9990557977077
177	35.6804301788981	43.0963930480858	34.8989660983316	36.3044590907022	38.1258525637125	53.6759405440703	22.4409049208825	28.7695596351731	25.594004009983	22.6690806696244	39.6120130882057	28.6853732743758
178	24.2023834903461	12.9227235523580	18.3461738581535	15.0428215563591	31.8028332468463	35.4396692199992	16.4872844978453	11.1036499685338	18.9271264640953	12.4988439081757	18.2020401668222	13.5998633879813
179	15.9573596770274	17.4982417997954	12.7062419153886	13.3989614967926	23.4926050036465	0	7.5856884276554	10.1210290252300	9.49803148089562	9.62111166912584	10.1923865064233	0
180	12.9335723583001	40.7910714468855	34.5527528093126	35.7022874377046	49.5993469691771	28.8757993358772	17.1631950648173	22.8780661940931	12.1685366147696	16.9409129003703	20.8443739897866	25.1503779325863
181	21.2861298857914	21.8244852114739	22.4467880605095	24.0435484460913	26.8568466009866	22.7366843157596	12.8718689423078	15.5479544094902	7.22432623199367	15.890855513908	28.7214044250525	8.71728653951236
182	22.0470092559735	31.1036178478556	25.7353024661111	29.3653329660159	31.1674930945896	42.9272382937167	14.7257125242391	23.9045407653628	19.5863427669135	22.9946091856264	18.0242653957509	36.7214935213319
183	16.3840833991909	18.830215617436	12.1584648545149	22.3232118128279	25.0846934791966	29.2546023559833	12.2530976278163	14.2308212846507	9.29416008124463	16.4197708946181	22.1701152414019	19.4665535867214
184	16.6943860339414	23.9175816735328	20.2059046459516	14.5344916366843	30.845703983904	33.0465915438446	6.30035828073235	25.6589751692322	21.1310495129303	14.5280581035829	26.1475515182979	27.3120337125339
185	27.4783473534287	30.5078588382756	23.6672095688451	26.3552796814166	35.8387281723539	28.337960378068	18.7906954369882	21.2892315519528	12.5377241406933	20.0142346677976	25.6433580798819	27.0286719472158
186	35.114909845447	30.8138129947586	4.63788425154585	33.9103890101186	40.4175349115655	26.8022074162698	18.9846650662051	18.6485973606309	14.0671441331734	18.3045162736440	24.619413978535	12.2004497303526
187	12.1663006275923	26.2186100256468	10.7790557805994	26.2579133131127	16.6677731675024	29.1471403419635	13.6082963935646	22.6787122518814	6.5015554675307	15.9118385414654	11.6861082723497	11.2902800080193
188	30.7168790953846	44.9562848773849	32.1487843813169	16.575123319986	44.6293822691121	31.4039641572973	15.6504784104677	27.6016949981592	18.4580350472506	21.6726478357971	28.913165456141	25.8810796589489
189	15.0767864546139	11.2855688990414	17.3548874402381	20.6583997315078	19.1195218736689	11.7920140798828	18.3427678721078	27.0689236632764	22.2818135059524	11.0925186435839	15.8211093357933	11.2785197844945
190	24.3937924469065	41.5627661020841	16.7353285331415	32.4030997467454	36.9941253119866	38.3875691462432	17.4837736116786	24.6596722520116	19.6144387679053	13.0756703792823	21.9941522018991	25.1928464553877
191	33.6528958302123	43.3792941713945	37.4709961395931	36.6238293546113	44.1967892502865	61.0770884298386	17.4223195868256	28.2660621495328	26.0969617479946	20.6600407488128	20.9815371428185	28.9245191244605
192	19.7428311920955	27.9628315099127	26.0719025686411	22.0502681344165	49.3627138756195	22.478756541149	18.0465786738319	24.3172386774653	13.7904491637469	20.9102772119649	25.8459083506209	23.4644601188845
193	32.681430397275	28.7239142417375	15.7923288521095	27.0721511008008	39.5979434396928	20.9207560141084	11.0803612484492	23.4526510176936	16.5911608709513	13.3593527047219	17.8961819863897	15.6306817727224
194	25.1509437863176	32.6719816580401	20.4933769250223	27.3386557547376	46.7514799609919	34.9170496103043	11.0874562433657	12.8473043011982	13.4644472987644	15.1902985312783	16.8548296866427	15.6232708057662
195	20.9319821887453	24.3619117502926	7.74375801174713	17.5770935628918	41.9456872570379	14.7160501880716	15.7934778970701	16.2509303183884	14.8084156554172	17.7111311954487	14.7486781671193	14.1030993259893
196	17.5297924378959	12.5547711399074	23.5917271016071	13.2719834761165	16.4436674029023	6.25160798091256	3.66433692340719	9.71123558077172	8.27661985070901	8.33762513875168	9.69743299777592	13.6004821284571
197	32.8554150816732	47.8342766706212	13.9997460200664	30.2692733138882	42.2731429524602	37.0264433736599	18.9759458384190	25.2396136009856	15.1604270782134	24.6211841105313	28.8776453534561	20.3101007168992
198	30.1682380838568	15.4514601786084	13.1843591601570	24.8002560262230	37.9166748041867	18.6613645433381	16.4679711207477	20.9321068547517	22.3077229594976	10.1648477720475	19.1246379340836	14.4995887327847
199	13.0914503722558	19.8588503296685	27.3594560073162	16.3729753141960	23.2141487871426	35.179313244191	11.2186161094296	18.2515869153155	13.8010678636862	6.07112033922311	19.1488220212960	13.9975586958031
200	20.4483422135718	18.5077475411513	6.77188628081251	34.0214147980923	27.2461987130039	24.6294261952185	9.17803269734016	11.9959263617737	13.6110640243743	7.4631293999553	9.71796758011049	13.5913986059134
