# Supplementary material for: Simulated data from a genotype-to-phenotype crop growth model for pepper
Source: Data Brief. 2021 May 11;36:107119. doi: 10.1016/j.dib.2021.107119 (PMC8165395; doi:10.1016/j.dib.2021.107119)
Supplement: Supplementary file 1 [file mmc1.zip › Full 100 GxE datasets/100 -- h2 = 0.5/-436288482 200 0.64 0.48 0.64 0.95 0.8 11 GxEyield.csv]

	NL1-15	NL1-20	NL1-25	NL5-15	NL5-20	NL5-25	SP1-15	SP1-20	SP1-25	SP5-15	SP5-20	SP5-25
1	12.2633850287563	19.9098022920662	15.1652853267867	6.99181043749351	35.6873644929809	26.5437901061153	7.89565862003785	16.2600061117424	10.9845333171484	16.6164128087213	21.4589083795593	15.1347327072425
2	16.2397352472464	24.6017775653215	27.2336967927521	15.5644261748459	21.4806413903601	26.4783439446649	6.15890621504814	7.81554981431003	8.86204742332655	19.5118741168254	13.4466577649150	15.505017419897
3	32.4535967727205	43.4012678361255	43.5983896492879	34.6102039836506	60.5471536588352	45.6887036783739	26.8442457312149	30.7481627466002	39.0014511249787	23.3803099671664	40.7985243673447	31.7668333608926
4	19.3274711452059	47.1416745069467	30.8413601558623	27.8053434469602	30.0955757829004	34.1042680705569	19.2009287708459	22.7061222330241	16.7104622161286	22.7947262261293	27.3590397681737	21.4815966911212
5	26.0531142859164	21.0212063818171	36.9900056527296	35.9615164768848	37.4836286332186	42.4537925419784	14.4225691742103	26.4284562681208	18.1367324795052	14.1998412173291	26.2760889602278	20.9943634115741
6	17.4773759691643	22.5409982403048	29.2485475635791	22.3149394696909	30.4085252490215	24.3270696833030	13.0686600659005	20.0298224058575	15.8772617705325	13.3115879294723	10.8356593784902	25.0019303732652
7	26.7453193541127	33.3559622113841	27.4561901160261	26.7214680939511	40.6571750383361	19.2980517718956	15.1424326664874	22.4951266730775	25.0507027664617	21.3150958656660	28.1692858219346	20.8476370374164
8	17.0700022090186	31.7194561424814	22.2269374523444	33.0846240087072	28.7689009225625	20.0544391243999	19.4001320690035	21.0767504771011	17.924904469973	19.2468447940282	24.7058801779981	14.8417252986188
9	19.0780404267083	15.0991812164020	21.952593916677	18.0917810266539	29.6134680558374	24.4013419972711	8.67402455708138	8.87521395429331	16.021121162203	14.3517532416168	25.0634994317499	12.8077125398771
10	19.9937907144774	25.2761036113204	22.6989678488311	26.1646847951588	44.9936122769597	31.3975646149368	9.80920186873009	16.4119683323460	24.2859931965658	15.7416312228789	23.8988132537465	19.6022266266719
11	17.7100340529837	18.905718825832	11.6242465359927	21.9025112458048	28.039117167788	24.3705609364628	10.5140169028095	5.88582391321471	16.9587440876488	14.5236313089234	17.1291315446696	4.20270212228482
12	18.4776519081418	34.2078885142163	37.3794175330235	29.1763744158815	24.5389594074012	48.987595892134	18.9800923522357	17.5700078669876	19.1538169595858	16.0467877654161	24.2253781016683	24.0740277056287
13	22.0323671415648	46.6504328137053	24.9274995495619	38.494749289185	39.7908002880224	21.8304936618787	18.6487205277738	14.5111952281534	21.6787175439676	17.1869682442184	21.3279592452787	22.7484191206491
14	20.8024083347898	20.5722998778104	15.7654798589894	24.9182492720031	27.0509053510235	15.7747178010115	14.3432661539631	27.5456690436838	13.8808847850002	20.0853945917815	8.43990329723314	18.6604695121088
15	12.3023770702863	18.26577267695	18.6670019369734	20.0794987934823	26.6469841885946	25.6975232153725	14.1626192348699	13.7685055415121	15.4992193929353	9.12306974056557	8.74995654009814	8.11438395903872
16	11.6931352388441	10.1502553559653	23.4061902053877	20.7115821372909	28.6275132184748	32.180339513636	15.8438346341279	17.6509662815394	2.97198856721310	7.9117327739265	14.4316438035701	17.4891165974932
17	13.8681709565794	20.2549760525239	18.5958346591348	14.2859200826674	17.5850815867261	25.164073427089	11.1380989946416	13.1732080687373	16.4337097853424	11.9729499197945	22.0718768789053	21.0939241009366
18	23.3242854368289	24.0872086272240	25.2778203177874	25.2680552750161	34.0186909402355	23.5248090155694	12.5789250716943	16.9543473871262	12.2890311980232	10.9537747876896	29.2780242424301	22.3155058006847
19	12.8780737005662	12.9555506898407	8.86002975611735	29.3283013298108	39.6435113837095	21.5977788102495	8.57213941921255	20.3806687172787	3.37610106799586	12.5119674440296	13.3899025871872	19.5570786517566
20	4.68152666975363	15.4618741532475	11.4553457855224	15.5574343647264	25.1348894322340	27.0585864902761	12.7848438761189	8.5124504518654	14.1336190945045	9.54462716330498	21.6049718795455	10.3631719944451
21	19.3296174814269	31.3576265171269	20.2863304019556	19.9214325014291	39.1342396713261	34.8860242254577	15.0032016240728	16.7049400354443	11.2604917773347	17.4019912980759	23.864299812422	11.1094687254367
22	8.56993987330357	0	1.15446493373670	12.6709408788245	8.07651077681075	13.6487972588517	6.78227903210106	6.57457206582088	14.8068121144768	6.14000450922429	9.00301499863462	17.7103493579984
23	29.1507293894326	33.4578405514459	12.4600626772360	30.0811028996271	39.2875435311024	27.167231929857	18.760558543988	16.3411462479633	13.5737875971224	16.6164807229063	25.6219610122807	18.5457590652389
24	20.0269874613767	26.3174974285327	30.2337985154916	25.9154480764118	48.3803918302624	42.5530631292816	17.0048159311783	14.0259604839205	13.7170622210913	21.6294160395124	23.0856790791434	21.8007225638764
25	17.9902309105609	34.440519211664	32.8543821770287	28.139248735807	23.8921220487481	12.4902253342403	10.4610085440157	18.8447609895964	11.2127580117982	21.0290199099522	19.6405370071214	11.2751809439391
26	23.565289295648	33.1750815873693	30.0005042743545	26.5062465685545	60.2133107207639	31.4733575273800	13.4282092614143	25.8296445118525	24.4938223022389	21.018055612385	21.8614710438605	19.3066453808715
27	33.3988605216361	28.0978558817449	25.8120927436223	22.4386238126383	24.2761861513	31.4927878251788	19.3111494563048	15.1385749794838	18.5725107956319	19.5809280401847	18.3642113252882	19.6502974180806
28	10.1017820420952	19.9434288742057	19.2722035383608	23.2398427948454	26.4295520349523	29.9848184999586	5.9828578605754	15.2412332950688	8.75919622552638	18.2482986771083	16.7609478472597	1.45711575228673
29	23.0345026763275	31.7172082178988	24.2985738315719	29.0276875475683	32.7750349548501	30.1581141725371	13.9192745331564	17.5888039868586	19.6479122091989	16.8072394944889	12.8293681616193	24.766796180243
30	16.7896644962508	27.5607554274966	24.0706956385365	28.9032434938507	19.7059655227270	22.2360441188421	9.2941927413023	11.1622924476732	11.0746417788073	11.9898088497814	16.4976576546473	14.9988594175737
31	24.2554798541591	22.0982124842299	16.6727707520770	18.0137739264444	33.9279708996378	40.4260646552176	12.9996428639738	13.3819356864917	16.1100639255423	18.6949007536585	16.0950391156827	15.5407220537014
32	20.9605605717972	31.6621188214156	20.0817457434233	32.7548224345416	44.7146969040872	16.5815014403298	17.2455919380062	24.3259256492497	13.1439311925501	14.0384961741492	19.2563430624991	14.1724869693789
33	19.5470438356225	25.9497106494948	16.6991108567887	20.7163836847565	26.1568116151713	27.4027537629828	15.2824662561040	15.6105909095981	19.4985884796494	12.6886518330462	26.4690173824080	17.8660909117227
34	34.8925379670431	50.4566266243307	39.3960010012321	49.258429793121	55.3264720408664	43.4043844160743	19.9316016628261	28.212490979724	26.3235717622864	28.7965446060168	32.1578746483874	26.3042773676586
35	12.5967958391011	12.2312447955052	16.7787239331701	13.8923860867843	45.19393418549	27.2463822002386	14.0111020966733	14.8735316605889	11.2321391798143	12.1041938744911	13.4865670413472	14.4654782848999
36	21.4842880859915	22.6900995644551	1.56688732230388	26.3853703791507	26.5023835462171	27.2932605109643	12.7138536263902	14.9897360680093	17.7941827485608	12.5204255104307	15.4492300531545	15.7835893480170
37	18.0306497844499	20.7395178032671	16.3664427052284	9.75787744771127	21.5368214884164	8.70048972788731	11.3336972941951	12.6070618793311	8.51589642545986	10.4689865188085	23.3758597315245	16.2923041347110
38	18.5255107610280	32.1453226008874	9.94992967391398	25.6115618668391	28.7562837718828	35.2631406354244	13.0496944394390	21.0527572284765	16.1613911997943	18.4364572141314	5.13809557271607	19.1476217368696
39	18.1011570663225	45.2914019089951	38.7364479816272	37.3456503347076	50.1032161760339	40.7529455553091	17.74416217129	17.3614434267745	26.1729602445895	20.5696184943365	35.7399638807723	33.3669389124478
40	13.4173834665465	21.5909038940723	24.5973914155644	26.513118315228	45.9315102983355	27.0515441269639	7.86187414320817	16.7150110027996	17.8548312018950	17.4375039820968	14.9688158242803	18.4699284399498
41	22.3044652382791	22.9264319485252	40.1590649405123	33.8803133194306	54.7546440776669	32.2471626370980	16.4110026060093	24.1647954639089	25.5943989733337	7.57459530283302	22.0108313390766	29.3275169354183
42	24.4271614747518	48.3698315801845	31.3170784899548	19.7779249977024	40.0066793162208	34.0817259066932	12.5196872294375	30.4655219463376	20.1971633970216	19.6539119094211	31.7169072423775	22.6502016515737
43	13.1819418881548	25.1691728516025	10.3950231783712	31.726822956713	32.9805824490316	17.9339181277224	13.0707855301663	13.4274087026043	7.35645983332454	11.7981431703673	11.5638143949719	20.9268730693613
44	19.6119606665671	25.6462059432471	4.27438759959503	23.9724308394533	34.7773985119109	13.2833615221967	14.5622089071595	17.4498086602009	4.034800407822	16.4375924088877	20.9464808446821	11.0193230900166
45	19.8984197662725	32.997901550557	27.2187236144822	14.9828464625596	48.1875917824826	37.7600462176449	15.8018692906902	12.3174322398181	17.2689564857576	15.6126652869287	20.9887827684199	23.0706798516947
46	17.7561559469859	31.7134406065253	24.4408987670218	30.7751269933664	22.9607112961121	34.3706860529292	12.0126026616797	21.2735114196517	24.8777746100875	18.8451914887850	20.5138114480965	19.8619080256679
47	24.9030760112933	22.0682647324564	19.1717933400980	26.7307281807473	25.2671823279455	21.8093533724657	16.2737090685943	18.2913515769371	12.9893104748074	27.2241441328506	19.5586249419733	0
48	12.4833086584235	16.7213954109626	8.27643636248888	15.8078114027096	16.0735492198799	21.0157200190435	9.36583511085519	7.9425289004935	11.6677022934521	12.7419073987789	9.67820506237829	16.8345454843322
49	26.6326408575401	22.399068591255	22.4516332923120	31.2662067106264	42.6080093516224	36.1386982152929	12.9252593642483	13.6894722022932	11.8982581052839	19.5489453391234	19.533077660814	18.8557278747311
50	15.1272516271870	27.5584471280373	3.25950935494013	18.6215055684069	34.6325176904251	31.8433168384819	11.4270298420115	15.1861843215576	8.1909082999218	15.3610428274363	33.0115980838162	16.3344865313102
51	23.8745645296731	19.1615242189459	11.1290082901467	22.9833177137718	45.4516877520521	27.2691135386337	6.79091669323845	23.6285678360431	15.7464718328073	13.9786882457983	16.9944012958570	20.8430655485645
52	10.5713327909566	5.8565319135103	20.9439224204362	19.8973723264697	20.4926230731536	1.35927994109765	4.94582342780674	2.45621516342617	12.0269648530173	5.24734999688106	6.85827211570837	0.778407558561376
53	20.8920030091549	27.6067682126216	19.9155286949909	23.2354739845054	29.9701791363317	41.5943084455548	13.6780393459512	19.3707261437102	15.1706035924791	10.5968591780082	26.0634418892047	22.8455239752688
54	27.8507726565997	30.2985485001475	10.9745864126347	37.5182595593462	38.9916549754784	18.3321495887865	12.5857038611496	20.6046673694306	14.8423431159435	18.7795334002256	23.6729122761157	24.2515755387554
55	17.8720141224014	18.2355419175446	24.0424895107723	22.4018113412921	31.8643683162064	38.6984064760896	5.70428994761388	18.946476060496	16.558299793849	18.7843119919476	11.3163598350714	12.8892429348633
56	28.3992951459676	39.5636523339873	12.8729296674684	36.0736082036942	51.0433062313027	18.3941933546291	14.0588640140664	15.5582652596264	7.39984930546246	21.0155758108047	23.7022577277794	10.0656896839208
57	24.657703318252	20.4570296925405	15.2920929370174	23.3669177681528	22.1208275344122	16.8167794339930	13.9220002168443	20.1588678957136	5.56950779941135	16.4266220971386	13.4351478484993	3.46357312135664
58	16.6042495225777	29.6750696884780	30.7573231750976	32.4754227314733	48.0109718456481	37.7635032563759	15.4511328119546	20.2537737173706	27.4039329689238	17.6843900644139	25.4003902339771	26.5446204942600
59	19.5910373990006	36.6510451437147	25.0728964507731	19.9089521169617	32.9239258369696	19.924119996232	17.9936513775474	14.0622406537966	13.1596088004278	13.5357645126856	22.6100749321713	16.2260461090669
60	18.9357636317461	17.8869006693827	17.5294114890156	26.2509653754764	16.7355993640396	28.1789878663506	12.4195792029128	12.8121390769978	0	17.794549467247	17.2506916721983	21.7037718004575
61	24.3011116163901	35.3877472041596	28.3718916675889	30.7103405066171	41.026315235329	41.5251273041324	14.2281945997407	19.2817207750432	19.9002969627819	19.3745797764096	19.4510524820759	27.924439934902
62	17.1354345433587	5.91566350325131	0	13.9739098461975	27.5897802842085	11.7268163086294	8.02848041200436	10.9841827789360	9.55304444766265	12.6693957881595	15.0675394665941	13.1406813062611
63	26.1783403803951	35.833215876874	28.3303421091539	25.5035696031268	37.2281182137142	45.5167939334958	17.0315135543402	27.1930352424518	21.898160441327	17.7410629137886	22.1894016199869	20.3183969921408
64	27.8531056882901	30.9408257726236	19.0780564891077	34.6689408650205	40.7739884191996	26.6066075820918	16.316734357377	18.9848924398712	11.057899547268	20.5554732090370	17.1283618303553	9.02928712140558
65	19.3878036296599	34.3577708004993	32.3460687842327	30.0884004769463	31.3087591708569	40.4402341360962	16.2565988069255	27.3372653299912	21.6449591937525	15.3676990002771	17.8737550361984	18.0153769409132
66	21.1971276156949	27.1820655049662	22.9525189229592	15.2804432522082	31.3501388718517	43.6057956378557	11.9752144817629	19.4465199104581	20.8441094857627	16.8852402954010	18.0666580346829	15.8286396882545
67	20.4004138667470	32.7458294749585	24.5655667472418	32.3960860261784	40.7505383262781	22.2133230378846	10.9590941044944	21.1669817348451	22.9705311534753	20.1805465212687	30.0353061890178	33.0560158170264
68	15.0099241484190	28.9441126190715	28.5569959841738	21.3152199314219	52.5864987936689	35.2859597007626	11.9486005974196	24.9167631713254	22.763793641624	11.0356501364792	27.0204878696170	19.2622552268137
69	24.2311610640112	27.4558895438291	24.3801391588759	23.6350146147046	53.9105316720501	34.8729086112237	11.6910812803710	17.806333190963	24.2715912358033	21.5682539261595	18.7330117767342	15.8799226639445
70	21.361485054418	27.0733651449111	20.4572717419295	35.0402486112821	30.3577630685096	22.4216582428031	7.559406934629	19.5187423331086	7.03835876050068	19.5504046750817	36.3789455335053	18.7108058829004
71	14.3409180031021	8.95615687882	11.9572238110909	13.0171546351142	21.1232301991588	27.4428776788111	8.61966317114172	19.286543668822	8.5081274461648	11.5183397430777	15.3506424616428	20.6928069036046
72	18.6027426985794	26.9922485050168	9.95979677807267	28.7177121745933	34.1137845222037	27.3220129834211	14.0105354916357	17.0226709425693	9.32229706901923	17.8384495810454	23.0188204310697	14.8134114942721
73	30.0808725703458	37.0157368236324	21.100796126734	26.5081379358183	40.8698921471428	36.5504861395032	18.4238319674201	20.3248864714771	19.9295367936463	20.2136195341922	28.2865010983024	29.8843716467047
74	21.5547214884580	27.6789207965309	15.6107017496455	25.2004975487587	29.0586829312581	18.5917576914581	18.9907045680736	20.5388453213686	8.76742589314934	11.9517958721592	27.4310176241123	2.37680431711246
75	24.8246963672627	19.7714297774501	32.0154964948240	22.3104304607172	35.3977601065015	23.4004689129181	16.7423821420453	14.8800146697695	14.8161075162034	18.4446014885381	22.8067933318187	24.4727696688067
76	15.4358846690980	14.9245426815955	9.49754084125693	20.6796867079415	23.9581626181505	30.5672009203447	10.5085424176314	20.7711462214743	14.3917451910739	7.88867649888557	15.8599702328761	16.1793378843728
77	14.8650596552932	28.6490447249393	24.4860041777857	16.3291133173833	29.6365074082957	23.4339126697472	14.7532670630744	22.8063782718181	13.1026916662781	17.5332579024547	20.9241472562004	0.512681410887144
78	29.9594797211805	54.5581117677721	47.0385858886808	42.3391846503973	70.5959985419255	48.759047986053	23.3945081773136	34.5502616649635	34.876999115068	28.2544881039552	43.5425155170575	29.2765648756565
79	29.1344005692468	33.6833552944258	27.7879255257550	32.5846475338611	59.8306465891806	48.1118714095755	9.71874949307671	24.6869161536009	20.8785023405537	24.1532404509027	32.0558330810052	22.7310845338039
80	18.2072261989192	29.3525654001386	19.5145052601973	13.0357650223499	41.2710947787483	27.4265491580846	13.0740161855993	23.3015393057891	19.4760662291333	11.8132009448690	20.7705088176253	27.0551725938000
81	18.5569613287349	32.7437816882431	17.7438887517635	25.0076731276886	47.9460989673042	41.8866892735083	20.4715571965450	25.2138574342224	30.7837081157893	17.7836042534202	30.5504316801039	27.1629643635693
82	25.3010468118064	27.0209410618642	16.6348417230729	27.1374327683558	27.1552479321185	20.2167788980687	11.0934642128419	21.1531621403156	15.2057454792844	14.1277162395352	14.0139630443635	16.9664871482704
83	16.0470827131581	23.3174187803248	14.8113796860323	31.7730571723787	24.6446483686948	28.11148943536	9.4862730512888	22.3840091212161	12.2168212120130	16.3857729386317	27.9306599375127	14.2222152444322
84	24.3634305538313	30.7225713563386	15.5546261360159	19.5990624658212	35.7117049695438	16.5878746732345	9.5175378089799	15.9280585803516	12.2455167588648	19.4949942154675	4.30687323111117	12.9047477941418
85	34.1750523496889	53.0039873588856	51.361619630982	42.7855632796971	67.0362124989908	71.8203519801757	25.3811534682036	36.9088622997555	36.5292121051562	29.4437382043244	44.3423813433352	39.8498863863566
86	19.5945409581313	27.7666858731073	7.96251294073394	31.5055527013616	29.4730493790371	8.17385199636246	11.8026233517470	22.4343138805526	11.5104518850556	17.5613203993485	19.1803613351186	15.4486690949944
87	16.2578779001079	25.3453556206792	23.6019790475583	20.2752253769708	28.2707796158544	31.6410208514453	11.9562988898257	18.4063134065527	5.85575767749952	14.7539720081133	16.9094137604051	13.6787788081415
88	21.3997418991336	38.4534445674125	26.8687590430700	30.7495482680787	51.1650295549281	23.8457577334211	18.957092438023	26.2912972832964	10.8265897549717	16.2726905350951	14.8112326797997	21.5519473872088
89	21.4432807025815	9.97364855891283	9.54994121193814	26.3570915002387	43.0011900741596	6.03756264268618	8.90498185055394	15.1834443276296	2.00438944161539	12.1914562671631	13.9702459736503	8.69061783544854
90	27.7416796017733	52.8441578558707	45.9669194606303	38.7765479643445	63.8332839647227	52.9045711043507	26.181430174723	27.8952831152468	30.8174148453939	21.0271634857529	41.9815027146868	23.073169145275
91	27.5739279237309	47.9835106675998	38.0082734925023	34.4188509363513	51.0221092731938	53.7627335457556	13.1723359665483	34.5772036696577	24.3879485162387	17.5490769707055	36.1920995631275	22.2847852245881
92	25.9545904287396	37.5584405399498	39.4632372790227	35.3630106287704	36.3643677010399	33.7778529121775	19.6819354329816	23.2047423909445	21.5218254934255	24.1875751357843	25.8514378107584	27.2917509368555
93	24.7508861486723	34.290046392186	19.6678988827985	37.720810314531	65.7091195517351	30.8667552811769	17.0308266458752	28.1365190419981	14.1039495243680	21.0001537596387	26.8641376283507	30.8330858253546
94	15.1148808312807	10.7001355537928	15.8289870091998	15.8851602987782	15.3172563840483	29.4981221085795	9.72705903266972	16.2481121728148	7.31591836649591	3.54517852830595	12.3316873551184	16.0016890384521
95	19.2686101088321	30.6508991002158	13.4699714144981	29.9735107651229	23.7857772504278	38.2078421852604	11.3805617471426	26.9444149594802	10.7537133135855	23.5256443191715	15.3646369168321	19.4454463474114
96	29.4869756862424	48.9149939078333	27.1129894034943	31.1802388742251	34.3919740004678	44.7896164603492	21.1708227747141	21.1116865263067	20.2787908448294	22.6641608322696	31.2410938494897	8.0728490035978
97	13.2547863559132	17.3942364464952	22.5247017967731	16.3098962691337	42.4768132436605	7.55012765602455	11.2253555047348	11.4503222463324	22.4446233544444	8.89715442517377	11.4348283417079	11.6767024344025
98	16.7120321751012	40.0167664587699	31.4178328164204	32.7790511278605	43.4268063204404	26.3645824776598	18.3643740027493	23.1752614713118	25.7528497669128	17.4880251639374	37.499707293766	26.9081267969272
99	19.2001389123304	38.874844021791	35.5247580272944	28.4900861253476	25.3261465633958	18.5055986911936	25.9222615548307	21.6590513198319	21.6279592460904	22.8380884262877	29.3302468804163	23.5245292676081
100	16.9824249347465	21.1955878154405	11.3905822261138	22.7623397745832	30.2606585527908	35.1471817564678	12.5353923865811	13.6546010018372	10.1131877558171	23.2553275443798	18.0268730439412	25.2632524708775
101	12.7927482308436	27.1418500116131	10.9978353063656	24.6822196391141	32.1348318235718	27.1095200588445	12.8702116524492	25.2615235142818	17.8306825400008	17.2641434811313	31.4844781017518	20.8980170676685
102	34.1243200428567	46.5069899964911	25.3365905322155	37.8267330556819	70.5918944651647	47.6644870859563	27.0420353272171	32.2533034319418	20.3320752068519	27.2605621686777	33.7028262308	13.5322670443395
103	32.0730088173379	32.8826225094136	28.6220275429994	32.5359236689775	41.1103268941151	28.3046355267374	10.5088251698125	20.2560556862503	20.1821903885592	18.3413749746105	16.7155596838014	24.5206299076124
104	22.8964764550530	23.4275790328355	7.2005218212598	28.5624840751677	20.7876407989493	10.8903152083908	10.2537037664167	16.1271571108032	1.05687607609257	12.3258779067523	8.08193249963435	12.4406055046224
105	19.5525943915665	40.5314398633347	22.4930697238403	30.6406899916679	41.6431858633955	32.6862413481863	9.25140180686035	20.0017361981373	23.6204678217705	25.2431232871985	22.2065358259057	26.0089533901647
106	11.2495178691571	2.78845758294683	22.9063818622694	19.1713800818873	36.1557106900929	6.1244503019203	13.3797577542925	11.8767590960482	13.2833483807705	11.9173322210217	9.87918254844584	3.78487816572662
107	21.1492357160918	26.2235457291904	9.784185568126	13.6427634687864	20.3614656002585	6.58081669817507	9.25787952500261	14.8228287478956	11.0223002877332	13.3442524652435	21.9973230934893	29.692332483997
108	15.4011194912639	13.4587085741245	9.5850923769664	25.7502087312793	27.2162854729978	23.8787337068405	7.51347327175334	22.6637310210994	10.6698301797601	6.48914065145179	14.4770760147953	15.0097488802744
109	9.34062465891616	13.7539270478477	14.5661395849578	17.6156382871225	25.4729098805261	12.0912330081222	7.3887079903387	12.0417102893964	22.1999563316926	13.6219978994763	24.6417204859376	8.8919609435101
110	16.3595476693589	15.6464313928051	18.5010870277500	18.6461033547225	21.9504817627538	21.3536466628602	8.49980866272678	17.1301289329583	13.7559104527764	16.5917237904725	9.1523384335384	2.23163309214064
111	21.0988342533353	29.8056738743296	16.0261014471400	28.5469866670646	15.4575617602648	31.9159614078395	17.2238636506322	19.9063938121059	19.9567990397276	14.1577311146541	4.55069910277673	10.4512388127731
112	28.9066376892128	38.5410313081409	38.0694718577699	17.1722200770269	51.1429098516566	28.7549626060952	16.9969967137800	21.0570817184873	24.4460214691410	20.8289005475357	18.9758027629537	20.9989922662079
113	12.5345016078591	6.66592517588274	10.4087054850486	27.8943918864211	22.3277679505083	21.9271870302406	7.11119560046808	15.0441939766680	12.6572682951109	13.3418353054324	21.9641987934076	10.5276716883331
114	11.8494744742374	15.3939863472838	26.6633306459547	20.3087104599277	25.093856771633	42.2960207775865	6.36317845525465	19.6851612738398	20.7421925655449	4.74302710985338	15.118314341726	16.0263833126043
115	14.0314990566905	22.1001290517711	7.8863076842666	20.4925048999280	25.1908383396883	12.9711259895477	10.8467558120241	10.1223978185892	9.4225896651337	13.0562858163938	6.40411651897837	15.5828718143905
116	29.9113673964052	39.8391051627688	35.868797497948	21.2486452434697	34.8530566063335	45.1306398653203	23.0547183788574	22.8998561667407	21.0019408268046	12.3685635998626	33.6952766568224	26.1968760020195
117	9.94115761581318	0	14.9325108427206	20.2481604766462	15.7022622013075	2.99573531171244	11.0218849339732	0.67110896449203	9.9634429630932	1.99284724766272	0.445283083219033	8.31684986070421
118	21.0301402402102	32.413512993388	32.9362808357821	29.236944833125	50.6692531825552	33.6989970033547	14.0756946370538	26.4763911720593	22.445432631284	11.2377788049106	25.7883474518431	19.0397554379666
119	17.6531048243980	27.8658826643027	20.3273470211652	23.0138202791186	25.5008507631617	10.1849764640552	13.8277041304557	9.11501670543058	9.14565969705986	17.6927204257627	16.7834007458720	10.5716247356206
120	27.2429787730367	19.5210092075733	14.0323420564749	27.1130385310811	50.7122333626079	14.0082443727617	9.36013975785785	8.73182187776899	5.94673242813097	13.0023367381003	16.8094812640562	16.9986648916761
121	21.0762940371866	26.9705305725499	13.6099637037425	29.2616528053122	38.2586395444524	4.47724917199831	14.9001882656823	16.2740841335878	5.21013033567547	21.3231704273165	16.1409580998167	20.6556688064890
122	8.11289788898111	35.8907747355153	29.3891347926851	21.5898479383257	52.1765190289216	36.6871219581108	13.2076553363717	13.9082998467055	19.3523624653664	17.7762547889761	34.2185208291875	20.619112669873
123	19.7248527932638	29.3776487639193	14.4591542542295	34.9370115670175	43.7380609746827	16.7313652880796	16.2280424493775	16.4984013681222	8.91805163220765	22.1216240072039	12.0536064459264	10.9194402901803
124	22.2129118382582	29.4151771843634	20.6860187957528	37.9297056260025	36.6921990813751	39.6714402017908	14.0295644653406	16.0337094880950	14.5479625656027	19.7904234417123	27.8624813168118	20.0427086187
125	10.5149733824664	0	24.8399327903346	14.2121360807934	39.7708606763379	10.9660250113274	9.32124839872339	12.9867560800639	15.7094203135348	7.69972063888932	6.76880770242793	8.87390702068699
126	20.9560580698892	37.4277707411111	29.8977195183445	23.5655137028104	45.3171642706558	31.5947383482378	17.0875138087070	16.1265073900087	15.8027228355862	13.0379177193873	23.5778132397498	8.87398537290607
127	22.7509193113999	27.0679445979149	20.255581500693	37.9347636122894	44.6432394895004	39.8804751503700	9.4496968631705	21.7695559991874	16.6047823445889	14.7998759539717	23.929013016271	22.1173223049363
128	30.2572772522315	39.2492077240119	30.4025825617047	43.7272253375936	42.0505760099961	16.3804832409093	15.2894759173038	15.0552715041996	16.4282477691721	25.3486101031407	29.7189833442947	20.3378423619971
129	18.6137857576658	19.2151880922585	24.7121531032227	26.7760958328211	38.27141385067	13.3725416684789	5.82301345703383	16.1762400800554	11.5246765043468	16.2942240148238	11.5469898930927	12.4049319755007
130	20.9060074131238	26.5310560355913	22.838655815671	30.4198765519373	23.2658376948274	34.2052369283194	12.0480852795944	16.1733622969724	13.8754804061597	14.3164189120872	19.3619203496687	20.6776566827505
131	21.0838631073845	44.0111484013475	30.9613487249204	37.2435224812688	32.0831065415515	24.1738439944062	17.4001177123891	21.5968922276884	20.4040091453312	14.4960172043687	27.8037090445159	18.3385314719289
132	37.231989023014	42.1003176571037	36.5161490704899	35.2038144736940	48.4892853583208	27.5539897568892	16.2033130494311	27.5283263343447	9.70645468780062	22.0409826473586	23.7160118349342	23.3269297999358
133	24.4346564782608	36.4129048502801	26.3234995467377	25.5773870642488	34.3572001971402	45.5076305280466	13.2175254324131	12.8459601650623	22.2076383881459	9.68207552073562	37.237494873156	20.7186344575937
134	21.1007268542011	32.8145656300931	18.8874948513903	26.7042494529507	23.7313136498481	50.3577109023147	15.6284146630726	25.0274295855653	15.8730117378462	13.2621433270541	22.3562554634591	18.0244672486061
135	15.6803075927462	20.1608944439584	16.0114475824343	24.5337182663371	30.1454875243527	26.0622315792255	15.6380331131445	19.7311894733602	8.13366448519464	11.3598649286526	14.0826449033457	16.8252722034027
136	15.7347686388149	17.532848578455	10.0995305492918	19.3347297219283	20.2365782038250	23.7425286918517	9.42107882317202	12.6186244388198	8.6487159621738	10.5740041315622	8.08472499717043	10.8057599938769
137	14.4017587712412	0	0	6.41474050259929	26.3674647824116	0	9.44757519483852	4.28755655784863	3.81462215719065	4.50715234480726	12.8201804592878	0
138	6.54479253212281	10.0505531083285	9.53300446916817	29.9321274676443	24.1225139955978	6.20638888699259	9.51415555230958	9.02712858935609	14.8537812018389	15.7609504557707	13.6889092022011	4.64628922571706
139	27.2872870796652	27.8831014328589	22.0561091126559	30.0704737839171	21.9515373001096	49.8540569470225	14.0970802272553	15.0287767533225	17.2720695095585	21.0928545910095	25.4106006622889	24.5632531056066
140	14.7541143125376	22.5260702594887	22.7619151476524	26.1212877157822	23.7085499753052	17.8344951494342	12.9911050145797	22.6503116489995	18.9218779441729	15.5298347641124	19.7161504961918	21.0709622642548
141	15.5154539875999	15.8277145022900	31.0411058381092	27.3586952393910	26.9260484527569	23.2289008737359	13.1172919954040	15.9151413577344	8.87000059675638	8.94831618994004	17.7274160652862	12.5821080519417
142	9.35354474259173	15.4729060725555	19.907380959099	27.8814429233907	17.5425647037631	31.5779968265161	5.85717282618554	10.4663243916864	12.0648006404228	5.5799857063202	11.4152361064054	7.42536958940972
143	28.3526915817767	41.8579535992511	28.0142411498907	40.4436150619286	49.1134723440159	28.4640624721385	16.0500900998060	26.6245089712478	32.9628551086520	14.7298102578820	24.9065209738208	11.9730844488918
144	15.2973994187711	14.1091787970775	26.7666041757795	31.9273131905341	40.677995279583	26.7682233299749	7.55957381849083	18.6318985721382	15.1193516345109	12.5947913784562	13.8267587892971	21.1305267226229
145	22.8361684631469	19.8461435813215	15.6058664356462	24.8209904827004	29.9312612933703	19.023679595968	9.04811671868611	20.2445715099112	24.4757500389824	20.8468248969529	15.2829217721417	12.8717413086054
146	14.4863433308368	37.2297497119731	29.4009721545884	29.7775443860890	34.9637102827624	33.8667763433481	15.5822697519092	21.6481504354166	12.2738308600536	22.8954363969457	28.0986846367180	14.6868624907377
147	25.5120061897016	31.9093261479053	22.2466355038735	33.7668187668091	54.1353777474894	40.0453871167156	18.3199185240361	19.5967244988257	25.3675821789151	16.0471181152124	29.7666194869450	22.1481640701665
148	27.4056745919428	27.2100938679443	21.7044333425223	25.3715682205352	42.5279382433080	34.2175796049221	16.9824419851017	9.36711256929394	7.36224015849363	7.8773563439106	20.3454731427814	18.6564095564289
149	22.8649018474038	30.3850310054304	37.810783657683	24.0275014183969	46.818217545475	25.2201740392532	11.7405855607473	20.1449435984637	20.4383375801834	18.831177644368	41.0327053576413	33.9597130582685
150	28.1949857342467	17.7288497517380	15.7621996818339	36.7178844309435	34.3690683810827	22.1179778577857	13.7915151312712	19.0116570161635	15.5578610188406	17.3513217351668	28.2787105737156	18.7050842066979
151	19.7393503599484	33.6472764868268	25.3747445500566	20.8392968965679	30.3973591248147	14.8453182712887	17.7934189308283	13.3889654092685	14.2218756669448	16.0419474205275	20.865306128565	11.8699596534231
152	15.9863269881663	29.3389541598528	21.2726128621231	21.0373882362809	35.7813586972811	26.6795735053595	11.5258812389632	22.5268835066645	10.3918188282804	9.44843527658396	28.8602473886111	22.7917531700419
153	14.4910385491837	35.6960503094298	30.9180405525699	29.81990012771	42.9466960379049	31.2882309831360	17.8460773617753	30.3966970411633	23.8501431380654	21.2514034977548	21.7155145173266	26.5015323255832
154	16.7800336166110	12.9393354468218	28.8174867030246	17.2835332212439	33.3290851265089	26.75462739387	13.9884415305593	12.7692472454468	11.6024639725550	14.207125263565	15.3254995077039	9.27604053350136
155	17.2338777314367	19.1186229135951	11.2841113777565	22.2306742197309	37.0805190484952	5.27812045533299	11.1393289603141	15.7211952367681	8.57985874917336	15.5054695903462	17.5608611980825	9.74567420736437
156	29.0113674051699	34.1785232050473	24.0434303544171	29.8079070927912	31.0508931378806	28.6040845154716	19.8027248771501	22.9347894369768	11.6458365686304	17.4150295145689	28.3027169672160	9.2168788915924
157	13.5057427719302	29.3453299262453	31.3441289250151	30.3593259894051	42.0624379698331	37.1152362752023	6.87204130695875	27.5284498311502	23.4772401379504	24.9403074975368	36.0369798442903	15.1873280709633
158	20.8862854829581	37.2978194658691	30.3415131680887	25.9311204725007	55.2177582900788	27.3983520565695	18.8199499144199	20.4851212311739	27.7782617353247	21.1131386742099	34.4968418224577	27.2752327995789
159	11.8588005806881	23.9079284032308	22.4618128978330	12.8423721162066	26.6031279070125	16.049091640793	11.4289267101879	11.7980366508792	10.9389736918975	5.75733643338923	18.0851579466314	22.5231842908343
160	10.6267377288921	14.7223020959075	12.5432780020849	17.3103825469202	34.0405043013952	32.2634803041581	5.38024596558514	14.0974108927771	11.0157007022079	10.2911465526681	18.9518362093832	15.7547818626833
161	16.7303328259386	14.7179942821923	16.2461144445207	15.7923899869407	29.5955107359639	13.9901119057258	19.2720237069736	11.9230683216387	9.4760131464315	19.1372574015268	18.8555152287557	22.5544393133304
162	7.41271310937521	8.90768758431089	8.3575904795851	15.7686049121106	27.8312115623481	14.6376316071550	12.6187131428602	18.5135270676554	15.0665636767158	19.5757955351757	9.35023638367293	11.8974296100432
163	25.2651675782645	27.6900584049027	10.3982702922070	11.5491950804880	36.0545358941638	23.6037376486154	13.4731428760356	12.9027497793875	19.8959704399235	17.3090671096334	19.4433745913547	17.1121731413466
164	14.4057406441705	40.6201397897337	26.7675317900547	35.4160982943130	47.4941548173721	29.3476588550138	14.8881109092422	21.6024740475751	10.8027301666685	11.8529899161669	28.0781326792904	25.4403642100446
165	13.4424897686022	27.1688549037103	25.5925661073624	16.0772181049324	11.0539276092544	18.7339882689478	12.1335670877046	16.0288923847661	17.4350883055240	12.9003038197438	18.4971089825012	1.92916032226433
166	10.5212425471844	22.0149876765376	17.6867134381667	29.0934719392546	24.4363809383071	43.8891962434811	6.60320411351383	27.3560947999222	14.8326331926516	14.3375258437104	29.9625240108152	9.67572881432876
167	28.8174102113568	39.1442120549281	24.2000564010585	26.4534157786565	31.6953330449408	11.4422802837061	18.0373875825465	19.8347108009442	22.8937254519133	15.4244211203058	20.0999062598898	16.9234351558263
168	33.5452304974346	41.3367897669569	32.0793472382518	32.4266355900637	45.4703369911158	31.0476405334637	23.9015996490363	24.4618092576306	18.9112058110926	14.9104377211375	28.3539805554004	21.7320326929093
169	14.6104514420787	13.3930344335810	22.8457791816453	24.1911312972643	29.3980321858718	23.7658277182094	9.08749830916367	17.3585470805382	14.4558533228849	9.9589614114861	13.089230272002	16.3181750115996
170	25.2856842963228	31.057902370149	26.0276795649812	35.7876553311614	40.8537140534519	49.803021991923	22.9764381477518	27.9165972264676	17.7166874763036	20.2441862238239	17.9559403106397	20.5317259699453
171	19.0419133730670	41.0845930269466	16.6219797183526	34.0146990467236	25.3519701968457	27.2350836574664	12.4443755828899	26.8474276812363	15.9502629049745	23.0086246017777	29.0671784044129	15.0627285392488
172	6.13450839570573	0	20.8505249844291	13.3169734791163	33.3326689271838	8.86347586906707	15.1218074712275	10.9135975664732	3.97203010860893	6.9493638900727	11.6081807707552	14.7797808802758
173	33.1076804191878	23.3931790027388	12.4840584042095	29.2733450409642	44.6577379414974	18.0296664713018	11.0965127471887	25.7152425740447	13.1639682269175	21.9133687629457	21.6014452637654	15.1895515679545
174	17.3664288683543	28.9782914637371	25.8835136286647	15.3733129594987	41.2799073034187	31.4758811048169	8.829249032316	17.4241477366769	5.91042709100144	14.7510448319901	15.5145508158850	9.63661427785159
175	21.8463654961488	16.720260803707	29.4152111074737	21.268403998201	35.1814264052833	23.8288036002181	11.2959379278039	24.7749602237960	4.46419746832802	11.0294401637295	14.3019017723635	15.3576132689197
176	28.9806547669715	37.9124103490146	23.151380737808	14.2153887394505	26.7861295658036	35.2739824679375	18.8302731613368	11.6375623505727	7.05661126818113	17.0676821194182	23.3503487252908	14.9272621144931
177	21.5230625236442	38.9175760554708	12.0798475391957	38.6864407358729	50.841731075908	32.7110807103473	23.4670040444752	22.7830293738749	19.8086446456239	27.6705367653012	22.5349868246559	15.7913164552801
178	23.4362447889686	33.3758122577151	22.8626625448379	27.0904747434937	58.1077598245086	38.1550025301221	15.0764372007937	27.968162234152	23.2464845536998	17.5932331046248	27.4691932368366	28.1313591946914
179	18.9451334054752	37.333338761348	14.7749470284101	26.4189347961342	53.2842534328167	30.9506922567565	10.5591237558237	23.4208281393764	14.2138159008915	19.6164178379536	25.2397375156622	23.1717139138211
180	16.4341141231810	35.3726060555120	32.7876643946548	34.492622061131	43.6592202081135	31.2701450193232	12.4207208802676	13.2736759299982	10.9756278988030	15.0132856701175	20.1258752347196	23.4004078151553
181	23.2299558283587	30.1189503973144	22.2465060139986	26.5123881728233	36.7597487266687	31.1480321679774	19.9050536120743	22.0025525333942	19.4908236733544	13.2852994509604	13.4587910339933	21.6786831154492
182	12.7047976534728	15.0897958179788	16.0532884549764	17.4387696538497	19.8517538890509	23.2145213343706	9.17178960807123	11.1902503669689	13.7558460610390	14.8841854327079	16.0268432363857	13.4213941598719
183	19.4626536896981	27.6841312136211	20.358690512958	19.5511046298406	26.7566649755661	29.2842282052238	11.408156966121	23.1819881495483	13.7006850023931	12.7127150843393	24.3161076494931	13.1155673119097
184	20.4440895306341	28.1562813870913	2.20751547817313	17.4345113102202	20.1373175422678	16.1311056225225	10.9224493892215	17.9325519204637	6.93453521391096	19.0838445269450	20.6808437647043	16.8544733869097
185	5.12462793822586	22.2109107443846	17.9268485824181	22.073039364947	13.0483713779841	42.3608387954545	17.2481418296677	19.0885032428107	10.2440253049700	5.21050572484976	12.9803320875872	15.1185114013417
186	27.0599555607997	44.0992891520029	36.1080823041496	43.1960656623576	53.3793474827059	30.7356049914232	12.9335355681573	24.8732646094926	23.3819955798966	27.8501709194033	27.8985220165307	13.1380015001791
187	17.0132846029068	17.0950773415413	32.792742883228	19.4251297244427	31.8276345993440	18.1222638878059	12.5927234600601	18.5372235138633	0	15.2266152990922	14.5612137896991	21.3066771781753
188	11.6135753131484	34.3809057785072	27.7489096562544	24.1490822816872	27.7607807132477	35.4513332272099	14.7609041960386	30.0155014632267	21.5423424247177	17.9392230801868	21.7731449619467	12.4019225831847
189	27.4551655922917	46.1563162985247	23.4153851903644	26.7540282265697	43.9760019347202	36.2004112746174	17.510137349397	25.1552180367350	18.1462085937389	19.7736049638752	36.9501269886309	17.8559267359075
190	19.7839705693938	32.3931025347675	37.4992959151189	24.9763031661909	30.9680495692926	29.5978188987441	12.3649924402577	17.5420257027512	15.4131349471190	15.9498079118038	18.2164508986606	18.9955504671194
191	18.0683631965793	36.1442282391508	20.5637306637000	18.5624323826371	57.6709638876519	16.7932154644980	13.4264866013223	25.9361020809158	15.3774101223997	11.0611322357665	18.259707593489	17.3710098025528
192	10.7128000593244	26.1070260023286	27.8654224826575	26.3151990507558	25.8353404628588	20.0108331277005	13.0327416259386	12.0030658135539	24.3354708017212	15.2975616774834	17.0843305124392	23.101101368308
193	24.5999837852634	34.7264820915314	23.6586558058999	37.5864726971927	47.6185925805991	26.334682636418	12.9537947230492	20.3442898241164	18.0621026150632	22.2278524235025	25.2386872428426	14.6773367795757
194	27.1484008723393	44.8578414918267	35.8908815519575	30.7192332060101	29.4808661920968	34.0077968353423	7.68867836178988	25.6283364372373	22.3541758579206	12.3751708985363	13.2144324715291	10.2527258987701
195	8.89598453123178	8.55517862405092	9.30891245411171	11.3722023019764	37.8157047399638	13.8495562761661	16.1585751178317	0	4.33960916152341	0.0317338725775205	12.1542662131698	7.8933194861824
196	16.1026454551992	17.6860044000287	19.5753217443367	14.279502593873	12.5368390339326	5.5952863304946	11.5871348081015	15.3299513497559	8.6096390677782	11.0912114225460	11.3116881547662	1.65942827138756
197	22.9356793846815	23.7114870650794	19.6086827471146	38.4043837444857	35.2561910284805	21.3798181119214	12.0476329236046	20.9287414286188	10.0774907097315	11.3335664816465	17.6855710794538	8.12898834333693
198	26.6379579685868	37.1943896529522	34.1962959304037	36.2572347836675	35.4003403737189	32.8619294470355	18.0956330064147	18.2558957400088	13.3606071682795	26.4009095617975	35.8604055187474	12.0490934749470
199	27.5444118908803	43.2420858264459	28.6235666949413	30.3757912501554	82.2873525478683	30.213287013697	19.4769083086789	30.1227369840194	26.6128705917288	25.7925980073382	32.0567113930577	33.1941657262463
200	28.1688184252552	40.1622762852639	24.9447100256580	31.7096697276377	47.532806986482	34.0193104160626	23.4301552506231	23.7381576830347	29.5686659306799	14.0440616315782	22.9829237307572	11.1952767758471
