# Supplementary material for: Simulated data from a genotype-to-phenotype crop growth model for pepper
Source: Data Brief. 2021 May 11;36:107119. doi: 10.1016/j.dib.2021.107119 (PMC8165395; doi:10.1016/j.dib.2021.107119)
Supplement: Supplementary file 1 [file mmc1.zip › Full 100 GxE datasets/100 -- h2 = 0.5/-494160040 200 0.64 0.48 0.64 0.95 0.8 11 GxEyield.csv]

	NL1-15	NL1-20	NL1-25	NL5-15	NL5-20	NL5-25	SP1-15	SP1-20	SP1-25	SP5-15	SP5-20	SP5-25
1	11.1513303226142	19.7031007729693	10.2606926741874	28.6545215809281	13.0594520368204	20.9813767857901	6.88051386764569	11.8399185015073	10.8170574704013	10.7504742826341	28.8726700860999	19.5360362897864
2	16.5591035233397	35.2964390193991	27.2034906447002	28.7763882570323	30.2128733581898	44.1236025190051	16.3303982351600	18.326307453211	20.5075030169076	16.6600316982257	27.9087200406280	22.7466296706529
3	24.9707936528890	35.2156975440071	31.1580159328834	41.1982938634645	38.7436857664111	33.3268379138683	20.3478873586424	20.5965832064734	17.0666794242684	20.8080802174568	26.8726400065767	19.9297500242330
4	14.5715680408941	21.3785510881946	14.4707279488982	27.8153203598153	22.3220606761054	14.1271040008522	13.9235360208585	30.57417600543	27.3704801855260	14.2347236039171	17.1516388839626	20.2193851100740
5	29.4752285144574	31.8194200055539	22.4519458371003	37.4346585758777	35.3923005653914	20.2555599609666	17.3296832585307	16.5935116951867	17.3027796821204	18.7180711569857	19.8152555182819	19.7465518724987
6	24.9708724205141	46.4792105887226	28.2674038601753	30.7720182352506	40.1769613156393	35.0016361175211	26.5381254614561	16.3932582472610	26.7703661575915	18.8260518178643	36.7729877710051	24.1053269076738
7	22.4548411660568	42.0348896206185	32.4853231100406	40.8878322217967	44.9359839177601	42.7189257259263	21.0981236426503	20.7977143012263	21.0417503339552	25.6744648747773	25.3721393371195	23.0020657218284
8	19.3050920260146	16.6057321105146	18.9418200627032	32.4985152864487	34.1915211538669	31.1433966232097	11.7403588064655	12.7583895865938	11.9478265296755	11.4094005023972	16.9022550207521	18.2366351053263
9	15.4896797717654	31.1881583921054	24.7991960677425	13.8552354199686	20.9371878205571	31.7528358690275	12.3526528483210	21.9453077416658	25.152323454312	15.0610628932128	35.5799091947416	18.9396991179695
10	25.3319790086047	22.9372818752252	23.3321563704324	43.3996343101561	35.5999292808418	23.7918819125236	16.5896703223868	11.1884863836933	15.8981861257041	18.7256129274874	14.2963741950127	23.8471623847535
11	15.0031142126556	33.2371220100549	26.4363777307467	32.6360021250258	13.8631488012878	29.5694961637533	10.7914448838933	17.2523354249822	17.6815483449897	15.5682943465666	11.2781486631462	23.9407586723342
12	12.5603513879230	19.4925449313935	14.6804066569681	17.3177327169343	14.8938976901058	15.9970496904734	10.3755261526141	16.3427316398238	10.5316667070002	15.0081682584612	21.7750678556556	0
13	18.1165884521657	15.5370993210346	11.2332098579961	13.2410499346102	28.0275568397898	24.6029880888194	9.07514985739621	11.7699352193473	8.41221777975906	13.4395114787892	7.08629598164463	11.4653197409789
14	16.6206110550314	15.8686342592924	20.5188334302941	26.1454192212276	35.4757010841463	20.6928356869383	8.7679161742821	16.8333260394631	14.4122919854176	10.5137751187881	14.5107853023584	17.9912781324569
15	26.5451841256750	36.5322979557505	22.9881096341550	39.2284189695079	39.0741960837430	35.4477399009142	14.2041599090700	20.2365897849919	13.2221893640109	19.1344067875767	22.4373505353358	21.5849789804802
16	17.7360773410677	22.7329829304710	17.7702665166579	25.6622954009828	18.3756388160999	35.1696045638990	7.81337035846687	17.3173339135894	10.6494671018165	13.6062485653972	24.6311949859718	12.0684286347868
17	19.2882248910418	29.0203768624653	25.5967798975222	22.8640147956855	51.207887195919	21.2110999854210	15.2016763065467	23.6253936037731	14.0943154164592	11.1671856586260	13.1671027912453	12.1935245197202
18	17.3968833816159	36.3747656933101	20.7735060243704	24.0856367394812	23.7418077148676	9.85672739294444	11.5485067490507	10.7940280966501	3.25276442978851	23.8517015344579	19.0865562711700	13.6863776865348
19	10.3302033476547	15.6883988928218	22.8215990396755	26.3089018241023	27.4030112725664	15.1821613245028	6.33724980385433	13.1099410258945	4.33508160573020	22.7361467056248	21.3937416707271	10.1417971122732
20	16.3787752256240	18.7789786513885	30.1538816661369	28.1781760471554	19.1250247971084	35.4418164230236	10.7909351698232	21.0043281254897	10.5213036427256	19.1075827185328	13.9106224072991	18.5243356494657
21	7.69220992412154	18.5871537657571	16.7483313078869	17.9295623793679	22.5984362750723	16.9061931101326	10.3169544384703	13.1178442915634	9.25192571859913	15.5300112799214	1.36839593090892	5.08632918404799
22	17.8349748798041	16.6551686865037	18.8640255530824	22.7780259890454	28.9123446412837	30.3132410513888	13.1323102882226	22.7060904026402	14.0120304323768	13.3073578438276	18.8340925485364	20.3924311090472
23	20.6743629544626	26.9651538460271	21.7754713989840	19.2825606848754	41.0704663256366	23.1885117790310	15.0458261034917	14.0318598708954	14.9911303174582	15.5744643782541	21.345258626021	9.77826122139911
24	8.14594033790714	13.4866524127097	24.5399725859525	20.5666379770196	17.7294381862561	14.9466183855137	10.2710812748908	17.4286069933903	9.93239854142195	11.5291277877630	36.4178455758493	9.78952031922158
25	31.307748535851	43.472354878133	31.3743490472987	40.2334932104415	41.6033916663254	44.8689626173775	18.1325207285477	11.5015940739993	25.7349544322648	26.1952792374245	30.8689564215572	31.7940570249209
26	17.2810797899572	36.6453964756893	14.8025273495645	28.879013908404	31.1277397225595	22.7366953707164	12.0373250685313	14.2770751601468	1.53470271545670	5.00193025986922	19.890057512397	5.05753184539678
27	16.1635208802206	38.9706857439582	28.6073280727734	21.3328016373804	38.4947518786684	54.3798122210097	21.2008004185031	22.9145679471863	27.6989390776063	13.6009767747742	30.1087183104316	25.6208732274749
28	24.0692415068765	36.2573295509733	31.0615168474530	41.0372708956848	52.9069232041305	50.004661789672	13.4794796629243	25.3727114939864	20.5474851261215	17.5407076716365	29.2993757780857	28.8970928105609
29	18.0884218844723	31.7294066582812	18.3744207844111	14.5148460401701	15.6396261995281	23.1152502626978	17.0327537852034	22.1214051220113	5.3543988047175	13.6558523747867	29.7735428508761	21.3401874980211
30	26.2386050889238	34.9051968061085	31.5623782682015	28.7489966209992	43.5011454085603	10.8678687060355	18.3317143178568	28.6671535337226	14.0378122343882	19.1848350553117	18.7503711881501	27.5124901914569
31	17.1289912809737	24.4174192615533	31.7126476397221	28.0817749939063	32.4659721405409	15.4936043322003	13.8425812019734	15.1548291686623	18.2962392519509	12.7725383025704	15.4369393437607	20.4345203555304
32	21.322044851534	49.4214161794535	35.7187813667211	32.0820149542721	61.0855716516098	19.5011224572251	14.7162841674731	24.7464167684598	25.2375999989283	21.4380166662835	21.2595023010623	19.6571913840257
33	25.1572021018402	40.5736325723692	7.39281740814586	34.7960049315835	55.337408650575	29.0492025161606	20.9286287440518	26.8214376317488	18.5478863130781	16.7158616017351	23.4490135287128	20.8462306142190
34	23.7415753435891	39.3340060670352	21.5714376467054	36.9230752210396	52.3018731826122	25.6080658969417	14.2012629678868	19.5581549670977	20.6733993961637	23.2921893910786	25.1840107908845	20.422792649683
35	20.5216008298006	15.5130663128793	11.6915024316810	17.6041437996062	24.2131232814707	26.2931899555517	2.73867075245616	11.4002552054058	13.0385984370407	11.5765614072012	9.99381073836065	12.1648461991367
36	18.9429423261300	19.2069701142839	18.5092712659149	19.1096284848789	20.7154133500216	12.3235035074169	10.0782840791749	10.7526677067920	7.17319218096141	6.26249173075553	22.7294184317855	13.6428107484521
37	17.7020880485946	37.6365706242041	37.1634631241413	29.2493839914813	37.7423498084016	39.3196997538314	16.2229992102227	26.2832724415932	27.0232727454892	16.6386351523561	34.738635551157	33.0075689396225
38	37.1605976330409	41.3441865742227	23.1656170044321	35.1079199688024	44.2608943926786	36.7293531792311	21.8643005089856	26.5090578140877	17.3446237187576	17.0968986625566	24.6493020393392	15.4336466795945
39	20.0113175700806	18.4145777371604	15.726614107988	19.4890868835933	24.5086211069106	32.8176750369529	6.10005059549266	17.7719690537880	11.4330661001777	13.5876804623303	2.97915362970564	9.4560227331256
40	3.09070289138231	0.97513698016444	21.9401430940998	21.2754855034509	34.8272647541659	10.9884721352717	14.8125060105199	14.5506756930109	17.8794526309968	8.49488690051049	15.1163338252459	13.6596814493499
41	20.6199934123092	37.8432757824585	33.394155952801	23.0884256657929	43.8377658037804	25.7976576578391	14.5059841200126	12.3199266754644	9.7756336181076	20.4230288417915	26.7264078248118	20.6940597513659
42	33.7654782887009	50.425257453416	23.7820053308879	41.6731105345334	53.5220231441718	27.1424514825352	21.6364675448270	29.8501087431642	24.4890404501818	23.6287841291859	40.7817616485142	21.2982957684215
43	19.6281100705537	21.4921711317522	26.6659392458059	21.6320201769799	24.9291475849085	27.3247426721579	15.0060081323690	14.1001457771255	15.8694244931612	4.92608537962027	23.2135911765334	4.62001567394251
44	20.8086548338006	15.9926728247115	19.2710416823073	26.1184777339399	17.9154675906747	16.0522807496418	9.22100444977382	23.0283594851209	5.89850358763682	14.7223982003688	20.2071834632117	8.93554409548737
45	25.6771680394305	55.9250051502917	46.9408394133619	45.3467258108831	57.0580331137405	57.5322650505216	25.0867847143126	32.8819995448858	34.2141707424940	20.4047232738021	27.4210084905601	29.3893684665062
46	14.6959850225323	31.1669460766465	12.2940486284110	19.3003331532133	37.5278375557348	22.9253009272043	18.5103838241062	13.53955293754	11.2408297698779	13.8853492504237	25.2331521428888	10.5880109626337
47	3.04219907944752	25.3093764437246	15.8752670076289	30.6430970604383	35.1221107550692	30.1141690916843	16.2128694344354	12.2918212657892	5.38383408817138	20.0187907774538	20.6186470143698	16.1569975439311
48	23.6515452127017	22.7422492351750	22.7503145965512	34.8141589697806	43.400153766144	22.2070134009185	17.0318804926594	22.4692217383100	13.0573468962199	13.9919674249592	26.5100737371781	21.2858723857519
49	20.3418365874996	19.4602818491303	27.4231587590494	14.6726235866251	24.7969595259814	41.6618645679069	9.73369412943493	20.7401134958618	17.2416989633852	16.0534623735476	32.4528118974710	15.6499283643523
50	12.5520923731297	6.94461140996348	14.6092794436382	14.3003804772031	22.2280219551223	14.9611204108247	6.39669391766288	16.5310300445172	0	14.076570503785	14.2957573544811	6.15564298156499
51	14.4796464183192	34.3940197438682	35.396098143074	26.7488871070047	33.7632664295663	17.6220655432851	19.1676782127946	25.8049423147027	14.5041494878094	9.89589480112106	19.6734402015513	22.1092305956836
52	11.6200291124594	18.6611431785973	26.2204665612221	26.5390316641966	42.8281694332466	33.203531857396	12.3727467395869	18.6569927657835	7.06548838024507	8.58862162107613	26.3248706172442	20.2788820968288
53	23.4366621534172	34.8211253310729	32.711346445366	37.7605426860457	43.224455659835	33.4616526780858	12.8723208838222	19.4811541714224	13.0396068611419	19.2805045086636	25.9843869588353	19.4027539665666
54	14.3707387483327	28.2737164412404	13.5925574841307	28.7991024193519	45.1435668658687	12.6132319741808	13.7006731342982	17.9666489257502	19.7633723313390	13.4078093621419	19.9295280242563	10.5268823697621
55	22.9159644884016	27.2820949930940	11.5245909034186	34.5418533944357	21.2784380799472	15.7363681933689	13.4322926187982	25.6916831648574	15.3753853712796	23.1351585549656	18.5729398512254	19.3232903822765
56	20.7610410461185	39.9593217672539	29.8633435761523	33.6210599393191	46.8793544758367	44.0253478822015	20.2320497927985	15.5872901105497	16.8029998000828	18.5555375181917	24.3513762997597	15.852397726329
57	17.1463671153963	12.3808996513613	16.5240158265612	22.4312847895825	38.9081060826534	27.6683067325444	9.5639897508704	13.532158512186	14.3021395697024	18.7313787340351	20.8814353740767	19.7345970402388
58	25.2260520591881	40.5852698784075	21.7524014564027	27.3446468562744	48.3976019579949	36.8573718193459	13.4250746762865	22.4254577778829	26.8320522635605	13.3978010763048	29.1420869391393	32.0951487273712
59	24.0544330731232	35.9365591771151	26.8005721605936	14.3917556290016	30.5664086970377	29.8924040676554	15.1883830209190	18.7414257158043	18.2890754790129	16.1965476159214	21.05622123986	21.5745377103122
60	14.6603961676916	18.6266760833452	16.5321503517039	16.9456914162301	45.4720028064624	19.2833081371466	16.0097085165019	17.3484591989406	16.6651188376441	15.6698926616296	11.8486532838884	15.0612844191444
61	14.5499410801793	19.6083017801523	30.4202345055417	18.5764390477465	38.8898351713633	17.6023629084288	11.3930611871783	9.7888964169384	6.76473597294511	7.53265703137229	17.7579301131449	8.40591677617142
62	12.9126928000326	10.3493759551147	12.6289579367175	28.3199405419633	16.2357131443218	25.3627920388048	12.9194593630318	16.2062894330635	13.6548795559065	12.4727975053815	17.4796182352821	0
63	27.5800548799183	30.2187246270771	15.6968185283102	45.4983167028414	32.2649721558441	27.857246886361	20.8222474041400	26.7848405206188	17.495922705733	18.1892738882428	13.3784853743434	20.2403755715544
64	17.2497822726374	31.9604219976752	29.6149728041702	25.9446792471671	46.5168496655336	39.4885806361765	16.0313788527994	23.1427346022014	18.0334542985474	16.1150569144353	29.5088664650564	25.4819524915161
65	14.7545748914603	22.5890813977563	25.3782234910404	21.0816326182305	29.3423033814046	28.7722459996323	18.3281089624790	17.5746625136923	11.7018222330671	18.8079636774390	15.6372390162694	17.5441741949660
66	24.5758841310925	10.2777358933268	15.0610390666698	30.5847249104166	43.0407830044682	22.4773504592063	15.9185206215171	10.3695670868517	13.5537854573902	12.7467012242406	21.7745535183212	9.25371254803794
67	15.1062404288995	23.8105874379060	23.6750766063004	34.5283408801105	35.6761662142054	27.7402216549331	17.5990055547840	17.3059931250055	23.5663093849675	16.1181305267206	20.1238194647033	16.7971813126850
68	21.2585191232381	23.9415309979097	15.8633846335982	23.6486837663441	12.5952123174307	34.5533443309799	15.2395869725080	21.5244998490230	7.83586777265255	12.8334085013983	17.5916521925252	13.8473453184131
69	26.0110144382061	47.4003091838298	25.6932558699079	35.9001900400991	41.2731420997813	39.4795589436816	18.5495922090404	24.8324410176148	21.1109975681435	27.5788641100843	33.1713361922336	22.1277321131402
70	17.7795767664964	23.8088896172668	15.4184921200787	25.9565127879037	36.1954310459842	17.3921867600154	13.1449272133785	19.1722714535905	13.346332300447	15.6722691750664	24.7300902148485	19.6187331362467
71	17.9418443368305	20.3412627088615	11.6645358594219	18.0258445060049	28.5094617509233	11.8136777621391	11.8811975786688	11.6899458557902	0	7.97736353797466	14.3458216564963	10.1383763095489
72	20.5905328392860	18.0393512188232	23.0644887033559	22.9896612798512	18.8463036279359	34.1299195928105	6.9745251179694	17.9179146687952	13.3969061195480	15.6010691407139	22.1334604224576	20.9605982308775
73	19.5059186780992	24.8084453633925	14.7106374259725	20.5509664081943	34.6941507187318	20.5221643494452	13.5917762099840	19.2384661645216	24.7726650279862	12.6592246012166	18.6227067971688	15.9498821581271
74	27.5306407021556	48.6508317536584	20.7377788035842	40.2340271195268	51.7535845628266	29.7598283756058	23.3649030645744	21.9072688081212	13.7361825976952	24.3126201986288	28.5292411546144	15.9343893307563
75	21.282077300055	19.1348627834897	0.450413725947865	24.4555803129211	29.1776004843605	16.5388135285371	14.7117450421302	15.4006687845304	10.7596164142429	9.47598749733855	18.7470774581712	12.8673452272535
76	23.6437832784066	36.049334667515	19.8573144823514	23.4978240645763	23.956124288366	13.7087294178214	10.1489642763063	22.3376404828439	2.48301523180877	21.6087890003309	18.2299188100837	8.216850023648
77	29.0213543774087	45.3650950114854	28.0173166502447	33.6908378914076	47.5877956244	26.2624612087661	17.4324558621895	25.3242179461962	17.1136000254871	22.8451917312264	23.5572953843457	23.8601667111003
78	12.3401407183435	24.3938035526220	26.1719674298973	19.3679849216417	17.5294901934861	22.9022299468041	10.3828893847508	19.7267988733515	5.90935519063298	13.1728961091262	14.4870496115554	20.0589285335619
79	11.6585521937315	30.8650761626812	19.2928292537516	11.7101285744081	13.6709378583181	31.1780060697688	12.4468343510167	6.99204052108569	11.1966171921428	6.1444810243537	27.9358770247566	15.6804366201458
80	14.1634859063402	36.6908588189154	30.4850195995958	16.905609776725	27.1071047813059	21.5265646048011	3.98344539336104	16.4862799373088	11.3587468975959	22.1558378131860	23.2817007682918	22.983229645751
81	19.4803300046613	34.7646077838890	19.0359844117657	28.5745122455699	29.8065813339885	35.2155559119077	15.0779677819299	16.3259053407184	24.0905791514191	17.8755248971877	17.6602668960547	21.020024353252
82	22.5864833360642	30.0322484909604	32.9278532492838	25.9366766415830	40.0116066421675	28.9211813590022	14.8815818453716	16.8673561851825	24.9497424366156	15.8000275929752	18.4261773007	17.4275299025560
83	24.7360303856	15.7343325606872	23.8971220418893	23.5803513406199	15.8766315530454	18.7837434937801	14.0711188744955	18.1912506387366	4.31418849090681	10.3843607099091	7.0196528390098	10.5629247832378
84	16.2734151681699	20.218000726555	17.6640122869625	27.0838768243282	14.7094532160830	15.3584812480165	12.0291066669542	19.8892972180506	8.826359769078	9.17551543906099	20.0403465641276	26.1598816806506
85	28.8323065051981	58.3840621378771	38.0789861950481	35.5590427564253	41.0254695634086	49.1203548671759	17.8676392072506	28.0783600884995	21.2122170904209	18.8007574553233	33.5450839524105	31.6620063257848
86	6.08629350646078	28.2023585989416	14.4119150624936	23.6665013221607	41.0258407336532	36.5740117307765	10.1222329503243	19.6062348661781	18.1258705375383	16.1905179705026	21.0338183303419	11.6283374497520
87	16.5435085755700	16.7525758501132	5.58068219041622	17.4898849497188	12.2001616868611	10.8279375672861	8.77897834958003	16.1872817198239	11.4317269106499	12.5749008604449	19.4172898210158	9.17093650067978
88	18.2006090517661	23.9538737187998	16.4315052772095	26.2154093073860	46.9737898844266	13.1690210741598	14.9266844292277	9.76397365069276	15.6424630179199	13.2471244119306	24.5079667103718	11.9417585154782
89	16.406411325595	23.7007729117307	13.6385055620208	17.2887034130628	33.2604200493910	15.7784323666722	6.88143452607329	13.6433466918748	10.8706581293191	11.7792411439228	14.9797929961114	26.0339529537411
90	6.63574862876902	10.6030896949646	1.73411047989634	11.6664470713292	27.2475712551407	19.0465134860302	12.2410286852869	4.07122025803736	9.96240217165991	10.7426128799904	9.3261345965683	12.7619996222308
91	24.9034386530606	30.7006245169556	21.0628114052958	22.5248513567295	32.0310313889654	23.4133132330866	9.43723742707327	24.8878275353736	9.42193174472386	18.1777860030032	27.4634219320725	20.1578956679189
92	13.3663755915124	27.5670999553734	7.24321687361383	29.7923369467932	34.9008043098929	17.944946215335	14.3501573084293	18.5949632600719	12.7204219230127	19.0382040138661	16.4165403953215	9.51100834528611
93	14.7164171394253	10.0569421543204	6.63297233833558	0.88762209556795	30.5369420423095	10.4392306020554	5.93961138751551	2.81183694260220	8.6767371998876	2.5257453589741	12.4068894480854	13.0891070858891
94	17.8643102397458	18.7771007756853	16.6886078335457	22.3925633044845	37.9813226578752	9.46122429925248	14.3882362081252	23.3598484075575	15.1007598277912	20.2779214652968	15.7159316980429	18.8679418975585
95	21.3741945775939	10.2083877465078	6.00828762459948	17.6158235757115	24.7274687551642	6.54610927503496	12.4883175350845	13.7831172373285	8.67382572311432	13.9834127070446	10.2813998433879	18.0704601721656
96	0	9.80311195060005	11.1592889521955	14.8283343584596	17.1147839062379	14.0610776940069	7.13435285704975	9.41804877819033	1.94325118980491	10.6095741068337	10.3834572700387	5.99532186730119
97	14.6893486754319	22.3653456798477	8.12591126568015	9.74185062057863	16.1828188421320	14.8299606840028	14.8052886820461	9.58870124742765	12.0541714982036	6.83255141040374	26.5418247946675	5.68896406666690
98	15.1941518790417	11.2809507997892	3.91219514395639	8.14340525058049	27.4035475145005	19.0759463128503	6.1165781828178	9.8090332668961	7.28692126704354	10.5973839829320	16.3441534770095	4.34162430924982
99	24.2174059324334	41.4997435069307	35.7689604815746	33.1048352055581	65.843090140028	47.8521995011332	24.0766845951702	19.3540101619635	20.8157410194317	18.2906769537268	26.3862880854257	23.1544311449880
100	23.7416817109939	20.3413680695326	13.0690853508547	33.9697942993371	30.6832150632982	32.2330885468887	12.2358602793307	14.7182773810345	8.46612811195395	5.53739860654663	15.5962655604908	20.9534319205980
101	25.8648242791982	24.0445711654758	12.8223999656357	23.647092693117	23.1412206521997	36.79352530794	13.3669381990080	16.2003541381754	12.2998620550162	14.8575041961370	19.2018852368188	9.15015989808688
102	23.0578826170995	29.5008331598637	16.9258628593542	25.5690437499541	34.6075797582806	36.9227531420381	10.6929853218603	29.2362419406974	10.0502636710053	10.8751530425548	22.5473353475282	8.73381857940469
103	25.4163954748409	32.2861524664686	39.6098659442583	30.7233667695840	42.2755560568082	30.6696882541908	21.2654068112161	18.8198179526382	29.0558913333786	18.3962512485891	30.8538503638554	23.5541543800893
104	14.0998533828394	3.87081954707322	9.64600852044357	15.6683125385328	1.02843881415437	21.0828473044786	9.98611973401888	8.58137818631972	10.8265411479456	6.1114421602988	14.5123082007566	2.75110768010701
105	19.931227042647	16.5309437172620	19.3047932300572	27.6364609204936	41.108344041958	28.7936573314323	12.2066982272718	19.7620337908633	16.0824433344426	8.31215380054328	19.0335445454415	15.2790235341840
106	11.1492088836127	16.6794940451747	13.4202248019469	23.3249773830875	25.8925765377097	18.8157568749897	10.1523903864108	11.9497614892488	10.6735114032183	13.3792491704591	21.3681299045350	7.64524642669973
107	36.7674241730952	41.7867352788306	28.7588205113336	50.8968395702665	49.8239964203117	24.1771441041456	22.0678978219909	33.1658210964608	17.8468042212221	27.8126913097792	28.4023155241627	17.3672005367406
108	16.6220745696605	27.9050003973793	30.3525676258686	30.4317901566667	50.0504418424336	30.4218412378299	19.7232106589361	24.8894624068411	18.6016981660133	24.0964541730219	30.3486463234230	18.2728025412823
109	14.0178074071222	28.6818655337799	17.4687800991345	28.2020973211676	41.2785378053586	32.5019921825203	14.1671368223763	23.7276833621791	16.1819571717545	22.0167974630507	26.0561194976370	25.1370584293969
110	13.2777645460358	17.3889980849417	27.5328771327788	15.6723848440807	30.8807991609874	27.3963540707975	10.0012035297681	18.8782047256071	16.1451594665647	9.64930949924097	16.3558939497135	18.2762514031875
111	18.4489210151484	17.3618242805072	21.5144734474948	17.1766333008568	32.4264045610778	0	10.1362246735546	15.4085493857993	17.0511871426336	9.22349561715923	17.6253567876661	16.5244721759716
112	23.3943928580965	42.4152166929358	28.2935709784645	31.2600784581607	39.9745257248131	40.1438649894388	16.9183599493759	21.2849632387730	15.9717852660785	19.6307236142873	22.8297780156089	29.9494158083574
113	15.4469510105227	28.3111925400777	4.20173269497824	24.9197176161034	33.407404380277	20.7009537442584	10.7419489463743	22.4728442830745	11.4406171604914	4.78688805572504	22.0074285303455	15.1962543149384
114	22.6348327523528	19.5984539872915	11.6281328200014	27.4252222723213	41.6038108342261	45.6075723968606	10.5022484055180	14.2954569398625	23.5489382977130	16.3460544602144	21.5618177573881	21.6071486276766
115	28.0002205149561	40.3169081608914	27.2147139408838	33.0516061973216	35.2502643330216	42.1494252135908	21.1549537114421	21.4003250899813	19.2949261984175	22.3661987572197	24.1627064859494	32.1538347695157
116	33.2956571317407	43.684707852163	20.6712644757679	23.6548936298845	26.7829821256663	34.2940511233884	18.6612964803343	19.5542334196373	16.2074426897030	16.6607928650333	26.0650777570993	18.3759528059357
117	19.5154064892915	37.8532440734773	13.5812372126277	24.7068585879896	41.2415596665096	49.5022296892842	13.4103185488907	17.3738645820005	15.3330422135598	10.7784905629271	19.9483922786533	7.35057995071095
118	22.1923482150878	24.2294588235758	26.8675292635683	22.4196947013630	40.0260694673582	26.6717938859060	10.3345724654137	18.6739931254249	20.8576341660743	12.0549685701021	24.8912057616930	23.3356681989645
119	10.5662942089669	24.5550782506016	21.2481732693022	26.2793835085114	20.2867159333671	23.6648332586695	12.9072871689007	6.64114979508906	8.83753428234169	5.93003398620946	17.8565727372407	9.32966016581623
120	18.2707859886325	29.4263628429467	21.2427676112152	24.4783836497586	30.2371125147330	31.0128206403321	9.27361317293654	21.347045838503	14.6573759932453	15.4015932198918	24.1675208869194	26.2721558050374
121	22.3915946952289	37.0885152378752	33.646083266028	27.7771614702764	39.6761445845906	28.8987146046955	9.2421363371751	16.8001894542641	17.633127345375	22.5090529887066	28.2454517355871	22.4278461298504
122	16.3552378893369	32.6237910459254	18.8710514203266	15.5205154311071	36.5062262512904	25.3038477854318	13.4774313287449	30.2833612830013	4.1703310470928	17.5536549102549	21.8529044524771	5.9559237021816
123	23.2639184261844	29.5723430727921	23.0958774819464	31.6619503964173	30.0553397276386	23.1824815537573	9.21477417464179	24.4151283234117	10.6029783859079	7.58560305603998	10.105503433732	15.855594554569
124	16.8762229793170	17.4008278480608	16.2290538979519	1.39211229934926	15.8761631023806	8.39012913530446	0.0161375948422346	11.7551737021624	5.61127655657231	11.2039243845237	12.6520359750916	4.04184809981236
125	24.3010782812891	28.2512498667307	17.1787467297038	22.4066946325721	44.6830640640705	31.1166084532887	15.1259654337325	16.6707671736592	18.1450830060590	12.3224178304904	21.7572215495494	22.5593810589362
126	12.5394462166194	17.2844287620369	17.7880416604001	21.1139653757798	21.3283355795614	16.3337133254254	17.1920177457589	15.9176610145891	14.0347317778639	16.7783437173148	13.4719487922883	13.6692338302670
127	26.462446751929	37.087723602523	37.0834325352969	35.6177061230208	46.498995366681	22.9084616104560	18.7926981156479	24.9384835094649	24.9940026052511	25.0014581054251	33.1924824732749	15.9140258221803
128	39.5516559195847	58.8596870766419	40.7541743404291	36.002985172515	42.1725553122896	66.9720972980652	24.1806140754605	34.2512747552956	31.7569042280348	21.05355129693	39.758415114852	39.0325515455187
129	21.6031535088665	23.3528638334114	15.4917539650235	31.9651169790942	22.7618017265066	3.91136481141747	13.4809063073711	14.4614631516928	0.89915621231094	16.3557652322602	14.0362084071881	16.5036975797550
130	15.8147233320849	11.8890078386333	19.4430279806032	23.0794450888452	20.8800616929853	20.3817989623807	16.0633931141448	14.0332905734393	10.4780584142204	10.0627608073937	9.1163911527605	7.44424395091788
131	15.9458824499920	29.9279218154622	24.5451478542132	19.7499281236415	40.6254565173905	20.807920588361	16.4628977797210	5.37769457324572	20.1684283214054	10.9869285565624	18.9977261261024	13.6235440358332
132	12.9075256352176	13.4144846076522	12.1338116761730	18.4563324360567	34.7818611899886	16.8899869553688	3.60081199386334	15.5940739685232	13.6661971465779	22.0958445350041	18.8307164704647	4.25379131862201
133	19.3688267441309	32.5766939811854	12.3985345812973	18.2729308620031	31.6726058301161	16.9430062652207	14.9855693005492	20.6539671805158	11.3159131226411	14.4069381894161	18.8829111599571	5.64480554789251
134	21.8983282983992	37.2933111324175	32.0961890478992	21.4995838195880	28.4171970373515	35.548470467584	13.4587473510487	25.6875396973854	25.4932511623565	14.3576031084015	28.4559835940876	11.3697513911785
135	25.267581197321	43.565466582406	33.167779542824	34.6543091339614	52.2796285538276	40.3718155382708	14.5621969098908	28.9499267640252	26.4972557057654	11.1372512496809	32.2275610175845	25.4386105990017
136	25.0829333209739	33.6962388183809	12.9908889905932	31.5057243725416	24.6276147065719	39.0966949086068	17.6072918819207	22.0775540612561	21.8939123896744	26.1569053749905	27.9955855875254	16.4380582704157
137	13.3868268048931	12.7888430070714	24.4119374090693	23.6960199011819	35.1449779523246	28.3017286018859	6.06622795054751	19.8463464490493	18.9135420045699	11.1146572635014	8.69755354672676	20.4590046974146
138	20.8834668132098	30.9386724815547	36.3764543788044	31.0490157724697	53.0723153833212	18.4539813292451	13.7854624054426	16.7892359079495	29.5478634688323	14.0023353602395	23.6252548598184	21.8926479478075
139	21.8112014976345	24.8431316775548	24.080253274934	26.8907369729962	31.4317441079082	28.2767285246308	10.4139372929292	16.2945638024843	17.6496964451542	9.06633264635133	17.2602529863665	27.1226748829672
140	19.2437288095455	43.8944087620506	27.9575311393009	11.4944911518280	33.3469332924659	23.0383564168076	12.5018698162112	19.8532422515050	21.2853226606770	21.6285135271246	26.2969460109987	20.650615671481
141	14.7491130078712	33.1137704991385	25.5275631986935	18.5049772078007	30.5319430904735	13.0204271243916	12.5393426012669	15.4386447068866	18.3269451596195	14.6565916899945	19.2518453994920	21.5369135174895
142	18.4894681101741	26.1020496775019	23.8767201145332	26.7574911381901	32.1236398756108	49.4564173941236	10.2311857568387	13.9560650642653	10.8943899722928	14.9550189259907	27.2301402887903	14.9234299055186
143	21.9443217006388	25.7978185675968	23.8874023700186	30.2914384517311	29.6067227034841	15.5826998454340	8.01312854737216	21.5587433528301	19.0372588257598	16.4054610953393	15.4117524500715	10.6728824848934
144	19.1528595556560	11.2551511966810	12.6719833358016	17.9940504181463	48.2129014525329	35.0938250256323	7.66410043594381	11.1569660146965	10.2113677832808	10.9939303850899	8.09452951677798	10.8214909359881
145	16.0247758523081	31.6822515772206	25.9534183124866	20.4030111195064	36.5613194803048	30.1133794736639	13.5942761961021	22.9626449208578	13.5262113209151	17.5597627181981	15.2080052395230	25.8868922154286
146	27.4004904296112	57.6858954794312	44.1123468070296	34.988785550178	50.8497963226005	47.2601568733241	23.9545098573482	30.0969302775606	30.8160882970104	25.8982660923465	40.9336184596379	25.2546046223402
147	18.7767332207813	14.2108053463621	15.143986995721	32.815722440213	22.3601013634269	39.8866331435949	2.8135023098606	20.2738743336957	10.3046271638523	12.3256231956920	19.1478988591123	10.0371821611506
148	17.6294672382466	24.4493147607372	8.90037392476051	20.7903489136912	40.0659810591563	17.9703130608112	5.39059787242291	20.3189316289854	23.8437776507780	11.2243862229117	18.2714936179775	23.1430370276441
149	24.9558146724581	29.7829752416691	23.5917665257217	27.0801222419817	38.2313619122009	34.9855830220265	9.7763335037694	15.7702665939398	13.5946304641526	16.6685932799768	25.0888441409385	17.8566484041937
150	14.6423971753065	16.8682046344351	15.6255070928296	32.705531294147	26.4265470411248	15.4056911585152	13.6554573262372	12.6359119435732	11.2698479648049	14.9304404405394	11.656670820346	12.1639531579908
151	24.9746148916366	39.0197694969205	38.659198250285	28.9346363246432	39.356761861174	51.8004471648985	20.9606088576067	19.8738308457821	23.238530086585	20.8557604602382	23.9019370205557	33.2222042636665
152	21.948771064573	14.5971860202505	8.91116944193038	13.924693474405	21.2620416710219	17.8223777836633	3.94704889189468	21.9571394889853	14.4518830528551	12.2418319797873	6.51739015386259	18.6040484563077
153	16.9744952742222	48.3886856997777	36.0371256953362	40.0782091026024	37.8906066982789	44.8246172439452	20.614191269945	22.8841981941697	19.9736651025103	15.7148238371746	24.7279798143313	33.1352061529852
154	19.91775448678	47.2064780907672	29.2373829264235	27.0000782670329	52.1150742817284	34.977879643118	21.0283023240304	27.0156991584745	22.7405133811940	27.9383412348070	26.8778640647769	20.2512799369551
155	29.6545904795806	27.7509894747973	18.7144256833611	28.3144321301483	50.4702439855429	32.8051814529261	13.6357727497387	24.2915706418190	23.1193372354606	11.8199043595150	31.9501792267569	22.6242539592436
156	2.23170382179289	19.9674615741859	24.7524035925135	25.2129907431123	23.5475143066407	6.20146439680553	15.7816160353219	9.21980449257152	5.70588930715175	9.88025745767873	11.7204229985836	16.5395564281139
157	26.2965581202149	31.7977050414371	19.6672546679454	29.8060822833907	52.2405186367335	19.8264378809997	10.0855543369071	18.4015745021935	13.8737495201452	19.8487808152506	22.3083904646862	10.7006479971153
158	22.3083756498672	27.1340343274170	30.4623003110998	25.0972835145537	19.2299037784136	37.4331363556563	10.7216229204153	20.6055056472528	18.4412068205661	12.8606617552465	9.1781152929092	12.93971218927
159	31.9774834849313	65.1220410570642	29.9585498558493	34.7092279375499	65.7856992213657	22.2031138349825	23.9370756635706	22.3067970150163	22.3200444391267	18.3283189322674	38.5151563161158	23.5949357216389
160	18.8890988232377	14.5605841647935	19.7283150118072	30.8119819174026	26.8098663542931	18.8414906442377	13.4891109067234	9.58768892830716	16.4150929582676	13.4358133139277	15.6119581201484	12.8803733043729
161	6.04824769976265	17.7493863445769	26.5583851226622	20.8940340034381	35.7101578192824	27.4331125993423	15.3352122763088	15.7912598117776	13.1220210085774	15.4622650091787	23.1183457308136	16.2030782408424
162	30.8225430922311	39.4745490770896	25.9624597889906	35.1129886142058	55.9510307717105	42.5191340188079	18.3816466950698	20.3660345170935	21.1370294937288	22.8043812072308	24.7466743031133	19.1188864852812
163	21.6885236464172	36.2725538227557	25.2924361238505	33.1176543849379	40.7236940946711	44.3188028648741	17.7134991776802	17.9352818055263	18.9693999091283	23.8208511547786	20.4637602224511	23.4535325220087
164	21.4422298392787	36.2624963621937	18.7914658566114	26.330037717322	23.7782422057681	35.6041906368511	13.7259690974862	22.0662615533246	16.5367423276484	22.8573344092555	19.8955447075203	18.2769148827253
165	22.1822584342162	54.2128904174442	25.3668095959439	49.035205340403	55.6454947023596	36.1869479888297	19.8656500956044	26.8682571653865	11.1907893261395	20.2966934583380	28.4944999333007	17.9187958977346
166	11.6044520615894	0	7.0744144176128	8.83053326352157	14.3699744967804	8.94167896746776	0	3.70570647846706	0	11.0875875904477	4.74029876730057	0
167	32.1238778937717	31.9044357436435	11.7014468258680	31.8415167870868	32.8651800532019	32.2518893068374	17.1651294908457	15.4661723529910	11.8901956120548	21.5928338095780	22.8069924912472	20.2608256419064
168	11.4833691575483	18.6807025471254	4.18921461926457	19.9659459045301	21.2290498506818	19.9016175674255	13.0262271255224	15.6811445894556	9.12749753424593	7.4726535494392	14.687897050177	1.82462427987579
169	19.6257679929054	19.2294112181324	9.75187518423473	38.9895645441896	35.6771305836304	22.0041243089874	11.4984668227668	24.7739359568121	14.7729487068310	15.0275097458225	23.4335181348114	8.95454111471802
170	13.8095710990049	24.6793341492320	19.0589203784978	13.0832451288856	33.7820830680996	17.7102057162566	12.9292966151474	23.0258843174272	18.1743150302378	16.7475963976517	19.2536407171471	18.0050554387344
171	17.6549726161534	22.1586759439933	18.6139964690526	22.7682172542219	45.717842424943	9.891321666433	12.7039282221952	15.8042597794309	12.1724472543118	9.68959923833846	14.6518287443586	6.46354212394018
172	13.9553343462929	21.0632868943116	27.0021756922917	22.1799735207298	11.1858276576079	28.9802400131581	19.3978722405181	18.3070471134891	5.59427572458995	7.23314493510142	18.5144436244935	16.9120439572130
173	16.3916651619451	45.3840874097711	31.3889816474382	38.3012375989446	42.9122925842515	40.1075832468365	14.0777670481972	27.6252953474755	17.0733196988711	13.0546532876086	24.2404433657294	29.1382682115870
174	25.0393552864926	36.127230215095	37.5337341776517	33.7458936374020	36.6598905481492	61.0320529988971	14.5826766606455	26.0362907801582	28.8093317247048	20.0829844813276	31.1203433367412	24.6836736272981
175	23.5735744572186	23.7806234028296	28.4354543411588	24.6461133729495	26.8428649095190	11.1901069193569	17.6542317463764	19.5188640794614	8.27061545537568	19.9537824205878	25.9767517656824	15.5521519227981
176	23.8854428098029	10.4561204797679	11.5305707370405	23.7396219814712	29.4473077385886	20.3971754398313	13.5970437321146	13.5477486864938	17.5583458843897	14.8907895501139	14.3083130461906	7.50054303065079
177	23.939283475457	41.2961466658319	39.3892229582665	21.5862811469693	42.0131862436291	52.685855345059	19.7102065170289	24.1666469669012	16.2815019678643	18.7002027315184	34.0410512050053	26.9004917979753
178	24.3732755558733	27.9051931883475	25.5040432696958	26.157896051033	26.3041727715436	35.5338030994309	13.7539301284698	24.6138492707671	11.5120589600801	18.8972733052717	29.9877279309897	18.6038325629910
179	19.3952852610090	16.9380273606974	22.8917324688024	14.4025157843673	43.2572466809099	28.1920836744554	14.4938542336717	26.5958590172903	4.17108172409596	17.4118236447983	21.8799400725127	4.93434804756634
180	26.6423232564242	44.8123688119158	23.324708909012	27.9015869059892	49.1980656628225	60.3752696491347	18.8664300050723	27.8048605358169	27.1228560366503	20.5719347496546	33.3361911897596	19.2958638485768
181	26.1341589773555	35.4957008205273	28.2164533260632	19.0108660497184	37.4210765596745	50.2040244025633	20.0248669095779	25.9144948017129	21.6544797597594	17.1788471466445	10.5889084280110	23.7784995193603
182	16.0651057343991	36.0568463479518	18.3698053713502	35.2925844425524	27.9278094238522	32.6848855023683	11.1620113502198	15.5799948530280	20.6127219894124	18.8459162137010	25.9424209326923	17.1640161371824
183	35.5032389143977	47.4221100910731	40.2120082336234	41.2607738142894	70.931134888889	52.1246285501986	20.7602878246365	29.9051402346201	25.1325612076680	25.4203532921123	45.78856311878	31.6547712213490
184	20.7850468971125	35.0766992221209	8.30504617239116	36.3909729265821	47.9975687597938	28.5301938216929	10.6236556599566	20.0455079941892	16.4181969359656	21.688534539637	23.0063938522188	15.1979029983604
185	8.52717906823933	4.25321339089826	13.5624446746754	17.1693559636544	22.8752664795674	22.2128363245477	10.4586138827636	9.5052342447745	8.85239393755693	10.3074853650662	8.59904937760492	9.32701312495359
186	15.2301172957707	21.8437674711325	13.5404294139945	27.7236234861636	33.4865195331897	8.88040355062611	18.2570337389453	18.8227041324391	18.082183069853	12.6040310930729	19.8897177747977	12.2997719155219
187	20.9669958775043	24.5967802755851	12.2910863008518	18.7853943241401	21.3009469403889	24.1645649796674	11.4145179743833	15.5734403472476	16.0860856482678	16.2875639217988	12.8504106782069	25.2422298786468
188	23.8099149869434	21.6424136109259	20.4012961649343	35.3618537668749	42.8416587346681	29.2860006488277	12.9568843171932	12.4062834720903	14.8899763407104	15.439361431744	31.225563425134	23.4778061607582
189	18.5427143500291	27.7313874504258	22.4177252348046	23.8985829965463	38.7162880799605	28.6235322082497	15.0665715798921	17.8535536080336	5.04953389528535	9.53361937939525	18.0082343980422	7.1169977748124
190	14.0245915078928	6.57861395380501	9.67127154318608	9.87899993403445	23.3457339696154	22.0713402278732	11.5931169415759	8.2494007451904	5.40523551072912	7.48675760882661	17.4428767124907	9.8606294399438
191	20.7840201720357	47.145895291382	19.3940707318856	27.9378480668999	52.1345139290035	49.3923615808295	15.4404684372275	36.3334689684776	23.7805013354768	10.5108239728715	30.7319066503814	30.6618958519609
192	18.6795405893961	17.5295920391933	10.0775567327994	30.7240029404768	43.2962342474684	19.6449224424632	8.65168968980534	10.2283847561644	12.4169991483544	14.8227633840058	22.4116452735424	11.6067947149222
193	10.3819888104725	30.2551450655336	8.74463598434116	13.7541845648706	17.5312857655062	16.1977468038388	14.1482897469418	12.6290362501393	11.3429939049614	9.19031664632456	17.2610011512786	20.1132223114774
194	23.6052817863144	22.8988319564425	18.2617581010495	22.4222453947102	36.5411171610574	29.0623934899824	14.0108494116456	20.0105089054303	15.5486198647720	21.0624340070158	25.4306346129660	15.4616893624621
195	16.7794334108588	9.34862547133541	28.1212888935604	31.2022415967164	18.9086782283701	34.2501114512381	11.6170774791231	18.0466319199087	18.9968664841001	7.72840359532631	21.4674890067207	21.395172945223
196	22.1325938698256	16.8663435659808	15.8739319199813	21.2758128284565	35.3355262685385	31.3834401611632	11.4229779131859	21.4034680847309	12.8199059307020	16.5170014129732	17.5444838441806	13.5542867847323
197	13.6071636443905	12.2707098319054	24.317816385782	20.6499457127252	28.5451148234081	31.6163892772953	9.03078202275616	15.2390144016758	20.4775218519269	18.3722863009760	10.5573549176258	10.4005761842142
198	12.1887999060889	15.0644472583772	13.3308927132933	18.5226836244572	19.0269708319584	37.4768729583087	17.9582989079967	10.123845891629	17.3583286496983	12.0556744024209	12.4722741483736	14.6540347002511
199	26.5180318477616	41.8266103256986	30.143950110487	29.1564755492472	48.2180562652816	36.6285847220733	13.6538452213570	28.4618140212447	22.1181379707402	19.0021620484980	18.7799703470190	15.1411277356930
200	10.1174010109248	21.6085105252707	18.7971241138714	23.5928737414635	26.6589788457807	30.9432290564412	9.27000450094307	10.5008076772351	18.0551320562736	14.4638147441368	21.4378535050916	20.2336482463421
