# Supplementary material for: Simulated data from a genotype-to-phenotype crop growth model for pepper
Source: Data Brief. 2021 May 11;36:107119. doi: 10.1016/j.dib.2021.107119 (PMC8165395; doi:10.1016/j.dib.2021.107119)
Supplement: Supplementary file 1 [file mmc1.zip › Full 100 GxE datasets/100 -- h2 = 0.5/-498146706 200 0.64 0.48 0.64 0.95 0.8 11 GxEyield.csv]

	NL1-15	NL1-20	NL1-25	NL5-15	NL5-20	NL5-25	SP1-15	SP1-20	SP1-25	SP5-15	SP5-20	SP5-25
1	12.6235324738326	15.4113382973071	10.1141094746115	32.2931538197654	23.6865533524648	14.7395528979906	15.0267304331921	11.3339657937735	12.7643272420143	16.3012155237671	20.7480081986137	13.7902315394260
2	31.4707030803377	36.7772119993826	25.9526671986571	30.6018818629669	43.1475961569127	25.5979699601265	22.4750436255430	24.6657135748303	21.0952281394887	17.5493207576135	25.4267329237001	16.4646279776788
3	29.3172257157779	39.2909072668628	27.4022813241335	40.5499196324342	60.6507841486211	51.2080540981453	23.3481686632410	25.7516965630558	24.1854806251510	26.0906736107848	31.7216113539424	28.3490749201703
4	20.7427875938539	31.3549347281862	20.7412089219178	22.7633897403495	35.4582441482871	20.6923507901543	7.90724597163735	16.7281132206554	15.0973400255440	17.5232284358461	28.7855663371103	28.1818360325619
5	12.5505436086128	20.9730626544065	20.1349781085718	17.6703265064942	25.6136021990720	29.3672048754277	10.4802218338418	16.6812175599188	12.3451101294087	6.9312778386477	16.8581591190493	19.1047475105061
6	23.9591828905183	9.08108752229597	16.2959433604106	20.1712913663514	23.3730681984578	5.52217224420047	9.6170791921111	11.3163547567803	8.16187146840853	8.70830212775132	10.8121903196955	13.5096997961917
7	15.8359116619922	20.2269384227900	31.6690344749629	15.6374453515604	36.7703568059463	34.2305784028151	11.1188705970709	19.3420291944085	14.6341582643380	13.8449623249476	17.2921013957755	18.6033487823233
8	23.8177064141527	34.1299448102435	14.8237499986151	34.0352265922179	37.7444937315515	24.1003137562552	13.4071110824196	20.4798074826100	13.5412581351867	16.3741744462502	38.5822117438875	21.6250460985878
9	29.8481249492202	20.1929407233044	26.2466848819041	17.023244078005	31.9983940030092	0	12.9850754649775	10.4854796791964	16.3478554166755	8.3488042210659	14.5912099017562	12.4158719630941
10	16.9919618967134	23.3512778171635	9.58770744689263	17.5479482123310	18.6037805420289	7.60512873068799	4.76475376758583	11.9582208292683	0	19.2812180286644	10.2721769697860	7.36479665796476
11	15.0680689775747	42.1804194528766	24.8601652628769	36.5467291982678	53.0703430278653	25.6810574779833	13.9015183704198	25.3917551887017	26.6433430900121	19.5075705460947	18.7830706876218	19.0090811714376
12	7.07105695399908	14.5762071486735	23.8195255354311	21.1510086044628	32.9492258551374	7.87756365960198	9.63299205589997	12.7130981771108	17.6807714921315	4.52974840758328	25.5651100819270	8.23921000116148
13	18.5076088096469	33.077568921608	15.9271572460322	31.4379962788110	31.4384966615274	18.8471219505829	19.0605040260919	15.0435125294474	4.85445835864166	16.0613681963744	26.9860604720840	10.5075829398913
14	14.9817947022426	31.672252162991	25.4779417767288	13.8799831437269	35.1321258969469	16.0964673042158	16.5087082466673	23.6125150972585	12.3877586865608	16.9423998330204	17.2270651684443	9.85607034574454
15	25.5358865827727	30.3499840783819	22.2970607797457	25.6636823572309	36.6318710838732	24.6737865894922	11.0236847726893	13.9331433887174	11.0789053086024	11.9984611836615	19.7710454693890	16.0158737907371
16	22.9784401388293	24.3209876867720	18.3377043413286	27.9583756320455	31.2714148292249	21.3434696652554	15.2169944031480	23.6536546710974	17.7063681187787	14.0038124339649	26.6838993061729	17.3282225501495
17	17.2156445886332	24.9525432017033	24.8542531966428	13.0324840937668	33.4807361819772	34.4509047984881	11.9415207400468	10.4174150040911	14.9048156620014	9.37148726009394	14.7315896697385	20.9229669409946
18	35.246323720943	50.15867416335	38.8977305016069	28.7773696537375	38.5032320168245	41.6271150691534	21.7031837819839	20.4334027101957	24.4514248368331	21.9690405214507	19.8832011131147	29.8060786914285
19	28.3671622082602	34.3469570168112	28.7107550080104	32.7002163774606	35.3819405483589	34.8991071257188	20.8099690072304	20.3887173415462	21.8521193098821	9.91775218596961	27.1613672178119	25.5204824320376
20	24.6432855209018	37.2809358701018	25.3749231173911	31.6452487854803	32.0603791539233	24.3134431986695	19.9546473195631	26.9797398622851	16.3489090748129	17.2356103696822	19.1582005337979	19.6372079173412
21	33.9327893830432	38.0136133273455	40.2968758185728	38.8281072944519	40.4682222085847	20.7718164890956	20.4137155759962	28.5653939592860	21.8989184799463	27.9146962988096	25.7326344053273	14.7976488434342
22	17.4796762183808	30.6235908096314	27.0700306184530	19.1548955376833	44.4923515095726	27.5138462233625	14.7635157556011	9.36003377140416	19.9386876184462	15.1986592606121	17.8801031917410	22.2787903463752
23	15.4123089064959	9.5796214626337	15.1014831264369	37.9232618436151	39.5347609931178	15.9179380746873	17.1534198762246	21.1933887956433	10.5266605860695	14.3003162292857	16.8151072310673	17.6783384074399
24	17.1326446298462	13.1088581526498	29.2415793471740	30.3610011622825	14.7851137465306	29.8811135262081	12.5907096562034	6.29386504024908	0	13.1877753065953	30.2126994665932	14.8954720320057
25	20.0867938261584	35.0846934193762	15.2560449853770	20.9118108926536	37.3328108561931	13.6017349961709	17.2089818324823	16.6105129248735	13.7340057866701	13.5489203721721	17.3512402906237	9.2226895583277
26	21.1845369912185	30.0399455485503	19.5808155451727	27.6084980447019	33.9954607542737	37.0963141740678	14.2607381910294	14.0306437217092	23.5637087263151	18.2908870202171	18.2933858748339	12.8627667815572
27	19.1780039162067	28.2893943219141	15.3255413948101	35.9707281330292	18.6363424387131	8.13505510272468	14.0578255815675	15.8810659794507	10.5341313683395	9.8149082178991	11.3443875698629	11.5949002918151
28	31.8807075806476	32.760475394198	22.3185028720551	29.5089209747952	24.1934742633555	27.6094259098447	15.9516025036657	15.2413495088859	8.95126150617176	24.7216057668817	21.8821739198275	12.4726682891752
29	24.6529456189715	17.5055102881310	19.0006531461730	34.130074272038	44.0521630545466	13.9924043787493	23.473964048767	15.0144908016963	17.1834399649002	20.6668927453427	19.0730229288045	8.3809160136609
30	20.0836298011232	21.4491651257583	33.806830269956	25.241878694097	36.9167915553743	26.1459974817892	13.2582882797870	16.9687364142916	24.1869172275221	17.5127775717782	30.8439515626042	13.0310710808351
31	13.6835575037045	29.1727884814392	10.4593363595906	23.8659044115935	21.0421207066055	14.2688416180187	10.2782608967657	20.6576444084822	13.8363658004701	12.9600992672989	18.4643081303356	26.8915056468843
32	31.9540580847862	43.0186976995665	41.1809597500129	35.9537952980434	57.0430147261412	42.548134606308	21.4379417417266	27.9550083800192	30.1979070344054	23.0842853661412	37.1021841793447	29.3754966282457
33	23.7022908308187	25.6748456250933	32.5369548351964	22.3572445531631	40.3635030092992	31.0475538431140	19.0849803473985	31.3786439457547	15.3202744706006	18.8956238640755	19.3734025407347	24.3122252926856
34	12.6863503595994	23.0983146769302	13.2891924766778	11.1961585180181	45.4538157781663	13.7170926861365	12.3725432432616	14.829058738222	7.1138803936069	9.3293550253202	14.7738157760694	11.2756089708581
35	9.2888466043475	21.5075465139763	17.871296125807	19.2862369225617	36.7454986089796	26.087013436148	9.43906451850576	10.0258320437668	1.25371650541342	19.2717267455672	17.1302912933860	18.8066363739387
36	20.1314523081727	27.9199829430832	34.3108447936517	23.6692281529615	40.632228572812	15.8807286177381	12.6919921828405	14.5694742864480	17.2829350915676	19.2969998203636	26.0591944111591	15.9684829479347
37	16.2858279713866	26.4751455969166	21.0663655521924	21.6377901258929	45.983650227759	30.6791239907355	12.3847822169532	22.9052657471659	13.8235071973845	25.9676457681196	27.1948665114013	10.5999771087067
38	16.8232448836169	27.7971505356162	18.2086200552205	29.3074665590430	42.5501559246018	16.323352675517	17.4273274609215	19.8269441218675	11.6162726788702	23.0253398365508	22.1376944086690	23.0806155307881
39	25.8089356616673	40.3112076929819	13.2911914315277	19.1558682724171	41.0177067464359	47.9500434011729	9.62253638291654	24.2348534460185	19.0132853236230	20.7948903604722	19.8244441940050	26.5277791192412
40	17.1700461224099	22.5021881256919	19.4793009283481	29.0444653199653	43.8996729029609	23.2808548649426	10.3516904972254	14.1907500443797	16.7556030059547	17.3023479288248	11.7262683718161	24.3162083653180
41	18.298425770881	15.5085715622931	13.7745911673648	22.7396532196184	39.7468534162927	28.4042854567709	15.1961826759084	19.2101683219399	11.2311132061721	11.5986628250424	17.1346917041038	24.0193517087813
42	20.1951797909479	17.1971874261766	26.9981722994900	12.8146523866713	39.016809777644	35.7005695639823	6.71593521614664	18.8450286016544	28.4980744615648	15.4971916811406	30.8306584420141	15.1782599405553
43	29.3522507425215	31.0334018991308	28.8504189525242	32.5191049860922	39.536118826804	32.6730092715880	12.6975866085629	26.0170321491431	17.2144639842031	19.018432390447	27.1648718253965	26.2340839350493
44	16.8642318966430	36.5805200995233	31.648233237725	38.3121972806775	32.4658230100590	16.2068053449353	17.6024119569958	12.1486577478346	17.8878458289348	16.7649108445667	21.9268474575735	16.9935385696855
45	20.664932742872	41.9214791329279	18.6513630406693	33.3205101150646	39.9229191812563	49.7617138620962	12.0698726879688	20.1566663827204	11.5883175130632	19.445317332247	20.1763581873922	26.3990993911072
46	24.7361987302239	27.9466769160308	25.8217502820278	25.9913545221755	33.2647639591133	21.3259227428545	12.2483319815751	27.651763329286	22.7497667167224	16.9886132972711	23.0777183526463	17.7413062073531
47	24.1060954123072	23.5921110603487	19.1325476376923	36.2057431761387	30.5251449679797	27.8874920892403	19.5190718737464	26.4166408037626	9.12805084995616	24.0404846955331	26.5658060921461	12.6728263261152
48	31.3283285777436	42.4627855060732	21.6825009484643	37.6732354826329	58.6062386222341	37.8432584932168	23.2111125660191	22.5715575415285	29.1835413312918	25.2765095066139	39.2738417959576	28.4339647640797
49	29.0082592420787	28.6815201438779	18.9012770526443	43.6807528011326	41.5312973921089	24.4442094789187	18.2023030001313	21.6870926477116	19.1629610886303	20.5932345180084	29.2679133787185	26.6304560859731
50	26.7559294776656	33.7737280219471	17.5052856327516	33.7058117410253	31.1940344847381	39.5863785813265	17.765220145877	27.1639589806158	13.2281842033358	13.4185468798207	27.7300843491468	15.6739420455423
51	21.6404205205323	36.1319196317652	13.904761943457	15.5933486143753	48.980451513514	20.752885286379	18.4191234571690	19.5387249922153	21.6048883029769	8.9744380184117	21.0057291844869	13.3926212586441
52	21.1920365982342	27.5913199984337	24.5412839532581	17.1780973633310	47.6329458754285	20.4503242689872	12.7242933434324	15.4073204665198	12.5653387533230	12.5784660307026	23.3296260333499	30.0419262230188
53	21.3971213419370	35.8882211800782	36.9653568394914	23.0348049157227	38.7087666500937	51.0442591973089	11.5471790101662	17.1790381305603	17.7037186774988	18.6446098216090	25.6806870052343	22.3715009634259
54	19.6405485789902	29.4136437220986	21.4865950404111	29.4878666222319	34.7983734024708	15.3522047726678	7.94891573120857	17.2895615557866	14.1004462687616	15.2004875508762	23.2265558180859	18.6338643954131
55	30.55858338035	40.8845539524421	29.6649069198965	32.1373853827276	38.6322061986631	43.1429884365618	15.3014803912761	18.2648002999332	18.3442242456559	17.1518495804368	29.1394938207605	23.6752178301459
56	32.6815675411386	26.0830295535146	16.0812206207297	29.4611647296606	23.244992641854	24.3844643979227	14.2461815016966	23.6806345334084	21.2869119344500	18.8683205833212	23.6250231200819	27.5051919473654
57	13.9218630264802	5.5606173483001	13.0813393551134	19.9095178753493	17.3161463150403	21.9793286381826	11.5710327831383	8.31245874484666	8.77708693674307	16.2408492264822	9.6103883127526	5.01304583632526
58	27.6976565078541	37.5655289351367	25.4833298773375	31.8875922899815	32.2539021816633	33.4496312377728	14.9698276479711	25.4088128775656	20.7334734244835	18.0656993650334	30.8022792343785	26.9220653271473
59	18.3106380571611	19.8752869784568	18.2132785701177	23.5893862485212	19.2212024480844	14.7395134691733	10.4928376952362	19.2177796741787	15.6622605878554	18.3263342799347	22.291692159305	2.91783726624557
60	17.0204917037455	17.9377699734477	31.0818859173221	19.4217214392193	14.3927731081621	32.3688569937839	9.36315560987404	8.94280297722903	24.7835886771758	12.6346075625931	28.7201102501219	7.2720143996359
61	18.6068770088199	25.0906173538388	18.2154188099768	26.9948430020649	35.6566419033007	20.5367302887325	11.8297570122414	17.1443247981285	19.7973981199446	11.7979125746295	20.0457698137273	8.7339334889478
62	30.7072717646057	35.0519361175312	26.8678942913693	38.1918704615206	42.9278058261724	34.7990901045535	21.1261608585247	23.2795601861779	16.5921035004253	19.6092481545362	19.6750324886201	19.4231658261584
63	14.2828092309263	25.1809424103535	15.7456048429491	31.6425739482672	16.6099522809560	28.5563851111011	17.9894387289490	12.1455609874801	8.82430495123077	12.2220779786234	11.4880035782862	10.070409557805
64	18.7614184491741	27.0296636205646	16.0666040751009	14.1568004090144	35.3345960196988	19.5315946522099	9.62878841549368	11.2163692061567	8.85579909933863	16.8708159292348	16.3926351736185	9.19222180564844
65	19.8299908625175	40.8171148301345	17.9486308607958	34.4309228183921	28.0580193391457	8.37528421077953	15.4423150087829	15.5039400412526	12.4655387807840	13.6371857601944	20.7452480357866	6.56763768155887
66	28.2264491854411	39.6491138004573	32.9614772514932	29.9065203049759	38.8114979360325	51.7994206278748	20.3454143530518	24.0251736216287	21.0694329646129	21.3409060050168	24.4558975870476	26.9201271661756
67	15.3317418926994	20.9005090080805	19.8698894955432	12.9916165853611	39.2474813413244	29.9078256451759	10.3204157309737	8.9435128084825	8.36087788138925	7.8662582118097	14.3073134399049	25.6982165590728
68	25.6818060857325	30.7344266745202	33.8518884512645	40.4463512297944	42.7126946992879	40.4175885689242	19.6795392866670	26.3893671731571	21.5727420753321	26.2657418430709	24.3114420793708	29.6525619482005
69	28.7522682387352	39.6119062317151	47.2935567086119	39.9973094003238	48.6131172836224	56.6043884614361	20.6995953893418	23.1148414723566	16.7549301688547	24.8592189107900	39.5792571521892	32.5419998176273
70	38.0737006160546	43.3998378843857	32.3293383159825	40.6092799038452	43.792978311677	45.754996456363	17.8808656504095	28.4054556844217	16.0519684636962	23.6793386386810	40.9733375607945	29.2605375927572
71	21.5946522931633	25.5805454649172	34.1534027785408	22.966334227277	30.3259328282586	42.7966884866826	15.1446990149124	18.0185169938187	23.2274407500636	9.75550152289758	31.9771271942333	26.8542825667146
72	19.7788269029628	29.6934128979517	21.8791937298055	17.7044676577125	16.941463359246	24.2187234390476	6.50906482656371	10.1922656910689	17.6581560340971	8.61867798883127	27.2940178810002	14.6423951630304
73	25.9011007909454	29.8609944644674	20.6051339539960	30.8720178862725	31.8649707690576	27.6594970190884	15.7672533905814	21.0548421960148	20.3124038934493	19.2487236228190	31.3356995254294	15.7338231410597
74	21.6397734458659	33.9397429036949	30.248329545092	24.5948292636765	29.3511940088051	33.2831359939999	13.2234693672455	20.9376558358113	18.3614530849099	15.8845946569115	21.3597902189471	16.2457723000277
75	20.7450021702822	30.4218759711372	10.9594320498059	31.8206122038146	29.0247392352768	35.7517498328766	15.8242512452422	16.0876265500340	11.3524997474862	13.0301431418682	19.4775427283373	13.4523715234096
76	30.2313590261392	60.0419884961401	38.2214406584061	30.1555696382655	49.2427543109376	41.5908135285503	15.8959291183085	27.4161441778008	32.2495500235255	25.7313615931328	21.476723734227	22.5970750900290
77	20.0846540847684	26.7342890065916	8.22862180800806	28.2612387916481	22.4810163423629	19.6772769745277	19.3139230377502	22.0674782874499	8.6526166251604	10.2636347280483	24.1172433628462	13.3251379397332
78	11.8343181294574	17.7903034035014	27.1974662017347	22.8169006528442	31.3512534514376	26.6866652366744	11.2676008067848	19.1139998510826	13.7772229761838	19.7768984363784	18.6233166939882	25.7853134564952
79	17.2490026245672	26.8337323316464	22.3462091065618	24.3098299290764	30.4495141594153	29.7233662700660	16.5781694515493	24.1513900314717	18.7155734439926	19.9886209722444	27.7647599843199	19.0601771139822
80	14.9158563681429	4.51203974023633	7.62205519753172	16.0956007464287	18.5342552734554	35.9812132344098	9.4670618369066	13.0160342380357	8.78463243134959	11.1328735083479	16.1137569663672	14.1853347887487
81	17.2481169328665	27.4811063303047	23.2514187455372	35.2575668148699	32.0813911988354	13.1585703167734	8.66089934888434	19.6151489235837	11.2927286265046	14.0310378777966	16.8748446119893	16.6473847748843
82	24.4447592786450	34.7991610406746	10.4714363025038	29.5441239063613	28.5857633416291	22.7771271493822	12.4213388745861	18.4640809944576	14.3146149867257	8.83699588760204	20.2559886985642	20.856998372696
83	26.2157509223627	33.0136022144588	23.4226334682758	24.3398518313116	39.612871527598	47.3678694362574	18.4207697433397	28.4327510353810	18.304358676547	20.7648616618955	29.2448684820758	21.6599021800682
84	22.5546310040582	29.4357181180851	23.1474739469407	32.4779227699251	44.9297605618757	31.8268209288855	14.8284627249372	37.609239456054	18.5691780315667	18.5085718372490	21.1449814297524	14.9828395830465
85	16.5809687224324	8.34506547659684	14.7217609019519	25.7566604138758	33.3004310608292	12.3769653629730	12.2807851537497	12.9316702968195	13.1619547411678	10.6708758001724	11.5704385896048	20.0944858357399
86	27.5727999816886	39.0692942030782	27.0312233007091	31.9825804323714	22.5631183200569	17.8970976885734	19.1743620406089	22.0815875621302	10.4033838255771	18.9344412270233	29.4458774921006	23.6454155870461
87	15.9002926281374	29.3803446761307	22.4592031549334	19.1469165748469	26.4439944460005	26.5100869190194	11.6429793266990	10.5333141819716	17.2100159627371	12.4803693856162	17.5255374012367	15.3917818067407
88	12.8741755733340	1.41713256053423	11.060706816936	17.8740935576236	9.01807221789014	18.4613627688834	1.97744192964172	15.9545902712759	7.1139720602875	7.9725408403605	16.5059002133316	7.62689956976087
89	28.4163149360101	28.576363780328	26.7569526276227	31.5510999559223	26.3337413972292	33.9596479775219	17.5714434821589	17.6369993720222	19.0034704526269	18.8381003989685	23.2678814853557	29.3695682170101
90	23.2347879169939	45.6689131299091	6.50152946010431	38.6894334065011	33.4972089766989	22.0793652690381	17.9068259533336	19.5718788385258	21.4896247967055	24.4026862155448	33.8477383121787	18.1347229835
91	17.9717845654263	32.5663701355604	36.7538944159762	31.5812545628288	47.6234749993146	45.7927376153664	14.3307398757534	23.2670032916924	15.5489517168122	14.9669638994598	32.7278694451907	18.5542935613549
92	14.8046824317773	28.3194291628822	11.7603902766423	21.0746408462102	37.5126088513111	33.4501922895401	12.1016864648095	15.8672178310392	14.8865804862746	17.3146226672008	12.2946912817096	14.2166110190974
93	20.8973933904838	33.7197500702359	21.5553412024041	30.4375523791997	39.2885733115233	29.1355032688879	15.6248685105103	21.4090337835122	16.9648561489364	16.0386405169474	26.7872942829301	8.48097010151198
94	25.4367440238885	33.8697982068395	35.3164271744204	29.5930523680101	51.9097791116764	25.9868793257093	14.2089717224744	23.6891051507959	22.3091451134247	23.1249198045638	28.3089311414183	24.6475453016066
95	14.3421098281956	10.8221239894512	16.4335336466342	17.5905418270732	40.6909005382758	25.1407897058478	5.76266679031033	18.3274279104435	11.1343795550523	7.42246583281286	19.3258943123497	23.5997317139707
96	14.7547869986037	12.6927029710818	20.492191890551	15.5304631726498	32.4638232919057	16.8358620500555	5.21509906107087	11.3738097081640	18.5639444974119	15.4284296547349	13.9629262780865	9.18709826526333
97	13.8701441006747	24.4615290377103	14.558685481001	18.4499932171408	28.3238845520994	32.3002844097133	9.66943762256655	20.6810669251857	10.3159493654022	15.0088826161209	24.8710864588849	14.1997413944280
98	19.3727442422758	27.2057647781473	25.6009390000957	17.2439193953050	39.4630383658423	29.7862673928034	12.7156961629617	13.7504697741712	21.3493690752006	10.4312819229146	20.8984650739253	19.5914923641173
99	20.3872037516416	25.0853982646072	36.6593858053994	24.0142482588949	38.9209088807908	46.1288603578015	16.6429718978127	16.4465706242641	31.3254802157209	19.7219875905863	21.3735467907184	8.77907168380025
100	15.9827329911713	0.161630272883752	24.1006451873199	0	8.68840385973012	19.1570822301998	4.63970774701369	24.4999963902575	0	8.37793227918072	19.9037128769064	13.6473401237852
101	10.3809604649968	0	27.0570651264677	19.6694288487887	17.2226388066804	29.2154906499139	10.9369072456171	14.6632571689742	5.8644479536536	14.6333489138035	13.6554996776501	4.68746210343106
102	23.4867247272060	27.5239240237950	28.5054309229767	25.3385828656557	43.5931564172807	50.5116594212765	13.3763261827056	17.7952332770739	21.8595115368465	23.4360247488408	22.8871865969333	21.7375810962199
103	23.2281902934917	40.2411136217443	44.009134939767	36.356276671077	42.8430686058286	46.1850150898888	18.6893693617404	28.5667500078088	28.3327406695036	24.0219503008604	43.0534974906504	24.3000336627567
104	14.7875525168944	33.4081374439559	35.0562086985315	32.9150792764223	41.3850395361097	29.8659498613376	18.2212524016014	30.1608165661128	22.2084833727087	20.3666541366523	31.575934260729	14.3927323244833
105	28.9980443699845	30.9319201152353	37.2737013602414	44.6246044066064	39.2748100800403	38.6294464632025	15.2207147397890	24.4974765783507	26.7696988481069	15.3635918143144	26.9577305898101	27.0941240790553
106	11.4333469471811	9.61869651286325	9.049858632413	11.6993953117662	22.7326440574153	5.39392821272584	5.6563104675341	6.81871637579327	7.65133855478186	10.8502848732619	15.1058824356709	14.6216275665202
107	11.7951452652532	11.2433500908695	17.0473033191789	13.4678830992437	15.9324414877609	18.1693906683810	8.68835983919862	1.97376169874725	10.4272831627639	9.45789773592372	15.3770834949859	6.02382132035385
108	22.0815866463704	34.9631672391428	29.8141805419673	25.4885677941914	41.250651940456	23.1493955865730	15.8928771549202	19.8211096349870	13.7364641025718	17.4304015116624	25.3006437205932	20.6655850356073
109	15.7058537350049	22.0739187733365	17.6929361002798	22.8405315206295	25.9594171610146	14.4798396164672	16.8538034735096	11.7354954278176	0.612418266051789	8.40184372714447	21.8797145604081	12.2791862242128
110	20.6272669462635	40.7481186322357	26.4277267089638	23.1254241461262	42.6140575101385	46.8420565274812	12.4866339728256	20.7449404806473	16.9734032268603	19.6840413764265	25.4963115893835	27.8737810704509
111	21.4963128662519	43.4531640027759	32.2500984018204	30.6466351653967	39.7118592137815	43.0285642384416	15.2033069543889	17.6790924814234	20.0304594439480	20.4179781571529	23.1328495411574	24.8940721203058
112	15.1147433790405	30.3001108021046	25.1640089142833	18.8869721351507	29.4887797760972	24.3347589463322	14.9470797718105	22.7745061385271	18.3968766799533	11.5393441227237	22.3711950778865	7.6008010230969
113	16.6735324253326	30.0272581536568	24.6412427253761	16.2522313450913	33.978665136371	21.2644430114485	6.34815029076669	16.6401485373647	27.5870915642727	15.7582879953808	23.6002632393535	26.0310893869539
114	19.3276300697791	44.6036082529803	15.8561170176581	17.7376893906022	45.3034364532105	15.7804109104081	18.6681446315682	22.3953017565509	18.264021153453	18.6577082248318	25.2353737191349	22.991518917399
115	20.8154346403516	37.4519967616945	24.2277741946106	24.1805443913446	32.0771871136023	16.3374618132957	15.2230942888808	11.8447476915256	18.8900053923576	14.1359872043046	24.8681677634718	8.37400648899499
116	12.7438738621807	13.3657919036983	6.78093768614494	12.0919153007433	34.9121639864154	23.2485624270659	11.2852802360597	14.0274245384200	10.6067856482274	6.57964972382011	9.89988538070835	11.7621396276792
117	22.0220795712765	40.4089430860016	25.5906133589018	28.2931960781828	46.1329922307825	24.2822321110573	13.9220887230543	14.0827390011096	15.9949138172548	19.3413500981415	26.6723311847030	25.1502891891748
118	24.7827075602702	37.1328611379948	33.2370828157266	38.0072345823707	34.6627689416745	30.323092683669	15.8611036324045	22.6452445203176	17.8534120651156	8.20058306013317	21.8335237915091	23.6225600180951
119	27.4317739135517	26.5066984424362	26.8698059482952	27.5516000038315	36.7183032515134	31.1806727867828	16.8709267060579	11.0995992330767	26.2799345910133	15.1589021311828	20.0790323501511	11.3695543326591
120	33.0948765051209	39.9735680645624	30.3113243394643	40.2224684987389	30.2467489210405	27.3006949768010	19.8983441265594	21.524037409093	25.8714660761004	17.8581168102894	17.6306682654914	31.9765104274971
121	21.1443089374475	23.4739450909883	26.4457891738158	20.2608495661695	29.3501785025702	32.2914209705546	13.8258792713775	12.8081487580583	15.2951655462960	12.9216472733213	24.4885284601157	20.8285001721883
122	19.1778057907779	20.8038473940360	25.2378735178025	16.6904471364196	33.6266535777347	36.8436882084535	13.2002340331868	18.8310478769388	16.4324154413185	8.16344560607853	21.1637965169755	19.7685701224815
123	13.3133521040452	30.2681553915112	23.1955451704027	33.1101819207911	47.7216096123094	34.6356507056617	14.9802578090279	17.5019196980885	11.0830597568099	16.6063330857808	25.1169248240062	18.7589315243627
124	14.1033379792031	15.4467150620074	11.2629565668993	26.9235492109271	29.9391451807050	0	12.1154784033635	17.9132769059760	8.61621062214996	12.5390875351441	23.2749721348940	11.1763221861231
125	23.8153719240131	37.2760076177556	34.5595930456866	24.5799775306447	50.4697677890322	24.2960066422246	14.5231042297864	20.0676560030602	19.1360382532600	23.0579094092636	30.4118874490742	28.3616471500875
126	14.2710723474689	19.9417338101304	11.7617443486824	18.7703683978514	35.7098320342694	15.5848219744657	12.2020120540378	8.28496520618167	18.5497242169658	13.1861316934532	16.0312764640230	19.8494270714895
127	14.8112513858729	27.7618050755585	15.2791425981647	24.4913814251561	30.7376032808239	25.4808978414846	11.0785600354444	21.6705927819823	15.3704581864093	21.5743508490102	19.6406362775056	11.0494608441201
128	23.709403221178	22.7415932919717	6.56774249146234	30.8438505361201	34.9870021975489	33.8929609381734	12.4805568612545	15.2858754251221	12.4661910656262	19.3098998573279	27.0943363746259	11.2170458367484
129	18.1778239547972	33.5017585688644	18.1147883770116	26.4372114222227	14.7270299036526	19.7482791853384	12.2524137516613	12.2423708926679	5.26127516850197	18.3347622634037	23.4715463957299	15.8220225397405
130	28.9963721117069	42.0516608422793	24.3753399831844	39.0251627472037	52.9483297680079	47.1056817770639	15.6099810510066	21.7449037833002	20.6276560769653	19.7612908982279	26.8911502410515	29.6073249506344
131	23.9812573181137	36.3236745619934	17.7376069991448	27.607412590382	29.3620844545082	29.4011393258930	15.8190520643712	15.8896271471285	7.95422118935642	18.9236810451286	15.1080614230917	7.76077291474664
132	16.9439052763743	37.1562380668568	27.6654789250978	25.0909615827855	54.433652023107	51.550942923433	15.3172964458798	26.0270227120281	20.2837796881665	12.3970469638940	25.7976506278506	27.1853168373563
133	15.5354537369777	13.3668090743707	13.0003707436557	17.0648628801027	30.2482176153973	17.3764851156693	9.39891956048171	9.17364651506848	11.4110464049712	11.7569481270691	12.4235556992778	7.13787492893497
134	23.3328238967651	31.4387505822678	20.7265013992807	32.5256440119304	37.4091818011558	22.9351423636457	14.1538564275729	10.1068035054121	15.1862671481060	19.1293397949933	23.6853568853378	14.7166066330474
135	13.5056058557566	12.1210521611392	4.9335688352541	21.8215306194705	8.64681711916844	28.4618459368089	8.2969459093238	8.7415545550857	10.4295782145400	11.9197184395421	24.4030944650416	14.6471930687239
136	10.3260273386934	22.4479773969463	15.259898085334	11.5943889341609	29.5724231064695	5.16396251787437	11.5987355559223	25.0516021421690	11.7627613611046	11.2875523715326	19.4872472675868	10.6249091537702
137	6.4688099052422	27.6716314267609	25.4321804368132	25.9389119395453	46.1974451600412	23.7485731428927	14.4745169464435	17.9364000029194	16.0122637315451	16.3349114557451	26.6718101987479	24.6068532130694
138	13.1128991764163	5.55002082067304	0	15.6793542517616	10.3550948203863	10.9286306476026	3.37784033971647	7.8148679490301	5.00737354893211	2.80259071011191	8.82625427491742	10.2550187171833
139	21.5263062578791	18.6674583788771	26.9892602429105	13.0448964730839	25.6846854263362	22.4404028879984	11.5254295045144	24.9252198498847	8.5191294769168	15.7677262121468	15.081763691183	15.8554464474032
140	16.8125303615583	23.6792679722011	14.1408153495767	31.3255986275744	32.1896878269055	29.0903101761963	11.9358988102832	16.8893268070825	10.4502096122526	15.6169405204534	15.1300228601492	7.7856534108789
141	20.8322102834544	23.9197097364996	9.27944149801256	14.3783571135308	21.7618305468103	22.5542037440268	12.8383435904233	15.96058840308	9.57167702257261	16.5979388663797	7.93792628393177	9.52210357305295
142	11.8716669507498	32.1231997539172	34.334158898055	21.4594013790265	25.5736793200538	30.2923507644336	16.5623325072881	13.5530435534860	30.5104308165942	20.3208991524768	14.2434146019256	17.0434877393113
143	14.4335672661758	16.4237480401016	25.0411334899244	23.6281919981264	34.7746363790375	31.5089396983668	16.8207393115446	13.1580440117037	6.33869326993343	15.5225911847249	24.7634532429732	19.9473556516116
144	19.3796044279142	8.7806239112946	9.7637681749698	28.2332741862809	13.6918174091888	6.31425211497118	13.6078190871175	18.7108104970514	0.642509731517086	13.8914961441265	9.55388638886677	6.31621485344724
145	18.0256392412794	29.8514380401362	15.1106103501575	23.6862894365455	29.7883928721975	38.9838263815056	12.1583970704509	17.0776396310287	13.0369011609660	12.8862725532862	20.2301259397711	11.1905643917932
146	23.0967358714873	29.1020009138206	24.2308102858742	31.6423203827683	43.6818254140365	42.8693817431476	8.90513889443453	31.7620404750285	19.7642025790778	26.8698230734219	27.8120467682934	19.6354726048988
147	27.5926838701024	31.8053770789075	21.1385363144428	23.3884137507758	41.9502544221757	36.2481950232614	13.3697680176875	18.0008880674014	14.4228186957252	17.6775290232121	26.1315980198395	10.4413800656697
148	21.7991498098383	30.2072058545657	20.5678604182804	22.7194316695688	34.0602212560337	25.2910482337766	13.1698358084616	18.3550439370095	10.8733088646489	10.7647696122579	14.7269007838302	19.8920080378086
149	17.2018121849109	35.974413059636	19.8498622095242	27.7618071815021	36.108656835659	42.4344639332192	14.2286383507139	28.7588882621998	13.6760871702048	15.4583864047576	12.2497454280552	21.8796364582075
150	13.0731604821898	24.2797842295958	10.2640902624728	17.8805413794446	33.2074204986799	16.7513235496855	7.80489488113208	12.4127779298548	11.4059225877313	11.0606216357396	10.7552067033371	6.58405282336323
151	29.9073325710053	29.3800677940649	17.0530598990375	33.9336301775677	35.215298293849	29.397807550487	13.8223214338421	18.3123446785607	10.6026458066421	12.0680849733112	12.9062419152885	17.3867986275016
152	7.41540204642063	15.1001120530918	14.8869650366486	15.4012243556513	29.2255643843219	20.0876805450405	8.19011049947646	6.96279739377112	19.0965232672958	6.35507434765205	16.1777061924809	20.8667692070601
153	12.6697031119840	11.0207194387318	20.6593445893759	14.3119041986367	17.6689298013665	12.0568560598405	6.36706976030122	12.6167021762254	15.8632299009879	4.22194123013476	11.4944747895382	12.1851030620911
154	19.3785955235911	16.1944617141165	20.7488579806016	20.2011497570467	41.1637197159747	20.9623671501557	10.3736518112776	10.9428529012137	9.63584554553319	12.8822698904588	19.7515578261004	17.4506879819118
155	15.3859180969557	17.7248705305470	12.1417890820877	30.0578843307661	23.8859827367636	9.50731234956386	12.6213247532627	11.2224592477996	7.71172976793733	7.78962296411723	13.3202503827536	4.26357774404533
156	18.6082615742615	35.876882578386	25.3045180611695	23.7363165439177	42.5312939156331	24.8074741531941	15.8700947078093	25.3166440439723	15.5904374874724	17.6776874163992	18.0952144255037	18.3943291775263
157	19.0505835465727	29.3197766364299	29.4883356408635	30.3368861646517	39.9217601647219	30.7804680113895	15.8620240692192	19.2758031928926	20.8792991088164	18.4979672330496	19.4941327414218	23.3016495146974
158	23.6541546722656	38.5812128165009	22.0821650817833	27.3059906832825	28.7122785427237	24.4100433683485	15.1246746462374	22.1826941425586	9.89434695905078	19.9477983995729	18.7668964681215	18.8056647781968
159	24.8272213510729	25.8123559339862	15.8124715098797	27.8454373855310	32.9608195748519	16.9524735567848	13.8758355262175	15.8550440780691	24.2627149369772	16.1157549139524	32.4046337920808	16.0247246051396
160	16.7918793584929	6.64744964137257	16.5942479122893	29.9443164915595	13.7305303889794	13.4774349277039	10.1285184901517	8.8863971231258	8.30801630601242	10.1097282253232	8.77873389738407	19.6232868771390
161	15.7740873431459	37.0814208540168	28.8926353254799	31.6287324391316	43.7187217849997	31.2574942346387	10.5965518889047	24.9366457642760	19.5103687067907	10.8938405072410	32.6656946060488	25.0779002041122
162	22.7232976106751	23.8847297979217	14.1535680672183	25.1370092340271	43.791558427027	43.6123557988195	18.0035608943109	13.4227263787878	25.0544635342279	16.2898474701888	20.2511492792846	15.6007492737096
163	9.97345410165632	2.09601847252828	19.6036051558950	12.1474221720140	16.4391133612665	20.2977765005368	8.42074974094742	8.48676378306672	4.38158529450435	7.15531847425134	21.3313632216393	13.6395693981899
164	27.0612472430431	49.8045163083702	16.8343782866442	44.0903430765718	38.6468423602378	25.5888709550798	23.9735631810817	23.4913766234579	24.1692074922667	27.6646038044358	30.0840086795579	20.5470937276957
165	2.49537510550503	23.6064719092771	35.1101498254923	12.7702065746001	34.9759136861711	11.0070561515970	12.9496896600515	12.4582578433832	11.0889956185181	3.92650361609810	23.27303403887	12.2045701541171
166	25.0960201450229	56.4963614177446	34.1083809478145	36.1340219024509	55.2006389345733	52.1602888487746	20.109304161104	30.6553463126353	23.8591495179627	22.0613187517429	30.2702033152648	25.9338553187138
167	19.4880827141114	31.9041503787353	21.907119104137	38.4971638462756	47.8113455911061	31.1516963805958	17.5201410843556	16.8005792975869	6.56104088550454	17.8555152610983	22.3634129798576	23.0212231043991
168	17.2991109150901	34.1247153805473	11.5739562332239	35.3112334823930	47.8175311395582	31.0643848999911	15.4799032350854	19.1457033851029	13.0658431721221	18.9473940717309	25.7330332236755	15.0272791952447
169	34.7817765363293	36.9171054229968	42.0479110146845	27.6695107702484	59.9430580232274	41.2313152709893	20.0235917466643	29.0538237686714	15.0968261252321	26.2102998427747	34.8495106303383	22.4401531755344
170	16.0243776748033	20.8001571644856	21.2606034691535	23.2053449953583	34.9864882924866	27.9282675389649	8.36545630315358	21.8129875000494	8.52761442733834	16.7428843555622	20.4510909950793	14.2762775097005
171	15.0690758699315	31.0181807044116	32.3805199929871	25.0029832788346	42.3133167496476	29.147447080748	22.6716434903417	23.1454049921387	23.8668636226394	14.2144566028467	32.7376351656264	17.1685983982797
172	22.2725527824499	27.9012651893166	12.0341675257245	28.3631080828500	29.0017791841699	12.7427586300754	15.5396014020593	15.7842343819222	9.7699250887077	20.2206875963311	18.6948303365520	1.86727547383411
173	13.2709273794454	21.7201854603087	13.3330518754025	15.6938087430790	35.1777656105463	16.5034208315012	7.9286191020681	18.9127066840217	17.6233040917724	16.4373830425696	9.47123810334182	18.9884931335142
174	38.8956043980865	45.950080705958	33.5295546350341	36.5296329570941	46.9520594576645	45.548946687054	16.5029875484969	33.5981917142883	33.7713121939584	21.1349520676964	20.7685823938818	18.9483222743730
175	18.9112913516494	36.8615456287071	17.8150601274571	24.7277732818385	33.2489618282721	17.9238533589180	16.5733953678295	26.1985721046454	13.8507113821602	24.0941617183617	12.1905333589491	12.8995129407172
176	26.8197574286226	27.724559983907	18.1823855815419	31.6127137650425	45.9923329994774	29.1542837564031	17.6269734857986	19.9710752133275	18.0214396302325	14.9273460432428	17.7983503488842	24.3298746625863
177	19.0911906785540	19.7991119443527	17.3495958114806	12.1903015284967	19.3952713049547	29.1159195391405	18.1756637364725	13.9257731803095	12.2934315802072	7.30368343687114	22.1185872611015	14.7771598673769
178	23.4648396431217	21.2014081258038	22.9069254639449	20.1814674749834	45.887002987926	19.0608520032551	7.77186493409813	19.8507401614213	10.2880159667724	16.0314416863327	24.3941434892123	19.5152629889179
179	30.0501797460271	41.3222211530088	19.9149948985441	22.3147753204480	47.4202828428388	45.0496319786545	23.3463343384541	19.1682556541610	19.1011686242903	12.3178872312225	21.8315213033907	21.5769421450878
180	27.7157281089272	37.2635341183166	7.53259933197882	24.9514661838765	42.1441552757981	24.1402794062634	11.2535006274683	17.4128374836603	21.2060155714637	17.1255569902711	25.5755027356616	12.7483880327631
181	9.49423996245767	3.69056593476127	9.74583469238295	5.43656869408205	12.7149288643547	6.17575422710178	5.02396641735708	0	2.78560135659674	8.28239373667877	5.91403975074819	5.13936824105692
182	14.9400860718550	25.675065183995	2.42840145257883	14.1088213437717	18.3867299085572	33.5660596097755	11.8072195503366	13.1560780353630	14.661872577347	8.83038906732568	15.676554616808	6.66905087476354
183	23.9379182379893	34.2280025400391	31.495848774799	38.5817867319014	52.1685174502768	47.0676470202998	19.3637740112255	31.5882333803248	20.9035821946705	19.2595177290985	24.5523348995615	29.819229737719
184	14.1875861253236	22.2330541565332	18.7184670725593	16.3665005107698	32.8012963224534	14.5694897277126	10.9058774351223	10.1361216404790	13.2280295782774	7.77278219665686	16.4931084766768	11.4132206078533
185	27.301870444691	26.0242413303496	22.1753908180162	24.5935506610522	36.4118648007419	31.8166661537136	10.2590317569935	24.1516729558811	15.2564223183885	16.1411725577030	22.9067148919507	23.1215139333596
186	17.9650746672861	24.4463104127869	22.7334547319326	22.8046722037458	29.8745758698474	17.1189438908687	18.9166340724445	21.1726063107047	14.5223764394983	12.1479370830429	25.0037839610389	15.3906492968243
187	11.5744234535419	19.8816574294398	23.7684742729386	35.1894143884307	21.8555322554113	34.6948528819236	11.1828103521154	16.5545107390054	26.6453451871837	19.0097413599926	24.3883150365601	22.1200317085325
188	15.1654940391779	17.3895369857523	15.0683413844939	20.2852583594144	25.1960168496680	25.3902803102089	16.0288436223800	10.0419140723004	15.3377890948062	10.2782494433067	23.9466923038837	25.7925836532063
189	31.2242689400213	46.9038985168969	32.2696081626906	35.544057570344	41.4328915451895	32.1169680645318	16.9523140985917	21.2495005332809	24.9867205722352	15.0139619122250	32.9623781206583	31.219596319793
190	9.83985466929873	29.6190560595828	23.5524273684544	22.4505247997140	35.8505948693805	15.0378526945449	11.310196480677	18.3314577756861	13.4769914576274	12.1960743419707	11.5270779186935	12.7885661957441
191	17.0143716918218	27.0788096095017	20.8001562493568	27.0679689433165	27.4941735754364	24.5343656420061	8.2608620157011	23.5655785737509	15.3873552412560	8.39761258868219	23.6863014262218	10.0993801113028
192	8.79697992841064	7.20889653890636	8.4583301801629	2.66770227287533	18.7737533885504	13.5078623674522	8.37162775715318	15.3753669942379	11.653513596269	5.9113629381924	11.1240334097317	10.6829482439381
193	21.1609221184277	34.7192901402104	28.0742521310240	21.9498186963383	32.5158738641372	44.4910558535271	16.5734833947943	21.3676881690422	18.6898302700495	16.6765635235726	21.7350179458082	38.2794894506404
194	27.1242160901082	61.4046863214168	39.9817417306462	30.8228965733867	67.9120375770008	37.7762899676221	19.9031587139108	34.1913835832732	31.363657009858	28.9253360850329	38.1533427225318	37.6672490774891
195	18.5350607766269	20.0121138014446	4.8912463525094	30.1024613895288	37.7622481052179	27.7366595163075	17.4452607141293	12.9428630860963	3.9289255847668	12.1865565682220	10.8076297963628	9.10936084372551
196	2.70392536183596	6.84127651676375	5.52988747094588	18.0372642643802	21.0087323361116	12.2044570016891	7.30566890165034	7.05244250467227	0.0444333696700774	10.5901911435815	7.4265475994183	15.5413805073605
197	28.3574707645846	10.7641209453429	16.0416665032789	22.9680618377758	40.2913009650658	0	8.19592948377576	12.9094672930464	4.84205680673663	9.99981796110904	18.5178304481437	11.9598550297937
198	19.2079425028229	4.57645468314250	8.84235292217619	24.2287072587481	32.2906236391906	8.10435403430237	10.3109211101295	11.5261118138482	13.0806688958674	11.1768552493069	17.9755917732207	8.11119997069062
199	17.5857334140141	39.58093391872	30.8085293278781	27.4257368679537	64.4524524641084	40.7812380967054	21.1554126831527	27.4278110266644	20.3304757588102	13.2248491098866	34.8403086189587	25.5429135031998
200	27.4493068591297	31.6077334609143	39.6619702169447	43.1117784285172	46.8941590289322	29.2247604195255	14.8188536058314	18.1761372790022	25.3644331349218	23.3887069270458	30.356985703944	27.1161146199696
