# Supplementary material for: Simulated data from a genotype-to-phenotype crop growth model for pepper
Source: Data Brief. 2021 May 11;36:107119. doi: 10.1016/j.dib.2021.107119 (PMC8165395; doi:10.1016/j.dib.2021.107119)
Supplement: Supplementary file 1 [file mmc1.zip › Full 100 GxE datasets/100 -- h2 = 0.5/-52831540 200 0.64 0.48 0.64 0.95 0.8 11 GxEyield.csv]

	NL1-15	NL1-20	NL1-25	NL5-15	NL5-20	NL5-25	SP1-15	SP1-20	SP1-25	SP5-15	SP5-20	SP5-25
1	24.5253857007094	21.9267112158636	9.23823127724082	30.2599309172902	36.7449470067373	24.8295235872426	16.519757562162	15.2455705551029	9.08815099682047	16.6154882617470	14.9149619973799	12.5800042507780
2	19.3091625494518	31.6690021434733	21.9133929921455	27.4706543538988	31.1922242441691	32.8767542577827	10.6633688143278	21.5009857241216	11.1594947834621	17.5252055658458	13.9299993272246	22.1373280394077
3	19.0125357321039	34.8803627217459	16.6701000922737	23.1316852328272	30.2493341015480	37.584835098516	13.3248113443774	14.5601385095796	17.735444235927	18.4157301710747	22.3152652472755	23.0519667160761
4	25.7840710245741	41.5780596519572	21.3149366708244	35.6724981581137	47.2542516222355	40.4673506367196	16.5127644272489	20.9724100544624	17.3093039146878	17.9411953764320	23.6094514154359	25.4033005994719
5	29.3000258632379	34.5881621574413	25.9577829651111	38.3761476786896	47.9923167122551	29.1362247465859	14.8841204951584	20.1624167709212	19.5937540566241	17.6876999676331	22.1008677830576	20.0220011763448
6	15.6127135671711	35.7643990093011	16.9218423198887	30.3944125426842	46.9631753656848	26.7986666445907	17.1927502470740	23.0192204367571	20.7622658480439	12.2692057029049	24.4024721429824	18.9578508202888
7	10.3104040274315	30.9239791709929	27.542807341005	31.8010889904073	22.7948102710163	26.0626732758623	12.1586725014791	16.2318843207944	19.7312021882054	5.05343845616321	12.7356777028270	21.3320294226449
8	17.0972124967030	18.4703022917639	28.3760081419339	23.6532391999785	39.6409252558316	23.5714684053663	15.9471325403128	12.8281086174871	13.6787501528942	12.5853591203591	17.3897254511864	7.73930997814157
9	25.1728389160102	8.75975194877185	14.1872459049277	23.4137090855917	39.4415235959875	20.1227275851786	18.7349970673198	14.0183461830689	10.7547098517266	15.3377755482489	27.9582092922321	20.8591280860533
10	18.0516143618542	25.2971252832405	24.6328008162967	28.5378572907963	31.4387200403507	26.8446449420804	12.8741589883163	17.6019896284244	13.4822733852017	22.9608584822405	10.7872326255803	13.5933762798141
11	22.6941669527197	32.2473080829074	23.3609584078836	24.2955148434341	50.0466089800469	41.2265700544854	13.0820777890844	23.0362776554164	7.33813934361975	6.9685154408761	24.4753628849307	16.8384282732310
12	27.6564209731910	21.1934982026831	19.0238930403134	34.8227968975959	29.2204939208466	6.62215167348335	11.5191660463375	21.1514543102129	8.82828226560363	19.8873258114958	21.8153179364582	17.4100342584939
13	23.8427863294233	20.6796049466746	24.0707289394306	24.5945462597783	32.5570405315630	31.5450981080891	9.64846808266314	17.5008518117186	10.2552287845050	14.8313270866732	23.0646818354489	8.02415971125085
14	10.2280679728358	13.0549180930589	13.3546172265395	28.9531137144750	26.7781043488896	30.7129781514691	15.4206945283909	16.7601443099939	5.25960377930099	14.5303159108077	21.7910573578069	11.3459554384042
15	20.8236570351564	23.6501711808676	22.2158675822115	23.9328898568742	33.2229920572737	21.9095329517361	11.2896742183841	14.1049313894706	15.6051911758932	7.46139314081886	13.8228350201855	14.6552148429127
16	19.0231929109762	23.1933225353446	23.2630841980052	18.1611118271045	27.9161875987478	36.1891042745449	11.6305117924227	15.1894509576402	18.5720541884181	18.8944925717911	16.7723859562202	14.2775543059454
17	25.4228048325421	25.9330590519513	28.7701186937053	25.5557763436936	32.6180434512914	32.8294678185743	13.5956964293722	20.5921262743951	19.3281004714386	17.5622569192476	16.5883423506596	17.9012340813565
18	17.8799093399992	47.8991212083337	32.2436736994475	39.6792408081253	37.7336390535852	35.4337222914786	22.4874624885336	16.422841136338	22.8000034795391	16.1113985531331	21.6671439517412	22.8243264484532
19	21.9275967497424	33.7110512705793	31.000520659028	26.6985229086127	47.7742514277702	30.5162126382604	13.6553515826561	20.0932986950011	8.47097813967443	10.7119461030516	26.3539275860855	7.17924290829676
20	12.6935051016003	21.9598029948601	11.6838473758429	31.5084277952837	41.4008625784613	33.1948436967228	14.1748955705029	14.3308690473035	15.7814797272534	14.0309379051493	18.3692712144299	10.9533088414306
21	6.3041027494552	26.2096689011309	32.2407845738374	28.4579506251149	56.2106973136702	42.8883584232796	18.2185222834809	21.2703114225428	24.7816559872171	11.6644804043104	18.9536965429066	16.1831547760674
22	10.2319068459734	3.68617923461591	12.7303935570942	18.0085955491600	26.2821573610692	16.9798581908524	10.2930463869287	13.8351328159897	10.8204567776466	14.7569510248064	5.2464706569985	17.8311124096531
23	23.7915996772212	16.5989195318447	18.1456174045923	15.4172213418347	14.3739793429504	30.0145543569736	10.1118463736736	20.9981680627571	16.9437248833335	19.4171485740989	20.7477040980476	19.3954439109965
24	24.1982043242399	33.8812613284262	12.9488968323796	36.2377433514932	33.1147936200656	25.7662635395709	17.3682508530776	18.3816170868642	14.4376590555896	14.2269820502634	30.3359904709463	17.2715941453165
25	11.6570317559607	29.7745955980875	8.36194474146002	29.2300861412557	32.1414663787961	29.8498692232551	10.4269359610637	20.9076461017777	13.5218482202776	9.57915058580403	15.4779993770250	12.3210633714451
26	17.4646847295019	23.2074900183394	26.8847118585820	23.8681129755965	54.3704379190454	31.1300821826798	14.3732937792508	16.8297717197586	16.193165954377	15.0405746410664	18.7583736186899	14.0632789235782
27	21.3315999983762	21.1351420162515	23.1996059347472	24.9440682145416	39.3961625450254	26.1409283343184	14.8317768006305	16.2329875632431	10.3207984345204	12.5472273888891	23.6413945762923	19.6102443034242
28	15.0268467674562	12.5953878493314	12.9578136714206	9.03603476385065	27.7218252031107	9.72899241266467	11.5309510426774	15.1550992294745	12.5892817560296	12.1284536508179	16.8500299376656	14.1453002453599
29	7.21401112202728	15.1938260135988	23.0957280533799	25.2973401280463	31.2111309855315	31.8833962598352	7.30635798296099	16.7405703804979	22.9039434493975	6.73108981948462	23.1039896864147	19.3368762409701
30	30.3763685448999	31.6161959112111	24.1827352434442	35.8299091846029	47.2668482315774	20.3147759836091	15.5909337424814	18.6253583722604	9.6451191402252	20.8224417536661	23.7005474358515	18.9218438617665
31	21.3246095983339	33.1080578427569	21.73100276691	27.0461989535605	32.8647185799618	39.3083942282789	15.3634083499646	19.3281734619171	19.7786306059225	14.2058961967884	19.6533412599151	27.1165171666958
32	25.8342967437011	29.7268489347549	10.1149813065432	29.9729030175308	41.7581387242825	31.8322802574305	19.4622019245054	16.0984573229026	17.4251801194738	25.7621761742565	22.4583910847644	19.2025060764392
33	24.6135370411368	38.1156202974574	25.2358020928519	33.5704342850576	33.9715376820933	6.18149937052182	11.1849494768216	22.7108538536370	16.1545086924697	17.9828980357961	27.7627167523058	28.0627787965624
34	22.6136089787149	16.2960024190118	0	21.5316012109772	9.459667391707	13.4950125535868	10.2650853989101	11.4972675917076	10.7521266537855	16.8076119363822	19.6543040318013	7.25268449261215
35	17.7798169345465	46.8491324978184	37.2769036654511	32.8585346407079	39.9858404015347	38.6096766893234	16.0274863892133	20.4921441434892	13.4615854784164	24.7374428446290	33.3736971290039	17.8012148308793
36	18.5766374238185	18.6031250589949	28.1717245006039	24.1565107538443	29.5910477593228	16.5929505995232	9.0703512439185	14.0503324923716	24.7815662884624	11.7753633487534	26.272180946872	15.7981217292234
37	16.8580905320372	28.0908074486358	33.4231007691984	23.6021179374145	38.3837943892578	37.2314823873511	15.0139480182000	25.5947589796660	14.8098110728088	15.8146344692575	30.1582499522755	18.7612923505727
38	12.0486452766129	18.6121847588347	27.1604231798505	24.8831869656531	38.9727348494092	38.9280375458698	15.2992573082874	18.9924054776812	15.9806014090003	15.7764839582182	24.0296143671782	16.8547598358198
39	26.6074791676299	28.733954948953	27.1128861215656	25.1885554120562	28.2811535945968	22.7861398854893	0	12.2183302321328	18.3692951922241	13.1349657826732	14.6217863915951	20.9328172292718
40	12.1048592828823	19.8861884709112	12.6264107429760	14.1750164998180	32.2769225453158	20.4908201555852	12.1026978992887	8.32275140139597	8.35837151854188	8.33442433995523	7.26518225444614	11.6234462791265
41	17.3924155671143	13.7631696999542	19.0928272444105	12.9071842787433	44.2727630778511	7.33600016994173	9.3665351046518	15.7315296004431	13.2324433249834	10.6296539158658	17.7043267183150	8.49653739377377
42	9.9910197656625	22.2136502275908	15.5182191363536	30.3796162825506	31.1085493681478	32.2259222377751	9.77011477018513	18.647326298797	22.0549807819731	18.7852466432477	24.6994099748918	17.4364127770801
43	29.8776947308905	32.8526167406078	30.574548876609	26.5628069136312	22.8144352016344	17.7665438659819	17.7647771286841	28.6272435540679	29.3403824602364	16.9169166628356	29.4934509762503	21.0278275956955
44	27.9119446324390	50.2313249551738	32.2862996960601	27.7949393338300	41.6871685986997	37.1503919631085	20.2324963583126	22.9100780180435	18.6261934189837	20.6563230477094	34.8793926776115	29.8454548532171
45	27.8631498788869	55.170219445858	20.9040080097047	47.0653592455804	41.9697363702288	26.3108780679290	22.9652351087011	26.8046858023903	23.4337943272470	25.1373041393452	26.8651759288416	21.4461531739618
46	14.4019181204698	28.7747212366811	37.0217634225365	27.3429127402529	35.5096556551941	41.0609503224090	9.4750665794438	16.7215178252936	19.1332201648115	21.4174797320298	31.5740962174412	34.9152371615776
47	3.86034494818063	8.84202193584182	16.7201292306794	14.3057335207088	28.3963812163154	6.52692528890987	7.39499313568968	12.5033728606649	11.8817779325272	7.73483662234561	14.5741600478183	13.6105617613024
48	17.5036898613313	28.4853569137829	20.9350579846324	21.0927400663304	18.5335480020302	16.951475293981	4.56385198494024	8.01208942688981	6.96816003663038	14.9172146950133	21.6998884365239	12.5076132814024
49	14.9619564567099	19.0117278968652	24.766850714119	12.3072811777683	30.5207194919512	20.6283824698903	3.19118277455545	22.518138048708	22.3154318279835	17.1711668595326	21.9649197209265	21.5120544428816
50	14.1089617095161	11.6662582499554	14.3254763658854	8.56000376739911	15.4148897639456	17.9112029828799	13.3663189052964	20.7331256598728	8.55128397635885	5.31813888104524	11.4390562815530	5.23513357878088
51	11.4327867733850	17.4628388235777	17.7313965702705	27.3398346226646	32.4020014930348	27.8790838375235	12.6442759480107	13.0212026055084	12.5112136292372	18.9446247445206	19.6203766183424	10.3201106143169
52	27.3337514166735	27.4982953192003	34.7422089658838	30.0895924760916	47.8705767014861	27.2174375193385	15.7035069259562	22.469974310632	17.9854395487570	9.51467479339586	26.1939818838184	32.9135087353041
53	17.3071009899864	26.5418050180813	16.7009793233434	23.3233660261047	30.4070919328602	35.1809179198772	14.2210800100302	6.6356734413026	20.8714656338773	10.3962341612144	22.8924478770835	26.9306310251924
54	32.4225698754363	33.2009229029584	22.5992386109862	26.9205458798617	33.4445148595409	29.4149438421565	17.4144617882638	15.0915344033409	13.9697372589870	19.5148453841437	25.3585178743991	20.5895650329772
55	11.5655838588297	2.92825959822382	9.42802408348625	0.204304412386676	27.5000010101036	22.6531590888067	14.9928178581044	10.7810107014623	4.02697953621108	12.9793774162880	21.2103029784334	12.5488447013358
56	28.3300421968307	42.4561896483971	27.5718572402206	30.0872217075678	45.2382945714111	52.9870141536997	17.7005594291555	30.1823930576542	22.3995432740992	31.2044701543772	27.6685722283169	20.2274140630685
57	39.9030892953962	37.3034451134559	22.2257715337464	55.8652157243089	34.8686675548827	35.4660452624333	17.9318232959919	26.8361836957761	16.7710714405801	22.4340826058244	28.3576537183478	23.7584792993907
58	15.9664724212005	20.0688984821467	19.2035788580996	20.9371318745832	21.5381271340661	21.8501851274232	6.30258626362477	16.8293057910193	6.54878883949959	18.0309014805368	18.5763080624483	12.2262983035590
59	13.6009309754567	28.6880005570834	18.5414979508888	0	33.477242106085	39.0970029877028	19.1751039614781	13.6038955375701	13.4112751320353	15.0679572350912	17.9913476350138	22.8869363621078
60	18.8762909080239	33.8978204606883	21.6789439869867	42.9918573027116	51.3204789006495	26.420174118064	22.4617120198403	24.2074205119692	18.0447759075808	22.8594072886859	28.1226613947085	12.0957913036925
61	30.284544361896	35.4943471342676	25.5663920766476	26.6688775645487	31.2709336082733	16.9240132976806	10.8297052068232	21.3641508334666	12.4608317603871	17.8349191503686	17.7311736460027	11.6889292508463
62	13.0041689378374	19.5412027971676	20.2446108056065	26.7762481672176	22.3996906896122	7.08064483288826	10.1406074727383	12.0873261736275	17.6603136063132	14.2275869193845	7.94098659684618	7.41375707565545
63	36.7403311482872	45.9660748476427	16.0362618323621	39.2328780727546	42.4633336400182	34.9704149617700	23.8755226244056	24.5396406621087	19.0317288171317	19.9536516354001	29.7096057216562	24.481721162751
64	6.19654609008406	19.4252301684912	22.3620341986668	25.732725654677	20.3714898826936	22.0895921170925	9.38487294222546	11.8275372718448	17.9885930452273	10.8953101896229	11.2220128771640	13.0031855828459
65	29.1233968883691	42.633227152248	23.6964377683135	42.1164158151233	46.5152814094765	32.0150437563908	17.8237853268812	18.6994008787547	23.8408935166370	17.5954795744623	25.7995147099135	23.8228977102666
66	14.3184377692561	21.9691595388384	12.6957797896901	20.2500543102785	37.3496291774485	44.1389298082118	12.6116685159051	12.5752189413630	7.59153021391317	10.5936366501748	11.7627651251074	12.9989923049206
67	19.4608024588668	20.2044413026823	21.5760272819128	21.3283866756619	38.3767441555982	38.6341817895812	8.71754373210816	19.0929618044499	11.5384187018305	14.4285772724530	16.0270817607862	15.7678671563053
68	18.1178443298998	26.4699473759732	20.8512907425801	32.5662236823612	38.0708642030156	23.0701134997067	12.5384248277340	24.5205718049657	17.2208761206794	18.6622172296243	16.7764139737300	25.3685069592816
69	32.0401105131779	31.16689520534	19.7370427942389	32.9980641491568	40.4148867799066	32.6895221052498	17.4313787993032	12.5807806180339	15.2832385966751	14.8395479209008	30.2300880898153	18.8850888769556
70	17.4170502259110	41.0754922067322	26.7377216515873	13.4706230188879	40.6738797312114	37.0317777080055	18.5196645756485	21.6128127224836	22.4574646816248	18.4505585582423	22.8590140649618	30.328526662717
71	35.3828480360928	43.9042316976496	33.696769621956	37.5156037146844	53.750986332048	66.1465075185884	20.7646523143009	23.8487259530705	24.235109514293	21.4434958112575	33.3510410330165	34.3381646647145
72	28.2697267574651	32.4306587891206	37.5929694864598	14.3786167973752	55.813378831923	38.1183407171804	19.1036392442872	23.6547797290772	22.6725798744525	20.0751519509329	32.0665395246103	31.0833201874256
73	10.8373672081944	35.2852118895449	20.0786344341424	20.3428970060373	27.8207673011768	30.9811068270664	16.2706166132087	17.4593076251314	27.5738611768414	15.1523618617053	16.5941390347489	26.2495910996307
74	9.47368350782564	15.5708077888538	22.8499949974132	7.62086124849987	31.7172893903003	26.6367929803483	9.30737179349316	14.4810145132792	15.1165894003766	12.0872639977446	13.8368029782532	14.5240312142279
75	24.9668533547496	48.9303097028081	31.8972785134514	37.6263158079868	58.4226198266736	50.8607784576437	19.5869503311966	29.4508152892614	26.8956744505597	18.0639476961774	33.672724535872	25.7022442446797
76	25.6804390995092	31.3771266269797	36.2965994546274	21.1563669658567	41.3001606289576	44.8171961209273	19.476507192044	31.1846482974129	17.3806786943412	23.8364192107071	32.1905185077726	23.5181068357157
77	21.66527086026	28.3277006989841	6.90279005730972	34.5940120021291	29.7259288958459	18.8263968906535	13.2679260231805	17.7114899259465	12.2141277096229	13.3494854783049	14.600472868055	4.51647570850538
78	28.2270629330098	29.4647874544691	11.6032796608858	25.3959814912891	34.5585560068057	32.3177500378599	12.5404188616425	26.7243959212693	13.4520145196925	17.5880016448626	23.6373090268501	20.4379666960381
79	14.6103528373169	20.0734231606165	25.2280177172495	18.4524785688034	21.8827181415459	21.777314233817	6.27566517306642	20.2433784579814	18.6995851112680	6.99074097966418	9.54106848002033	16.7872185597319
80	12.9932831888895	17.8399857806930	9.7703219771315	15.9509624218462	23.9402619550906	17.8551872393438	10.8589579277019	9.4070108594613	8.49685939687124	11.8378018979574	14.6926288981802	16.7529638241437
81	21.5846922771081	6.40974656670213	17.3726251423936	20.1922402319535	37.1761877810829	25.0423852789804	12.3905677211496	22.5433774650389	8.42750656287444	13.5534095044775	15.4562868763391	14.4149941404388
82	30.8279901972261	12.1061264872328	16.2207391998731	23.539642041685	46.0056962343277	21.5738380812581	11.5500968828739	17.0738788144081	10.0270994179465	13.2056429781388	22.5650237152230	18.6757408985370
83	21.0902516043692	23.1995248382169	15.8171311329886	28.4528835635738	37.1104087989380	19.5619267537628	12.8639553958278	21.5091846171601	7.99008553271488	20.8112066403413	19.6681109755963	12.1538852100919
84	20.6051150805164	31.744514162979	26.0390540917308	27.8168378459576	30.6485811102596	31.0360393237479	12.5890359674443	25.1629000338595	22.6280868516749	19.4783465252813	23.9319165453619	17.4343207956194
85	15.7580819080773	25.9440480125897	17.2515844508513	21.9795905246	34.5704078292192	21.7663332796241	14.0561963681867	16.2072813828074	12.2561172147112	16.7180561112239	14.1787469210019	2.25021152383399
86	24.2596463892227	30.2090486839023	36.0799163249926	33.9055091894908	52.5627563871172	39.8630121426771	12.1338782983127	30.606663766777	30.9297436007535	18.4413369751324	35.0329653853085	17.6817901118105
87	22.5358379257751	33.9286102035452	30.0833687048839	26.1824435437732	38.0467984473609	35.2228079232758	12.5459208324979	25.2317446953784	20.0743046771071	24.7244846454046	23.5173919296504	23.8315802190508
88	15.9534798280475	4.77290063222404	13.1748537185182	16.1789983166806	22.9836758124663	8.3730704349005	6.573490462682	5.4577810874112	16.5963672526076	11.2993561848107	20.7635777004685	16.4336261762475
89	19.9681706917016	9.55456181582132	10.3950781819503	27.3677901257311	32.7567649796325	22.2240099970135	8.56143276784012	19.5681781735813	7.84236098159689	6.86088482536174	20.1497138926119	17.5756747860965
90	24.4307887766204	29.0003869631534	23.2090555472343	30.3929488987037	29.0907235369028	10.3032825203541	13.0115043156341	23.9595600735236	10.4425588960995	16.5135626967010	17.9748794280574	11.5731594161341
91	16.9626254747566	39.0292701079361	21.5572307695770	22.2150211842427	23.8842651093089	19.0921967875925	14.0887102679349	22.3686218079789	22.4008574913579	10.3444682160145	30.4719119497981	27.1589739690855
92	9.97402737748235	21.6864459385899	27.2546184036576	29.5266740308791	53.0994918335246	17.9848220366671	13.9944342396857	15.6551484395647	15.7373507877528	15.3650669903978	20.2285686803648	16.2773333411507
93	16.1820925695451	30.7490829654682	17.9699162775856	15.8119064904899	39.438954268997	27.7061897438536	16.0762190172704	25.7355327612598	11.6002396408031	15.3116860567779	20.0878157263949	24.0485915640886
94	28.4551742991132	35.224092539659	31.2127071085028	27.3355117927461	39.2788685452941	44.1305555294839	18.0344205084613	23.5491815320033	20.7574437744778	23.4228804584031	17.9391236116218	20.3052959325624
95	11.8842631164216	20.5229577333669	19.7987990110146	26.232248098483	30.9045074403342	27.9663444110579	5.45240872667971	20.8782535335873	8.54388620101674	11.5847423552513	21.1965906848276	18.7606711904761
96	10.6375137210234	25.7670862695408	21.4394696537386	13.9923836119845	16.2734383192591	21.2234655598126	10.4025525064258	15.3727139713590	10.1603665928091	11.6192699114934	21.4161512321123	12.8517200369825
97	19.6484385457700	30.8041658336206	29.1305264253922	27.7313860912337	34.1714392621065	24.4041280477969	15.3902283576936	20.9739938989432	18.5249493195674	22.1976210937238	24.1892110915263	21.8896527591805
98	20.5382525923345	27.1682288097785	22.1091615259659	18.8598644942384	34.112542553591	17.4270159515338	13.5494207951226	15.0328483756403	17.7727610009318	12.1717552475443	21.0526589230831	19.1304018573821
99	19.9787268115014	17.4498640846453	16.5043066273513	23.3482756600088	35.335914217592	28.1708378189014	17.9811728338125	18.2810614724154	19.0092280168939	16.4156317521810	10.8269481860457	25.4395438462414
100	15.5552054162759	16.5123478158671	0.260292073008221	24.2455910281403	21.3783374907331	21.1889349620289	14.9821354193491	13.2091705127150	7.87244132219208	10.5839839876987	10.0862497890126	9.04893905017953
101	30.9054738506386	46.5042824144538	20.1670207844835	43.1261881112014	61.3245545591087	21.1393620776103	22.5502595052900	24.3148415410963	17.2560260629069	24.5964733955807	28.7736342890719	20.7125458055201
102	21.2106190040945	29.9590198841124	19.8879103868576	23.0611824143304	33.5336954244428	30.8307624175212	15.8916511917323	21.4397494771616	14.9483215534009	19.4263766296908	24.9948839217851	20.6686003174398
103	12.6658256910385	24.3054965902717	18.7606696060503	29.5754399799193	29.8253356205879	33.0395729299437	9.8639989616912	23.1699122318691	8.7951873800437	13.2950811500821	11.2093802033077	15.6805543716158
104	32.6594098137987	34.1377446570461	24.0077973437103	31.3990453336894	40.8588769353154	21.2617560614489	17.7493565450566	20.2101075402095	7.72860981418455	16.9457429067110	22.8130879654002	24.6165490096192
105	22.5520576584071	25.8279202679246	13.7515000451574	39.3147047757622	35.96637162195	14.7695489186810	18.7934851171728	18.5238099292097	13.9764697802369	20.9469404080176	24.7992535927650	12.2524324160034
106	21.4153863567866	18.1597086598296	17.4363124409377	18.7367889196982	33.1839932364721	31.9091768900284	19.4019357300151	20.8123959853267	12.7487154273214	25.4477445694360	18.1795316511936	8.13268971290159
107	38.5875781799495	57.3549353065054	44.6786608948691	57.3246857332942	61.2043248204764	45.8194972739474	23.7425962794727	31.7111624481644	34.8098194087638	30.505988608369	47.1116291334919	25.7728839723603
108	17.8958979465630	26.1981296611377	18.0036759277247	27.7755319085768	34.6638023140900	26.322342081982	18.8091388912144	22.9034485927336	11.4333470656312	15.4653080996705	21.6313657484952	22.7597788909911
109	20.2967166385317	18.3493760407174	15.6400229175732	30.6824181461908	23.5126555894225	22.2195814120803	17.5858076519031	10.8831018696569	12.1340601892313	16.2476453861553	15.6300591254948	20.3806086191707
110	18.6091257424013	31.2038236673675	29.6032236869184	21.8904807246844	24.7850185244927	31.6182213233401	12.8093074618280	16.9872671150025	12.3534999223806	28.5302434282423	19.3936730600154	16.8436162121767
111	14.9672973664776	23.7612039668419	29.0887113722118	15.8958655758670	21.2049826234866	32.6941850568676	6.85891284481156	8.97164072396224	12.0725134371525	10.2344555277953	18.6225984670110	9.27764417195807
112	15.0534532061781	26.6955647106021	11.9465381571477	20.6430545361299	43.7440703243923	17.9319269945116	15.047340540687	13.1685176270868	16.0992003549102	11.8075591193741	22.7270154782706	22.1477809476693
113	19.2673032203055	30.5065763759775	23.8601100210605	26.6113991035225	36.7967968994871	32.1431213660663	19.2668137640015	22.8727911087521	7.62910734380683	21.5289091237021	13.8763054634679	19.6654017239525
114	6.14781950666159	0	4.89269819803301	10.3676015664319	2.76600881851721	7.41177130907668	5.65295665227151	12.7524772203665	3.84673977982357	11.5959682765050	1.24339480264144	7.00105387397468
115	17.8156257323259	25.1805379339459	11.6660385194870	10.4781045736697	36.7683787416273	32.1614096270236	7.53892443438531	11.2099391322567	7.60727012849232	14.6347800174420	9.60702673874377	14.6927966787861
116	9.51426962977573	30.0332082616086	20.7693519989365	30.4126846640984	25.5574115037957	15.9544606314880	10.8392035925299	13.6472857635491	21.7543519168672	15.4087986485523	12.1511408178243	18.8318380465062
117	18.2567018823609	34.9797503602124	25.2638814075579	32.3848989835779	37.1134304360787	43.8886202705703	17.7759368008316	18.6586865680131	22.5212600476708	18.2124530553980	25.2260496208662	20.7171059125890
118	19.188429144456	30.7530816916672	15.3332413194008	12.5653064677011	40.9850185257228	23.4206422360451	9.23812538179075	14.1121353634938	8.52425721731015	15.5823619257787	11.2551773241564	11.8900424655266
119	17.3222523308963	24.8026907437405	20.2513444474130	24.4856325875396	35.9346237494122	32.1763525164776	4.6730247656375	20.3759172466467	13.6773076807473	14.7561816390496	17.3512031135352	17.0817736865762
120	17.3027523452107	25.3152165517470	11.3665814362564	22.7141685080964	25.1417630869105	19.0906893031761	14.2482251159743	8.51921500626652	14.2041103223799	18.2630065263051	19.6544413075251	10.3171207769130
121	25.755796479859	29.6489232812962	22.3955702262473	22.6042393933351	24.3769623972875	29.983505309945	17.2326289586846	15.6781402955715	6.93150146434215	17.3367980335479	9.44596244079321	15.5472736533667
122	19.6635470592502	24.422843341146	18.6272149432150	26.3161124314787	28.0672094584762	24.2984591831874	15.3358513778993	21.6925949246539	11.8873346538476	12.6869105297403	20.9190824874918	12.5532178192007
123	13.0320080505874	20.9905879483529	12.3181607293789	28.193979222982	14.8335758062401	18.8905247308921	5.6130993860893	12.2078876206131	19.7507432858983	9.41662851675714	9.53214279179329	13.8589847847128
124	11.6082516469069	10.5004362226160	10.9959834993853	19.6760490604904	15.4424417740373	9.27535777672949	7.80942676751864	12.8082583837958	6.68707428245657	13.2112795883552	3.6506519007869	10.7836140596612
125	23.1774929430698	30.3396907372502	20.0570081180534	23.3392948916962	22.5621187647421	12.3714504578358	12.6602177508810	22.2220001306925	12.6506148547175	15.1780767945104	18.0420128584167	4.29410046574597
126	22.3823862135152	39.0367811994676	27.1296281701886	28.5913477329833	31.9845484743846	23.9674641259709	15.6838686991012	20.4025565637476	11.6883126213447	17.9364910768628	29.8020713994610	18.3377822590765
127	19.6907307569568	14.1241110633936	9.88277374391368	15.0849302029503	10.7724273497065	3.25633243507417	6.85114120449458	9.91603807593855	12.7811704570255	5.78696840644389	17.8911420265798	13.4851888165634
128	22.3389106425218	35.3952779247499	19.3313417324013	42.7576502174364	45.146811529798	24.5625696791129	21.9421702486014	23.3128660938657	18.5536695132861	20.6713345294185	27.2114079829339	22.5277638581880
129	11.9287071400419	24.2859656659648	19.8000646856227	19.1532966689279	37.5167255306671	12.3850340166382	13.3685276859528	15.5295988017605	6.25813916206854	17.4769644290841	27.9261677619197	9.25867164482444
130	17.3228836260850	29.6860247496615	29.3893014952513	8.93461279190116	40.4022728643937	35.3620247738693	1.91756420985536	13.3312590628552	22.5640061776688	9.43440609864426	13.0206081247572	25.6293881832021
131	15.7554498306728	22.9673688378959	21.9809689775595	15.4143556291876	39.4101085893747	35.4470137759905	15.6876070746958	22.4353997795248	17.0777717692712	17.2850385169309	21.3710009204240	11.8418395739105
132	17.7901808674885	36.1214347618699	30.8372179116273	27.1570087825981	38.7027764888589	27.7200414894411	13.7920553377555	14.8124708269193	13.0097186935068	16.3887256482031	30.0196138245782	17.5708412882027
133	21.9003296591635	24.903659277432	16.9981294597423	32.2699017648814	18.0845655729452	20.6373498937804	14.9742764541198	16.1671910285957	5.41726273162372	20.344313374318	22.8965205232001	12.5773949347262
134	11.0283678267590	29.5808585345936	19.2215873179955	19.9302420752075	36.7157153326282	15.7500377881355	15.6264383914532	22.5063680806084	18.3460004429070	13.5158184645329	20.7428050146511	9.64952254976619
135	27.3302915018844	41.2238587942551	33.5030664493343	32.1762550518254	44.4678574407928	31.5964171042915	17.2461224167281	17.5372106519927	16.4924746737933	15.9519666150237	19.5204177902182	14.8781900921677
136	17.1172398098892	30.2449994582707	32.3124373486893	19.5357419040824	42.2146981211178	31.2848592259615	14.5206042948071	24.0277747487559	21.8085186514324	20.7801780572704	17.1291659789154	19.6414804357679
137	9.66215823023776	20.2417417543684	20.3149409888457	25.5103467077275	30.8286532937190	36.1322257883749	14.1955366340466	14.0242398726177	14.9356615628852	14.6797200839421	15.1691975903957	14.5927820061416
138	19.5068097417557	26.4809463595909	15.0198368442063	19.2802739346060	23.5767000593887	8.61351044266538	14.2314991850271	10.9639466301031	11.1061369715116	6.86172246743908	19.5206397931173	12.9126576516831
139	17.5112899438791	26.9958289147709	13.7219569350748	17.3719388054006	42.5417038812589	40.0652475868775	10.4759418136389	17.1971141339791	17.4114788813722	15.9072651096757	23.7373788700424	15.9378602687114
140	16.0377768561231	21.2834082018173	25.7283386452440	16.3402360773823	23.7644352452492	27.5857896075107	18.5639854568618	9.21690723052726	15.9704171020900	19.5590372337878	14.3790265044670	8.26679461533372
141	14.7412417194217	19.9835737032772	11.3078801209063	15.3790780238763	22.0873396072066	14.5413349116682	9.79524497415044	7.52551906878328	12.9330292348836	16.9383392300639	10.7049156216453	15.4759447898472
142	14.3455517316264	35.1029893766350	17.7765224256627	31.269486798026	37.4213978733393	33.0098581281452	17.7219436402272	24.8391867065738	20.2721450013329	15.5669721568311	26.0093799351559	24.8983234087863
143	12.9988439139334	11.5676041193272	8.40008283690037	20.5428853361236	32.048135289182	15.1636962875095	7.44650575548265	9.0891843724742	11.9674866980623	13.1644117440554	8.29553656462428	14.6684532742646
144	21.8274704366038	15.1253542223745	15.7636211252034	19.2157051776170	31.0828258399494	21.2498447156734	17.2201430374298	18.4305127814291	14.1183975862972	16.7036708793988	9.3255792537598	29.7005047561446
145	26.5626737883374	32.8362522011730	29.4470796257400	20.1582367629955	34.7645704659902	33.5686039174164	18.9129000144202	20.2790566015891	16.7535969949201	14.5376542590559	27.3137065782528	4.82353372061502
146	15.1136825804236	17.1566034453551	13.1632425356921	27.4153733168053	46.9218862814873	19.6514794097644	10.4608930109760	15.8197409486925	22.6926268807422	9.98295558587486	15.7225448166775	11.5053546750569
147	27.6463828924223	35.9845595956828	43.0019860024865	25.8548008748197	42.003876809395	35.0751223472092	13.8419553663749	26.2671379560514	24.7421150846193	15.3184185518227	29.2314068247804	32.1844567240941
148	12.0088654353633	25.8992172378576	21.273823513567	24.9221673332411	27.0271448883524	23.1472612995922	10.1690543121902	14.1618481380478	12.2505318373196	4.79231632244123	14.5296301951623	5.60999806208657
149	28.0080077656517	27.4268077895839	35.3239063448954	27.1025892753571	40.9961237810883	40.3937578816350	14.5008436788201	20.7709187389353	18.7753590973168	17.3023629065341	20.2655681853877	20.2297153845400
150	21.7147917581079	30.2519804456222	34.6458663254981	26.9988568950907	32.2560303528706	28.6253873765153	18.3576110528870	15.4281002393671	14.5769499704517	18.3843976652819	27.3485106748796	13.1595953842297
151	14.3635119436919	17.3497617028431	18.9247966069309	25.7906325364335	27.9532107650418	30.9014710357156	12.5546304845054	9.18960173620867	20.845971980682	12.8098343348670	16.7374326812148	14.8033541962345
152	21.2154405613665	28.9972341995333	27.9003307858181	30.5505877191902	31.9885885879399	31.2992383092638	17.0840369304528	19.5705223989388	15.6846761681887	19.7629169910635	25.6631307758317	17.3387574548343
153	15.6955862585694	19.8569880809376	15.9505951701204	18.7572946538686	36.1610515946842	36.0798616370597	10.0226158827786	12.3809134748917	21.7098306392186	12.0789542060433	18.1039398553484	23.0962669347383
154	25.7410710204627	31.6862048809258	26.5632513163568	24.1796000456251	51.2839523104697	39.5902357073666	16.6819438761566	19.7389462479228	19.189083546423	21.6121712422214	25.9968179519129	23.3427421505739
155	22.5426292946561	28.4762474379279	13.3277263187741	41.2885270383989	39.6504701400407	38.0161131287244	17.3294707438482	19.8396165849811	15.1616539639956	18.8961928900456	24.388932444287	14.8306461648776
156	13.020330965162	14.3815687421541	17.3539857352179	25.5788352258374	25.7098282962357	10.5822069087775	15.4417847511121	17.1349174383899	15.0168140454522	16.5581822808066	21.3177213489163	15.9445880976212
157	22.7601590396623	34.2699528105343	34.9216197864997	43.8114311841225	51.0577519308998	55.4500011998877	23.0183866852055	26.2908357730849	26.7148708406841	22.6024741630630	32.2314715232296	27.3520907480332
158	30.5375799555931	27.7843107164087	23.5890339159081	23.2835891444304	32.6777468788999	33.0874702945057	15.0976950326504	13.2011432454308	12.6992041491445	21.0500707842907	26.188069763909	14.387530353505
159	13.2812395978635	14.8164060902665	23.7506076816622	22.6728155254349	28.6791885780616	17.5279699586749	7.77788546244129	18.0669136999123	15.784747421955	12.2394311156055	22.6884228365637	16.5697663465092
160	15.1862540026596	11.9574743666284	16.4893374633770	12.2128947510357	44.6630646129014	27.1995675538228	13.5237532788763	20.7248108102690	11.0629423378380	6.89445710724458	18.6445789730786	22.2013018307174
161	15.0713396132525	39.0877801924197	11.8568726550356	16.9759300593509	21.1982205781042	25.0856966000075	13.6102478054118	16.5387408958859	11.8316931378558	13.8239391459600	27.0690652148563	31.0152815655068
162	27.5482287407741	54.691330484295	41.9479116700194	31.8250584785027	32.8342380580325	52.4978206065541	23.4567340717071	20.2367328251386	21.1464622315386	18.0597629068788	32.5238734092583	28.1177593881956
163	16.0645634591127	23.0910702170664	10.1031303432758	20.4207604492460	13.5990772876368	19.9235231660916	12.3275461956497	11.2280307387701	5.88965019642503	20.8713271549453	19.2874326760759	6.93878556678511
164	41.2047780506624	59.4532468166641	23.4877567176291	43.2714553363822	55.6883169986564	33.0841690473428	28.2502938911698	27.6758088336733	17.0093966714134	21.3294695770077	27.5732632304464	16.9175461048009
165	17.4727023349573	28.6232972880340	16.1801128540086	24.9486802478308	46.2304115777559	44.1130999240734	9.31184187191606	17.103869905122	10.3592357506384	25.1409698846481	19.0111637694382	8.0804492413518
166	6.72524774974592	1.84105782730014	12.1228275054458	17.6764009836305	20.0681079659968	8.90148731631168	1.05830132904078	10.3969949487288	7.572041809279	7.92745655554096	9.16209265773494	17.0080418063331
167	20.3962085232295	35.5821632582639	8.27465452009883	38.0953620434515	22.2603572326261	28.7848130603318	24.9313463658501	20.4830465898043	14.7055757502353	13.1004799509280	21.1730123476777	15.7631017636734
168	26.1787921266107	31.3008371488281	38.6553019066123	19.5584184549220	48.2021243926931	32.7382395511682	19.5710380605214	32.8544657681737	22.6068151076371	20.9776444873834	27.6129358180571	22.2879520998374
169	17.5557982058470	23.1016506859412	20.2351849968008	26.3424439249879	18.1564644499236	34.3151741390419	6.85068297481279	11.9532546634682	15.2607517803739	18.8888730743306	15.3367828342249	19.4183805796591
170	28.0412297953419	36.297122061676	28.1038721098197	19.4598529771648	44.1986673838299	33.9117888066412	16.5521640172559	10.9921279521833	16.8250323132309	14.9284441214233	29.8776570795857	18.5064924094185
171	16.8464976479206	16.7533452504204	17.8529752769586	19.7263340010155	21.9993760876277	28.931818120747	8.11055032922877	17.2302383025995	15.0130154613126	15.2309883689214	20.4107320030306	16.5837368884392
172	28.5255872325465	36.8856015889806	30.4623237214638	38.2833654272544	42.4068124908261	27.9808730984017	20.9402313144404	30.8718173451392	20.1404833589485	24.6864931563905	26.969766252256	20.3751855064298
173	27.4491852104905	29.6068683900907	28.1200951352507	30.8519800900554	37.8506261010362	27.1381277817435	15.003905510336	20.1065437820868	14.4561454762953	17.7661508088776	29.9415680971843	20.1244039975885
174	25.8629433623338	23.2539791638859	20.3452902824509	6.79261858277882	10.0577420225542	18.2274559241981	14.2271606991842	13.528638671425	7.71280423404625	9.63517375013422	19.9795912582917	11.8955640088139
175	22.894057464519	28.8794046774648	21.4779655179840	33.7822775754521	15.1144403210501	21.7291812374496	16.4202371126158	21.5750001268639	14.4191896049494	5.98467005933017	10.6409780929901	23.8617231445556
176	26.2932583099904	42.2288532215869	13.9191381282142	29.040655754448	48.2031255239114	13.9441172556475	23.4900141863863	25.3670712028604	12.7462391970474	24.0398012532995	23.0893077808539	20.424502866949
177	27.229616214229	27.5301098668025	14.9631456555760	28.0950390528732	48.8204494891471	31.5414226980697	17.7678112963800	22.8783877584494	15.4805736922682	19.3984462267516	19.903728049286	22.1679940976542
178	20.5307050058435	34.8340135870374	22.8232672117636	26.6133877240917	29.3214595072319	34.7734340175884	15.5270654740273	24.8781618388341	14.7308348689262	23.4200089240141	18.9788201149108	25.7875001021599
179	17.1826036933069	23.5926041789528	19.6999470700066	12.4364005936732	25.6109918495985	9.71973190371135	15.8714411173220	16.2151959247404	8.74935856552002	14.7624977559699	3.14222542328907	22.2114061353309
180	12.9072221316767	23.3320360931394	22.2236664713526	23.8612254914924	22.9939706077596	27.8175595274348	6.71821247665248	13.6262962386847	11.2684641281553	15.5957382415188	22.7873276546599	12.3339869678428
181	31.9832294261592	29.8410292642801	24.365359087136	28.7704141580072	57.9307158383947	31.2922911091091	21.3841475327140	26.7643828138779	20.1426881368781	15.0036902061243	24.3992482820056	25.925101048796
182	22.9867989538969	20.9825268293618	22.445102876403	18.5923634582448	37.6085085396990	36.6663529533699	14.363439650687	5.61928004199822	12.2337918876474	12.9223484980886	27.7872726382623	18.6132330763476
183	32.7284484436986	38.3663995930053	31.8011087525860	43.40638331549	35.8506712212140	43.3615730106832	19.4217324598762	25.2858397561346	21.2314426173020	18.8577276439159	27.7212753970749	34.9856019854839
184	19.4518048443930	28.1357479347768	28.5987678998317	21.0801514699064	34.9886293780364	16.0959478382496	10.9805140590999	11.2955847802269	15.5709329992393	11.1452728132350	25.2309159080947	23.2855290403734
185	9.49765227451767	16.7287640209564	27.4897524433855	17.4455831534208	30.1311958127379	18.4597468115781	5.82342938767717	16.5954544822321	7.23190278828496	6.24167596746737	18.0548485069681	4.23167046549447
186	28.8335473063887	45.1108378348327	28.0773836860563	42.9507788911712	47.7839253632285	40.7697597928659	25.4227592692601	26.4146953346973	22.9257228035770	25.8059955583723	34.7355907078794	19.1612158299265
187	13.8526421533913	36.9507312880392	39.7768920310463	28.968343590506	46.7389354990127	53.0502046236276	15.0323687106291	32.8943134511744	22.6206772818116	13.4364247456215	29.4569154384258	24.7658673247665
188	22.0641935097209	24.7942113730173	20.0130507069533	28.7361763024941	19.0666583399692	36.4239356997128	12.0736326817861	19.8620843234884	18.8844283778159	14.4197542119356	14.6156379472571	16.2460029252481
189	23.2988892445105	36.3350856256743	33.5901645980652	35.8153000984515	50.6830948197116	37.8801418217165	16.8880649728155	29.22606639671	23.3435594542945	16.0654237830259	28.4161109776679	29.4433469263962
190	29.6917813690297	31.6158353651924	32.9803070514336	28.3424623303558	49.454522171412	41.3122240939791	8.93558483251942	21.1750674733905	7.12543859573004	22.1484375257898	30.7694071808010	26.877687598499
191	22.5251740573313	37.3047314235219	22.009789742524	38.2451594245313	30.2929897319872	39.7634821470179	20.4001300717252	22.7532339934199	24.4206621649981	23.7889675543771	23.2865181791388	11.8431402575628
192	23.5524436813996	29.9922045143378	17.477471548377	32.9633424346986	40.0890304101043	49.1049199640394	16.8466564408594	19.6806373748785	14.0265606593237	21.7173149089653	27.8678320739277	33.6273656226956
193	8.37738860140983	11.6968535476464	10.6913349005596	0	6.77885036801073	11.4971945374528	1.70009580687746	11.8358217647944	6.96782685611781	3.63376853129469	7.70235554056477	7.60276964450973
194	19.1160164117584	41.9350591688997	26.6037278540187	22.5532917402601	36.681650828469	27.152196261146	15.2675029762559	21.3781174957404	18.3035922369446	19.2415405403857	17.9737434886482	20.5068499116327
195	29.534640373596	36.2141725544161	26.7253016937515	38.1461342459833	49.056895466646	46.0231542409746	17.2044157356640	16.7876564418534	26.6583041759731	23.0535642310489	30.6776469780137	28.0240000287581
196	15.2753614015360	22.5942252730383	19.0418760395927	8.14781356491933	22.7335829038070	31.2740882724319	7.82762202727289	20.9599618414999	26.3841803269799	23.3137240484984	25.8659032442958	19.2649733744272
197	20.1322599099396	10.2196915438612	10.4535178837161	19.2700771316325	36.6340611268313	19.5156800065547	8.61637053941411	6.73824414236854	8.96738122700986	15.8464858054078	15.5002295909433	19.3943261600493
198	17.7541229848584	36.3177763699619	23.1900743263794	29.1181153796095	43.75697952538	19.1727459539308	17.2613287739425	19.8382800136331	22.8667594849015	14.3380237173023	16.6917893527488	14.5031209502064
199	25.1809103480519	14.5504777440868	10.3941305876244	29.1755758353228	45.22207969631	22.0201300419524	6.30719075036879	15.4412310437514	12.2965148376418	8.2100976978976	19.1171067469567	5.62576548864821
200	16.9270305211513	28.5779597570142	28.6226159328624	30.7307160312865	23.5024528657086	27.9781908668755	11.8745586850390	24.2717205695985	21.0386095604872	14.1484736654194	28.9330003193319	24.6206560563822
