# Supplementary material for: Simulated data from a genotype-to-phenotype crop growth model for pepper
Source: Data Brief. 2021 May 11;36:107119. doi: 10.1016/j.dib.2021.107119 (PMC8165395; doi:10.1016/j.dib.2021.107119)
Supplement: Supplementary file 1 [file mmc1.zip › Full 100 GxE datasets/100 -- h2 = 0.5/-614661502 200 0.64 0.48 0.64 0.95 0.8 11 GxEyield.csv]

	NL1-15	NL1-20	NL1-25	NL5-15	NL5-20	NL5-25	SP1-15	SP1-20	SP1-25	SP5-15	SP5-20	SP5-25
1	18.8188361659728	32.4339667991597	31.0417407781259	33.0744084878809	44.6861311763253	39.656966491178	11.7825095911689	22.6180203851086	25.0564962311030	18.6575188030038	34.1111008746150	25.4024918760988
2	14.7461875724060	18.2130382603838	11.8445360030693	23.2192348696685	48.6305712150399	32.4168409642456	11.2079415047555	22.1954811507193	15.6357988300943	9.09998778982542	17.4613582650503	17.0343379117930
3	14.4830175149979	36.7612609306021	31.3278090929061	24.5955531056207	34.4962672138080	35.8627237397124	10.6151609619846	10.2874698543191	16.0512091327023	15.2290647172727	25.1762769855908	26.1765825924095
4	28.4701970944585	31.1154830682829	18.7230835856228	30.7028761819954	35.1998267196212	29.6624310415516	14.4668214730324	13.0192841943237	14.6157925869635	17.7265312410391	20.3240260396868	15.8285009411001
5	7.54573749995999	0.982661158806181	1.59579152106251	5.98870435196677	19.7760311467730	20.5849411974986	9.3396111766913	6.28825470699597	3.41570477956445	16.0566376247582	0	9.21200995329237
6	29.2017102593645	37.2123704709582	38.5954192860777	30.8797088885008	52.7356427717793	27.3462648127280	13.8119205284760	22.9890234574659	19.2027462009550	22.7544218197221	32.9097124152247	20.5071888341744
7	11.9077351306944	0	8.72807773634067	0	11.5302542350245	10.8341786653930	11.2407938072115	2.86246641757451	3.43994930298526	12.6063840600429	11.8117400425705	2.31442068814042
8	31.5939227397142	34.6080464227841	42.7809137275826	18.7623209962667	57.2692636642657	44.7114836119167	10.7770178241402	31.5548544579139	22.3113238742983	19.0665792337807	33.995073316939	28.4415389804820
9	10.1044452463996	35.7343679784059	26.0590555917458	29.1786062364371	46.7076758538429	30.3033629966840	14.2343629058496	23.0101939915929	12.3270212723113	15.1557194047169	28.5282924142078	20.9300053186076
10	28.3087956978368	34.6411891193217	28.5281497935331	37.6812331908259	48.4807103611257	36.0593652530301	14.9779008858593	17.7399088339355	12.8942560182765	20.2120765536987	31.6866517536979	14.4300652846485
11	30.4281724938640	35.9872950849431	9.28558009041632	30.0637841449015	55.0142919939461	36.6097428258039	20.3681406912519	25.0624231110174	18.9865469104564	15.6388498508522	34.9177408750005	16.9879695813924
12	18.9765455478913	38.8953797408567	16.2443006472365	34.4320293975276	59.4099548809694	24.9997361581277	16.8713767332562	25.7196590766453	11.3598601930186	16.27908261863	20.6865056213622	24.5236852640155
13	17.8645484204269	29.0907263110822	11.1093514202806	36.6510486560022	46.2833526136117	26.6067387076075	13.0972451147207	19.8970758980304	12.0430033038801	12.4608323013319	21.9472319030874	16.4792771591101
14	16.9203596059642	21.3570874044182	25.0944645026982	13.2061727681730	41.9676065417153	29.0576249338687	16.6293812372583	9.22227309509558	20.3753441484648	14.1340178714015	23.3460578255024	16.6025749510556
15	28.6905293979881	31.683911774696	17.439944496344	32.695368878153	46.3853713843191	30.1230108249452	18.8474155318575	20.2102929632975	9.79486224567992	14.5385436238645	23.3495996180887	18.5208530248792
16	28.3662237100209	18.097474260593	15.7953520589773	24.0886139103522	31.9545462744799	34.1901009267841	11.6760170838995	15.8992432525213	10.7554589965253	13.0619068856649	18.5584584487376	24.3884419181517
17	16.6404335052721	23.5847638221636	19.8672284725473	25.3821233845272	23.1269595128928	35.4752550337323	6.81585659265677	7.62239164643055	12.092340356641	13.9356440480535	15.3831060835887	17.8805296452668
18	17.2094538615232	18.5564379970562	18.3023721147524	20.7370042592729	42.5988973143375	25.5027930997602	13.4794940906364	26.4096066883248	22.1716588071322	15.4644609338020	23.1189092954176	14.0639141791131
19	49.8776662432224	50.355759713954	42.9646013046438	46.4117374548021	51.0796291361222	56.1673559054314	22.850213986342	30.8842829236111	15.7674392846161	23.4739591988935	33.3255960794796	35.6189042138157
20	7.46021425869306	9.2125340292243	14.6201946478327	23.8761556139101	23.0856973394551	23.9258608473693	15.5161353842276	15.9365241547027	8.91375950851609	18.7698672489514	8.23224425948958	11.1825591704626
21	19.6025743676726	32.6109241818339	25.9777819113699	31.0620353629127	31.6910359547435	33.7884561966205	7.67337698527333	23.2937519497605	16.1556082189125	14.3511152170352	27.1721062958197	13.2978087072426
22	24.9626483123334	23.834299134749	26.8090800296245	32.8988047738145	22.9667397016869	12.9321704822137	13.7196189772555	15.0885189939639	18.3270376058057	19.8445288478062	20.1648531086375	18.8404872782742
23	15.8438876597881	17.4692167206964	13.6851993842245	26.6007472087787	28.8784141418829	10.0908579236211	11.4868418972357	14.2053751581424	11.1789870292349	3.91267484934111	22.9593004174015	8.97255934817036
24	24.8866404766493	38.4805010480638	28.6796806581357	36.2013605175907	49.0804138928168	41.6491072047049	26.9812799625326	15.7448272869111	28.5998745345411	23.9608088051635	28.0467492822046	34.2220359163194
25	29.7673849107053	32.6086731143068	29.7162722704064	33.8208429135885	39.0556967409	32.7022829808975	14.5974109080185	19.6009297712157	17.3493936062406	15.4760006131729	31.5815688056824	23.5422820783198
26	23.4277458652067	34.3814550712009	21.2841209815081	24.3466616128614	34.3043214336888	35.0872735752323	18.2520631464232	18.4847782692952	11.7922541700805	18.0906028455956	31.797694781122	8.87737122892628
27	23.2857782922078	33.921170299957	15.3720222642543	39.9310007625691	35.9021361303402	28.0630317823352	8.76814398365249	12.4818824009233	13.1181098817496	18.9753110870712	11.4054837415898	16.3710297029664
28	22.3002390285031	36.3972644026231	31.3717894766856	44.2714591762941	34.9939076641248	32.6960660817443	17.8272597425224	19.7173636353133	20.1068192553558	22.8777832611128	34.5479721171164	28.9847202197415
29	20.4520093539629	49.1707033290257	32.685089776966	28.5622292837735	40.0478755381108	51.4939484175873	19.2765233909665	27.6612234885346	29.890764720337	22.4872669951901	28.7168543691324	23.2820459942163
30	26.8784844976793	42.7652281994885	32.106704196258	32.8639872635250	48.3925924299728	32.3143423676501	12.8850532467082	28.5381440023785	18.7363128007771	19.8516665560211	27.0300603199937	22.1601356592833
31	21.6710814186431	29.9536080282545	16.5618752242727	24.0720212682543	50.3733662486489	17.9983005179197	16.815343686446	23.3342455329466	19.2016640925744	12.1742879269924	20.2537908789439	9.98344411738588
32	16.153452006248	27.5018823584687	32.5307293602087	30.4244842451484	28.5636808060005	40.1856756393247	11.8581474006095	19.9475957086551	21.2060677646790	8.3296998277231	29.3164209684848	17.5977558751416
33	16.5188294755800	31.8978223624552	18.4291713102185	32.8185626274810	33.1167901637141	43.863726498745	14.4558366507382	12.3731015361152	17.4311885118557	16.7528244015464	20.3274599567311	7.46205541659407
34	19.4096361451519	43.3156314867266	32.1247681670136	31.2663220786305	48.2708147066598	40.6728176607587	19.2490740258310	27.9817655698593	24.803352434909	11.1342354442088	17.6505735756786	25.2092458396531
35	23.2053734921366	29.3800828452746	38.5030004362404	16.3711748609233	48.0184977327605	42.15364383742	17.7000964256729	26.4497306463645	24.4073959203975	16.1234028481326	28.4881807172327	22.4526272706369
36	33.5685532195213	46.3420100694367	27.5394182719062	37.3196239422746	50.6642362000862	33.7801004657009	21.9998353038599	20.8066815989991	23.1952751732277	25.5732995143273	36.1362081098463	16.1844868804567
37	10.9778358511125	18.7306158083265	17.3920327795445	24.9612086890240	9.96820102028525	29.038837616303	15.4545414265956	12.7839122024200	8.06056970236048	15.9206149992558	9.05957079385888	12.0788064795052
38	18.6808749584045	36.9053975386311	28.2640681536141	31.6543635848629	40.9297907909474	25.2700575361209	11.4316749862278	19.5801046035771	18.9849413524825	16.4018089158806	30.4601397671967	16.0222620543137
39	26.5423747355326	30.5402280648493	29.7077834045228	14.4971503403051	43.2396267542052	27.4876662381274	14.3792172995764	26.5368015014243	26.3223029320789	18.4771381820929	23.6087789874744	30.268330602254
40	19.2505495008372	28.8960270232964	31.6297387697273	29.7888166186023	32.5397679976346	41.4099889490117	16.6611163514358	17.2915103982895	25.3228174309522	15.8702001183615	25.7684745561780	31.6307930338081
41	20.8807021385425	20.0328470681452	10.6962533649695	21.6399744799897	34.2358264294391	13.2393635836016	13.3807764979470	10.4798714763498	15.3841366291581	12.7788252752757	22.0217981924042	14.7006639534205
42	21.6617306065026	16.2243875622141	28.1522296697297	37.4620208971242	30.9929008238795	22.6516675737808	17.6174646256872	22.5324401007237	8.45153137060511	14.8315746781711	27.5470602155488	18.1302523677901
43	27.6542631910983	33.5172511921632	27.2855469216024	24.6310681928247	26.7287349388915	20.3217578716453	16.8632226419907	28.4369360215187	10.7354242929356	13.4829295783810	31.7833746214094	18.0303704906588
44	28.5550454672686	55.2301097841378	30.1332619018843	35.1813704740823	52.7100328449595	54.1978208336612	26.9962276448121	32.0186906066746	31.0471709538641	26.8561727940934	34.0253587519603	22.7422609073144
45	24.9689664171755	31.0856332455246	20.7931096656712	24.1138511055566	31.6716074942359	27.6793864204510	19.3196754694582	25.2905196439039	19.7630087267944	11.6007946538786	27.5106156722330	20.5780180657783
46	21.4463293831987	22.9640040219179	21.0716394370311	31.2428170849634	35.310261963271	40.3325050257524	12.0989926302441	20.6990922398538	9.3360083017896	9.14486927160176	20.3431979030685	7.02610160465316
47	26.8371336630004	29.7516936710718	26.4247380668281	37.6442587613998	40.6187381767536	36.2413208688342	24.6110028890959	16.8059012664865	10.5310439626997	23.7677035656661	31.9061098190801	23.2949576924457
48	18.3077948148170	7.46271790615114	12.1240066979744	11.6649254086222	32.5599756136096	23.4672782859849	6.15773752779617	12.8452099307679	12.3513401807501	17.0314114946325	27.3883478292904	13.2184981609627
49	17.7626973799887	12.7479588047776	22.0553941300266	30.1681052917633	35.8271289055466	10.3712425813865	15.3311050922046	21.9081490980916	5.08244520118052	7.68735972508774	14.0665022921599	15.5257432714804
50	18.8435847784680	32.3044029226700	29.3708928441940	38.4830173794135	29.7743851360883	34.390265186917	20.4848995862783	17.3646618994928	17.1437773368344	18.2176566127337	25.2228420783245	14.2325974441768
51	21.8741553193590	29.9742626420165	16.5607206350091	32.6625668576012	42.3040152845184	27.4646842943436	13.7264937898383	22.4484336136478	17.0834375593594	21.0730357887307	33.656435936479	31.4619233478565
52	13.8305554896412	1.78196576565864	6.52460457047417	14.0343646187771	10.6964011089845	15.3006951045552	9.54096295103622	4.35272999924769	8.06956224716788	13.4993665956147	16.7400818997890	5.50620561554426
53	35.3858782996530	32.3912319410624	34.2976605862691	32.8167552700345	35.3937498561390	17.9529654218749	18.3305212504353	24.1072444857389	18.3765199441413	25.0761143452654	26.8472247210754	17.1669115751148
54	19.6937644282018	34.1349517139873	24.1393106100013	20.3935476066682	32.8615070689878	31.0494485855741	21.9129313746467	18.913624784328	24.1659119508816	21.5555943706329	24.1048272915941	26.9300293973086
55	17.8846160360444	28.9782873524820	15.1902076720174	10.9362746540464	42.5908012070185	33.2720776000812	12.7913086972179	18.5212846727897	9.41057902405242	22.0213854463422	17.9675069466425	18.3411196562995
56	9.13093600622952	6.04565994393769	5.87007059852309	9.60079875551376	17.6576176347317	5.58530309254796	5.41423130489436	3.76737639396498	13.3209763233898	4.14345832987584	15.0574798495943	4.54599418414144
57	11.4137697887211	21.4263755904794	11.1931013449571	16.1168296050446	43.3858743450484	20.7398646666256	14.9286759340603	14.4129747028248	13.751596909423	13.3647781976886	16.7169123695184	5.41964888880273
58	15.3308847926855	29.6230265729691	18.2499936410593	27.824716997731	44.2132253186512	29.2350574053841	10.556003110993	17.7073688989287	19.7753537959436	17.2526431964112	30.1978296950030	18.8057118359225
59	23.668819176954	14.7266749834474	19.5904064478145	20.8859053254800	28.5674955881592	3.44061419734639	10.1147694789118	13.1042129537900	8.22243330289464	12.5906767903351	14.3520741497452	3.32714384850557
60	18.4013811166962	32.8354562828342	25.3327600073977	19.8962468053656	43.3992703296529	8.65687835451356	17.1548345199301	13.9208660028521	17.7750212805035	15.9040202348471	14.9467692725005	21.2441229381146
61	30.1596193471421	28.2595788603909	18.3919664746858	32.1567007339999	41.195604787066	22.5174839643330	16.1890370117719	22.2299618959909	15.4961772861318	12.5428296616104	17.8126686560788	17.7978409096384
62	10.6410215889288	27.0078023364194	22.8771711819003	29.4095796993287	29.6938043011918	27.7172801490874	10.9634651684954	25.1795078883283	14.4474338680001	14.8459748839648	30.0891602980464	9.30361351850225
63	6.928272387856	12.4992960030364	22.2798546645215	22.2311672139925	27.0885345029173	1.39662023737142	11.4918271405835	11.2087880707702	3.17696057048758	7.67067612828195	19.7837949943495	11.91949321084
64	23.3871849057706	31.5731398376182	19.8807255935633	28.4360515926316	49.1965931204493	24.309099378393	18.1619707358804	24.6297916837103	14.4785221752331	23.2532564614388	27.9323863693652	17.0131354454226
65	7.83474483247428	0.0344098776689368	11.4709536694862	13.1787198612350	32.3116487168428	8.22826502983005	3.64901156266951	15.1701146020763	15.6803305723392	11.5140929143883	8.40887154152877	18.5107261473667
66	22.3143901728319	21.6715298143934	22.2340831582104	23.2760544383872	26.8297498183723	28.7699170429408	12.3332520548070	6.01851312219303	20.4528754906281	12.4451329713485	22.8843304669101	23.105137971216
67	31.708041652741	22.1080395924953	20.0026131476434	27.8585296986104	32.0756595117507	28.0655803298881	14.6926807133691	13.7339197829017	22.6154479271671	16.7829820991195	14.6872573242584	3.47810445967742
68	11.6667810176569	21.4275794685743	26.4976748650115	18.0581774111879	26.2486031835503	25.9994194353432	12.0495284637743	10.6811379334125	14.1125880193720	17.5960285134082	9.48635154632156	14.1138210632085
69	15.5763120710808	25.5987566047781	30.1757770007589	19.3881096312391	28.4929532191000	27.840054283191	15.0170955079214	26.3158592483414	25.4737456175351	19.8449749219754	12.5138552276318	12.5969446653071
70	19.6521467846019	20.668091980595	15.8827599997374	21.532874774489	38.4074378084481	16.9866405157786	14.8448149517262	15.5368381317011	15.2385837237113	7.75732491079173	23.8835897566829	13.7598849421527
71	21.9589688230355	37.1616972075714	29.4657443848394	33.5212572488981	37.5715262701744	50.0495442282115	17.6003717384939	24.9348518451624	22.4335136168855	27.0715082678095	25.5112147475007	27.6013950425238
72	24.9975546760623	25.7998835705633	23.7791817503302	31.2229656804987	35.5940002464590	23.5450701885765	19.3040097938097	20.2889629947049	19.9227158165428	23.958348770211	27.9497614114396	15.5857320178481
73	17.5000334878855	36.8333298563212	27.5875643464294	25.8683321015417	38.5769268936972	26.0865010013851	8.94654660330041	25.0714976590175	20.7578610842271	24.9875223100646	27.374718558095	17.1676773709393
74	23.83821417566	29.9454531298399	21.1764169699586	13.2891049732860	35.2499602092099	28.3866238181474	15.1707515742379	17.6536093900288	12.1610420482934	16.8295163494314	21.6409967895922	3.88215512669697
75	15.0866380660662	22.1473761270883	26.5783527783416	23.5647974984534	30.1432798875589	52.018549852599	7.5328162274285	13.9320138385943	19.0543615874693	11.2951315297322	20.7399956359882	29.2605291404431
76	23.7038185123225	28.5794274705393	12.2651540805225	23.8516489807354	17.2548886995784	15.3909473885518	17.549051447812	20.4633170051276	21.9242435670255	16.6597234256795	27.0962366943654	15.0911318546791
77	14.9837627245355	37.8526544679715	24.0606121100568	28.9252213628242	43.8023872153364	42.7113287171226	22.7542178098477	22.2806997892757	30.2800217129767	20.8550759822326	17.021126320365	26.9024361631537
78	17.8523404507990	21.9064424479769	16.6773633863585	18.7105284517326	30.6691146032480	29.4846510870182	12.1245070363742	16.2788457913904	16.6761112359994	15.9876740358121	28.7116209002108	22.3146546809027
79	30.0685807257673	50.17999352908	30.2462499515746	29.9951978125386	48.6293507824229	43.2308407523816	19.2678133140242	31.5097712667460	26.4451775212342	22.3032383667911	31.3066685455657	29.9178189280293
80	22.4221097798585	23.6482467895680	25.0106672788597	13.3321159492342	42.8673149891164	16.4792338238882	10.4985697278093	22.6355896190483	13.0232979270073	18.538396666298	31.1122465592812	24.2637787871485
81	27.1942904432582	27.1804631235588	17.6740591705290	26.1938195466092	29.9901014847963	6.97971324796153	19.4111556034856	18.2173985537353	12.4098413306262	17.9476767403957	31.4532401236723	12.7020143243638
82	18.9938574026354	33.6875356077481	27.2970338690984	33.8376473880561	29.5183869261044	21.2168673867558	14.8133946652803	19.6319145198684	12.4576891156308	15.1672842220013	15.7699993586416	16.6412452632685
83	10.5316976243553	8.83398360465296	0.592593062846806	36.0295477212253	10.5686650646372	15.0106972453505	13.7575953601385	14.6423244788083	8.81843308483706	20.8121220520751	16.1015783126905	8.16596401171179
84	33.2747903365835	41.9314008828316	35.2150618616936	32.3397356500801	42.7117887064148	28.3947616571387	16.5986425243537	19.2781495127534	12.1673163117267	16.8341448017949	14.9398001584604	23.8525425527919
85	18.7366308598554	38.8735541783635	25.2517090365964	29.8679416681643	27.2074173366620	25.8265072648738	17.0799658516904	17.6981642872597	13.2358334437154	16.3919511249528	19.5787700945164	24.6665851605835
86	17.8918111047842	17.8975590182439	18.6802139500777	21.5134213003926	23.8583770854548	19.0027434215895	13.3061365127399	11.9999996462477	16.4312514830926	13.7419813996443	18.2687451521177	11.2942069245922
87	7.53004351822937	14.1283900286253	13.6613107090517	28.9642217276205	17.6532700698965	33.7314002207965	12.5824031382328	8.70939508500444	11.6607843958192	14.3902751901221	11.6673868433563	11.1683775218973
88	27.7824620379987	44.0518655610685	37.2485612316714	36.0805611973089	55.6982421064759	31.495181932847	26.5375122113853	26.6030602663826	27.3552481213278	37.6745369153788	30.8191322239636	25.477531839906
89	14.5169122026396	17.0942315483756	20.9783124217775	26.9081734557366	27.7404480270751	10.3368232188355	6.6490006437761	12.1958656847199	7.92061039386563	11.8260230488100	17.8451307041209	19.3606266606841
90	34.2137245865139	32.8488377621395	34.8196991847577	32.8960522876909	30.3657039396846	28.7791092306573	14.5106238495079	22.6722664125077	15.0381231409745	12.3004245684780	27.0902763127679	19.4526850231495
91	20.7243663908792	41.4230781609408	24.4160556333489	27.9758999765858	34.3489733148109	32.0634721399340	13.1551687179849	12.4038892929075	14.1437702044498	21.8239579882126	22.6208194503859	17.6247334001627
92	24.7165007755209	40.4758252671382	31.8875031960971	27.7905856327951	47.2763709082918	60.5214265117593	22.4667483389237	29.6413278102795	24.2633711836254	25.7275241837065	30.811064250074	22.4077361399143
93	11.6935398211583	21.4976351119013	32.635538795321	27.5986862824304	50.0153661519893	51.2087623989635	11.5644500874984	23.3041905563627	34.6823031612933	18.0358641429474	21.5051160380912	13.7216852421801
94	24.9851796615900	9.3479711200775	22.6954905036779	21.4429555931429	17.9166497854260	17.5209121559884	4.57580550696606	18.5137984474199	12.8936042506444	16.6854302052515	16.4526189303106	16.8689378066008
95	21.0847777138031	31.0145169515541	21.5823831531148	33.0877384613857	25.2701927191754	28.4802968245491	14.6149527653449	20.7715155699456	12.2989167899893	18.4965658038758	18.2401057734729	14.9120152193589
96	29.5903561898955	40.6558265917105	28.3789999773219	29.5926668272029	51.5560733595417	48.3516226449328	15.7357378491295	24.4200710610261	16.7906857529993	14.469190329128	27.7388549069839	27.71141401891
97	11.2049393417201	15.4342876244782	20.7535006508406	16.8805507377123	15.1166601632594	20.9568786416650	10.9379977118438	13.0629956838225	8.56007222386091	14.3540326472137	17.2318264945977	18.2095029105581
98	17.8097272661144	35.4300804440870	26.4897864109689	26.4069015496289	43.471843177146	21.093651370235	12.6096928181269	23.1522654252278	15.7443537263998	14.4256462296773	27.4608044050801	25.2537442197031
99	14.8056311914510	14.4525816990233	14.9193944395043	23.8261505230443	27.0809524003023	18.8899348919695	7.97424252681992	12.9038875417809	8.54809366979298	12.3597091194461	24.1083551767066	6.91149147261037
100	13.1053925620336	25.4466899810195	32.6866707478768	22.9305490126468	40.5609248367819	31.7447355800231	8.86684908815497	17.1167211382619	15.3409334179899	11.3067024521745	28.0747695465781	14.6772483501062
101	9.42046657714762	7.8969855363251	2.37749054938759	14.2115830308660	14.0512079364976	14.4593231312073	8.52851090124496	13.4685107409846	8.25054172803328	0.148487519966785	15.8747908973539	6.68946880178381
102	10.0986197087823	17.4962057343082	20.2003165770016	17.9725809686253	35.3538496264241	21.5559082558796	9.59687508826148	17.4477778222908	19.1356593438819	5.96320153301027	3.38035581251171	19.2002694924699
103	14.7429115286236	35.083989890272	28.1487548622171	46.1577541018489	40.8614574399991	26.7823989324728	14.1736068807733	20.386463570519	15.5687202865487	13.4551419638229	25.5029751395140	16.7661183158161
104	17.2571127125172	22.4842390471104	26.3769748827506	26.7806988015102	23.7774058941900	18.1033243943637	8.0776601674212	15.8584184585645	13.4013621705747	18.8849822979523	11.2520940161010	11.7434941601830
105	22.7271190634569	27.1535988885285	33.0345183069126	18.4587335640869	41.4621943328595	23.5449630664061	12.0666917791616	24.7017376133151	16.9264417930694	16.6417775916206	10.6346827512104	17.0028617446712
106	32.1245769504043	40.4146731623069	25.6253978151183	39.0128408906925	44.908448005016	28.0815455077483	13.0607028024250	17.6425468463234	12.0711906443089	26.4054813360143	35.3750516524948	22.0967015196043
107	25.7945004155587	22.0308325477125	22.6404653019233	25.5731899722324	30.4135154359069	32.8143916545403	17.0740365649346	18.0636622807941	18.8105737806110	13.2528488223502	15.5340467662536	20.5250015932061
108	17.7598810352865	24.972928962117	9.88084264608496	14.1625052717611	42.5652251873336	35.1341311543806	11.8038004457920	14.7613519936836	22.3851693360365	9.93335333134378	10.3907443242121	10.7500096776877
109	23.5710972843421	34.4286992014267	42.7214692890691	20.7542384568933	48.3507233343724	50.5001446105699	14.8492948327317	24.9249499379266	18.2437217791082	18.2030084062816	24.7604756730430	31.5745246634378
110	23.9622859320827	30.7162143395578	18.1993633250426	23.8221867917299	44.8672782937252	29.7972104491312	17.2693307617526	20.1195909785879	16.7807665127989	11.5451684163375	23.0460471554255	13.8986670434041
111	16.8880983377922	38.6946146716524	40.9618098877424	31.4779276817406	47.2737619139572	50.0418678236309	20.3987166045778	17.7727349848718	25.0607531283839	20.6665378078743	40.3721889483924	25.4078265506872
112	14.2083364156628	0	0	23.1818446784441	15.5920525670728	33.0549938408405	2.65101757210780	14.9069061901025	12.4976249482027	10.0473078193927	0.852448183446368	12.9967213526774
113	14.2465216899270	24.4344941359986	10.6898392709272	28.9262682153993	34.0213586044638	11.1978931782385	12.7847863712116	12.9047158258924	8.11453508216189	10.6032921558833	16.9883699643546	13.6624427118039
114	9.82541131466277	28.9652279745545	21.1455376769681	15.9663606453676	36.1748983015112	19.6735220241731	14.7421134214464	24.2898714548870	16.2218144665209	13.6803593480284	17.3048838603509	12.6361238177101
115	12.3217526535655	8.25831884457263	17.2768931809976	7.68880335400052	5.89677449845139	19.8957629576342	8.90124822615728	11.9432510287380	13.1058076235985	9.36169871792644	12.8239796702567	12.6676495113965
116	23.8547433419956	21.3581436141439	29.5758374090111	13.898656162316	39.5931267003145	27.5124601134889	16.1462016508932	16.1482359075749	17.4016308263242	19.4751844782087	20.9220058280604	18.8117678167723
117	31.0987284244455	40.490185407858	18.1121575018469	36.9873292629822	46.7894251206872	41.1583885840704	17.7285458274789	28.2312962612412	9.869490693921	22.8278639461198	23.5011605682414	24.1243142597403
118	22.4165431688305	36.8412925612489	33.6208119328513	36.8225273096806	48.3402986943045	40.8547417824817	15.6648638655478	33.7129308457136	18.4560899039155	31.0375675223538	22.5207212132926	29.2666643817915
119	16.9895601488866	21.5101541569869	15.8831700863859	16.9887140254902	29.6992863477797	27.0252472579283	19.1525865815588	14.8367033905123	5.87426873147434	20.2571947600667	21.0516026332246	9.52002080667842
120	19.9904841838107	24.3140871459485	34.0044462915079	26.0778632763890	39.104162186066	47.0122064228576	12.3680766919946	20.8889427632666	16.8285046502140	10.7226890376242	24.6088705756398	20.6443965493479
121	10.6656292003861	9.98549738453397	18.8819541340786	22.9812952348327	35.7914828621041	21.4937675089068	11.0285715217621	9.69725148818329	17.0423311697961	11.5436748363382	8.4495114089719	8.3078069462248
122	16.4443407379017	24.4151825780996	12.4785093315076	19.7067928518993	27.5298031026097	28.4786898630795	12.0933234723839	9.15927608534767	16.6241641569822	13.5131298653993	9.5145550042982	19.6758501604484
123	19.3252059440689	31.5820098236342	9.64345977770411	29.8797018236475	35.677755058024	33.4392660291964	20.2658064013756	22.7937351545618	12.3560566527404	16.3886967250276	21.3319907248626	14.2950078815650
124	21.3712854230090	12.4797983814272	30.1222255230027	28.9005685566690	24.4356729115253	27.8322861703339	9.04321395573952	18.0141833685692	29.6448266240737	16.568542905796	11.3197853160977	8.55743542155043
125	24.1500852806229	22.9499543037779	12.4959343774230	25.4263174939578	18.3831617245625	12.8907624917511	11.8843826679471	19.1527934589383	18.0196608346058	16.8482694982708	21.3036492389062	9.8888086476149
126	12.291836215507	2.73661965840848	22.6981820878729	13.7352729973236	27.0181543387694	18.0053649704075	2.43317687710179	8.13267315194954	8.05913660223558	10.3382322077296	9.8371737171392	11.8274310302820
127	22.4926160314995	40.5083771023208	24.4525865908983	27.6848647594095	52.9414573116127	39.2136425759428	11.4557875589370	25.5055922681451	18.8541589710567	15.6985749779830	20.2793664311564	22.8106685018943
128	23.0209435945507	26.3253964846515	22.0383764091634	31.832019363184	44.6354587860762	50.4171737501774	16.4400680412939	26.753912607194	13.9337003731434	21.6147418480943	9.11029050571588	16.1550442846861
129	9.88184535467533	16.0088057893915	17.3278576069058	28.2882870564797	34.9613830581428	5.09653984056183	12.6167696766670	15.5792877173379	8.79611660723262	16.2816362836955	17.006489602294	15.1992866430689
130	32.6582996108038	46.2784580292688	33.5011597188831	39.5611581155011	52.8759589863639	48.227154196205	24.0544037794993	29.2370969428202	26.9277171453461	28.3429422124196	29.8755184973607	30.6737262651214
131	23.852965635774	39.8770768783398	33.2329672738253	31.699963892989	42.2641112532775	51.4331733885945	13.6272059231417	30.9822144639001	20.9639508414151	17.1026649299942	28.8817777118520	22.4387399173608
132	18.5419922481309	33.5687697652158	27.8755863273012	21.5364428011479	50.7935577612654	30.4129069093126	11.6559362513482	25.7887235248324	12.7270745465134	12.6490780983756	21.3597612650407	26.4805992183639
133	28.3877070009295	40.4234324882782	34.1723115404916	28.4172075126004	53.9809678183051	53.3579716850575	19.7369868912403	36.0697554720172	24.8912370234581	22.8447296141143	38.7352706850999	15.5475604938483
134	15.6883822600872	24.9572958646488	25.3425020096690	32.4570727704293	42.9117113716868	24.2464447973069	13.3792107543172	8.55165984423112	13.9780391923002	14.4551257329738	18.3617570281112	11.4554734927327
135	13.7159832217383	31.1425684363049	31.7735198403636	29.2984383326065	41.3374321927677	34.1967242372113	17.405823009824	14.6384902277461	13.5944653846600	14.3347169963181	25.4880324792143	23.0764312238623
136	15.0381620282072	29.2235450696940	15.1715787022759	31.0313398604977	43.4995927045321	28.3884755988470	17.1774507134858	26.5745210831758	12.8944239506217	20.5343718196125	23.8979522927247	27.4239012505071
137	18.5633274267048	27.4813720979714	29.1679412558997	23.2646683648945	45.5595534083016	28.6155256509414	14.4893481368485	13.4862587961739	8.39364438378314	19.7272394222248	21.2412698164731	19.6125296037836
138	19.2647783408546	14.7380510066429	21.0705939373475	18.3986686995406	30.9428598075322	26.0897018951206	6.11972897591716	6.98936090806946	6.33915697503744	8.38175932612635	4.849730000752	10.2380318814724
139	18.1283156286251	34.9099263740528	21.0222101832342	30.7752819821526	43.4062598466092	35.0527903020769	7.86103813027013	24.0372658501422	11.1057677041473	18.7957993148165	21.7375937483977	23.3474214527033
140	23.0872150230936	28.4201174574108	28.4704136258156	25.7054993820796	36.5190762207954	37.3045629827244	15.8662583524206	23.3315057659555	20.4506059136005	21.6394816374282	23.0733872132862	21.7834765469316
141	30.5451094779164	42.4688633030297	28.381746298944	31.2141202329288	37.414809962571	28.1197894343362	21.3765607945579	22.9626881957999	20.7112930877378	19.5845517553761	28.3751831305947	17.654709080944
142	22.5962614144634	34.9352346341083	33.3349471987213	39.8628578789502	42.4389988196579	30.7805697540721	14.8199913848665	29.3895650771668	25.8117528337617	19.1606994495455	22.037233791708	24.4416794334511
143	11.5066601740142	18.6524693029437	17.7476842637530	22.6625710244974	32.2704980335963	18.1902250763534	11.7183437767801	20.6665102271124	5.65644146883941	9.11261098289605	22.0922686434469	17.2688693748214
144	22.4792170447646	15.5611971761406	18.8044982087643	15.6389565385687	0	28.1167405910332	10.1700273649788	0.758268565573159	16.0762481543829	14.7922553925510	20.3151857653972	15.4504183143155
145	13.3287618652042	1.82018145900948	4.78324444201065	17.9451555577934	22.7734819456016	18.6017424177368	12.2238622495364	11.6737690609564	16.8928033411151	13.1643084250651	21.4692435139246	9.42874310804729
146	11.1258113162120	19.6142104133527	20.6052427403245	30.8777931028493	18.9022829298745	12.7815268607198	9.9949465738175	11.4108954577764	10.4696753736669	18.8374119982520	17.3097003764036	10.9639164358867
147	16.6275596854413	28.7213729009186	21.7250943821967	40.2128269973168	42.635119750289	31.8421009748791	11.9507714362780	12.9993640075603	15.8984446420636	20.5924468742093	26.3907393563881	1.94044518081407
148	13.5684983496590	30.9926638228878	28.0860354312121	46.5589884966079	31.9183299659497	28.9380361566967	17.6711003549399	17.9044858865086	13.9868081567623	22.501731373306	28.130798791567	10.7208473892938
149	19.0062883231163	12.9069591131355	17.9872084053395	22.6628450428841	34.4174649017431	14.4290897803882	15.3687200631033	15.1424040735729	15.4153872448926	12.8596502069991	14.5631038135518	17.5801110655748
150	28.8344597436235	38.0776662294264	26.0419054469855	35.0815471231272	48.1274477023546	42.3668354726057	21.0230494488582	21.6304601522307	17.8210802478578	24.6804382307831	31.8059902994684	21.6519847771207
151	17.7684030128307	20.7390102987965	17.9515983448044	18.5078659516069	31.3343906397338	22.5539033746802	10.4404978911813	15.5469947359296	9.3273598044661	20.4309249910743	6.32374029815752	11.9647050017479
152	16.6755999504594	35.8639259060877	38.9384805288477	26.3768027998091	51.5333153653815	46.9806614860906	19.3980168341496	25.8354986107447	22.432702260218	17.6422036794434	28.2769144065291	26.8417906985193
153	28.5660132475434	33.5897434046450	26.9685389300544	26.1749906567843	33.5970217665465	20.3950849026860	19.3006456421185	18.2143665525316	6.838383616837	13.4892804890397	11.8461236732108	17.5676394864972
154	16.8051443951254	38.8545350198848	19.3298845911448	33.5639914797073	34.5108122960806	20.7276675846958	13.4216023936235	17.7655557870816	10.8447707341727	22.5262895796177	24.7927791400021	20.8355907184302
155	23.5140952738654	37.7872306107136	5.61911215977326	38.821688690142	48.3701197251519	6.01072720290391	15.7700557832409	25.0423013391466	12.8839820343689	18.4920106571989	27.3444930836522	7.49403750703148
156	27.0226735794821	34.3023591409708	22.0994736768222	34.2112024523338	44.4826914085938	29.5754994704776	15.8728089993094	23.8478738157862	9.40403044134472	17.1215363037730	21.7454046615269	15.9748807092749
157	32.8724419164474	39.5979805596264	33.1313693812382	45.2371797072106	45.7849648491360	43.9538495831623	16.4936269076675	21.5160507473550	17.9849358206919	19.8213294608548	30.168440800329	21.7628776553946
158	27.2439982089554	18.4314470404081	24.3899279983107	22.4048496855608	17.1936629597062	31.2836054231578	10.937582114525	13.9213981266658	12.9705127413609	7.54185074143507	29.7281815286804	18.9788366584062
159	17.9056848609803	16.4128415036194	15.3693296122245	6.002249671613	23.3505762236693	22.1209983408629	9.67976941257768	14.1439286460214	5.53177386251168	6.43864613930074	19.664462034474	19.7058138244407
160	15.3400234319476	34.5839312939278	19.8446423192224	20.6007313109642	41.4351423903732	45.8689583233487	13.0733985370892	22.9034492708986	25.6285979149663	20.8947604752752	25.6562536830632	30.4599574842777
161	14.1969177073774	24.2137108650451	18.8285460198539	20.4396360189189	20.1020333913382	25.3967291269446	12.4666103450800	17.7545111980794	12.7259954887882	12.9031024019654	25.5853289930832	12.0581927381203
162	9.12702437747048	16.8318800345131	18.7193999006879	20.7509565483109	29.8186101204439	32.0337509412319	6.15848823375504	17.6540230266714	11.4002462542523	11.4332472742921	20.7553268502880	27.2495744464415
163	25.6664532770517	25.8359466787952	22.0309364798515	28.8401347615916	10.2945758117554	33.1252225945491	15.0834017158178	13.4782453831908	20.1478233281454	17.9961259025962	16.3696812100063	21.8089560265843
164	12.6651357949033	11.0967381244657	5.65311786988137	25.2124355250876	33.9505104262985	30.9404253600967	11.9547331706706	17.2114468156640	2.14361732555349	17.7612407634122	18.8462316386659	14.6845741103448
165	25.0724307151544	21.8146214223618	19.3681412251527	25.4303822152494	29.6089680992433	26.7361960637779	8.85362805767749	17.8959230380982	10.7380659792629	20.707875152901	17.9416872466393	9.58465919630847
166	13.4166007296709	32.1578441848817	13.6936437147535	17.9729970235202	38.4829341729728	43.3215768116733	13.6215109907993	16.8319112377098	0.00416096607208516	19.3281923314047	22.7827870808651	16.2124213855652
167	20.8564885939465	28.0832767182168	19.8360232778517	14.3214502658615	29.6331395395035	20.9619856565345	13.7426347036785	17.7741770751769	17.1664790535185	11.3970546081222	18.2871452258583	6.87718561053756
168	23.2027122167726	21.3545473423067	20.6083688284627	30.4635748284292	26.4819209579786	23.6764710247077	16.8519261062805	10.5254169932639	13.8821800868764	16.3112522907028	23.4176854052082	15.6683496080153
169	9.6798627925154	0	0	0	19.4986356352031	9.44475957676452	5.38680276632777	9.9962731594492	12.3556430909716	0	16.2275831775520	10.3983649726634
170	11.4985844403097	19.4499215970975	23.4292645916126	8.13394159273559	25.0636440939179	31.7852751032889	9.3972156726885	16.4223770027870	0	8.4606209699133	13.8926936370104	25.6329537989559
171	17.2533573981788	14.8566550035410	28.7594265315771	34.947963387455	22.8011169096372	29.3573923644584	7.7398774565736	15.7478764551623	16.4592924479422	9.62425636515558	18.7120900706932	20.3423640880996
172	22.6154702961380	37.3513604300969	34.9146401631225	26.5883005808632	19.5627757281388	33.7262434919308	21.5493510736089	20.8594487707859	15.6717881586318	15.2420011008559	27.9597303984666	11.6841858429019
173	14.9820606969738	19.7029960710897	17.4167056938068	21.6117705309339	34.9229652335454	35.1920065598092	14.6874043053203	20.0105457756649	18.4469892566111	13.0595931975791	26.0799577218660	15.4691012540807
174	30.0433218028378	34.8596937126895	25.1671565721212	31.0213901742009	45.0368712588278	47.7562031880939	15.9617334007226	27.0252635043653	23.4339079573265	23.5940455469451	25.6787344421552	16.0043372825603
175	19.9519291209069	4.00228129300004	7.36025123506274	17.5682148478717	32.4346851942495	0	9.02217047539705	12.0231398827592	11.0046851615788	10.9809399040699	12.0490121702957	14.8068399292544
176	13.6283962466384	30.6636682341821	24.1839800412829	32.8618965735838	26.2782066627352	18.1130444464305	18.6602976737295	18.2117675344978	5.72612834175215	14.2453597982146	19.6054296062014	10.6046589291241
177	13.3117803145758	9.47151966197556	21.0599428184288	19.0962161462634	28.5446643694811	24.7078902086485	9.1240984932783	18.2831113380102	10.9134242958145	7.84041546967187	16.9905729099662	7.73736336001615
178	12.3917632775552	6.01464229020071	0	16.6777604238332	30.2773718537206	14.8175167474286	9.56455067495934	16.6867541593853	9.80257281726011	5.73115616388994	12.3311289036753	14.7569484871027
179	12.0213932194925	12.3758866430480	29.1183486771411	14.4388053175841	28.3686921856343	11.2952092650327	3.62282508806742	9.79479114376784	12.9603477532834	7.07311594517553	18.1698436670818	8.42976790801264
180	11.8245022117593	24.1362054324445	26.9235771622328	33.4733560444456	24.1199029614460	30.2272141670805	11.4031554824171	23.8511264422744	7.15463874941279	8.66988123769838	21.5713886377741	11.0613483273535
181	18.2931956420927	26.4647968182339	9.47715928683616	32.3489942928626	32.2925531451454	8.91264448023628	12.9448382258423	12.5457966202014	11.0461041536799	14.8292535953448	20.7443824916955	7.11949198716975
182	31.6775157944706	42.2953487224056	35.0269937505277	17.5250369575081	53.7194103796952	52.5047603431604	19.6862626652320	31.8260681738787	29.0915090521369	14.1610311042110	28.5496371046242	33.4225592821644
183	21.7814472396841	32.2961970358327	19.5420168881119	22.9128618490522	38.4964666792573	32.2379926336609	13.4476190438677	21.5028750369345	23.9801825404936	12.4368116081737	17.7974410378080	32.2747966481686
184	24.335812941331	30.7709181724093	23.8753487093641	35.1046980828151	37.9965065418214	27.3224635349289	18.0744871585586	28.2468693671721	18.3658481064838	17.3290009997434	24.3846301900753	22.6595062816019
185	20.5510928000876	27.1916962620952	17.5221390311900	21.1992522856199	32.2661344301644	25.4721533524436	23.2585449203042	13.1925443663669	19.9450781266734	14.4779805220449	15.6155867978930	6.86772714316152
186	20.9462836316943	32.8419502068456	23.9717471257158	32.6175220680011	41.9411091502225	34.8130486127692	13.3759263696682	17.9074075750275	9.89674654834356	20.4899192220412	24.1599708002632	21.8981354227117
187	13.8299635362175	26.3002255190907	18.7401884835953	21.7356830034307	24.8556316937164	21.0790320806627	20.3433780122509	20.9764442770755	11.4303214231526	14.8223582395915	25.4923240020802	26.0427173146901
188	8.03418155979795	21.9446461649980	7.39152181972579	29.0419739141122	11.9427167094196	16.9640881660488	13.8199110455713	15.5525974173775	10.5413657716842	12.6060681896656	15.3491279893594	18.322317486653
189	16.7778982567859	25.2210779855107	8.10524762269398	27.6952531675705	26.821973876583	10.5300095467517	6.85114026512116	13.8749004940727	7.55660997482258	16.2512447669417	25.8835887885061	16.3869869326219
190	13.002296420914	13.2442112168456	24.9345224654967	27.8738320703526	32.0088903797011	18.5088241470835	11.9974135399988	18.9965382084023	22.0463733568379	14.9226766655262	13.1230434740919	24.4826024958814
191	19.9532350797326	29.2976010364418	34.248141448185	5.65458002975907	46.9312982845996	25.5629787095646	13.7205787029634	20.8819692926446	21.9450878952581	15.6560707498433	17.2820740173213	20.1095174807733
192	20.3354870142768	21.8269341808274	12.2771571109334	13.1376205319252	32.2812128921328	13.0151503787492	11.7060026573502	14.5466492269091	13.2244863985432	6.6990893678391	5.99862643474847	18.0208324645502
193	25.7476427156745	27.1698963779298	28.2285698253796	26.0404477016822	33.2134098632645	29.9119174462252	18.7648720020526	23.9778918871621	14.8041139395827	19.0420086738312	21.8546072927859	20.0599481856418
194	5.33651627147669	17.5980246717318	15.1677268706804	9.17549801487696	28.9090222819727	29.5813774503709	10.3784373101837	11.4244514970528	11.3288904404557	8.80339828441432	14.7280779495315	8.59108150821785
195	17.2146979516768	26.1438521817319	0	12.4120696509857	15.8697278128109	18.2916180396445	13.2433231523654	14.4201112164198	11.6973723285651	12.3281141957562	20.3075312841129	7.60950736943545
196	15.8531757679535	17.1992678672181	19.6230388235514	15.7089977873315	12.2690204427051	29.1263389533923	2.42726956273632	15.0205850501927	12.8044409250857	12.7542955673686	12.3498109494899	13.3936233705135
197	15.6247811990774	36.7686670966049	33.4523824083617	37.5140454874017	41.2745606833776	26.6651033963064	17.8724779766361	30.0837404050124	14.7919022502571	22.3377336108077	26.0849157307813	21.6150599576292
198	17.4251527843434	23.0352687112480	30.9371501317434	32.4715003987790	25.4982586714627	43.4008866153853	17.8991662285852	23.5206012189332	12.5661634148113	18.5106567415747	23.8015411399809	24.5632860771606
199	27.1765218256492	36.5522080070403	26.0524416735848	34.2427805115264	43.5773573017775	35.6902621952272	18.7376975236188	15.6382090149946	10.0676144243371	19.0657339795029	33.3252228742503	22.8482994529967
200	14.4140661390584	18.0850574069353	19.7356199482874	34.6625230265741	33.8703566312793	20.8517120946053	13.6881735297945	25.3844030721455	21.8735129092888	12.5980606818354	15.0885431942366	11.8162477807790
