# Supplementary material for: Simulated data from a genotype-to-phenotype crop growth model for pepper
Source: Data Brief. 2021 May 11;36:107119. doi: 10.1016/j.dib.2021.107119 (PMC8165395; doi:10.1016/j.dib.2021.107119)
Supplement: Supplementary file 1 [file mmc1.zip › Full 100 GxE datasets/100 -- h2 = 0.5/-691081280 200 0.64 0.48 0.64 0.95 0.8 11 GxEyield.csv]

	NL1-15	NL1-20	NL1-25	NL5-15	NL5-20	NL5-25	SP1-15	SP1-20	SP1-25	SP5-15	SP5-20	SP5-25
1	34.6051736578101	41.4597351475052	37.9463935512333	32.6835701093182	56.2483134378616	53.4547613552521	17.2319013137766	29.5484259392093	26.2675549006336	22.2262879789797	35.5917945063858	25.7339802134597
2	14.7724748678620	12.4135272202816	18.2353805231122	12.6641384621669	29.8821125986885	21.768726105465	11.3238579480682	16.7970931188656	7.06320924606285	9.03641814638796	12.3040265576272	16.039858791652
3	24.9830755963865	37.5036111308299	38.1776016225948	35.6669116854139	60.0720316381675	24.2620545734584	22.2171940542609	20.4948117572171	11.2138324844512	26.4550240032411	39.3766481689675	23.9777195012603
4	25.4282531273389	28.4095998080152	21.4088278748624	36.1571228179547	52.055630284109	37.874726372086	20.9268026504265	19.7799088312153	18.9971342656622	16.5446078505489	36.9094726252172	29.6592133267638
5	24.2610682426518	8.41199355238614	19.5463585691822	17.6209490696822	20.7656517034663	5.1063973924634	6.8378631712621	14.1551870986514	8.19786017227888	8.42604811231863	14.6532244467697	18.7457713997002
6	20.5048009481170	21.4840440320473	26.569149123494	26.3558260397973	25.8058790762611	33.5433373706812	12.5125670993095	25.6232759033964	25.6379285276403	20.4614915298082	25.5504806859203	21.0702082747462
7	12.3667835749095	15.0705210130705	26.7241489832192	22.4270188746408	20.4402208655879	31.9621162110737	6.49650955191304	17.3452436274871	11.1330332052410	4.27641096863378	5.31950271096749	11.4011452106480
8	26.3022018232255	25.6849628609755	21.3224454963111	34.4370108127278	34.6576296380465	30.7174878280695	19.3475786993856	21.8885881337691	14.0952203606203	18.2089447825681	22.7486185465014	0.894447596046255
9	20.5934390228311	30.2876828745619	21.9011731094034	32.2484734104699	62.0570751053279	30.9253019248539	11.2235789203396	27.1959968677243	13.3401024606816	13.3014553010280	18.6618288720333	21.8066375758559
10	16.2312291165707	19.4705429500315	35.3110030270856	28.4749082867650	33.7190668068619	38.0719961208088	10.7821808928288	18.6909981233712	17.0938903806810	16.0595881666295	28.2845503971784	24.4985525398412
11	16.5983770831459	26.3680311225926	15.1929419685379	39.3035350347235	22.6700073844034	21.0750284574118	15.0290136562750	20.747667298834	11.4044571674960	25.7745363509338	22.0647958481451	0.345960229308755
12	23.9963417279994	24.656820536175	17.2643307261281	32.6023634256936	30.8284473326183	28.2068283225482	7.3028963539681	14.1437316223733	4.96358808820318	16.5970777303191	19.1603332739842	11.3776914809624
13	5.98874945760536	12.8473793638619	16.2653785631915	22.1976293940995	19.5260193723694	11.4172072038113	7.59258786909297	11.1430466511922	12.6023855977056	10.2219202258172	22.5436819746254	9.9763823698981
14	19.6140846651454	3.79042708281955	18.6186484612460	8.88190762087943	30.3197336705750	10.3335305179655	10.783422222194	18.0758006411286	14.3294141555487	17.0976583330808	11.1398895744768	8.62957052450847
15	23.3438370025262	29.563536521798	22.3567240608938	40.6475037882027	46.7790848453938	26.5429753720841	16.7731196529016	25.6047689634181	22.051831756614	14.1790449995673	20.8282424425042	27.6193230189893
16	24.689656763606	31.091830994952	31.0667829512012	35.2446885652520	29.1598955147201	36.3457266520084	12.0532391547609	17.0827155271779	28.2946764465076	21.5872393529254	22.5478165442960	26.4486827926761
17	17.6063981049256	27.5389150338878	5.94805956283972	14.1852830928286	26.0725449977244	14.5732595606323	12.7461323292564	11.1734052532431	0.422987097725526	17.0113615829913	5.81422046030742	13.4759042125913
18	25.5284716364223	53.6129794336384	28.9964630979948	34.7275274106593	52.723735696199	46.2290611887488	16.9872223312532	27.0291701588958	24.7498145229704	21.4918926475295	34.136437022935	25.0535321188812
19	20.5198568132509	29.0884905051885	20.4537459538595	32.6643765562863	59.3944066136085	30.7359128293519	16.1687929176296	20.2795702009102	25.6440914256072	18.0967760340598	28.9277092835662	10.7053268469455
20	9.32922290752317	8.24683806816234	14.2781706818681	10.7584519279026	29.2108402408786	16.7830480937065	6.33360054960619	11.4743163247585	7.27892450659592	10.6023663097279	6.16794147063769	16.4919291237563
21	6.00313029769464	15.4000894524881	26.7056624898106	20.8421257801695	35.2085144769933	16.3955875514547	8.40401909932276	9.867789991535	5.53783605434117	8.32746257202428	16.5531011413368	16.3128315692817
22	34.0900697082235	29.7249887182908	23.0634890048602	33.1212611589615	46.6445937216865	37.8346795235724	16.7344859415068	19.4985079572066	20.0601911740000	17.4658070479177	19.8699918696577	14.4738437927396
23	20.6582645421967	27.5201239000907	22.3594070176605	17.3813456131163	28.1712512640826	38.3079066735581	17.9138678717761	16.0691408132455	18.9172497531813	15.1078780861285	21.7725635679625	19.2453499547850
24	25.0569379155604	36.3330536426034	28.846648751969	31.902413038541	54.9263724786404	47.0812775606188	14.9801516776617	17.6494156510093	17.9895087636480	16.5058050158048	21.2486747987211	21.888482230483
25	21.3734946493271	31.9235738349213	22.9346581021262	32.4212966594596	42.0691812553143	35.157038165019	19.2681068508651	17.9995505070320	18.5285952271025	14.4863502206709	17.4146559292675	19.6653226635816
26	25.7757997868194	20.8728266447256	20.7155680242952	19.2394750172386	27.1758816538889	39.9597626375258	14.7981067543700	19.4871304531667	13.6455709427403	9.38962379370348	26.7048587854917	16.2982797908422
27	17.9289344772603	18.6517857941383	19.9433662982172	28.5417728760240	27.9457131927726	17.0606609748106	9.51457638386923	17.4179902605645	10.6015302849858	18.8159325595108	12.9507978335547	16.4760557701562
28	13.0036910007425	29.3057687297226	18.0457875846070	24.099667142296	17.4800467466473	25.6104835866636	14.9056365133287	16.3849113099216	8.69601061528325	16.6778099621967	15.4682162849236	14.5448586648859
29	12.7911542454238	5.96038517588884	0	14.3712204815019	4.21219592870767	14.6770727863865	5.56407896774769	6.66848482188594	4.99810714593143	7.29995536045906	4.34619929244120	3.10667422608839
30	10.2944835626635	20.8186612775537	18.0668605892355	27.0284519059905	37.3212153204169	24.7904518493831	10.8587891815385	19.8596233448277	5.36321941999999	10.7717993232466	18.2113290461910	24.9709788634269
31	16.5261342102624	15.4099670843944	20.9581900409155	20.3049932364509	29.2299402248736	24.7722782745462	13.1129660958420	22.9434223822012	28.0226197500768	11.4806645618049	31.9056077921204	19.2462343013569
32	25.6997756400285	42.7830743899074	35.4808551391404	30.0451418572563	44.840910580461	28.5048905942643	21.8817884829272	19.5451994272449	27.9510517747764	9.90248783128873	35.8052918866080	29.4465190174856
33	25.9341681640723	31.8844325912767	16.8194500872470	26.0251269215160	39.7497833905431	33.2637874118483	16.1853341797135	18.0981284894351	15.3771603422573	24.5726174278153	26.8135390871958	14.6915863472362
34	15.2204544089760	7.43648982698289	9.14264890160048	14.5727431626536	35.9442725684359	6.57308539734999	13.8855344200011	12.5983875371157	15.8026847818226	14.0890877257657	16.8418149951373	4.07702735081087
35	15.4460613316538	22.3351209038460	17.7103797970193	12.5998509678006	26.3981524406705	25.3041265332785	10.6145871577841	13.2973465956616	18.6706991247318	14.9110488589724	16.4395680949200	14.5398645427279
36	22.6661560310916	37.2601900581811	28.6802980023873	37.8702679122579	33.8615969525818	27.0903957336643	19.5913259140438	27.7177369483245	17.7985728897771	22.3908381774203	39.1642738159092	9.52204702799347
37	9.56792243076604	17.7080470430684	24.7021737208700	23.4472890698552	30.2282397591430	27.022877985315	11.2334848650314	11.8149623933029	10.3402545313718	12.0623192916411	22.5436819812040	22.5753675680164
38	12.6278071131494	10.3501977473704	17.2663388693478	18.7607395213116	18.4630946961742	14.0991408632968	10.5584155176949	11.2842533621669	12.7406261683177	5.26906560966998	18.2429638571004	11.8295726193968
39	19.8613153002975	33.9701195398074	4.21142562156091	28.9040008197496	44.2286750130756	41.3924209834887	10.6010666151385	25.9259918616488	10.2882819165582	9.17148504393107	17.8811227769429	18.1332021336218
40	20.0609880398222	9.59594562309472	10.4795463032589	17.3515890961515	23.8224300357069	1.20490473820055	9.15973116174852	17.2416810194960	6.13968431574459	15.5647264520160	16.8577458161952	8.01230486290461
41	23.4501374299701	10.5852562062488	19.1105729844438	19.3328975273112	29.3736987163906	31.8561376995272	12.6388621166125	11.0349377156256	17.7444546904779	9.49845299082012	13.5064549426052	10.6461453417308
42	26.5181781786466	28.6140947126108	23.8472715265123	22.9865792682892	48.4363402720882	42.5744125639152	15.7009698529289	30.5433933555937	20.009198227597	22.1287325079928	20.0610524956453	19.4668804489542
43	16.8003411852529	10.9563549869987	11.4273138537612	24.5214438892222	45.0962065122622	9.39543291893263	9.99949432262694	12.4531558163570	14.7238336185093	11.7748007265131	14.2343457010522	4.50767936364116
44	22.4361210136452	12.5513128052952	25.3137445780599	15.8076360143972	36.3295429015223	22.6753131562319	11.3449895545605	11.5011806780713	19.1953414191391	14.9933696261199	7.97918305542781	15.3644573916959
45	17.5653133917905	14.0671941273236	13.7666093647205	20.5122942375094	41.8721375351445	29.1180236923517	9.1516446856266	13.6424799853453	1.83227816645969	9.7775947447287	6.96536852793513	2.97069273190047
46	27.7948214481899	33.0410186988667	31.5795190208339	35.2745041913361	35.9462413177982	28.8679320694509	16.0245424665014	29.8296593011334	23.2736581449609	21.3763390987740	21.3661105619513	7.36071668737837
47	27.0828885226237	10.6067772506927	13.3414141425593	27.3127780369991	30.8431941712931	22.1726369231946	17.2536799318989	15.4427046122834	2.50759830115309	12.7676066064578	21.0236398080236	19.7933647298956
48	20.6361502802126	33.0889994655405	27.777591186129	28.0703386830574	28.2732946538919	21.5866396486249	16.9863338009109	23.9219906704575	22.2717812325471	16.6181725010760	31.5384390638507	23.7085481062726
49	30.1912867221979	34.7620179356668	44.4157124907912	35.3998049927616	49.6225439017997	55.0311311436217	16.5625159286572	31.34142233542	22.8160043993293	15.3755048068553	39.2514922573317	29.6949903896473
50	28.0234557287987	34.9376903567789	26.3402068178272	39.7628228035653	33.4951006012473	30.6160945087546	13.6561466881731	23.2268514194370	17.5722471132900	24.4572783387850	34.0156065044490	13.4151887088069
51	22.4002762098776	33.8617570716438	38.9854609986189	29.0714243689084	56.503416605027	23.5594030067436	13.3090840141323	22.7627377974001	24.9107669692215	15.2847655658587	19.8749456812883	13.2785696451901
52	27.7306548635592	50.3260478329052	34.7804260536091	45.6167150513258	39.3143638001815	41.0339260957883	21.9124098924105	29.8361184377677	27.9431777844592	28.6577449229866	33.8334904375128	22.2150784087202
53	20.2886783652615	17.5287754003314	13.6307171570873	30.8426845122010	29.1693880793998	31.4731729053621	12.7620515311637	11.0992088859017	10.0996320816494	11.1511168969703	11.3590623426233	17.0136910299609
54	16.3019616047824	36.8919355964296	23.3172806600743	35.8820160841197	44.9691125276348	43.0131384275384	16.7703991066744	28.1240593302035	13.5707860271776	18.0881482423345	27.0926564147575	24.4127074601651
55	17.2769899339522	13.8718480876138	28.4669056297825	16.3041064914942	26.3030436798996	23.0051557143667	11.7133199113874	10.7383084468691	10.1611610549151	5.83386745899822	2.18806772618367	0.631543609593788
56	34.558679106337	39.2302102295271	38.502484753324	26.1300926573959	41.96306130066	52.5789513239578	15.4807468437196	23.3304137029358	20.5378984226519	12.9963222481343	28.1766861347052	29.1453114471262
57	12.9642085050133	22.3579984848347	18.3037824431794	17.0154362571311	34.3454161538658	33.5233990655297	12.8278827034349	21.0840120832035	15.2603695903525	17.2061308779211	15.273855145771	20.5549761574089
58	8.27904536821885	17.0406688204722	19.7400720391939	16.8628919114231	34.9433440612209	21.9471714936332	8.93815637563854	5.74565743700405	12.9443976833294	8.24537941730432	1.78643320950816	12.9445944394591
59	22.1091616949115	37.5344868274532	32.1972973772294	31.8892383536721	48.0383042917792	40.1074740629361	17.2650033364353	23.5191736069759	19.4045334095436	20.2589479002715	37.5277943470633	23.3103379782883
60	19.2986339278221	25.2786968995724	21.9455373496935	19.038638788351	27.9004375604632	7.34575879638127	7.88837264936081	18.9281247201948	9.29382019671205	11.6311172585719	8.51383501800144	3.80705222313615
61	21.5250613850603	39.3012095124312	32.3639603044416	31.8077732418825	41.5144224769915	34.1173704278443	19.0982722871213	23.7844060109368	13.8853606097311	14.8658982035197	28.2498813647791	29.1014468291668
62	22.1975281741511	19.7050852365281	16.9462182307288	15.9210896036141	41.6963294872818	28.0768923307279	10.8815513496400	21.9957738339364	21.3805319873007	10.9228691016569	6.92611250923967	24.4238864504766
63	19.7034412781143	40.9361269910599	30.7626146082682	34.9323374206387	43.6097870090132	32.0663918277049	16.2054151748067	24.5673846322148	21.2203215607512	22.9667942385371	27.0830214580273	22.6300586046888
64	20.5582274209185	16.1561254118162	25.8893922094756	33.8028105506022	29.5015243046999	0	6.32462533736411	8.26313170634568	11.4584647152721	12.6470708673648	16.3891811810833	17.9774938835965
65	16.3756300143696	17.8080844073891	15.2981527910575	19.7831737114873	27.7045710712657	12.8931229394873	13.0292382781139	10.3984016732548	1.64693828265338	11.1335127098896	17.2361204534429	9.62992145498036
66	20.0498105456650	20.9661700636405	23.8383335394904	40.2420228349442	37.6731961967251	40.2370941605801	12.7545017172561	23.2910295580555	23.8206550309451	19.1523787148436	25.6321083570496	29.0129516248614
67	19.8511687567864	12.2885704512057	24.3920813082469	15.9956138764688	26.2728398776060	30.1720439213910	11.0360044912787	15.8875262737644	11.9081652783755	13.0927013010141	14.2966366676045	9.2422043232311
68	27.5166260431204	34.2028077065218	24.5265384523438	22.3583870375791	49.5529163595544	26.2206701647215	6.80860344851562	26.5556908754931	15.5408177495160	13.0653336683480	25.5640222488201	7.95747224791882
69	13.9944580068426	24.4433548779117	16.7306368514358	19.4379862956689	16.2389205759186	20.9596300698945	13.6240543601831	7.78949732012595	20.6603335892644	7.13619261006123	24.1086599673746	17.2787907265508
70	24.9998061883246	33.743197976538	23.3638506190064	24.2706632457029	36.6299015897297	39.0879511505572	13.6939730773415	17.1435742056856	23.5894987218672	10.5989764266437	15.4641096262452	11.4116076890010
71	16.4575957465951	17.0798146085137	7.75696433763326	27.217056879804	29.4442031936353	21.9328611416674	8.87736958920993	8.71651327084272	15.4368126698745	14.8379709097586	21.5813390704419	19.9558612653533
72	14.9274888972634	28.0086969885529	11.3958853826297	23.6147259575078	24.8772182488014	23.8768557804298	9.37182291323936	9.15526735313503	2.88852193476864	18.0357846214426	17.4906604215567	8.88669815903175
73	29.117301556061	48.2257155868127	50.7086839730254	47.027898243397	45.1932335456602	45.831265951145	21.5616460077276	37.9700926519935	36.848544617521	26.4934496976630	41.3119632277757	32.2144331310385
74	14.6769393304225	38.9444940351094	38.8468956403680	14.328454911143	24.1664752980084	19.4583724424316	17.8129454673636	18.3731502010571	16.3334293152116	20.6094540543895	25.2601043160975	20.8639003648819
75	27.4388598724938	44.3741841340874	23.8777490320354	34.2028475606245	51.1405111826725	26.5456809123823	17.7331059549870	21.4712064172260	19.2135242493772	21.8046110645439	30.6924219490037	24.5485414316704
76	22.0958255537087	39.6011862611878	18.4232435882989	27.8698125461366	35.4307069350892	32.1833741684272	14.9484636727028	15.621422047882	15.0730516735557	21.1930827197323	20.4589445321785	28.4692676507775
77	33.1819563207773	54.2146879709996	45.3911540639363	40.0689123422035	52.7977122878766	62.8957352887605	23.6172571656229	31.1999193777123	27.4862596861772	30.6682948136405	32.5434677675580	28.3364445101882
78	22.5006759771107	31.6136945176451	24.1556849315372	31.4637247937706	57.9170748790774	40.2334665530557	20.4340819444189	24.8254570221139	23.2888877030825	26.1338155548528	34.5453145247727	35.0189560024108
79	30.2433463238252	47.4769177010556	16.2066286964713	40.9916292708666	27.8237309143216	32.8845790472477	21.0703222571342	27.3258907872409	26.9606182364915	24.5581292177725	38.7993302832031	29.3596576665471
80	20.2843997315196	24.1318409220698	17.2294633810070	25.1503535491398	25.1195896318990	19.9519587259333	14.3178108754704	11.6157516822890	14.3270315911857	11.1735557614248	21.8813643747520	14.9337640022667
81	21.1838604363968	46.5289411754067	25.5143680139608	25.1351633478337	39.3268805172426	40.7858897069387	18.7314193498644	18.2939785070846	21.0357255294088	20.3372651193602	29.8587295850747	22.7604481734787
82	22.4596802434733	27.1631442075752	8.22823467088222	24.7795877135736	45.4057492126291	27.6968684290351	13.3614654677984	22.4999175552956	18.7041163649679	18.8630936705372	17.7832117293526	14.5056357575153
83	17.4526999407137	10.3804072503329	27.6223034975425	29.3241950865404	19.6742584812679	14.4372455350504	9.04338552766274	12.5671240277573	12.8877333592454	14.4327234024671	21.0595395120101	9.90469437208911
84	21.3207700274002	27.2079370138802	14.3689417140765	20.5431351128053	43.3068779134525	23.6049902451957	13.4560177856883	19.5412623151771	10.2362570507669	9.13249998073304	20.1387337432959	14.4620031262081
85	26.0722358576644	25.0061284859589	27.8081651336435	29.5088173922628	47.1101173176176	31.9284377047097	12.7993654313357	22.8585054124442	15.4036690811766	16.3741245696707	17.4558092749349	14.5423801189281
86	24.1311753673874	21.1225660311494	20.7887863039894	26.8449293728986	26.7719492836489	20.4334445320712	13.7019986500451	13.6048240440462	7.755803488568	19.3632340491642	9.7806131497044	2.52466395670269
87	20.1543805014174	27.4364911048396	14.3634720535580	22.0120824875709	18.7685168310748	35.8694150052135	18.3699841247387	19.3097592922153	15.7212288036703	19.9756830207645	25.7780925828307	22.0811896337714
88	18.4010153796529	37.2597893899194	37.6664216530272	44.8300406699826	41.0621862397005	44.012020761005	25.0379096267438	20.7993177019451	21.3980675226379	20.8132529274924	16.5234342004549	29.1541359953615
89	21.3162377539824	33.9399516279816	36.1578559951126	39.9336433474576	43.5677437797453	32.9366320278446	15.6721489146759	29.0211892039585	16.3296602908009	21.7349330804857	16.5852326829816	19.8346337482701
90	14.9933568297109	11.0301778889733	8.531430686843	12.7091375178039	19.0970580420301	33.4818191772139	7.22501610016781	8.36913421595133	7.98800915569674	11.2699543356033	7.4424478079812	11.7779808643261
91	11.5986248224908	25.5347431663262	23.4502808116191	29.4303311308960	34.5763347038177	36.6985127557815	14.7313526311502	21.5198778969869	10.4640884941688	12.3766022712647	17.863940116516	17.5622589461438
92	19.3811109420373	33.6591177416943	15.0217600604806	17.0434891110683	29.0243286226613	29.2628564303395	17.1145368520123	28.6292299609527	20.5670461909379	12.6483708940502	26.6637217160193	18.0212567542741
93	9.56914778516042	29.8064763255396	23.7961571235888	21.3204088147431	28.7365843153031	38.9889695451707	9.87161359406335	18.4629029326191	8.80167576283531	11.659608319031	19.5660007915733	29.9791202221576
94	18.7803073179416	20.2449508730137	13.7036230431715	24.3870805768442	24.2792891467179	20.1963178973352	11.2056101580734	13.2707879030706	10.7673393392113	9.02891879191806	18.7240120964832	12.4464828587105
95	21.4134413152397	24.5798569072126	18.8146501655167	28.1350699087600	22.9516376963985	20.203853788463	14.7927839962224	25.7017943434003	8.81380180876417	16.4485010571710	26.2871475184532	18.3019447092543
96	14.6724205784312	31.4427534072886	29.590618979328	33.9124559363111	45.8624440478825	30.1920845300469	12.5094107337394	20.2558350196731	25.1803569180297	16.0049503578506	17.1586720039351	20.4986230190366
97	31.2176001212236	37.9819744652044	9.14109053178097	26.6911076849448	28.0224383594963	12.6316106981287	17.3333197063856	16.7540619039410	13.9673646546116	18.8438149527207	21.1896204969240	18.9253671532036
98	26.5108703863612	30.7569512355009	32.6564459370351	21.0644884081384	32.7704561492831	30.6775115507392	18.0827128188485	24.5715653321671	22.0132252502919	18.0097849863358	31.0638506125583	22.5021789269193
99	8.81853029618188	12.1070215844954	19.9125549977235	25.4944543775061	16.0035167237991	10.8055426980318	10.1929140979963	12.5875556724320	9.15749001392952	19.7568695653158	14.2587378450762	10.0626341525268
100	28.1308699882414	40.9804364939639	24.1134642652498	24.713058996644	40.2432258359769	39.9046292566263	9.03789435775929	27.3580959303284	21.9322153520861	16.9074630624618	22.6519872965781	27.1358160484556
101	18.1205148242145	47.2933337919082	28.8549607305503	20.3747867130704	37.471358238666	57.3959025037767	14.4926093051589	23.9434400278059	25.6708479294277	18.6547005352566	31.5650051860857	28.1233757820368
102	20.7078674280120	38.1253028301741	29.5180068400743	33.4489410116903	36.4442460427687	43.7003052319897	15.5467841395342	32.5765884970672	18.2737056846501	17.4631281505031	12.3122879531233	26.6934869164595
103	32.246840872632	36.1517201969792	24.2978900282991	31.5701543722859	24.4878445253105	17.4627009110771	19.8572340574754	28.7975004614044	15.9735981709025	10.7604467718877	26.6284360232593	28.2539974987743
104	21.5679866300730	17.9692153768192	15.6549903540520	22.464156451309	16.2238759787551	26.6759830143154	12.7682733635123	16.4017391538775	1.64472221854587	14.2329219685125	9.13677949321504	12.9521795655727
105	28.7257247222861	19.4840632245275	17.7779933408905	28.2733891712787	35.0725402936307	27.8965184475742	13.0232277507679	9.92783770786877	20.6113550687043	17.9192601434976	23.3486184856732	29.9096648266408
106	18.6105638761527	30.3667517325923	16.8879059715161	23.7782682822754	48.3726847617118	16.0787102188857	8.75111841031975	19.1161704596943	8.11430280133915	18.1165750610480	17.9050191640999	26.5341663851044
107	13.4528958039186	25.6309407598115	18.7599637175484	32.4397978236815	30.2762337368218	28.7133852051568	9.9570831523208	22.9328174359229	24.8574155788758	11.5632235422487	12.9242693202255	19.1856255869970
108	27.5342782433370	38.4345784212998	25.0507735131559	44.816166193548	45.4711682895403	31.6120686060732	15.7416665976342	17.2444216553575	17.6911082995819	12.4383169117214	26.6261818037500	18.0775383850586
109	21.9232600142041	37.5099957954468	15.1188987572906	23.099366085031	29.6928886410391	18.2665070597099	16.2676406640806	14.8919712566131	19.3663787972176	13.7514367993917	28.1769180955261	9.66072526318934
110	12.2278764974319	19.7943337360736	14.5728379173236	20.4355173644181	29.9683087311635	36.9068273914711	6.93939365676861	9.89270031259618	6.33853083319167	9.45485383946832	22.6201520774918	16.0809566002540
111	18.8724272386243	11.7331762416787	12.3831524003569	12.2374042807542	24.0540277547062	11.7949592805197	8.9444203846997	8.1249378507396	11.2072617375942	16.1300509797953	20.0665117296261	11.7422559434106
112	12.9000631456114	20.7205282546201	20.0063530596008	10.3553304666442	26.1051113874211	26.0971622931994	7.02540064339635	15.2517534361642	10.7490239272063	13.0130343376043	16.9578209568602	11.2702144006633
113	24.5852132457225	25.9218902882321	21.754443262666	31.3660652286437	37.0467905860357	43.6555939664353	13.8045217663147	27.3982987681562	18.7940729768945	14.3675665490529	18.1016759726790	24.2712157036923
114	15.4945670243905	22.3880533211508	13.2677139325579	16.3364035696755	28.3024570733664	5.47246232000697	10.6535447388317	12.1432033220022	14.8366287466077	12.6854974368051	28.2160085043937	20.8392458103272
115	5.37995516719074	3.53502990270401	13.3213813282319	8.79535738164276	15.5964249242583	13.3735741906290	8.18414915587513	0	10.2058814861673	5.24069499091408	18.1961601254279	12.3162800496849
116	24.4917134327832	40.9540213172829	30.878581137191	34.5087391372223	51.5433123797755	34.8136558630337	14.9872536393025	23.7564161205982	16.7498647486081	22.7896123357725	31.1151013739144	21.6988280607760
117	22.0678370751258	30.0132729778585	21.2629269280501	28.5547229513160	41.87635534848	33.6199410267793	14.0926852945985	16.3919856615130	12.8306853792717	14.0665869908827	20.6841728890151	25.1147051349515
118	23.4744928383704	40.2495190620313	28.7867251804535	30.6195128984671	40.7865002043022	37.3381021799324	7.99283432993697	25.190935032825	20.2451102242906	10.3080110647628	16.8867497780166	26.654968207271
119	25.6759593995897	33.7610927109599	22.1934350287027	38.7899945435764	35.8086918985931	30.5919937490969	10.5854613185814	29.8671760463950	21.7029223528728	17.0397403548454	26.6576108586504	17.3154996816487
120	14.2285632538005	12.9801178012114	16.6219393435080	26.1118115133237	17.8691505216614	12.6938323652892	11.5517780781251	14.8558375554603	4.57822867109411	17.6461076952671	11.8485334763250	0
121	19.7975212242858	19.9636308168721	12.5770761445984	28.2729473766214	34.2040315159267	27.8052851733636	15.3695742123662	25.3381105358431	20.3834699232452	16.8418446097073	26.4521027813505	28.3968556010491
122	20.0451533008336	38.0566544722154	22.9376827731889	19.2542905388344	43.223203059652	16.3865000922378	11.8274056736176	17.6586496762764	17.5184155872409	17.6234907347360	36.2300955507720	12.9756208247445
123	16.5799025540034	24.6250521363466	8.96601025020906	19.7526809469614	28.8152513464663	39.8397105904358	13.6229487681209	10.5636219219525	11.9532230150801	14.3985570841568	20.2334024381345	21.7551930271389
124	28.1628415276606	42.8538950296406	28.7972753716091	36.7892572648641	52.2965705285252	24.2989628148801	22.3868800553996	12.8621660422474	18.5939061059627	20.2639309665241	25.8376558661620	23.5907543242305
125	14.8010098861203	35.4033812597278	22.4865678499727	33.6744722450582	41.2987092636601	24.8732083285585	16.5759118498427	15.9258844257251	22.8075468521150	12.6835773266267	27.2690515541989	12.8401948671628
126	8.63011562796108	9.37037058855374	12.8581607682036	4.49607189414120	33.9258926327684	9.1238079183019	3.57934476192355	8.88760168917339	13.9722574838511	12.2407998615696	15.2285421319125	7.13823341921723
127	22.5289097786261	24.8534601013368	18.3279031506843	17.0708618426122	38.1573267315041	17.3056572339612	12.0450760973439	21.0891650995437	16.7826712104136	12.6056883656174	17.7174485520445	25.0240920798066
128	11.2839906013875	24.1456639567833	12.7264680908103	28.4697614558830	29.8713131129266	27.3927418406645	15.6996963964345	6.93434939085951	3.62560823572088	9.09103039131428	32.8186355130578	0
129	17.1227799279558	14.1335979747728	16.7827894138747	29.267829102547	22.7458534859038	16.5998151695635	10.6556037434360	12.4320140556007	10.8793164155780	11.6955298594901	21.0962782477791	12.7103033151942
130	22.3509796047601	26.8606717832035	14.8962172403889	28.7364999107208	37.3224672482842	32.581647956271	17.8630834774427	18.9476659502433	11.7935720209466	11.2472459438218	18.0441588364221	20.0576287523462
131	10.8341755213164	34.2368204561819	18.0093469097180	32.280422441233	42.5932104132688	28.4586435563801	12.9090927054843	22.7114407460019	12.7124402509723	12.8324629606601	26.6264909698174	24.83173292738
132	16.3885197601289	14.6767771355032	9.83762989984495	24.2910772678749	17.5384682256708	21.8171846924753	17.4970957973616	16.3915526361915	9.26375211372403	14.1827944319202	16.6377631587290	5.9686630181656
133	23.3907125563642	12.2953148043543	11.8886364688453	23.5807682475429	31.2035546758501	28.8424323723215	11.7432147079693	12.7687022641506	2.15917732198459	14.5141963687624	17.0441444769829	6.11359731286797
134	16.0911046428245	18.1339670237301	15.4180630443483	29.2358330776626	36.0854052323207	36.3379760543045	10.9118622582473	15.6419142327499	16.8780187422731	10.0497111909595	26.3440615893257	27.7015513185102
135	22.6817286350401	30.5019912500531	20.1538045211938	25.1737634204717	29.1107315769963	22.5807653912643	13.5875065410446	19.8884523296513	13.4463753875797	10.6028891098845	17.7534494128934	28.7330878462574
136	13.3213675487406	31.1656984958318	4.4867818883274	21.2986441505847	27.5064885898304	34.1283009203651	10.1705927931925	10.9397469409971	7.56181420109272	20.2032284669104	17.5376139682514	12.5813798170521
137	10.5522180252395	5.9282423052872	29.3012484974459	28.7754534604149	9.68881921482212	10.3016747430665	6.46293418884318	12.4947825487106	4.23536305915938	9.01094525600025	12.6823447311997	15.0393166209177
138	23.92594548068	32.1048162049785	22.5709382461674	20.3296633936232	46.0178871039614	38.8204180845614	14.3182893582262	16.8129894088534	0	11.6293782372296	27.3102224191953	23.2975841335239
139	23.0027766223177	19.5593685631560	1.28105099120353	19.5538514091458	33.5751363608241	13.85940315242	3.3472502440341	13.6106030748729	1.01804329903737	10.6804680906818	14.6132135131415	2.00215372951850
140	18.4312643731655	27.3462816375233	23.9852886595097	17.0651641732651	40.1144118480649	26.1251291883446	12.9817882371275	19.9329993618101	27.0459259697304	15.1085792990347	27.9845415776225	25.9429089497889
141	0	9.15250604115202	9.30007966428483	1.0054686021749	27.5958808503688	18.719933310191	7.81746691323682	12.7959706345883	12.1422821232086	16.6871852924579	8.54419172781872	0.414894002803702
142	20.8553121322094	26.1982744406707	17.0615058870370	25.1909994224439	39.3151609753703	32.3260343421107	9.13376098786956	16.1370695087465	11.8315219255264	13.4941574319949	21.0116283505317	20.1734540542583
143	26.4063402901741	27.22685594563	22.1076278509734	27.5127974313381	30.3697990730573	22.6017878695124	15.7021509727985	14.3217661252220	7.60597246205492	16.1665731923198	26.5746229840472	14.1963498681495
144	22.1557884049733	32.2933745838551	31.20874921308	30.7425334715585	30.7108111514768	16.4686033219430	19.0174246968800	21.6682827417418	14.3964576237315	23.7535608028729	22.3863609410186	5.04438482179859
145	16.6973666752089	1.79394705095807	10.6186397293277	17.6982469981786	14.1225061372367	19.7529794845029	4.48895961943705	9.17443004474224	0	10.5737984623682	5.16270137463885	0
146	16.2763724728048	24.8554423651356	34.1072573465342	12.1016928789354	44.332649464924	23.7690740706564	12.3221188838094	30.0913298926703	10.8369495055957	6.30205745245118	25.0361442617265	19.3076393773894
147	29.8713455038836	13.3128303128431	10.8019256661538	22.5172805866802	33.2474794033376	15.7703078526667	17.5636226238101	16.3847607424130	11.3772055282199	18.1761047779563	26.1140256490334	14.5159369818802
148	18.1172150834550	20.2310946428255	6.42244130375587	17.0420527363744	38.2629836011685	17.2880514998031	8.293905711692	17.9365803845520	5.90751602838544	12.070981535412	16.0787960218728	10.4612471862524
149	18.8003679345551	21.7459193939136	16.9175395178480	23.1311939844246	20.6814174447258	20.7490296556674	15.0465725953375	20.2373246174741	17.0001620352975	17.3027807259703	25.5149529518150	14.5939220729867
150	13.2265311013333	5.98946051156638	14.5869216500450	15.1487722852315	43.14663506223	1.64536877777589	13.5245783561598	13.6757099074694	5.08210917004411	10.7028574506107	13.5636885150396	14.4898662278386
151	25.1131616391903	21.0700424258725	1.02756991698024	29.9739725869355	26.2810461610216	28.278645970464	12.2358924533017	18.9629192502825	10.6064489201526	9.68416105382045	16.1861430174620	9.48505131701847
152	24.1192281917529	34.416480255195	22.4606229344287	38.1889868492608	30.5407497572537	28.8205228840046	15.6745075753809	25.8836586364198	13.6241968188899	19.4021177666051	23.8107780463518	17.9290968079325
153	19.0795532070137	15.2235357594782	20.8945960888685	17.0007661550366	24.3964039768649	31.0610191465991	12.0683570640108	7.4248129698075	11.6605662248425	13.9546316325206	8.61642346716234	12.7657565927403
154	15.3698426363672	15.8707619413694	17.5338630472894	14.3853273987964	20.1242686827383	19.6211425804356	13.6349137962059	9.00580031500519	2.23386055291963	9.00275516477711	12.1754139779268	14.4329106428663
155	12.7911683576874	20.7938805111361	10.5255689327795	19.7463862877802	11.0028714890657	24.3072077327290	13.6076856462360	12.1930775734791	1.71798733867199	12.9429240995492	14.5108779169609	9.13520785290611
156	23.2549892905839	28.4007595560002	35.1019047017916	27.6935974166177	30.3511501658221	37.9186054788477	12.6099436088124	23.7633120782436	22.1459551501379	21.4116955847094	20.8041389912181	25.2088108118071
157	30.1540175320775	30.5257645914680	36.2537802164531	30.3982560443654	45.3826617310632	28.086339344217	14.5735238490763	28.6589942474804	13.3407493013079	14.9576751247884	18.3946624079199	24.3066182895605
158	29.9934258533069	33.4688171843038	29.6395206132966	34.4246349337936	45.2769113321098	44.2264473136427	16.1744956355051	25.6749982310084	24.9309286620880	25.0047835922276	28.7410488129111	26.0133918656569
159	24.3203283685546	42.3448879888765	27.414241607165	28.8789291906443	47.5899054884936	31.2983176817349	18.129321205004	20.9586548776459	14.7928557304107	22.1864405627705	30.4441364298431	30.7719992830235
160	15.8617947692424	36.1632345081644	16.9514187765523	21.4202118939222	41.2222447603612	41.2235187671768	19.5270879648834	18.7812229068429	21.0501941689557	27.0195859120841	21.7721009838175	17.8748551922772
161	9.64442962312173	19.2495206920335	17.4363559256052	26.2331588861632	31.7004128478398	26.7501746970067	7.18389989655641	13.9457973676403	0	11.3827338964711	13.3038743991004	11.3841294079452
162	23.9849197899002	31.5897537972487	25.5887669398607	43.6029401210906	32.0391225416014	34.5982523375954	19.3289713070648	29.6811124335535	17.3388988716959	17.4965082239181	31.1425738887419	22.9623885594375
163	16.0732255206129	27.5828556309072	25.5224580926892	24.2895506060357	38.1983686239422	28.0148197361700	13.9218666546006	10.3777374990279	0.712418376029502	17.8128401185536	20.7662027591496	13.2354398105467
164	17.1763493575999	35.6577201721002	27.8282248868983	33.3759730907648	34.2318179536694	19.4424043871458	14.4553540219434	13.5636336728547	22.0349492590110	26.7388357785096	18.7552907350429	18.6908002693872
165	25.1495420654052	55.0218057489382	41.0919109446816	41.8457937769518	51.5247093268756	40.9599557878177	14.6503252317503	25.1855103163230	20.3552296647062	19.3276413862059	27.742490967769	16.2821505325498
166	29.7131244656692	33.1565801334375	23.884734777529	28.1143328336201	40.9660595816107	27.3645524336811	16.3235367742035	13.9529560232315	13.7560352477405	21.8356999282122	21.9820364162947	8.23466388915579
167	22.9810208294789	35.3192168829949	23.1526973211549	34.8890773570413	63.1458205280166	30.3992108192535	17.0187056699753	17.2348040425317	19.7664787827056	25.0297983111379	28.2317856695432	10.9489189077284
168	18.7813098130865	33.8328937197689	34.9596007030127	27.9335020951531	44.0342566151234	34.3367883844450	13.7304560660145	19.1868639798824	16.3606684213757	14.0941241320826	29.1094627617484	25.8814909041999
169	24.9646673759305	13.9704651738296	17.4100018399324	19.9461148656782	36.5111794630199	4.29535938157467	17.9501488865750	17.8533448383976	16.2093550885413	20.5201976645462	29.5290418516663	16.9234364049812
170	34.0053213391952	50.8780644157995	39.7309990485947	35.0764049904546	67.3894278893277	27.7408684890726	23.1697693915757	35.3685140013864	25.7141758270122	23.6041524825975	28.2377179553668	30.4552208755915
171	24.6458642969234	27.7245963668072	34.909675006975	21.7836264398984	21.569079037641	18.2449021812876	17.0787078085947	17.0180449812653	17.2522752612785	15.5091508460206	14.9016075626798	16.8992814996342
172	20.3161383656191	20.1579066051058	41.6119818086749	33.2352472829963	34.7569879554927	30.6065128831601	13.1029495338961	25.9709515423023	18.9202783374517	19.7763867441430	33.2711678257409	26.5040072270886
173	14.5226880744492	13.2607886385230	5.69317310321899	23.5227097238740	17.0992936365303	10.5209303626250	12.1541195196104	11.0981155872089	9.05461310469506	15.3768417291255	10.0353136266452	15.0334919438583
174	22.6207680553555	23.6196619714789	14.5017002848312	31.2378203039751	29.9993907834441	9.04022535440487	19.4762015758080	10.8894327496222	8.84883267381889	11.1525013018151	21.078231533706	6.36048811837741
175	23.23196809301	31.6722748368617	27.0265433513749	26.954317683241	40.3401320401533	41.3136907379960	14.9977407287961	25.1709165080227	22.8877997738498	20.5548019667007	29.8028078688145	17.0440136025667
176	30.5546352543383	46.8953179169346	30.0295572375601	19.9086265626341	32.1807805287629	43.6228407598909	20.3357471797887	30.8371191035523	26.9886872161028	21.9642307117041	26.5783630873504	26.2849744487166
177	14.8418573731641	14.6679850479115	7.16402090997564	11.3215413932238	24.3164194690502	27.692054892593	9.67456516821112	8.34969608689804	7.97242679421668	7.14554665549897	10.2155252255806	8.66975506734079
178	25.5364806881853	32.0899545303449	37.7899904948456	28.5582423047276	52.5290151847853	36.6963156050503	17.7877298071759	27.4128760679403	17.5929634812168	12.2359424258728	27.3659128410724	32.9706974628796
179	20.2497873098358	29.9992503795321	35.15169431763	21.2793376005830	37.5855306118023	36.8116098272204	17.0863533014793	20.9076292698652	22.8307721405735	13.2807785657419	24.7597549514693	25.2061910918243
180	16.2379211940126	30.754515931756	16.8254224633277	16.4241038700818	42.9950537787977	13.2087649627188	17.1893500580973	19.5642030056541	22.2188579903715	20.7589800165011	16.4921557490748	29.1328262903466
181	17.8021668617018	11.7658514644211	21.6308668355602	16.0260568759785	16.8304290884897	26.4408006202687	13.9440700236740	8.68612086821709	11.2875627937351	7.0702887559049	8.19443231627753	21.1312130809300
182	18.3362155936963	37.1265470413713	28.3142492099436	25.989772898274	39.6107816343002	29.9638796489974	15.0375815160533	17.4171653815618	16.1502444289528	18.9957609144366	27.5255062248075	18.4724156075077
183	25.3938170116976	36.4369830642238	29.7782666760481	29.3535641023456	29.1388998868025	33.6033074299436	8.73136531414427	20.7664844468085	21.02727187092	21.70634701283	16.2621384125328	25.3109527383163
184	21.5157928236896	26.6919874009609	16.276338390492	33.9938194480185	50.2727003148745	28.1614807242326	10.2426560364972	18.3505089995311	14.3587494352707	14.7990022935583	19.208217533888	24.7978118622331
185	32.7646237823802	33.5455889948065	18.6001212941134	30.9904692590925	44.8642790158217	29.5067078225817	14.5436002278628	23.5224895930774	12.6807849046214	21.1542183156625	25.2291410260655	14.475193321954
186	12.3547383556650	21.2294607757067	10.5768743637158	33.4304038516321	25.9530810557648	20.6016438866208	17.1433327716181	21.5608074741138	12.3257149477304	13.7179487001608	16.5650490557212	11.4857528146706
187	14.3159651907785	13.2629035926541	22.7131984911922	21.2574118652177	23.0470807797837	1.31100103491829	11.2361501989643	4.29999795566264	8.72546255215302	8.03102494491024	11.7522989015468	1.31053877616691
188	25.05512427201	35.0085634597035	27.3006078258829	36.2761930140183	54.9230082153899	25.9750636934960	17.3208014693855	22.8602878799633	28.92202973963	16.5404077369739	18.0172739108462	15.88757857276
189	22.4497841509812	24.2228661712885	23.2244942204913	33.3946142559547	36.806423863826	43.7228867640275	12.5949025833129	20.5420105148475	10.7897145672986	20.1183463452918	33.1330309732949	22.644765868888
190	26.5226461592241	31.2468709676040	23.6560369996566	34.6757569670158	31.0814125608572	36.0951049743766	15.5348520977391	22.1004410974306	16.0514186424854	21.7978921646814	21.5346979858339	19.7809259590696
191	18.4002157407627	10.6554386658819	7.08966946077878	36.3352360362165	33.1931850570634	32.8174786974571	12.3521623701342	15.8538420687206	19.0359023449768	9.91435824119444	13.0670791597613	9.8063156028437
192	24.5915132597055	25.9608417741011	28.7482507120245	41.7858030651793	42.5818643132466	30.2613821656759	16.9467851411705	15.4351433981178	23.3241550278517	10.6089464662414	18.5349094953036	19.5214822154600
193	21.7703247725048	21.2112170519054	32.312520482064	24.691192384955	36.4551124967943	38.4444991041457	15.0698114180352	18.5192389656790	16.7008962262939	10.1257224162699	30.0346403149483	7.30380115640602
194	26.5455041322557	30.2688844933562	21.4314460012534	29.0782754050208	30.3564931520336	18.5427406906935	17.7567872871725	20.6103555259982	16.5526701666015	20.0593588206909	17.4410176438957	27.3067945193179
195	17.5785959090584	32.8655813334078	15.5531291175116	39.3067297385337	44.5994282955418	28.2851496990288	10.4119438314051	22.6662744778496	18.1778813378460	11.7467780346555	21.9947322009216	24.9917625237897
196	21.1289295158806	44.2067368963381	50.5193861600646	25.4831518806893	52.4535075489717	44.9437423894286	19.7369103007157	24.9822608021644	16.8811093158481	26.9224773248540	27.6472883502556	27.4299211356673
197	26.3542184728814	40.5795371648749	30.9481111172794	42.1356331675981	42.2334882774508	27.9079992880960	12.5478233291002	31.6200126964862	20.9078218192588	15.6120899071800	34.9271321426453	24.4375730280521
198	19.5290808999884	19.2251754326128	16.6086640262325	15.2706289085878	24.2909094402745	34.8052025429853	11.9319543960859	12.6377647120907	20.772057886101	15.0379506441195	12.8193620506838	25.9064174198559
199	23.6977307030948	29.8304519941304	32.848301404768	30.340038910426	35.6255257530266	38.3216982013158	16.8715054876763	26.5966717256201	15.4941034777500	24.0655373026725	29.2707803196127	15.2511354647432
200	19.1365082747681	36.0691458845344	17.7514451235587	31.6541032320953	39.1786882318506	28.2513711074142	9.88243696639358	22.0434128637471	19.3616180143157	20.0288002448448	16.2259165896211	18.8653626470100
