# Supplementary material for: Simulated data from a genotype-to-phenotype crop growth model for pepper
Source: Data Brief. 2021 May 11;36:107119. doi: 10.1016/j.dib.2021.107119 (PMC8165395; doi:10.1016/j.dib.2021.107119)
Supplement: Supplementary file 1 [file mmc1.zip › Full 100 GxE datasets/100 -- h2 = 0.5/-845586577 200 0.64 0.48 0.64 0.95 0.8 11 GxEyield.csv]

	NL1-15	NL1-20	NL1-25	NL5-15	NL5-20	NL5-25	SP1-15	SP1-20	SP1-25	SP5-15	SP5-20	SP5-25
1	9.7698744968246	23.2345860316653	19.6296276000326	27.0538091902664	29.4218051124938	14.8113299930233	11.8899830795673	18.7243650893157	17.0060499460208	5.03354975544948	20.5984367528497	24.0420052260044
2	16.6879415557495	18.0577431901027	10.4052219542423	17.982073980077	43.6432446358847	14.3764088681137	11.3638516887240	31.3544834084525	18.3935745400663	18.6956029461856	24.374877983711	0.0435413944953176
3	13.4168009986375	19.2392852336812	17.7329016340456	23.1945580880548	29.1475108281305	27.2861770282664	11.8790376557676	14.2853777780524	9.05018209629234	4.80289793963386	5.93687061888349	12.3119209261572
4	23.3374370941083	41.3258231642268	29.9529121981649	19.6881404212904	26.7732381185437	42.9009699266967	12.91078033864	18.9984040230989	27.4529761826799	13.3942953352416	30.4170485999808	26.6950570582127
5	15.7791869709577	35.7459836949583	36.8968651930271	24.9577441818995	36.1534403330172	36.8341565559423	16.4995320923159	18.2691562633935	16.2798436831507	19.1606122858563	25.2643286894399	23.0637841946785
6	7.25249905640664	12.8074462523811	12.4966251561386	12.9495823630818	28.7255619370433	19.7312618495554	11.8454819376114	12.9300820347016	11.8599937931766	2.80542916056174	17.1737679960280	6.56077855618489
7	27.6233765638656	35.3348837563488	17.6308729219425	37.4713397421216	38.3799938043328	42.7264953311418	15.8528179525315	12.8942161897715	16.6756752690885	15.1839503830778	21.8711057900112	15.2090126875239
8	20.5949122170397	25.5789756329559	20.1654961286204	17.0483662877760	17.6154506670115	17.5842777038831	10.6750786400579	11.8043611335913	11.3998865075753	11.4413496593366	22.6414457306963	16.3532199550381
9	20.0068985443460	26.3064761193123	22.5549156463383	27.3987915182841	36.7892225144284	15.3128837703517	9.9183494358309	16.2379304001364	11.8542620870749	15.6890981277318	14.3318774073215	12.3187989480108
10	14.0066480542542	26.0737031762459	14.8882115138973	23.3087471697997	18.9987091110603	20.9182693057529	7.97310911853354	18.4825809956376	16.2134933715116	12.6456437394932	12.6120807343731	9.31880612548563
11	10.2566492247943	19.4901960059902	17.047798918842	23.725505144107	31.5177779463939	33.2959788293971	17.2348423683785	13.7170815875736	22.5336321951547	14.3058313003805	18.9185489793324	35.1298896244888
12	13.2407468522553	18.3010638660446	11.297215310442	23.3420593490812	18.4033214012461	28.9041393546312	14.6728578748114	8.54246845608	13.3863407669759	9.93581624025785	10.4589207096244	21.2658741592782
13	14.6347031714187	36.2865694130587	26.7322925306512	32.7467435791071	36.0366580366591	47.8386385807123	10.6107579580002	26.237742806949	19.0265916967845	17.6029184015801	28.5025127200693	28.2016187987865
14	15.7707197239665	15.8318425767394	12.5463067796877	20.4863766240638	22.0683871200522	26.0466991271146	14.3791587569827	7.73596824915579	11.8192140230949	10.8826720179145	8.24233428847776	9.62526956696254
15	25.4130433633665	44.9336497812876	35.4484682618756	26.0659142179885	57.4673445109833	38.0201297114478	18.3634065344225	22.675980856003	25.8050842789037	23.5478469026205	32.6244636642405	17.1699592227460
16	11.7728201957979	28.4628351028353	12.0443791381496	28.3211109942299	22.1444796515613	10.4086607014174	13.7812771983730	11.1734944156495	3.88162569550391	10.0001255763806	20.8396404793420	14.4676285538275
17	16.2750606422530	12.0083862727806	19.1904962922400	15.3077342975073	39.2607589589524	21.1107773235489	10.1196870796373	10.9615603142122	12.5759544362770	13.578689248701	19.5198719326659	15.7929374319596
18	21.6047489625742	24.0573894939198	26.2370480685252	23.7716173018317	47.2119731903201	35.60498685463	11.8885891881000	12.0209989329432	17.0660809812484	19.383438999887	25.2860532821425	21.5495864400526
19	17.3121785358956	14.9215202157124	21.1794905844826	19.8687619332193	25.9894764667024	19.2854558899200	11.3386878143149	22.0303337127357	10.6820672694997	15.1434924363904	10.1407813705701	20.3520943297486
20	26.4643233964865	41.3991040359315	28.1449790827103	38.9662556644109	47.7193220230828	33.3114151955697	18.1980007120476	25.0333776538637	20.4535715675713	17.0026300383313	30.6046345847329	31.351060449289
21	29.2169472719358	33.9960651301626	11.2618707519353	12.5937944378754	29.4761596961789	24.443931254305	6.50772218246025	17.6738065881938	12.4019746273692	18.5115688306017	15.4731818113832	11.4698670581789
22	14.4701230133903	15.8355698070931	1.52550347543903	12.9260444697114	24.4328238852415	29.6162569753574	16.0038097844004	16.7825396926607	6.1062265244133	16.3785924482581	5.4665916746545	16.1753811097197
23	17.4758225270017	23.1524498946781	29.192234699683	24.0882797644295	37.9370082775974	35.192501122776	14.1186595002374	20.5907919883352	16.9668541865285	13.9387205810282	28.1176316453159	16.0188514499492
24	11.5034297790005	15.6589921601414	25.534542462862	35.7991530554297	15.3800024707838	16.7602924285789	12.7973325795408	9.05116376416013	6.99701524402727	10.6047308674814	11.0641319858042	16.1739368880928
25	28.8984348274429	40.6085214600765	20.706978121174	33.067759778692	47.0011409629868	24.4907677806983	20.2610159884978	16.1502863701290	26.5930240384455	21.3588938493273	26.1975358030586	34.4117485849613
26	24.3426445067530	27.6639487558051	24.6323794528293	31.0638384396390	38.7296731687567	27.6811872060963	13.0554075196009	21.0183816321422	17.8190024308161	20.3979962362450	24.8031910744354	16.8777420873953
27	19.8325017138749	24.4910630369082	21.8092323112794	20.4614668849907	39.1520223817688	46.2471103728158	14.3870075380161	23.7877056427515	16.8135873794194	18.6531739041129	20.0493253922025	17.0627377447789
28	8.83389995061693	28.1617373419747	28.9809749477168	26.9796604781265	22.9949674170702	35.0041531249797	9.29560799831218	11.4074910661796	17.2301188746833	12.8336583488603	24.3931602186304	8.89399858335791
29	6.31031927984583	12.7192454887942	18.4858353990306	16.1760632059556	27.0433236917405	30.3692983165696	5.36408721190857	10.6660434171502	10.8738135915297	13.0528790919302	10.1469190864010	10.8901326645651
30	17.7503165418691	23.9272996719773	14.4726542593532	23.7320757956505	29.1444595235279	28.3928767593102	12.3185411373657	19.845670619429	16.7464709290766	14.6097788349155	24.898898780811	9.16754657387253
31	13.9177406148436	21.6806386775481	16.1700866619651	20.3328225870309	22.0640522454846	15.4646842811836	6.17735257852407	10.2287807975743	6.72768518580364	10.1591563134630	18.3639505139978	11.9152488694399
32	15.1496076008735	14.5554979296315	13.9375611903969	27.8867080113563	25.2516870616752	44.4107243312729	15.5802167331181	17.6366275050217	9.165228580727	16.3463719149311	22.3298684985872	20.2129661678270
33	14.9344595975784	13.6089034329801	26.9349800839668	23.6652710001008	28.1288196685818	29.3745757473699	12.3476066051357	15.3748843528537	16.4974409529256	14.4520621760597	12.2685768409275	18.8535675408833
34	24.1283976519267	23.1345249591538	19.1664032779727	25.5496773325852	38.9667480470037	21.0157568551864	8.23798737250666	12.2006552228281	6.69708014665523	12.6651261419974	13.8776299930690	7.13160763127595
35	20.9949905197289	27.6937312351584	19.028237059295	16.6623612251524	34.3037752712913	21.3820187125816	13.1398454091771	13.9601247297282	13.5273596148708	17.9155490364764	17.0666590430421	16.2655617716242
36	9.99695475037239	10.8792617484833	17.6497219556981	16.5571604608023	18.9605838051007	30.8420626885856	4.50890682377635	13.0119551552820	5.63459436492205	1.30129314260207	8.01276959401432	8.30039048172335
37	8.44234807356502	8.982179644857	8.8921641595138	14.9834178530410	39.5244063647005	27.2768875086552	4.80611695390666	12.6365963214019	9.06069589743153	10.6193714522760	14.8503156220242	14.6832095756672
38	26.3840156529778	25.1014060194884	16.0681124686528	26.7407838818321	35.5414187385945	25.5369336626492	13.4417898183202	11.8494159314156	13.9008529068927	13.2918916777094	21.432276941708	21.0554670469979
39	23.6050667108122	29.2104601113350	27.964423960725	28.9577537884336	48.9552550922245	34.9587499147205	25.3805002994348	19.3413323952134	28.2021931797113	15.3276731304335	32.2338309502767	16.0972542354768
40	20.9345739252430	26.5109828432049	11.7687554533793	26.0265504474102	35.0539199461272	34.947282521168	14.7455753516815	14.1976786435144	10.4814557865014	16.6852981944661	33.2489142887523	16.9817260273912
41	16.5005649027557	16.7027555305786	10.4417712147584	25.5813741444808	23.399351198181	23.6263855181063	12.2906443622458	11.932333722702	8.13404290028901	15.7355962312720	10.5036013413499	10.4690163940394
42	31.1500515404656	44.9458339312514	38.188202758801	32.2036641689394	24.4755267229694	37.1878427952886	12.4712762519529	22.7977761098456	21.6989551285409	19.381850467753	27.0471754354499	28.0999371519565
43	23.5139487675621	20.9101379540553	14.2528724201473	16.7909153256047	35.6056270994126	21.2649548848522	9.90925982014623	12.7415175272451	10.0170659845569	15.1338022971976	20.881332639745	19.3872387022325
44	11.2528206783717	29.2424205305651	11.8347208625381	26.9227275571333	48.3096825400971	31.7764244153752	9.90074355909808	10.7847931816536	13.8494011691935	6.83502742220119	17.5740302051908	24.2699316053613
45	32.4365395205658	20.7705192877246	19.0441005477000	34.5195495522779	35.9407518165167	36.1367068934142	14.5742145999965	23.4468463851575	19.995787058444	17.4292505684051	22.6404045936435	17.1983358668001
46	16.7940681239692	26.5329489212065	10.4919670499789	21.7301509248628	25.055974211886	24.5693368377467	20.0292883990553	20.8654876346735	4.27249597442325	14.2306226847399	24.9440892617691	20.6326826354331
47	16.9374670048258	8.06196229795755	12.3240976418121	7.56907456702628	32.5342475501150	16.4627580062054	7.18081044183294	12.0728754340395	12.4547766726429	7.78169559208236	12.351506432501	13.5326836058623
48	10.5632089003413	35.2515710354291	26.3408465203651	29.7010926306272	36.7952753345200	18.4537787467381	13.9767364240557	12.1852333915106	20.6159080376612	8.6798582081822	21.6900860642151	14.5144490194392
49	19.8368517836175	23.3221884271859	13.6865408269343	21.5120327551768	22.2372153735691	16.7994732093349	11.2535520660780	19.5258494433936	6.82393350473202	17.0754457932573	17.1464504551232	12.5579021345638
50	11.3988164784369	20.7342834059170	23.5109177853086	20.9062043531605	7.31291704368256	23.5569053500756	7.79940472437408	12.3347715102682	15.0087674382581	14.4397882021784	26.5514789560407	20.1431642169152
51	25.4696924560926	22.3266938711042	23.7913020938064	20.8500833648729	43.0519495579048	25.8994196909940	11.7108908481461	18.2075400781260	17.3827181915897	5.39508871395618	16.4015221655511	17.4088574772313
52	13.0077570890324	25.1009718770918	12.9248050859474	23.6905139520874	15.2853440932190	20.8531818201295	9.9801399825365	13.4402217972355	7.62312437932884	19.6407610472836	25.4562819089379	18.0848214407392
53	20.3701836381954	10.9171614537916	13.8090485509939	21.8741441492883	13.3261496320672	16.1925492467467	12.3896421635580	11.9347148932124	13.1258238736895	9.64369850430801	14.7385053319372	14.3858541750648
54	13.6700071656638	22.2317310292289	33.0251383961217	24.7914768462794	31.9310673459496	24.3540817937571	11.0179606978045	17.3721113609226	23.490236379319	11.8338482092772	11.3670330048647	17.4237091137861
55	19.3284969528831	30.4358837879602	21.4257559449543	26.6199508321049	41.6326058368424	26.8331988109146	18.566876286834	15.7361744107569	10.2027314826367	17.5837592170793	12.9710059237107	10.0510938895832
56	30.2201338291251	38.972369710815	18.357871866318	38.5925247873743	27.9546674010424	28.8391136193997	20.680155587912	23.7795280466634	16.7625585228188	25.6250582924906	29.9037331749936	24.3780707343063
57	30.422379461853	52.7476831288329	41.2094795016681	45.9976542567169	73.7799914015923	54.1474048849165	18.2378808280098	20.8312548467079	29.340530311252	27.0432418810005	39.9891686260941	28.0854748079034
58	32.0439592468203	22.5026447354533	32.32473190397	35.2383354345638	39.0425148542918	19.1580015383578	18.4350792033813	18.8877672862846	11.7718638829023	25.4573449700055	23.9232888112150	26.2311458168378
59	28.6699850988873	33.3915200689897	27.0350547715393	41.5576362396284	46.0429618526654	27.3858734120694	26.0943031563017	27.6214349946418	10.3250846484606	28.7477981855854	35.6476289275955	28.2509368930449
60	25.4752696516166	25.2528644504766	17.8718651647647	33.9821336580469	27.9797657500890	24.4873975273094	14.7993767524061	13.3375526781038	15.0768132978061	13.4602246730684	26.6594893614213	12.3781873310351
61	16.9654998168454	17.3277633148550	13.0996331084631	16.3466782224087	25.5754775588493	30.7060888628096	14.4546181009393	9.78313272656248	14.0914773037606	17.0990849947344	17.8722980312382	13.7048355170869
62	20.2948929205109	40.4402280666138	16.2132967472484	30.4489707489506	54.778633778549	47.8720778585931	19.2450979438453	21.0187935120774	16.8343337848251	20.2434233372254	27.3137965251165	29.1612371881669
63	19.0419200181685	31.9338702314839	24.9298160690803	32.7575294025354	39.7869838681065	40.6708478990181	19.9517367361781	20.8982392412770	26.1085639150063	8.09783048623318	26.0837346086579	11.6618936059018
64	22.0391567894827	21.6276794966446	22.5544399282086	26.2321441496206	33.9333311657182	31.3424946616762	17.2364190014459	15.7949779174704	9.90919018853198	13.9506078094619	19.7848088597418	6.32535689104427
65	23.3364586679771	15.7287764582891	21.0478721216908	14.3047276897869	27.5518605019600	21.5052012058018	10.8727808772688	15.3349684115333	6.02051036760322	16.8641422052196	16.7318189003409	14.8871104405608
66	35.8634093395551	19.6663223300270	16.9172306505133	25.2884871246296	47.4253226040238	29.8207656330467	13.1648126173946	16.2598268764484	5.54315055275705	17.8374110243937	15.8424996257373	18.8623942096852
67	15.0112965161281	16.1669675204014	14.8633141890623	17.2491010773567	15.4436119061984	18.7739630012611	17.0542535386893	8.45707090587332	14.9666499300111	11.1046512373235	20.2570771734021	5.13665015338378
68	14.9426083846053	10.7098851170616	18.2603318062916	17.1075752288841	29.3150534654756	26.3392196199045	11.6996623429549	13.6900480407088	7.7097860363727	10.8184287231701	19.2712015279727	5.90831440181942
69	25.8111905169004	31.4752835937609	25.6420182852658	37.8634374830807	44.0627317403872	20.7234352607684	14.7763565890107	24.6152902175205	20.2515534750362	18.1697963477184	22.5511224298756	15.9734849388126
70	15.493116313541	18.3567467553145	21.0926588553972	15.3338521149241	18.0681312918567	22.2074446508033	10.2827437752529	10.6058140952572	21.9464392918566	12.9590576304603	16.5472386502968	18.6478551335322
71	12.9564353847506	26.2027924653221	28.392719507649	26.7481916494849	53.8438977213101	14.0210344821533	12.6415193210182	22.9770706439862	20.7581683277939	20.4619208356497	19.5190024462715	13.8808215777792
72	31.4467547520607	36.6930390362788	30.6309249739476	25.8689838416662	40.3719500886834	49.4594200638569	20.9566552963875	27.0924091386413	22.555136367188	9.68672387790544	29.8546141517796	28.4863316722979
73	20.8832351366521	41.0585754538837	22.3186540485171	39.1671200636842	38.2048571209183	29.3603031598891	13.8589934327313	22.8624936407565	26.4441249024882	22.7046077475977	25.4722671603308	18.1695258865364
74	37.1000052562148	62.479550774812	41.7268158451152	36.4436060178116	55.6725604581167	52.4768185770777	25.0481704929187	25.0573282549821	22.2190856094285	38.2458686058575	39.228910663009	33.2540611945951
75	9.11038072474355	14.5547699799607	2.92634744292229	21.4953859243021	15.6676732321895	12.3772597956685	8.2268930053494	18.5339715431627	6.9791349253165	14.6206609589540	5.85618652713195	15.1719651324680
76	8.67310702554461	3.03558915869043	12.6920166913189	9.5006786875426	12.3941897173801	12.9006962314434	6.8991697264843	9.3656666435163	10.7098313729937	12.2679292810184	19.3421782493863	0
77	22.7169129491292	35.0750223480373	30.9451981571153	33.2696420347623	41.2331681617606	43.3913604486684	18.0499933004058	30.9095386617382	20.9042000875439	19.6405747464639	32.4584117130581	21.2066579445094
78	19.0962798431669	32.0722430449318	26.9690177050935	32.3098548708717	35.5831248709240	17.7187362114489	19.6827929298593	20.2010564854072	20.1989649806933	18.2763247965485	22.7043917034525	23.4648798408775
79	29.9918268625951	45.0417797777077	24.1598529913597	38.5429293993769	51.7277078394818	36.9836916126992	20.3034490518236	24.9579459288213	12.4085589805287	18.6779101972054	18.5377472485528	15.0743111608023
80	8.94613259437062	25.2381530106084	16.9395853557180	20.5620194429515	3.00162496148483	22.5285861410222	8.96137102640554	22.5058000366709	10.6732351801794	16.1944591566086	27.2807740916522	11.1327166786515
81	16.3971258132652	20.7579050774635	28.9591015463821	11.2554315157374	34.7053253315328	29.7213157460888	8.30240730520005	12.6944628290078	10.7627684144185	13.8388453282698	19.7865685273724	13.5722215141949
82	23.6775972652877	36.8673999981566	30.3020475205207	32.2368965038850	32.3071693825438	42.2721891777918	17.9783533617928	29.7156920088958	24.3381405601136	18.2782775660574	26.0534138048896	26.6094777771097
83	11.1484209307850	18.9886213305693	17.4747204297626	13.2780292519055	27.0671475839913	13.5160569047012	10.8538919131381	11.3274889157473	7.54897768252783	9.07254709952989	15.3766632949839	2.29869266012915
84	17.4405671478577	37.8237664353199	35.0132258027123	33.0625024575295	44.9879849946336	36.4647612147568	16.3228026418716	26.9994113567562	25.1591441944414	18.9627436354980	28.8972067354503	23.2035526498564
85	31.8521112014926	26.3505612250328	34.1448223038756	32.7732970669686	42.9679149033749	27.0569664291698	16.8924397215454	29.4641016219671	22.9264727805156	16.2864008350759	26.7573580651726	16.5195324476096
86	20.2738228978710	28.3501377134856	23.8546024142472	31.5637121390214	42.8545820738654	24.8533311139515	19.2278935417940	23.0908218432820	15.0703172148089	20.5417627576248	19.0380089967747	14.7482534807612
87	32.4746674112262	40.6211990258973	29.8091115569885	43.3786232813061	32.1819215151859	22.3998187847369	18.3449063364768	27.6091665258008	14.2491339120248	23.7760761266905	25.8795819007420	20.4669668073816
88	26.7707432427533	28.5145792873757	25.3101139661934	34.6070146793459	38.051200985687	40.7091909099039	22.5369453339753	20.8656654502355	18.4676958442828	16.8191339050259	26.3148850508935	16.008793695845
89	26.9019969977496	37.9144695275851	27.0199672016731	29.7526859133166	42.1862447535263	43.9946618055962	16.8748914994303	28.7942546022316	23.2842043274578	20.4253547416293	30.3049707652584	21.9691516160997
90	23.833292751828	42.3384220609357	46.7312445803802	29.8661144753942	42.5670674108919	46.8943531898426	14.5157269066528	27.7955828502188	31.0222063366768	19.7486308032061	32.8469864785161	23.6930245091386
91	26.1344941461221	54.1327177183724	32.8529910683521	44.6181838187477	51.4680627509621	31.4317205968045	22.9324074616722	31.1809216451913	14.0781848838021	29.3970952373442	32.5534114993103	32.8537105363432
92	35.6435805689341	43.0826768414103	44.2399683349141	37.5053646011748	55.0251100715698	41.2863584166558	18.6632297941888	20.5037028985414	16.8008902924231	19.2086646833586	33.9021228953820	21.6489110144149
93	13.7048109249358	22.8227823796908	18.3701622745064	26.0920565941452	39.7936478377168	22.8844591075448	15.8428310005196	26.0799285617340	16.5968143104847	13.0049607411327	14.1427730938816	11.3773374160190
94	26.4316064217784	20.0743918478716	19.1533180642545	20.4671070725841	25.1176293830427	19.0657133712965	14.6101765500291	14.4039959863158	14.2661780100436	10.0584735298820	13.0638302099099	10.0742201576184
95	23.9750599340565	10.9619511442485	14.1856179648199	25.6916122026025	42.5336976112908	18.5020770212174	8.50282627424637	21.5034771291164	9.93715047393025	18.4097779615526	13.2396385288993	16.7753778840573
96	20.5470405112260	34.4940721141379	39.2923263279756	31.065077763157	41.4557495604118	30.9368948501146	16.4832170930597	28.2505226611545	25.4878168619289	14.8022114852130	31.7795863812292	27.7000712178871
97	17.6043246662281	44.9011131362622	23.7300801581208	34.7346843194557	35.7668333761540	41.5332094075434	12.6089921906523	18.7641465508539	21.0527515746942	19.4032583288532	22.2062983719941	15.6875287312343
98	22.9698663585394	34.0830579758729	22.4829696738247	22.4374931990605	30.4950167041347	29.6032759394649	16.3495586735665	17.9008701161657	11.7411619724788	19.9229727323886	15.6268007970675	12.6331391895258
99	25.4044696989892	26.9127611456194	27.0930051697386	19.844469979652	46.8907626694154	37.8820223049737	15.2039892019666	21.4317102832152	16.0050235296203	17.1384808827424	7.85517673676033	14.2911708891713
100	27.4872349355838	16.5384195304667	11.2738231831838	21.300156880672	29.8563147188578	13.6399466473589	12.7803724052727	17.4337417583189	8.840742602177	16.7557174352412	27.7684730634969	11.2053287212864
101	33.3967265919006	38.527611815604	21.1267868913343	17.7586688804022	46.415916146258	34.3819137844219	17.9540046206018	31.0977495614548	17.4191762690533	18.5506552498422	27.3671097622928	18.6663394300373
102	7.32732985399722	23.9764235162208	18.2196617184017	17.0462759853635	28.9991162177035	38.1869866306631	6.85714565418991	24.3974521591395	11.1832740672907	14.4432680693154	25.0097005890149	16.0226194668543
103	24.4770613816531	19.7678201793244	30.3015631444042	17.5139659578441	36.512583658434	15.8932057277922	14.0933509396937	15.4193522891602	13.9081485225757	13.9970551382567	16.5445690560206	15.9368623550015
104	11.6219155025204	19.2378462696877	12.3622498195850	23.3067378194560	21.6455028256470	30.1217460658602	11.7012599638616	18.292784465855	12.1709069104858	11.1742494445059	23.785139020229	12.3576201511611
105	28.0446073105342	43.4825157336174	23.7251896419579	43.0984366765796	36.5935018450746	26.1977579087368	19.2032090718867	27.7793681668738	20.3952439186953	20.0760189754951	26.2179963042314	31.0959557132117
106	23.0894878362156	34.7322839639272	21.3247671581709	20.3934127285594	40.3655082670508	17.6843109837361	15.8301377639632	13.1427439751688	15.2404290961515	15.3037701166441	20.1121534126349	15.6879913411278
107	33.9063873629742	43.4357423958724	28.1514009096554	32.9289646012523	32.2519536808243	30.6426641624482	17.0816894531669	25.6781868100405	20.3426887251846	21.5656769703831	26.0765463749345	20.3465786588959
108	15.9122870117647	34.0081085900137	25.7466087153839	31.6441998052242	40.8445180982269	37.5199232864473	16.2518909076154	16.6009708371854	22.8755088128071	12.6284432177272	37.431277613901	18.0101234144550
109	22.1561704236674	33.7606050110302	21.7157517810306	39.8616404364342	47.9407279295361	21.1750826048403	9.72705617828236	15.8151609344444	12.7552216060842	22.2465499913864	18.8016080523816	24.5645212145856
110	24.6578829700802	28.4444877945588	29.0280610109318	25.1512778222275	39.5423792108416	17.6328319772274	20.9286579195569	16.3930898568037	15.3438627395681	21.6707025091287	15.0518942963144	15.0741681408114
111	16.7523965757775	9.8144390236376	15.1564622122202	32.51568385235	22.7563392842235	16.4990078633677	5.74070615415073	12.1227129237428	13.0416869452674	12.0957199413813	17.9447536963376	11.7510236825432
112	18.4387986263174	34.4363958897385	27.9207808466678	27.3111313450736	37.9003874846967	45.4156087343535	15.4282445572435	18.5251491796304	29.1176571764901	19.7877371303757	19.100966468526	20.1616168583538
113	35.2243844733302	35.5481291876321	21.5503161774006	29.8387409928675	42.6477281651739	39.433802892401	19.7082291150080	17.0843943158414	18.5072598743881	15.6926057403519	19.0734537786887	31.2671348479881
114	20.8946728350895	27.6802687196406	22.794543389895	24.4439311007612	30.5119636254792	14.8450058134966	7.83584408567134	21.1897936781006	18.9012921762456	20.4437238069947	17.6149627617516	6.82299007751008
115	28.5429032838125	46.0054559965898	33.1920655143663	38.6758365053114	40.6101792160623	36.9665058271564	21.6756335594982	30.2471998968196	9.7790122796303	15.4314592523957	24.1744607127663	25.3963873454678
116	23.1437151701724	37.9611423069294	39.4760787236375	25.3546670040446	39.8868425342075	40.1176521858083	15.9566938768850	21.439601493156	21.7291911068408	20.3566689184335	28.8705162810596	18.2656746121043
117	20.4429209706864	35.846157414506	25.1028649792450	49.3591698448327	46.387274701241	43.1183056803835	17.7158172040583	21.3950549998999	24.7043813766417	16.5701296454008	28.7465163186911	23.2715596550211
118	16.8106055263534	18.9412068970134	26.9154887686484	29.806161344163	24.9309231418263	27.8345079328728	15.8930955479882	17.2595036963562	14.2482409495938	17.3914402649316	13.4543302418724	24.0899185629915
119	18.8519372571813	26.0546254461785	13.6402964525118	24.8325740647270	30.0669337905045	22.1169970130766	14.8116641077106	20.2355383613316	11.5305471836108	12.2662613204472	19.9704241038342	17.0565801431190
120	10.7927766574036	17.9308339170814	23.6843219310201	24.0738719330278	28.4376093044767	36.7756820099103	7.89192867729335	16.9472644634298	17.6267003707876	18.2288962108183	12.9819992237590	12.208384356555
121	17.7696061625528	21.0011419377852	32.405391680364	26.3111452991630	27.3235495866356	29.1998302953934	13.4211390984292	12.6171626079286	15.6157022497965	10.0536853297410	28.5707375149404	20.2578823926244
122	22.6438458412388	23.2344016742347	18.323485403946	19.6846723534121	25.8523323636049	22.885810521725	6.4543896407872	18.8729559632453	16.6947775356886	8.0065096812466	22.0180698712178	13.3452457170838
123	21.5114873400324	26.8587587685321	22.2136724987670	36.4197062457144	44.7079769981282	30.8338252406035	21.6807326863287	23.9039252080028	16.935640235823	21.7267205420403	26.4667115517622	25.7632807891483
124	19.6054453725264	29.9534689009992	29.2709324868609	28.2309202185194	28.5478730598014	38.5092315298076	16.0953146652683	23.3086676744789	18.5175339023555	19.6561423759503	20.2873885301404	17.9762424224649
125	22.2942377994528	21.1718122880846	29.5736902031990	30.7616330945389	35.5856916639884	16.9378660003374	14.4155521996095	21.8339230915799	15.1576280177674	23.6780518998528	25.646215544807	17.4037435986149
126	15.8936183930040	3.16091146388771	15.1576427438919	23.9390924974917	17.6535212578827	18.9768763344670	3.01203437668436	12.4202947980187	7.37876940176553	11.6828094668214	7.09232637272582	9.59957706656
127	32.7961418587882	46.2360545867536	25.2681703602704	28.8764994053393	40.7621804995479	24.6696588542905	14.8357462333955	21.911809147023	16.9869829164182	16.5239908828573	25.8400573223753	26.9103484988421
128	22.7542419298499	43.9811348427465	36.7054771387727	42.2693478388043	47.6472122650437	45.5113431448313	15.3998451735531	23.8488768922168	23.3210656207546	14.1155970166371	27.4837762756597	19.2699201073710
129	29.8111539667838	24.9344581340541	23.0305370115775	21.200318344996	25.5317612485733	20.2411725456237	11.6115839134922	16.4286707019615	16.8640301385224	15.8825314003479	19.4221659793813	13.0472357552442
130	23.7277248812000	6.00743305286666	25.6246094998297	15.7573855623589	29.4427898791813	11.0331229883434	11.6307618159117	10.0063613616785	8.82768653562087	12.4681993147811	5.64804823942314	13.0575257253294
131	12.3365680076690	30.6364272144284	28.8152878307219	29.0572854999755	24.9475128536550	29.9709744360831	12.3026199840170	16.1561970067901	6.11638597880835	15.5318310971196	24.5582086939308	18.6857903483742
132	18.6072776162121	38.0857182349442	27.5799041851193	17.1491118302001	33.2064476234005	27.9863301853583	12.1797563188926	22.3614866875894	9.82465027422647	15.9367161376401	18.5794544151382	24.8141036624780
133	22.6412866734983	26.0231303645627	11.0830037682874	16.8389346564427	41.6314461975293	32.0022378628585	14.0864867619518	24.2800925299818	17.1340064541190	15.2105124375332	22.4216458632804	9.00551460986284
134	8.81749318376775	12.3553829367724	0	15.4320794411942	22.4287241100829	18.0588739020900	13.6837849594046	6.75954567710061	10.3096584125033	11.3386869335059	5.78623281234895	16.6613723303192
135	11.9281540009127	14.5315449438286	18.2383095054142	13.6681046173676	27.6766051535924	25.3061092045375	19.4463074013321	19.4729734121690	8.61731384500684	11.1479932089510	20.1163178901023	16.9704836699648
136	20.9305336477750	34.1107329290687	24.7867772600015	20.9265767723248	29.5974214559345	15.9933769296426	11.6515215898789	19.3299301769667	18.9412901604836	16.1392023279799	23.5626309033885	21.2844835781818
137	12.9045022985772	21.0232942230062	8.366183178593	11.6045961960872	26.2754790529376	17.7044704219746	15.1229879414936	13.3696989015832	8.05347866439328	11.4398501466270	21.548263630972	13.0942331559522
138	20.1097851066958	22.7137602133337	22.1426113817217	16.7581118977287	33.2857520490328	31.9083147525552	15.7652217680953	14.7209779143657	7.20084412654744	10.0228315196298	16.5433539092608	14.9016683930165
139	14.0058114079052	21.7065240126937	17.1080350008592	27.3268786039599	33.7113230853111	32.8433743766465	8.58373699237442	19.9397914212091	21.8863820273375	16.6383922476132	20.4379621015579	21.1420419907697
140	13.8216565098878	21.4209355200453	9.98653832472463	19.3938616149967	8.0421991827047	19.6040214902578	5.36792152316433	19.3991156228366	14.4287661587037	5.81847855995347	7.13151540510567	16.1113442579824
141	4.18807798485216	19.3527511323847	20.6136596768061	26.5128873798159	27.7820451268493	20.981358971281	7.9096151360904	14.7310122025037	10.4643324657015	10.7240826796768	20.5315470429620	16.5576860349117
142	26.3919746346443	22.0406660787740	27.0581807301751	27.9904027923557	36.5790847779772	14.8060140244833	15.9770780102827	20.3533355928948	20.0047927023666	16.6225115802584	11.0514110312191	20.3686418171695
143	28.9940323621831	40.5541947769405	13.1240067949450	34.0994419186708	53.6224859420171	38.3394893518229	16.8165119846409	23.8643707482971	22.6228985115823	18.2786319345273	28.9061558146563	18.2141867446893
144	19.5743247948813	17.9214699629917	18.8585441740966	21.0292771447601	30.987913626343	11.7852637639602	7.6036145983711	17.8470171333015	8.21143517932346	16.5499066059663	25.7616252765753	20.8454805251574
145	29.411096348725	33.8560219973551	17.1315375933950	27.7678574988025	38.9132070093316	27.2221095311662	18.6225812095930	23.2838542654623	20.3153890947937	18.1999334134041	23.6719974358578	24.9255936301449
146	23.0801619186262	37.0729478665149	25.0001017046982	39.8508123493637	34.3841080339944	20.5818209723591	11.3933233597548	20.2850065212813	21.0588468666563	14.4606804048346	19.6797004442407	25.7949990242675
147	16.5384058403491	33.7835880164884	28.9375003941868	23.779133330899	34.6084982559372	38.5840609747515	10.5008686546229	23.5686512383087	13.1139223561305	17.4918041980183	20.1481907067334	23.1329050935425
148	19.7636418794885	41.0481244801453	43.4274197933044	30.953014220254	35.632894444822	58.5437974400146	18.4839947148617	27.2540298967979	20.9766812523343	18.2574276191585	29.5750865537689	28.8688244718424
149	21.8484704509817	42.231040809258	16.7579116047971	36.7440277532491	48.2565347428367	27.3160063883853	22.0967485380501	27.0239505158600	23.2278214883269	20.7362153792562	27.0202295229842	19.3025957561881
150	32.2595806561081	44.5729189348873	21.6643985421859	34.9334350517077	41.5316639240497	42.0590043531404	20.8092893473263	19.1831037634820	13.8426703397235	19.1122344154644	21.3756055282918	17.0232126049391
151	22.4508966181364	21.9565785853827	24.3065398544341	15.5726627405320	37.6764452065493	17.5393853786854	10.8444277016785	9.00904549796627	10.1680340255937	15.3530762829038	24.9700411922534	14.3692867440147
152	23.7405469767381	25.0352469401425	29.592897015353	35.6191924415382	49.0641295198956	12.4553643910283	14.1130743088439	23.0353921577675	15.8508891760227	18.8239769959956	24.9804293713502	16.7088359799658
153	17.5076922354534	26.2783140045211	20.1089779278438	22.6996970773196	33.1930125796019	38.0626465104940	13.2982139272209	25.2219159608928	11.9001610613026	14.9066208943556	20.9708046391926	20.0512958065224
154	22.9165151129373	25.8697212990258	18.7298026825790	39.938256813674	20.7000768358104	26.0688664693164	11.2926270401302	16.0016587643513	12.8953345143519	13.546765481453	16.7602156473388	20.4154370008295
155	29.6990541633759	37.5992029318146	33.5332891203211	24.5456263034645	29.3929525778158	27.4062974903578	15.5855747785652	15.0985126607286	18.9650376740228	19.2396891972004	18.1094717287161	20.9239414516229
156	19.1047026340116	25.1441362247168	10.0173198245591	19.7483119216777	42.6496399611068	15.6651836367224	16.9970248452731	20.8328224087372	15.8406332718776	14.4344026882311	28.4221798591253	8.55591797852415
157	8.2838674934363	13.9048212070720	15.3547983194545	8.31951399392637	22.8835166787278	13.9084991356367	11.287469137028	19.8910954214156	11.9416862808313	9.86593961106536	21.7705041379588	4.93410255977948
158	13.1598171895977	21.5946999240712	20.3454129348042	30.5053302451191	37.8044474852604	23.762440717063	13.4814197536233	11.4405956533067	4.20136024975114	19.8082158772348	20.1803261892874	13.1348016614640
159	16.9605555157765	21.5601136390299	22.6905246402989	27.455227326902	25.8259015030825	9.86657977164165	13.8840653693848	13.4669677753382	7.11800785705862	22.3947638667232	20.4110794818103	9.60607419474955
160	21.8844481824986	27.9780940440208	27.8625407724974	27.3554888192225	40.8178551907163	32.6525475330860	17.0366221302307	18.2704478435982	21.9223958405623	17.1450412466338	25.7578326670881	19.5784937486629
161	20.3311965326661	20.5737075766834	25.8658410238348	31.6249032228432	40.0131681291649	42.274661309859	19.6918105378668	25.1623545513698	20.9420732627062	13.2631365468566	24.4227495751947	28.9392156112792
162	14.4186094117075	24.4544073329513	13.5106651864283	25.6791829648083	31.0876795350768	23.1730323247986	4.10824069549347	17.8786462628634	13.1723814797935	4.8012617354702	17.5245353127804	8.99045309262213
163	18.6688168630201	19.9357262042352	18.4840987857241	21.287770121678	30.8037505278439	18.1258450721170	2.42138010180615	10.0895431346817	12.1494270781557	13.6724738776515	18.8698216848660	7.65962782481319
164	11.9744125367539	0.0199241169700848	10.3548089508514	14.5811166490167	22.7480553995673	6.12627855351124	11.9706438760918	21.2860272108617	4.03383058149887	16.1246407193616	10.1281606555195	11.1224431036242
165	10.956845283927	1.74063765195531	13.3142236156337	7.15784796322089	10.8782666984262	17.1368537052862	1.9635348761306	16.9354484258740	14.4006882405947	7.70437964883515	11.4430295534811	9.47910706383633
166	29.9275373113487	27.9623668029978	27.4784372102940	21.5043341612155	48.3384085761007	41.4369187689749	11.2357120982488	20.3673714883411	14.8206992994486	15.2765855564397	19.6076455800940	13.1435643283169
167	23.606211642595	28.1350850048637	8.18450708025735	36.8747300181519	34.8593573343722	20.9355975249631	12.1078700809876	22.2366561011157	12.157730368808	19.8122135449821	24.1623325807557	12.8554860143512
168	15.2171356850528	6.10919681569227	0	16.5593476445303	26.2032977134724	29.3878411675823	6.55049821632182	6.62093227378709	15.9248178002779	12.0274398313349	8.93310658227907	9.11510787603032
169	18.5087840654222	20.2932589109204	14.0540653919042	19.1618915411813	35.5176615137799	13.4102377756829	9.0741152681267	24.5093189668295	11.2542067604443	15.0129097260777	16.4981283755783	22.0915812199299
170	21.5019083108588	25.6468525078674	20.5200712760915	17.5143673953453	28.5627825296931	40.6274884261422	14.7371904892761	18.4617215256534	21.5564736055407	9.3923654237052	26.5111905839313	19.7660298611009
171	13.7891794239096	15.2810852017260	15.0853389541018	22.285395573956	17.0835770886963	23.6274199083135	13.8770758728460	8.7327475079984	20.2163589086517	3.59719844237416	17.8530760847417	15.8074722719656
172	25.6631136268425	40.9129183440056	29.2797622856370	33.4726226198009	40.2425515870706	39.9901175004737	18.0732006868458	28.0172610352653	20.0387111383144	22.2681031931504	33.9553159230777	27.1193646239577
173	23.2203134741215	43.0882427857215	22.1882560824742	35.4359795549262	38.1438976001928	18.358565669263	15.3583426893207	26.4142966151401	11.0288056823439	21.1707520922799	26.402323299337	17.3812826383381
174	25.804580386316	18.5415292589003	12.7617983717723	33.6075880296779	24.3619048581806	11.6539122481275	13.5232300273167	16.9951997156604	8.500355360919	14.7415938842768	20.976005688619	6.46215262833217
175	20.2645382526772	8.2582742332879	18.9057528840360	20.1931653006855	23.2972809355781	20.9775505140470	13.353750568368	9.28476823573252	8.1760723971577	10.6420691889934	6.55459472634882	13.5943285541896
176	16.6615373275988	27.1626069116169	17.7335076271541	22.4797146719345	42.5659909922136	27.2563002219264	12.3030657906859	8.09411755034007	13.9287358450456	15.8735210126896	23.9550090783605	17.8371543997054
177	21.5616508669424	27.9639216878500	31.6260628743282	27.2682067625059	40.1243864009913	34.5997524288286	12.1943574479946	20.5007534673044	14.2102477754755	14.1627418291992	26.3900103681207	19.9171884769407
178	27.4858464782959	38.0163653117052	19.6003282367918	33.7372205923144	40.7385433231459	38.1082374355669	17.3752136285221	24.6580492614805	15.3694532578244	14.083305746762	32.9464828633041	13.3801699579086
179	21.6229054107975	27.9995453773822	22.3797456599308	32.0830411159219	20.9796738233788	19.2710351215300	8.41248805332385	16.9504199934155	8.87579775123336	13.583369079125	18.3698395027464	8.52682082685083
180	32.7187626943053	45.6118885742096	26.9721827948418	43.3776253617431	48.294243282423	48.2701757587025	21.4832978755986	27.2470928901260	24.1294438175753	20.0967119152410	32.3064423687903	29.9271729199305
181	26.1768545080123	34.3507141384316	35.4536646718892	20.9031016229730	32.2975744588744	21.9248772427340	11.7333452866547	20.9573325460208	19.6682163772923	10.6547639049793	22.8372998970337	25.1452305705602
182	22.7641556565681	34.5701284165276	18.1238580295104	21.6089691185584	40.4194465258198	36.1407587239286	19.3548349983749	27.2453963937462	26.4216007275498	22.6566118818738	18.5764749853534	21.5129732237329
183	19.7594198835111	35.2949719097458	25.0110344406281	30.0605895146247	44.0049059150319	29.6626044769998	11.6872460678087	19.6231281981100	21.3003995831999	13.3985722220283	26.7963575038556	17.1054174259792
184	24.673273403395	49.4811687903889	53.3698345458488	40.5472310550614	54.0764467306914	45.2693781877903	17.0340562420216	32.2713153192384	28.4003211108662	24.4961460269166	31.8407355608224	33.0519957934535
185	16.4566311475764	23.4449699904649	19.6043959684517	32.1576418472477	50.4776236089742	12.4475028523357	12.3152265940643	23.0061152407511	11.6250362595863	13.1642544971531	17.0831661063055	21.0374943092392
186	21.2407478660612	30.0276341027828	19.2032302774507	23.9100221308321	18.0379060654589	26.7425735918297	13.9420214785548	15.7941463021724	11.0440930004413	13.7185879813051	8.08635887939924	22.5684056351001
187	24.938890555454	24.9244121117185	24.3408898554649	26.3555629977166	30.5722166937413	12.1390933353445	12.4926512843657	16.7722492678678	11.4645829607711	22.8450247545885	14.0111304286698	29.2552607811003
188	8.58811380114591	21.0484242893305	12.5330475814400	30.3307263966445	15.0494675603120	17.2573414292558	13.7996660148226	10.8718155138515	9.64285313543634	13.096379833372	10.8871320952628	0
189	32.8122416668447	27.9574136447309	29.5912598143438	15.6902860138277	46.8499120782133	47.5596144806927	18.5037269744777	22.3981908075233	18.5841076742348	14.7134881974099	30.8751175342325	27.7748513348319
190	14.6311030528551	5.86555462879435	10.9154652173614	23.8090065813812	20.261130614919	1.93739642421528	10.6897565540485	0	7.20452532305064	9.19527535594551	11.8549188408462	10.5460867471867
191	20.5586570551389	22.7248009234398	20.3899547296324	10.3106332868428	35.9790891530027	29.566088625732	8.7016161858014	18.8932610020781	17.2898386069888	14.3162024430938	19.6829711265625	11.6721755004395
192	27.6489242654831	17.5564591888708	19.9027746461537	20.4106304265334	24.2646640137934	8.64060713294871	9.17441923236807	18.5089076227642	14.7170156114891	14.7477730423681	13.7896781424823	10.5720461825356
193	32.5062746002206	32.6022582564803	23.4485835423817	22.5679057466677	41.8218607694341	48.0285727182241	15.3603107508072	25.5165443687335	19.0225995660207	17.2410605661027	21.8964151717873	21.9999342500472
194	15.2977979322816	18.4731815384575	13.3230394271825	17.5694268339022	18.1371794350751	20.6750318463688	14.0419507248010	10.3724925998706	12.74326340815	20.9150405711115	14.4832689066125	13.8508824227444
195	21.5183168461171	21.3274500503607	10.8530476500253	29.5216021391812	25.2428147403740	44.7182380482644	8.6989955571892	18.9790379222510	23.9733963235463	13.370391104424	14.1581056085687	16.7459613504788
196	8.12087542644668	8.43757225333629	25.8621066550834	14.4643337144344	24.1337162106871	28.3559365952915	9.89757216705908	20.1575424219031	7.40117932612157	10.0252410056356	15.7327514831473	2.08445332507363
197	26.5438777983136	12.6991718114979	2.73575752429127	19.5396180964942	29.1677950249754	20.0014864918698	6.7196796343766	13.1387519067642	5.26958019641221	11.1827224200120	6.43663362702751	15.0769865263880
198	28.0251378038684	47.0683257323544	24.0052239791808	33.816540619284	60.4936949204921	38.7263609248376	19.4637975272250	25.7247447645271	20.6671671484941	18.8373959067145	19.5342064692125	16.8818483592826
199	9.70265593529172	15.9028633281804	16.6073860364768	25.0655213768014	15.0016059548486	18.4314502408524	8.85986000898392	12.3224352796516	5.37380345288132	15.5137601771046	22.8764473066315	8.96156747824294
200	18.8980656565461	10.4011885192099	25.6764229935932	16.8796096075248	29.8347294418388	8.25559153033327	17.8519639765144	25.6359989872894	15.3523185553315	7.24493449471803	15.7210358520384	11.9593732263538
