# Supplementary material for: Simulated data from a genotype-to-phenotype crop growth model for pepper
Source: Data Brief. 2021 May 11;36:107119. doi: 10.1016/j.dib.2021.107119 (PMC8165395; doi:10.1016/j.dib.2021.107119)
Supplement: Supplementary file 1 [file mmc1.zip › Full 100 GxE datasets/100 -- h2 = 0.5/-846994930 200 0.64 0.48 0.64 0.95 0.8 11 GxEyield.csv]

	NL1-15	NL1-20	NL1-25	NL5-15	NL5-20	NL5-25	SP1-15	SP1-20	SP1-25	SP5-15	SP5-20	SP5-25
1	19.6641473342988	20.9708981335934	9.11999139026707	25.996339339093	35.4976776453083	12.8921267345693	16.7938560471298	12.2053392285807	10.2580451065727	15.9809076862002	19.5399008758857	12.6001631857487
2	15.6202645931037	18.6277376402915	14.9705865661962	15.2857093782294	18.7606047239242	15.8753729627983	10.9903003903440	21.0504286895314	9.12364899184159	16.257902947097	21.8238273060708	4.62699736609453
3	17.2528662315272	20.6455892265339	12.8749115983574	21.2559457473390	31.4109250069492	0	11.1804248634556	2.80000092100950	5.04289746221829	18.1681238451697	10.5111619086128	15.4052467493355
4	24.6824191851026	38.5740847173493	30.8852366662485	30.1615646291914	27.7981267026907	26.3772576472918	20.0579160678786	18.2319254577601	20.2368127420986	19.6666334930622	36.3537907913396	20.0251918173251
5	13.6339324411102	13.6316745149253	10.2251576705126	26.2336846141500	30.3316807602331	12.0089177989469	13.3369266566319	15.5538997903077	11.3950939073852	7.93350818877261	17.5104413092095	6.30866682354344
6	19.588833726442	32.0181273134455	39.8864044244897	33.0276061348216	35.787800366872	49.9941382472898	15.1145203790576	19.4306316255617	23.8091376112139	24.4704481459869	28.5105470315623	23.8558346797688
7	16.0528253990719	31.6250910872225	20.2107112014621	24.5712244270955	38.1838063220983	19.7828212485357	8.61955145908633	13.3338890285402	4.9612764571393	10.2204539947497	26.0419405001026	23.6635718913426
8	19.2268895181335	29.0974086119234	24.7393848716582	16.9329228624989	32.3267920856066	27.7577982119421	13.1056158129633	23.4688807850885	13.5443583798543	13.9082786972985	22.6791492763703	15.1811231282589
9	6.19191757501745	23.9709600369115	11.7429641679957	18.0233274648734	15.2758418899134	19.7640867020820	4.68110274204287	9.61837176031555	12.1871025651327	13.4964021477305	16.7909274758158	9.94847811060732
10	13.5678938402574	20.2177652998679	21.7588302300304	21.8377688048477	42.9870401074499	34.105917793911	7.48673835759165	14.7072381326563	18.9032334269505	15.9981845504717	21.4525489926869	18.2339739443873
11	8.9866872866259	0	12.7015085901342	13.1236862928562	22.3547821910969	11.8000663151670	4.43148078859362	1.18344258999420	12.0837279361643	7.66906414208734	17.2185002277984	13.0290252696333
12	13.7716226923383	36.6360695018047	21.8075152130551	32.7675491918243	51.1825571984048	30.5814171855197	19.3014970258936	19.4305237950132	26.1424035551680	16.4441127582173	9.69356743046395	8.1835916623768
13	23.5776737899746	27.6940375038461	25.4840850373869	32.340609336025	31.4633383591595	35.8917377781806	10.3267650196889	18.5292999444809	16.0980887629644	17.7561409482280	30.5860707026382	20.5549843230616
14	25.5195306709188	27.5680628958586	11.2033131145918	28.2866737729977	36.1918458505794	28.6562314257935	13.9877672271576	17.7815279165303	21.6713463720659	9.44074238930806	20.8626519582503	19.7494124501452
15	25.1055413459695	53.5051093338389	35.0116953264821	41.3435697764065	52.7067905450207	41.5476976449346	13.0164016853257	25.9856787054871	16.0420756733371	21.6267501522616	28.0242809079577	28.8750856166735
16	15.7850509547926	25.1574330811556	35.2266108087557	22.2195849961427	24.1245274499005	34.0299064062017	15.1390852896481	17.9649842804483	18.0534475137297	17.2852122897841	14.7138300344265	21.4139861281327
17	12.9369748941110	12.3581713892316	13.5835506477873	27.5346504016335	31.2384396691933	27.7971505203544	15.9569837681454	25.8138460298408	9.93753719198529	19.6317910531098	23.8341711381486	13.2437472865352
18	27.7931496593918	17.0632022341034	21.8100214497116	35.1866457189268	34.3807597394401	27.0153267875278	10.7759652546298	13.5570674613413	14.6134664421264	14.7464038378348	21.3067327312264	10.4602133239933
19	22.7828326641646	26.0639213197584	14.3413814087266	37.1474550228218	45.6475400192469	31.0009545943788	9.41600238910754	27.1992548092910	12.5456728615426	15.6196899628872	25.5311930233561	17.0528526346150
20	16.3855373876982	17.5810062462734	10.0004060083992	20.1237096972414	39.0143539254537	34.8579128186273	10.5236917689772	24.2945548918466	15.4867604335898	10.9583656554465	25.3979319316780	11.6077876015343
21	20.5995915962308	38.1382585678783	23.7063955788474	27.0933330851133	48.5619166576299	28.4328850001375	18.1794333647226	23.8428031863352	22.3783513724255	17.7795070025255	29.2319631716309	25.9798290930778
22	24.3935537178842	16.1947923423249	23.0058024723685	17.3490559169202	33.4127118447186	29.5826075822522	12.7628212274395	10.3088855154671	3.50718885463586	18.4980937498719	13.0532754583103	0
23	25.2106001316548	26.8181117619958	30.4228016849422	27.5468867715505	47.3381013250647	29.8858850540629	18.3186741943910	18.9989949311770	15.0828693442560	5.75533743649934	16.5699799207433	22.4079294090482
24	13.5491570999622	14.0768392701933	21.3145655918850	11.2755746244431	15.646650019461	17.7359960774576	14.3344949426090	13.0000843120186	9.6495446416633	13.0507858512037	19.4352291526047	18.770832435657
25	17.8335826953762	45.0180114138845	40.4003240456708	24.2412613631649	54.686923201655	37.3779188585513	12.2641866537591	27.2234094612524	31.3664599343226	21.5564361121751	35.3237087410482	33.8406763748442
26	23.2023626464547	24.3163839217245	15.8298513748390	31.2894762964729	26.7472951773093	31.095753177873	12.5864005440640	15.3049161878551	6.46538317909966	22.7046795683612	24.8456481417879	20.3395291812263
27	19.5557156650637	42.7748118320824	32.7700753051234	37.4566934057463	31.7045168926666	18.5911604220334	16.7765624811812	11.28784791898	17.3165634980279	28.1314341372227	30.4165379162891	26.6682724594902
28	22.2039297343846	32.7374693133243	19.1454810517695	42.2353224090454	30.9637210910361	26.9283429091616	14.3563245462455	20.0159101604397	11.3622160247837	19.5630715036779	26.1311888301278	15.9978975624504
29	19.3401492267562	17.8158109527427	14.5963217694439	33.1790235116861	38.1397307936458	20.6991616896834	13.3400517840160	6.25651678470655	7.05414172628843	14.2770724773569	13.1785464512299	22.5001293988112
30	25.4497413696377	37.5139232309513	21.6807539834141	24.7875777442462	32.3003075647325	17.3769886104722	13.8488139005954	24.9975054165453	16.5179175919890	10.4191447908412	13.7507084024428	20.3642712753585
31	24.0917397504404	22.1715366506169	21.3172520049393	27.5398303821085	35.5858586006368	35.5979045371286	12.0446207139167	23.279538560327	9.35233935947968	18.7627649083259	7.5010059859774	13.0603580893234
32	22.3311038283472	21.427421771925	16.2611107035225	28.9994935576781	39.2418858398331	38.9508083085331	14.6640634272172	14.2268532496738	9.66684742552745	19.6269929542717	26.7318261219035	24.0828173733755
33	11.9207837806104	13.8406319835303	15.4898434820108	7.63697643975859	12.9415497048397	16.5349741968606	8.66488899569009	16.2649298005142	1.59103572199435	8.71288670738184	9.16173075682633	5.05680463668734
34	21.9499764100821	30.8935638327647	27.2682569698296	21.0187969403409	52.7208822872142	34.9555043042667	16.7637419159359	25.6654396142133	21.9185003790093	13.7905921546818	20.4317238431582	20.4434803288873
35	11.6811398310946	1.74481067957806	13.5762761320987	18.4166743697254	27.1595260681373	12.8955428169963	9.18968142352864	10.0279539424033	3.37056412855323	16.7739297094728	18.3529134133393	8.01086728848555
36	14.0781332363134	5.9911774413528	14.8823161493418	12.2201221642261	25.2307260273316	15.2900187946794	6.16429798404439	2.97746640991065	5.78652831331406	11.2545729140371	10.0236453528725	11.8763623756108
37	18.1910445607472	28.3067052946418	28.2175276156613	26.6895767291492	26.8190559952268	22.8914509139317	13.3956032795258	17.4365891384353	15.4266771264756	13.1884466985797	21.1359410611027	28.0686753697298
38	26.8042050448096	19.6814935380315	14.2061573466742	23.2910123389893	40.2679290332418	12.0099368255912	12.9111649000184	11.1553581541482	23.4585471125360	19.71709713459	17.0956483899321	14.4007909596384
39	15.8392534305537	26.7221175707713	10.8045420260494	22.1942135483705	39.3602480809357	28.0354701336578	11.806292122851	16.4698446007133	15.3657302094619	18.0182966731946	17.9664207752238	13.8221961532527
40	22.1941071455259	43.2524612507401	11.9928001862935	27.0294172188757	33.0834840492638	34.2768651630919	12.9718533708442	15.9705589197827	14.1723803234264	18.4493005403528	26.1091239272868	20.4335860914353
41	14.6233931862807	29.6529748108016	24.5786402034604	27.0540753669586	24.8073533417631	29.5416100642939	14.6550059157251	16.2457922314924	15.3532868923862	13.0396753234275	31.7015662788629	10.2956785990715
42	16.3155055715109	17.0242687496355	24.177810328412	24.6542203835092	39.9237415781993	28.5811334089319	10.6563174108162	18.3755681266687	19.4114359024654	17.6193515923612	24.3694136955983	13.2671204037382
43	31.3265558716554	39.7605360890358	36.7022336158228	36.0259127560619	52.1807500768295	50.6041489225486	20.2910980560362	29.1854502423895	26.6393834473712	20.0299953022586	28.2861561188221	35.4311454591237
44	24.2531968575257	31.9647796772726	18.4675224530869	29.1286387010479	41.9605212369121	33.5157501764364	9.7519370506129	22.2172589095310	23.3963895401504	13.6004784021367	23.4739879045392	28.9832293784111
45	25.7305196278824	36.2738930695749	19.0659238430052	33.1553692347237	41.7351606466462	22.3606311698976	16.7268405468566	13.5215107136736	14.0481359997905	24.3871487060239	30.7184227747630	11.2183114156425
46	23.8264229427998	30.7556974280944	17.9047725011776	25.8108962848182	35.7506092680678	30.9770334541776	20.0007280200429	23.7533637623433	22.5635922407776	20.8736063144294	35.2248298424928	19.2332343267025
47	25.0889491150334	31.4360777966973	15.8578836172399	10.3016340896959	47.3275450763864	27.4646797686423	13.1523884703596	18.9168129462376	6.8029539256181	13.2427461943690	14.2111997925314	0.711555119756447
48	27.7122529862707	42.5171338095031	32.7542570059481	44.1133225632926	49.3332229841004	50.7532654846458	15.2813183866636	28.48460297142	24.9337065575343	26.2120516875444	31.4005278597092	25.1292451399378
49	13.7722833313545	37.9346929159203	28.9769868663792	28.8339658134819	54.2106180303921	36.0703756860402	13.3589707092615	29.4568274807635	25.4242351124212	11.6161599298800	28.7349915447723	34.2074982260691
50	29.1596478011950	29.0212612338114	26.9311194437681	18.2915183666593	34.477963921314	35.3378017280216	8.07606515057511	17.3598282272494	11.4229945066544	21.5927650721326	17.9500752275025	20.8218264224797
51	18.3586639558958	40.8794617409258	26.0584209142923	10.4653739658740	42.7647643038239	29.9838988783741	13.2110114395599	16.2404872715214	19.2266334487553	17.6574694255901	19.2895624723655	33.1891493944594
52	27.5343382402197	15.2103368539703	13.9604605980097	24.5294922114480	26.5836423644042	13.2033892626639	5.12880745330642	22.3500286734859	7.18648736517533	17.0255010450894	23.0705697122565	8.16422408034878
53	8.69197185394596	22.1253078324785	10.8216418880328	36.7919174515559	27.6228808902771	20.6959572279102	10.4913133297404	13.6369354900744	16.4148514990259	17.8360962976840	30.9136406740583	15.9124416405688
54	21.1194337419865	23.5500630591933	29.0642197291250	27.8522606171453	34.8978116618423	27.6337776640996	14.0172370875456	25.4477763188988	25.9964933795954	19.4639771670042	18.0208087735425	22.6132392837304
55	16.7428513492769	17.8396376910644	15.1064876267082	23.0794930203868	31.2540291690904	22.5408741718936	11.7751791672524	13.1604886547111	14.2786066548023	11.8289765822580	6.32113267981903	9.0514292156314
56	13.2613300342962	29.4324739552824	32.3000280806481	37.5637521955934	38.8326585946017	40.4652916621713	11.2805928719798	24.8095891232085	16.7875693694981	22.1552185484706	15.3630888732821	22.300269090281
57	22.4976750536746	20.7580425706211	29.3026862119072	36.2285135276653	36.0263633492387	45.5563784353899	15.3343230498441	11.4489492415627	16.3711518576381	11.6488688928361	18.6513943070548	15.8134563333020
58	11.3201374505655	12.1107122986717	25.9668977102986	18.6465624908409	49.3192060068789	13.5093407246408	9.68001556885196	10.3502824579343	10.1508339523340	14.5909633066823	13.2106614210429	24.1953973530425
59	18.0779178367997	32.1416293471891	15.7508670500706	24.0803935110747	30.7469107688033	12.7055042559033	12.3787297743314	11.8957091129962	4.91135857306067	8.32680301608887	23.9351531274438	11.4774699595096
60	24.8894007647312	33.4762780040729	23.4195164279199	27.5248929810339	36.7767196357241	17.0117115755285	14.0204937513097	16.7402051356408	19.4030521523731	20.1043046604153	26.2356169194786	25.2225605839552
61	21.1211761516700	24.2571240060047	18.7722887355474	19.7441070198239	32.5084219989879	20.4161770794925	14.4429040897337	20.4330246701280	13.7671683571391	20.7815969624295	22.5071928468328	7.96579510965395
62	13.0157749286662	16.3799955983335	6.91610740867176	24.6601972828189	26.4488916336486	26.5826355187893	6.16208263071758	17.0693905776231	6.50630491504365	15.3182922937483	31.6990805904803	13.3828149315633
63	18.0117092724335	23.9358699584486	22.3985221643708	26.6741886717501	45.8536745264254	42.4712945275777	18.4220787497718	22.8049280325146	27.0205588726242	10.0347077571200	21.5445753079849	20.5214092386030
64	22.2803210935462	32.0402373968084	29.3179855438507	33.1072260204113	51.5982580610437	32.0263071328829	22.3152915412806	23.8005276743225	13.8680068163159	26.8567727769738	29.3171728853412	17.7658878506199
65	8.93762677957952	10.3177753914945	13.5470126585373	7.69236271528282	32.9647755295326	28.6718419848879	5.64455883549595	7.17519199006097	2.37314272672864	16.5175218967690	17.7340759034848	9.43591652231346
66	22.5610023414954	25.9762378780058	19.7183828877259	16.4238653043228	48.1227130121131	21.0055964597680	15.3765067532043	15.4033687770852	14.9258470120483	21.0627437699022	22.3982812476313	26.7305113079974
67	16.4745157271380	26.3563275268753	21.5450869763592	20.1379696508838	42.1524789059233	30.7040866739065	15.6934270111345	24.6100040883903	6.91564622027918	15.2641292156952	28.4495224982909	12.5472005051877
68	14.7347332454103	28.5885110851601	16.5857887882388	24.1848881788165	27.8458052001417	9.21691795168374	12.1862994908234	16.2728571723459	10.9813926363188	15.7266947982513	20.0744368273849	14.8546327367497
69	31.0614636028561	41.3252495564253	41.0937842226507	40.3284695088231	48.4799356315854	54.3227888311354	20.2465031132929	30.1553261446629	18.7534060033755	23.8920087747315	27.4116191042156	23.4405649241285
70	28.172354943016	46.4477225085431	33.0944547558821	29.1831295167080	59.3031040942889	60.9644635033158	20.001696700056	28.4994912248523	20.7635015422434	21.3490557380005	37.7113713728633	29.3579008694068
71	27.5912010519951	36.7907230295641	23.9253484967055	34.6879801278489	49.2881504038738	35.0409479898592	17.7407004280700	22.525636825759	15.3401114311125	25.0042735318035	30.12481504185	34.3392193750392
72	8.13378835829568	22.5551733401025	20.0154803534224	22.4368686107711	28.504670850746	15.2497349623843	7.65130799801811	11.736851639903	10.7281788760828	19.3409863050805	19.8527490653397	14.0511080824959
73	25.1220020443386	27.8368429970117	28.7548996417184	28.3060518666257	34.382829118692	33.1432908027466	15.3554466337057	22.315759408717	23.863530786162	13.3396703394798	32.8514032676091	30.8352795123845
74	16.457373793203	11.8394416504242	23.0986373485315	29.2774151330063	25.3441397463717	8.38739587045067	9.53714953869567	7.62842816884706	9.90754914375197	8.32412584988208	11.0828341040844	17.6909730196675
75	33.8935446625937	32.5648337295513	32.8941097574637	43.8693743409461	58.155501312897	51.6247588331172	21.0872770630092	28.8174844209444	26.0668903553273	22.2938216931416	34.2233163352321	29.1964820480255
76	22.0495180034	23.5552698210814	11.2722857841196	22.2683411647248	38.3409388822173	17.0399266874019	10.8828021227524	11.4777524478748	16.7704744725130	15.1903381523138	18.7514575483415	12.0181318273671
77	21.6832419448530	28.7725853528224	21.7444958028746	19.6187930191751	53.1324705091733	24.6188985961318	15.7792006753039	17.505601759039	13.0251768034234	19.0285332446631	24.2009154049865	18.6314680771385
78	21.5388833606284	26.6799135555681	8.61358953630305	10.1527710503350	30.1595181562619	16.3824439720620	20.5573199702845	18.2825173571444	9.71107750716508	15.2147199660801	28.2046944585282	17.5559031632063
79	13.6067940716845	14.7908483528649	10.1767239924669	30.3681271627519	33.1086975425363	19.1938257795694	8.63452195386616	19.3703101707984	3.20713520568748	11.8900406676527	21.7758844192500	0
80	20.4450406718374	14.3910241235146	23.0133151461665	21.5135270813226	35.0335164919982	32.0332649096930	9.74925062759885	13.5876331064266	10.2862579893712	7.46304273639844	12.9517979620293	17.8425528945229
81	28.6904595783402	52.2893322870191	25.456822105438	55.322862821571	57.9042240639842	37.0397092652367	18.9036570816831	21.2772428693828	17.7456513627771	27.3868249043747	22.8166478474402	14.4102590026961
82	19.7311732288601	24.3329938404892	32.0307030382086	33.3590292870146	50.0475626150901	36.3654922907726	12.3631715740673	27.6640014794326	28.2357196196451	15.8169932499972	22.8748503887241	19.2931617045488
83	13.2987963507312	9.13530820987319	11.6587859895329	26.001592856504	27.4632791660592	13.0197500734090	2.0743716313166	10.0824794906182	6.04802113118785	14.4787875431166	10.7292579676136	5.74169593428162
84	24.7930599809015	28.4591559473842	23.4685943399414	27.9588296263520	61.3149028900873	31.5159735671433	19.4517879731924	10.9059764289383	11.0263172471558	18.1615328354446	29.2115430044233	14.0764807082341
85	14.8444285815564	17.0592581885859	19.0360521513770	23.259505288491	30.1905609603984	22.2408557947169	14.0622871328717	21.5221451660470	13.5241948320912	15.0284066680343	24.0773838838909	14.1722788285878
86	22.6145592463929	21.1009666274236	16.862686683496	25.0895568863119	26.2841895159527	32.0674559039697	12.2048933930773	17.5232318523890	10.8119756704503	13.3092545029115	14.8206569789371	19.4478342255373
87	6.68685524241463	3.95264886000081	12.8001082124926	4.68992079094976	29.6954666171727	21.8054646542356	5.99521837494265	11.1346826841559	11.0894339809626	7.50312863497218	20.8871692457221	19.1655081688578
88	23.3273430071571	31.0476626434536	20.3743090621289	28.1722118672513	43.7574421960574	31.5626963957534	10.3274390667235	20.9252083626204	15.4220771298855	15.7426867029311	20.7531834490592	14.0935064744980
89	17.0126765095309	26.8833858662930	17.0875191099794	26.8591456325164	39.7158362495946	21.2317474037901	15.2684888578393	21.2306458301137	18.4775359818728	8.89167172520764	20.8938522518727	17.2157582855724
90	13.4289481595282	30.2446987563767	25.0013612490233	20.8022380385051	44.0001886079407	45.7765846199995	9.82872366378296	18.9339819657278	18.7721601341268	12.5069085145206	19.5861719611756	18.9125346504852
91	18.4693518901393	25.0497270369243	22.1315022948346	17.4554969038642	29.5643606388860	18.1615065655126	11.8644737381981	19.6583195998271	14.3545440476495	13.1454196445879	14.6907816045608	13.8159878505881
92	32.7802611701158	39.3783064861073	48.0100563568549	37.5969867484635	52.6983331746337	45.7166990976773	15.7168948373945	24.0358502464408	29.1136000680176	28.0304274780574	38.48976743979	21.6003123352522
93	8.66214193170865	30.9385352908145	21.1949614953935	27.6265367148852	37.1873580462845	32.3595695180875	13.0768777118574	12.6107910610743	8.88923831798248	9.67111462351534	14.1209700826848	23.2848188956265
94	18.0749952232311	47.6553309862975	33.6501900537081	31.4330309401579	49.2885397532716	55.6691521385364	10.2867522065795	30.4249188088565	16.6213976120718	14.6106833469096	30.5518076909250	20.2128286510748
95	40.6747654406139	52.3754785513832	43.2192395939746	37.7250450891351	59.4021607253403	58.4285762001634	15.2792627496574	34.0622246003434	23.4737578215066	21.101344888626	39.8437460513137	33.5842166610707
96	20.4461690395204	41.9952201455792	10.1137025686567	27.6642242801007	27.6103139346187	17.5963550033540	20.3797902056738	14.7536313142088	12.4911899179492	22.8775752584607	20.8942962499704	18.7470276503244
97	13.5624548643511	18.4898148606095	24.7335970579664	24.4990392795431	26.1763084507722	34.2880139146505	1.60605606430137	10.1727543675197	14.9570939224007	12.6176556178464	18.5059652207125	18.0446354977488
98	26.3864731223048	52.5547655536012	23.6740991405678	42.1379342313664	52.68650690082	45.4971289280431	22.8189161905505	20.8334349258765	16.0549990735031	27.541539795895	21.9311733221296	20.0714400883342
99	32.2767989161934	51.5405362217519	38.857343399921	40.3617528150826	52.6707977005706	41.5367212658809	18.9102266785036	34.5519731730631	33.261519765579	23.5753398285806	33.6944005383257	32.7934646259268
100	24.4561038870016	35.3924561866281	24.9170939111296	26.6683131911298	43.1883646421402	21.9369909196398	6.85502406278595	12.7992199428694	19.5163386737376	13.6727770419196	24.9181646322732	15.1514029606295
101	27.9917119918586	34.2174792554099	19.3803317599662	31.3784755969328	41.7825225812658	33.2037764167672	15.4794208854821	20.3932035939573	8.97183548655584	25.4912787175194	23.1509734945858	17.6077625417489
102	15.6996891743316	15.1509847393767	31.8912851627969	27.5453226830673	27.3626466110622	10.3868060707350	8.85434301843089	12.2914411226948	17.2411089068501	23.7765990807429	11.7448196015837	20.8144870806422
103	15.3359542570022	35.8768221089337	12.8551043097331	19.3258753441008	34.5189448470804	20.1885613455004	19.8946194975129	23.0534518237446	7.7972250530188	11.5685271875178	23.1099580741853	21.2880029730154
104	36.6346764663352	50.7660162723387	28.4540978150403	33.049255208389	59.7188259718138	42.1055073022438	24.2210012001766	26.8528784867649	27.9573993774255	21.3713208014562	30.0977358034229	27.4080423565963
105	18.7603019458375	22.3518585985697	21.9038747200769	16.5238490042126	20.5541596073889	17.0362441220773	9.08768564866718	12.2845525578467	9.2050596234971	15.5755674938168	21.2503956886573	16.3983110097823
106	18.5300720535567	29.2193804927089	24.4927159744978	16.4270030160614	24.5607793940135	31.4672107715997	14.9551976449444	20.3904935066284	13.0193098383591	14.0837461134012	20.0114153996594	25.6061553227622
107	19.0744447735156	16.8899660829708	29.7697076451354	21.8527841874180	36.3507782765843	29.6509441197916	7.45935371834143	28.6604393765048	19.2497525305674	18.9745421375109	15.6230981741074	19.3050270746837
108	24.6708806499769	29.9697596210582	22.9039282455716	20.3143352302375	31.5604937772814	33.0514804279212	8.72962372540561	11.7060840656254	10.3858161170629	12.3874334919841	18.6841784779109	9.53251761620615
109	13.5975786284072	24.5201815585123	20.5157028486528	17.9802376430364	27.2670858592724	27.1632965767526	10.4671365669630	13.8415651537429	11.8412954052299	12.4174303578779	25.6687924102037	10.2086201161945
110	28.7800228053564	39.562182682333	23.038326831914	39.7532338392781	27.2871157794620	29.3553454073644	19.1610449434057	15.3983794363953	18.6782457956276	16.6971350201175	27.5236759020364	16.1605070708091
111	31.2162528152124	11.4233362682483	18.6897447814464	27.3821682689968	21.0511828134831	20.0842976437159	10.2688888379928	17.4310858338543	14.0483917606455	23.9894479805504	14.8318138743228	14.8066212749903
112	24.8332306068115	35.5133512812514	21.5711653994312	25.0672851486965	37.349819011006	25.6662348590036	16.9411095660953	23.0949502109668	12.5435704003509	23.4693400104592	25.6273031131688	25.1514577597752
113	6.36371596321373	10.8241848872175	13.0887951869823	17.4647105987756	29.1007002129100	35.6881301945203	4.94950782851373	3.46422327045569	6.70472950988524	3.02388555544443	10.0051433072774	4.77580755289581
114	14.9091003340241	17.5019379564415	14.6828953234356	17.9180908449964	26.6813155060338	32.3441559757497	6.60782385634819	16.364262839944	7.58147708789865	15.0345319006311	12.6471445414357	13.2087910102705
115	17.5781101014846	12.2484987462777	7.58091441614467	19.6656780007930	20.5079849770987	20.1133494866074	13.4460588950246	14.324393043994	10.0243692635130	7.68414063598943	14.1076025652023	8.62608397777966
116	4.96259232933829	32.3055378487087	16.1862487922293	15.8036898653399	44.6553285531318	29.5264535540311	9.92215621457197	12.8341498500548	18.5002914588068	17.2409118134119	16.1487672586967	11.5325772003871
117	11.0068725011179	13.9545020617244	1.67108058127723	23.968436215977	30.8975971159622	6.92709436126805	14.0058972084143	6.59259709966777	3.38320915874381	19.7785956699539	20.5687966197025	19.1968908768593
118	32.3901244519703	69.1509449450859	42.4372296846405	50.4182355873802	41.5870483670817	50.1745204064026	21.0892337769852	29.0465983933668	28.3288842990931	26.4484537133776	40.2017860080425	36.5655888265285
119	35.4261807309848	48.9612073930478	27.4749388314517	49.4199996894669	62.8641397244958	40.2437697197233	21.9801261104982	30.6698028938160	19.339715732876	25.8630291856442	35.3006253603224	18.0705165190378
120	27.3932227671417	23.5302893621544	23.7070018461326	41.8659989117591	54.5458556572594	27.6377964394938	18.3089155313764	11.0984347087804	22.7100964755459	15.5846628523851	34.7308249403421	22.2833259942269
121	21.8844041334858	48.4685835785044	21.5248096089857	24.7639098762042	49.4920604583491	36.3254339958382	18.5131714840734	19.2244903233352	23.8564264262741	20.4051870183917	31.1289922195786	31.0682248059233
122	18.2881907733394	42.4222619330938	35.7704256450964	31.6744086639174	45.6640324531212	38.0752171691714	12.1676097073725	22.5141606398654	18.2221190126996	19.8052761495689	27.2382535343753	29.4677860463658
123	13.5319754788139	27.6160800008416	22.3419270992747	26.8408604005687	32.7290782737979	28.4781315919686	13.6030210367421	24.3369201926350	15.9927328393933	19.0145900534991	28.6193675229929	22.0904674129457
124	19.4886148762962	13.197184112647	17.9487739396006	31.5198004955687	25.982082200667	0	10.9135363120644	19.6302629649916	0	7.65417782626129	25.2295128800466	7.1075031043241
125	18.6266837677881	25.2880032656917	27.479683213009	25.8279782115181	42.7305924155388	45.8428746378557	11.4153404173287	22.9003636727467	28.8991420439351	7.92881271313356	19.8043501242967	20.4640167724798
126	28.2313487847312	29.6014339965654	18.1463845980786	13.7651826152000	50.6223986964943	46.7531914982206	16.3981620022128	16.3912376822876	20.4452571366397	14.7130615220831	19.5932673503936	16.028458446802
127	15.6648853762663	27.6595320294207	10.1763084282688	24.7344035789474	25.3803201771856	22.3456236303299	9.64889316682942	21.020802716354	9.43302246869595	15.0642574572246	9.06111838777534	8.46274993235101
128	18.7800464365339	20.2655710750235	20.1669396099974	27.7513948229830	35.7607310670093	39.4357412373769	10.9850162917987	26.2552596049652	16.1683450350480	12.8655596220470	22.1474186180871	15.5536182305058
129	21.5538712673618	33.6810530084693	2.0380642265944	34.217456680448	26.8635166893133	26.7048685515881	7.09829578346397	13.6310148257107	11.4983003477080	21.6974566535223	18.1390827219500	15.0379148053492
130	27.9809238543791	31.5656677349696	29.6466191012851	29.5614072528620	52.7578003859528	24.814399033288	11.4603870893854	10.4773599169617	13.2931459024517	17.3611824263289	26.8332192286845	15.5308389841916
131	29.2980153423344	35.0175237459041	21.7687027055367	28.3480481195681	58.1265833831124	35.8903383200998	14.4124140410152	22.8951866415984	26.4549477872327	14.5109019340747	21.5884880669854	18.7094957808482
132	32.3028995718451	30.3165544120102	27.1844374624793	27.1595154514261	31.7101540529429	19.0917683829696	11.2122291869688	18.3786102642378	15.3662631111921	6.55264991151069	27.593452029682	30.7115136569748
133	23.4235051475354	20.8879239326640	20.6501596712653	17.3811850444127	32.2570936794477	34.949989331566	10.5959882220997	20.9108047541494	11.7479532618018	14.2695891319509	25.3188423160414	21.3676936375695
134	18.3145027633403	34.2357052157026	17.6157616108405	14.5118462352637	49.5208328165729	38.4630136611257	19.9763462681221	19.4610849355564	6.84834416279676	17.7303043910628	18.4854221045689	6.08770754550316
135	17.5127530814651	35.4445042634284	27.7241779406429	23.5717668064614	40.1377597030443	21.4413890804336	11.5093252428856	16.6913733479747	19.3806017740151	14.4231737676602	17.5362077457187	21.6669005747265
136	19.8095862042331	30.3891794195592	19.1048678681503	34.9562135746139	49.1692558202983	37.4957305971336	18.6836913206728	19.0847147933272	20.2441303053489	14.6909000007887	28.4498372736505	22.4619662970339
137	24.2731854200118	35.2352900296294	24.0051406633294	29.1856224240573	39.8764806385102	26.1362324704518	8.87075111491516	21.6040448589164	20.8542385842917	15.8950337739742	25.4338178879840	26.3190220385751
138	15.0858401805149	15.6023490643883	15.6771180123056	20.0688323506086	35.4561618438001	18.4756576581642	16.2264337052949	20.8132192329689	12.7313096763033	14.8181483889987	19.8575045767129	11.9850295749390
139	13.9744069245954	29.4031111582996	17.9518411440893	33.7573484373405	42.4255415065954	22.3996940031159	12.6053868471422	20.4791966992016	18.4075695486348	20.2303701169887	18.1513842451624	11.0041318244352
140	29.4438523194877	47.0051325029869	30.7147799663517	39.9634319880454	46.5493214172032	48.5337280703741	19.3865353491241	21.9549696311487	19.3468653429732	27.3475615645825	24.5451562412022	30.7541490055266
141	12.9084285694371	23.7978303198704	6.33390084827128	23.0700231807919	37.4100576201206	26.9024627172692	3.01423742818086	10.3711528534652	18.5361999961886	11.6569285410338	17.0195381092266	20.2494748206279
142	27.9013663267588	25.4772563385079	36.860742657749	27.1472214955469	38.6573321066102	35.309260862019	17.0800895494162	13.7269612944114	28.1586901860638	21.0747379372352	19.7620749577513	19.4341179132642
143	9.32729192766434	12.9541635369851	14.7373854884385	25.2193918806666	17.3430276802533	27.176504608028	10.5255725855632	17.3678077869926	4.11077690059503	8.70547494507708	15.0972061114889	11.8696382169047
144	11.1315535358104	21.7586481054418	6.34937278181829	12.5902701560085	25.3756415762217	31.5856327190458	14.2269144635695	17.0509430461449	2.66567759403217	12.6540969922340	17.5494942923595	8.13317791101705
145	26.7773438391119	29.1854059713137	26.2113133312096	14.0282583373813	32.9267358319821	49.1926869219972	14.9191163931998	15.8423403344006	18.8376882847802	17.4461441808571	21.4578410950794	24.2185080517792
146	18.0313862967181	28.6629841773485	18.0938152211621	27.7059478431557	32.3228884294749	27.5714752652651	11.9922009643720	23.3067630659674	12.2279533253084	17.3751656090722	16.4971119975548	9.9061855002552
147	18.9623695538016	26.5511828256985	21.6645250004363	15.1935117572163	4.00881237293491	20.8304917351700	14.9186527135562	26.6640539332796	21.7564071636345	11.9927077576401	24.0310886081666	15.9508124035853
148	22.8156841804957	40.5678382059698	23.8851161792047	33.3246949487104	40.5077093541132	28.4418619389666	19.9224604466340	24.8853327497373	16.3923363694009	24.0034301960251	25.4229250345719	26.1437781291926
149	6.12471876104327	12.0772641279605	17.0153979206509	31.5296737470319	30.3515678520594	1.72465812988022	7.07427817092375	9.18134048271366	11.8489411348265	13.2034979361736	17.3983635691385	4.79409337103856
150	18.7469097558732	22.0812995788227	24.1204796074747	7.87510869731965	30.1373828518148	29.851608234196	13.2874334018454	15.0033111115503	12.1185825039521	19.986710241314	23.894862894932	20.2577122926791
151	15.2714989398707	17.7027526566981	22.0404618622216	11.0009734190803	34.2773833607263	32.7717743412383	12.2814050416649	13.5964266072756	7.93127250076411	16.5320699651993	25.4439966880682	15.0938195918517
152	28.4489746323473	31.1834849425392	28.8411473544279	36.4614096359968	46.4456235112859	43.5736396082163	12.7444712248143	25.1501166574851	21.1582058522748	26.1589812509667	33.293009995826	23.1508728798676
153	18.8805428797132	25.9200615741174	29.1571626625474	31.5000207027006	32.8629098539011	36.7961938028715	10.6309535482879	18.7517810395866	15.0195081101819	19.3326387239742	26.7153439314908	27.1736531511244
154	38.8036515157332	43.1740235999115	39.1361560615671	40.6251366955384	57.6797709568376	46.309810605025	16.6223889488314	30.9626626866875	24.8455400612309	22.9377209188702	22.4244719174168	17.6734782199448
155	18.5215190381629	1.17309498214661	6.3888615278684	19.3108228873276	25.1102976388072	22.7186456259105	2.94647492343077	14.1405100689594	6.92819703306163	7.09034988866265	25.7513363965917	16.9901319381753
156	12.6465751041349	14.6341630158648	21.6161610752430	23.2319746275649	40.3647125152288	20.530270174484	13.1573946340198	17.9525620073164	12.2880325729057	14.3716108030791	15.3467002862961	19.4456271335565
157	18.9158817332066	29.4607321247467	25.4879783152208	23.3059551491935	38.0980234121635	31.0860432301596	15.8326074658860	25.1014361256236	17.2997804954138	19.4958120280031	13.9277250736837	21.8856877753455
158	18.8450956005164	25.2883394601476	12.6924874124211	27.2001896218562	42.1493859638674	23.3965839099932	13.1466483312297	12.6441226999394	12.7728038909645	18.4477692448077	16.6212799329172	12.1628272977456
159	27.3932636052919	37.0321045406728	33.5010090475118	29.7553053084455	33.7125698162153	32.3167931270506	11.1541894246711	18.1241636413207	19.3505043239996	8.88277533195542	21.5131904086263	32.7206496286134
160	17.5447327162382	27.1186368276009	11.2360008773069	30.3304153203260	23.2933946243815	17.9823807110258	17.7838721795365	12.3054490512538	14.8336121596319	13.5201529717089	29.9061408360468	5.7676384024765
161	18.2577834732502	6.22912302661492	18.9457642952949	10.7120400587698	21.7088309116815	40.3374436397576	11.9945077305149	15.8871875610581	10.1608644094304	8.62380526665693	18.3818078816886	15.5957395495553
162	26.2818496159499	20.7068030284912	11.7814426715459	34.6368466781379	23.3709337449995	17.9252014089075	15.4102617373890	12.6693571155223	11.2400791250312	5.49796192954712	16.6746278514118	7.01658440208273
163	10.4432284857468	16.2312985878513	10.1704231669516	25.2946379977792	32.2925567001020	3.59959202022328	9.5060082249676	18.0110086371181	8.67607537640547	16.1915080414716	21.1366511199431	9.87380049296635
164	28.8116220231028	37.6828366303049	25.6536071854713	23.6275013241614	53.5376118354243	35.0649559947882	12.6149073461298	28.970730346727	24.5912492252398	20.1794157288277	28.0430767643697	24.9356579619998
165	24.5388399546203	27.0397045577324	47.9902146504923	23.0277324550702	34.5371011199156	50.4280881331506	16.8899263437811	18.468788151456	27.5480188233465	20.418905158357	24.8088186384115	35.4097886599576
166	11.491229546713	21.9359173437381	27.72400494457	16.9361209024026	23.5469906518725	28.5947236187497	6.80676045691586	19.5909728512540	14.8787949096777	13.0457123577653	12.0913762694151	5.69240669500597
167	17.5092523104559	32.7108067672721	16.4098234272552	25.4630609367209	41.746746949189	35.6981320237495	18.1639243832198	17.2870269451106	9.19634557277753	18.6686901699456	28.35780971363	14.8714044030162
168	15.5268214712980	28.7985166226051	30.1722133574217	21.5455665908351	44.5685673064125	23.7056119702421	19.3914923605814	21.1149685793782	15.7577296536731	24.6742972161609	23.6608525970110	18.4543508855431
169	22.9087176776089	42.629808425624	18.9048538404807	21.4308347420097	44.3167556438425	46.3545248587595	23.3236553007150	17.9043842074761	21.4997916123960	23.9325276437373	26.5732504055896	23.0893579205044
170	25.4883845732719	6.41408675442049	2.28869503660472	2.76471457199654	0	10.8086232699153	2.31812440497594	15.9528202848849	0	14.3420526502581	4.39932984710178	5.92215178120026
171	11.4822998937161	19.8370977435414	33.0750336029824	22.5441058052609	45.6989092193812	22.380479704991	10.5374409435947	19.8389333457636	16.2265251851801	11.8093378286500	17.4946660765995	22.2262357924041
172	16.2751439378795	15.0585581789292	12.7575332316897	21.3342529433806	15.4311411927318	19.5097684030437	6.49337078307332	5.20649977187184	14.8035766408199	21.1648310762538	15.4431650847827	10.1506960601945
173	18.4993254376823	43.0742792220551	33.4123896649679	36.737154978239	47.3232753396995	47.3314225258471	12.5595849966324	34.4895329284676	19.9752349832722	20.2933218054581	33.9254502219741	32.2571717984063
174	25.7623336625542	30.0726526182470	26.7604864597171	22.2774332303986	25.5013128335294	37.8663097532880	8.8453451234124	20.3540619690047	16.6691551025256	11.1304169946680	12.6718685026036	13.5444798800775
175	23.3447931169484	40.5666481759103	25.1646229496218	32.5725213778228	28.0272978178571	35.0257139751385	13.8189672421658	18.9866817188626	14.5285153059345	17.8827750763323	26.1134409429965	20.7763972938038
176	31.1654341241116	44.2935578738710	17.1499984675682	38.2504654319188	49.4813963083468	35.264446069076	15.8418740060317	16.8739512395657	18.4064297975025	19.8882745055801	27.6891952648638	18.4188086747878
177	8.8194517091865	29.2167267284031	20.7080108074120	24.0123250551805	7.97847596786659	16.8376767014893	11.8147774768656	21.4580450962031	8.83218073225466	14.0775365196414	18.0237722066437	11.8207613053049
178	9.90923266485865	32.8133855600834	14.0781579656850	25.26751757678	37.0114112708123	27.5940463099410	15.2005391581630	16.2967440725116	11.1671978485757	12.9725425547131	17.1478000127851	19.8657629178125
179	14.3073380326512	9.7160958813599	17.2457423774399	17.6307853988006	9.15439362120274	9.7717502829619	12.7665050730618	9.65491055900336	7.2239020254342	11.6271678418306	9.60778689884217	3.52481218216379
180	17.4841937298088	23.9834223927187	21.1637388577437	23.7036196086251	33.9741646924847	21.6924485048844	15.3000840115192	17.2834556573460	12.0812909668034	23.1352573811189	15.529650431751	15.5148222912366
181	19.0339851942543	32.2921526258417	15.3584305253811	26.7973222047022	41.6490137451145	15.1866564045725	14.7092952443621	22.7327632812371	13.9512243215596	21.0771098993184	17.3197292441676	10.9971262299133
182	24.7225836104651	40.1310342548657	23.6750026692492	32.5106367432471	52.4468432056178	43.4182833999895	16.3647684717393	26.208655388786	12.3539401046970	19.1952290803331	29.3270947338994	13.1258745160936
183	11.5705653777203	15.959303342091	15.5079296342518	17.4459341516479	13.7220875582047	16.5799267797386	7.89368064131273	12.2699887012701	14.8751382680322	8.99164002843954	21.4139648789718	5.18724131078393
184	14.2877993713154	39.1223581651535	24.9438799830626	40.9492743523511	50.140454192525	45.8547853236546	17.2953252018705	24.1581801281327	18.5048628548679	25.4588658323306	33.5336009487423	35.7746764020769
185	14.8318845990067	17.5042078491348	22.2075099959709	17.5588884554897	26.0969963664648	29.9930076185128	17.9061609286289	29.0460014472599	14.8662485857078	7.4269394194568	14.5771038162309	13.0862795822252
186	18.0048411821445	32.7934521758471	15.8698569143165	24.6749227646154	47.5000497861574	17.5282434254606	11.3573313503559	18.2916833082299	12.5961941230054	24.4635170780436	20.7462328071171	17.4425633185246
187	21.9175393191500	23.3846294202344	22.7708756074694	28.0722358502833	37.3802519388630	26.1284110605963	15.1106155932700	13.5879399507129	17.2894619992302	15.9005110546010	13.1332452452538	18.0284061134354
188	10.9812027027568	5.76032995824935	8.71048966772107	17.662407770698	31.7190766846257	6.856944776876	9.81143435746247	1.16039248184647	6.43772694474224	14.5103001035958	8.26320915845927	4.46913469304836
189	13.1589755354080	17.9987582710428	16.6741293063411	23.15198394488	40.0061372347602	36.662924499142	12.7772912703389	17.1853389726324	10.3081051183374	11.8607967082427	12.5626201928167	19.6662662885195
190	21.6899212822576	40.480817784609	22.4295980791829	29.4087321663989	58.4356523790462	27.7569764551628	7.97789129697193	22.4857198328172	16.3733263961619	16.2372737207255	33.8046666855825	27.4716236297806
191	12.8002139716963	20.7129478911625	13.3862487125527	23.7449820612703	29.2143349735076	29.4594712157989	16.1915407109661	16.3920414402352	14.7275971113478	14.6441691807717	17.7718577754089	18.2702459724182
192	8.58430772262392	17.9188787551723	16.7399034695042	11.2969415541890	30.676598748957	34.1136027416294	12.3246232258483	9.49214057134632	19.2230747201674	9.66069143891707	16.5455499581219	20.9620559339110
193	38.0144425560984	44.1118487939484	22.7602502362655	45.0856747811417	41.1989425726722	20.2652400293416	18.3173296080449	28.801177145883	16.8521829082270	15.4819384805622	24.4521022741325	15.6310619869883
194	17.1526522290877	26.6054853122299	13.9157170100708	21.6244851172214	14.7637294690861	17.9884640256165	7.30858554986283	9.37612136052795	11.6707140801266	7.91740392941866	11.9021370506678	13.5527083214696
195	32.2198335251202	45.3729528034269	32.4947545349419	33.3745300273231	44.3543504610061	40.5665762462564	15.2962934399757	27.9292945033446	22.0976624766859	26.8168297216068	31.1434537778582	24.0877756136546
196	21.3578644969862	31.3277295494679	14.3713725917420	31.7040309627734	21.5777746889545	29.5921744455252	12.2250513268443	28.8243037708526	12.2785543907256	15.6656441408521	27.2388316713299	18.1654507734705
197	10.6086810154796	3.06888297420647	0	8.0618093420873	18.1066406857991	11.3393034522576	12.6431329930697	0	3.385561985822	9.99683060886749	19.4915122475917	0
198	29.1060874607764	34.8840903515779	33.4789503768749	25.4419696473842	55.0273860719334	20.8672524219335	11.3759068385673	21.9333116562470	14.4310563767603	19.9090482891225	32.6406923904715	17.4665147109601
199	25.1161038329378	28.1236531645013	27.9589151010881	36.8342955349775	36.5299550925403	28.8187992959100	16.8981620512346	33.2532206150869	18.7038179868042	22.0257564732519	33.2012637468609	23.5263728154866
200	21.0364879784044	25.8211358601200	20.3885492397004	26.4656602939378	44.3952284878252	36.1687563358169	11.0120873388539	23.4517829917448	27.5874442595210	11.9163912553189	21.3768144168956	19.0870878646559
