# Supplementary material for: Simulated data from a genotype-to-phenotype crop growth model for pepper
Source: Data Brief. 2021 May 11;36:107119. doi: 10.1016/j.dib.2021.107119 (PMC8165395; doi:10.1016/j.dib.2021.107119)
Supplement: Supplementary file 1 [file mmc1.zip › Full 100 GxE datasets/100 -- h2 = 0.5/-864637413 200 0.64 0.48 0.64 0.95 0.8 11 GxEyield.csv]

	NL1-15	NL1-20	NL1-25	NL5-15	NL5-20	NL5-25	SP1-15	SP1-20	SP1-25	SP5-15	SP5-20	SP5-25
1	22.253294717554	26.7621088462396	27.0925325741241	22.8860889228953	38.8376119686937	35.7096682493329	12.6546856130534	22.5963477916932	19.4802059702281	17.0806908671540	28.5771189296564	10.6981389632321
2	24.2573583039057	38.9791164258367	11.1635962018602	33.0169589222035	47.9355336368328	42.3922584307414	22.1857561635684	17.6777728725217	16.1646306221365	19.3831655534204	29.421419815394	16.6527151169546
3	12.9674438179095	12.0130701559971	18.5158312116163	18.1785692657927	27.9331853963198	18.8432582205234	11.1324940235473	8.47461792796537	14.9942515622675	9.9614677578207	15.8916011238544	17.5883179593808
4	40.2374918276416	46.7353719611757	33.0219087769309	54.0751626024788	65.596012706206	47.3479119044445	18.5399039355839	22.3162838328202	21.0992575167031	18.9675653962834	35.7744761509469	33.7442032316866
5	11.9688081832612	14.9657708459911	5.5170575961933	19.0892278904876	32.8304774229863	15.7051098599485	9.00613507112853	14.5621590625192	4.09214692769347	9.80770242568123	14.9098261704737	4.20433194865129
6	13.2008257560197	25.9024037985749	36.6843218480375	21.8065798654645	55.3541041986763	29.1226978287093	11.8387470123082	20.8064960540527	25.1408579314794	13.6293298509649	15.7967793464323	13.3337702030916
7	20.2506746306318	33.0612225922679	30.9011919314752	31.3969303197571	34.9668026251923	40.6706057863932	21.3503699295669	19.863311761405	11.2801756357993	14.1031944084341	28.2251355601316	23.6095435618185
8	19.7517568471332	18.4735755492464	9.49717189814707	20.4430309556380	20.4609612270654	8.86667526409278	15.0077631992165	15.2915927244837	10.624608357825	7.25763093012035	8.33469562975301	6.4851399985403
9	20.6125139903160	22.8403776204334	27.0169664858530	12.9765262383697	31.3094959827677	23.9749503217772	16.4763527567434	11.7886072044586	17.1181683622128	11.4890111185618	14.2515649855293	22.4411581510466
10	17.0497816576226	17.8760853381201	12.7773111908193	17.7408215664724	15.3293315034735	29.8970822004465	12.8743530450153	11.0534779504975	6.3811042902821	14.8730263401086	25.6148104259978	14.3340493091980
11	25.3623805142396	44.2331722918451	25.7302633396287	24.197444143099	39.6636262513073	31.8781010903444	20.1161215409857	32.5254286145107	17.6647804707339	22.2926863677143	27.8456287561901	13.2965910948068
12	21.1602095019103	31.1776612570895	19.4042129837719	24.7192300543244	36.8669023188357	31.9551742237079	15.1404866908802	17.7700969444220	11.5659750391580	14.6956643617973	18.2185805175064	15.0362645069264
13	18.8173374010866	26.2389222137445	21.6740573495579	30.3396288448953	29.4928629782956	34.529368084894	13.3023272488648	15.5708895237848	3.09575113553984	11.9194491347279	15.1199253970949	17.4209068609668
14	28.8346067523164	42.9672557233532	38.3039768337123	34.844439155701	54.2809652256666	23.9237894129354	20.5696319329353	25.9892568516129	16.1020457033177	17.0754374710467	27.6984257884664	13.7043473882400
15	32.948856776053	52.5436118918618	26.7511712305483	46.8151661801594	55.0268412916714	34.2380917249977	20.9158467882178	21.3930781192322	21.3626874087213	25.2770177832955	37.1674925055718	30.0317185444127
16	17.4772513930147	30.1093847807660	33.5768980255304	22.8288653862512	34.8551611220268	43.9947080844816	14.4526188072215	18.4242556971296	22.6320521147378	13.7836122063042	25.1501476536474	23.2406029897671
17	18.7161997728182	21.8768100805256	5.25827859140071	29.859498157902	31.6919812928790	19.2884134629339	3.00774688913017	5.41398577577749	3.11334352336338	16.5882673301423	18.5582678986438	9.04092610201688
18	13.3642476126224	18.6945555468906	11.1396542227857	19.2979476106806	18.9971882743472	12.3792869838152	8.74842807285628	7.06452924881826	11.0413379555235	10.2379695429693	16.2471040776629	7.49739773781124
19	25.5752271984148	18.7492397798947	23.9286148830242	21.3890914955345	27.2394853790798	8.63729231231243	17.9046971890510	10.7438519297890	13.9115940905337	14.8147140349356	9.66762882133908	5.93685397679796
20	26.1663768742405	50.3635872353047	24.1377877191538	34.6278960225343	41.6491299040768	28.5532596246576	19.8239323476346	31.3696739751362	6.13832899646963	22.6698487991616	22.5482452539116	24.7158840149992
21	34.6541328407071	42.9737076600802	24.4336344544075	29.0923153583071	47.981383036358	42.0572603111968	13.6372185322145	20.6970613587264	24.9558779232386	15.5234514008710	29.1228246686968	22.4088985037483
22	17.7469500767011	18.6618408291997	18.8729690696106	25.3263151605845	25.7016586499607	16.8536756240880	11.3509155203760	27.5015321701671	17.0118460379345	18.1349934404822	28.9294207096551	14.1799118438311
23	15.2063844495746	18.4916894363322	19.2813018197489	15.376010551832	26.5607016020348	22.2236514851908	7.18988597411773	13.9158930262578	10.5553596048066	12.3656079073584	9.78223931412332	16.5984678409886
24	26.5922973588319	44.4604499730779	34.0095546673944	18.4584440602053	27.8178803258923	27.1755855956219	17.1683882361042	14.6598846805491	11.1035768732947	19.8591557140894	26.2153020139979	17.5333438545423
25	19.2762876853808	21.3040895080568	10.9757003624149	24.3452668962120	44.6249709014863	23.8984633311275	10.5783144548573	21.8270984462156	15.259137372761	14.8062028857382	23.9801257032773	20.2651274790568
26	17.8879925969820	31.0683670631776	21.8362162368820	23.8261771877693	26.232455210818	33.2097205805914	7.61683187861607	18.7651899060557	7.45556989217237	10.7872344261008	21.5142023537730	6.06307128261308
27	22.7474987537716	9.22510412782166	15.9619052842657	3.1628652255913	13.5148208375317	0.86014160777668	9.31429498148432	4.49510661246321	3.71870823030927	7.71981845665588	14.8625136702943	8.0526851537179
28	19.3099739566123	27.2548570380072	15.6606809608409	27.8538445898834	7.9559631362384	14.5999966445844	13.4527187638252	18.6514217105516	11.5738311163724	12.0113921390550	18.1169356776129	13.4280420407506
29	17.3056464547302	28.1044980283229	15.3323328841241	32.0200137998143	33.1150555736312	24.3111126892103	14.9248056274265	17.4665122675152	11.8233459381099	11.8866055582337	18.4947299053338	20.0285174823313
30	24.999493720209	34.4502225520299	27.8269574394953	31.0913692271975	34.3875878378742	35.121053499418	15.2540993552202	24.9489057984169	21.9206735661911	13.9181318683309	21.1057272079847	26.6747937541526
31	11.6713046366265	23.1257123699779	24.9044241808635	22.5985911996452	39.8496733700214	24.6354180453580	15.9821055908255	18.0568848520245	14.6423478180109	14.8830279158159	17.6244603269968	25.5466637560542
32	15.0805169655208	19.4895803390115	12.0335108484637	25.8638252926999	21.4108034440814	7.07564271568977	13.4387274126162	20.9360569654926	7.97937000040123	15.0892670700964	20.3460880712705	8.37649863303907
33	11.3497584260269	15.7437012141582	13.8673581404994	21.5740160161504	33.6886445943985	28.1080971833794	4.23116043657221	16.5614161790206	16.1506018769502	14.5073440257183	11.4445067839411	18.6669000905616
34	17.2540379370636	32.0786774965284	35.0668561321588	37.9769228050821	44.0163435340578	41.7184365030872	11.6336717766008	19.0500211508036	16.7632147213832	17.6145863511788	21.9573934687517	16.8202729934539
35	11.1634971161778	9.04096894235224	12.0309151475688	8.41259660423531	30.8875942423722	12.4856521481528	9.2732527461469	12.6293522542079	9.9782831166022	15.4565171585498	11.5756825391576	8.29247777135563
36	13.3219026759584	26.2865664942145	17.5592394267936	23.4984529300159	21.6307871902254	8.83680760638274	11.7553808745912	10.8142131345950	9.9962598640131	12.7658486769875	19.8877236162647	11.0038501467667
37	19.2451495270873	25.7599954528183	21.7979608945747	22.6236474413115	30.117465855729	28.62242680728	14.0076536501903	18.3124409845624	14.2140491782068	17.2557227031348	18.0655123507948	16.8509279925917
38	24.4717976637605	23.9975632222592	7.97728649262048	39.8467066147595	26.9343104136405	22.3910970577524	17.0301736351146	14.9802721977771	9.6273519777837	20.4367511870256	21.558798455726	8.57857047543579
39	40.1206001602089	46.9681529977438	32.6686823484053	45.4321355953605	39.2854843914019	38.0031378063507	24.8073998528683	17.5007368493594	31.3168025023296	26.4564384096322	34.8696344956526	27.1262690602491
40	26.4466771215526	46.0208707888573	38.2707966922431	30.932116864607	43.3215739801026	38.0789127462864	17.6048414568186	26.7150382890449	22.5452513589754	18.3814946947422	41.7689693333555	38.6832249999655
41	19.5651744572176	25.8581267511043	19.4793199907349	29.4799307246902	28.0276785099762	32.0895847094524	9.6060464122291	18.4453172054147	16.1717489566339	15.9394446567639	24.0084543279020	5.73741503866984
42	15.2993042966871	37.1068851643868	17.6697840088172	20.3762678846194	46.0256261583544	30.6085287617176	20.0138754809166	22.3465680264750	18.3334414179783	16.2589808783513	20.1945884577761	15.0323631316834
43	19.2983755227875	11.3748660511286	11.8362592696436	11.8524044306298	27.7431939973707	22.0428028506963	5.61861539194905	6.97763923776067	8.6883502633784	13.421273365556	12.7325108597386	17.4369757284987
44	14.7166989206097	28.4389258304967	22.4570670445107	37.5024843506458	39.821558766945	25.9027824392191	12.5446881992448	18.7094610599199	17.2145845531252	14.7490645564588	28.8648105804685	22.1066231083543
45	17.1731308939893	28.5583318479316	24.2412700596844	30.0096091041787	17.7299910686348	12.9320787828629	18.0465005470930	17.1898866181502	17.1706846265538	12.5116561029355	20.4998402876378	15.8381354171046
46	19.0475945212118	20.2063527531132	25.7359144207925	18.6201318132558	33.5568836052965	51.8040070839648	17.2779892442911	16.5218114569616	9.41532608000385	11.9243505989364	14.1406630886882	9.96937184354162
47	11.7962918630714	14.5761665151413	2.77179482204904	25.8486511834221	13.1321306330008	12.7482021357173	10.4895290710169	13.8808354314403	0	10.5207979484779	23.6511513369158	5.07144124310026
48	19.0374303190781	25.7985847263689	24.5999785787153	25.6328149597006	36.8714202376545	35.6626091359502	16.4242368483194	18.8841499079101	12.8059510213158	12.8166899472385	14.3327395335346	3.89113157519661
49	24.8326042137276	43.2836762485564	23.9448957675442	33.7327372274489	35.1091380742328	35.5552508655452	3.66851043348658	20.291799118597	24.1264981365720	18.6203285440164	23.9260816046187	22.3437171892293
50	15.659745106377	12.7492478074450	9.00118618486153	32.1076344147872	15.6483777700131	13.1911486008767	16.0977996230058	15.5331163602525	0.496447634553238	15.5646772248132	15.7070580432727	0
51	17.1361155140722	31.8570419039438	16.4212279774860	22.4951318731833	51.9628453857032	18.4066734254226	11.8129481317029	18.5257652126150	19.1134889725496	9.63053563502114	13.0765475177645	13.5394604762543
52	15.5778557918892	20.2210595637886	9.03299457077995	29.6168974030932	25.0700742544427	17.5455643899015	12.8226639497720	15.0672156252230	8.442742753362	6.96772732556216	16.8292150270670	17.5423113920917
53	27.3728591298184	30.3959604621351	12.4975608966707	24.0691073837618	29.5753261035506	34.2879795210355	17.9061805395599	25.3371765502436	12.9018948209827	15.2606364569976	24.3322266087302	15.6471876603589
54	21.3803363964233	40.7868351048104	32.3872013954969	43.0859585195659	31.3419438102806	36.9723743973334	11.6817926796231	20.8174732262535	14.2873675037821	21.7845194617587	29.1336889239737	24.3095190410756
55	13.7208102759286	30.6308813012713	27.5940189661311	11.4889713283679	32.6309747239888	42.8172523089425	7.99759178598614	10.6114281893515	13.9701258216553	19.2127592440829	20.3104888298886	19.6344730959881
56	35.7400920004369	59.1362962928141	33.8603349596224	36.2008810069798	59.2913445225731	44.3778201434156	19.5499585239093	33.3868538807292	28.3692537884046	20.3676856397845	31.0613911767039	25.9310740257772
57	16.6829180601991	1.21010996374538	10.0957132081365	18.4785420671943	8.0944285346629	23.7704733625533	18.0170170485529	2.78736895639592	2.16697087758129	9.66556010681645	8.60721087395007	17.0185556821824
58	28.5846468052802	38.0025069556365	31.896054945676	23.6024828843664	48.9465238408153	57.4328620826929	20.9003143917445	33.5396829525044	16.8952184037231	22.3373068113322	28.9751469796467	23.8122992396261
59	26.7990981664681	31.7065376783963	11.1268481805708	32.0306395149258	46.3553542605091	26.6510215661942	15.1896326209659	17.5017718312897	10.3519885244514	14.2736529680922	27.1538593193063	24.1235551809233
60	12.5398420889175	22.7236918905548	23.5085680510122	20.6208559133823	7.70075809951782	20.8343709265381	8.6508142482542	16.2641969883959	11.8819977314110	11.4339143115438	9.30699814211871	11.7243882428403
61	21.9728164088906	30.6590915869661	12.5285181713919	30.7998841637897	30.0157425559873	20.9727903507571	15.7181034490603	23.2884554165407	17.0914432221012	22.7052037246411	36.9989065541817	20.2167273104961
62	18.0273715590513	19.6184246953040	19.9446292444294	15.2068016364752	31.8860669291962	17.6863197645421	9.21338067745049	14.6507387001813	14.0974956618779	12.6693070045198	20.1971540973236	12.7421205656373
63	22.4811771911008	25.7652274428583	19.8714937161406	24.9368859861795	43.499946081192	10.4932143863271	9.79037505935493	10.1758597391577	19.7175300369396	16.4711437423632	18.9179912073985	13.0917867904609
64	25.5628353734456	37.5855563028463	33.9569143728684	35.3455182849031	43.3423838842679	48.9824031343491	13.4578797696593	26.0104458780078	25.7038737508027	23.9253135368928	30.0758992536231	28.4847520290880
65	23.8426142690733	32.3637627834275	19.4288144988904	28.0186257492006	30.6151129867556	33.6301169623569	18.1133579261879	27.8720314511309	18.6680652560521	20.5128711693275	32.5294271110042	19.0325262452202
66	24.1919858329867	23.4613465780176	14.3265063121172	22.1309546609311	33.1605792822715	18.4758348235021	11.1119615228046	17.5055733390380	16.0050748302366	20.4096335297989	33.1587264224582	26.2330496118418
67	17.7361038414646	18.5366796581922	8.00812930331712	37.3903456426056	23.8793055458234	29.6788729496918	13.7406672288172	17.5960429044353	7.4700519949462	13.7380884256242	18.1337606838358	15.0933625552839
68	12.8419884982463	19.2737924128775	16.6137551920228	20.4317440011664	28.4574731884182	24.1291194028199	16.687831631952	18.4306543682790	5.91711976456415	7.16324578722326	21.7796900581771	13.4494899651919
69	18.3706997445611	26.5393332091216	19.4665996484606	17.6566790761561	23.4439939645267	16.0755621147992	12.5077896276081	18.8220355389244	18.5111744100005	8.776343690028	28.8894121392397	19.1643878618484
70	28.4466840300185	32.9814318670791	20.2116964161154	32.7171831076588	32.1817805053476	26.3527974096865	11.4401476353641	17.6408027112397	20.7653626255058	20.3217740599652	24.4650574648294	21.3225058115626
71	26.9855526046309	47.9283163513461	31.1453053949513	40.2724571343152	39.9616924151914	44.303574428103	17.8921352000624	37.602301094122	23.5157527622044	16.0012475955713	35.4958378467103	33.2760547390657
72	29.6912627224878	36.0233746361066	19.2381649518243	43.3578208009622	43.0369028402366	50.260030749307	16.5232897618631	25.5391828222674	24.8032140588294	19.8422984961693	34.0706548208078	22.6269714124905
73	17.2373327333902	7.74492629713061	10.5343838466873	25.856466523927	21.0839012064488	16.9179717445510	11.4259575187466	14.3543203013599	10.6974998132273	10.8198961473831	13.3637454021661	14.0698338595498
74	19.8819941575327	31.773559322956	27.2049928332562	38.5580101095881	39.2701691507656	49.193576130743	20.9525347667461	24.9982142737641	25.8054801270677	13.8526004602615	30.9882742728480	24.2580793443369
75	21.2021532662298	21.7873732264104	28.3858132624012	17.7287954453171	27.5744590914174	35.3850390428381	12.1574829122409	12.6001767231852	21.9041548171896	15.6040504982889	21.070547041261	12.9432910663775
76	19.9893907791663	31.5438325974059	25.0859314022505	30.3164561524897	38.2276424637726	35.6716255579054	22.8388926928451	20.6871719531033	18.2607557803108	25.1874914659270	23.0301813067374	12.8458804687908
77	11.9418209810719	23.8851023126692	27.0011867195724	22.4715923267634	37.9434003048500	33.4756263037268	10.3689579855036	16.8045253823908	14.5559936372553	11.9827560763273	22.7851819256708	23.8576189262200
78	14.4392640106280	37.6982421982108	16.4394133886339	22.3051894532364	44.2252599747369	25.6036480750012	12.6005411205823	18.8182788857657	12.7797014547983	9.42311905401967	18.6729650085957	13.0568837247018
79	11.6695557708211	27.0610019781574	14.4839187228884	17.3788360497808	27.446204599673	25.7987131817611	10.2656665792500	14.4781817307123	8.25012399693037	13.2414976306186	25.3596287078002	21.1411787385958
80	23.2437599792325	26.1505403456039	21.1599081685891	20.3820504208974	27.690847229215	29.1420189087951	10.2705381907663	18.1483143449267	15.6316937473747	17.1835965130147	21.6928408464207	25.2426752620984
81	20.8132216085118	33.4184649559792	40.3766578811298	25.0528073793401	39.6810467015353	16.6624697752244	16.7382812043109	23.1632140897585	16.3831829396635	19.8231483952514	23.3199106179726	21.7239777104400
82	29.2202592976745	44.6925377393933	24.1180566808164	42.0101023965398	43.5406578303572	27.0438849488162	21.8281066655507	25.2261104590028	20.4623166231841	27.7118213924637	21.5399007581760	1.30731168469299
83	24.0163070621677	40.1317885171142	13.7066833428397	32.8849605849858	32.8552746530534	45.1783289719888	17.8924221138249	21.6512596013802	21.1788862248272	17.3406501561947	30.7804893282586	12.3262236852316
84	16.3913938740039	28.5413257292124	16.6222257174984	19.4897551238910	44.8318149604884	24.1244781382338	15.2586527436282	17.776813727665	21.1875233189377	15.0891760893039	28.0220329425034	15.8072584696591
85	19.0159695938729	32.2689132029028	33.7604899965317	31.5264007348476	11.7760140496333	16.3222215950724	15.7054300266234	9.48843634819281	18.5131558052010	16.6960479074278	23.5432315495744	19.7845249762912
86	18.8350678413009	20.0802413382055	4.41569560820507	22.0980332360682	30.5141090561636	15.4018099968343	10.5926650867009	11.5597169660394	5.42693995533651	16.5345198697447	18.9776490882296	0.929788350377892
87	20.7541418941998	28.7935499627618	23.0216100606994	20.5971870471219	24.3698794612623	28.9817361218621	7.9203233213278	21.1687114960102	13.6179962898591	12.7277354065243	15.5100402142982	7.23237191203584
88	7.91775817664196	4.71575549719281	14.5329179148374	13.315230591132	4.61214036778626	23.2208466058983	6.9875663343316	5.17483057464303	15.2108174241266	8.7121255564736	3.31540641764482	6.73318754994348
89	17.4162725638817	25.1740873844985	26.572434161168	33.6644349294789	32.6863766880947	23.3492694607049	18.1089386678938	20.5157424717450	16.3352764409096	18.9954740144463	14.7923692727952	7.59400453743543
90	20.5851143432464	27.0062016318285	23.3965654581875	9.55131269611649	25.1212660923167	18.8349604891785	11.9909848805763	4.47645117930965	11.9962417658214	20.3178234205897	19.7523651248672	18.1932359506174
91	23.7110643317476	14.5359513288069	20.9728303169512	30.4215498571200	24.1430825161512	21.5792850720869	12.8970044995714	17.5918747784553	22.6537567150993	11.3159880300801	16.7310555452026	5.22131560249441
92	19.0422636401642	22.0435610109760	22.5504468180484	34.255574742808	44.7020025399596	38.8950032509737	14.4427975061143	14.7010677664685	25.459579356568	21.4796662065440	26.892347943751	31.790532587629
93	23.9029084065382	23.8348949220148	41.3422466045002	22.007678848324	53.6595901549342	20.8133606564210	19.9652061835691	22.6687312010289	13.8014675335495	15.5127229665791	33.8020542883203	15.0994751557232
94	18.8993687433237	9.05737930820504	25.8715498472010	24.8356004825343	27.5365224680008	26.2139434805482	7.00392279298631	16.7380449220437	7.21023268389176	16.8871165410962	14.6918231465963	6.29246803698326
95	21.7077075656627	19.8392733019786	11.6334252526969	22.0195414957477	35.801646997988	16.5383530889644	13.4917968274268	12.3688880601625	9.09250848212769	12.4826648626887	15.6615627684552	0.151436939489086
96	21.0740776339485	32.1383101947159	14.0897075524325	30.3987507507697	54.7234750518836	42.1064680021286	16.8019237100665	23.2236676360755	17.2492420205686	18.7083908856373	20.9475627280725	15.1932326132516
97	20.9582285593137	20.7721245878407	19.6892944233491	24.3805108974502	29.9791730097496	0	17.1448505572213	6.0527642820335	19.557254217696	14.4495155042344	29.9955316171768	8.47300308032161
98	21.9977615477785	20.2819778537519	19.3488745759189	21.4831388682104	28.8682998372692	24.2579167047715	15.1207235407968	11.3879489302563	14.3080748621800	14.5841603646783	27.0233648955593	16.6798330384904
99	20.3346832325151	20.6693000099897	31.3531735615254	21.2740892772268	33.9656814610826	22.5972422342100	7.83054406525897	15.3974389554837	17.0079996225843	2.48456479606971	22.6611641932448	12.3779537124680
100	20.3230081559667	19.0662848185798	17.5631689114079	26.1470089259828	20.0358554374391	40.2423798054954	15.4914297561402	22.1699691636797	11.1702578929628	17.3358846297419	24.293478562949	17.8448472250920
101	20.6549570555269	26.5769298165911	18.0685749407957	23.6893050186093	57.8157970774457	27.4172007650397	9.12304512509318	16.8963388206184	25.9353323183214	19.3474272481092	31.1627695371725	27.5356119932748
102	12.6466950402409	24.8514783171767	17.9247037051997	21.9730054914285	28.6029199281689	22.2942979178017	18.8476212820710	29.1776717009573	23.6791613952187	12.8299860200544	20.7939197716819	16.4655390891814
103	4.97948090116415	27.2813728828853	6.91537642186936	21.4398606139607	29.5683629289814	18.7044044745859	7.50612663107041	17.9962854468481	10.7850600575311	16.4976005107736	19.8754676742479	11.4541126915261
104	23.9620085084842	35.6721339958603	30.9584522367336	26.3349605926655	31.1039747669367	34.4140908854526	12.5470081320812	23.5974785972546	24.3066322268156	16.6221052084438	31.8207009595837	24.2573391253819
105	17.2111205974162	10.0165900822326	14.6994381279927	28.6724766137049	40.3447863030233	27.9311654087282	12.994288624286	14.6940292760356	12.1277167774770	11.2489423196921	14.9787906625353	24.5889963156597
106	29.1463392550459	63.6151808722546	44.013546769412	50.4276336071261	66.3458353753455	61.749841015065	20.9230389047590	39.5112009155736	26.8403907913054	29.2706768465924	43.1555122689511	35.168287624941
107	31.9379380782195	37.4605066539121	36.5723117133914	23.370575455787	33.4403173860159	36.5558764811233	16.3005403349932	12.5621819376666	17.6598093649903	23.4217041317329	24.9390610785495	18.5004175775450
108	5.44149710671181	14.5066628722879	17.7075270041493	7.3207793657773	14.8094345509704	11.5619883903478	1.51269062630272	8.93225927745519	6.28518337974404	4.82599331720365	21.2395538187827	9.27955352149336
109	25.0866972415093	41.8390686878997	12.4724092014390	28.1083023344611	34.9132771209008	26.3639882000878	19.1623877472435	23.5046412825674	17.7186174253987	22.9735060760275	33.2482938535439	21.8304388982468
110	28.0474186828742	20.8190361996488	27.4660943310609	20.3075135697953	23.7183577178573	4.11565499909178	19.2379065648558	20.2612024471569	9.87350248521198	11.2215280742686	18.8055092981278	18.3927461039044
111	22.8427909410236	12.0768682761319	16.4313227737180	28.5090105849420	34.3165227335826	15.9363248319935	11.1373382122523	12.5721591219211	8.6413798190765	12.3617512728579	21.1953890478998	17.4792905656813
112	25.1717411708210	28.9404749637894	20.5350141306448	33.8649332362596	37.6244471072653	29.6043613721955	16.4713587323192	25.2421683529654	13.3281791782637	18.4780713516798	24.7129755535246	13.7980927368589
113	28.4279871674725	31.9972024827525	16.3517361369067	16.6795821256710	39.1059915575165	42.6328526206523	13.1516365794109	19.3552035346782	14.1001254038436	18.1720671512688	10.9625725399077	9.8711008842806
114	31.1423068259993	33.7657490096396	28.1136434998725	28.2202607550745	44.4294337369875	45.5747456223264	11.5676578875919	25.1710348419646	18.4317259584260	17.7526926464793	28.6531146448464	29.0990665593939
115	19.4815311986759	16.1282479476105	10.0094332257312	11.0477043618690	28.0404417773696	23.2427043462635	15.9103513368448	23.6170180491791	9.34235863011559	14.2094631490337	17.3089414010691	9.60515449971547
116	25.2639515482115	32.1812923345818	17.8682740850314	33.0346500790359	49.7475388654538	47.0038031208448	15.0927909025917	29.3383197776497	17.8547062005912	13.2841649090661	20.9996082714153	15.4761487480312
117	29.6731485704899	28.9416957269725	25.0591819352370	25.8154929724013	31.5444929198644	30.3734371806314	17.4191156777051	22.8965792870555	13.6669513383989	15.4192500305497	23.5172099468132	15.4138765481200
118	12.3644970403830	45.162862526322	30.701710624403	22.5404353962497	43.7557726759586	22.9022189170757	10.8866461205365	34.3830057204759	14.3606929329827	23.8165137034985	13.4570187675411	22.9869721338156
119	14.3199315995682	21.0798831757990	21.7249809854892	31.3282664373803	27.160835659632	22.9491660584284	9.4596941946837	19.1649209361269	4.77255490940968	15.186630843714	28.0034254940742	5.02788065581705
120	29.0018208289813	59.5370429433887	40.2339153232178	34.6506529908766	58.6112784579608	55.0563431706049	22.7582959765366	28.8077722821756	26.1375325137445	19.93191126195	38.6539196004471	33.2748040440444
121	26.863668194823	40.8514057347365	21.5725888132911	34.9627217533953	35.1619363289271	42.8498731500509	17.4758590215806	19.3870478517358	12.0591165682887	21.4157034976309	26.6527915751132	23.3773255853465
122	21.4023912595252	30.312219615804	38.9068846994555	41.9405873787073	52.8939507868177	31.436065374178	13.1590274038974	20.6550789863584	15.2835842095652	18.7958389800144	23.6044739903699	22.9996076478946
123	26.6858835165738	25.2348238449704	31.5683300688923	31.1152911298615	45.4609528544242	26.9863205876641	21.2491655026507	21.5249313980964	13.162131454207	19.7952836002140	24.1467757866107	17.0240951975445
124	25.1651557992999	32.4541997324923	28.6824964259225	28.8869117849574	49.174799698858	44.7834424092179	13.5284151363731	18.6453179369837	16.4314891340785	14.1673775853023	26.2095516566838	21.9999790166925
125	20.4138285400352	27.9542810424944	26.1090652313018	30.3648710001348	24.4005765002699	26.7693115609951	11.8247229189274	17.1823738401946	32.6991769020317	11.0344616246608	24.9143109186299	20.2498033888564
126	17.3376354313781	12.6731475122430	2.40332086898344	11.1178688155603	16.1798884439214	7.45592129080416	9.14301591256977	11.6235731597898	7.85493357835843	4.27966461749634	23.8080665154185	11.5340202741726
127	15.5428856082647	13.8888779454734	7.24252233915904	21.3200797109780	20.0768327200660	29.4213058993974	16.6256820578456	9.96744090016034	5.60890904697109	6.1876508590088	15.2439826994087	7.4328933692236
128	23.4870135878819	36.2136654662931	16.9709693661172	30.9181329403187	51.7545705203046	8.61524857533314	14.9297863606999	21.7112304831970	0	18.6129826164118	23.9523271847986	17.2307986307761
129	22.1247329643928	16.5016425703175	18.6217577820349	18.8518250898361	46.0278229838844	32.6627813471309	15.4583522251091	17.8332891131446	13.8069067505107	12.3450283171489	26.5540018054104	18.1215993917381
130	26.1821404274551	31.2465269432611	22.4271172929681	24.122898922613	39.1483683676204	9.18293221842573	15.5017501266295	22.2882103991642	14.4436927649188	13.9278811164600	15.5804557470675	12.4706892934346
131	22.1962713251677	11.6515976260872	9.98868446608488	11.4688765336585	34.0921341248098	7.0132525064944	19.2282866294572	11.2632893083008	13.2309837635375	15.7987577732014	22.8367417592265	16.2695598589674
132	20.7697529940277	26.7242938769784	23.6156668073975	25.8003744875178	41.3756985189259	35.2333951391529	12.917050612123	17.6878340193375	8.60443698618349	19.6118779781918	21.6069594724498	17.4683820139688
133	10.3966581250592	31.6538218531244	27.2732606928537	11.1359710074710	27.1572669117753	23.9545595750179	6.50799190291002	16.3432866314616	19.4789300953077	14.3391538057641	20.2645881687032	24.4236125755685
134	25.6750990950999	29.9313591896803	30.5518555361329	28.2305832625981	42.0992685354537	45.2009756412573	11.1737903199876	29.0308825337213	23.7577579251722	13.6507884452502	24.0528224476022	19.9184809075516
135	17.6097457781264	35.6838762663127	34.1084438263847	35.7377182502467	34.5706116208613	25.1718323852337	13.0456864212443	18.9511019353806	29.3064977927672	12.9983112042897	31.6637162966722	20.9572960046079
136	0.798798434812	5.97887777011351	16.1732804526854	7.20574281471667	34.1051611746079	9.23851541741906	9.81075927312808	7.46190254426901	9.67457880538078	8.07697217017568	11.1267868423524	10.2166790439103
137	7.8955543123796	6.86049375839042	2.4071982864031	19.0689574748140	23.6157915279143	19.4211553528116	4.54511908455427	6.16255113505263	6.08380827920644	16.1315908643272	14.7945980635397	14.1307926257062
138	18.5403912371603	30.815346014111	29.1117261346566	24.6943801138314	51.1841917859511	36.1107773270293	17.0183727451135	29.4044288012773	23.3566773749226	25.5377340694371	19.6734355600786	24.8227534144038
139	5.73030631833973	12.7029741721799	14.7087497461974	11.0644293581115	26.6426018935343	27.7628808579720	8.7149453306606	13.4309816759233	5.53883317621391	8.54887735193465	4.53101862559663	13.4854821357785
140	15.1241375364443	0.769508925422572	19.6766467983802	23.3325609176564	21.0026232328967	9.2851196106588	8.02387386008584	8.55568368490352	13.8722833809432	12.3942937277953	6.9719440868639	6.347983409908
141	15.0434855258584	27.5072546777518	36.2223164666584	18.4479167309524	31.0096811470755	24.7181143600549	12.8742741801959	29.1185571408107	24.6573609688902	14.1304235681769	21.9414996561073	28.700674362101
142	14.2613989273275	19.6625096989706	16.9320548842692	17.6287580316388	23.538335592229	9.1236604222676	10.9891149256066	15.0426840733833	4.25714297499907	16.6636971960893	17.8497997042649	12.7788852494170
143	22.3489374184445	22.2930143820971	17.8968943692461	27.5461065073595	29.0047341228724	23.8116391705545	12.0888922935476	16.4113536813461	24.9235217336869	26.0082031579147	20.2888386719645	19.5448467142901
144	28.93899545072	40.2708547563498	14.6367859414782	24.8538998392559	26.4517730689836	46.399198179917	19.5057278155001	15.4921666582626	17.8266049622123	13.2313536814397	18.3779284583934	17.3161007752458
145	21.8129985771218	33.1763339727599	17.9378670645833	28.4357071443866	34.6902086380601	18.9281596742039	14.7526405586372	16.7240123147289	17.5930374991580	21.90710016547	26.4181462122436	14.3722787320672
146	20.7647556366882	34.8477730384107	23.9212082784206	24.9674034568753	55.5019798960847	30.5726781753711	18.8701713270360	20.0640712119789	14.1193549509771	12.9325675310630	21.7959951478631	22.413887581667
147	6.75081804067166	18.6354361663216	18.5285430467947	17.5702156726930	29.9114764568507	21.2210748942030	16.6423702262105	13.6983117427677	22.8129951245908	12.3475462739131	30.5093285409651	18.9213339860246
148	14.6033693233007	11.7885167864954	13.1231272313749	21.9297011433424	36.9368326174526	16.6496233504383	10.9462220440400	14.4261056626538	12.6755870161836	12.6285514632101	17.2791503728408	9.26061835233379
149	13.4301273131396	24.2836360109593	19.2534667912104	21.4655690414770	23.5195661585419	33.3675172923215	13.3942155591657	20.0759916201359	9.3761619639672	15.6327058336536	24.2331215521769	20.1754049935714
150	16.7627881528113	26.5924042673827	14.8284775537958	21.9491540467579	44.8963270410782	34.2177716170836	11.4130413034438	28.5134136979556	22.7360819795956	18.5810331900950	17.1732768812238	19.5820590652755
151	21.9682602197218	28.8445623173400	24.3380694076262	32.1258980565735	35.2750670048979	10.2281611103792	16.1623462572916	16.3666146356268	1.25072550977222	19.2903067713625	19.9579128802234	17.9295996533774
152	11.5853738779943	22.8856515274901	22.365318564295	24.9143358348804	41.1605815181958	39.3372483039673	8.08233902975486	21.6643817551311	19.5470489311757	20.1261744523915	14.3623863564716	17.3337806369294
153	23.7594384532663	42.5653545378977	24.3958347835869	29.5118841120863	45.2247016560754	39.3224214588296	16.7771052970712	25.9142418288747	23.8216910550291	19.6338195201505	30.9610859709116	27.2951757055858
154	19.6846532278868	15.6332113029398	13.9019848534631	18.9346240245694	23.8876196841672	16.1370335488691	10.0937768383742	14.0266346849188	3.85246097657965	11.2958867403879	13.7433135309887	3.05248113377849
155	10.2565476654399	12.6801052151032	18.6184646032336	17.0747184037837	18.0761080439444	26.155727652396	17.6941029761848	15.2248694382529	8.4505256147047	15.3796382378157	20.9118810790094	12.9102935752123
156	29.4409248584332	42.7589713759987	34.3870286971062	31.2874992131127	45.5234136264889	49.5494801994761	19.9063111536008	37.2093914089370	25.0801573986166	20.305034654636	35.7938465962278	27.3814108833605
157	24.852816991693	34.9968770615931	24.9899156916733	28.336874325227	36.576466308957	31.3678865617971	12.4797210980984	20.6028781853160	21.5328324928913	18.3664101633494	36.9818927351721	24.5335551112729
158	22.2061390680315	28.1143436348957	20.9401575067258	26.7240059777529	27.7355949863596	24.4441498015003	13.6982324399638	15.2896237753921	20.0880407793703	18.6732734167027	30.5907851508397	12.0446244650528
159	17.1828515239624	23.8146184650906	18.9624059264693	28.0621145690197	26.2506730783768	29.9053516550578	12.3007916404601	22.5387926160354	14.7321313183059	12.7550853188876	22.1405340764736	3.3628693880129
160	18.6953581310526	28.2267701413318	19.4517814587398	23.0519070135125	51.9071558228484	20.8458368787638	16.7950955615820	31.177440262832	13.5353297929998	14.7343955937785	29.6011966391888	17.0193443942487
161	32.6447627597559	43.2622738071782	39.2652019978724	43.4528644829073	44.2571822637208	44.9964266314364	17.5490354747334	22.6178469554617	26.6100935569968	20.4268132021527	26.9806417057171	37.0667858041444
162	27.381038013232	43.8976176756849	41.8561556414428	40.7962332771551	60.3131864569981	57.3271966272716	16.9920752517511	20.6071015146328	25.7624242798732	23.9027963318397	30.3439802436442	37.445373130399
163	25.9998019009136	26.5465542788692	0	20.7793084576238	27.8073076246263	11.5430060138335	14.8382013093862	16.7049844931343	9.74711476487107	15.0962471765455	13.4119703277893	16.7023522214251
164	21.6177221848715	18.9724828903377	26.3703258885632	20.7649942093995	38.6090533342658	21.9968989552318	19.4206264267719	17.5108831367685	19.5787874474423	12.2762204983550	18.6178483283844	14.6024913814875
165	18.0046883200904	6.21788644995235	5.78133446204517	22.9332272010831	19.7396381047927	18.3235112339136	11.3611986541832	18.4803726115229	9.88240663711289	16.4208077801576	5.655404001509	13.8643134006245
166	13.3753013347781	39.1931747139412	12.6928095434835	23.2895891557018	23.3225800169616	35.7679004467005	12.051598055297	19.8324880105402	4.59162272180699	15.3198095340695	20.5159434963303	24.8407412237507
167	18.4851880806094	10.8694288430399	5.05362942829924	10.7583873912011	33.6156918793591	10.6431527305233	11.194693811753	5.85515374869328	6.44449179220685	11.9162123591603	9.39409135857883	1.80271774467575
168	18.5949908155528	24.5136184178747	12.0953749193657	21.1454309762574	32.8145366694075	19.2018614588096	8.42651355835694	21.8405676072805	7.86778867884412	8.55203113474671	15.4392788615621	20.8447063211311
169	23.8083568610605	42.9558921359672	37.7279541317585	18.7349734814309	40.8692176657604	36.0346209664992	12.0419104789289	21.0590090588493	22.9036115052677	11.5281112739296	21.8850889715979	29.3537238910442
170	17.6990055004877	36.0699629826558	37.1124829987839	39.9168820944136	46.069149614418	47.7450519081424	18.9097917457508	26.8477274628658	20.2683120903475	22.7438301501201	30.8897523900691	25.2025828713045
171	25.6706542127476	41.4263510727241	25.9868952725801	37.2237424531262	34.750316401374	51.9498269007135	15.5592926785596	20.6776298296830	20.3806558975847	21.952921574433	27.7523973611527	23.2888346231831
172	14.1338986543056	21.0929170923332	23.8095923105331	17.8179928057473	30.2693802689524	18.6026743351241	16.5711713724651	12.6604957862660	14.010894949803	9.38018720290362	10.6556675087073	18.0797641939026
173	18.4925698332997	31.3600031420166	13.5546913980748	6.02517433583449	25.4193483234581	24.4136276303937	16.4976708607156	18.6870150208944	6.5863579041974	11.7554716256714	17.7003793077562	7.54261441489322
174	18.1575748107906	21.9067957378308	20.1976717226738	32.8637663015854	35.2320025804573	36.7607760242248	12.9033648173286	20.8680279926755	15.6308515969201	7.6576461779426	34.6004935752310	21.4478977446938
175	8.46492188151875	0.425448681401432	11.0829035948317	3.54440222118298	28.2384125623402	23.2689843521134	5.17570622935736	1.73090361504813	12.1321055121158	3.89938947860352	8.64222289066925	11.5791730753062
176	25.1390691663254	24.4391471061645	27.1377394596969	25.9415150107758	43.5978612995156	39.8047486118782	11.1434393043431	18.2914308769010	19.4112968202104	18.0318184448685	25.4287000958037	23.4067554230835
177	25.2890024817658	34.5212427106718	25.330650750171	33.7699668188383	56.7529187512531	31.1130369785307	21.8512697047022	16.2250424473995	19.1121168628217	14.4789609199085	27.2245991189493	9.5424656186551
178	30.3507998528677	25.8857393221889	21.6017499976266	26.1695557649657	27.3812644998765	39.7775263913439	15.9391145457626	20.3620486033657	10.5071774666119	11.1909301986771	24.7577115613307	12.5062881364614
179	26.1199632189707	34.1409783059469	20.0881169299735	28.3203430231870	48.4533489007110	18.5564292247842	14.3755819877494	16.6319088525789	10.5941662913244	19.7078632973663	22.2046214509900	12.3833961365080
180	24.8016387516267	26.2137815688051	20.5879201797264	28.7740631842958	30.3698239464667	30.7013897138351	11.9411164325606	25.8310192250779	19.9949515970737	12.5134177468188	16.3763285470693	12.9539769306912
181	26.4863288242906	34.8978860547009	6.46618314777577	30.5216458197902	32.0453945837033	27.0975762557699	10.0064079717845	20.1621845895190	16.0313324068418	16.3366420415189	24.3682545772634	8.22081389011495
182	14.9434069706074	32.5748200727924	30.1653833499586	26.5156416606701	29.6957188103620	22.2876130332942	14.9971793753812	17.0641284417587	16.7205677466022	18.580859951518	23.7269014555841	25.2375058537473
183	12.8037056344031	21.0984180052704	11.0101098441520	20.028708207226	25.6026230750787	30.3612959472437	12.5006134325728	10.3120475686316	7.24297363596082	14.4843055775141	13.8375859941525	4.39850079528651
184	28.5244406037505	27.7166159895214	11.6105844182557	21.6187873702103	24.1798972841719	16.1020403497083	18.5304472496447	13.3682555925833	17.6485565272901	20.090138568869	25.9500670939268	16.9130209123341
185	13.0684640206936	11.8968080829713	14.9049043837099	24.4231879299304	33.2233507390147	37.4393302710646	7.68302492580073	19.2890089459435	17.3714013529056	20.0480800353840	17.8115326152102	15.7247388271375
186	17.8494039613442	25.1863819902943	18.4906931982945	22.4164926043574	45.9537861520895	33.4082167857706	13.8593164949966	16.1749230139821	12.6126423163156	14.7308849474146	20.2273169826847	18.4664109059769
187	17.3533267212534	28.8798700020115	11.5001987344431	27.8236335140947	36.2252956224959	23.3072087050189	11.4912176652688	15.7709478178045	7.54382775488816	10.0461037819555	21.1065860494248	18.3606134946118
188	14.0013284192241	18.8400783128622	15.9280913775072	18.5978793609912	33.7815819638824	11.0339650526491	11.7667973915314	18.7301323195634	18.5543086550751	11.4305622432162	9.61551351085215	19.2375795622421
189	26.5305439256374	49.2622468824112	24.2941086409425	33.0404451948872	31.3553452485528	27.0501677293058	10.7845060839168	21.3208177093471	15.0910144296879	21.5383370284041	31.825845009704	22.1394476885479
190	24.2375629465535	31.2605270288036	16.7307161719802	23.1049615764029	44.2453889344858	29.3609368723229	19.2617451103075	24.0062863613775	20.8711342844879	19.4573189361432	30.9816881353688	21.2334637307607
191	21.3750644104634	22.4491576145711	21.4836615010655	10.3412274551536	33.2738078540288	33.7727299060595	16.1075431390005	16.5265983496430	21.3772690142056	19.7954667488375	35.2580941299195	14.0920856026302
192	5.25548480341737	20.9931392110363	20.8311610319097	20.2218924779471	18.8957856932174	16.1135734655042	4.18727606542034	16.7791372273602	6.33952355044382	22.4467790241977	26.4818002144098	13.0587263618299
193	15.8766496787447	15.4941689306117	20.6423209511341	24.5446246742317	18.9008682114436	8.51790016119203	11.9628154905257	15.1365181925197	7.9378170913163	16.7523050807065	15.7739327008079	4.45567525994019
194	20.5675030879874	2.97143815792232	9.98746323897436	6.86020902404369	31.3400700469959	1.87400729561291	7.99868445598737	7.43354625369235	8.36231868426357	11.8140622888529	16.6054861356632	2.13656608475778
195	25.9714202771531	29.3715570737953	38.0211295178684	36.5043370744584	46.3419021944654	36.3339956866081	11.1203924506493	25.9627009297549	18.6345420021224	22.8851247878584	29.5546412759467	28.1524746212749
196	27.0146749602336	28.4847172877399	8.31762872526668	29.3581149330773	28.6106883187956	33.7060009958729	19.6840270345501	11.5501415120570	12.179693142102	19.0288345457361	30.1047741179676	12.4965931935989
197	27.3555178146237	31.8419653803138	25.5900955007219	14.3878753528968	37.0908513403797	27.1650539046208	10.8062734741115	10.8332151275063	6.88255579376409	13.5523441624058	25.8782871568779	19.1778319341776
198	16.3769629626247	22.7609911726419	14.530838886089	33.7772077026467	17.8837513726258	23.1434502944700	15.2795082856390	19.9002787855272	9.14068642102102	15.1863203914052	17.9724311716118	16.4541849437118
199	26.6891726435865	40.2403863249584	43.9223958254011	30.5638697574943	48.3766512096128	35.9847762571574	9.7251470476642	14.3589494403452	23.0957836276118	20.9068008884979	26.2369206376890	8.22412059377279
200	30.1456326186852	23.2802469800698	25.8018196934869	29.4910223157632	36.7058572175499	41.6823590860366	13.6223538427988	25.3059699934016	16.1156766499568	19.0374927742605	29.6807651293078	18.4800747085082
