# Supplementary material for: Simulated data from a genotype-to-phenotype crop growth model for pepper
Source: Data Brief. 2021 May 11;36:107119. doi: 10.1016/j.dib.2021.107119 (PMC8165395; doi:10.1016/j.dib.2021.107119)
Supplement: Supplementary file 1 [file mmc1.zip › Full 100 GxE datasets/100 -- h2 = 0.5/-916523129 200 0.64 0.48 0.64 0.95 0.8 11 GxEyield.csv]

	NL1-15	NL1-20	NL1-25	NL5-15	NL5-20	NL5-25	SP1-15	SP1-20	SP1-25	SP5-15	SP5-20	SP5-25
1	19.0203400341259	42.5364542163369	31.8396423841492	19.1854901440451	47.9368375517446	38.751568704183	16.5110128813934	14.9936622273996	13.5689703162705	18.7610758663738	25.3839955858808	25.4988428735308
2	25.0719527871944	31.333828624221	24.2659894762265	27.4737560644373	43.7287350371438	41.8401055522828	16.3466922383268	12.7715062416824	19.1442906550683	17.2922491155882	29.5197934434854	19.2601447340372
3	14.5571665474040	20.6272533113239	15.8087312330653	18.1147777817825	36.7908011194575	15.6566683828079	9.66075765028392	22.7648729725957	14.4487496637603	12.8739981029754	18.3613949270127	16.1515367860038
4	36.5380171608097	53.6903887356156	38.6070580354721	39.8254818540465	48.7762085938975	47.1747119205697	17.4666309870977	26.2977742173649	26.2581900593406	16.2521934019438	32.9695111314732	23.1390410385898
5	22.4019766807688	25.0943807767046	26.3660777271649	23.1722086539804	24.4489968220521	16.7944412590024	13.3243035572011	23.9645442488772	15.6622086038900	18.0607342234733	24.6472011269710	8.4526069746908
6	28.0484464447744	30.3649131973082	15.5507172773038	24.2994236944776	26.7417224431293	24.8958014579598	17.1909839847734	26.3551548035012	17.4497964187379	17.6559933943114	26.8956708045002	8.8615484507985
7	23.995456289573	38.1957856160979	23.0935350150582	33.0631983665677	50.3223657609322	24.5319448780245	19.1092870480003	27.3516230572867	18.7384326768260	19.9172483625269	24.0386030848234	21.4276232258479
8	20.2773471175625	35.0295675756812	37.4494175596769	18.9921583458377	33.7078344978613	41.5949651477996	17.2918758865163	23.8400695819439	23.3030923067262	23.9164022523610	36.0594423166084	23.4351290371739
9	18.9380161545130	18.7631122148547	18.7176666889395	20.5473916014115	27.1084419506756	11.9970071809109	15.0524069928932	19.5366072729368	4.28851365894466	7.9031949012469	1.90122813103475	5.95186081690918
10	10.8217758507683	21.4205278629334	15.2436147090898	24.0431185898175	21.0011594941562	29.6735783061544	16.0293472604822	18.7086058439479	15.7162941945121	18.6760582214653	19.5835678422673	19.5626950796976
11	10.9481183358574	22.8694664246113	11.9666603117945	26.5425865722100	46.1052238021515	1.63410417529457	13.0450079820269	13.7968364158525	16.8545291588337	18.7711247130231	18.2241894400956	11.3378317801765
12	19.2440294304836	24.3495915565329	19.4922164157743	25.4534021272635	22.8881353482784	16.1792462019978	11.4833293074590	21.3959221916755	16.0913191049961	10.1420357000249	24.462822205746	24.5131759476029
13	28.9873346963633	45.0402135257889	25.9362585914231	41.3737001538642	44.7320844928859	48.8059536528161	19.0632455106542	26.8822650598475	13.4586697174268	23.3821274912954	29.3099485064734	24.3285498601017
14	19.3090179445609	20.1526047152365	21.2228848431149	28.4004955519166	48.4372036556527	23.0051326240778	19.4245985255325	31.2969282085598	5.14542745889169	14.6361394045443	13.849557055055	14.2618958097253
15	20.2356364464307	30.1171499576377	40.5510600236768	30.0370250948519	37.4619323952574	22.9198164379824	14.2775483260865	22.4277304445524	29.4924404877774	23.0019654792554	28.6340296397873	22.2812472994978
16	21.4122382298412	33.0835730536159	17.8342580143306	20.9028165545649	42.373009075646	28.6610884059423	14.4239800174937	21.4574172244855	10.9079656825507	17.1014816408205	17.6377070847701	17.3515914534757
17	34.4389973287169	44.0057383792777	24.4389591308365	32.4722324013525	52.0797697834814	25.9545372315436	22.1939754208687	27.0740105790549	21.0415084597541	29.5842469536057	32.3471960137086	16.8642552184274
18	23.7360342227147	40.141409587577	22.4373173261108	29.3915183806753	40.2207077989417	23.4804006185403	16.3655908259700	26.7535606802325	19.6812885950416	10.9754777979446	17.8955595914864	11.6389643666711
19	16.9311740103015	21.0893751571239	9.30578086955797	12.6040910256784	25.4161941150472	19.0043368631391	14.4531809697941	8.19093423789335	5.9452914260367	14.6208835509001	12.2694103861953	7.0241340335413
20	15.6736535561019	27.5950335782905	32.1777208656235	14.8323410346130	29.7084198035884	29.5773399738195	11.7632906157541	23.9791014536058	17.3513528425172	15.6260050633753	19.4404532494864	25.2515156488914
21	25.6986918846454	35.2612047501580	19.8125806939245	30.1594337593048	43.8078468240953	17.3912879447489	13.5637527163011	15.1453173577892	8.52060587033406	20.7812359507375	19.1282060628279	16.0935285212033
22	27.8236037784996	29.0389283778738	29.4944532749807	24.2796927946296	29.9596287476373	35.8408826189514	9.11998120008195	23.4637941527023	19.3203959873750	15.5995862956348	29.5501809054748	19.1607690456139
23	17.5998720999237	31.903355082061	18.9349050532379	32.2437235089538	38.1003015909526	29.5196158168671	16.3878431373311	15.4576106587158	10.4051886845296	16.9465860996693	12.7586830727761	22.8996207294286
24	14.2556165536425	18.541793613584	25.8112875255975	21.3823996249671	31.1709298879854	10.1487957170216	9.3789279418376	18.7790148289266	10.8215863189494	14.4978964313671	19.6328671602963	19.7958943067875
25	20.1476328893511	24.4160890922544	17.8384141538465	32.2910650058715	26.5750266444192	24.7074700729424	7.87686329231693	19.0056949719152	16.8429327173078	6.80757565854312	21.9806510508434	11.1034484523291
26	17.3430315931878	30.4670442636287	7.28042574216864	24.7473149863878	35.7472344418241	29.1373000513168	14.2885507144355	8.45756260781165	21.8275306464855	15.2192086433296	31.5829307693622	15.5730631555585
27	18.0659305813600	26.8521751603056	15.3333474101436	17.9710158951144	35.3805277611251	20.0472726702322	10.1875484325564	16.6639946354133	13.4878051923451	13.8861714366377	11.3299815875887	9.70253517413467
28	23.5196568905783	38.2937979978459	22.7512522030154	28.8047014017071	43.154577229548	50.63259900466	12.6681402638726	26.6842603394636	19.6103548456922	13.3657278221769	32.5492750819524	14.5608627720517
29	22.6219703257986	32.9137664732022	28.2697056331551	27.9806152788681	33.6858610610977	44.8483302349402	6.98889005531536	23.0222427137363	26.17238413744	9.41642596638426	27.9892812257206	16.3808815816144
30	10.1521277030609	25.4773389104331	14.3150969742956	24.7183128442403	37.1900463009602	35.9360020924713	10.714387173853	8.40000184334277	18.6358744768765	14.1145639136895	12.6865001376614	8.14880292341207
31	18.2972924751243	27.4678925885835	24.8569211248784	11.5140102138565	29.4664506447419	18.8474942060418	12.1091535628164	18.4401992456352	15.1274266436137	15.7379571347743	22.4250314495713	19.4049772059894
32	23.9119743814461	23.1779593584993	30.4444371159095	29.0731141610997	48.4949557091709	35.1151664580061	14.6123949093605	15.5898079972680	11.8434556726834	15.0516756188981	23.873619865507	17.8055386708232
33	17.5037915438287	18.7482082566859	18.9992247469188	11.6900494381676	27.9785142263091	29.1406148238628	9.90026330745475	15.9732123191984	16.6423736261197	10.5249333990128	18.2499231318821	24.6435126521186
34	21.4521945559383	25.5881063296290	21.7484471061386	15.1057805476900	44.0233216534953	28.5615624367056	13.3252956640874	18.977130941868	20.1412442346866	9.99026065914525	21.4678729905493	8.17528462594635
35	19.5581998882252	34.3509862164185	18.8315553558504	26.9389711617116	29.3621299419055	21.3743586222261	15.3783077228116	18.1019811150095	7.92776028380241	19.0088725050849	21.8428754520448	11.9451360098339
36	32.5055939274126	34.3178176686202	22.6613557703563	25.1622697461596	37.9110193809896	21.9229696553735	17.3937182193634	24.3930813493723	17.7655898730675	21.7533428083872	33.473805135379	22.3529063919858
37	30.1841889264952	35.1129134472527	24.8493129198906	32.6880745089135	39.5151331774690	29.9356527914523	18.1344715176047	26.2152897895062	23.3245646164828	11.3893700812429	23.5553842080725	25.0809450060424
38	22.8689121175341	37.8326039934182	28.8624559107454	26.869069881812	48.0169237787978	37.6372267998022	18.8398638820776	19.2458149264834	20.3066349717238	19.8652777601161	19.4502465993960	26.1278565453825
39	15.3345977740524	33.8212248984165	26.5777369346173	37.384995123163	39.5650434088148	35.5207958599176	10.6107277456774	13.5503655294128	20.1636076472154	16.4644824508603	32.4538155779306	21.3185148334286
40	20.6201494772227	33.6469702099966	24.0569093942427	26.8598579449121	36.1073145360006	23.3536204677042	20.0823293645842	23.4235250729521	17.1483374581884	23.6793118651965	29.5411306659718	19.0898996480575
41	25.6333287112809	23.5489821163687	19.7641457923337	24.1407383248977	29.196724401861	36.0362542187138	15.4707977892744	16.8401105335098	15.0878316961875	14.1346919582947	25.4597208460874	18.1630373813373
42	22.8073133078204	28.1358107885904	28.2928380151084	31.4549200457455	17.5667900257041	28.3369395730985	14.3648913332793	22.5121101856005	7.9229241013521	13.8498354349795	22.0205651634712	11.2263129712451
43	21.4351571562382	27.8215859664457	23.8272456259439	39.6951433883866	43.4739408696902	37.6600661718946	23.2916639930172	20.3662874387802	13.4233661058643	28.0993812735723	21.8238489830139	16.3355990131343
44	29.4981345822243	31.3975210206023	33.3426956543898	30.8068821696205	41.7383255003485	38.3942922606056	20.9835058740426	18.0508698967731	9.5751501738751	15.1499490764208	15.5258663078332	19.9349806771524
45	16.5699540644185	45.7952764675344	27.8865268946969	23.2968412761299	48.2657389205044	43.4166576098705	14.8120174700832	25.2859391783196	20.9986928549788	24.8615913243003	36.6100093477961	22.9114441011817
46	24.4317952482203	43.4545208689045	16.7970338352419	25.3677708752244	43.1420710611729	41.8155725044894	16.0749603105273	18.0695496593345	10.1804641170232	16.2748279872953	34.7694706147906	12.1692360863785
47	25.4602831950848	31.2070832492982	20.8155858826610	24.1555777687637	40.5207780540871	17.7720676637647	7.48089321930255	7.78995856239774	17.1355238642931	12.8738444173894	21.7971672087025	17.8355155406213
48	24.7141962437703	28.2386129299	28.0841786512083	27.0254230259683	54.8884370472081	48.7278405684891	16.9863457472687	19.2813017099036	26.1738385987635	20.3839796120139	23.6547804677739	28.8215697054722
49	27.5697635035360	36.5117018314456	24.4858757414558	12.0174155473287	40.4049030349585	37.340784934993	16.0182231789048	20.8666695466568	18.2082571428942	24.3755892458918	24.4306562967283	25.1409858832718
50	21.2288468715107	37.3239659665916	21.5329124528207	37.1414735647804	40.7552875191027	43.5133646742692	22.3813004265261	15.031826664623	25.2699969480666	18.0979729174149	29.4185799111625	28.331691140303
51	7.13203939724077	5.61755250680659	7.70331733547024	19.4313050809219	25.2007542408395	24.3588600666278	15.2559061253711	11.4782961415586	12.1980629962405	12.101473117508	26.5081962911043	12.3111334449406
52	17.9081252736362	17.8657015049811	26.3405581505809	19.4536769830266	40.328869575732	25.5761074284656	13.5666734490348	12.9171493999866	8.63001665406864	13.6588211415857	15.8342160509428	10.4184872433042
53	23.1429786146082	22.1599820478628	17.9895724328653	31.7118873220136	29.7753687955680	23.8918464443229	10.5979136251832	16.5605232389142	5.85820270027492	16.5989974977232	19.2605141611855	10.7977512824575
54	12.0690296923832	11.1963449686139	14.6410936806916	11.2820932219383	25.9513690669247	19.9470796916087	4.01868108448265	4.92304403469885	2.57838081152092	6.56882338405729	10.2435305643811	22.7212657432972
55	13.6391513680708	28.1339726269967	32.8687151236098	25.4742289434275	39.4858049139935	38.0219170846681	14.3437723829698	15.9326225006131	20.1817149835839	19.6726840900323	23.3134212983596	31.5054588292612
56	16.1400387754668	20.5225858201149	5.83613477545942	13.0347060766030	33.3998369065351	15.7011511967105	9.17932506725716	14.7903255696420	11.2232035110155	17.2181797714922	18.5600397540002	3.13978599037412
57	21.5554210417441	37.0416754784492	23.7025259953494	23.6396895632322	39.9522688927726	39.4645729568131	23.8453952989196	27.0923239267843	19.1803539173814	7.06394762473003	22.7837061134039	27.2780748557733
58	10.3197711583625	11.8112674081626	8.03196449963679	32.6148095093433	36.3405325287023	17.5612925526082	11.0740775502402	19.6539840849918	12.0543723648110	15.6852690667955	10.9982226279642	4.0234152019205
59	24.1967510683190	30.1341071029677	15.9409675711401	37.0634421639132	29.3841457809873	23.9848553338784	14.4375153319741	23.5561213409392	8.819788388942	21.9440467732919	20.0121843673484	16.6861488203295
60	11.7636306623834	5.5951197459642	9.58558383933359	13.5333430398480	15.2376517169183	14.7090849440174	6.58922462055589	18.4882608507099	7.03111179552299	11.2452306883357	11.2516134494677	13.9323583501785
61	11.4139040205446	18.9293293670141	14.8991311138136	22.8735068720879	37.6682826774319	30.1174637306452	7.11780795416794	15.4994622011087	10.3884938503562	8.6659776133146	16.8833119783184	11.5570906251391
62	5.48142837257005	19.0093889449596	4.34542929873014	12.7567513407662	28.5055376587916	11.5970601287433	10.7567455681245	5.4438447061681	2.18517631346632	10.6967891724695	19.49444625432	16.2326820362955
63	17.9877391052798	20.7632224025291	18.6696030570261	22.831487329344	49.1862694501794	35.7374806301436	16.8644025865798	17.2205950966153	13.6525682511831	16.3620219503300	17.1410250840951	7.70130092245302
64	27.9704551241120	39.1505418145938	24.5659879854469	38.0814041023896	43.4721174124225	43.2636957223511	22.4733846673803	25.0591964312659	15.3221104996213	20.7694753980601	36.9066911504795	24.3378511976154
65	29.9821483627697	24.8993147057831	12.526749046791	33.9687528732715	22.257749369082	25.6732723535845	13.9443210805173	12.6087038583389	11.4342287083742	18.0018300543724	20.279540045363	17.9918983648663
66	19.7857416944466	37.1443536271267	13.6671855826764	24.3920121702886	30.686044650682	29.8534844616961	15.1738344677693	27.1616174405762	13.5035953504806	14.8136549187337	12.1377938333716	17.5569910930791
67	24.7862347528161	29.0031632455107	25.974292472533	32.7686275048142	41.8983378395799	29.8550406826788	19.0611250818258	24.3930532307659	16.4146318347949	24.2382709614121	26.4185525167238	16.8407002294668
68	11.4680220731820	18.4485857060573	14.7264204330578	20.0676061056974	40.7843573382361	15.5150387058330	12.2789401297021	9.08862884218408	5.06948515874345	8.59525167951692	11.8648260791593	12.4583757317946
69	23.0998281913320	7.64127941421667	9.92823857601518	15.2259871888953	24.0624987130433	23.6846605099033	10.4284435668033	8.28534630509533	9.19098438551096	10.6869179819837	19.6674088328415	4.1246649605251
70	24.6202633023282	29.5064033152919	28.5420087627294	23.5349495805167	41.4552185110593	27.0682646594682	15.6807814361189	27.9134617536155	19.3352347175540	14.1685659733519	23.0714619895583	14.9474915586537
71	29.9490580780955	53.7234850052797	18.2625846558700	39.4858716628525	50.1133762155332	37.5519341465849	22.0818562139475	24.1393690587175	20.9547168255656	27.0872566819829	37.0391925593632	27.0351889073130
72	30.3086430762061	43.7070519064877	34.949465405992	27.0516265083926	38.2889429984233	41.6569618229384	19.6108843442117	22.6415615413104	25.1312012412212	15.1653770837731	29.1668538826894	25.7702797679453
73	24.2598619606432	37.7967635244984	31.6782896879229	26.6202600335343	43.3186664551766	25.7518311839831	13.6995669396419	26.3883561613641	16.0804768676951	22.3284188321652	24.8148620773923	24.4545161635865
74	18.4271019155755	32.6559344356422	19.8892003540042	27.9933633515176	35.0414027443071	25.2447262045953	16.7571169411240	6.53172230409738	14.3151480962919	13.6964768334789	22.7034837204064	13.3105273496306
75	19.2256702581854	28.0800034610817	26.3372153400618	38.2353587105917	36.212892566474	28.5813859349276	20.2737937670336	21.5215207956363	21.3579948852066	13.9826874482129	21.8171215005775	15.5773272242858
76	16.0862597899301	24.6689268554276	17.8199874282501	18.6846989464843	28.6156172382735	23.4947573383942	16.9563742889151	16.4758833096233	15.5366827974869	17.5945682053219	22.2553888575079	21.6657322915704
77	25.1632647358834	37.7337795262639	25.568143964304	29.6223577570534	31.7491611407192	36.9504202818586	20.1544147885716	22.1482229054035	24.0108343523857	19.2921963967803	17.4502644548123	31.0387075438311
78	19.3537909941169	19.0421072658618	13.7461371476916	26.5578164177239	33.681171950127	10.6683651835296	14.8502157055326	18.1073330562737	13.0568310522548	14.8493638220874	15.663667922662	6.02361850969446
79	9.26435154259805	12.8139661772495	19.2208631627081	20.3434089195576	28.0610678382122	32.9201150872669	12.8133608155060	12.1491618059451	13.7095368729003	10.6896757279892	18.0327434310334	12.5572621131237
80	12.8885209185673	27.6177135344883	18.3914438853986	16.0407682351701	26.2559657315965	43.0229298503218	15.4703846019565	14.6994718098078	13.3773413712612	11.9895750233052	10.3651675036642	16.0506255343735
81	20.5571231198461	29.9666478153174	12.0504539617520	30.7482587965608	39.0610280603376	32.5979463731799	13.4298115018221	25.1462789014213	12.0389299393099	10.7588481721796	29.7238155508820	28.9709988584524
82	23.6669492098703	36.9734832190743	27.9352381695985	32.4718675244199	46.2600346542096	24.9194917963074	15.7251512092577	28.7470504418143	18.1696262307778	12.4886247935359	34.5597560363204	25.1697274642898
83	20.1109630139833	17.9824231876148	13.1786308578090	15.4750806295207	24.3499204864223	12.3895479355876	10.8373348266119	12.0790768612610	6.86606410790465	12.9884899595404	1.52995378263773	10.1905941624366
84	21.8348035089776	28.0174403732461	32.6013559941826	27.0593680629586	18.8234727683781	21.2656746692778	11.0445867960098	19.2677476562835	18.1714172510142	24.3251306667437	23.7459129188539	28.3975433024035
85	15.6945131145607	28.7694605691811	15.9529700547375	20.9455738271220	37.5705222931518	24.1997630784691	8.69420581614565	16.2467675861800	12.8644133464739	22.6628531228714	14.0254060287891	12.3556360670958
86	23.3378462118049	28.4675643067592	33.1479684947241	33.9011558923663	40.9641621262589	14.846547976725	15.6490780056453	21.4767901370048	16.3817258519183	16.9295287442668	28.1492917365330	8.12515469143648
87	21.0078683746596	40.3806009796993	24.1230100795534	42.5281684691359	40.3726229703576	39.8893320097886	16.0801667089706	23.6307136592520	26.6716970712982	21.5848508376189	18.3309903173516	26.2576027158228
88	12.3846877454119	18.2138421640388	26.2993122327932	16.3910462868301	34.2894385412337	18.0471132427848	11.6553730986232	13.534726698189	8.60813382059991	6.8030789280204	7.66262459346503	13.8668360917992
89	18.0256275938248	28.3996399851379	19.3608877238839	34.7572477724303	30.8890844188349	35.477113723159	19.5443900891873	24.284235288884	16.9327670627767	18.3941746440131	23.5568234947296	20.2691720723747
90	16.3809430036974	2.91520300999541	8.94283135781902	9.07546684122371	13.6379505936995	4.37121350018554	9.90363807615617	9.57629890588433	2.16263232065728	1.58063893812182	6.49177401384655	14.2018519741275
91	32.0125131442287	54.6987152386841	37.5180959630812	45.8606650933823	49.6011665576041	31.5704114454119	18.5282858731001	29.3361871134883	17.1332789458556	26.7287924428718	30.6253949023032	33.1370196657054
92	14.8944601705339	16.3957470400535	15.9506994615796	24.729878965519	33.7849111797607	31.9918439045724	13.3436918294984	7.8810039877129	16.4733993739143	7.22083646224058	19.0385693043607	18.6488466354920
93	27.7916291663518	22.8868265217605	27.4324511448815	27.2264467572526	40.5908654385482	22.0446271149668	12.4640104119973	20.2568344203433	12.3650305348980	19.9864852682857	27.0145340575434	14.2333924591959
94	20.3442092256199	20.1397822531775	13.658636455594	24.2666317537326	27.1862241703182	39.1355348694622	12.2730027699886	15.8871869623676	20.5249977389104	22.2521141930616	22.5844592233793	16.1428770641320
95	19.6762120871557	21.6511729423208	23.7813545564202	32.1299530883029	37.5296217835327	6.09597400342859	14.9806254245154	16.1346387939709	11.4398061772430	17.5114229722052	10.7584686652716	10.5373761279659
96	14.5966338605151	19.2976140901513	21.8398962657656	32.662004793803	32.3688886005853	1.57437897143074	7.94800839582285	8.62634070646672	12.6994670741531	18.0987998241501	24.5951954426617	13.39146668536
97	25.6123366532264	36.8454578983737	31.8478324858483	31.9393743780387	41.8018995148155	39.8780660298295	18.1914053336210	17.0723121928146	23.9124083478657	28.3376276720518	34.9143229775437	21.5385555687334
98	10.5891149674558	13.7763650829281	17.1939626284398	16.3328631782197	14.6461592479475	15.5227213055378	8.02168991114034	9.84972797853593	20.4752368230271	15.0759735664355	19.4892214494263	14.5995497741338
99	13.4361925026987	29.4282712892702	5.06869992611479	23.1643984831549	18.3804060543972	17.4856123713855	7.31203175974526	22.4420915120364	16.6568594763187	14.0678374510829	13.3339800669128	3.74058995170732
100	16.6849418897093	12.3811881370249	20.6476097811470	16.1556256354107	18.88092438554	15.1258322187627	9.132599630571	13.0064996428574	9.9317861785895	17.7465198553544	0	14.2300474217074
101	17.5804789807218	22.1352935751662	13.6049057572497	27.6976137755067	46.9689375991213	20.7596063424760	18.1540066536577	21.6261245388156	5.47538630608717	12.1234185480414	9.9821433529376	13.3985404762364
102	13.800900466293	26.0283116499416	19.4737192216491	15.9141526378371	37.7437357256617	17.7624322105842	16.0627963325153	23.7638122416328	17.9732826038396	11.4389428863856	28.4880426507751	23.6382856743100
103	16.2591509492666	14.6695873638169	26.9123734205201	19.5287039831387	31.4838791756922	8.49133093646289	9.54781108457321	15.3601667863108	15.7599598407421	8.73627169806565	21.1894809190157	9.81633462838388
104	22.9452498456796	50.1323506899289	49.3572758690329	34.2120482002128	38.8012432877763	25.0302093974977	21.6745194170555	29.2027066347077	24.3863093289013	28.8379944159607	40.4354318225889	18.8346934386745
105	20.2827477632461	32.1676531894489	22.7180311936601	39.5535977613857	37.7053748745069	32.981136130469	22.5833007123989	17.9825742362217	18.2642634877235	15.0351112300850	37.1604983730328	25.6871337651911
106	25.7818746957125	31.8141427437689	24.6292897611179	24.2423678273472	33.9281599338281	18.5252673080774	14.7641406832704	14.5152642331165	14.0208464723619	13.0586800629476	21.8609095334301	13.1663316367724
107	18.5215840785409	28.6568195547206	31.1533662451922	17.1300167409392	32.5793936308711	20.847030914036	15.9202366525989	11.5522991839133	13.3415872761050	12.2893747490268	21.7140618889117	19.2130781689797
108	28.1734293281622	51.6628346777499	36.0205513582166	46.7569901963124	43.1303333901457	40.9271570971149	26.0573962869749	38.8114349950023	19.8177234944058	27.0808958296823	33.916151569662	23.9645829260744
109	15.6509506811732	26.2271948517058	17.960763484562	23.2411282740421	45.2776618579511	19.5347852624090	15.5960608167425	21.5540291950176	17.7464460520278	13.8740966155678	16.8551091410347	17.8199233659702
110	21.2178568384587	23.5197547588633	26.5161522802781	33.811299788193	36.3984908387405	38.2666062664744	15.9530910675509	20.5758366889118	16.1301474856447	17.0661620837281	24.4032947081304	16.1957539776061
111	28.1887575433496	28.6722753023076	19.68108236072	24.9108977029446	38.4670157469652	31.4970266358405	15.7758930099810	13.9379727450378	19.0734666632002	30.1677745855055	24.5348826685922	21.2489875189308
112	18.716573869588	5.20446016467909	6.50977132172753	11.7741211024271	24.1993905790741	9.97087180224707	12.8852135881927	14.3188910915693	9.80140878771016	12.7612783173204	4.53061988894503	12.4443912688399
113	24.5588946735129	25.4784715791062	24.6663388781324	20.7144534272968	35.634046154949	34.448246395249	14.7010852566006	7.7770743152786	17.9464679388923	17.5673491830576	21.9467745343916	14.4596749237395
114	25.7435580200597	38.2318310113538	21.0823884291838	26.6909368880878	34.6934636720318	30.955078119222	17.7195718799695	16.0240488884671	14.0856439696194	25.2129639448333	21.4120926448258	19.9168667544054
115	23.253003167111	29.9545774773006	23.2408079029367	28.3623772430907	33.2826777306086	24.8661114009807	15.7342664464800	17.5108465758282	17.1647092117499	17.4797145204753	21.489794970849	14.1311339688670
116	15.9064492601268	12.9771015786555	8.65583222810726	23.1513712204079	23.7636400121818	7.52601480210674	13.1359386608307	17.0236615506549	5.35287584569642	9.531003125711	22.7737884681874	5.49807301649131
117	25.9174459800745	42.5859755326618	31.6667916938356	37.2563420099688	46.08415482763	53.8418284824094	16.4939435360340	30.0269651924385	22.5705016058983	23.3769403399879	25.8944435961595	27.6746356684736
118	20.8511836814675	42.4885061411169	25.9336275049722	32.6003631033768	33.8213647245055	26.9761175970601	15.8354587714761	26.9422801425332	17.6744643669816	18.2576619874895	35.5635424384876	13.6792555888805
119	10.7547200973886	18.3022976553546	11.0596330406904	24.9066148915442	29.7578539991820	18.9257909982087	10.7188772759949	4.97322282801414	12.0446801537032	12.8558808810003	10.2275889580318	8.73495688917042
120	22.6902507756851	4.27551574874847	13.6850359668418	18.3844016552414	26.5884483380495	11.2105199063469	7.36628872785393	18.5631022243426	5.36109895656922	11.9601031373419	9.91162877430843	10.8293632186277
121	13.0237248436696	16.1021247438887	15.1526630967114	10.0161073650171	20.9983609784114	13.7341246160091	10.4911275374449	11.9914854136278	10.4328818856162	14.4782862031268	13.924771694838	12.2324900437383
122	13.496326053487	33.8077958473104	21.6016515428631	28.0993318710323	36.3924511695988	23.8573037028849	15.8027909076761	18.9904540456579	11.0533419469155	13.7108837184811	18.4928516707721	16.460971642461
123	14.0908832744849	7.07902034678824	22.2954755843063	21.4617075764598	38.680195032787	31.3125228515568	6.54145356713862	13.7727379820118	13.7405620348238	6.42198936575158	17.9759139504421	22.4069153382646
124	26.0513599513899	32.9592414528956	32.2541741407491	29.4944658322407	31.5641975852218	34.1071232718761	14.3970032223767	20.303525288886	27.1766788415171	16.2397680656909	25.9986401626611	17.5902492593027
125	20.0316264939366	29.5067739474466	26.5128927602402	23.4669658655196	21.5789951366449	36.3685062356785	8.42002726206974	14.4705534165897	12.4556611055478	12.6523204865344	19.8527966028061	20.0014696412888
126	9.77812927317852	15.9140595078439	10.6816651334791	18.2591165305705	23.0445670394708	26.0391790181085	11.9499274551162	10.4872838573704	9.0479576097113	12.7474518249837	17.4655619369161	15.6709359526131
127	20.5561474661242	17.7375151429753	20.373685270775	30.3216120686944	20.1661698282841	30.1443939001581	20.9313802896935	24.3780559907636	10.1796239174347	20.8538010403809	27.9668760507686	22.9250004161439
128	28.4667828403863	33.3679308825884	25.312265061432	32.6056871681739	43.3600071699869	31.7293590468316	20.0441344243281	24.7988116951088	20.7203952130619	19.7895527399239	24.1436369524670	30.1212922689452
129	15.5800590644818	26.8117687234354	8.62736023171168	26.6479465719818	38.8479557354469	28.9828517843957	13.2781646638892	15.0198054466755	13.4643198677274	11.2706539303488	6.28972622277887	14.4749450812297
130	15.7317270926288	29.4637939731605	30.9538572440183	24.8525547533043	47.1864009361142	35.5191302569922	12.4882945013704	18.6871638243786	12.0441204330430	15.5745019013814	28.722796998013	20.574297630475
131	20.7211482355890	24.949469982848	21.1422789439273	20.9923507251142	24.5019902174399	31.0160391780068	12.8726345045763	18.5943316794549	14.0468867935543	21.6838439844040	12.4407374146122	16.2199701594689
132	17.3238508202865	22.7533258364263	8.21848241219697	22.3035977961404	22.2802878216441	26.13205737904	10.7419225498254	17.1120481067110	12.308662453263	6.65566593342193	18.764185021855	12.8938115945074
133	17.4460171208665	31.5164609279469	14.831337834994	15.5598519520104	38.2607543653029	17.6279889162086	11.3105182114061	15.0786475112381	10.5715487502152	16.5631419822505	10.6130051637550	19.0147270365312
134	11.2760585320779	17.0898456146560	23.1417244765592	28.6514424821491	28.7980568392497	25.3118509711527	13.6521238911961	10.2688146881866	15.7322399164757	16.4699950036357	23.3245979556958	14.8139688908527
135	9.39562883950226	10.0678367234646	14.1461468682808	3.52710015980579	12.1107041864150	9.46442016060768	6.40393464918987	15.1031447777008	10.1804906344676	11.3683362140870	12.0699201779050	2.01566545819897
136	31.8271323324804	35.6403427126464	35.9882974033587	29.2296269255282	50.3874244828435	27.6282165743487	11.0433393544191	25.0071947836269	17.4031208291450	20.0173069462821	24.5541192893645	27.9734019186453
137	20.398480456264	24.9388646882354	13.5259792870622	27.5196428094224	32.9397774960280	16.5593000267573	10.4160850606452	14.3485162126563	15.2874214813242	7.73050793368324	22.8598821559447	20.6385335201564
138	24.0957790435359	20.9687759017918	18.0179179715006	24.2206435389773	42.8917998753182	4.78598914538453	10.4042046673014	24.4511969689216	4.57678488997345	11.4366224230655	17.8131927284968	23.7184632668215
139	23.6440744060895	20.8553102874877	19.4032674532588	28.7545258371583	44.1145469998882	26.174090083061	21.8716994788088	5.64640906845491	23.2497587555603	15.871418928532	20.4127312179535	9.00888433640716
140	12.0221706121066	31.1739177340356	36.1452865572413	31.3021626065769	34.0192100148068	35.4032447408658	10.9478104403637	24.0218823176189	16.0743813033175	10.6605573948771	28.1550838094178	20.7616409760806
141	14.7010191184006	22.0233938266105	14.9211830983627	29.8353854810467	26.0965544299546	20.3021084343367	8.95929439898519	14.1601010296391	14.4044792933086	15.0996362876308	21.7561082228767	15.715518757503
142	12.2147416718103	27.4215179289348	35.7928216497264	21.9452163206288	33.5292057340341	20.3220750917734	14.2415098620091	27.8079274602521	13.7636441069495	7.67618239858441	12.3668665713015	21.8308707075583
143	32.4219960458682	52.5883942213303	32.6472338123665	54.1358276064898	38.5866489781425	58.1127429024691	18.7351346002326	31.0789220450836	19.3117489541494	25.7547449782036	39.7344671809067	29.4111131964925
144	28.6750625386301	46.6091935829486	28.2121025830587	44.4780526239122	35.3579230082162	36.6539769889139	23.2436960203883	22.8345082954627	19.9038700958835	20.6508129571399	24.9031571185559	25.3792165307682
145	12.928004273035	9.00452040356524	4.765969448822	18.9598517495731	19.2086277176071	8.86768660064532	12.6163423428443	16.0825947879209	9.65089009219203	12.9553395977374	7.95590515133836	18.5223954034206
146	11.5353853322418	1.38379778600699	15.2291832625632	15.5084839161257	31.3469774135503	12.5512621841698	6.80527336382316	13.4173938210121	6.02110786987043	8.02439809234557	17.8910283579525	0.95336498828608
147	22.0114508789532	14.2394105881024	20.1226547444962	11.3425134094907	24.0139664153048	28.5301261499383	2.62498515669879	14.7566039115753	10.2684562714642	13.0195537719062	13.6768861148031	19.0823634699972
148	11.6297237106512	20.6279619187148	25.5562669847784	27.4489283448061	32.254676442892	31.0662106351682	12.0907607098480	16.4554443878549	15.4375164275286	21.5413711119999	18.5058109068482	20.598390247776
149	18.6868317330899	33.2688668350714	15.3479840146976	31.1833607030577	27.4381506346811	21.1531475771925	12.9303534262080	22.6515655714849	10.9135727943159	22.1072320728097	17.1265854910529	14.9870442782128
150	19.3339880905858	9.6544944574047	0	28.7669816361512	25.9599303117902	7.71155670193312	6.44296956953828	19.0737626145301	8.51872334012937	14.0094503839996	12.1653820696522	10.5038370422849
151	27.5585882075569	20.4502578569315	12.638062442967	23.1252617029784	32.4845133707401	31.7912759714241	16.9964593189722	19.2102763852492	15.3210803565366	13.5546304876287	32.2619340770485	6.35923868391434
152	15.2703722691510	36.4042674094865	35.5179898873953	29.1251156707717	30.3082258404194	19.1688003179632	10.7199917400424	8.24541217999199	16.9627155616628	12.3654103594374	25.1690861345946	18.2732218458205
153	28.2519771216825	13.3778779557781	12.5955647641806	32.2465700086574	24.3344693495302	18.7399445312932	13.5855688571741	20.8748679561766	10.1719114910978	15.4912038677791	15.2546062004694	6.57055970718904
154	6.67553892072072	15.2366833321433	18.9894332179503	15.7295245409664	19.8274643073294	10.0751860110872	11.0627718066367	15.8840940347400	0	18.7832744903871	14.2517227405628	5.68081720340601
155	16.3051331997610	24.4581902786701	39.3438970796527	38.6796295224851	36.3058003266612	23.5435033166718	14.7731164374014	14.8914323792588	13.9822699768779	23.1953812860449	15.1267578928300	22.0484699402156
156	15.7501757587805	36.6614914666732	24.1285319357574	34.3150739852751	32.3876496074202	27.3443075489132	18.1060296430545	24.0512159790206	14.5215658018258	22.0640178452741	23.3838078213154	14.4052143004710
157	11.9165865430984	19.4076247043245	11.0080477867007	9.5888568245113	33.330364006771	21.274021741716	17.1959162265900	10.0644269999133	3.80037308852133	8.40262419785	19.1795277677493	7.73812096631609
158	19.7773295525508	32.5004015614107	26.9332142921481	26.8859299048269	26.1814099671857	33.9010549345431	9.87081814522714	25.110899010012	16.0500092626268	12.3188995139912	22.3545543392498	23.0202018671872
159	27.9497766430236	30.1792152296042	29.4155399837345	29.042713916396	46.1098140526212	23.8383623726499	13.4362258041108	13.4190231431786	21.0499028068528	17.4095439089882	25.2722673020441	19.1904495550240
160	23.7821495518477	50.262223708046	32.5297745220454	41.5843176256771	43.8846020974575	46.8814404138127	19.6092293534828	28.3232817732515	32.4135353029324	24.7675408258245	33.3656501952293	29.5807632343834
161	26.3461512025344	20.1512709438465	24.5320750598022	20.7959853987104	31.6719705527862	28.7899467639594	20.8196942385936	9.9685322492166	13.9653481205078	10.6790587222628	28.0395107796455	14.7449143981810
162	30.6034528486630	35.4724176683858	19.2736890269870	19.8389187199558	47.2771470838091	23.4495112824295	21.3547869713887	15.7286252718463	13.2697399188004	19.1975723618364	26.2702426184288	12.5489315894940
163	20.2068420085346	34.4026853961103	21.4606642157885	26.4994641877701	26.7305421467182	28.1000597968292	16.8979081603904	19.8613258701216	19.5946230320994	13.2347675278024	23.7660774710692	21.4071902842299
164	9.9367102577469	13.0373583569857	8.19173119178683	28.9966401137848	30.2151998356171	29.4343121954931	10.1355083140707	23.2254172692011	1.97975620278862	15.4413215526158	12.3345866430266	10.6078949075261
165	6.96515586868022	14.6467469818103	13.8242134997248	8.3362889791586	30.8268207766645	12.3231230715476	8.21688971907125	17.0296946479658	13.3204435759419	7.63427981268177	10.3807822661652	13.0179414366856
166	26.7104887021955	30.3501175930594	32.7875456975363	21.7768794291067	45.1798223610445	39.5445162473733	14.6536603566678	18.7799806914819	21.5976667619703	20.2363666662993	24.3667041041264	22.6292527423720
167	16.3384669665784	32.5341591936198	22.052806132995	27.7852048329432	51.3222140264724	32.9372111532147	13.2216401475005	22.2213566778854	18.8438754276289	17.666325062697	22.0351480717158	20.9952792513946
168	18.1240199588823	27.9802267550774	14.6553173900273	27.9534247612979	44.1688967831848	31.9337400365018	11.1143911997175	14.497694725981	15.8607133871795	13.2093746112583	24.141619681439	18.3901399000315
169	30.7384032407142	33.5602930481568	27.6519896839657	27.3868583763142	45.0175904025033	26.1848734460941	17.2262819575686	18.5524433189535	22.9257104934563	19.9684189647396	26.3334924073350	23.4092597950459
170	14.5458096580053	21.1633408833928	11.6281778060606	25.6477098820654	18.6362378418388	20.3648284918860	16.8011633988457	18.0435039418143	16.0863563479726	13.7256052790764	17.7156941087463	16.5374014924016
171	17.9710694613308	24.8350168883192	14.3846636525854	23.9457234466415	39.8940925555277	19.9576619400857	11.8746107719792	20.7832257596159	8.20904254568462	16.0873733364395	18.1362711293981	15.809842692751
172	7.32046012990507	14.5110479144423	24.5492484575450	17.8622712226680	27.7249619661640	20.2697948217577	5.13672019889099	10.0887964478875	11.4144346220191	9.55121881178638	21.0166123240618	22.3287514539363
173	10.0800303470077	24.3490428866606	12.2864106329910	28.1799549898551	37.7736028740966	32.3014000027778	10.0018114030370	9.80776958929358	15.0784493443801	9.60567809937988	30.5724748839679	12.4575020072543
174	31.1045123471590	36.0096263522167	21.0381938696000	30.4529887107040	46.0639573348851	30.5571808101961	14.7159388260770	27.8607522964347	13.4728898671969	24.0025097104539	35.0572031782160	18.2103412197834
175	28.4095249888907	32.6689904772405	20.0411005195173	27.262098734656	25.9691582807654	31.1384046101395	14.2923814539981	18.9611253218004	10.6887103452643	9.81578043155353	22.5688295865648	27.7464346862384
176	25.2191197267903	20.2404340130702	21.1467917925551	24.8165016415973	38.8592837731402	39.992268465289	15.2530718333324	18.4525450456754	13.7359533886279	19.5262789022799	24.9977145413213	14.8722762217763
177	19.5167334879816	21.2203680312319	25.7156555567016	21.4318650985961	25.2931121137004	28.1203636949961	19.2251960213487	13.4648971472477	13.5817834284099	14.8664944956123	19.5870385890723	20.5641156574730
178	17.3959261794054	25.0011381238624	21.7434358061786	22.1586686914655	41.7288357403006	28.9861281046425	11.6719809319072	14.9493731374834	18.0338653933132	17.5719033670986	28.7495486880026	8.287173000971
179	18.3468679599812	32.1273304759559	20.0324213450191	33.6878257666673	34.7807772090858	15.5745264555251	16.8114371042467	23.8875923767803	18.4074705403001	15.2752705060195	24.1052392338521	15.0150472478549
180	12.8153340891210	15.4401931971622	12.432664327263	13.6199839069150	27.1127360921092	26.1094298705865	10.6168854450301	13.0028007833504	9.27327114275728	11.6566501915235	14.4313767811349	10.3127260439115
181	18.2349336119893	12.9312725099995	6.66982608880952	20.6476160942193	23.4583468554882	11.0012475823893	10.3069542443716	14.0672463748355	0.172071405006591	11.6984784636957	9.15648805535277	1.70113334768100
182	21.3897732065778	18.0124646368444	9.176590856925	22.5246779814449	25.0290227571321	16.1899408252088	11.6480005609944	12.3303249354668	11.2825898719354	13.6146661181254	21.0072359093859	19.0648740088774
183	22.2755473567637	17.4387656260922	21.8635106186341	18.7578931133344	35.0555457750557	25.9754452631465	13.5275466187209	16.716769630342	12.3081580200721	19.4432080278262	23.6135449482727	19.5585877731272
184	18.5837217536796	45.9640907076647	28.2863961903805	32.5342953316133	47.5804282401575	32.9134404764635	16.9895671281535	25.5225867851243	23.3838469019498	21.0590496179952	23.7006963942094	25.4680716522811
185	22.3904864491134	19.7999749960927	29.4139044688749	28.6997865637601	43.5877235536963	33.4488979612048	6.43885316866728	24.9752538915608	15.4948103429769	12.7484964183001	25.5062589821964	16.6903393877945
186	12.0039033727978	11.9598862736641	26.0241055068311	17.9258360287312	15.8910451400101	9.80366740153521	11.1781575872968	14.6216985439789	2.69752491968795	4.83758191370759	13.7114171510873	13.1647032386963
187	18.4083892998393	30.790732050604	18.3202667944264	36.9243071819691	43.9388463817877	33.7773782241596	13.5881008341182	17.8753061851856	25.4594601611692	13.8707111146284	17.0036553019706	9.55991445386808
188	23.7139912798182	27.3558027094973	18.0581161152656	24.7643200372011	27.6567354063921	30.589871619342	12.5461594318738	20.4734184073433	16.5851383242212	15.2734526132518	23.8028223800228	14.9346748180309
189	17.8358453342740	26.9991909345735	29.4831049780173	19.2773903237358	31.1786366306023	26.6469629746069	14.0220398244955	17.3691373943975	22.0678856069070	17.4393936400082	15.5658267864803	24.8834011949374
190	26.3548815067369	32.6872157168219	27.5058112549764	38.5773641482556	25.5419866886895	30.1228318123436	17.8531228552895	25.1309117707500	16.9589662212795	19.6639430131665	31.9620072698211	18.593307618424
191	20.4236664124038	25.0959903885660	23.0350538204915	20.2770293866413	34.5287946273214	33.2176247761671	11.8538305160522	23.6790081482277	20.1840600398373	8.07371491855533	14.9272764654955	25.7609724523047
192	19.3680849984717	32.8681865708295	34.0726609558484	35.5130142680591	56.9155501117601	42.1814759063259	9.47208612763652	15.2099951831668	20.6476322968266	15.7291620082308	21.9227760217098	22.8280958785676
193	23.90159006383	24.7120446655389	21.8594912803728	26.3831424612049	39.7170189702844	26.2430559359462	12.9533206484197	24.8766712425801	15.4776014231977	16.2115957159341	32.4599781043291	22.8888368435025
194	15.7207322040953	36.5435973546318	22.9457611705086	25.6901578455546	23.1171455580618	27.64330187113	8.76350699769373	29.1821750394759	17.2037203709295	17.7412020329890	16.3445156652768	25.7251768995268
195	17.3629522127755	24.669432507452	15.2425582803668	19.2089817590261	36.6922643665427	25.8634417540623	13.7984643179096	21.9036911308967	13.1381103465632	19.3935385336962	21.6144558382973	20.1275994861889
196	24.9508616929924	29.3950708947465	1.45872664753133	29.1521742110209	30.3852589673666	23.8081053155343	21.0843082566527	24.1883143397646	5.7764092191839	17.7298277622323	14.9241913412336	5.0052847841265
197	18.4709269218134	7.79628567654599	11.2118703392998	8.90082206600948	6.38202041280462	0	3.53130878316204	4.65417573096614	7.40967477046497	4.67616563316611	12.6911629609571	5.84107983320524
198	25.4196702311691	25.3081749439332	22.30620418401	31.4866331184749	50.4227477058656	30.5991146265288	18.2442932968322	25.268880422799	17.1301102945324	10.5661973856883	30.8256974862411	12.5163351971108
199	25.5978644056492	29.8746483302551	9.32772685737836	29.4107049511486	22.9722688230213	29.7347612318668	11.7119288379955	14.3465378884751	15.7412854025606	24.4608711244889	15.2095505690833	21.0859661260587
200	18.1486054781111	33.9024435195049	21.1355849938428	29.5663914500841	37.729571545074	46.5154579086622	13.7567349617481	19.6667760797346	17.3081637641257	15.1920481709073	19.2920484976580	19.0789343372819
