# Supplementary material for: Simulated data from a genotype-to-phenotype crop growth model for pepper
Source: Data Brief. 2021 May 11;36:107119. doi: 10.1016/j.dib.2021.107119 (PMC8165395; doi:10.1016/j.dib.2021.107119)
Supplement: Supplementary file 1 [file mmc1.zip › Full 100 GxE datasets/100 -- h2 = 0.5/-941219815 200 0.64 0.48 0.64 0.95 0.8 11 GxEyield.csv]

	NL1-15	NL1-20	NL1-25	NL5-15	NL5-20	NL5-25	SP1-15	SP1-20	SP1-25	SP5-15	SP5-20	SP5-25
1	24.6286636481577	28.6064036485185	31.4858247145416	19.6382753118149	36.4752535067935	28.1792486632288	15.5119169584104	30.9953571877419	21.8081804939588	23.0494401359707	22.8407137872750	21.2156788767138
2	12.568288221543	16.1780546083128	22.7293000019561	25.3015748147977	37.3077916535758	32.0990078074865	13.4882722635453	12.5999307541992	7.98232777532069	14.4521610785194	21.0999533843895	13.0893549056058
3	28.4188093940887	49.0190397364074	36.2921086211725	33.0011266303042	40.1959400784014	39.5611897357351	20.2031262972996	35.491145772739	17.4180451955057	23.6001183888662	36.7493091664848	21.7255537273125
4	21.7220780258430	30.4196207136681	27.8623239558573	23.6504580394014	31.5017110973043	36.3640464734128	18.8158574709364	19.3400526293571	15.1886025312312	21.8899604268852	24.2686742242906	22.5125935140737
5	26.5408137658120	33.7347115873076	16.0717957438674	31.0557540512323	31.7417971735276	20.4283189638130	13.3512642501078	25.0086972633554	10.4790023904970	15.8200852794121	22.1404251188999	17.1778073524333
6	16.2072037616363	14.1284638839080	4.31389071332661	14.1207012288653	33.9877203987278	22.5116165656566	15.2685996412640	8.1321308043066	11.0507540054459	8.98617651184236	14.5254885858084	13.8403139509345
7	21.3591746405652	23.5301567059249	19.7734880452602	19.0273236475505	20.0973686126406	28.2517758296629	11.8386224858780	14.6528141273325	5.99180980397295	15.8269262309800	22.4258976196508	3.72521498208025
8	8.8189822635467	30.0920067926033	21.3108718225426	32.8969096243458	34.2071294588333	26.0078397021639	16.6408462110864	15.1679899285242	3.16281729683226	17.5994205866918	14.0756183908325	17.6802893272826
9	8.5942494550703	34.4086612577923	34.9924565937154	25.5543834759419	29.8914220618431	34.3782623696592	7.49725683036226	16.2418825775700	13.0977986699065	15.2352934538675	32.3592976817981	18.3489594415577
10	19.7320885332846	25.4632951757297	26.4466402860749	27.8086864197780	33.5263439671718	46.271042466254	13.7455158191755	19.2422006147353	18.0251310424802	15.0416175962471	25.8390680534509	8.11643909211915
11	17.0191108707636	35.0218459247127	28.1915584194519	32.8410931627267	33.8650617610062	23.7156173764909	13.7114390474773	6.16580460267446	16.9796479198228	17.5752737378453	14.9701273130479	13.5209489934435
12	27.3747378559088	42.8923843751264	26.975499734214	37.7965468066539	42.2660312378234	41.0339353298684	15.2335153304552	26.1675996467103	30.1700493590017	26.7057039430979	25.8939732907417	24.7899757868939
13	17.9154402924598	19.3605901103325	23.6254593275142	26.8519692298656	37.6425108959268	27.0534455372140	12.2695678862588	18.7435779934001	12.6758799830145	10.7074878540486	7.31310427281782	13.9203812696227
14	26.6261481047981	38.5384894147668	26.6603516200409	42.4610856837171	40.6006892192529	46.0176373539942	25.4806665548632	21.6940490211493	15.4774362818574	24.1230798927249	27.8725717975153	21.7737429609482
15	23.0166540099115	53.2068879053103	32.5260007224601	51.2437165336804	46.6407750836261	56.1147851952313	22.5791952449248	30.7821528252538	31.3642615112318	25.5824518600947	32.9018689143297	36.0402911177374
16	24.1916125032890	13.9973154605637	11.3714925489390	17.9171737601493	33.4120939224744	18.3047266749964	19.3263899052744	13.2309305129671	14.2264104744780	2.13787740444275	19.9333459475697	13.7366547477030
17	18.5582192393087	20.8255104353901	31.2222157737779	23.9001315423611	45.6446161212808	29.4706399376903	17.7077613103952	17.900965976637	17.6193746029428	16.5602389996956	24.2459726861964	23.4367030740211
18	17.7026608154348	29.7837643842182	32.7614972936336	35.7446011773605	43.2150246959861	53.3885366779341	13.9567845311500	26.6494166398210	25.9924795157361	13.7257910602062	18.7326353431741	28.6706190978994
19	24.4008831167177	37.3462939344911	12.0148968199126	28.9937277230861	25.5924466412218	18.2823524308649	16.4519488528909	13.4171495035255	14.9020239302290	20.7973034851931	15.4265934233523	11.2513111186328
20	14.5850092540001	15.0144087003024	3.97520111581366	20.5596027077357	36.0847734652148	28.0358757124371	9.17859129415121	16.4444061613358	7.7326270257112	9.16724492483834	7.62367005073448	8.02808753537731
21	14.0575717086822	12.6360187228229	11.2541539675906	27.1862839761121	17.2411970601269	6.67676359787451	8.54697706203488	11.2010448384170	4.94150525111575	15.2215838651972	18.6709696046092	10.1710498262411
22	24.548745484312	35.3277890401179	30.0555732611416	33.994596194216	57.9640726245482	32.9265356305673	7.80721449950153	24.3508717294020	18.9339928550785	14.0066684893116	33.1975357715689	25.7991274881206
23	22.7932952857321	39.4949931445974	29.6379860820226	34.3361359152645	42.2307980971125	48.9334916920755	20.9009547236859	23.9537377112945	26.8762126717592	15.3682595221011	27.8640511768599	27.5802021812265
24	18.9686636114542	27.5014507999930	31.7330906449211	27.0661083312654	32.0687855767243	26.0119654728945	8.20955863409657	21.0280345489153	18.9564993036096	16.4424181244753	28.0112891302500	27.8847980783951
25	15.4014683498321	34.2297240748189	26.1212929226393	33.1108151187164	29.6726671749274	36.6773529659042	20.3327241110478	23.446762729163	17.4869451001003	15.9781603669112	23.9877513815971	17.200140825227
26	11.6306810456687	13.5009166539169	24.2619476979525	20.8878085202855	21.1432750685392	38.1255521514564	17.489807163138	14.1252053946182	17.3538522849543	14.1633280517588	14.6996144491032	14.8599045970347
27	11.1848392339946	1.77900892575799	22.2020713234092	13.4214827744490	4.70219660064805	2.36008143997028	7.35951414284351	10.9272329991626	10.6772234771979	9.29193463019467	7.21643468230745	19.5552479122114
28	8.76839559667486	10.2537173785948	14.1210380838697	17.0587499910036	16.1120700243722	7.63542525885474	5.21040601982568	13.5174370584851	14.4742852196283	6.43732443371057	2.4795190836364	16.4971099550441
29	4.18860285923618	3.57041664743932	18.1227817183812	25.7397511036848	16.4370278907922	13.9695100936977	12.4896838286305	13.3078345662827	12.8489182183252	8.57474391724194	18.1604330436688	4.16199136996747
30	19.5591516808295	17.234038104739	10.5496809767609	33.6144520873953	21.3538048422088	21.0613960863527	13.1934435644949	20.2336239890074	9.31909395150097	20.8931553791597	17.4663782211431	7.16915418662794
31	21.9117764814309	27.2474083294701	25.9796973880220	33.9341713244076	31.0334563297941	21.1311151179225	11.6017972098648	16.7818955111632	13.0166501533523	21.9708611662094	29.3563149385261	18.6172198579922
32	19.6740885807356	20.3898989804853	19.7523033894222	30.0379019063449	21.8340663558122	33.1311158806736	12.8015050481736	13.6362473885872	9.71585385313262	7.7698211978888	26.6905440390673	7.5471346468998
33	19.6519967974896	15.6960065013276	8.262569143255	22.4203206836802	4.56225874111468	21.8659514248525	7.83546599221992	10.4817443574808	12.3318443581011	7.61628611795181	11.1225862010357	8.81176286621827
34	19.8415593585157	28.1938104559431	27.4709886385249	19.8287337427328	40.6302198936834	36.1377978954332	11.7165374728605	28.7873701872947	29.2665296798145	15.8624082117149	19.7332162034618	28.6276006746858
35	18.2708717046769	20.4333686675181	20.1260270679685	23.4438724832285	32.6571465524050	17.4316782170482	16.5179198597115	20.2247218567729	8.92786858753709	7.78464720897174	13.2021206690850	13.9561179055438
36	25.4285929895453	18.0234644819403	14.3482444079327	22.3474667282031	25.5984156591053	11.9940941654928	8.25183413502538	16.2983830883649	7.85652844191117	12.9086326117549	20.1788852106457	11.4147424367885
37	33.4745218227281	45.5835214102622	23.7577963925668	41.1369548774369	55.0639453163297	26.4318408882302	19.3867362228038	22.8979312850757	15.3803939027498	34.589734610905	34.5513052131357	19.9124478155105
38	31.7969221608926	40.4044419257543	32.3671376203595	36.0851347833446	52.8078866609173	48.4888290467907	18.8976086416398	31.1614785102444	23.2848724382987	18.0443457328998	29.8535749739916	23.2539096605745
39	21.3464350476063	30.8313744145741	13.4845273374480	29.4860645491501	29.4267475583266	34.4756095320088	18.2516300091635	12.1546427306779	4.4526175745642	13.2107626095075	17.3172516548759	16.9151961079849
40	9.5138881293304	17.9602926470316	15.1914025415285	15.4997424429828	46.5009926394175	23.0971805422064	9.58588075445045	12.6875399548477	0	14.4546355110478	8.04264584029229	14.7583921899732
41	12.5831554216929	4.66332155529476	18.1954474865016	12.7202959881629	27.3552866273624	15.4579674929272	10.3829421059939	17.7175151383612	9.87534605826123	9.3876987306681	10.7977921493923	1.38564716377627
42	35.4445791034052	40.0459218113546	35.0336948290896	39.3208650273465	29.5909358967954	36.8394180848251	17.6709990667674	27.1386649274146	27.5467881288594	26.9700643099724	25.9120712137372	27.0522642092716
43	17.6727991238573	9.384968421251	15.1689446943189	28.5392513397534	24.953460174935	16.5140643965410	14.4140221558748	13.8696305633928	2.64332451111310	18.6620738020645	13.6935367160734	1.51140491889159
44	24.7719103519157	36.714194080149	28.5879962438188	18.2141352286872	30.592528103675	25.048626358265	14.3413110926687	19.6004493079128	14.4907611007035	11.8868359701535	21.0739512500944	23.6278788617467
45	12.7417659778050	23.1833658079773	18.9379080946717	14.8202213878418	30.6025316921426	33.7048138030509	8.86836887950961	12.9132118640174	6.35363861613653	14.7226837567984	20.7463231417334	10.6332827310335
46	20.2227285482430	45.4120206852346	29.9076512028309	38.5046404967627	43.2698595044736	29.7946414460168	21.5372996627987	28.5511325111712	32.5462843039635	25.6029835522775	30.4179364111679	27.2810472415739
47	15.8210993494285	33.0550123134543	10.7703259761202	17.8635658347286	33.7148946222323	30.3848061515801	15.6799860600901	19.2075613682045	7.46245910631513	17.2442031655123	13.3108641983780	16.8496477032400
48	5.38417617416348	2.63051335444368	20.0410954766894	12.3338752388333	0	16.5625559036825	9.9740039979907	14.2903057123949	7.35819796781302	10.0326979876060	17.4624332586229	9.53774873068343
49	11.1333413007483	28.0684467527468	19.4637871627186	19.2032788900412	42.0480369014329	25.4721338562002	12.8546961235032	23.1274038649896	16.5394316199532	12.7908225747859	21.1181476145562	20.6273891161274
50	19.7484083739870	17.0036072163638	16.4106878438625	32.4700912604707	24.4627066657508	14.0703963508513	12.2454009818976	14.6680850548404	15.8719695689304	16.7912962231951	8.2982913972323	18.9525362343018
51	22.4346427167789	26.9201256836956	26.2193991034341	37.2915499761696	32.5351575110295	21.7299429837072	13.0099885684678	6.67406676726235	11.7416528179783	15.1153458966349	20.326751608666	12.1780484361585
52	23.4124219946085	18.3839460386779	16.740909485347	17.7685048336782	37.9654930153584	49.8852552180536	11.0776394219001	16.7915651525924	19.1497385879486	12.7073640328894	19.1795806643862	11.4311456203302
53	28.3331923210595	32.3408428840736	26.3004840542157	28.2305221661543	38.5656211926946	46.4799146337606	13.4260990296872	25.9991949816913	20.0359220085841	23.6430270401506	39.0043279659808	23.3619020438435
54	24.0739883062529	47.0981680488487	26.0459773623106	42.4341791673441	35.1321494721239	23.9210135360297	15.4523935136483	21.9764228970234	19.802670717327	23.1712954337724	33.3426573998427	13.0881761395665
55	19.4598760706089	28.8590665544597	22.4730519481650	33.6563045441475	37.0118120216448	18.2021895030292	7.54589515593463	22.4552703675482	26.4825694270373	17.7352465013863	26.343768006085	18.7740156437801
56	28.5290281761216	42.3252519780645	39.0512345510888	27.9967657220226	48.4863649189284	37.3646509805653	17.6837454028187	17.2942995785818	27.1093414504462	19.9149391499181	36.3736982680183	18.4524308052300
57	22.4538847647706	21.8380636856308	21.452208269185	31.2147898715039	29.1149394596701	15.6213330354083	23.7937221018016	17.6277386270922	10.1179019092788	21.1884811687278	20.6426856373946	4.94182625318271
58	16.0982966320927	22.9457613759689	20.1167971328041	28.1670202878585	27.8068520020545	37.039490599374	9.17600073204121	22.7367321872993	17.4835575154088	16.3933964447172	18.4497931033210	19.4043609723791
59	21.3045039326928	38.4609863381948	39.9142830091374	40.9685609843057	56.9445438745788	31.804887153682	19.9683550811841	25.3539305409080	19.3689522228806	15.3160304826195	25.9739389788215	29.2390734547886
60	27.5719229177261	32.945364826328	28.3524063661211	29.3418817264320	54.1201753210946	57.1678493605784	17.9705600748849	22.8739561662165	20.5937295125324	19.3276340826355	23.9613852318685	24.6761489656765
61	27.1560809799676	39.1945268661601	28.1806830870867	33.5352924757981	44.5131858308561	38.7509664258309	14.8803790909764	19.8128815475033	19.0706568059009	18.3666500345063	21.6474083614676	20.1727001114601
62	22.3628597264695	41.5025484063004	13.4270217719562	37.3277040590015	38.9240995046151	23.8756929748892	14.9459855616865	17.5300957811695	12.489208189614	16.8295578011888	19.6631372957615	23.0330071528485
63	14.5695440812236	27.790172756719	18.2296170307239	25.9983462429722	49.2198789237586	32.2303297352152	11.9095742703854	25.2550625591647	19.1102689999654	15.6443287859181	21.8802222433512	33.9593481401328
64	27.1330961799095	39.974771572385	27.7938792914838	31.6587055072826	45.8521656652982	32.9258319197115	18.8738576671208	29.7829382087917	11.2530068732231	19.7482950534621	24.1663347053963	25.9492392196715
65	25.1628061126211	29.5826988010657	15.3166071712577	30.3909254411830	42.2837472870303	21.6803448027464	17.3947809212144	14.8075975987537	16.0465078956947	16.4071917461745	24.5454901427895	14.8764115958632
66	21.0821718069970	32.7856206607282	27.9964977919881	19.1301843254143	33.4695575906118	41.9711265841832	11.7802998754538	26.1201056480209	11.2537060874920	17.7155938728977	30.5678327818001	20.1277794081860
67	18.3293645840489	31.7313934169083	26.6011642891548	23.5427340576899	26.7973517326983	45.8896593718025	16.794552867517	21.0916079530246	23.8140919133589	21.3137886749832	28.0840400375235	27.5156672418414
68	22.0339206155584	23.5948967350671	23.7697094167241	20.9516666243536	12.7692579395749	24.8858658552266	10.8284815997016	10.9444911358416	10.8376863301190	21.0096705549963	23.4323297650584	7.27020336061257
69	23.9310978892034	26.2760926659083	30.4309364349818	16.9533189226439	36.7275777078107	22.7755904650223	8.56790393706098	12.7046264447662	2.49171216751608	13.9356273509970	17.0290172411419	18.2923240731163
70	27.9186264445193	32.1573142140052	27.2425573536733	23.3581764800320	34.2228643780999	29.0570160697833	14.7716270019690	25.5328616501178	14.7889015041192	18.9863192631875	27.8937578448013	14.331202292706
71	19.0025716710195	16.7281851408677	26.1677508579139	21.2137240792305	38.3171574619283	18.8320776064679	13.1429092471453	21.6768405224799	9.23594232433352	15.8605056561837	18.8471824069931	13.5386453836473
72	26.5167355132192	30.4112393921597	35.5676361249448	35.324146127135	27.849342490732	43.3703352789459	14.9797136858642	30.5571415311390	22.1039091369097	11.7847055269302	23.8324802787347	24.028649226524
73	13.8240942073595	21.0329173386405	23.5446801530777	22.2027501934463	29.4521047497479	28.7458956022402	9.50899021728793	16.6577024974490	20.5602651031499	11.9153822453073	18.3110219932203	14.7183208024132
74	18.3028950989372	29.1744442823179	22.7825729208585	20.0101302918479	34.5876808862245	47.323028586279	12.9144308393556	15.9684848908719	15.6811650405094	19.9742130389883	14.3757599347186	29.9761146187903
75	20.0725036742574	29.2078706031249	18.9650332195623	28.9066023363369	51.6567184380078	33.6117141271475	16.6542394967840	22.9793885307294	21.9677037961412	15.8599586931263	35.5665929664702	16.6138973091564
76	24.0801522415547	33.9775042978013	7.43730903517267	35.4558229104373	31.1596598764873	31.5221003248349	11.2731157868785	17.9017130949998	12.0376123334146	15.1614043468268	19.358067496194	27.0963999336001
77	21.3628667884753	28.4410358502457	37.242623811432	29.1500235084396	40.5710894065267	45.7102594121736	19.4505799898712	15.5031990136529	20.0174302616985	19.9334841840135	29.1932355979764	25.8862811607363
78	14.1391799585540	5.100294727857	26.1446479055338	16.7086357129300	21.8249346940409	31.1072671659001	14.8167909520289	11.1843514449439	6.71414666202497	7.39725572209294	11.3076962891398	0
79	12.5693394484402	6.3470683399992	11.0210844406316	9.31946313386441	38.2148963602081	5.55588994706022	14.7775318623049	10.7046296231407	4.87228375308414	12.6293555495705	12.9024402842112	12.6342083880475
80	23.7561205323486	34.1170101229000	28.7878751850989	38.9896298393786	52.1003039407362	40.6820767885078	15.5962222189462	26.3796735328534	12.730279151208	17.7150269350280	27.9991399169018	24.7079059129385
81	27.4661793219529	41.4153689770786	25.7131570570443	23.4919541406220	38.3340716169097	31.9421336628128	18.4222910982988	23.2923664205405	24.2462070273747	17.6296405125615	23.2635361183929	22.8951027669579
82	18.1817384056164	17.2946830469670	23.0028205951446	23.4791595949714	37.2903552565672	20.5931514722763	14.9248949570646	16.3264315687889	19.4258472632406	16.5818692001889	27.6313516698207	20.7445701988755
83	13.1102065878537	17.4278480329180	19.7897963617168	20.8272478846307	12.0794558040424	19.2614062446471	8.79436433642842	19.9219443073241	7.55360443064553	12.6884621881425	13.5568908283466	18.6033355513154
84	22.4311875069156	23.6354397569371	36.0059927304207	28.4661796158471	38.1494011430511	29.1815973932791	16.5246488251319	19.7169390883727	15.5086690171557	14.1848065968863	23.7065165138078	13.7140384531213
85	16.4350234958692	27.7507650608778	5.35060727021258	14.1465043873290	39.5906620315979	26.9433094107637	12.0770265766673	17.9861035204739	16.1110736548545	15.8236773059471	24.4217288525423	7.80803953803441
86	10.8025833873424	10.0202201536887	16.9241335890529	17.5145543105159	27.1679175404632	22.0073678608587	14.9219409083396	5.59337338276152	17.0858484781221	14.9661393089730	12.4834155806809	13.2390774837079
87	16.2836046991056	27.4160030700947	31.4587482966373	17.3171858933972	27.3597881416465	22.3288122401371	18.2706757683978	12.9791982601776	21.0235751022172	17.3831698339391	16.5639545993171	20.9779337665477
88	17.2449550412992	34.3499757250309	23.6256780443133	22.9216046319626	33.9730003990108	40.977601396675	14.4129292543955	17.4089109629688	22.1435113293015	19.9927805738481	25.8521255932522	13.7839708342899
89	29.9601851351991	49.1396983214058	33.7088059438772	36.0547213012802	56.9583595721032	37.7136459157143	15.7604685172426	27.1270016125238	29.3728326617295	25.157226499168	37.7042860670091	26.1399145572661
90	14.5545491919085	9.58300754488906	16.0923448128087	7.12849779825035	27.4155464599727	18.5486954533582	10.5251146600111	15.6496673345187	14.3849207092354	10.5269382091293	7.757691888497	14.0072571367169
91	20.8177026640011	20.4257322549278	8.39761944069058	14.2635253032470	22.2455851059722	12.5633116407903	14.9196257319266	10.9119986063695	6.17093768279094	8.18322215979382	7.97281535216046	15.6411207227147
92	24.8129108296233	30.4792266588583	30.1471744924134	21.5799109637836	34.9139695267123	42.4588928045213	19.0559231817312	16.7038985314768	19.5619774348197	18.6988527543751	25.1589285822650	20.4210619504241
93	15.8458395017361	21.0350847220666	29.0414528582942	26.0466668802643	35.2471742484639	34.1929536278475	6.56314245590608	12.9389125219319	13.7850612726977	10.6880636974517	23.2452933217311	15.3389960675074
94	11.1190761746717	25.6815480974983	18.9238706283048	33.2849223470013	35.479906539406	26.9976394610279	17.1249308463553	14.4591644866275	9.21489338382969	11.1446678535491	13.6747848110212	14.0524607510138
95	20.0960410073349	34.3333229175881	19.6771230039606	37.4368398153144	29.5333176147092	35.4057119376457	17.8944316197004	19.7014318731005	17.0914664201816	17.8132923773227	17.8477819871885	16.6582711965385
96	16.9389590789221	6.25110939487013	13.9745490095710	28.1732945656619	27.4494311057137	18.8421329233402	13.0476916532078	22.0627754204207	14.7801926646890	8.54083052325521	22.2979537974454	4.59136752788896
97	21.6102913141167	22.5669049338858	13.213078118966	22.5657912648392	33.8808062785118	6.81202577284319	16.6964877545522	23.0222522625163	6.89446524976607	23.7064878233132	26.2034271012521	14.7975799608526
98	26.5178362884675	34.9844150300422	14.6412962721805	44.5511765709673	47.3760125165797	27.2013398726962	17.7379804655252	21.5788982989644	21.836840313628	18.1714164274396	33.2639568036045	23.6863409098792
99	23.4554067443481	25.5906760605932	14.8633820241344	22.7383375820407	34.3048400695617	28.045948841932	15.2342900321395	17.4502536156688	12.8685780831173	18.6427323300702	30.3496366442850	18.6973501209014
100	11.0715732730733	22.8844769432311	11.0494748091166	23.8529129804032	39.2611656217802	31.528451008557	7.8895019646145	23.7335240342499	17.3420114790141	13.790254610015	21.0540529782454	14.9806533013672
101	24.5317075547504	39.9816891563047	22.1265310198753	32.4988391455062	42.1542993417838	14.431276715338	18.4718133242725	17.5535598244747	25.7252168260924	23.9922988809032	26.6684515947237	24.262306073052
102	18.1793265389618	29.8379281943029	32.3542770446862	26.5006656115927	33.0334627945746	23.5343018687328	13.5074063380439	19.7948045192843	18.936909080254	22.9514815881476	34.5362134432103	16.8353105284794
103	14.2702362933047	33.9054761736662	32.2021217813947	27.6023944544693	45.0663029680171	50.7002624166503	14.4382169773466	21.5802109172666	13.0652357437366	21.3301481071986	22.1780994720201	11.7553298180669
104	25.578429840813	32.3847840846567	27.2507118847668	30.5430287513711	43.2999197499644	26.2248227205418	18.7833325304870	15.6141996319664	20.0154819434551	22.1728172695798	28.0286398177866	16.3893088117513
105	24.1849001705523	31.8400113118854	23.192745040028	30.088440857628	37.3368247198420	32.5260212064215	6.31686457831618	17.0862960466078	11.9946577197531	17.2369982511311	16.0060172309199	15.0889279621212
106	19.3468041423245	28.6263618866227	26.9278181352605	33.1119226900138	37.2110087034374	57.9993337289902	18.5997532919399	18.1213792964133	24.5368383812427	18.3614367132745	23.9024385566151	23.9628512723231
107	29.0988004130813	30.6188593784704	24.1610673321449	34.0986283831379	38.0029281558023	37.4376452231118	15.4880203645816	20.0415716757353	11.1033219270489	24.5340354033318	33.5360646255684	17.5743009924394
108	20.4656648074459	23.3254522680427	17.8278413221585	22.7326219047361	30.7573473424146	13.382468011841	10.2580401192329	12.1046734007905	17.9078604307472	15.8528003840818	19.3400592051351	22.5079034657067
109	22.4631599657203	25.8620119810564	15.7238314962400	21.9591661873598	33.3577568240844	32.9708077186149	19.4163229889852	21.2407206861008	10.8063843205203	20.1681714166393	19.4758151823518	16.8968089054061
110	16.0096266324681	5.85084872807729	13.0767371372659	17.9472056466027	24.3466612128560	19.1981803456757	12.6042684546741	8.0415735758031	3.24370166971386	15.3570672924906	17.8300412399728	12.7482232294947
111	14.6395004783700	20.0642914946577	13.7931965132496	22.5381259409716	24.2873541904563	15.0008264973547	13.0776596530751	14.9039760222562	15.3580167276971	17.4640010410905	20.1025652709044	18.793271459738
112	29.3197298762052	32.9893447158949	24.3879834507144	27.1729038916557	34.7987293891522	47.7979916770114	14.3102605897046	21.7938012808643	21.9039350912376	15.5660575723602	24.7443992063580	21.3381927304010
113	23.8032130999033	35.2977175709931	31.7068958761463	30.042346908361	38.3977278818894	35.5968205673894	15.3814679770289	21.8244043085385	28.0932976250757	21.1273292171184	26.2413469716422	22.969270072007
114	26.4534902474393	33.4257201233257	31.8597181502941	30.8656277379047	44.2255598933917	32.8929005810339	9.11372412880428	25.1461720886915	18.1172819173072	19.7394340231666	24.8597196438345	22.1578988806347
115	30.9311274987747	40.3240657330443	29.5503363097733	27.7536799448679	35.6854417791047	23.1246380533388	22.8179145976886	18.5552960138988	10.8473376910478	22.0874525652592	24.5082534699089	14.2815197904661
116	20.7991714594489	18.7483334512599	23.4378967982189	29.4739205351472	31.4252093470777	16.5042757063587	13.9997022635327	17.4512120566526	21.0414152484897	20.2743675794099	34.4124293353259	17.5853513227060
117	43.3493573041596	63.9563806216698	35.1956077200035	39.5284196616119	52.8044881993913	44.6984181504925	27.4845360570430	35.1053972781737	27.1648838374656	25.8327134634493	38.4567569677423	24.1308899906326
118	14.5515771960406	26.4290191804116	10.5754055078722	19.9139984818177	29.071612361567	26.7325493302971	12.5890985298332	18.5875934079153	11.9287397938574	14.4361770756804	14.9320314514625	11.7927099085212
119	19.1587028439691	25.6216313469268	18.4641396858082	20.1655697650471	38.0709062625972	19.6184230023071	16.5453146673032	19.6206028792302	14.8016305238295	12.7472205832210	20.8443172324251	14.7756812482691
120	21.2832903155589	27.933132455178	17.2802317187498	33.2018204991368	40.2979302072312	36.9310757425609	15.1099225235553	29.8797934597839	20.6028783032984	17.2926469266855	30.2636034514329	29.6404332418582
121	17.2601698566191	38.012918862215	17.1697480436192	34.2406535051434	48.1646790341999	32.3065218000395	17.7389080309466	15.4423976841911	25.9690422222928	16.5148316171450	19.9755929637376	14.8399768215175
122	20.9476142818532	21.6689561317948	19.8706492231004	20.7817885648239	23.0505207242671	40.5626164760731	6.15999749397258	24.9695297838320	15.2372910825274	15.2565334431455	23.8621468894901	16.1732364530321
123	25.7573649958136	28.6887458636179	12.7013472692775	25.6485852438215	38.0485186568461	42.3823938156753	10.5030605273357	24.6837181124687	12.3725812854741	19.8277762817438	30.6782438380585	14.2060970128743
124	26.6463819085608	33.7888350769323	14.2512234711214	30.1943812756654	37.8762208186958	34.6146966461962	15.088689292846	15.704448342532	16.9206363664660	15.6465846929422	34.1677758985318	15.1899224003309
125	21.7912097778235	8.8878723458997	11.1452751497814	17.0123884295528	23.5041635924447	32.3167944556293	7.50895429080078	11.306863234761	15.44438203673	7.49644841446943	13.4740201494958	9.10498346073507
126	21.0277636708954	31.3397013806045	9.09430925366238	39.65262812379	19.5356716202668	15.9308984311868	14.0734940142649	19.6509118360156	8.34934844730672	18.5262335415141	8.63999239596293	14.5799960604204
127	13.4268033435009	26.4164252826374	25.8242914060579	18.4607697580702	34.7542232777912	24.2026383967778	12.3151517144354	18.1201526740673	14.9677264783297	11.1393643086845	22.5028175746347	15.4122718707576
128	20.6280625737723	8.3448853409559	3.59451509633991	14.9429470341562	10.2974238820718	16.6850046069686	6.55976362871634	6.78186032307546	3.59605890229746	9.72833796416163	19.7106933036766	0
129	13.9120485870357	18.9774333779927	7.23487526060493	17.0361885353667	31.8317130679824	31.5088435891612	7.88749885993852	22.9033846073053	12.9902091653032	11.339153447375	18.9424298760669	19.3338702985724
130	20.5780459394214	23.9536244757473	16.3415307970050	23.998224425627	27.2904921391087	18.0940417193201	11.8795940892669	19.9328653268152	8.8692353504363	13.6936573636169	20.2337410808920	18.5903756200874
131	14.6071105541937	10.0808298437602	14.1634010592507	22.63884580611	28.8463179945618	26.9875883000785	10.3736667049678	15.9159923679041	10.3520591489549	12.4067469962623	15.4885139036481	12.9883349366389
132	15.2186003694948	12.2425745370507	24.7707025415783	25.411187464452	30.2800449473668	20.0166181859115	10.5985343996439	5.89082440558826	21.9829390371011	11.6076614978296	25.356019290929	17.5686622384048
133	24.7526518485016	11.1405837658619	6.80184274850802	19.8728689942999	26.281434412106	13.0829736782271	6.32640429452377	14.5406527159427	14.666651530451	14.9539884019858	14.9825393191818	13.8891958681538
134	16.5960468777173	4.37223122906909	5.68197125173008	19.6439251068802	17.2507403210498	16.8333783823539	10.5670375344784	7.50768793231847	0	0.73658593099181	12.5977597797195	0
135	21.4829843570519	30.1336653501581	18.0023017383530	29.5141296241109	36.8167170515670	26.3300761382621	13.4491617960124	20.3964855490332	14.2281656790222	15.6903545078258	25.5568385880047	10.4432820213138
136	13.4944698109580	30.1351868647239	36.4625751092845	39.722372775561	37.5910931734219	25.955358510686	17.7559171899497	11.8207073355292	14.9052006062148	20.787707745668	21.5320965990876	15.9684975893630
137	34.0806361576690	26.3260739299157	16.7868295661474	33.1950675097375	39.8075587756912	38.1806570266503	14.1671340342868	23.3937333498737	16.6590875677387	12.9115067319803	15.5032276747969	19.2631911177702
138	22.2868487430946	32.4555027824703	39.8503340782785	28.9304388942376	49.1318312023645	56.6969294648635	17.9576932821503	37.7658105316027	34.5940599007693	16.526352268434	31.373774203721	29.2953160094588
139	13.4107886505067	13.2275172265796	4.21963557655085	26.3090841089537	24.7495638955643	18.9116544525274	10.2811142564799	5.08917149276348	0.847286035309928	11.4327067587762	9.95490089837653	13.8784532963903
140	26.492034523842	35.9124481377378	22.0726237097353	34.4582543754941	38.9813485444764	28.4545280112572	16.7972407687413	19.5452928666194	11.2625007113400	18.1302414606673	24.732709184126	19.0799375210349
141	24.5630099887753	38.0970074669889	33.2878024578864	30.2556903863983	52.8566180813922	38.4448919485621	12.1170244851292	24.0017733559980	19.9942693246628	18.2710380152135	29.618223784118	29.1572437716264
142	19.1191068547929	42.5610190759183	24.5101402399745	30.1332880865665	40.7749806589536	39.8003172569677	17.1681520324029	23.6514382764175	5.47466874405936	20.9855386504401	21.4727418848927	17.1150628208292
143	15.0371945227224	5.78987144173649	16.9828175256944	12.7467666458737	35.7219935287364	11.6656299733404	6.77659184872249	10.9610403914506	12.3015668885679	12.1198210380150	14.6323812914226	0
144	24.141511247698	34.193318315576	23.4226859312572	34.1364219804633	35.7863776055528	27.3366442855951	14.7044610705379	16.6045621793405	22.5672469122744	13.2269268044977	32.5211936669516	29.3011694373072
145	14.2104685345046	11.3627951049060	27.3298095963556	18.3048046712190	28.2176939627046	19.5189090782500	16.7703091590686	21.5717237827629	10.3768904498328	19.6152379315762	16.1357633196342	12.9045583951808
146	25.3401953960818	34.2755858865363	25.9603289594887	26.7391983516314	34.5317550138056	46.3111966633944	17.2777979102130	13.9552756007713	28.4128537556391	17.0325370445341	31.920378867024	13.2348879579572
147	22.6533814404595	23.6273492739155	17.9471918134629	29.9713812108715	42.0518958356668	19.741663489916	14.3454229266401	25.5963133139541	13.5125102464426	18.7741650922462	19.9300699231664	14.4192159548407
148	32.6912435438568	19.6639639407801	11.7208920745000	27.7946394880198	32.6311836893709	31.1627505331995	11.849832941498	18.2442922200695	12.8357531589453	15.7059505062713	27.7095005827694	5.34211067363148
149	16.1110159847885	21.2970772557712	23.9560707148015	20.4509282241231	32.4456329194544	21.3626996171958	8.61151423221685	18.1901110060678	14.3640469851016	7.18110157229702	15.5432595122874	18.3591635819798
150	15.0095874088548	22.8230764879518	16.3384808909403	24.1110086002198	20.8556871135986	25.0467301394375	11.0905233598672	22.2996428562290	12.7842953329525	10.7779935486349	23.2017922064716	21.6834601365232
151	13.3688396141025	15.0460486953219	3.51832426987071	32.3214082411986	25.7891456392628	26.2405109904445	5.15442363078818	16.4307260894277	17.765399056171	11.0371706705608	14.7374970466708	13.3936350178874
152	18.2248824920581	24.5374770181442	11.4875298545590	13.6414118638189	22.7896000701772	16.5946421496714	13.7256998145360	8.18615950415025	15.1739378661784	18.1332712479094	30.2602734420344	17.1799780404343
153	7.84690582386607	20.7516944669005	22.8247051391409	14.0410875705458	22.1300635409108	22.7183137422244	2.92472921687662	21.8678819836266	13.6136946574874	15.9399873693897	16.0746066942639	16.3320431006511
154	18.3190503720318	17.3119012490053	27.7898757897327	18.8533583945825	28.7036774219233	28.0039438882656	14.0654011643482	16.5287524884793	19.7433087530452	16.4347261213459	3.49239993289921	20.2006932200504
155	41.0063190394035	41.7129251290395	38.2659176361361	46.1043310273387	50.4007206161622	44.7811573056942	18.6930100309102	27.7713606144482	23.1987400778124	28.9700659208998	31.4607128074496	23.9376792618954
156	14.0240792298582	13.5495262992001	5.37811923409173	22.2339790374018	34.7852168076097	26.1195096274142	10.6645241401234	4.65569431333582	7.12022733269084	13.1935194440749	17.598173643778	18.5383118973335
157	21.4857517974548	38.8206925798991	34.8577867432356	22.0639511319022	42.3177386478665	49.796067038842	20.2651459527887	21.2477392168935	22.5967092343316	19.9687217465513	32.8620327631338	27.5061168322361
158	18.7080350359571	22.7927343981983	9.22000004922444	22.6409943312678	21.0774675814041	28.1723583645744	17.7848215157439	15.3076246565350	14.1568674581784	8.63230976042912	26.5778549001279	26.1745178995322
159	26.5846462127265	36.6221110805153	32.0505727295571	28.1824889168281	22.6681603046916	22.8990550394882	17.1432897117175	15.3245010421298	12.7843783323834	15.8638564019418	15.6173645770799	5.51139040668665
160	16.9836266795196	30.3864281668984	9.24469617711427	21.2843489778099	33.3098147671475	25.376688268044	8.5149244342177	15.0660997060111	9.97590991332756	13.1626037455586	13.3722867842846	22.0197952969141
161	25.8068917188855	17.6176529339446	10.9586264262160	15.9776883421885	31.9212495177194	18.9226065686067	11.7329205709880	12.4327374734349	10.9184307581054	16.7436347088916	22.8111069635935	15.6495177433537
162	21.363252845697	26.5219197240984	16.1083721655237	23.1915813597797	26.5336914059571	34.9044163838765	14.5955525249919	16.8423000186680	17.4669305513465	18.2360109239030	15.8079901828412	20.6553426171776
163	11.8686431121274	17.8012967124776	13.2526603273729	20.0918146892932	16.8901574318460	14.7426018567514	15.1175119464708	15.6382349848925	11.2785799463180	13.2409585266929	15.6524048912261	6.11806762591633
164	20.5887306643474	38.3409984130405	35.6762562657384	27.1395814796879	55.3677757779457	40.6328573019262	16.1920159067857	29.1114100119484	28.5575553161299	19.8884685916577	29.3715984279126	27.6481063600411
165	7.51721299081908	18.9829024906805	11.7098060458134	27.6830107171562	16.5137280575540	35.6217716158639	11.320593659062	20.7951074942513	11.0222461616957	6.80227263267854	17.6736500636830	18.4980198723075
166	14.7089630607511	18.7417304007536	24.4615222292816	15.8539406051330	31.6678269709330	29.2138666308764	9.00455217736734	18.1378304409007	12.7957393053566	13.1942251494668	16.0443627891666	21.8371396373440
167	19.7850320354491	41.1517074685156	23.43080066667	28.9486348389593	44.0911139316860	43.3653762466529	18.2705205538734	27.4437543324607	21.9059961325371	24.4870674722453	24.5162678235236	27.0596182740089
168	20.9918899142042	37.2506050501718	40.3351516187796	21.3147019793646	30.5375806716756	46.047022584589	7.04441810425906	17.9686759619728	23.0582619311894	16.8263330604424	24.8605594317911	36.9319471414343
169	15.8841251567642	35.9939249691263	18.3898467636469	35.9234184095098	32.475215444607	26.3383899881018	10.6870905007937	18.4891011405252	23.9042806641058	13.5507664810802	11.9057336569838	14.8918734291762
170	24.4536894505361	47.7417446874122	30.2420058341463	33.0059423397739	51.9090749736856	41.2257668032254	23.3791998438549	24.2154899473465	22.0296218375909	18.6164378827138	27.9093132301764	20.6713559399717
171	13.4265942679201	0	8.0951146912789	10.2412723228877	14.6447556670626	25.3761775820951	7.22140636774965	6.2044941828516	4.01339748197538	9.67676769734123	14.6205319819517	15.3122886720342
172	15.7811576938440	20.5469466157192	24.6748968859559	21.2218098593152	35.3453768836625	12.8288415096222	11.7780471068073	10.5580674505404	16.7578859138963	15.1544675420221	16.0893527580942	21.0535323305572
173	16.9469868701233	36.7962729432689	25.019314944008	21.0432553100551	29.6749333883981	17.526427469217	13.6061089068002	19.3305207165415	17.8013233193645	17.4192002287338	22.6509724446431	11.1026867520257
174	20.4614509615159	25.6892787897141	22.3518598066365	17.1481546999798	43.8459244064999	11.3159108777371	10.4797881331992	22.6383458792800	17.1386731279100	12.0314049074374	19.5100545656359	20.7127826380667
175	23.8906449534251	16.8644395299592	19.2436667941514	21.5218762800472	21.0051164246435	37.2958534765916	18.2228548007825	18.6642925958186	15.9970316641672	17.2213543094085	27.2260145978844	8.18188070801453
176	19.6625731475273	32.002844172645	27.3093751414302	33.0741718805923	26.3078688520431	23.7583684985993	18.0662054399403	18.4805993401923	17.6352337374368	13.1533781826707	25.1362661707038	34.0792140790088
177	35.1694731118155	35.8113021109932	18.2173273198124	38.8080261850463	39.5730361982435	30.8254947232274	16.0988229597225	22.5653813921485	8.30713622120606	16.8475623714446	27.5983078669799	26.8603001834045
178	24.4358000437587	32.3778747471399	14.0237973902045	28.897356251961	37.2107509976817	35.6887734024743	19.3779194085425	32.0674635412926	18.5235091988428	18.4416244437791	27.9619072349098	16.8062132850495
179	18.5539349524889	21.3016653496624	17.3409009455402	27.2879784539955	33.3817401966070	23.3506752518291	7.99037411130212	18.0445335096931	10.0461728516129	15.4557843642698	21.6022547514960	22.1585168713445
180	24.3924476248917	9.04035169712274	10.4820589812724	22.6534825680341	24.3344542792441	16.4665107973137	12.1299297511964	15.0651682146057	12.2124377847488	13.4919968694067	18.2677527950542	15.5510716378057
181	15.1407768896641	18.1577591063547	11.5243297165356	16.8264702853608	18.8726998697068	12.7180641291284	16.0601800100037	14.0542711143015	2.63510074540334	18.0013413756207	21.07119910363	10.9656335541271
182	19.1654876492074	30.0140989493737	26.3871951716579	29.6683435614605	43.301796598678	40.5258664312940	14.8341174277005	14.8420297988680	15.4396094859642	15.9390033604180	23.2461271934779	21.8123794937977
183	13.2807869005611	17.1949766592612	25.4417956674916	16.1772270711586	25.1824370361709	23.311637376432	14.4966889439659	19.3268788853911	14.6564594960499	14.0275549011609	23.0156291117805	27.7086659619199
184	15.5985567158027	27.2485902604097	20.7565826688253	19.2211606871824	46.8218332039908	43.018114254677	15.1177660943359	16.8735056236417	23.1216150612966	16.8551669829197	26.3506266842630	20.3133088979799
185	15.4208276442345	12.4863996086901	22.6566140370509	21.7318932127276	15.2098920903328	3.91059599412126	15.9267376372874	20.039929409933	15.4991681984517	12.8379170457559	23.0225928351360	11.4148695579731
186	19.3201032907356	31.9062031530889	28.9681836423856	25.0636996141321	43.1316626728112	27.2873956289244	14.2760600810477	21.4625969036864	17.7839454240958	20.3952850924320	34.1130555853551	18.2726277120131
187	23.4706086817683	31.0952357423044	16.0749957743689	31.5691112021449	44.8258635057382	33.9816877859611	19.2961343189343	24.2592013538893	14.3706312586653	13.2199498814943	28.8405705139215	17.1729229757585
188	13.7160121946996	7.9245010088131	17.7406649457754	15.5729832855720	28.9965632670124	26.4151580947687	9.62275462294022	4.69419265794807	11.6087862604327	13.1329235243993	21.5411640507283	11.7186999626535
189	20.0252789273271	24.8439216810645	26.8692650724563	20.627926874529	20.4502694456661	36.1562991725938	8.74240269488196	25.1558538558081	17.5842234479191	19.7541626570989	30.9549086935970	21.2957642240866
190	20.2282410797540	24.3424796291796	28.9393090688043	25.5506182177324	26.6066805297147	26.124199674113	14.4326831551424	21.4823040700968	15.7657585690860	13.8180459242640	19.3511416649408	19.1367284982138
191	17.7039626668926	33.9235437116222	30.808156060983	40.3556286944614	40.1433995036496	25.1659968940716	16.8557097724874	14.201605859404	10.8396129927574	24.5900310691999	22.3645631829218	8.2660622178392
192	37.4487667343867	39.3157520199143	33.1249122419496	43.3581789803894	40.9012425215197	17.4028130253954	23.0017952750818	22.0571775254518	18.6851607556245	22.9972359865023	26.3333266826516	16.9950074157497
193	17.5255830319398	18.8286629992730	12.5985198551642	19.0244740892159	19.8156195397346	9.09131645042733	11.0905409823789	19.9818148623499	2.20602057320482	13.1827976738301	12.0766351084315	4.1683116063238
194	20.5905098600100	45.2856010271117	41.8069966021486	26.8285743751198	58.8135615371325	30.9334627655284	13.6432574159688	31.1158181265114	26.0600094792801	24.8343254095741	31.0222715283568	23.8096120270096
195	15.2441987869822	13.7591245972201	12.1271985983183	21.9273927250933	20.1746008471430	24.1853387542983	14.6504520890888	24.0699746945054	11.3866378252105	13.0755017843700	19.6734399655681	16.2213850408988
196	21.7864373260892	33.2766765442046	16.7631797276624	22.1594200071369	38.7644018444613	28.9783895307154	10.8469042359049	11.0241284823728	13.1619129461631	7.39853610103652	17.2182252254234	17.2673757478147
197	16.5136175061314	22.1574732435698	14.5774202257429	25.1870492260834	33.8179683394051	41.7323526872624	11.4664913795741	13.9797621391154	24.8291002230009	12.8875055172595	22.2661184237723	22.8304726753193
198	12.2839274900873	33.2972302698353	29.2086011472080	24.3136951669855	24.5802226758728	30.4005763636901	12.348126792973	17.8997863638259	16.7893681432061	11.7008219509223	11.1782558785618	18.1607701680400
199	27.7239296038681	34.5901400964775	18.6543924384190	39.0690053399457	42.9688116691888	14.3093117051897	18.1619677731323	23.2947603519703	12.3408711013579	22.5816190545441	24.9888768875289	14.8247607809718
200	31.1068745195751	33.6915281847384	26.7285471071521	29.4041511165596	38.2982127579795	26.3206184634731	17.4014022784172	25.3255141041624	16.2565781300853	21.2967643781454	26.5562623912539	20.0593635201563
