# Supplementary material for: Simulated data from a genotype-to-phenotype crop growth model for pepper
Source: Data Brief. 2021 May 11;36:107119. doi: 10.1016/j.dib.2021.107119 (PMC8165395; doi:10.1016/j.dib.2021.107119)
Supplement: Supplementary file 1 [file mmc1.zip › Full 100 GxE datasets/100 -- h2 = 0.5/-986220188 200 0.64 0.48 0.64 0.95 0.8 11 GxEyield.csv]

	NL1-15	NL1-20	NL1-25	NL5-15	NL5-20	NL5-25	SP1-15	SP1-20	SP1-25	SP5-15	SP5-20	SP5-25
1	25.551212754224	50.7074694427686	49.1014587567833	37.5813701376014	60.240953277284	65.7976600359402	21.7439441529839	33.0401724734959	34.1856997745748	26.9515427118128	45.9343258800684	35.5261888498725
2	31.0583636098108	43.1739896169915	24.4669136760893	27.5182219992244	45.1197681724322	55.6617648147847	20.11874085372	37.1981122668867	26.4888596740498	19.8069939417613	28.4345250914093	36.7214836610779
3	19.6512036066935	19.1380996633165	18.4669322495470	23.6590774620397	33.7964963466288	18.5117939561248	14.7148729050441	21.0451735869376	10.8355027090742	21.6916959676152	24.6147166891911	11.4404130535711
4	14.9011023350529	22.3203363090122	28.8096767653967	24.8580917388856	32.808301469407	29.4457530641322	13.1397561782663	14.6835765840117	14.3066516391044	19.8202417026796	27.3659776990870	25.1237167149803
5	14.7035027990525	22.4191566410993	16.7972312634883	33.5431205061432	40.7401536722447	19.9933522785912	19.5062717890226	18.1736175181124	18.7769923814472	20.9382917675926	24.161342593528	17.9532535993795
6	16.3271158357943	37.1699861074845	38.4540980744578	34.627758953482	48.9161526059965	48.8283377287452	15.3942658255417	23.4775274270515	21.6187474990076	24.4239071148667	32.4393333625801	29.1535477822407
7	18.5415637068006	11.6624229003019	28.1621891999029	24.1718246356578	38.9545144908547	17.4933154724764	11.2176892392976	16.6892725762814	8.20577527339446	22.5792721829445	20.4669539116031	16.7200544972428
8	21.0901357930922	24.9086493415410	11.7411053648628	21.5225112788342	22.071690537539	28.6019472070199	9.02680565477415	12.9112502027475	10.3031304404480	17.0454582867188	17.2045920106908	13.9809352111317
9	24.0571812967660	26.2118690570078	19.6522702436132	24.1244302786843	26.3729276335916	35.3588906057551	13.3397938147810	20.1791422851684	21.7869678794806	18.4851574584692	15.6080126707970	20.4021616336381
10	6.81335790364142	11.2766102989703	15.4022593997033	26.3104121790697	12.9915919231791	15.4054467522818	3.45011973007228	14.8905707625429	10.9082346042086	10.0496236283869	20.8193425716766	17.6237807403473
11	15.4264681078096	16.0079080341037	14.4873484482252	25.7123159642379	6.58138985033116	9.08036650405602	13.9028882053775	19.7079752286198	17.0839466028690	8.24359202603114	10.0914102578986	21.5127571909315
12	20.5330925577115	18.5214258728126	14.4768989309372	15.428593932849	28.6095516032218	33.6690911113827	14.4575289820317	9.40728037491125	8.51867580149435	13.1218773952606	21.9423990649383	14.1444027088188
13	29.1818820245017	43.1616748097054	22.1747576084147	28.269755896738	40.828269665099	28.5011621098632	17.0423674981364	19.6592629346673	20.5082810497351	20.633001670462	25.6297916486079	13.0373716791867
14	25.451746154933	25.2068241440189	25.5207389514729	33.5826294650952	43.0903186961678	43.9253125264121	18.8072828180732	19.1307269899288	20.5174867012054	17.6322830274712	22.9481664966547	15.3165973598204
15	6.20186751698586	0.129888682834022	8.75349547349385	21.1146520512223	10.5791220376669	12.1915051152463	5.16989760630992	15.4325505786366	9.00408831519830	12.2210260876114	10.3830490429207	2.78227681103141
16	14.2869148606579	14.7685509180608	13.9010498820427	25.7266547356544	26.2781167691324	11.7697653921888	14.7310033766051	17.5725210135912	15.5081087377929	15.1566435858353	15.6009528499327	13.6597793201745
17	17.7569937699762	9.14174442774569	7.29783763179639	23.1923601819264	26.7055185851402	24.9175112802946	11.7535966184645	13.3861552973338	14.2233064891352	7.07541812074355	9.80523935944932	5.27149797968135
18	20.6352591865779	17.5541431754541	2.98446018242786	22.7706454344669	34.0722447605028	23.1662098013747	8.03287493651604	12.4234338941411	10.7309676010759	19.2697181560674	17.7012282141869	19.7311481204652
19	24.8278707753767	44.0820352253501	31.7450044747448	32.7049094783506	56.9379710494341	59.4272925310407	12.4148876339111	25.6133469321488	17.1199332875051	22.3430575318484	37.6317556337371	33.0726980581716
20	22.6557883383864	43.9942938778691	28.1124972201202	39.9948868875386	50.3046034952922	37.2809492639863	16.0111453878185	29.0069525560521	18.3338208809254	13.0603316448285	15.2134664236412	24.7564983427660
21	23.611147358727	29.3655360443550	17.5008167624253	26.2940323088108	31.3652210859503	32.2783107983752	15.7921171632389	10.8512473652063	11.9442316795800	16.3681217988597	16.6980374413987	15.9719638126372
22	22.095565654919	28.1803855350621	14.7986070953579	46.2572808600119	29.6043047346419	26.5791603577606	16.6560714882363	20.7262230008387	19.3380838660189	19.1662323496326	26.5886260914582	10.9490279319057
23	23.75914016508	27.7114143462899	19.9014091707468	18.6367221582119	27.6200072409285	25.1226085511636	8.80146194388179	17.6443013984930	15.3631427434613	13.5595698231702	16.8478178569506	0.973609452255715
24	31.666172219782	51.5052111663322	34.4688885409641	41.0723664917384	36.2743342456532	30.9008417476613	20.1260502405392	30.8226157774399	26.2563610995893	21.865254179956	29.3427532455366	33.0069114328908
25	18.0067994427674	10.1706816465516	21.2551330266617	31.5014508684708	33.7223778272275	40.7654588612764	13.7705452050393	13.9744636633855	16.4220223576791	10.6688209196101	12.484014311346	23.8056883644391
26	20.3608120153120	27.6035065761908	11.6314943262160	22.0473446747442	37.7060264096624	14.8173614590848	10.3339112230128	21.9795030960047	11.8116530478885	11.6187479400373	18.0996334316509	11.7495883579762
27	14.8184397720786	25.2595741314329	19.4611997663732	19.9160833434138	30.3239866908349	28.8793457022511	13.0755674401909	25.4285937902565	15.4748492977243	13.0749539929755	13.8312767974847	22.3979301622796
28	15.8994398363820	31.0190971598368	7.28097653404329	27.5158563999459	38.5465406311059	15.6728401166903	13.2623915249413	12.7565867241692	11.0704931213137	10.5984740646271	16.1366414145176	10.0594381708091
29	17.0562331296809	16.7287597017141	22.1554489210174	19.5622982596302	21.7656284670425	23.5118343319532	14.7975139684367	13.8942320292287	15.0974481759004	8.41587845323878	22.5690791237146	20.5292377635704
30	21.2263306241916	35.5887566350632	24.7939369337839	31.9843791741554	27.6212135001105	20.3578965697562	19.8048888028016	17.5682678008603	6.88560767576005	27.7015124051476	28.5930690700896	17.5773087458273
31	18.4363894911113	24.9855259984594	38.8690565925799	21.3546830444695	48.0343172550555	33.7290095783755	12.0221687629209	28.675180496294	8.9581137936658	12.5161919211372	27.1974677581566	13.5264588074390
32	24.6169172302371	29.1169189953148	18.3354813326816	32.2924799304563	25.6150665298660	20.7855272466549	13.5635473221239	19.5615995678967	12.736326234367	14.4114307756396	21.4015075247102	10.3434481930749
33	29.8638918060133	45.1370385034135	26.5728991749598	33.6386693017	28.9586510411744	30.2523781103501	19.9387980887073	30.4928887429153	21.6716324131608	24.1090266257121	23.0782723677586	17.4955856846779
34	21.3530096759101	39.4836133939693	27.0731411344858	27.8102622899342	52.7131496598207	47.2420050951253	21.5332861334843	23.9772138953603	18.4555712635409	13.5557611840496	28.6433087853425	27.3582285975716
35	27.3211158863415	26.4440899692332	44.4257985048903	18.2835620144416	21.2291388657627	45.1005494735713	16.1585553421428	20.1600220985866	17.1803186498603	22.5688988291181	29.2742743680735	25.9956449125584
36	17.0446042487808	16.3701479257487	29.6711301500068	20.288863646815	23.0785543196787	9.65323091189279	11.8913449439291	19.3126587233908	3.42644095750097	13.7924245192560	20.0591359489291	13.4150206649208
37	16.1064782230263	5.45875468056759	2.8452788968767	22.3486692003748	22.6161979220518	14.8825963681580	6.80159894248914	8.61764163684883	12.9457208645641	7.15916301818482	18.7944207806440	5.11340574437596
38	19.9182225387352	35.5245936661546	31.1342138455575	19.0494012418568	51.8635372393739	34.5238899973403	17.7672197466955	24.1060916970221	18.2578025519420	22.7338362058891	19.0424488958663	20.0888966057661
39	12.2534753857618	27.6317032944704	15.7529032189658	15.9726757024905	22.2811776639453	35.1193250711136	10.1045175746732	14.4032811044454	11.6764227023013	11.64608808229	12.8693714552643	15.8488293980276
40	19.8405915662988	20.8151273427306	26.0980485891322	36.5236799864752	40.0704430548888	35.7316995383559	17.7821598931933	21.8776968663313	17.1136320964665	11.6569560203109	34.3522051484232	19.1417080649476
41	19.8566011725798	18.2470844540993	12.4699313682918	28.6763089508498	12.9990788014339	12.1809798915455	7.71968741882927	14.9519582706513	5.4690315975895	14.031694157198	17.4156265779735	6.10191551229798
42	15.7099407058679	25.5233960018920	26.0824411121715	22.3482327733797	25.4354041105294	25.5799399192879	6.54875452481281	18.9364501053864	11.0284557413844	13.9220289742553	11.0865934380040	14.020369343047
43	26.7713047697765	20.8378083508222	22.6579366538619	22.2264431456289	45.353601039461	23.2603513237239	18.0249238074281	20.57395597246	18.1844006060429	19.8841259467525	23.0668511856309	13.1678008074761
44	20.6063246808132	17.1476611846788	18.9252838136125	23.2976292075196	33.3537504937829	9.25783328011025	15.2243050075636	11.7792809557202	7.71562793611681	17.3632394463914	14.4542702733566	17.0571660665649
45	20.9237322318512	16.7002763792302	18.8773949759835	26.7003678223602	40.8229688767060	18.7623852346934	14.2356755775198	15.2814881651663	13.0562494893249	15.0383772159116	20.4417614848391	13.7686395015290
46	18.9136581962835	11.7128029883919	18.9547665868907	23.0750383253342	43.6257373956582	22.0165744135217	10.7847706227801	16.2283246071406	15.9007368388710	7.00422357312363	15.9580913268619	10.3182731043226
47	18.3227338269918	32.9322916167817	14.2270105928602	10.1151388204815	17.6670045688264	1.92299271358397	12.7045150093975	11.9283316442406	11.1501476220557	14.0986010190737	3.87988507151398	5.80227743877736
48	25.5896767522611	38.7037872980182	35.8798695614011	27.4838640987038	30.4534450616805	30.0030466492088	12.3955544526392	24.8978722764401	23.1634823353243	20.5554119917016	27.0466703202282	13.8433772718028
49	17.8971935926466	17.9463472394451	20.6925922457440	32.5583761744037	34.2461760924746	37.6570668971672	12.5788425399247	23.3905625627468	24.5380506492546	7.04741958953383	35.3682591893027	22.0080360137797
50	26.6939124038408	32.469000074889	21.1068032812844	15.3235518558991	36.570735439588	16.1525510429045	15.1592536857139	20.5699954800519	17.5311773124661	12.727235415845	28.9778129700884	17.4222691847174
51	22.6059152491663	30.1469616482646	20.6693086560409	29.9130865783494	43.8746862819717	42.8927532730159	20.9443091957481	20.2662248283727	20.6567717103789	21.9565245804493	39.5609629254952	17.8078434057367
52	39.4417181391561	50.7103231267768	37.7104856985974	40.5629484865024	59.4916222134196	30.5929999510335	16.3529343062684	26.9242228952430	24.1486729082758	24.6702885607277	24.8624019975957	28.1746900039266
53	18.9765275463011	12.1052687794777	19.840437198255	14.8682127309357	30.1562992371780	24.5609468372629	7.79823258877686	9.37701694222384	11.6755990376457	10.5840826221647	11.6718682331156	13.5260178083944
54	7.33040392553121	0	11.5070365721025	24.0447018724479	19.9112645079297	15.1221342002791	2.14956495872818	10.3593980950094	12.7325067712913	8.76752708985336	14.1978623514607	12.0102605509396
55	23.5487739905797	22.8701772488588	11.8310872978731	33.883647876598	35.9634421157791	23.3131104202124	17.1867477555813	22.687007352872	15.6965913289751	22.2988308422879	28.4120859452021	21.5403009543057
56	22.9648227041439	48.4463250138466	44.2406322205663	37.523257239384	56.9683527614865	49.0072159813723	17.7922027600151	24.9613513681407	30.7467094917261	23.5729891934315	27.6115747205701	32.0741671364257
57	24.3015449692978	25.1031319763382	18.7036946525937	35.5540486398104	33.0454617231262	21.8244703189477	15.3757705935381	14.2457909521858	8.6926075972824	17.2715661570376	13.2774586128595	10.9831796676282
58	26.4872441254275	39.8815212780365	20.7874240382752	36.8279525036603	56.4022027076678	39.1528803591829	18.7033139221647	20.7843730501789	18.0126411829790	14.035196027893	26.0847733992406	33.1951707404933
59	22.3890477821739	34.7356851152046	18.3577121917851	30.6271793383185	47.5333451317602	28.3457097263256	16.9342159820365	25.0015486618011	10.9891123382954	26.7728889369454	22.2165599844357	9.96571155309638
60	22.1396962308523	24.5671970138758	17.9634707618419	30.1108999546141	43.0691329676874	33.4258319546907	10.5710462622183	13.1654973165273	17.1291748684148	18.5810036417321	21.3122190513895	9.94256301400438
61	19.7085307886338	25.3869471330863	25.1631319928917	15.7308133415534	25.5522450181011	38.9215044615224	14.3404869600182	17.1099346896204	22.0642018254956	12.1220185429114	23.8831933919957	11.5015111988715
62	32.9011529901862	35.9019477201402	23.4188469833505	27.9893525690378	52.0238703463191	39.1446980800643	16.7401705404651	21.2513263455018	13.8438364525771	18.2111583948896	34.087527889891	28.662835915801
63	17.8644146510324	37.7665008194487	21.0391137305439	20.3954988376074	44.8197877816536	24.2715900679338	12.9930673165889	24.4243443645762	14.6403600828981	15.9349787055478	26.4217029333968	21.1778282505207
64	20.9515302311857	27.3450372990079	9.55510535786598	27.8779698980099	26.586416261206	9.22292343106142	20.4085355389041	24.2384423739284	16.8030914420639	25.1055463245656	22.8949602212738	16.4363717012019
65	19.4488241720068	21.6422750652800	16.4417921727821	22.9279044353380	22.9990453631039	23.4783965732279	10.7069730638181	15.0427167366208	13.4048471190087	16.5942721701199	15.9989976546337	15.2120638870530
66	19.7290733176472	32.2980641206549	13.9996904570403	22.6777906857927	27.1062654105975	21.0614293894218	13.6755997650594	23.0928840754822	12.524898500688	18.2679347451195	24.7595435929109	33.4227276228629
67	16.2946927717416	27.8558727450438	8.1678545997529	23.6165954477867	34.6318132272508	28.8183505509909	15.8313653612745	16.8519933729235	24.2378582666121	18.3800145831569	21.247605348688	12.0736852336524
68	15.9375330016274	29.6468603440897	20.3832234459079	24.6780283613844	45.9145774331603	37.2309337690509	16.1034642353985	17.2786353192680	20.943114169197	19.0405731740053	23.2739624443966	18.5147143705580
69	10.3352790967648	22.9034324839559	29.1034116020053	24.2207289355299	22.1216582905308	26.7580078751274	12.9640223003265	14.5555592899887	14.3425641760224	17.1283420226705	15.6269254565585	23.4475352145725
70	16.3346332364259	4.01544886224032	20.7423106169118	18.3565022683199	15.1587678567026	12.3080241557629	12.8949237700198	9.53857388946117	6.70004304934537	14.8679631788874	19.2523788476672	8.3100951294417
71	11.8751581838086	19.9261197479125	29.1705915985149	20.3176204249668	25.5051615611435	21.1461276158104	18.5787699663952	21.3074738698851	16.8656944027245	13.6148662657898	13.2203330243802	10.2605493385148
72	23.1706300807923	12.9024544394159	31.9748902415656	12.6078047452200	14.4759207731819	17.7822489517505	17.0905219139352	14.9953831906013	10.4844826201129	7.31410787550988	12.0462183281277	22.9362432090124
73	28.3822331977355	25.7521486796265	3.94314256285814	29.7371579033522	24.0063134893471	23.1674556232561	19.5141808465111	25.5025951672581	15.2243659028582	18.8046835846010	27.4122857315893	1.87808506944643
74	14.1591907736626	11.4133803235751	18.3440654362770	16.7043568415567	24.4466045572233	23.7686575411171	12.3862516278347	6.75780579435439	14.2520951571012	6.49867986983257	13.0764591684880	11.8591842787016
75	20.0632542618083	37.9252961700715	35.7684875110569	31.6609485328556	47.6770856943521	32.5244039297703	18.1612164874861	30.789370007587	16.7047696469852	13.6864386409547	29.5966685437643	28.1616290894115
76	11.6993217239824	20.5716489337452	25.4803409115666	24.9224907363837	45.0430037176331	20.1629331126739	13.2575773169586	20.2111475843841	16.2857154015567	15.1852324915541	20.8905119079704	10.1030697405304
77	23.6012293759751	26.3202776821525	29.6338551003819	18.6716925201215	39.9077062612269	29.373538506157	14.7506259735290	22.6004310806594	13.2668212396010	15.2211551702791	15.0042623150505	17.8586046327404
78	18.3113922740368	27.8035233972691	31.4856965096964	34.8968950766969	29.2508772630205	29.1752449513065	11.4988715799949	22.1179136623007	17.7223738433184	20.3595875856270	17.9424671318889	20.9663955825947
79	30.0107854099221	41.9190690980063	11.3286383454186	19.1162328594111	45.8534792081864	14.1879003094456	18.0600224916835	20.6113469078153	18.0036421556339	21.6472243350016	29.6027895661176	8.21158837772191
80	13.0035190213358	23.2519539507661	23.7147751243935	25.2356919193865	36.0720052370434	35.5074430359720	15.2425391537189	11.7825128820326	14.2148347796950	17.0285380640424	22.1252435047311	18.1890777240014
81	27.6168523581213	27.6270081770706	15.8684459554523	28.1473771530702	47.4697439054123	20.6002806170274	15.2013440750071	21.5850462253905	11.9217546989191	16.9352159886687	29.7194490955088	10.9398770359830
82	23.7341678561186	24.4939198597126	21.2076363994083	24.6127119486044	30.0415074588461	23.8252709730653	13.5343594363661	16.7684300750849	6.36350037022028	12.0685577752043	8.03110399083078	21.1868068482036
83	21.0375252193821	0.0110640771359520	11.8636219887842	17.4648568568267	25.9701072126764	18.8902972830847	10.0451648239531	10.7139136634975	0	11.6920312326322	13.1492411119347	6.60437555476181
84	17.7070338252597	7.46566590207832	9.2961561352468	21.2297549967428	21.8997314628088	5.0395257575042	9.57330982788787	1.84009467806747	8.08133376583097	8.85656134310265	13.2092636331532	15.3110470573398
85	23.6602894417457	33.4685339088852	14.949402094378	36.0924433026381	29.8804694589156	21.3533913728174	21.7941721143572	18.0046707470117	18.9369491459234	15.0998587514706	28.1330064340192	22.3974477982473
86	32.7379860610073	45.7035419177868	34.5184316365443	46.0063018079655	48.827823325847	45.8918325523061	22.5596000196993	24.1431767808959	20.5117351801833	13.5169082112677	39.9228241110654	31.4879985126754
87	7.46704080695742	13.0122979812411	15.4564718807910	8.08633840906505	25.7689159525325	19.3797835599423	7.95613424123202	12.5935991924224	5.7395336121546	10.5608299616095	16.2638789015067	13.7272494228032
88	21.1812415380392	25.1175088779007	13.2474494756797	17.9632989524722	38.2855350191442	16.5575355452021	16.5346406347765	27.738014473847	13.4196890952800	17.4069429270694	27.3853442750146	16.8499930832915
89	32.9893475031456	34.8702637122107	37.360192655429	28.5565709055212	38.0606343826614	45.3547412153563	20.1966675727568	25.4419174092295	29.0530905788281	21.2172033897505	35.4429666131773	33.6325918342349
90	21.7591189041444	37.8781325773763	20.7170997646782	39.1427126007138	30.4029234879612	22.1755712110340	13.4465316207189	12.1833981391493	13.0510387447913	14.1571759926770	13.0475199599966	9.43800624264535
91	31.1075093187681	38.9553648154299	19.2096402817339	32.4692136301378	32.1383468735075	61.4479509848054	15.8089218764644	23.7498356911801	17.6520832225069	18.2535536424441	15.3464942179627	21.4543468959061
92	10.0368630971754	31.5035998001317	21.170130798971	26.8877771894217	40.8566921811451	40.0677995411099	11.6879060655218	16.2971971345414	15.7757792918553	7.28439244931456	20.7561698527694	21.1195136794063
93	13.9397101003923	28.7950441277133	25.1142545189785	26.7876819663862	47.4433132281041	23.1622530365597	17.2817671646523	15.4280863646443	14.0269576073403	17.4720801805232	30.1712845945674	16.9167759652292
94	12.9451447967137	7.66588442135636	10.3333645709236	10.0572095565545	11.2307099019758	8.41600382992963	9.13980136592903	9.28183678880987	8.31408338716207	6.34799090369564	14.0558728415682	11.6049817184099
95	14.376910469631	17.2516858182847	16.6133233021498	18.0771310292836	15.1669527153399	13.2496580777972	9.83598461887506	9.49711903697134	19.4959333537631	10.2033024375269	14.7629099162747	24.2600147648202
96	23.284052650258	29.0712001726787	25.0847378124863	20.1412884504123	45.7838920194702	19.4756534946720	16.1013028719419	19.0619029801103	12.0024883553193	16.8797521504007	21.4759329800646	14.9014077987270
97	23.2758893593368	26.7442876705975	19.7185341782487	21.343218464862	44.9236085526604	15.1121609237945	13.5278702184813	30.2842743467294	14.4607684077750	16.0436456846830	21.1640168983017	22.6871639259808
98	20.8294433721709	38.9354025547462	30.642439755831	25.0284730871304	47.524529959646	35.4824679977651	15.8503306471597	18.6648677732919	31.686761144998	13.8555849066739	29.9224191463641	26.7062474428973
99	18.4740561049889	41.0544498206351	25.4782613940125	30.9467495366737	43.2102014088766	38.7321983270187	20.5612464851592	25.5407618238387	15.7739905384772	18.2501582017110	18.9197160846275	25.3771025237516
100	15.5906051398314	39.4027684284383	32.6535748055729	39.9967957195121	29.7429122264187	22.8874678783137	14.8075210373267	18.1318281954166	15.4433422445885	13.3342567947806	15.8542515261563	17.0644170639478
101	29.2352005128352	32.6064188800129	11.4421669664608	21.2991592669066	45.4804747262634	37.3313440718796	17.4779982147424	30.9619323469920	23.3800723217084	16.1887701481021	34.2223766836383	15.4213704226178
102	16.4552972421804	17.9992518714336	18.4725989852013	25.9539402319212	46.2678384568066	13.1626479444814	14.3567765796763	5.86979335135021	13.8847422070425	19.2613644553802	15.9885138212743	14.1820888086638
103	23.9243687110895	42.4548807255886	29.5912342599624	24.1643047108072	35.4810084203851	47.1520485039511	11.6634225939693	18.3358172167211	23.3122196224742	18.4643728478382	30.3836029213573	10.2481546055345
104	12.0772108988374	11.4974490734679	28.8599451440759	15.0649818550668	31.1514599122576	4.78668822845825	11.8706034515348	13.6405303552471	12.3477013011551	16.4633950877875	25.7444687977441	12.2575173241031
105	19.647410066957	22.1972198286799	14.9637985175527	23.7317608003727	28.8961537308498	30.7908823700074	15.4027687954829	20.1479599645014	5.80074825245718	20.4280807621911	27.5213084336245	12.3282683775345
106	22.3266438972430	25.0006092152692	18.5239465245921	12.1867647242281	37.0989033036126	15.6528513609428	9.62960397682982	15.1401664295435	17.5800331401707	15.4412911769776	18.6124307828820	6.48140264006364
107	17.577675986695	38.5972569060068	40.8100304896666	26.0095814597955	53.3773800244299	35.7856655485628	12.7897289182307	21.2969761624023	18.4590021413090	16.2136547814624	27.7926753721602	28.1760376812521
108	17.977917406413	37.6083978005576	20.3229502118197	31.2741243848538	38.4968833210971	49.0132017823634	13.3767784317036	23.3094542688316	20.5918701620801	16.9325452660186	26.8807028002979	23.6149390573887
109	25.6598021027975	31.1027269728361	30.5792314861295	32.2115517727116	43.1282614449216	34.6347226974783	14.5893437079839	25.4471660559533	16.3268883768938	22.7878613564978	31.8335051042206	16.8105127501586
110	19.5647165957066	41.1781808332214	26.6134450251738	23.8327564222562	42.9717209618738	42.005884829401	19.2283264085275	15.8737447543017	22.1679403184945	21.7968749503402	27.0958990952246	30.6040658769133
111	22.1934113031775	36.7327383940748	33.6124278661526	31.0271036220955	50.7573570515247	36.9102714872443	19.3950516324960	18.4856414170163	21.2932859030251	15.5761578796346	28.3502121252442	25.2419987315754
112	16.2917422910574	29.8283704999698	22.0402913058049	33.7390913892412	38.3271695976052	26.0916905300065	15.5258734218052	17.0618406339926	9.84004460016307	16.5666209577378	17.3598551072269	14.8887537671969
113	17.4814427097483	23.5008192467756	26.4568524225434	20.5265917162315	37.1486748089551	21.4252807168281	19.1946283156842	19.8713125225578	19.7518551197274	14.9101916089932	27.0485048810177	19.6623344431066
114	15.9760441223971	11.8795704575192	7.18884705731507	27.8794406805737	31.5284519276949	16.5058715047944	12.2818492743157	12.6316107212290	17.7276985901808	18.7837217615133	16.4928545505768	13.6123315005412
115	16.0430140326292	30.4919858327329	23.6872814852116	21.1676869109792	42.3222875758742	39.221642911298	15.3763118980325	20.9924287879816	20.5824512102296	13.2286347217228	23.5768085568343	22.6808323361998
116	31.1405644076979	51.0272369432560	29.0473106871446	36.1369512998224	54.4032924856659	46.1841111775803	16.8019644665603	17.3268470459622	22.0468316865428	17.7693932352232	24.5776128013937	31.4038215463208
117	34.0552024859121	34.6364917381017	20.4613512908578	34.9493242967991	51.5081447899531	34.2003983871791	24.3009539408342	32.0645433571972	15.3505328102714	19.7171593020297	20.5737511917389	20.0602125317079
118	22.810338699523	42.2010101530582	25.2462532513512	25.0298827595722	38.6524268446021	36.4422471640151	15.9609716845862	17.0146520139428	20.1496391099007	12.0657051490628	23.3744103033104	33.6165630928098
119	20.7131722448391	25.6909344826472	23.6736284500152	33.9568178528862	20.4842548259602	26.8170620254087	10.7218662891791	18.5151990674433	11.1376981243600	18.4729341044016	13.2860338777215	17.8247188198469
120	26.3656211856579	24.7423232067612	34.9366201745192	22.9058159944313	36.0022655729094	35.1765953487105	6.29520393178327	20.4489753903707	23.6299959688531	10.8013133671418	24.8364702773871	35.4214318339126
121	18.0543969465700	17.4933216919926	11.6897451503193	4.57765573147656	37.8674303843906	12.2650474897621	10.5661644585457	11.4750697232020	17.0860617899894	13.4533957891645	21.7121016596129	11.8190501859265
122	14.6271099876217	25.7027125807047	38.2292402073207	24.0824652879612	35.6954953665455	26.8158205236133	20.2942986686912	15.3467911761952	22.7701680013094	14.3120569008755	22.0624900024613	23.8624564066929
123	21.5863990027132	35.2747322327983	21.4169896056116	30.6576576395777	26.568245305862	25.6949341029931	15.8945704377100	22.3584676549657	15.5650970293238	15.2936361825760	10.4437824814050	7.82145928692321
124	17.5671696880249	27.0668951587257	17.9707930957197	24.6548424194637	59.5561640863212	25.3464572578153	14.6086488526196	14.6198571943437	12.7780706503720	8.27045682527579	22.3533634527014	13.8253535133060
125	22.5909288062567	34.3977972615738	20.1535277155573	28.8990052897398	35.642133352377	36.3483366337999	13.2176632152482	34.0649509091276	22.4285918915738	19.5534526566566	26.2187260053028	20.1901953848188
126	13.2918011735156	26.0851168085658	22.1320106543799	20.6645993592863	22.7521213454169	26.0966470983647	10.7972448220988	17.7931343620462	12.8876445304976	9.2952043029763	22.4723615758705	16.3943334541097
127	10.6117758140167	24.4037127704032	20.6073951916524	11.1645087807126	39.5875436728729	19.4650190852086	11.6812799545995	21.0309000148011	13.6679782236808	14.8275507465682	17.1132205768590	15.7798477144643
128	27.450299101842	27.6564691823832	15.8784275906673	30.6661866205253	34.0325365841511	22.5040849477652	22.7689867015380	15.5580279449763	4.10818719731134	17.0618633767484	28.4454964464417	17.0483632230468
129	26.7707853395744	25.5692752916403	32.5022884091248	23.8701064835507	31.0914771804038	34.033945183857	12.0623060735196	20.4216637559993	8.24985999471671	8.3472640624002	18.5909424384793	27.0994688154705
130	16.8418248157724	11.7596555653168	13.8518398130978	13.5196396050467	28.3074069867142	20.7116231909602	8.78796403145485	2.66985078208493	6.20111682990824	11.7098063578614	12.9983535051062	10.5967161803981
131	15.7147870480458	22.2074700898045	27.1854653391435	23.4331350153664	29.2244622908853	21.2456257687220	10.7222637225453	22.4530649622381	11.7533143780343	16.8692656090982	18.2990298469241	18.7395116054075
132	18.9769086001504	35.9641809624435	29.1710434200866	32.5449620922891	46.2473357374493	26.7945457320341	14.7625592399297	26.9532754696020	23.6208548574887	16.9645984873821	30.2483229245513	25.1299784161614
133	24.7169567648563	39.250590534472	26.1063878595042	27.9989403955745	43.1389285742011	29.4886086970762	16.3561400427777	20.3666659490577	19.1862725620510	25.7388195391964	17.4139719490995	10.8596338006947
134	31.4542089037497	26.0446028965144	22.2869268853846	35.5039609669119	44.2133226586086	14.5597187687229	14.7729443441983	22.7913177540023	19.6383515049133	18.3349727697960	30.1510189743383	22.2405702501168
135	12.1192977156277	21.7148263068182	20.1923178948738	21.5661835432746	25.025586399311	16.8805674049354	15.08142078334	16.8465491147882	8.86986904950742	20.2193539347908	29.017467860418	6.22053128169336
136	25.7404443003440	26.421739059369	23.9353943483703	23.2724843512207	27.5029525390566	17.2265339771729	15.2030535072401	22.7056456944073	8.43271795128016	9.93778770068387	9.08849985799182	20.3355836139026
137	27.7922941607628	50.1625326218579	23.6112807022969	32.6964433377540	30.773464159325	20.6302143212977	17.4145255903585	25.5524259058132	23.2403916247930	27.3704033625041	23.183003419766	22.1352489979287
138	8.8505779050946	15.4594841365066	6.78634897270156	16.5755576990640	17.4168269749305	15.5293384008646	4.11162013211643	18.5665621680857	21.3251801439824	11.2721955678606	19.1085710878237	23.3703114510382
139	18.6767095584099	32.1442879918041	17.5434087862130	34.1804040118637	41.5792229103679	16.8454590908040	12.4296046523196	21.6798864859417	16.0056371412178	20.6808784393543	16.0775469987983	20.0948943632229
140	17.5494305089446	22.4661040505155	22.8776255878084	9.15302981383222	33.5634765098221	16.8052447024743	9.84188302247153	7.6680058338939	15.6909616299149	13.6387021453661	18.1199720827161	18.2408078857732
141	23.106988599317	34.6784260647451	22.4878464030008	30.6570954956402	24.9037376200893	36.4677647221192	12.1040811173575	22.7770967639446	19.7165876544610	17.1754973411611	24.3326373787183	15.9516098872317
142	13.3332106917701	0	11.5174223450239	7.3402906758153	9.03303905669647	6.18165785375814	5.86646088604447	3.25125294482033	12.1876043269655	8.55472036103843	10.7021504037894	11.4514239699485
143	23.3951014263604	25.1872084161203	27.9206507463868	24.7328314088963	35.9508040836365	21.3434211359165	12.6781554908038	16.2910470622788	11.7373292685784	10.4495571451825	22.9949925923996	13.7440695135023
144	23.5568696511103	35.4662065170277	38.4157470589754	23.3360355512801	40.1901819532334	49.8216330749894	13.3157990707601	21.1157515266627	20.283564650541	14.4062812275814	25.2699264563747	21.5307806213925
145	20.7385791303253	37.4392107342257	24.3091240614359	25.9857131974073	28.6536414844814	16.9831875240790	11.8173675050816	28.4635114392555	15.0306703127150	23.4723205604636	25.2937121318947	20.6125537542597
146	28.5328104605119	36.0531766522975	42.2797520792473	36.0896115349095	51.256539649433	39.2563550632382	18.7811473665251	27.3887847010750	10.9135612830565	18.5247574176223	10.7726786268483	28.1531961126060
147	13.3942310598399	38.7000799219133	26.9645412819361	28.0998075656151	42.9632299821623	43.695683084881	19.4344768403925	19.0589435538441	16.9446997249236	13.8395789089218	24.4114506217069	14.7891414229222
148	31.7325607098805	59.1054157160593	48.3297268366699	44.484823229488	58.1058251130987	55.1991870420418	16.8704216655675	33.6916288702599	26.1585740975782	28.7746835632082	42.2052911395097	31.6209902473563
149	13.3612635786854	17.3686649940745	14.1080284747837	17.8561364927725	22.0978763302651	28.6200944857913	7.85316373265518	14.6990167203987	12.5658812410178	9.1613052016038	19.0542894087677	23.050645273151
150	20.1796087260301	34.6893209220754	22.2984517565815	22.8081827600171	27.3777709013586	39.0752135537674	17.8550971767022	15.9762566842398	23.9537142975816	20.144993490908	26.7661498040291	15.5305870928512
151	13.9168561290112	11.2446380053953	8.22733215914275	9.32958987596013	31.0763982556552	7.762898705892	6.97811876742444	9.6215197417574	10.0661544657376	6.42712755685713	17.3330467783293	12.4479187144016
152	30.8882110441290	30.8534125962012	24.6674610511552	30.8831033423081	48.9988125641793	49.9524727951784	15.0846557183738	30.8424441763115	23.0517268664236	23.7023396832491	23.1508882262963	16.0537391970962
153	20.0061642767401	34.2241560145557	15.1396820650661	28.5995322511643	32.1617973969911	33.8353215992972	20.064668789453	13.9061466483607	24.6562901160883	20.0793691196413	21.4988433773781	13.1858149963340
154	20.2963857615913	26.5424789846601	20.3078616038756	28.9680079236654	36.896679571884	45.4302479556753	13.5520845082632	8.96960788552889	18.4316376210978	15.6900622433980	31.6906164566558	19.6848511517515
155	10.4604963977898	12.1578848851320	12.0865374138518	5.01094426846164	28.296325762344	25.2953353740896	11.9859006499174	7.54056996552171	5.7920812420571	6.38894745136024	4.83953259432772	2.73795653749538
156	25.0060532051962	48.2595648724403	33.4378668425503	37.997677152198	57.7682580737211	38.8062779971207	24.4484464897723	35.7371089741831	18.8265499731973	25.3204111050930	37.1902759475043	25.4065921425471
157	22.8302125111506	43.843101094463	25.4819907457803	39.2609237959405	45.3201072014271	36.8874605718863	15.6180189730225	28.8405515442680	16.7723618676614	18.340804104786	31.0298861125247	19.8126120998609
158	8.84300824623568	9.17997554121038	19.3660081345567	19.0247806166027	28.2070327093933	28.6948770155055	6.08870795083908	15.8717872940595	9.39421284091234	12.5250872155597	11.3711200564047	16.7889235295739
159	14.6640126350168	30.1254245743084	30.1824178523637	24.0643902141916	25.7910927275688	36.4876599757600	15.6035912291329	17.341245732671	8.18140728832304	18.5710496661688	24.3364894556672	23.212504851707
160	20.1370405878184	49.0294459113921	17.2854780388401	41.4099633531296	40.796543663849	37.3248851633265	23.576522673828	27.6588904360358	7.4775895567312	18.4394052110623	30.5140592748757	20.1413484953617
161	15.8141297614294	23.3604465286902	11.5830069479678	18.7603648232757	44.7505379418706	1.59108118229305	10.9935962142730	7.3917054484368	9.66791183762072	8.461593107589	28.3281154531037	13.1278682229611
162	24.6128419659754	21.6299960619271	19.7032986474981	32.1871027108000	32.1521455573438	20.7999076794804	10.5133800544923	15.5215647271190	4.90037733108295	14.2912694113955	16.0243293923792	8.12869989262762
163	40.17931815601	58.1398045970111	36.9700086873536	41.5775794750204	58.3942171631061	35.8806145269541	19.8193035330191	30.2732828247169	34.2452484286816	19.5255641822373	34.4609562382723	33.155940913668
164	14.6593248733548	24.1398077610972	24.8443898824879	25.5288670720758	28.8087009177102	22.6349453789028	9.55087532089393	22.7019852863678	10.2215303567507	11.8194683235611	28.1624140469725	7.69982298050219
165	14.0181244156901	14.5686523827696	36.3029770432381	31.1237028550382	54.5573585816751	35.3309003426677	8.48946475494978	15.6167433919190	17.1868699644000	15.8231586680025	25.3901558368071	25.9001193927528
166	12.5403600482453	18.2739159374650	17.1101477503509	16.6916522895604	36.0744343559938	22.8868777730654	8.1570599652106	12.3459878987127	3.77790966099689	4.4232295021928	13.3499626073269	5.2035809783677
167	15.8379113761053	17.0353994387323	19.0061746697592	20.0254180986867	4.69194474387873	23.4896637836682	3.96520526799055	8.00598637595867	13.7801062795633	8.25685629697234	8.96610312726288	2.37829459993440
168	21.6893667359242	23.7803278942274	28.5305323296968	29.6540967958179	37.5041219007731	19.0723935892680	17.7785580903687	18.6809081054953	12.2968774522334	15.8297436136557	21.7274930281858	20.843171106835
169	11.6388563059434	18.1070362272235	26.2793607573218	21.4426379102374	33.735004186354	34.6881498031553	13.2260059828141	15.7030283930399	11.9175862387146	12.8905937527961	21.6163641110880	21.6708317463048
170	9.90769764387031	13.5149183610275	24.3601349086692	13.0060008150662	14.7621187873973	5.6621884427174	13.707568448891	14.5241904036128	5.40512790858062	11.4176870881522	10.7404812218813	4.61851152775302
171	12.6317406089894	7.8050926722483	9.24974212362178	2.34137261752313	20.5386734032596	12.1896067336555	5.46255157748361	3.32456562171408	12.1875707868161	14.0017431228635	8.14379372095214	5.38972896984706
172	18.3403881285897	22.8738658845063	14.5698796930657	36.6107257572494	29.9750187647294	27.2323346783796	16.1111283221906	14.9363367414084	7.63228910246097	15.9968125534014	23.4282593003487	13.191987261564
173	29.4337123986365	30.6518987350436	36.318893750469	33.0905304440679	34.4579408517047	40.3755723644168	16.4788671513978	29.5345455579253	23.478430368215	25.8022992850265	21.5307412132861	25.2902047061880
174	12.8347957985006	20.0576918167479	22.9023889156162	16.4540244704749	43.8829441416265	29.9150894280389	14.5241616248479	16.2768536706929	21.0106807055438	11.9233694962894	21.5725939990437	30.2546900927928
175	16.0203545879065	6.66848615740022	17.8909047963533	29.790299867636	9.32828049028766	32.1031545457992	6.82881589678081	9.37502773622043	7.00225303436064	12.4814916452342	23.8798153559258	14.9523227760435
176	21.9340103517565	54.7119440449393	34.1497541050664	27.7701573899972	54.3359218710974	53.5208720555208	17.1889025847791	26.5706670005996	26.8879111193629	20.5996200064553	27.3854416898312	27.3731718665533
177	22.2308948463278	11.0045107935925	20.6616073075606	26.5743864520948	28.7317188558223	27.0072284364069	16.0124887840708	13.1129914038729	12.2140960003402	13.8973406889680	24.4541651842056	15.6393417103353
178	18.5139848173738	32.9176863428882	34.4276183831683	17.8464684823146	31.4992015850527	44.4531285229612	13.5525701352665	16.1114113803149	20.1162626905214	10.8347630336104	32.5455977644641	19.378484357701
179	18.6180001116204	25.9242208736271	23.6400212293113	30.6592899645303	47.2588247325173	25.9708137904904	14.9570645151840	19.7829636470745	19.8368777282134	15.5405733659243	27.0139356064441	27.2359755420547
180	27.1703999933396	28.0479531694225	9.83792884350947	45.3251021814093	39.1236581846614	25.1312263032926	20.9297309262976	23.3246805203179	17.3210857649579	14.5208890797379	26.4163391850625	22.8279602112060
181	24.2135030469957	30.8444041273709	18.0207538600986	23.8518310402001	22.8861852571019	31.7948331406190	20.7686784262156	24.9378722204541	13.0716164326844	14.9592711045641	28.4104719005756	8.15664096045735
182	9.49006447775323	19.0576612951722	13.7120200402825	31.7165146849896	27.0484524664089	10.1403784596670	8.17103347694067	6.57460939817909	2.05142210908234	12.3744638089318	18.1386243328772	21.2623476817009
183	20.3277288536589	26.9453139254961	26.3136631442289	19.2812941538052	28.4164520005283	14.4683029676293	8.83553201904428	18.1143837802800	16.2271018691521	16.5325872199	15.3464306822398	9.2796448555588
184	17.4712994577843	19.1172827577113	21.8954009667526	29.0175365744328	48.3335705361503	26.0737601964427	13.2668637831713	6.04742639069384	11.7491060424918	12.7349697632131	28.1492343208206	17.1986677410263
185	15.4623779961819	18.9396317366969	21.2130793913099	18.3816099088964	26.5556209899514	23.9513977822677	12.3558997163207	27.6655927199266	15.6617509947257	10.3796808039555	23.8567066895998	23.2101448492528
186	20.8621140670227	5.01523421253225	4.26001646715940	21.0048948711982	9.4623735852353	23.3089908622417	4.32593497439943	4.36074676222144	17.6985422810641	10.6033218633151	13.4488871155057	6.61801231641652
187	24.9042710770845	28.2142123021063	28.9635064439127	31.7767790007907	43.1403647066228	38.0749460331868	15.617864161729	24.2930997438592	13.9697818247574	13.8490214366399	21.4769807228618	16.5406250674492
188	18.5347129294738	11.7767282146738	5.64306227682339	19.1437135511043	28.3246491476701	13.0254846659136	12.9328216291711	2.63160601321023	14.6762579009637	16.7977472260867	14.0163620939661	8.50102562662407
189	31.2949713078308	34.3140119953249	26.7056831342632	26.6506041056003	40.9960419544884	36.0146987505247	16.6406161351659	20.4725413882279	18.4994292261511	11.7026902825554	25.7153899522912	13.5073085539751
190	24.2819965790082	36.6374058411765	24.7540789036781	21.5892800621177	29.9127906211213	24.7348694785408	19.6501568309465	13.8794668107866	16.7001407603936	18.9367291604071	32.1931227384681	26.3557926930614
191	18.2827099842331	29.7484336952498	12.908957060213	25.4480001853849	30.0153238803678	34.073744247845	17.9096482488578	21.8467634884487	15.3613245214466	15.4806691516666	13.8252526767806	16.0477806943883
192	19.7302402149027	18.5787223399338	25.8454227559292	23.4779831846929	24.1597351651851	2.18883978091885	14.946542138625	21.4253117661101	14.7676796019258	18.4463063529263	24.3618699643367	34.3207102468758
193	26.8138462908143	39.5709625624051	58.3700616599228	41.9976515091622	53.7813715230182	52.0439200245479	18.1789250395805	32.2099089466766	28.0352991864321	18.4912502367394	37.8686936604505	34.261083817511
194	32.2733182139782	27.9037711788325	24.8037356494623	26.2868367310320	48.4442244867639	35.5112170930847	10.0973630231641	20.5473954895849	18.9537974468805	15.0923606340681	24.3947085849448	20.4511363316453
195	13.6953541866412	11.7925978553557	21.5347368160349	22.5002207904043	13.2963634899061	6.92315213063387	2.44969565940947	7.4845116440692	12.8565275659741	7.30626260644687	18.5028119395815	12.4299817411965
196	19.4879576844283	28.4170385805471	29.2607738051749	20.7027399176343	55.5282620198835	7.59738602572317	9.92572291892053	17.9859209889314	16.2254179090080	12.2648655249992	19.3851714763692	9.26134583552471
197	16.9469026114994	35.7952060980959	11.8235978290718	19.3730124833826	24.9613806739457	27.3278715708616	14.0247731519959	19.3051374804664	10.5980502495687	20.3423875880499	20.7103532146765	16.2136069386695
198	15.5003606581347	20.8696316049032	8.85016469821532	25.6119934464652	5.4417132622341	13.4106488400087	10.9347102303505	16.6247551709901	5.6409282467351	15.1229826481042	24.2185657897045	18.4745829858983
199	14.1950626837628	21.3809375125456	19.4500853624254	22.7759262172176	50.1071703438839	31.1169390185434	11.0130903368487	15.6859119009855	19.1598244197679	10.8892039495773	15.3419390343029	18.5235525925002
200	7.17065102358903	8.40436059881505	3.60663532123695	0	27.350812296213	26.6935893823126	9.76285841926734	16.6803013914556	9.05036680654489	8.2256770039573	5.00611729761424	4.92628325488817
