# Supplementary material for: Simulated data from a genotype-to-phenotype crop growth model for pepper
Source: Data Brief. 2021 May 11;36:107119. doi: 10.1016/j.dib.2021.107119 (PMC8165395; doi:10.1016/j.dib.2021.107119)
Supplement: Supplementary file 1 [file mmc1.zip › Full 100 GxE datasets/100 -- h2 = 0.5/-994167530 200 0.64 0.48 0.64 0.95 0.8 11 GxEyield.csv]

	NL1-15	NL1-20	NL1-25	NL5-15	NL5-20	NL5-25	SP1-15	SP1-20	SP1-25	SP5-15	SP5-20	SP5-25
1	16.8282972037109	29.6635326648825	10.2636072523980	30.5352999204662	30.178894959423	21.1303333380789	12.4263606402301	22.1436003089711	16.4409542860070	20.5094909060666	25.7205557492956	25.1464065786791
2	19.1176479776858	0	12.3190881858659	15.0995997514039	34.251670594819	20.1198616510532	11.4192603829933	16.3168668800489	12.6146196748877	10.0624748653884	14.6148521342301	8.92525834241373
3	27.1126619636055	39.849216207115	47.3824751094913	35.6530593065736	58.0470084635257	52.4273779237002	16.6941137502608	32.4464513166281	19.2289404798302	24.8972237871223	38.5675816337271	40.0008505721883
4	24.1361312246067	20.9951371353483	26.6173865570645	36.8089081603533	48.9400736396713	27.3295913842993	14.3292221915346	15.9803114012502	11.2644059992841	18.8513542588296	17.2521816962485	20.3698664391402
5	23.9846448080357	32.7128293868166	27.9133647320603	34.395591943745	46.5187810644565	44.8378357447963	13.2888427750953	22.1410866073934	16.0100538643196	22.7793066465860	31.1964791452160	22.1209781098780
6	15.8173432127856	24.610157781853	25.9772826345369	21.2227208264332	28.2763816222806	29.5105418078037	14.1295112918433	13.1206723565574	18.7223581388945	3.15905036163087	18.0261850389602	6.92289702103072
7	13.6118663955842	21.3822588484761	10.3548200151226	29.1796235858783	11.5970393673954	17.4918474597335	10.7931060270103	24.2872609491201	15.9391281482105	19.4797703973660	19.7953870768968	13.4938659585358
8	20.1581283663186	25.3940173775153	17.8078116776404	25.7546362586538	36.4110005315963	29.9241849318421	22.1882003189246	22.9691844639342	12.3633799330107	15.1187403845744	13.5602067436281	19.2417086390675
9	19.0855927779867	6.98976409192508	7.73745565964235	16.6682519189656	28.2236499891692	28.4600322248334	6.17244953527813	7.986711712021	4.59222240150954	6.99734826270338	8.64323465351721	11.0180075086595
10	28.6305761540930	36.5279205857578	17.0924296117379	29.8781742757531	27.9079846383006	34.4860108478034	18.9595718594620	27.0949306977606	17.5204357401523	21.2497971577202	23.0200173912115	21.263773918817
11	9.11874802933719	13.9859540688787	9.39877109800944	21.1498016602341	39.0353724423785	27.2650726000049	8.42356967848715	6.44031274607664	12.6869087036418	17.0242582428530	13.6945839853239	10.9701300636949
12	18.8419183424412	33.364039904851	12.7361916825662	24.9881679871778	33.4228633448196	26.1596268606696	6.69639165673282	4.72117190555689	4.74681551541381	10.0235258734759	13.308894718387	7.88039309926646
13	25.6577311864779	44.7460880656415	36.0057165056455	34.0254976163852	49.0313744098508	34.7220738658299	15.9851025143130	28.4413583327775	20.9634661114753	18.9140363523575	28.4779144567837	23.2909349370593
14	20.0650511666485	33.5546116892202	21.4396103675232	20.2318243405982	38.6173746182129	31.1386948937745	13.5585616475526	18.9049537022976	16.9451574494863	11.6255839184834	22.7460520682690	29.2910770344087
15	12.3732094811969	4.30883734652704	17.7668615067128	9.9852635644912	25.9132110258377	2.3587943016717	8.05013328132696	11.1408896358272	14.8521957897528	7.07200852259655	8.88163048470633	16.5784682532596
16	25.1971348104722	41.0169386476283	35.3215404849592	37.0788631189668	43.4630438975075	36.5472088629675	13.3432822472549	30.8710352921738	18.5654122815872	22.5448136953605	24.3191865483610	16.2954179430462
17	26.6501007197248	25.8945551256561	15.8059774649291	30.8490287428870	32.2886480534833	23.0918744535348	15.5988000453981	11.4169344411481	14.5132659143373	18.0795013389050	13.7809848157051	11.4435667356729
18	13.5719101129056	19.9479423757727	15.6060493538704	22.5339350560305	31.4584169771108	26.118995764286	12.1348087795220	24.0980028998451	17.3686876931252	15.7402584946369	12.5610407271872	8.03994104551944
19	24.6151113369996	24.6935625107726	8.82125102061156	20.7440140199539	45.579718984643	11.6189612865891	18.5486618325071	17.6590431092243	3.29894081148846	15.4366156262291	12.5093867261433	12.1821120828961
20	14.0346509860173	15.4117180306811	6.3783820605288	22.3619482134025	20.5174725587092	9.52679343287283	11.7898091122536	15.6642605786878	16.5595125773793	11.1370912831029	11.7037830887902	19.4986024790755
21	20.9652345819941	20.8197803928281	25.9343885156894	15.3325262019009	26.0865664255631	39.5969193195307	9.7701447150385	8.45534752028166	8.07441066184857	11.8345437398515	16.2659986425660	21.7786767729772
22	18.7176305442468	33.1766615160029	28.4357870021689	28.3610598474517	30.3313556457415	44.869065344017	10.678151889727	19.6306395987624	13.1679364741803	13.8083368566857	23.4956697914029	28.3653274511555
23	11.4536870030067	21.1992768810194	16.0301326077442	11.8151778630262	23.2888753587888	30.3639342646088	9.64984173020164	23.3037026353197	12.7840899767193	16.9630549716103	9.90298222172693	13.6194962714798
24	21.0023448754760	15.6538411837666	31.049896775521	18.6081432566984	19.1555149457564	20.8965456109201	10.9135841834367	12.30700349699	1.70964009709767	13.9328743307402	25.4809957782122	22.5032611553075
25	25.6382826918998	41.6987988926698	34.8829472512859	32.8195530390083	36.7888708664219	48.8871941576508	18.3532094243546	29.721471125777	22.8883423222716	21.4552440755714	27.15685383458	28.221029836767
26	32.2416253499371	49.5947019574838	32.4038215648439	34.8513821924480	56.2315031007997	27.2061695171276	27.5134363071438	33.1125511585333	12.2427432417343	26.1439715917363	28.5155726825681	11.9504643118909
27	13.4292760793877	7.60231097425042	10.6567188652049	9.7077205340256	14.5766405708785	20.5170635048755	2.12725505512303	9.81035099462712	14.7601619091238	13.2311537430854	19.2749685368303	17.4442700158251
28	12.6216540939026	21.0049129861303	21.0785867875391	21.5019365611623	14.3892714008355	24.5312498663846	11.4709771477404	20.2293292488109	18.1598270153331	14.5879329271852	15.3642404084866	21.225763114881
29	26.747589353149	23.7631357632443	15.7128994735710	22.718125269679	29.1897223133992	28.2604945167957	14.0442428546739	17.8599985418573	8.80406801143103	17.8021743486242	18.0715803915796	16.3448621608458
30	9.51356968089713	22.7111386874475	14.4353006942881	15.3439748955501	23.2752966884254	24.4018180644216	18.2444701808008	18.7188585664901	8.75845036003482	14.5848756918438	12.9067222280386	17.26665368776
31	27.4481127978281	35.6284322844477	30.7745435845409	27.4251463799193	44.9543312503677	51.9983753959737	14.0310405703233	22.2351061158641	21.0734776034218	18.5717328330557	29.2969418933255	23.7207923791962
32	7.80325613210422	9.61334031036838	17.617628870537	18.2668968177980	42.5214898829631	21.1385917253983	9.90513470533635	12.7948849640447	7.13334982868167	14.1916159385321	20.0120922400542	26.2679012635685
33	30.9480692276395	36.4759455960443	26.4490960885019	29.2951571531178	36.2041775970124	29.2229641397586	15.9364266129428	26.8729711605328	20.1259607855166	16.1182876755160	29.4856217117326	26.1536835417423
34	13.0788841473424	24.5262060264431	17.7942165061659	19.7334510540027	31.4744000413019	19.92685078139	11.2498383890452	19.6465145518063	12.2771469427361	17.1215606898933	25.7683188876771	20.376027813937
35	21.191475072653	23.8794710696171	15.9585044949056	19.9534220639903	43.1860462954422	13.8902706452031	15.1312320017871	15.467620342535	19.4908280805853	15.9035637091181	16.6918962908168	19.7273882210339
36	17.1721230524575	17.3674013109978	19.834851143258	31.2202377806371	45.796049235671	29.4580812496276	13.0272339409545	16.4208797194967	10.8382456123542	14.8052356006741	20.8240625569862	11.0010532524518
37	14.6255268291567	32.417086357118	15.2194051154913	26.4076474139398	21.2143688060225	33.0982895591106	15.5863630982830	6.38976424651487	2.30073948278604	11.9817009235109	16.4915602406436	14.4085063526452
38	17.5035670062189	17.4382888225592	29.8448245653117	38.3377623522282	32.8424813063965	29.1103460699019	9.09974707292962	21.3660343199015	22.4647427903180	13.9837396837381	22.9433407458745	26.1111547651589
39	12.2740543017269	11.6567319343207	13.1770045378337	21.717179343122	35.5637421748916	24.9830519697352	3.91019495078235	16.3120804171787	12.0792062163695	10.0062930245524	25.1541098561064	14.0141024022026
40	15.4420137819564	42.9146330804621	29.3455811512727	26.4218357695963	35.1516404989993	42.2457708232088	16.7249145356971	23.5760219927661	23.0115990890952	23.0130453240973	36.9311734685873	32.0733104456889
41	19.2070036206473	18.7267207695477	16.5479656225788	27.1496533862896	37.4746092023945	29.5358908425596	12.7062846910371	20.6887274281184	16.8720104946942	10.4391473225956	14.9632968256306	11.9998039814460
42	32.2163103721233	41.5791680966041	22.3391827146257	30.7444365495048	43.6269322560069	24.233728531569	20.6874339444363	17.3803382239360	22.7191401455149	21.1731496949622	19.6664160465655	18.5618033537346
43	14.2657099283593	20.4922975177442	28.3960817144441	29.3630778344821	37.9951567432603	25.6224387474068	12.3234746302386	18.1637108901256	18.7922849307659	15.0628673434277	17.5809543642232	19.1830801812704
44	31.666066722643	35.9031093870697	33.2434939586474	22.8455166568934	46.9304107165721	50.5804851340605	15.6382697741656	20.1787414215249	19.3000897071314	14.7057390556182	30.3141034289660	19.2605739204263
45	26.7408800425179	29.4113797385884	21.0426857950194	24.8331432663899	33.8680349354485	11.3203131950753	14.2910062464186	10.6702104428199	12.2208801792822	17.6463787061981	21.729468884515	14.2387781183481
46	21.3897418266195	32.1369231350369	14.1427209601020	35.2760451748654	39.941010246142	30.3700750862696	21.3964147963093	17.7079347896666	10.9692963796085	25.2744446047139	26.9985396574343	19.0216516730654
47	30.2202029387022	35.2538036058616	25.2494707652545	28.1393823158990	38.9149637643477	33.1112272466251	13.8453656006979	13.4330590536282	12.5310896036974	27.4642000307328	32.619045517652	13.7098246789458
48	21.6729439206091	24.5438823204829	32.6097547427931	19.9289940563418	56.8972925373972	34.9764609338270	13.5300080825817	19.4089045679287	10.5984269472648	10.0793594798030	32.0866684875949	24.4966787482716
49	29.1584784112065	32.7233593804267	20.6227614791372	21.0076574847577	30.1225613187858	8.1199190528806	11.2351058505155	20.3509964043885	9.41068269237204	21.0597004201937	19.0836929439019	15.3229598172531
50	24.6676738799586	52.335947259015	38.3802399107393	41.6802182340161	55.3646431528639	40.0186583739453	27.2086834576085	32.0947368400068	27.2888933554025	26.1544218897532	26.8788194420228	19.9567273809835
51	27.7720373473924	24.6090337646975	15.3786675531025	28.5112924908968	39.4531687734849	30.5937844704009	15.8691625439195	22.3836267224570	12.7562345160492	11.2229159791052	26.3361049417397	11.6103700695230
52	33.0608960236837	27.0631672164517	13.8847066244128	27.7574480943131	32.7476829097755	25.7493076576620	19.4970521916484	20.4328426852016	15.5580380066233	17.4348462476612	22.2143341358421	9.25122462869701
53	39.479051081345	58.7968690130103	49.4958114546244	40.4880865500967	64.1740537653358	72.0217734818425	25.7559852664563	21.1438412735127	25.1842446685723	26.8135703433707	37.1981451214302	37.7401277499772
54	9.45480977010756	10.903907075698	22.3692539897371	22.8802981908604	27.4400720488267	3.13487292043267	11.8525635379913	4.91505303763914	8.89328542275608	11.4561958394663	11.9588900685229	10.5203663478836
55	10.3907821009319	0	10.0142439964632	9.20916055182632	10.9657069463917	3.51731300101704	9.54026725381704	8.91049146591478	0.291061526725851	9.80473974715017	19.3149999344772	6.51416422978769
56	22.6046108243767	27.2016287150313	21.6005500784271	30.9139347976641	33.3846009798262	40.1582316810672	10.7626712793937	18.1268172443144	16.0285241163398	19.0544696840634	23.9542200612376	22.0006918812153
57	19.9800657067015	27.183361678945	34.0269376778955	22.3379445189880	38.5206621477487	39.1320742657539	12.7488846464978	22.6586322831725	16.3553882224053	13.7869904577407	23.2595334770281	29.9957840199024
58	25.0864572525293	34.4132709943115	35.4742538035405	32.7203520592757	55.3615295480691	47.3140515437704	18.7199032774985	25.8078302344012	19.7474323216633	12.6133922257532	34.1192194124042	30.6597372537897
59	23.437082470305	31.0879491873925	19.8620770329088	17.4729571398737	32.5246839754825	26.2409332943309	16.6229427269028	17.5461381462584	12.9893662265090	22.2021417204612	13.8359002583211	24.4887601000122
60	23.4277565950562	33.822139656045	14.0379815576340	36.3174257660904	38.8084221705257	33.1338526341425	6.4090220866533	11.1784127334573	25.4599122811527	9.4342242470822	30.073812156159	19.9430632310348
61	20.3315793407283	28.4339636027658	23.3489085561242	17.7081583020281	21.3384416569489	38.4713689865460	10.5654752263240	20.0191829509736	11.8840959805204	16.5122658014302	25.8351051470493	22.1641364386796
62	22.3774730948762	30.2625616195691	14.2274645556061	33.2080885241276	35.8254534965004	21.0400826494063	11.6057785174998	12.4793954592364	4.33261306037751	16.6766040632976	32.4212452148836	8.03744194830794
63	13.4257916221883	17.4105537750095	10.3791993031953	12.7382055147166	35.7110060140519	28.6845023125408	12.2664293271976	16.9273229577618	9.62419397292753	14.8525285978709	7.79920691981692	11.9698703627427
64	11.1589563684086	0.57322121181592	15.3579627617333	10.5533922179512	9.44203596948362	10.8830695935963	4.04622203596415	11.7229159943084	12.4409560854344	5.7241451197254	11.3118149872492	15.6978194246382
65	23.2325800453364	38.9933941425863	37.6884812338423	22.1613604839110	32.444611123059	29.0907849320617	14.0230162269734	17.6819275616704	21.4978593426709	23.6113465084472	21.6261589145742	11.7665431227908
66	17.2711221786328	11.7050284288077	7.3888500890769	18.8822824638797	27.2684715539106	1.62878605111629	13.5113743976632	12.7331250064312	2.91587479574826	9.9599078244022	18.3085971786784	8.52397050031418
67	14.6654814021322	13.8967876204595	15.5908550819689	18.4305787854234	16.7783613087995	5.48727130486716	9.65888245049283	19.1731402771934	8.494204168139	9.08843656806503	20.8799599351825	16.7389146673803
68	28.9796613973006	31.4167786937013	14.8932023059235	21.0637383454168	52.5816894908631	27.5040653554495	12.0012343340055	13.7639121709912	11.3535495478324	20.1739458963956	27.1828479270643	9.17235294645497
69	14.4232524265479	14.6209769994006	17.3552560355736	2.60946790230911	20.4916735092201	18.3002289171469	11.8161278084562	13.1977263901502	6.34195639742873	14.1939131742302	8.0474877595544	9.22858046184976
70	11.4017046155588	26.1185207270572	25.0044275745552	31.0656504137611	34.623777707336	25.3359190223353	12.0327315644684	16.3421052218882	16.7340100202457	20.2443143929554	12.9663515567893	23.9596169978984
71	20.0362047197779	32.3638954753852	39.2962532278506	21.0348145274048	38.7831081084384	46.5739493152496	16.7845735579393	14.7822999618051	15.9541927142777	19.3782203439472	15.3556754277232	25.5269967208663
72	14.4761182862856	10.1544079113903	12.4159764584452	15.7439410698881	20.1994700468621	18.8524144690583	6.93453265117639	6.09237158287009	0	9.67354689031146	15.6039930682002	5.17749054644232
73	20.945454096889	28.2970147876738	10.6411999376898	30.6764616287487	30.4532088396065	28.9417855504938	9.05531069161975	18.7746631432595	16.2603799705324	13.6076190719121	23.0729541677910	20.6589840863615
74	31.3716775490059	37.7677128463973	28.7783565686812	30.7512431943749	45.0486802884517	32.6325756606767	18.3931055778582	22.7750563651646	12.2099217038379	30.8478763238515	25.4965903764079	12.9498425957046
75	22.0792044619626	21.5320882358695	23.0088284670593	28.0476057946913	31.9899620302108	32.8184756129657	13.7992088411309	14.2488726440840	18.6487139146498	8.955799456066	14.1642111131978	25.7991784903241
76	13.8866595401843	18.6824131525626	18.2245392314137	3.87595523403766	21.0028122352421	17.4113518087407	8.64323952868938	7.66048316142126	9.90239874191144	5.13656647401575	13.7305858902835	11.9607571978439
77	20.831591579068	27.5810906394069	17.3775312256351	29.4197509560747	50.0879823550662	18.5780524870167	15.9125913612726	19.1847466090523	16.2361177612428	17.2030064035257	15.302682720726	21.6528213246869
78	26.1130797469484	29.8725662893036	21.9474559174086	25.2151272227033	20.0469104961927	32.2810863542536	17.4013985329563	19.4894627460421	19.3043040504992	21.4401001175226	26.4609981053862	16.4203172082982
79	4.76209602555259	17.4230215935398	7.08428629939746	6.2577424344518	15.5515469253136	30.5606719593856	5.61645204972476	13.3578132185648	3.70160689875283	14.7285079366063	21.7207756058782	19.5988328122113
80	31.6211755194264	48.1070194348043	27.8205831189038	40.007842766046	37.6553781032059	46.1370291387174	21.4999593215728	30.1170896280896	25.9998179664894	21.7980266593864	30.57935937792	28.5556015369047
81	21.6640648886299	34.0400041141634	27.1493178114102	29.6565671846692	41.1706592055655	28.8976844980342	17.7899328080716	30.1070823983834	24.1304024535323	18.6455305634054	23.2921342894506	26.3545800075263
82	10.2485585279937	31.0672838056998	20.3030329594559	22.1604910692220	41.7613619829421	22.9682313211517	17.9099262603583	26.8106980627127	29.1378114790299	15.0799035064274	27.0985711193575	25.2420928154675
83	31.4696942753136	29.9477735281943	22.9644242847347	36.0369142081759	32.9620566483596	18.1447736358098	22.9165968608013	17.910498176973	16.9370828182238	14.0406931923597	12.4702660428177	20.0984363148951
84	20.8307151837847	37.2611224250788	27.5438619377844	32.7848596752223	50.6756534378258	38.5361208700431	12.1870653887310	25.6364104983632	27.2660702910793	25.3049335865578	34.6892903660893	23.8004016299658
85	14.8789692573891	29.6656531651318	33.0631911596077	23.8523284914623	31.4630214429107	21.7190098848425	18.0795685004455	26.1596247666053	18.5528071693435	11.9583233265064	30.1179431684189	16.7522404770495
86	18.6918422640196	17.3509144497195	24.7931974605084	17.0274991219427	27.5585393152267	12.2766876805525	13.0885972098957	17.9862021555952	8.09591112839677	12.6004520190013	14.6523762640746	17.9575729422162
87	17.2369672777798	32.0430162102884	20.4009770595758	32.9016702407245	22.9078587629139	21.1636235251388	15.5872786032492	25.0198119550936	15.2824938571044	13.5785828967678	25.5968358529089	30.1016928218014
88	19.5945448054534	35.8786793292101	20.4652310254055	26.9354094880256	33.6312728480801	11.9398429991455	17.2685861733440	19.3080441371739	7.06925224620148	9.99098518622759	16.5641666951592	4.39790854311472
89	22.7256045005156	28.6761273410233	30.5623787531326	13.8865591196272	53.7821475136114	37.5761372294404	8.20045799770354	23.3673806370802	18.0446484650690	18.2476946796424	23.5213466506511	21.3073749500295
90	17.0814331639202	44.6023083218861	16.9284154267643	36.8179129737022	49.5110531116432	26.8878089150513	13.2829026454485	18.6860146131659	5.86256285363225	17.7176859159362	17.9202011698455	16.9239897841137
91	25.6709298121316	30.4132547899366	22.5989010629276	27.7170564806282	35.5219077842827	36.4257082872553	16.4840644437952	17.2540127694250	22.8498825914834	17.763788954942	23.0894771933246	13.7623786026593
92	22.4221050889397	19.2325964538720	14.0830102307973	25.6247077931764	39.66880605982	20.2256615953979	10.0464074887608	12.3575269015343	9.27430583788342	8.67248031763847	12.9656009736077	19.1769345296895
93	26.4412839117869	10.1848996381456	14.9015694420909	19.9706411773196	33.885614774326	19.9565294905058	13.9982384925539	18.7272297420156	7.57734643614584	18.2740230915151	25.1531846369142	17.1985777675428
94	16.9901636451505	21.7332405158775	12.8957889172286	30.7944763155430	30.9242214505278	23.1433267182933	12.0146946353952	19.8305527324858	17.6574700770872	22.8256093171543	18.0625888077076	19.6150011820315
95	20.3926803982409	25.3008726297506	23.4049711835601	25.8426953856141	28.7772527365173	43.2610324786588	10.8938813353870	27.5683357052712	26.1904937371161	10.8446345812999	20.8884084051167	21.3565699385177
96	15.7521142714424	34.5908245441966	21.5670681839800	31.0603044962181	34.6294310263367	30.5427821494648	16.4232949488921	24.0328664583581	14.6030750866056	21.6604241163993	21.5117391554205	13.3789837822246
97	10.0920668166070	23.1544275182258	34.3406822641778	14.3163441141158	33.4273625948423	23.5169314130103	8.8423382303187	13.0009566754818	16.6880939014660	14.1929354246003	11.7014213730952	9.43602544634196
98	17.9235643288800	42.9178348461969	22.7493595427198	33.3905055083563	40.1337279889918	31.1590193734066	20.6049878480945	32.5018751835749	21.8403595088251	18.7087194617343	24.3630531209806	28.9924607216047
99	23.9747512784812	42.2345380906979	31.8862793816706	31.4175359704964	32.1701772181174	27.2390470673817	15.8839813505085	17.9373392629784	16.2805927095954	18.7439049488265	24.7055882300361	22.1070247796789
100	17.1161293416247	22.795658013139	19.7037892378388	31.6873798820572	22.1223236570060	7.0054299454402	14.8031737996741	6.96475830079905	16.1999522781502	10.207331706333	13.4413802917346	13.7614946386631
101	30.1125136103406	24.9599702488427	21.4341456364798	25.2807435368208	35.5568977796827	42.6271480019929	12.6640606676115	21.5866429807804	9.54343464853392	14.4453390287765	6.29932156335776	6.990083032442
102	17.1404744132025	13.9210290708857	14.9475814193886	11.4052152453401	16.9845937581250	19.7196442656232	15.3154527925227	4.47481312637394	12.0799735191727	7.31100580203625	12.6281048373920	15.0269107398454
103	21.8027627409229	16.9390107432932	11.9378958703131	24.1218481146798	46.8692338456713	25.1845487722862	11.1071452976286	20.6534464432064	17.3514245496566	14.5339621102527	23.0769062736848	8.25799223707862
104	22.5802539781117	28.1780344352163	26.218132016144	24.6914688429136	41.8907711089279	27.9796604934671	13.0545775519852	19.8911990835414	3.54304356581846	22.7697281918131	27.806083955738	20.6414386016824
105	6.08497325970068	8.16412512038952	21.3076447433773	24.2562345667638	14.3416258302064	18.9083381273704	9.5098235698081	14.6539360641222	17.2725210422342	17.4244086301927	9.7182250927876	11.4972190379713
106	18.7910685653191	23.3447467768095	10.6132146446507	17.8091059544635	16.0097084243622	22.3476250054991	11.5907389661863	11.3861441159516	10.4175279361032	5.27015438728016	15.2553189293114	0
107	17.7313451945475	30.6613250844404	44.8712730723735	28.9994336200449	46.6705796087125	18.0831798558096	11.3839701509433	20.7353014450563	18.0603300995316	16.1051019738837	24.2130510809769	25.9389144394203
108	31.8606548719968	35.06646429125	32.0957939797778	45.0260772703008	65.0504837958627	36.8588083698351	22.3078265946141	17.6690636507646	24.8908003305168	19.4845941541577	23.7863402354869	25.1074699905541
109	6.26476821574041	23.4034863365623	9.65665275776931	12.2194822892954	23.2896021712568	18.2365225311105	12.2718273914575	13.6258647582631	10.4868623474903	12.2487306086010	20.3115858962327	19.1621129898176
110	28.0779706355071	35.5336349206097	11.8870947379139	31.5989710400435	32.7278983045348	15.1281368925282	14.3606461852216	19.6736699951358	13.4813271975494	17.9343467178224	18.7049920392326	16.1277161451286
111	24.3694984589047	39.9508257033368	29.6393296750624	39.360258036257	46.1321314332917	25.7935098971862	15.288287622964	24.0546890995253	29.6842411776171	15.4090569909332	31.6257331336702	21.6532334915660
112	26.2702869329736	23.9086174222607	25.1293651124478	29.2597119387722	52.5796183476095	18.7203215417508	9.80010621847152	20.8807812984593	10.932963242489	12.7037704499302	28.219629637295	15.7335104642617
113	21.0450338527708	27.045251466296	24.5960931756841	33.9964207885552	20.8252459089528	35.6077020961378	18.8322845672977	23.8023550619943	16.4099608888543	20.0635419755334	18.3268993276773	24.1841958152088
114	17.9826481306000	29.3965747440997	17.6595163293365	39.9499695985558	38.9613609391222	21.885020367209	21.1569588955986	14.7252681783921	14.7018108158225	18.0979263504707	27.7240225998048	11.3598705557739
115	16.9652916815306	26.0110299056978	13.4316030200903	14.9388488639929	31.484676992401	24.4619160127993	18.6124440949172	17.9361348275183	14.5330047329485	14.0983465840861	20.0142594125294	23.7767915226355
116	21.5309726322981	31.623937917566	23.5674434650972	22.5587264435284	21.7088809826477	30.2782866859726	10.4122350518224	14.6729541635458	18.6268521427396	8.37105141894359	14.1581896993313	14.1146276396346
117	21.4048321151219	48.9883535965143	46.746594362208	26.3586224160857	52.9647466958846	50.8305140386019	13.7418992311345	22.9301639012756	29.8511460167897	21.4113167725558	29.2951191640438	37.6731748129446
118	30.9726521029784	38.9170561501315	21.6757096347625	28.8929404766213	41.5028917906924	31.7228715265259	16.6817982466854	25.2443085782831	11.9730065573764	7.94104041957909	29.5110899053655	26.0088489334129
119	20.7091700100273	34.3091841045242	22.7767442011638	29.932944214748	31.4564868420387	38.2853051440517	19.5163503573707	24.1599121451725	14.4356081225505	11.1691307617754	21.0440855180629	21.3711563296856
120	17.7018029952947	28.6887217098279	15.7830124521757	37.4458529736491	43.0993249785077	33.6218050057026	10.9442165646334	21.454368026385	18.7071780451666	17.9779469547592	26.2049453115251	22.5114941850057
121	26.8155985546483	44.8289162675401	29.8251990064295	26.2769367334690	40.9239939266395	34.0047685174172	14.7885980298901	22.9417913235783	19.2368541381567	17.8933389636491	30.8337904542188	19.0519531240231
122	21.2340462075122	19.6782823527540	18.0773279985611	17.2474201714493	41.3926937637572	18.3401705848104	13.9337089526984	18.4069727218863	13.0977534731243	15.4711083023933	26.6344895475152	20.7339014570346
123	35.9508119321747	47.7334396560016	37.1178668095206	48.287145312365	56.8993241838067	49.3053311837292	19.0599889927694	31.3505223091271	18.8445812223923	24.9618340622121	37.04425588914	33.9473570210943
124	28.0219749479174	43.0593892108964	24.5003241990254	30.290271448234	41.3100428395747	29.7305952690734	14.9053316508976	22.7507862900542	13.2711142823418	17.0935294024838	19.2983309171452	17.5119595483012
125	29.0322753943846	47.3036304743389	31.0470909974470	38.3668675150953	61.475860418278	36.1363477586892	26.2117002836712	32.1286243091661	24.8445131531657	24.9348333396861	41.941768253478	27.1933569629038
126	20.3915435430860	13.5306237579157	7.72970687417826	26.1688442572834	32.7581297348415	14.6533560059079	10.6735025755717	15.4898202670555	8.33827610074341	11.6883415514123	12.5709559530056	22.7005165100911
127	27.8652591927252	37.8575797907494	28.3833567664884	21.4527090864021	57.5764746024297	37.3205553982670	16.7417316549936	26.6694271587649	18.6255520525177	14.7957425012068	34.4785929451336	32.5232287329551
128	24.6384705762329	21.6552412433937	22.6105177973965	26.9938455772461	57.9612034987285	27.6295291804935	18.0874996080472	23.6876397867796	25.2528547933807	15.1963645475951	27.6421375534064	18.7771862692748
129	17.3207790967808	24.0336652277178	8.18149622753861	25.6894653614941	15.9979916955516	17.7957721879453	14.7861023591130	25.2168563606566	4.64960955980452	14.7790561151232	12.1668617339849	27.5890167430331
130	29.7883026393832	33.9592461896512	23.1173379125155	34.9436441037290	54.8426391365244	30.9872839255773	19.8917756635305	24.3485315890085	19.22571837633	19.5871860805606	29.1158265039254	11.8782017017564
131	12.8878976201787	32.0813959657587	15.6190383231400	15.7689095603784	50.5174214653697	26.6174618009135	13.8164785612104	24.7580970471939	16.6468183987154	17.7756480919136	25.7832875947085	20.7651652275672
132	14.9141330186123	15.4408019705566	15.5498421144718	7.96534184788527	15.7759028421641	17.3176364860584	9.10960805148162	16.7710842089657	9.86501834828732	9.58561071528656	21.4700746741769	9.60366835805029
133	25.3150724201865	40.2579218771837	21.9627696488954	30.3659408008518	60.355404748726	41.5412518524612	17.3475446803136	22.2864837151766	16.7125247464605	24.3543847165633	26.8752545680924	22.4652471514218
134	30.9182279973218	25.8844019279764	19.3990508510268	25.9434434090838	44.2942814266035	33.6997546416389	18.4265219345373	17.2176767401350	12.6382946073149	15.1300378690748	25.591488705434	23.1211498734449
135	24.442086765644	24.5547012804028	9.47171560882657	40.8104818798407	38.9005919879353	31.2178308581107	16.6375509400064	25.6137653797999	21.2544208231085	20.3849159365032	19.5007550068456	15.0570527057999
136	24.923233949673	36.89739786869	24.876603898239	27.0787886851206	41.5770887179824	42.9735539482467	19.9542803540378	27.7755877270222	17.6871373873854	19.4981764140817	25.3423478695698	19.6780186034781
137	10.3630201117536	23.2599953072188	14.3484753588775	20.4469521384135	22.0496378978535	32.2455262104426	9.62636931277722	18.9963448555214	14.2205135880320	9.62495641739425	19.7217017794382	17.5275679948338
138	18.1359702053357	21.3796214692553	34.9413147226225	20.6236109641249	18.4326846664003	23.6541735029273	13.7620071425314	30.6560221598775	14.4199541955886	15.4529034328538	9.77487441671536	19.3946510772576
139	19.3801050071536	28.7903675686745	5.24082607131178	28.7699612923227	20.8282158609712	20.1662402075742	17.1599034293689	14.2200371179587	18.8163358167147	13.5307645897487	11.816305481062	18.9219544965150
140	15.4639428351109	13.4037475824697	14.5438991004614	25.3167128305283	19.7852624728049	8.98707392895292	10.3923174386059	19.3051445193341	10.6644465685220	10.2541420469997	21.6795543279272	15.9409266595978
141	11.2285690274175	30.3858132366666	16.90700273793	27.4938599919966	44.3615171420304	25.8937972094581	11.2312587786793	9.23374168806058	11.7484653304042	15.3753633513471	26.0291346486488	15.6383526045248
142	13.1830140061691	27.7063176652612	29.1697785579867	16.6544599282692	13.4019689005077	20.4396238427088	13.4951527785411	16.1837864324797	18.2978148064783	8.33065074644735	17.4985531419819	21.5173709662607
143	14.2229584008555	17.1532271127630	12.9241984617039	6.55079573994097	15.6831701453233	11.3763130691367	4.23935200098039	14.5138807235205	6.61408829773009	13.5272220833179	17.8770890730005	6.95299617027517
144	14.5411837783331	17.2448007531839	11.7733114338645	17.820687765813	21.3039466942085	30.1645086001261	16.4372156257411	19.201834990659	11.0206174646229	9.4022909470082	23.6772505273709	17.1061136464664
145	21.0501165656825	9.46637616525828	9.68811402684836	15.0698634414052	38.0326850570513	10.5722568874751	8.57576900660936	19.6723655464329	8.14328325087901	16.7017585273037	17.0812787303272	9.1416074405909
146	24.8284446286176	30.9797535875710	22.7118238426077	28.6005427128321	28.5726894621502	23.1951227008284	10.9680638573923	17.2866415224554	15.2492515739618	14.4463924101452	25.1254222704497	15.9187723970984
147	22.9398141296635	35.5455232100963	22.6491454683546	42.8486795490889	38.6140669028796	40.1298050035116	15.7176952201541	25.9260954772903	18.5554277740883	21.2845946661021	19.4057289958721	26.3018740203201
148	19.0051316810828	40.8651776152758	25.4846177897542	17.8415924795899	46.4696079689635	44.95580151364	15.5474367608148	20.7440922016539	20.4832692262506	8.09712553253653	35.8752096824695	23.9880981112673
149	19.9244601886719	9.55342961436293	9.16975789691424	11.3912486988433	22.0149023628836	15.8164310621098	10.3598825159195	17.5842118928788	10.6193367348358	12.5429568947050	12.8811591057858	14.7331697106721
150	19.7299105508502	24.9179934296761	14.5908390351297	21.8494041982865	14.2040777321444	16.4790974249572	18.1168223889780	12.4594094049199	2.08475273606858	15.4931423083584	19.0476876338768	0
151	20.7217557014946	34.9722170968439	21.2891709919281	30.2792182057044	52.2425216362975	33.5379510989512	9.78349774352603	26.2853751839593	13.9128448096500	15.6730427074619	20.3151272166432	10.3071129528131
152	14.8426641358485	24.7641301759995	28.3467254386580	21.9067754312226	35.5296576921422	29.0298369253325	11.8432906371453	26.9827285868794	11.7447774090613	9.5900081650982	16.6146224703913	16.0649656430785
153	18.3405090511478	28.6552058744573	18.4545420595613	33.3710200278895	30.6676981043688	23.3362979900874	13.0437375424019	12.1442528886916	8.92413856058322	11.107847359151	16.5370443535976	13.0001164332534
154	23.889457091583	20.4368617271266	16.0669333451157	12.1057481466929	24.804163959976	26.1581367123398	11.3076261155913	16.3213808654400	9.28484039451666	18.3516263163214	13.8686898628458	0.174189995039455
155	9.15739569242795	23.8036888022480	14.9814896483949	14.7396394954569	30.348357401051	22.077737284822	10.9085877546274	27.057378049708	0.758675006959246	16.5368248899156	12.1777744686873	8.59593675963726
156	16.8486332266570	15.3301384058863	20.9517704236514	17.3887842225080	37.4406808320043	25.9264537868008	14.3369339739976	7.62028742182034	15.3824887419512	10.1946677098895	18.1412800029969	12.2047520981750
157	19.3791644405059	22.0791321976350	14.8055336655767	9.56131162118961	23.1485154097758	26.9154248867229	8.63855915264639	7.46328123932357	15.5821013683217	13.394485242656	22.0366735686144	16.215015606597
158	11.5716514369609	3.62869332995989	0.765823376486901	15.0846123464591	17.4165213155871	12.1362179963432	10.6420042542766	10.2928001883316	7.4902533847317	6.70482783948013	8.3687254837595	3.05653325814548
159	28.4367586814904	46.3459202248248	34.7546061876268	32.4499850485274	69.3655311390609	41.7203778403181	26.6445790965009	36.6727176781147	28.2990955631873	23.4215045284423	25.5595000893288	23.3241588861666
160	15.708525420528	3.95892877003591	22.4639381821962	5.90062656655627	35.4580900151915	21.1644594346979	9.3843251063237	16.2359400833470	11.0799177817468	6.88039406263274	8.1621292878385	9.94320120341774
161	21.4228447985083	22.6372445383688	26.0866314531325	34.0675502706338	20.8620571256292	19.5676172579621	9.93929476867831	27.0005675804222	16.9098281249327	18.3803334363984	16.6960357650813	20.6762973084694
162	17.7397010908035	37.8450792878242	35.5676381030549	31.5362996269493	48.8265164307307	30.5143120092266	19.2304549385471	30.5286719321961	22.5877914877734	17.5069350718138	26.1255319914962	24.5316487215381
163	12.9475143034709	17.7972386053843	10.9589630710678	16.4944147074665	20.1230049969026	26.0956891663128	7.70060113891834	14.9878313708314	2.46832353975194	7.86095702299494	11.8864028656142	7.62298876258786
164	13.2482188175425	15.7847487621682	1.23514613554772	9.8627106370252	19.4390574404602	28.2121443237483	7.34886061543966	11.9900370609316	24.0098356949395	14.129452102212	16.4150817863193	16.9435139544516
165	26.1958268459982	39.2722280134042	34.4413346202639	28.6431320784742	34.6902979696607	26.5925691867658	14.2260160724754	26.1755731381702	21.5045144460773	21.6168268248528	31.3882361609618	20.8599201810345
166	22.5634919328960	31.350349126962	18.7859346349385	24.6179599698237	35.8984057583137	26.8957691350512	16.3601721783144	26.5474538287231	23.7272623696259	14.5444818348684	18.8425552879829	17.1057992778797
167	12.2369455983431	28.0385182728227	17.2290047944917	20.3623455343094	42.2189351936189	33.7016594728061	11.4097136897721	17.5082692252930	19.3575499182326	20.4640493830097	26.6482973431010	18.6124682495592
168	21.0593814383719	31.5852871783266	24.0001513996711	33.6875291407052	44.5291879391625	26.4417137852077	20.2094997245022	19.6783749092868	13.4423011804925	19.7971106478379	28.786232263412	15.7457043073686
169	13.3703795135657	18.9330425682612	25.4096767852705	26.2456456207785	29.9557865724099	29.6832401704081	12.9064813413634	23.752229477593	6.55390374628006	13.7452517717518	14.7563032081981	24.0884222723535
170	22.0286938460046	42.8662095753106	31.4235319365260	35.6946277955651	25.1193762164307	26.0444616054905	15.4008571243294	25.5652210768869	22.2718180485036	22.0844052139975	19.7326383829894	27.1903271165134
171	20.9855609727269	18.5525778356683	24.7870475070254	19.5150671460998	20.0694835508477	24.1530437771833	14.7093108741131	18.5233835818882	16.9981117575540	10.1293229215901	13.3879687280267	15.9416840601931
172	8.07042269581935	8.31298970130243	16.7008999747200	8.39016408177316	8.77333802321428	0	4.13926494729137	9.71743753565579	5.79848411191897	13.4688496979218	4.76510539516501	6.49029327123028
173	23.5292432821106	24.3225495101229	26.7148471384403	15.4258742785617	35.502204614619	32.0491844324843	14.735483749224	22.7814439867077	17.5387574679988	13.4476446633164	19.2504492679533	17.1444846406034
174	26.1210976492956	36.8961694074063	22.7877548258305	31.3110713142397	40.1955652039763	20.3199746836362	22.834357360708	22.9452273502871	18.3048571305306	20.1121992662921	19.5962849857828	28.4924854284601
175	30.3805663366537	34.6386276114913	28.7066269100529	28.8223622224203	24.8513257251447	25.2574322255232	10.9507966104927	24.6734904610221	15.9224983607391	23.5856066097677	20.8721899275809	22.8548473460577
176	21.0092179638645	29.8047245051698	20.4063740597743	29.5785991964871	50.1032476299755	23.3684727405753	11.0060905986411	24.8665843324719	15.4199477361768	14.0959005160357	24.8724242881113	15.2921550897886
177	25.5761211488570	26.5365843685943	23.0754521921554	27.3611852397263	40.5396330799187	39.7178796654103	16.5194859473681	13.4648497546135	16.9353575181969	21.3111747434506	27.1274311936487	20.085922188549
178	8.33129034675285	19.3337070825156	16.1709421369424	21.7567225953301	20.778031376924	13.9736154373654	14.0284098867297	9.7718583835344	18.2435753200606	9.08304682768107	24.1928257650270	15.2710924479573
179	10.1045239593486	20.1190337260837	6.781986913861	25.8913566453559	42.1741340795438	14.072443031783	9.7240428328817	15.9780137089969	18.0790223594182	16.6063146159147	16.857304530223	21.3779084801555
180	14.1940825961335	7.59792835532335	19.9897304910407	9.88037381682853	21.3850099053050	15.7597920891239	7.50047493302733	13.1139539810921	7.58149542535127	10.5246637317982	15.1796978899793	14.7737390209360
181	13.3069099668653	28.2489282598826	21.4606774899403	23.3645183792435	33.0195233774416	22.9491299114356	9.4561358848949	23.3602033256141	18.1679197394178	14.6925803693046	24.1436620069898	21.4750395446368
182	28.2346932700437	38.1687168607646	20.7159749979195	41.182984402755	48.3425018847136	32.0179967260032	15.1826682351012	25.4916592165253	19.1936543908724	22.6635235546198	34.8452908322651	18.5795263682959
183	18.9653768917735	29.945584886734	26.4175071745422	18.9716857902757	51.7516775410365	40.3990616411416	10.5057554714335	26.9569010494899	11.1409343505323	17.8414899878903	28.811363006248	22.5599107187565
184	20.7952623152836	38.7581055504597	33.7383749698197	30.1169157671067	63.8405869454807	56.6821286909948	20.8100828786399	24.8671753900362	24.5049252404625	16.4829281372805	33.3422833843108	27.8992036723632
185	18.7894367526655	26.4474058191026	19.9702510524457	26.9754341669428	23.2041187622314	27.0832386484447	8.60860920845907	26.4446198337415	11.8031098721225	13.9840901388617	11.2317314090725	10.6662020053730
186	20.7782911891796	33.3092255152919	21.0991272815542	38.6624872088157	37.0825257444161	13.4797806965790	16.5009702472123	27.0721456211245	11.3926867197214	13.9291534058942	28.7278731448266	22.7597099832199
187	12.9613186238734	21.4124043605632	29.7877051529717	30.351315381558	33.8440284824215	39.84253375275	11.8335693153295	20.9807402483010	14.0472217950721	12.1484948085032	23.6646220448758	12.3349024449792
188	30.0976189067023	40.0154141304776	38.1012045550987	43.3977483577519	51.5581248581718	45.0412465436539	18.8413737350713	24.2790370093229	29.982195276141	25.2678111220926	29.2213463075415	31.7228506129385
189	22.2693348220989	13.2910896077646	18.2522792277988	25.3039536453009	34.2794667340269	25.4670299853406	13.8865172926988	22.9590835326358	10.9065372881553	15.4142869943906	30.8112870746776	8.65738442245146
190	30.8708523250837	43.4759589000170	25.5543625812434	31.0851849946436	38.7721420531966	31.1944591423109	18.0566571343466	23.937228821468	14.6598436226201	25.3207601561470	28.5487169759734	11.8750650584260
191	16.9034571990387	20.0116350419968	17.502556343962	16.5870964731737	53.4673798971757	44.6220177991151	12.4876363201426	24.1884694680980	13.4487937715533	10.0035992109975	23.4852834324845	14.4899978245175
192	31.7628501133082	42.8495962506405	22.4798463183673	32.930227757567	28.8309800421548	24.6765681386135	19.8531511961071	23.9322132499723	18.0458811090510	24.1690170662486	23.3307049975311	8.23702357396873
193	29.1766968022179	33.7472195981554	26.8451204977920	28.37015353231	28.3504563815212	40.4450340926219	17.2589042030489	18.4618121121983	13.8135360589261	16.6072457665537	26.7807517690602	12.8829937958693
194	29.2616847669880	28.8131466443233	24.0571288916763	39.1277951506291	41.4613419831377	23.7502257514878	16.0849997923643	32.1902008870011	12.9634171670397	17.5112492203533	28.355544265999	28.4173527686028
195	23.4144048158565	22.7826634742085	29.3488508803364	34.8685926642458	24.3831396084671	31.2247668985601	15.6930329375383	9.65052128032633	21.5530318010971	13.581305139337	21.2801059344412	24.5244788339801
196	22.6456248578329	46.6956061715176	49.2165278489756	37.530506893021	67.8959641795071	30.152450029847	16.5555432815715	30.2603979552111	20.4496324673032	23.9868915014218	25.7736547860443	22.4164546037036
197	20.2753238206133	17.2397583802473	18.0135181747852	25.0342219642707	33.6887206725971	20.0404060795276	13.8993988383073	18.6699773341157	13.2579373022382	15.1453403916666	22.7946537417729	23.3650111759483
198	18.1866133973615	34.3746705109849	26.2957705241552	31.2440887840937	40.8645023898831	52.823599034543	20.8258220573604	12.1887792127229	19.3828570322451	12.9819701288831	23.2494977987185	15.2409991927124
199	11.8721682368274	14.8487391324635	17.5449478410741	16.8885781591794	35.3912027329367	13.0679057694704	15.1948328437109	13.8617564128424	10.3228934789152	11.6288841121962	22.6719063241743	13.7807072452113
200	24.5289047822347	42.5869938907367	47.4550281188617	25.4191517157885	40.1306689849622	40.7039333412552	13.5236606475926	18.6517436158983	23.2806967719764	20.4158022554363	29.6929794684024	28.3188522227871
