# Supplementary material for: Simulated data from a genotype-to-phenotype crop growth model for pepper
Source: Data Brief. 2021 May 11;36:107119. doi: 10.1016/j.dib.2021.107119 (PMC8165395; doi:10.1016/j.dib.2021.107119)
Supplement: Supplementary file 1 [file mmc1.zip › Full 100 GxE datasets/100 -- h2 = 0.5/1086112850 200 0.64 0.48 0.64 0.95 0.8 11 GxEyield.csv]

	NL1-15	NL1-20	NL1-25	NL5-15	NL5-20	NL5-25	SP1-15	SP1-20	SP1-25	SP5-15	SP5-20	SP5-25
1	20.6525040153062	5.69125030340672	18.7153368059427	25.7803591407688	32.5345442964986	24.0540353770151	11.5258041338816	12.9566928757462	9.99696283482079	10.6847995586151	7.7813698388602	22.1812727092162
2	24.2961126707603	45.3234996220085	31.2499648732952	26.274473269132	44.5549287145725	52.6419083266627	16.6643423567897	27.2886650688713	30.2053071915067	24.9579985668339	37.4763291400060	31.4161297646913
3	11.9265322016040	19.9467313910031	22.6059373706067	12.7902760305972	32.0180555755349	16.9401080193226	5.95845715408051	11.8360406293162	1.88138832939011	11.8250482828882	19.3831410374794	8.29769331336968
4	21.4646722369468	31.6977014769607	25.7759117655525	18.4974488209065	35.9683884455018	41.2880627391210	7.92194352002713	15.0988683450705	27.8879699261101	20.8851449960325	20.1233198734891	16.207722127882
5	11.4379668796714	35.4940547906551	26.4992533220795	27.8438946246833	32.3364407008465	28.0660072293572	10.701354607698	16.7270741132053	17.8592046829063	21.9638641371995	21.7747962841980	25.1711270109862
6	20.2098031762858	16.3314978396099	25.6728957956540	22.1084719877242	18.3373934137166	28.2935152298234	7.55628312076307	10.2684098163671	6.38954480450127	13.9714285557884	26.061448815342	10.4745424044042
7	16.8157289282158	35.5710433279210	15.5115973365837	23.7928629660834	46.4437910264115	33.3608612134404	12.9594787994349	33.0602041529397	27.780276945562	20.2643101299257	17.4693155113669	25.2599936356243
8	29.0695057708347	36.1772582229608	31.5501684458251	32.5080347633285	44.901273751309	41.3411677917096	14.7727999151079	25.4918426482513	19.2885911313043	21.4805234961166	31.7975433944954	17.9334126986448
9	18.0400811878727	30.0788702260547	19.6219759427642	28.6345121431628	25.3197915531158	41.3473196486984	10.4355042408049	16.7624683433472	14.9513089222476	17.7282981179577	27.5212744024936	16.5771208778913
10	14.9933099075851	32.9754565753503	31.0223207687656	35.1146500701925	53.1794311249062	50.0488487830588	18.2046235178708	25.0512411569165	24.5284338479692	17.0940097518478	32.6286487153893	32.6166378909375
11	20.8137284882771	8.98907174872302	18.625481346033	21.9272934911135	22.1407144910723	28.3182255292818	8.8806119070613	16.2350029087335	12.8514460674332	9.35685572408585	6.94867661005647	10.6331522556274
12	23.1813962711705	14.2699873644680	27.3325103136938	25.3676879167017	31.9019106768447	44.0599660584438	10.5662599734061	13.2032485866693	18.1222069095333	10.9888002351861	17.9301376829645	26.4083213003049
13	17.2952599920319	31.2408752824576	15.4031550400358	29.0463561719935	28.8508169990511	13.4449768579035	15.599365659884	16.4350589748105	12.7746639545011	23.2633704931395	24.4240104879491	17.6281372620808
14	22.3175347187416	23.3160676870890	8.97557340137059	21.8076526141968	28.7087678040372	18.9175462276848	11.7287092162129	10.6386299375162	18.9104275970511	13.8779252129303	12.6096267514772	15.2271261227337
15	24.8211785596602	36.801154438208	28.0199682798893	26.7355236862148	44.6265249768376	40.1989089828534	15.8416336822733	27.7154630889809	16.6704330342010	16.9466414276734	28.7051634592072	22.2835572230865
16	2.49448723273978	2.54325052967777	18.4317924445441	9.02876972193897	14.2464931285154	9.64067088157817	10.2831213156650	13.2228994144361	15.5686930507130	1.89073997142346	13.3296523244990	11.9603665239088
17	16.9645246009279	28.955743636593	14.2141111108035	32.9256936414207	37.1224144480762	35.3653377917424	15.2688462325458	25.0023882213165	13.4373453004046	20.1273216653379	28.1251755099431	18.7868635281962
18	28.058383663945	33.2745294433761	23.9352995061302	19.4427250144784	38.4276167018532	33.0170969990551	14.7182191250496	15.7324703306841	18.1145744798176	18.8250203845718	31.6499620721711	17.0847518729995
19	24.9510675639062	21.4112758657864	25.79369240103	38.8294088021832	47.0716680949722	26.5684546707741	19.1130465499068	17.3141611195109	10.7340160953968	18.7327200415164	13.6571997794169	25.1348480676849
20	22.3090433439233	34.8500964403558	27.1979623629474	30.7413350667986	37.9826369838086	33.3774689346071	14.3417443340754	21.9338627259268	16.3848048452188	16.72278238403	29.859584793805	16.5374091374202
21	20.5582160725403	36.0344087731824	17.3281962949296	32.7470310096542	40.075644150557	23.1313755197585	15.5821996357772	24.4150029392602	16.9442230612858	13.9397429666998	25.5052090635238	16.6364247145056
22	25.0501393138294	32.3102520455221	20.543545609349	28.7478492288160	36.3712534889313	19.6900310884438	15.8199972932558	16.2591332004401	16.7260197714414	16.6077153251318	13.2909485030484	12.1848196166847
23	18.8159923309522	33.9581565138036	30.7810679902828	29.3136927710933	53.9942789551208	43.0595506897037	17.5209397110780	19.3937248846445	15.6052295578336	16.8327031977895	20.7147900150147	21.6996303197188
24	24.9321580905871	48.110930447978	29.9087433765286	39.8224866985917	62.5674882132161	43.5109838829559	20.5299443956259	40.1364735340185	24.0727750830474	17.6620850693675	27.4171681959714	28.4676649091169
25	13.3496894837970	20.1123015641713	14.0700357822805	11.5474378820485	23.3476965985431	19.3009897590685	10.8101131313899	5.27699030514181	2.98732090762381	13.7048928022742	25.1013678217599	0.770117060426319
26	23.4893653937324	30.0313340008102	21.8166645183432	16.5933176075949	17.2963927113595	32.0669553693582	17.0134141011423	19.1533327299161	15.4051560354280	20.9361283107205	17.4187867715754	16.1146448830571
27	17.0771355046244	21.0412093196341	28.0735101037669	17.1023150600156	29.8889539988206	20.1267964516611	12.326060326333	15.3765148472546	10.7689389304043	8.8815202126789	17.6927527231415	18.1193111132611
28	23.5032646127001	37.421505399643	26.707673796156	29.714376103997	36.4666111828663	38.3141499100717	21.6372954513094	26.5728041850788	15.8804335075225	23.5426008232939	28.5457565554100	24.9799765344578
29	15.6310338059183	32.5080615853558	22.1126042642857	32.2754951443182	37.8230517203293	48.2055272568088	16.0573884357669	19.3265080981617	10.8643496611571	17.3237608372041	15.4866421019993	22.8830927720023
30	25.8631368641496	37.6436423312062	27.2082149074367	40.2965756283293	51.9358798313228	32.4875770622656	18.4502683705713	20.9375796066649	14.7060885903643	20.5516700142616	28.7386516179764	24.9335762218327
31	17.9225697619008	30.1161446925845	17.3055897434672	31.9186984112304	40.3637854873741	25.9606974683519	13.4809161340927	20.0792480031208	10.8764513231535	12.4602955011075	14.8200096828213	9.59689176803262
32	11.5705818408323	26.1558389740819	29.1317133644670	12.1758670985490	18.1742951183979	27.0748753349464	8.72304683829426	14.7926539307747	12.6368023479089	18.7690563400642	13.9655649106091	12.6201747434708
33	17.5017626616038	37.1785777296932	23.5748784146619	30.9570890727312	43.2260273616672	31.3441381219776	20.9392993312769	28.6259383449313	20.4821379486665	21.4954686465388	26.0637722286828	23.5819309096955
34	31.8309505341076	36.18387788936	38.2681168743836	34.517301998026	58.319980922597	47.7386879279206	20.7467198496949	23.0312442856887	20.1447467931848	17.1396161677745	31.3308490150001	27.8621496161858
35	29.7229992918599	46.728801308375	32.2288292499991	34.058977424887	53.4512256200062	48.3323810543569	21.1931138461177	27.2216865051561	18.509973038496	22.2709197701671	41.2764750288694	28.3122973787424
36	23.561837753809	34.5491574452477	22.8142803238509	24.1330509373911	33.6806449607359	31.4309323914753	9.33207941209182	17.8422004320339	27.7519095691898	18.4944193334993	17.4806380637296	25.4188878630519
37	20.2770909320996	20.1209184184469	10.9679561301055	19.6395232088171	12.0549986654591	10.7210066212228	9.89373179823007	15.2229166974371	21.4091467760499	11.7193510901889	14.1549155752892	8.98389165002231
38	19.2368155244590	31.9191048043666	25.4874845411507	23.981416391620	29.6962885965798	38.7739046044869	9.99564393032724	18.1361157878714	14.2066040214143	14.5504919359747	13.954519445081	20.0407848259213
39	17.0230062247064	22.1424470395071	17.0567038291626	15.2810267993249	26.8996173966196	26.9270031424006	13.4717499970029	11.4669705506770	13.9677050385013	15.3699172212301	26.661431083956	13.3499013610468
40	21.9138531986677	18.3983904872765	20.7962283457642	24.6209477035216	37.2343809054095	32.6141206144057	11.8456264655990	19.7866170610283	8.97849839097739	16.7968031602037	15.8185408625146	13.6042551163647
41	28.0174098584655	22.8284992012696	20.0171174110282	23.990510874175	24.0441059789464	32.5680889230769	9.35895634625698	20.2016614739229	19.7461477406880	16.7628059129081	21.3819764760126	10.1539339518509
42	20.3172710905654	20.640286191065	23.0862795887726	14.0849122111059	39.8599008587089	17.0913051951036	10.3052326166515	19.2687105555511	13.6409252197813	13.0893804531477	21.0687111374817	15.2789331853659
43	32.7055617000853	38.3677743694676	34.7743037483815	35.4760809968747	44.454201085926	41.3139102767548	16.1350220282664	32.8638935845443	24.0114596601746	23.5547039844217	34.3320773917151	27.2441737008952
44	22.577648956401	22.5909768590460	14.5788881122095	34.8484561854584	31.9113026040258	26.0087016171768	8.44904448317138	18.7578454128259	8.51029415464589	16.5865877036356	22.4130447409088	12.9944636818050
45	27.0409681916932	37.6333876369841	27.0784262265411	26.4821110865508	31.6706429095941	35.8952419202991	12.5346616196330	16.2482380915126	16.2839429865575	20.8797005078414	33.0895922900776	21.6898504166976
46	31.8246702011676	43.1715259777505	30.3061285408257	35.5948482027808	52.0536642277922	23.5134718599474	16.5056748138163	27.3812154303352	22.7123982431464	29.3355557148844	24.5640076934577	24.1098021603877
47	19.7260813495327	16.4848849444905	10.5653402711757	18.8902634738368	30.8007079850106	16.0557869769371	10.0142816317838	7.84553719983053	7.14554002133532	12.6583715573711	16.4746639283507	13.3568026192266
48	16.8224385982839	21.0811203417477	19.9950867442526	9.66936428495358	12.4872320718518	7.59126204701958	14.9238148859036	20.9545496358869	4.33249055490599	18.1634252629480	19.3367561371534	14.0815976207644
49	26.343296468228	36.9634966967128	33.6587463264202	30.2162995564352	33.5660866017536	48.66978019216	21.013092144256	25.4021932101907	16.3357438062235	13.9912624484901	17.0529415616361	20.969386277463
50	19.3054664544427	24.3122296127535	12.2455071119383	19.2106594763060	15.0086673153700	36.4571159079812	5.51850575092194	19.7488684329992	19.9909630804389	20.0207620071400	19.3622376973378	14.2442500842567
51	23.5585746273211	26.5751325821482	19.7990382847946	25.7497870231438	46.4017585538721	26.442699084689	16.1451473958671	18.8331889319858	17.2300473112416	17.3059920323834	29.7286622465058	13.9040347446292
52	24.1780453711683	38.6540933575253	22.6982472889793	38.8907407879102	33.389586365541	36.5268699301197	19.1752410179379	20.1910084992576	11.1107766932493	20.9456485084543	25.4607985914282	17.3574135593048
53	22.8282814373280	13.1276729694484	20.2217115634148	22.7019589859546	27.3440416893093	43.5078841357473	8.09984709195238	13.3091318289005	15.7069065298513	4.59728948747339	10.997463607654	11.0581960223575
54	16.4114281577937	18.7966306461439	17.9658255028760	33.6847819885875	25.8302863289039	27.1017944570618	15.8311083421928	16.8332373854715	11.3180205586820	13.7942904021766	13.0871717181721	11.4645055996776
55	22.7270504078805	39.402960076031	39.0753465860973	33.5188416830518	42.1613114341957	41.165118605012	22.1250438513335	28.7812292893131	29.7673374689677	22.0666122897736	32.3551851422571	28.3729223630283
56	23.2686008122307	35.6999225552563	29.2419009912439	21.8488890542118	19.9363542122445	25.7207548184018	14.6636454056044	8.63838175354276	16.2134372975639	15.0562838392698	21.1854104518788	17.6293574788594
57	20.5163228192711	17.4540852955156	0.810581500858069	21.4301928144049	25.0926875872	31.0225348181593	13.8329788016823	12.194464304408	15.4550666740380	12.1805049872472	22.3188382803027	2.50981870690574
58	26.1565009487376	42.9033877556447	19.4100622281741	33.9226966559222	32.3023290953857	47.791059120506	18.6578734288542	33.4083936077913	16.5199724430578	20.8365002146993	34.7806060478755	20.4683977505741
59	9.78674912769815	8.73233992113082	21.4706217023253	21.683936719678	35.4764204371827	30.7091698373455	11.0446098836363	19.0812887866445	18.0202945630076	10.9139505056870	12.6664586423735	21.1216507708394
60	28.3791895587090	33.3703099111224	16.3538519029503	35.6932534058302	50.7434461202479	39.3870794845347	18.3269866761366	19.8025720533703	11.9033157254624	17.8876967545763	36.6728889395336	30.8347424299417
61	19.5620858982348	28.7761048437982	14.0708980206494	30.0224809409457	7.54664499903903	35.7188943092873	10.3388855093509	21.1822873982443	17.583820636573	13.5141389980675	29.8656259736973	23.5646706764564
62	31.5909254963963	31.0160100960673	21.6409346261550	26.8709043802593	54.7067131046403	34.5623160892612	11.2543450615204	25.9010231259498	22.7628343505911	20.2545167179410	21.3995243419886	28.7181907981034
63	24.4394324391836	25.6418760127902	28.8316135263661	28.6633678076112	33.4117422362695	26.7061080535519	17.1075375924500	15.3962705513290	20.3112651726838	12.3829365614818	26.9915383230642	15.6679964327486
64	17.5865593274062	30.3767798618913	10.1852728611908	31.7303229857694	34.1280465717857	20.4004837243647	14.7495705892796	15.1642205448325	17.6252649099074	17.0772492334060	21.2594921146391	15.3085966625597
65	32.6863816464555	37.7366992350170	17.1443667510352	47.9624721382769	35.7723158421988	14.0994772826755	23.4301918622107	25.8014055750594	12.1920988126400	24.8715794563432	30.2081387481447	23.2773159665574
66	27.5661480426219	38.833564620544	34.1659872120237	36.8810817559312	51.3191315114319	32.4671788397771	14.0005917311528	24.6129969673288	24.5364910172771	19.7149260107815	36.2694016692749	26.7011053925140
67	29.6511686569939	27.1268574770475	13.8370788220513	33.4055991482516	49.2262354138404	18.8886654697906	16.3851860810959	21.4398010794322	12.7036363144694	18.3789203550440	25.94304261651	17.3754348988243
68	11.1823879253964	14.5548673628866	7.77814814203633	11.0071439379181	28.2391535096509	0	10.6419905257487	10.9567645370244	7.43679494193527	11.1128556077372	12.7976921252514	0
69	27.5839343421369	44.3212500992098	41.5923715945520	29.1512279779789	54.2099690252684	34.7976202126542	16.4977930490417	36.3662669612825	23.2302717983938	25.1757112294856	34.9763298570476	24.4394399152046
70	22.3475502536125	40.8496817395717	43.2616475360577	33.9106256361997	36.0300777759377	37.5864125633482	13.1531687636186	24.3308397518538	28.3434283330208	16.4643104707315	22.9759388264977	32.2750223768084
71	22.1965035550723	14.1162609398152	3.88427871421635	23.7392717037892	32.5135534992387	16.1291752727841	15.0304932053634	20.8985809829656	0	14.0364054277970	17.7290405439441	14.4801193503109
72	17.5014723679234	25.0514345656344	30.6827675580207	25.5443265571372	31.0420308864549	17.6151628549238	16.6242976818897	22.7085434858200	9.94135081688546	13.4806702145548	22.5730238464289	23.7039576319232
73	27.7092716119931	21.8078560454747	9.51533605257945	20.92605790369	25.761739857032	9.31285719743866	15.8868670532474	21.4126024980174	11.2617677764327	22.9494147664867	25.4236648095349	16.3817286508344
74	12.9702994497928	6.51712971918598	20.0477324189205	27.5571649413713	19.2913303547669	17.3244260950835	4.24105518047915	13.5619833353092	13.0718329019624	6.42134434756114	20.3466798636489	13.2245287696323
75	23.9993497878218	27.3443298278978	29.6576356326467	22.8646313121082	44.4414206405209	25.3023952544590	15.1379343350487	25.9198052045064	17.6323284132297	19.2846741880997	22.3535313109069	19.2708020438927
76	15.2934367150296	24.530186239597	9.60202605623133	20.7042792184401	8.11014242343115	34.5871718063477	18.0654468601323	11.2691912669944	13.7327626369002	15.0311232339814	16.4482952064651	13.1439768868858
77	17.5581561265757	35.3330494445233	22.6800059097139	20.4259505604903	28.5364794521773	21.5879942987756	12.8039086963478	15.4703482673161	15.9499913162828	15.3522392537226	14.9040027945317	7.07363931802676
78	17.1217034865075	35.2263335235274	12.4696825344009	26.7804202901242	33.3171911234038	9.83957297093552	19.6730842336493	15.4402699161954	19.5207903689275	15.6099209737188	25.0344316571600	16.0299548539986
79	20.5322235436119	29.1079012196736	21.7977443724925	14.0615284925274	29.1131476507205	27.0575386036968	5.84511801386877	13.0324840251174	20.7057380090325	19.1727005793623	14.4551258880727	28.2855369799619
80	14.8289784566311	25.5072566970704	15.6979418973341	26.0414799507687	20.8574157743421	22.7693755051109	12.2696462604196	22.6061479564145	15.9738344820685	13.6489019263094	18.0919854993638	20.2816827837705
81	25.5311448223337	40.159437760382	20.3053415775056	28.3049178849624	61.5585644101533	24.7998473506308	14.7276449425888	20.2909928669873	17.2969272541477	21.4350496403235	24.6196538515308	23.2313580572023
82	11.5058006241853	43.058674943392	23.3385120208731	23.7888539222299	38.4477278226336	41.5778265887963	11.6037785535644	28.8589710075399	23.7081542065147	15.6993962614077	25.0294067451451	22.7411132614282
83	21.5842979166239	18.7857909267589	21.8908354811501	29.3579472079384	15.1649390645883	26.1088578820058	10.0189536180386	12.4303365789658	9.717760594806	9.27349450708001	20.3109226080648	6.72763244167127
84	27.1763165340174	39.8264316731809	26.7993480470512	29.2162174687205	34.5521405511109	30.2851684801027	15.7040036524842	22.8548953522551	11.4428277884516	8.70425196433971	24.9985285354605	21.8739808300498
85	21.0156265426490	23.366811033183	17.9700159290155	34.1468230892204	25.9335395677936	19.1526494108406	12.2417916475365	19.8100236951830	16.4194420821925	16.9535276603401	32.7779196943409	6.65460394294681
86	12.5393518106982	14.1212484412793	28.2182290364443	17.0601252953858	36.5507774678846	13.7558142481094	9.94699449703197	13.0587979915810	17.8798882525286	3.95978771339709	13.4911321023181	13.0206502019525
87	17.8306537449108	5.12693366520249	13.7677417977627	20.7463267682748	29.4952408676712	7.03269825667273	10.1936518228682	13.5000735128725	6.71110258337118	9.8004378355422	12.7491141368378	7.10419019134318
88	25.9440806744774	31.4021087100538	21.3999232936505	20.6022968488165	29.4033534888643	35.6116421746223	12.1463726142412	25.6109017844278	2.63704681564310	16.9575810765463	22.4136018159909	20.0561518856834
89	17.2106975013318	32.2945371571277	18.1034141027757	22.5408023435659	35.4852073039118	26.6408217266158	15.2097385293535	20.6795351759143	8.80743478742475	19.8593912742085	18.6414985788190	18.8905227969621
90	27.7992558045766	30.4894202826021	9.24041852094365	27.7625994571321	40.1338594545611	26.4219718263377	14.2318952953344	21.6619130655376	16.265106175011	21.9259319086943	24.6458289182256	11.5224740246603
91	18.3112935342533	19.1127714809158	19.4259558355790	21.0730539615619	30.9007839256422	36.3335058838222	10.2046564078506	24.6927079430714	8.72143968803866	19.7184382088524	17.8018014389645	17.8580295112679
92	12.6706923987230	21.8097787902639	16.8681283253511	20.8560196802330	22.2891154941835	30.840953855413	8.8918594835433	20.0700896224876	8.93577895855917	24.823060230946	9.97660250385097	10.3185773235998
93	12.2151197441099	10.4724087738350	11.1058573541232	26.3773923041679	37.9767483386382	28.415069913903	7.35904846485304	17.3981267428965	14.9080216410151	7.84044478584709	19.3040598448832	26.6992216263682
94	18.8159784252501	28.7838321490029	21.6796825562100	29.3352880331537	38.9375198260813	24.2219059074126	10.2593302964823	16.2656925186905	12.7578399178088	16.5322458182854	16.1760908293039	18.5830411952091
95	24.6833442602851	27.703795043309	17.1283892868641	19.7666881323253	31.0004223057228	21.2204407071028	11.7252971556700	18.9423657654355	12.1408172976275	10.6102627108065	13.3149457056675	11.3379035771013
96	4.80801933433308	3.94512378411603	16.8453030286037	21.1830636843611	14.4735678684433	12.8306906763645	6.90976991969038	10.5468998018511	15.7364459003727	7.33422536526926	17.1228901979836	16.6319944045902
97	27.0143413009268	40.9938863465519	26.3134478782514	34.6639939507202	58.9343129025765	39.5902284534189	22.0035107928064	29.1217965866210	20.8234126923514	23.5726906894236	33.3314929531389	33.7697877135516
98	23.505012885642	29.0743427133322	16.8825813956335	22.7856418013703	29.9309116820129	27.9331931842444	14.9478903033741	22.3899899350870	16.8810622195763	17.4198594641562	15.6587023423998	29.1024937023001
99	16.3442601914736	20.1437025539681	20.4487394193498	21.6342437955498	34.167082572742	16.8313105113718	10.0382978072200	19.2495044764395	19.6505039783857	9.00759998757225	21.9832936807693	17.0470489085253
100	7.19812982930793	20.5691232601939	26.5809023503009	11.5173887232994	11.3344101533309	33.7431874510506	9.85831043251715	14.1664581820979	11.0274273178286	10.5592652067646	15.1621936616741	19.3915323809620
101	23.2778884007981	32.2312924581997	29.0873054047567	19.5954184283835	31.1100877382604	19.1613241241490	13.1543470511806	20.4319158380049	17.1887241034133	13.9646594003883	26.1218346332289	3.70600347584676
102	3.05918575004936	9.56139399001514	12.7842509932308	18.2909956482382	19.2596688209412	6.44338460475253	7.05200533791773	17.7040370431193	10.3481282642002	3.61435875312087	6.30294860890386	16.6327622594638
103	30.4103306668397	49.6654317505193	32.1310101338799	37.1534154645549	55.4338277574705	25.8804211188099	20.4924149904192	32.2726531014344	28.7414786513690	34.5881823460312	41.0811346303568	31.8767872144806
104	14.8931703579656	25.9150302547739	28.7284301705286	26.9717557782967	41.6756619783899	23.513389677475	9.4117439411614	13.6884402373807	22.2833983076428	17.2454455628597	18.9670361971449	27.7521416098096
105	23.2824211735371	22.8872021121940	9.41248232522706	33.5329388348206	39.615262084734	30.8990154766259	14.3235601332946	18.3334480390761	17.9456724508823	17.7737198554424	22.3250452973315	11.9215750550897
106	22.0566011005438	24.1774044311177	13.3122698932721	19.1111424588224	28.6617371510139	12.3937992145592	16.4308810824531	20.492903559977	13.0396700590669	23.3132792277442	20.3225555797968	15.3002787000311
107	20.6675287840160	15.7662822317086	10.7040843739329	25.0924133957200	31.2731895141173	15.8125631300899	19.7967405734458	18.5389723116586	11.7338945471502	24.7473364232264	30.0648302262138	17.0602013641824
108	10.4420512394022	20.8770563626606	17.9178169671670	18.3305169144214	17.6654987797951	22.1766120184761	2.79745392446784	25.5159114085297	17.0811264464839	15.1560696611626	13.2587475830315	19.7110644179977
109	22.1610162147058	19.3199626085441	14.4899751322943	34.5630304019425	21.7063288569423	16.0003325577249	12.9915452920330	7.11672870283225	7.58469960904257	7.29659487653043	16.6355475514841	21.0218716422717
110	17.0127514414453	23.0041044648801	31.0302430693687	27.2575054169701	21.0140529094363	12.4515169859662	10.7781007144268	10.0295637106198	9.06599040564748	16.0773133294821	14.1969966158548	18.8672881049316
111	15.2562177219843	10.7923005798508	24.3286461643242	19.1315625979603	10.5624257633670	30.4308329049845	13.9990215578171	17.4092040275563	12.0700171532912	16.9523763559626	25.3281222198089	13.8099391407691
112	24.746736280875	25.0738652869824	27.288972976741	30.472204102363	52.853753335503	34.6727183524687	16.2532963538488	15.6788897503365	20.4529569462748	16.9713186706616	19.9735179937506	25.8533563125304
113	20.6866137655022	24.1641436393411	20.2862785038011	13.2845172072067	17.1761562875648	31.8662778270516	10.8235463562421	7.34571489491499	19.0118924051803	12.1222256680367	21.0110062398228	19.3564834962819
114	17.2927761376073	26.1651316367265	17.2235313198625	16.2306357676408	28.5006921420869	22.5771135707504	9.37314685527148	17.4247370845514	11.9837832666222	13.3919531284193	13.6278236933775	17.2580796981544
115	38.4943355670145	45.8885922438521	20.4576808691392	37.5481877949785	57.5041905696461	27.6750760394422	20.3532493940584	25.455102641895	21.8623359818860	22.7546760490598	24.5375494584330	25.9333633739048
116	14.7845561558897	28.5774957661392	18.2009137993550	23.7493768327816	32.3704102647805	42.6697550988106	17.8368860222473	23.0426950619554	21.4806497428457	16.9669666905363	17.5533858395071	24.224777907933
117	8.23905577678315	14.3621982833196	13.6140390205678	2.89110553677381	26.8513017538989	6.51637857779571	17.4586575229085	8.0580044791483	2.34089184250949	11.3870686718379	10.2476523545879	5.1030846051208
118	12.0037252138574	11.8395267930951	11.6279413975481	8.52394991796248	7.74004709429179	16.0282669056359	7.29847690495944	2.11854522595278	0.0285417276606648	13.5898208485805	17.4367760277912	14.5041562358713
119	26.7202536963948	35.2826234756965	16.8757075386890	35.6745019929208	42.138566887769	38.255579570489	16.4355046643965	23.3189819902008	12.6000364161365	21.6874884996004	26.7050991835486	23.7024822949315
120	16.2597507696231	19.7650443744949	12.5224441498189	22.3821545234763	23.6678825177177	11.367903697893	11.4119706627801	14.0129295833285	5.94479084869494	12.3689022954307	7.06684547569073	6.40169890258218
121	11.4674655640329	25.3965329618639	11.9597862122976	16.2177135752234	16.8776998696678	35.6355962273745	9.8555006359878	19.1408419593664	7.30460544257811	17.9128708199015	19.4015639987904	20.1359799706383
122	20.5524010107685	10.1966858511763	10.7862825519145	21.6659273803649	22.1588216561862	18.0481786289726	13.6902555433159	15.3144007590275	7.59732030472813	7.25581333637344	23.3812621728711	16.2610790304892
123	24.384691052043	34.6545200987586	27.748305584339	29.8034343548438	41.4664262401102	39.1263308186359	19.8881711527251	19.3854600498568	15.7598759798876	18.8269629451987	22.4814460188651	17.8384881939016
124	22.9532416369347	34.3619100375137	23.8032119773116	21.2892740667793	43.6214454211078	46.3927617798565	18.7922193714605	19.8684871099675	15.6221005234516	10.0017222308025	15.6505667225329	27.1422079204082
125	23.1589000484030	34.4600606529562	25.9101052610241	30.5144155399423	29.3904002475496	13.1414215767082	13.5719323221904	25.2511664168108	13.2168897855113	21.6178392119453	14.3084644614086	13.979532632077
126	18.2473422729893	28.2043873414012	8.0509050056667	15.4458277783421	24.6657828588961	34.111968023821	7.1245984714457	16.0958728215469	13.1185888174539	11.3945198456372	15.5804742721578	23.5715039737614
127	16.0701362980239	33.9209619737356	24.4680381645415	29.9237490915994	31.4350528658275	30.8337518199817	15.3932078691978	14.1455111240816	11.353636362989	13.0037122594859	18.4980303316809	16.0148945691531
128	17.3587401098463	18.6015752473267	31.4357557526450	26.4250714544634	35.705094015093	27.1537880320252	10.6608703866376	10.8199217475072	16.9993946086894	17.5410776727135	21.7050744613536	14.1847122939216
129	24.3255407310192	18.5604810149272	24.9184879298402	34.4711129036211	34.2642999798874	9.06760106293718	13.3871651386826	19.0266869328197	11.0178368562943	18.0109103126104	28.70956816832	13.3502157267965
130	28.3372477549709	28.7760559166543	18.7726041395242	32.0824476241281	48.1306570463791	40.608428372483	17.831969909	18.9398166525393	14.7466101949127	17.8210810419528	27.6908257839543	20.7374244959686
131	5.3310379492124	33.6995190822214	17.5317865434043	18.9015342601829	22.7868101486396	37.5534501783439	5.01294253404857	19.2569042816761	23.3751750506982	20.9920809251321	26.2068509702861	24.6139785410566
132	23.0050835976479	27.1714235981152	37.5683444261408	35.0563682242762	42.7838292448104	48.4316660637161	16.5776780540123	29.9724035808229	24.8586754191120	12.659792083383	29.2533298006236	18.0999321039681
133	25.2543396187797	46.4863850641953	21.3234913345898	29.1486535563098	72.6861459475352	41.7339665937458	15.9554558813475	26.0951026065353	14.9231230530221	23.1195055827368	31.1327577689766	18.7728592189694
134	28.7241582921091	37.9788278030576	24.8920544285182	25.8714228691732	38.8482513317370	37.2260933891017	17.4561578005753	16.9311204915173	15.5678302032404	18.0835947537124	21.8747139793508	20.2956252030618
135	29.5841870138545	19.8227229769470	28.8564364402509	26.0933593571001	35.4044787741006	17.1051033129427	12.249298425688	9.87551681375959	13.2153102632398	19.4751863826856	9.39773692297845	13.6922043283584
136	14.9611180370283	14.9229060547246	27.4150597874367	18.5845662303577	18.4659762027364	26.3444008981663	9.39873508435923	11.4696053197716	17.5062371659838	17.1938062410719	17.0044002991394	20.0980019851915
137	13.1971226622645	20.6082862636514	20.2113534764732	21.3102320528168	40.6551688748569	17.9178588664044	12.0712266992029	16.1119261176348	11.5185386204559	15.7177568593511	20.5624528833848	12.7998175376499
138	21.1672484780574	14.3035075901181	28.090412425175	20.3686777195955	33.3538667007925	32.8424933415165	13.0381815747920	16.3028198845375	20.5164951057922	9.11341068210755	28.5191939147659	26.2742918259802
139	14.2571793361465	22.5059432000681	27.0525556803052	17.4071010526666	30.7410916313583	19.6786602168376	13.7770932301718	12.7946511020168	9.4646892800700	14.3153787238368	20.6575701403632	15.1284248725700
140	21.7358258069737	34.3080645590940	13.4791292426912	39.5044254160531	29.1769157337278	25.3440914800828	13.4313750504503	25.0647172545074	13.8930084225937	11.0584788770192	18.9572231299229	21.9100065043735
141	12.4681452080373	10.6328937887565	19.5074244509601	27.9814544941501	7.30271991200659	21.8941441112666	14.9220430673923	18.4986798484981	2.48930413501259	15.2314294866438	13.3172135581951	14.9620404272663
142	22.7970584898163	41.8029532294989	34.9537670680953	20.007004901813	42.9672228331357	39.3596615106637	14.7805607891999	20.9375434374203	21.2427214461092	19.8250246545057	23.7635575488139	22.5341425024866
143	23.8698775141	27.6826604943212	21.7592004353263	36.4304464539896	37.2730524864391	0	16.3768379557424	30.8825165816309	13.9104898818446	12.5492160828961	23.3671357973202	20.6007386149345
144	23.4635812966081	25.9078521996882	18.4727978835901	24.6042870739832	36.5856279635376	33.6747767037622	16.7013676367346	14.3059057393701	9.4574047039654	18.3223814379393	22.3221956217114	19.2718047813301
145	15.7720895211852	24.7282804410464	22.2608982993393	30.2916668452100	41.3195921805437	44.6438791714911	12.9933195801779	16.8071677577177	18.9994284883576	18.5752238068656	22.8731605049306	25.4024304837506
146	20.1459134718958	47.0220536863151	35.8701653608962	39.2614949933084	55.2257677829784	58.6193276695584	20.236221246728	33.2962916441647	24.7842300313127	24.3724826891685	33.4129825620415	29.4876057345767
147	23.0523164372553	34.9617154566823	43.1369715460422	27.8299657994753	37.4899335641119	38.4408011916136	16.9076490168316	31.5040159620697	33.5500841456328	19.4608840931513	33.1930112532957	29.3079171343465
148	11.7080124786100	0	8.68873972367453	25.9865337137002	21.9170672584773	16.1824116009672	6.34692891183079	17.8488740648831	14.5368279304085	4.30967706295644	3.89930202819363	9.52131369282027
149	27.246162134199	21.4100867934091	21.8654299256871	28.2552745556395	43.1037701659279	30.7950604049657	13.8118689862077	19.6204949013675	14.4746762251082	10.6974661155382	24.9140620343974	19.5526698162162
150	22.3958503242932	38.9021410310895	14.5999634750492	32.4019013050476	40.5021793815262	26.0404965512616	13.2385114159942	17.7866903882425	17.5739070971257	24.8482952598121	24.2856452027537	17.3259931789971
151	26.9371831314188	16.3809510172204	2.11853073276458	35.1412821300995	19.6120635219920	7.92096166712718	9.24114451845046	13.9451418308814	5.77069122838043	18.2411734822591	22.6173812998825	8.3331905069397
152	16.5476673783202	0	3.84316774669310	10.5548767720205	18.7768156351633	22.8263922513173	9.75208274297044	17.1832426605350	9.73691221790445	6.9876819147639	17.7665457715332	10.4009781195267
153	22.7201855008649	32.6544356658334	19.3310235208748	38.2217721425839	26.4881633642037	28.2796523569657	12.3682709572410	24.8940171783393	16.7129101604702	14.9335789042281	24.4444826782415	14.5272251799785
154	15.3442578876275	3.46400277027463	13.7208681229213	11.6269116874459	19.2020352521318	14.6841508529142	5.33103504402966	10.6782362951287	0	9.11874068937099	17.8951827316037	4.0576596316329
155	19.950599833093	22.1639356356326	18.8507523651933	21.6594952841395	40.9935030994504	22.6940602246688	12.3587713765257	17.6267682000951	8.35133530828714	7.74877495203261	21.9345102583290	6.71127961341585
156	16.8701785994478	24.4157494223163	18.5326571228674	24.0157420717195	37.7046994537702	24.9256866256591	14.7143872841406	14.4352053079041	10.4281663072803	15.5013297031658	17.6761319542049	20.8828976014211
157	21.8268661814592	19.0681003352294	25.4758591709665	30.2486026390936	47.4760369816502	13.2886341115881	14.2931986410156	17.4256106012641	17.2072200287191	12.9987318720933	21.2717884451994	21.4890203291739
158	13.6191619774644	13.1779294717104	17.4166850461354	14.8479028376922	10.7127544608439	21.0743034737041	6.05188900555948	17.6978043845626	12.3429393642776	9.37639553455326	23.5477470065197	15.7353374891914
159	28.1281723245703	24.4595990832348	18.7995776833890	25.8238207642612	46.8789967016414	32.3740308912611	17.6744840586798	17.8958304979509	9.03667325466678	17.8224949730751	27.5086874170356	16.9231504596934
160	32.7034281130999	40.4132641704494	27.4239089429719	32.9846273350264	40.9885403005788	25.3358361726603	20.8351356736183	29.8273035092175	27.7139307449072	23.7578675674417	34.292972191322	23.8391765538273
161	18.2468599951743	24.7677856491024	22.6500339820267	24.5745707732366	31.2923561259385	29.2471603724778	12.7334957280356	13.0215987208499	8.57888276894333	14.0151043562655	19.2974360936895	18.3852737910158
162	11.8891677349713	16.0177959669623	26.4646118160257	18.1742255637112	24.9525862389747	27.0558512211505	15.6268332019655	10.8386135503855	8.92372245456938	10.9804516255079	23.8175842846527	16.3913216015215
163	16.6253231196183	16.3271755716926	22.5013552073183	23.3424544924666	40.5925946401421	17.0075267252403	12.5771122513593	14.7614954506829	8.28634808093702	17.3126483966738	24.6775294753844	14.5565549896172
164	23.5319569200140	15.1432081843521	21.8323119102360	11.4824795747757	40.0249634415726	38.1274034606547	18.5279505922171	14.5945427604864	8.49925519354601	11.7211469222554	15.1791316460716	21.5586079495770
165	12.2766792136250	25.542954604655	20.8447783837005	30.8253203818406	37.2545582890873	22.9851838244911	10.9823958377072	15.7546135620431	14.1855429053238	13.7688052187599	21.2409254971157	18.9211054353779
166	22.6331923932430	25.5886859621591	17.0048324416364	35.9694077540281	32.6340590089969	31.5804978014093	18.5293486888541	24.4180970367743	17.8638323692273	20.6470633980088	27.3183030453017	9.02929121746833
167	16.1210781745624	39.703584853064	29.504495547594	32.3329692985725	32.7764658721012	29.3698218444486	15.5229623574875	21.4420224632842	15.3027062339888	14.145694657086	19.9908068736320	21.5795016727918
168	20.6772575200670	27.6646149461846	26.6085101599457	33.6252841827123	32.4652060552123	45.0715378393735	12.2527514594268	27.0997097033888	16.5378852860266	16.5051451294717	22.0034515183283	24.5843611939688
169	18.2080563196444	24.1974418354101	11.6690860899841	21.6390194602941	24.2115121147984	23.8331706040548	12.0125664344740	12.2897533383008	21.2574133242556	9.40049557556292	26.3407117907778	15.1752454146170
170	17.0274789258619	26.3134466950592	9.01436348948014	24.978419628097	36.2819508617627	25.3457678973629	9.48068132436956	13.1408073670238	11.3545422527631	10.2439287265793	20.4991549792681	13.0767325621064
171	21.6704935620657	40.1110154965912	15.4512759673144	33.1292641931692	33.3088094335863	16.1726890870514	18.5392323020440	23.5039765694012	14.1205807596004	16.9132247415094	23.2316561271963	14.1425872675899
172	17.5303963944598	22.0326654136673	14.5834676973939	26.7958369642566	36.2632967968346	15.0964844088656	11.7931520245083	16.5753779279723	7.02949563819933	22.0313542989822	20.3240080359719	18.0748182175693
173	26.9317398276234	28.8461344534779	28.0487819631492	45.8066108862976	35.7496446721046	38.8486544304187	19.6368827303794	21.6466524295125	12.0659738790027	20.1023683157596	18.9888491139271	21.1420905789918
174	13.8449052836952	23.8992944812123	23.8748681085918	29.6314468617597	31.8756013040924	21.5848057908698	10.9337187286205	20.8362353170484	14.7361643430867	17.3936778551573	21.1591917496817	14.5809994697052
175	19.2537384302838	18.4551853466193	24.7953086839011	23.3282718885851	28.2636052340397	23.8099326100179	12.2682988740471	20.5203256184862	11.6428736288786	14.8854966913046	23.9183597894333	21.4581862817448
176	17.7577970415928	27.8013365103226	17.4219576303499	31.439232597447	34.5420014893804	13.768453866889	14.0368150006977	18.8817798462239	11.5885372384911	8.3474931575857	23.3831597442317	18.3077487581852
177	13.2269177514648	39.2132966865184	24.3736366027479	25.4037981136831	36.1128684606435	44.3771812420716	15.3449963337883	24.5197566507278	30.5168036152264	12.747691711113	28.2047224297897	22.7239241630371
178	15.9511553562917	24.4854768141022	0.587504688311485	24.2465335218184	36.7094309868385	26.6504623480017	14.2017118756840	12.2272821577821	8.35984839999168	16.6062558720625	22.4285666260908	12.7247335327692
179	11.603305444285	18.7499122391040	15.0061704428166	24.5156839064279	9.39752553595536	24.8434300409179	12.7575949601769	21.8459775862668	13.6155529612892	13.2507805011957	23.0169669555225	14.0902681828723
180	13.2508521500975	21.5155254107833	25.3741455262376	17.2459099505219	25.3754616031512	36.6001976860336	12.6879213590902	18.7738314977187	8.96806374319103	14.6624002362525	21.0832130638548	17.4475792753371
181	9.2685519673021	0.498943045980806	20.5082048469963	3.49824224791944	24.7359704594712	15.6938790076073	10.6673901412321	9.67357361073972	8.40750014979358	8.42856394959353	8.25692412762798	6.55213213525324
182	28.0445131179916	29.2848571228587	20.8619436564221	29.0882371764024	34.3260999094548	35.8748214810343	14.0756373575873	20.7080966097953	13.4328738280297	24.8946558084443	33.4058218057782	21.5895461886889
183	28.1844849994499	25.7864868105444	23.6242664006137	31.6130718675854	32.6009391615891	25.4833874617146	16.3494639671868	18.7296555513252	12.5156876806746	13.7521126045666	24.0696573957367	17.7028694864032
184	19.0481540272113	25.2169435540539	26.4074275541136	27.2452253610553	27.5624220983618	12.9124109155540	18.0797491947436	16.1350447419456	11.8303042688818	11.6279136968555	20.1527558669068	13.717293486501
185	32.1422966241926	37.1322721402642	15.774577860284	29.8650191802599	38.8995719842676	35.5195659901106	17.8439998897225	24.6630758495325	11.6336380746116	23.5587384305262	18.7842961242100	11.2295384785973
186	16.0984737400943	13.4500121402488	3.59767596448298	6.24255817562688	21.9735021735736	30.3668851205366	3.87319370286012	10.0578847394455	15.1524280329658	1.29988758888798	13.779350436377	17.8593580556713
187	13.2428164413269	26.1847057511738	11.4041040201268	25.8407667431848	22.2043328302729	47.2151863084723	15.1285667035233	19.8312692772789	13.7161041466944	14.3495979116933	20.2912246379064	16.7879376148574
188	30.0627352259688	37.3881238636558	22.5664460120449	33.9426351757255	46.5309281425917	13.4372738316825	19.6705743604264	32.1532875835159	15.2517039515918	22.776127700097	26.4877629215642	9.05188938112173
189	21.3493665709297	26.6227616196069	17.5978547315731	23.7654523681467	23.4424527171767	24.60547958621	9.92014095896862	13.3245208566437	13.3243820648013	14.6457456507228	20.8314749070176	17.9402615742025
190	24.7020265095704	15.1872055025812	13.8149339798476	27.1028100148553	32.4457823154338	35.5026629131579	11.9033382084809	16.0264248631637	13.3007761011041	16.8663273018099	16.7106151482394	13.6695982337381
191	22.4925389885611	24.3638813836617	16.3552684588789	18.7955736032001	27.0667528682865	20.5761187780625	6.91330431744199	14.9909077068459	12.9973722050033	8.84697383793176	24.4618574865117	15.3036959844497
192	18.1009139511848	35.157174531492	23.0901968212786	11.5081206833083	41.491918032547	36.9773533108502	12.6610688949375	17.2914065187315	20.6745777271376	19.4307394685919	19.6999337015753	17.5802535408059
193	17.2160651654409	23.774163242825	14.5583961294246	27.0743171058273	21.0640603544578	20.2959767917732	13.7911932771313	15.3360883982078	17.0250547446102	13.5986551838320	16.5709750117248	16.2874221722153
194	19.6678510934728	32.4751730846238	14.3986946163409	34.799604748411	28.5413860463208	33.2173782725287	13.2345254188646	25.1968575571487	9.4044049184061	25.5766631631129	27.5186330686704	19.6613485650515
195	25.886576167882	26.3622341314928	36.4190385687862	33.2988243620163	44.1521396806732	31.1880561033143	18.4251952160533	27.414706926818	30.9900059075474	16.6109178353036	25.194541082481	27.6560058031266
196	14.6085270570583	30.3892969953079	27.4221387992154	26.2992578039509	31.1371056494763	21.7064698212008	13.9797560960329	15.6009468889054	19.1104092004017	20.5290831316463	31.1131301985093	14.8560517257572
197	26.1581877110528	37.3077026176293	35.1987313211752	34.3184168669713	46.8820806296658	21.0021737710094	14.9695173277097	30.3044703873702	16.859036466439	22.4646118932788	15.6046358419410	18.1577547281592
198	21.8184985031627	31.84474631352	19.6477088555741	40.4491584625428	29.6895623948193	31.0076826664812	18.3605850233974	9.4113329085975	13.8163113868163	23.0716793145970	21.4212145211088	17.0074903037804
199	12.9016230774826	30.509881719913	23.9499266560989	30.7384122989669	32.5349747144694	28.0484664084285	14.5477234992622	9.4858067723129	15.6218222718942	13.6237141594733	10.3452556996104	14.5933165499832
200	27.4092566463331	23.971365531923	12.2122669688874	23.0159590750204	37.1485895585974	17.8604023984242	12.9200242739184	3.78412866388372	8.52266075718539	12.7863066365581	10.0649474950065	16.7145983807784
