# Supplementary material for: Simulated data from a genotype-to-phenotype crop growth model for pepper
Source: Data Brief. 2021 May 11;36:107119. doi: 10.1016/j.dib.2021.107119 (PMC8165395; doi:10.1016/j.dib.2021.107119)
Supplement: Supplementary file 1 [file mmc1.zip › Full 100 GxE datasets/100 -- h2 = 0.5/1091765968 200 0.64 0.48 0.64 0.95 0.8 11 GxEyield.csv]

	NL1-15	NL1-20	NL1-25	NL5-15	NL5-20	NL5-25	SP1-15	SP1-20	SP1-25	SP5-15	SP5-20	SP5-25
1	17.9088281108833	17.0492950231654	21.7128782846541	21.4078720578201	47.6975884349078	26.2944807599658	13.4910560383336	22.2568542794614	12.9840453404235	13.6955733944964	20.826008300499	23.8514714669438
2	28.7569555836429	49.7694104360971	32.6424297013099	34.6682354031789	61.0136381789869	44.9035494770384	23.6193314059111	17.0203995067462	19.8767599580811	21.8168135868159	30.2801745303438	6.22636487982373
3	15.2184390725118	16.8828476237225	17.3226517519	22.5756576712554	22.0192189127062	29.7910198454056	9.17436170033823	15.8445234463984	15.1434265390575	16.4563510143779	19.1556634764324	11.7853752384969
4	21.9726964019025	31.8578839103109	18.2868603710311	18.3630639341606	45.9261807284232	33.4166422267569	13.7883727524647	16.2560636499082	12.9014404584	12.7705668182608	14.6088918390367	25.7600989086458
5	15.6903297928752	17.3751951468428	20.5042526386461	13.3079360021830	48.4708707790129	36.9920332496155	13.9580213696217	16.2461416714312	15.0310871686230	13.7004465399906	15.6530939584899	16.1937804111429
6	21.9044147396724	27.8661132427448	26.0797461664895	29.0201124902700	38.8203257524144	51.1543687497385	11.3469990324048	16.4695439234312	18.9531094182218	17.8706053066796	22.3828580441153	12.7837754275837
7	32.2487728081138	50.8674432236173	32.8734740959328	27.4857357045064	44.6875988192391	29.6921067779395	18.24111163758	22.6659765589691	20.4604618199278	21.393365702958	31.4682642478293	15.4197680671127
8	10.4855547158710	21.3009188705651	10.4642395636187	18.2667642722215	20.2188384053867	25.0251543573331	14.1989598297353	20.7442155007004	12.7971557781776	9.44719895864956	15.744449912716	21.2482898289072
9	18.9676252232256	20.7677633618004	25.7994957115738	30.7779289381755	26.7023903699455	15.9852499026855	11.9564213128545	14.9493793800944	18.1987308552340	17.1588973454584	20.536997164872	15.5676882822289
10	14.6090756117186	27.8216228656162	20.3436219026462	26.1665360580446	37.0405508471556	15.4766007860470	12.7071269042992	10.9501457688939	6.38587933756107	10.6788291361927	10.2926198245964	17.2849855946054
11	16.9061251273857	26.9452501452612	23.0336511470213	8.95064124596951	36.8553414972907	26.7215740707813	11.0356856649931	13.5272008896315	24.1992498124761	15.0447865204163	24.9364372981114	12.7372884089865
12	20.1576066295121	25.3819545021443	24.5830995951936	32.1185577950621	16.5518332943071	40.9169567936196	16.4901648182509	25.9182082416278	15.0900781122082	19.2205043232752	20.8268287487045	10.5440447671701
13	20.0784451318834	32.0136558939961	25.9795755243503	33.7583226974132	40.5265725158038	28.3254032736091	21.0134044394774	26.676030682083	28.1263286113597	23.6253145493579	31.0489797379231	34.0254866243025
14	9.44808719907286	24.9789212818619	27.4089937374303	27.7480749877309	52.85955262896	30.0244044167577	15.1264222696205	13.7197381004932	19.6028755013899	14.9495284589514	27.7787958004903	21.2833101506458
15	17.9273473564446	32.2978052115343	20.7395721067727	25.9214026813843	28.0819817088406	23.6593026150045	12.5327297479621	20.5203212831059	20.9721510984411	9.63215734803722	22.7399916907795	15.3398605363915
16	25.3503519645070	35.7316730548892	18.567131690098	20.2548202654976	25.0891533530812	19.9979340432903	16.2385950317630	27.9400253131349	17.7032775065047	20.025551839751	18.3028642101803	12.8391047205588
17	25.7756017118106	28.2090770319300	31.2951064111217	20.3515059466564	46.6312044240363	30.2948277960014	12.0301708086682	17.6417336341883	18.8270760672617	15.7725618986097	28.3606296891645	14.6084598015648
18	17.6805908216460	25.4782895443549	15.3384113777396	25.0058490088248	37.3298750594468	28.6231073277644	12.5784421824580	15.8511324374766	14.4435289576246	19.3753520305134	16.1932307437063	18.4531887963615
19	27.5968209354525	36.0577562429846	23.7639706614778	36.3776099967814	35.2328680325449	33.8653304706744	15.4089957873671	25.8983960161654	19.8589738220113	18.3615572971371	26.2110846302825	17.9717090515592
20	18.9933539513760	26.1951884703532	11.5510925140700	26.9543223540447	32.3049783861579	27.5548189043072	18.9588112896619	12.3047417173820	14.4303331804626	21.0602109041266	23.3098182867451	4.68295938056033
21	8.69875090763819	30.3255123609436	23.9918598552119	32.1938826053303	29.835153751705	30.1887212128173	12.9527299081231	18.7770246172654	15.9015664612408	14.7622733328811	15.8036408570504	20.7194545306769
22	21.973947935764	25.1059304822142	23.1284577547138	29.7637371375476	33.5853078679762	27.0049398077496	13.266441273565	13.9173951624489	14.2168326445514	20.1651692370805	25.9056641009721	31.0736893343613
23	12.5637151581184	29.5077008430218	26.9277077438825	20.7756726833681	43.1138083810484	31.1702638097007	15.5763009034115	15.2777180001161	16.0357958225902	13.0638682629392	22.2581554988515	27.1746188474108
24	39.6684779819766	47.1167616329961	25.496187973543	34.7490793768354	53.0165310670598	27.6842259755139	22.5781179121354	24.4600092066780	19.1771223165262	22.0675367452949	37.6395931365509	26.8311218067331
25	22.8138893751539	25.2604805409657	37.3899237546095	27.6416746910453	36.1357983686977	21.8331712918581	18.4301810454372	19.7288013141980	20.9994605574189	20.3248376230786	30.1084065949574	21.2624252460515
26	16.8662395205044	15.8000534454588	9.42349421312603	10.0344965241166	34.1954065839272	23.0168242413473	14.1701658801296	9.85886121000193	13.7196169335849	20.9995742626179	14.1268020416372	12.0108212496195
27	13.1585392819945	6.4173471228171	11.6461381738635	24.7250470050819	39.3788103147506	13.4366061017585	12.4706762971621	13.7937490240026	0	8.05070259849756	19.1774237376742	14.8913800431505
28	13.486010674719	12.2873332791235	11.8609916357404	16.9617759350680	24.5958071716013	22.8391749538438	10.0376929946468	17.6402065783681	10.2632682282593	11.7794570129453	17.1720996270390	16.0015293884232
29	37.4992728580342	36.4462571331445	21.6886400493529	26.137557763912	41.1339937140799	39.5367383834427	17.9333800634393	19.9783310289773	16.336433064566	19.9805275548778	23.6061192839403	23.1492766796615
30	33.0307394349671	44.5555049452541	39.0418123094984	30.7161329382606	51.0898105919626	46.1771144145982	18.0963810466848	36.1924052257093	29.4882064965844	23.220566546551	34.2544130641249	23.1736140160577
31	22.5953938403159	36.6304869764204	16.6225025242612	44.8280445122601	38.6245630678542	30.0256454215428	17.3308376180896	30.1582685911863	11.2809573137588	23.6364099335458	33.8824279144623	24.1147808981541
32	16.6015335452125	17.2736927768446	17.7342521857395	28.3699774235983	30.7951670314135	11.9368165254755	12.3512021471173	19.1331009355719	9.544373630706	20.7355267782680	21.2308374419760	13.2181953532539
33	13.4679134369787	1.32513440244519	8.91583701008079	14.5126838034111	16.1502363179198	9.08518683198699	9.62476289344747	8.83461424142597	5.80788167214364	11.3643211249819	12.3940072855927	11.3300494426831
34	9.3142135110517	24.2869313489118	10.0588229999230	33.1668670674547	24.9455671109173	35.288113606576	15.3562107965050	14.7546369996585	4.04687560433208	15.2920114993548	21.0954446685900	12.3469529451815
35	16.7135087808867	34.2260365884011	12.4021611276348	25.5935021864297	39.5559069564067	34.3833830234901	10.4770091511712	16.4198834918487	15.6882513858887	17.4686572277929	21.3961114114587	4.4923140145822
36	11.0202353779577	1.88917879176077	0	14.7699080374217	13.8979115553430	5.08678736875858	6.31416210699811	8.85238918931357	9.07847406500919	11.7484153934871	3.26357387629068	9.76716964315144
37	27.1515908369499	36.0157794984671	25.7486074003729	34.617115544167	56.7718806335895	35.5224336778218	21.0804147196082	28.5207703859388	11.0931004249570	18.1104974786364	20.6974225058819	19.2239784622859
38	15.9085852152052	20.1701809433279	18.0621119783610	26.4320246596244	30.4486746875437	28.4619230703863	9.34314596119035	16.2097325160119	17.8278390683549	14.2135552198166	26.4409916757801	2.61342279496324
39	5.47431161828342	20.0763339999833	23.9574370621236	14.6342893953055	38.1891757795676	14.7518899006253	7.35808955647121	14.1682901424018	21.1276468001621	12.1006971843243	13.6579950190808	10.9393908330112
40	21.8872781872400	27.5760986153252	27.9378598883140	23.6641148230816	35.5662315840248	30.5970916354704	12.7439842189677	27.3682535353782	19.2147892255883	13.4547394044287	22.3090140953628	21.5019692036829
41	26.7734638902148	47.4496780967594	17.1861090623842	32.4867632649869	31.1416526593706	21.8358047094396	25.3966947403814	22.1933925435032	8.0120377649461	30.9248817683379	32.0007681264672	10.9368285284762
42	7.66890958101099	2.08058826096687	23.8836774844207	17.6829497242541	16.5000198824876	19.8730646979716	3.51873412389435	7.86986295657755	3.36205545291518	13.2252304920022	14.1939703340033	12.4927877289739
43	27.1670610510729	17.2118695141988	19.2942550691232	22.5875748912588	17.4387534878074	16.3891399353940	12.8222052697910	20.8319005052428	12.4552538023646	15.8062103180919	25.3013257483045	21.1410432047902
44	18.75512342267	21.1893371367635	23.9231927285069	24.4040327395431	38.3813416464152	31.4018167547746	13.5647019443383	20.1691320709435	16.5467048397452	17.4413417864021	25.4017948602116	15.6138535048881
45	22.3676404315033	43.0662069274126	36.8908573059746	39.1599073507843	45.6798859947753	39.3018373108541	14.5886104400215	24.1972257168085	14.6498904343288	19.5517841768773	23.7568138965113	8.28969864488322
46	13.0256028123181	18.6636746921976	1.7114883896414	17.1016643099768	19.8426062571816	19.8039427589369	12.6490259404461	10.0794056136394	10.0293289010888	16.5641534867347	17.7469014236565	5.80197244153535
47	16.1259694793057	31.3349793562605	32.3043942070876	31.1717605124949	32.6919885283914	42.1054837780791	9.68495467596796	22.1835396673901	16.0281329226866	14.9176532940436	15.4990070985075	21.2084593255898
48	30.1756252546045	34.6053106503642	29.4834693668192	23.6203770402469	32.3541928483584	39.7170777497313	11.0234195217231	13.7369064914987	19.0192298150568	11.8215895171474	33.0635030118406	28.6316362861045
49	17.8142173497278	22.7828135896386	16.0791965976081	21.9730938471319	12.9454103245387	9.63218994288422	12.4610271097642	14.7494791247317	12.6138687737365	13.7907427425242	30.9613579774626	8.74622393073301
50	30.0962806476369	28.3476300558697	25.5545977808981	39.7693630180567	30.7961903817245	27.6614067332644	14.4161280145511	22.7963301003508	9.16956325690796	16.3854874070583	28.0632804510323	22.7462468323274
51	29.7917467124499	40.5447416689663	23.4554850167842	38.1900705859305	40.4316702123558	46.1306734075962	24.5436036028896	27.1298592813125	12.5588681376547	28.3486125323769	31.9552270077845	19.9394738259275
52	22.9254987921234	25.8467674632752	31.3629870540011	28.4823708317804	20.7315326477444	29.6012152231063	15.9057477763337	17.8689477214316	14.7924399686620	14.7767621257912	20.0906788848537	22.0706203125979
53	12.0700034498221	25.2445054095343	13.2761593532019	15.7616486336379	23.6035011243407	12.6795697060318	13.1877724010350	14.5634250203812	9.12439910756093	9.51056944313753	15.2738269236599	20.3093284609384
54	13.4661766770506	17.3681584753102	14.3942212580906	16.5389854011918	13.2845467204026	25.0508916633497	8.0083835625903	8.5351229467429	9.37650158913494	18.283770151883	15.0516253238359	16.8076147554777
55	21.0627471213574	19.2590898350042	20.6869983457033	18.9487194569755	30.33263166012	39.9410617200418	13.4776379831358	11.2273239071167	19.737720591421	16.5930090064337	12.3633852088928	11.2674200290875
56	16.0068491056774	9.34431632193641	6.31989218103631	25.8949590028202	35.9546196924421	6.71891590891	11.1129026553350	15.6201247328091	11.0478854282160	11.2016713027812	16.5161051931974	14.0105421620309
57	27.0537587002747	45.8665096314370	23.4443478188682	35.9549443222815	32.7491060424426	36.1655251887139	20.1048604342230	31.3708898587184	15.4872069707175	17.860600183779	28.0682225036016	15.6464919960292
58	19.2646234183474	21.6733119926757	18.2110589660385	25.7006051766207	29.8220855086699	26.6885194186926	12.3750567634527	21.0618339024984	14.195440486558	15.3648659967441	13.2895858494513	16.6888996319998
59	17.9415119564152	20.5925679871921	16.1261554916977	22.7304755484319	27.2585227477166	41.3536436591197	18.8628907749960	12.1425456767147	20.0240770150783	14.6315312529729	29.2683260350546	17.4743391312903
60	16.1140824844395	31.7931284972476	28.3280130992779	22.3512801672032	38.6722513087804	17.6482809368063	18.6110498664593	19.7585216050879	17.1882139763425	20.4488703328016	13.3816517576484	24.8349137682186
61	29.938350383984	27.6456505360821	27.6573459260054	25.6215618281325	53.5985638923138	44.1740855038472	18.1352610395063	19.1628988690654	27.4823950801442	15.2036264131501	17.9221422450592	22.3156214927401
62	19.7911285074256	28.0408144647925	18.7518723869665	23.6467659960959	30.8311605555598	21.6251239099913	12.271570254115	6.68869144411172	23.8178160039902	17.9264326318324	22.7834741938175	15.7164504838657
63	15.7366729322631	38.0274247704677	12.8632401015837	39.7606402432258	44.8637615098296	38.9994049268225	17.0210930285662	21.8569521312415	23.5745246314556	23.0758345024824	29.7766040604507	24.6877885093094
64	14.7490344417059	30.9873124871174	22.2019370693397	27.9723492964384	43.6602553682562	41.1650941671631	18.1513167322231	24.0070899885205	15.6863193139426	17.0065609640682	26.9055593474744	21.1930910852086
65	13.8600899687208	12.5217053559821	13.1872676419105	29.5132224512563	37.4429027431739	24.9347292406526	4.78565447118196	7.92466370532209	14.2947240444502	5.17682955428497	21.9354384413869	11.4204709188965
66	18.0072506872510	27.369121816442	20.8644284089631	42.4353501407626	34.6856370885418	34.3202667770657	17.8792494951587	23.6782860839615	25.3604234174116	16.2536722864837	21.352658152149	20.7916027522782
67	18.0653207155290	19.495160661589	20.5876835258474	23.7228212583393	31.2782094748005	29.3998974577136	8.01799631124132	13.5454083037185	13.7904937270234	14.5080839899468	23.4636345654373	14.9053371005957
68	33.8105771570448	47.6965029486047	19.1637815652751	46.4178027006685	59.0048507080302	50.5688455311804	26.2580925610161	26.2667771640306	20.0966473969455	29.3246456198168	37.7816626915298	32.3570959586415
69	21.5214949564068	38.6811804622703	33.4938624283042	36.8363405686014	42.6693918307238	44.0956421826449	22.1592118920333	23.2975471512362	15.3704385016963	20.3340651119088	29.2088191496896	19.9717177291211
70	17.8846250633023	25.0337109804836	2.87124255288232	21.3132478232967	34.2819066526811	32.3480618719134	9.8043129938068	13.4440105016899	13.7845375291400	16.9471770575319	20.6699978732675	14.9860928701696
71	12.4569402452646	6.92699013881157	1.13787462796902	24.6619598730668	31.8519425660877	19.6042657412925	6.34718023962444	16.3481455422914	10.5396044283725	13.9379008342905	18.2896564494759	8.19904973385444
72	20.9348270175687	26.7246869121311	15.6029286920560	24.6657186667957	20.9635237704205	26.942762576019	17.7294168929394	25.4196019212996	30.446657250093	18.3506282358283	22.2213929652215	18.9512658529322
73	21.6708996294064	15.0615683220030	28.0019255514994	16.4121735459939	28.3922983360817	41.0054479646803	8.88759211291441	13.7184446612663	8.54765361043333	9.05951949249367	17.2867613879259	17.9280588293470
74	37.8858648518489	37.8882330271935	34.7372503298433	30.5068616368386	46.0235625573205	44.9354026915061	13.7595457372980	23.9683150424889	27.8298947231282	14.8510131062049	35.5557079944125	29.1570882155576
75	16.615977402606	21.4430102707141	27.3324106535164	24.9327113437088	32.7676732355148	35.3058994010682	11.2768648421804	19.4540363881327	12.3497931664424	13.2265698634674	22.8808906840965	17.3624958353066
76	6.19388762012751	12.8758835972883	23.7301962837089	11.0969776787691	38.0495494508775	40.1878970663404	7.14170856464194	13.5619299703136	10.2942170588433	7.10182512318094	11.0575517355627	11.2300983572443
77	17.8936421082063	13.7965820827391	15.6123746029244	16.6209449756211	23.3976622074034	20.0616547184908	9.99360500649018	12.5066218799993	17.4525172977011	11.9348547757497	19.5890740512800	8.5388215090789
78	10.5194524642201	20.7472535425711	15.3351423917609	23.8203557488824	29.8827556786077	27.16912845486	10.5205339278978	21.0981675702386	14.7074008926418	13.6046670104099	28.5846149540983	25.7968194882808
79	23.4902039724341	39.4467694906984	26.926787666812	28.5120595712500	41.2279919201888	47.4341438407428	14.5567475157161	24.0202380341454	25.1182404264534	18.4637540006776	25.2015735486882	16.3909662108273
80	17.5946490337379	21.1960140867165	20.0591371188261	25.0542483784238	33.927160756246	33.9078585534125	3.22587154299609	12.6482827985429	13.9445801675137	8.35179577783084	21.5371705487737	20.7484970338922
81	13.0189144077703	14.5005134802081	22.1055049518064	11.2952932494374	17.6003503451877	25.7790168187868	15.4639939216258	23.2531305750189	18.1527604962243	16.4990715119357	24.5587114024446	17.1872356239481
82	18.7611215401615	36.9037970092296	22.5200079135473	28.8573102573896	51.3469011212629	37.3266468884474	18.4384215793104	32.1159644795229	14.4896023506834	20.7731437506594	19.707861719384	22.9973753679422
83	14.1702122125279	23.5822554393054	25.2810280965626	26.6348728253975	34.9002103454502	39.0666013384220	12.6978284949527	16.252625866508	12.1345430896884	12.1179014557047	28.3178306532028	15.3370616320368
84	22.1238916268443	15.8435736745289	2.20189960172564	12.1007997293344	29.5713091339731	28.9748345926262	9.7413273420554	8.83285591863565	5.01793502624025	12.6011319087706	23.1457515583666	11.5191602840545
85	19.3938085011940	27.9691896451584	14.2784683947684	18.7271697328954	29.6039494579837	15.5236710999116	9.49482320298181	16.7078220705642	8.81033484433672	16.1550342123358	22.4534358863236	25.5900786397328
86	21.1882264298488	30.4669575286901	12.4346139016602	29.6998988079520	38.5255634167553	24.6785067285189	12.8263266946935	24.1028805175470	16.4959515978363	16.7153404676397	23.4755558298937	23.5123889859542
87	24.5088742087019	34.5769471593616	27.4762075997942	27.5740988008343	22.2076121803492	25.0641133984994	13.3694677161194	23.0129829904743	8.22215979245469	20.1321651793414	24.9618860236221	7.35267642291882
88	12.7518093458949	26.1275030236420	23.0086294916452	30.3711531357879	12.7113616031139	21.6248820968124	16.4604484037669	18.8616172687008	11.2052249077820	17.5015142206281	18.2374925651597	18.7203335141936
89	30.416609436397	32.3320964770506	22.1399069165656	24.0773810066630	29.3202329261861	33.3609553843121	18.5486790467546	8.42493251369339	1.89943495150064	15.5403266472412	17.816750984465	21.2814664282174
90	9.23140283163786	14.3813845161510	14.2111756978815	14.6791382882521	16.8204302139643	11.7601125446024	8.99259388042483	15.3572082211142	10.8009686493614	7.23354374335554	18.2593034017417	9.37107343895601
91	21.7765676454373	12.6628632445323	20.6569714862084	17.1830997469268	31.0965984075995	25.7463093774772	11.9445681371637	13.4264794651007	14.3870209404060	12.9063021418701	14.2413091457016	17.9446757695031
92	20.9638972170006	41.5609271385217	19.1588749323427	39.1333439301152	55.011527593047	30.3431143102753	16.5847011540482	24.1379558533483	20.9717894640383	12.9083726848658	24.2023951204617	26.7111168006449
93	25.5142597175617	32.1611655027942	28.8805985814136	18.0852930063441	47.2188711989186	45.8150943126926	13.2566740218702	14.9897282727082	25.5267768035249	17.0425640024688	34.6388731725251	17.0360987283477
94	19.2513630975150	24.1439594122776	18.1995593743482	15.7552801714447	28.3948925254358	19.2112116086970	15.9084474986149	19.6554547483685	23.4253218180983	15.9115377244746	19.3962191707042	13.6174204084858
95	4.70375659564048	8.21644554556346	11.5876807939895	11.5886223095289	12.2267890876296	28.7144014579318	2.37580063223624	6.48761714154068	13.1508744246531	11.0524439139044	6.88953592234255	9.33415833426263
96	15.3784744927932	24.9509702741677	7.65139292037169	27.2511036086036	34.189001504148	12.8488965315281	14.0945129294796	18.1495511477417	19.7991860029416	17.1409664862555	26.3665085518887	9.46280820516287
97	12.7554808741097	15.8964637566952	16.9975182948914	21.3846492161736	30.2530212415116	37.1395392832399	12.7555779925102	19.2847901889031	9.69974198933203	11.8961465250457	20.7153410262887	10.4146100184756
98	12.7619183294694	26.9759622674086	5.56257900953370	32.2224657031421	26.5769074852303	21.4497846879443	16.3332936109990	3.78537269833330	16.1488147597656	11.6100910916770	12.4680155625549	1.07188080320305
99	27.9645440113815	37.9553277282643	27.1833705691373	29.4980144618580	42.7777700107987	19.4106678226299	21.0416125054643	18.0935385950655	20.2522229802084	25.4148273493317	27.7352598583486	16.0253181733074
100	22.9301881493245	28.9337285053481	23.5216412635613	23.7325014245844	38.5861138346821	29.3367649996656	14.7447738278490	9.04389716292946	18.2985369450099	17.3080337187319	19.7002154369954	15.7068216764996
101	11.7753046453568	7.50554647521867	12.9998727021961	13.1316338978666	32.2648006394675	24.1054638933572	14.1253509941899	20.2071859960727	13.8470278783073	7.19978947414083	9.50654415492675	7.29775240848998
102	32.558826920073	42.9031550135651	34.9077688760750	39.7123877264005	51.1572937449093	39.5986177550494	16.4256208990616	27.9651678859954	16.8703795343385	19.4010667992148	33.9067619855321	29.9262946468467
103	30.3285290305029	55.1195090431734	29.2411206166096	36.4848268702555	53.7892986784081	43.4642631836531	21.0673003917192	22.2611459481493	21.6447679638917	16.8512541416416	32.0407228510837	36.8578882080528
104	24.2748956407175	28.3917937880245	22.0951394385729	27.5941184519276	38.9709107617984	33.7089737373610	14.9408546353708	26.0984665363248	16.3459855361267	20.8615322719859	22.8217056674923	25.0345197765294
105	24.3580324641108	21.4826054232557	19.9815656064319	11.0403903137615	27.8856103500926	25.0638179693779	11.4083982218750	25.5251707220887	18.9155172512488	14.8087150813632	17.3324407607049	20.6062766451856
106	21.0673334250128	25.3532417739526	19.1474068232831	18.6544659756032	39.2996150002911	8.76405720975242	12.0516738012292	17.3388210907852	16.4800755274085	15.0912697981659	13.5975323699900	11.0345727986009
107	23.0632416884406	32.9557710365854	25.5179203060706	29.1664788321003	38.9648877535233	31.7653194409616	17.7747807982558	22.357338467139	19.0023269818759	22.4531081296922	26.4445764866093	14.4546923793291
108	16.8044575883842	41.6277187166536	14.6485570047132	39.8633061142851	30.6850370329793	15.2791602704479	21.1882301543099	23.8573425805901	11.2385006030365	18.1740717562355	35.7193002611062	10.7797905338214
109	27.5476195992116	21.7935838318774	17.8862065211712	23.1972221570259	29.5273042563182	11.2267184573903	12.5426033363084	13.9330355637125	4.34237883978353	17.9408147014235	24.0791785720573	6.9924538184532
110	13.7304628734751	18.6118298347448	20.3061950167148	12.0912914563674	17.9277525867962	24.9563594415944	7.4624950414332	9.14742826031809	18.0621296353194	10.6188930420406	12.9735529910918	11.6366603548029
111	17.6851916119034	24.3009347710514	40.6249012147003	23.5870020673568	45.758377633692	28.3146317415793	11.5032120686575	25.146413214044	21.5952723808282	14.8198866087342	34.8335114826161	21.4761006528293
112	16.1036303694274	18.433995394151	16.3245111843869	30.2688655029669	37.5026546151022	28.3706829359176	13.3349892445457	18.3937954118028	6.95111475770492	9.43547927343176	21.8395000521662	20.1165414539734
113	30.7009374192334	46.9302134150583	10.3855453455460	40.6284114272855	46.1697057684028	39.0474386035898	18.5966342257142	14.0722872532385	24.2358867954113	17.8626455494625	38.7266944453709	15.8929547903861
114	11.1505474716137	16.4229458658599	19.2183461161911	15.8823163033662	7.93700592470419	9.0914100214528	11.5354103191166	19.0849307632654	11.1409035852496	14.1780756644578	14.4149384252340	6.63716541447062
115	30.8616876179403	41.9833015100952	29.9880975549906	31.3928779153496	46.7795914739216	18.0902745985086	18.1364492388976	19.0044881019954	22.9706921007236	24.6089341129297	20.6981751860325	17.8051023967679
116	25.0713455826849	7.16045455197529	17.6845337125782	11.5651121119627	37.8891016659652	33.2767367794365	9.7660244812556	7.74000086621966	14.5328424171482	13.7616247950953	9.69352545904531	11.4545575176462
117	21.2396436617650	36.2046750269468	28.1905206428350	17.0737491144847	30.502188671641	31.3551433669932	10.1898096956949	19.7995522372825	10.0325769011814	15.2520152416929	13.3727774313446	25.2126528970989
118	24.300151235976	45.6777976915307	39.1779008356748	36.5546770862091	60.396551608438	43.7224150456418	23.1741261662334	29.8010622542814	27.8977603159106	21.1998495295994	33.3561415902393	32.2669069527542
119	15.9010301726990	33.4484435269824	16.8093046316777	33.9922929507364	43.2366058746097	30.3908313028795	15.0905205355222	25.9675471334476	13.0861174591271	16.1818894291098	21.4019599867571	9.64103882169153
120	25.8269249807851	36.4112791875259	34.2731915205939	30.202308043438	50.3893317820301	33.0521234055396	16.3965243005206	27.1970731616412	27.1557420388589	19.7929173963152	32.5131190740623	21.8652581191853
121	24.2436727764295	32.6359078458239	24.9419589370983	28.0055802011246	24.0718979335220	40.9314009276747	13.898566011898	22.450702845295	24.942664449519	29.4815879959616	25.5897100460587	20.1070935869914
122	11.4785759265640	24.9861185922968	12.5384007039660	19.14082635391	22.6271027197091	25.4843721427457	11.8104661023350	12.2493555566851	22.7660773978969	7.96930697667302	13.6015152520931	13.9682698317491
123	13.5352849205542	6.23977058311493	8.41430070764735	22.7802262468846	25.8180756638614	26.5711333827746	11.4728408872016	10.6588064970802	13.2242153367173	13.5496062229106	23.4845770322042	24.079711122206
124	13.6885403296025	15.4880681302567	6.52409445920853	19.0688533387981	31.2366710532676	29.0815361345779	6.06734235163738	7.36576343999369	13.8080471077593	14.5259744779445	16.5591440730471	12.9102918372277
125	22.6947379032627	29.7115987491752	22.2721459875803	22.5533055239136	39.5828808903459	39.1073293139572	14.0800145950435	18.6369515466593	23.4655980362809	21.3078921558312	20.2294872784845	23.5102963042167
126	6.86953836624937	0	2.28578369952423	13.011491212139	23.9593858423696	12.9337759522713	0.169778150974242	6.0683903140142	13.9248132230376	0	14.2744656608524	0.622062101909643
127	14.4646064253235	26.4440904047288	9.52971960859411	27.9958927011549	13.4927506607404	30.2842876473327	8.36761471357918	14.6187061106593	9.5549650425436	11.7748395743427	20.2425482262287	14.3987729741654
128	30.2508387310601	46.5548103330284	26.4266299646101	46.4669865364557	39.597762730581	42.9706551379648	18.9628178631675	26.1559085245724	21.0949193713584	25.007562888036	30.2439841630311	26.3198412426189
129	14.9589307501605	28.3112653046737	27.1283621241194	17.5261662913406	62.4743816867114	24.2285482891141	8.69193680184054	24.8900080441083	14.7527569909997	16.3697808498722	27.0250518233914	15.8866363357766
130	23.2647716671844	27.2486627719422	9.45604863272045	37.0027620351824	21.8745820781788	21.7565081837410	7.95374320145268	22.0251555765954	7.69051468808769	17.3733204351248	17.8108213108471	15.5396068549848
131	24.9271312785419	28.9111591687409	7.45195655451175	23.4912292012120	32.3675785964301	28.4537516055892	9.6125848117021	18.8957302705715	11.5460705184380	19.7288499930297	15.6991780247925	8.40149323343698
132	32.2931510330675	42.4500105237541	24.3404389088087	44.7681964794683	47.9949702899943	52.0412671461127	23.3144912283245	28.5684185339806	15.1022784803997	21.8056235103368	30.2215417671439	23.2815506537239
133	23.2032776712580	40.8254702169131	36.5034286020478	27.8275835893409	45.7786490831425	41.009937522139	18.8227790517040	27.7285280112886	25.1606991806973	17.5524722423492	33.0661321457384	30.9142486758659
134	21.6279285417396	20.7579411132464	19.8456611156574	20.8079081221808	35.4580932304862	21.0751106773781	16.0170064647929	15.8884453756789	13.0550994998294	11.6811597775669	13.5050825851580	13.7403888811752
135	21.9874262125937	17.3720390736129	1.36009798952496	30.1070515701388	13.1988564899172	13.6879915819441	12.8515325763247	18.8073642868384	9.85088553212607	16.1705356628183	23.5839400759038	19.2192907536406
136	17.6785238464198	29.5179195946626	22.5217988870014	25.6586254834006	36.5735436456542	29.3341386241021	20.9819933800327	23.7585899109618	16.7277059149029	19.8933738965127	20.1462820920389	19.8054991772368
137	20.6073603498229	15.6619964406639	12.441546772667	17.2120014910523	14.5072259669975	24.8451947556610	12.4087386044712	22.5113741156192	11.2455644717503	15.1696453889048	21.3635542260743	6.23642945655178
138	18.1057879999956	30.5971045468909	20.6517706493565	11.8110905646134	28.2609868107625	25.4822185909337	7.59860613379285	16.9857075874878	11.1619944185745	11.6488252740026	13.4578797281449	18.0408070985058
139	10.5551642056477	19.373364990545	8.67415260364278	15.0027031655492	27.1782620074562	28.9832587366036	7.80823005407459	17.3240686247772	13.1660120088517	10.5192452101294	19.4725091853500	22.8225526863083
140	21.0814491384782	37.3321918675485	34.4556363572983	22.7479805738745	27.9827616666637	33.9921366521820	18.9821158561081	24.5378526804012	15.0122561776986	17.8520897013855	34.2425606021981	28.9646308195291
141	19.5090752273853	26.9134702337778	16.6564245590314	18.4688325032267	41.4264153459943	38.2872556969515	13.7246857733783	12.5571958482741	11.0681203984984	21.7669485843667	22.4659405977210	22.3093827239453
142	25.6983384169959	36.0870846754607	21.8660472884448	24.7913389183957	54.4794680851423	27.7629462896902	14.6917915525417	29.6598855027055	17.7887642273392	21.0746016392465	30.1070653513787	23.7326900009282
143	26.5824663166284	33.1017352616913	24.1699055153491	28.278443905956	49.4932729156534	40.9064306236919	23.1634713587126	22.0932388814963	23.7642822810591	17.0218279775507	27.1832353196114	23.3446895366033
144	32.0146878565063	38.3481784672949	41.1772310113757	33.0526809166052	50.6397265932253	48.6778166697084	20.8955947213635	26.1589367484424	19.249244978325	24.0949367110044	38.3602761420301	27.0711089145882
145	9.87713478801868	15.3445123420788	23.6717673297564	29.5347111863931	25.9244265423559	19.4148990776303	14.4214123044458	14.2379149983419	23.9806796410581	14.3204607574191	21.383396332754	8.88596944262014
146	23.7761896136264	25.2256121324807	21.6345658701691	41.459757638801	34.5134203121859	33.0165974808056	11.6176981274218	17.1449823786565	7.4046313176895	15.4066789943163	31.3692005476533	15.2414326388986
147	29.9283855998549	42.7865413741783	25.5012615931129	36.1591551359786	39.8713767047452	19.2986745156947	17.9680132361690	22.392466176687	20.4061955017834	19.7075032294143	16.7143622972872	18.0391562074793
148	18.0536023061628	25.0682647083231	12.4497594057871	27.9149500321691	29.333991993413	27.7677244324299	13.3042880012744	27.3071329456847	7.52217282733893	11.1703545477644	12.97410624173	5.30790760335182
149	24.6288207590127	33.5620302711563	23.5266268410892	28.4789464556336	24.1668593993827	22.7988600686365	21.3263562809093	22.2977970723464	17.1656633278406	18.1897496900103	22.8616475243575	17.8355500716271
150	6.62693314553344	24.0785183272126	18.9798796098399	21.0646656092094	39.5500642386057	46.072091625467	14.3450629545769	20.0982466939571	17.1345514822822	17.1516968531777	22.7857280984765	22.3366548733261
151	10.5361400605138	19.2344674516928	12.0229801200232	18.2577529146739	34.7422382699395	25.3342145612006	18.7733925818857	16.4216441244500	12.8625224407306	15.0424774044820	17.9712460114636	17.3893940618040
152	19.2301370543002	29.6278094281780	18.7977707978284	22.6503201882292	31.3791351155980	14.6506811647404	14.7224041356524	26.9473806706747	15.2690966634433	23.7906925595448	25.1042270923565	15.6395359968916
153	29.3792281574849	48.1426885726397	27.6232805627922	38.0183870073656	43.4804688941896	49.5081290749678	16.1912171117948	27.5467279403290	25.9179001154026	21.2343832540965	24.4695399849660	21.6149283039187
154	23.4433187336571	29.5367319437045	17.7143877616506	31.8486832656161	36.7240802203042	40.7651461206224	14.2861367595989	27.4267190304883	7.1716928593519	13.1346854372403	21.1209446818557	26.5188512921390
155	15.9139586316469	25.7522975966651	18.4653224459877	26.3156663710614	43.38098022393	30.3913640718739	12.2951914194546	27.9654059575926	11.6208108416244	15.8506384000387	23.6341234446966	10.8831367698337
156	16.1805539286524	23.7403700168149	24.5801863535437	28.0977316283936	44.0944154616766	17.9488070882094	17.0952929387306	20.7643154108017	14.6291357636633	18.5332099705994	19.0221693636847	12.8592014633845
157	17.322856784913	21.3351092800543	10.0577553854416	26.1883251149775	50.7905809693804	20.8590536357296	17.3060914509321	12.5967286141227	18.6965957680948	16.1984006876596	21.3436281437083	17.8763045413793
158	16.7975955197848	30.9840235787194	16.6937500120522	21.6576335140999	27.5689578562303	43.5249729875328	15.8211813079160	25.0585611097194	13.2538569897413	19.5275411850180	16.7610784898341	26.6227797871894
159	21.4359180900937	20.2877226195628	20.6414123974803	26.2472103495127	38.746242978647	18.5761050608407	18.5173390921709	17.6208447234983	16.4136644396772	15.4581796566541	25.5185129669278	11.9860503789109
160	13.0980242942538	28.6291568760241	19.3516026823117	21.3213761385486	30.8599509521084	24.16700643293	13.1661010845429	19.4851200591260	12.0604701314232	16.2389255886947	29.1014880170081	7.88641832925942
161	22.8171957394425	36.3031533110517	33.1607430027836	18.5791509340650	45.6968758527537	38.9759480765888	18.4245514750528	16.5149263883863	16.4082722574695	12.9841019282383	20.9715297036777	29.5493620451129
162	24.7332736111634	34.9141939905752	11.7022261917815	26.7452974277861	31.2165891262014	25.2329583324339	15.5121614263723	21.1703923138866	9.39017824240302	20.7796216106283	18.5151940169316	14.9367866249852
163	14.1332594322390	21.1578380472842	24.7242674284056	14.1617169389137	9.59365820312527	16.2809517033793	14.9213781716275	12.2892762961487	1.50186560504706	16.1593808049907	23.9288085863980	16.5681739531668
164	23.998318466127	12.2331499547083	14.2623808570437	25.698304136761	32.4976113379843	18.9053526919719	12.9570905487612	21.7295653674512	11.1064965756936	9.49035788516183	14.3233993267551	10.5120814749264
165	9.27643218423158	18.8475964520171	21.6348450157383	19.2711383429959	24.5220742937598	30.6411355982395	15.5426670861379	18.6324981819034	12.2153171232157	15.2559913109497	26.1820062769115	16.9090386277202
166	6.42774670690597	2.93615260038724	4.41627910131327	4.39158629797167	33.6470699172938	28.7364689569117	9.38157013098199	11.2936260111217	14.1734329285035	5.06611926622368	8.62418329756097	6.29909927467655
167	18.5916268992326	30.8487949665004	25.0481404597698	22.0974864994515	47.858268079567	40.8721842835963	16.8334285973143	26.9103716214958	13.2550491545644	24.7428733583616	14.6485575702605	21.9410411188659
168	16.3920203187349	17.4338452120244	17.4292565785554	16.2271670087071	26.668603773939	27.3415695488079	11.2786486537067	15.3574337684064	9.00291948804983	12.6741083954278	15.6724800299527	5.97487027904132
169	19.8716373790938	19.5965032940765	12.9732642544321	22.5001721313096	36.1915181700839	34.6777871102856	10.6033248829397	8.93238338850726	16.5869755880182	10.9420071065026	22.145196462519	12.1240035666369
170	9.42424722336118	8.7904083903787	12.0660533044873	29.0192434249637	25.0006795553872	30.7174672484420	9.72058319224258	11.4575532024192	12.4063173260788	3.64140622320796	2.37698329257908	7.20288524332536
171	26.1447116686203	30.9976730550386	17.0776390585862	28.7170997856145	24.2974521580982	37.8312761368809	5.45918637022678	23.3149944374261	21.5331415002252	13.4650126747349	19.1334988429333	24.427140676219
172	23.2083928340301	16.9716224411278	20.9562432137172	17.8456383991957	31.2064966400439	30.3075598744792	11.5421268267403	17.6219348161440	10.1791401420025	14.6428024302702	14.6134540030013	19.4644287880504
173	23.5949737112838	29.8849344023465	24.6999436546321	27.1186003325705	45.3251349771729	33.3185120193953	19.9666472328388	19.6757962712735	14.1948363909626	15.0327499963104	9.62834424821078	20.4707982679842
174	16.2782422507225	28.2899832969115	17.9265265612428	24.6385328979495	23.7320320194963	37.7534988190125	7.97832405210517	25.2117634537255	19.0678848796145	19.3204531612970	26.0498398843833	27.6928259760366
175	14.9630069672859	21.5903094184676	25.0064774878098	24.9386209847268	29.82112529917	28.7600050570187	10.0013773955057	18.0953479354629	14.6484003648270	18.7835926700301	22.705239036847	21.6272266891678
176	14.7109380649203	42.3641761132435	27.4777105248682	20.9775677275209	46.1806707779745	32.0601858228617	15.089504094177	21.3050713702449	17.1512587426797	15.3381294376832	18.648011539517	25.1997694307533
177	12.8009234801772	20.8586851784495	22.9608645718397	33.4774569890463	30.6709385948098	18.0139541215526	16.1367570719695	24.7925931395599	12.5699917084459	18.5722607509999	24.1414156389429	21.8979513182664
178	28.0626609614524	30.8611082116826	23.6116377774945	28.4786563191657	26.7478600808939	29.2609198302225	20.8090046633194	13.8935984788803	14.6962916147348	21.4441310446360	30.0006354627841	7.4235694905683
179	11.4188622261251	6.68225964288507	11.9436432730757	12.5859189626247	14.5614083297582	19.5367912984328	15.1913155076011	9.69113864048022	1.96298165453889	11.5645716692592	12.6753750908967	6.18617655338135
180	9.38062246301196	30.7023469953904	22.3716399870096	23.8089139549022	37.9700642837305	46.8245248162111	16.5754009932444	21.3703483167780	18.0565612968435	17.8044139512424	22.3039099798304	23.5170131913587
181	11.1569031086835	18.5368538071703	7.80875000750375	24.9944470563507	28.7507405516633	8.20296860234659	13.6553723503915	20.9009504583693	7.03463590482225	14.5264491344096	17.0186464308972	1.63450860712378
182	11.7421563038655	16.2284002235524	8.25855320910412	19.0577578214283	8.99060743205504	21.9257200560342	11.4118368649648	14.5275597912416	2.95189622269120	8.91031967635925	10.0623946132044	15.1441587109161
183	26.4959497364554	42.4114374289032	15.8529330498887	38.5027722449384	40.6554948650681	40.1419987477843	19.9191325129231	22.3512916168410	25.0517984699409	22.6997404821284	27.5538187647803	28.4032374049892
184	12.8781875370607	15.9295658400457	22.7894022175580	15.1553568710544	30.0941369158092	25.1188465342977	11.7827399039450	16.8810937346480	10.8556934768616	12.7341413052933	24.5254790404672	11.3770272099213
185	19.4086510886149	16.3391500166907	15.3718673397339	26.8506388258213	17.0358340660599	10.5743337749781	9.20135101201774	15.0460679961999	2.52962280989800	12.7103268195603	12.4378790301526	16.2056090822614
186	23.0224007674558	31.4130513817739	19.9894823977050	36.877929303731	39.6959340078694	34.6442700702800	10.0400062479351	14.3236452642017	12.7569990642678	20.9270333088395	23.2925718203154	22.6420595469837
187	21.3761327652970	29.4186555069533	21.946551517067	37.0469291674544	51.5438537740625	35.5220600281255	15.9221178316772	24.6524466108481	13.2975160534015	21.8715804828349	37.2100710336799	24.9726649616823
188	19.1448218136876	29.1384544425294	5.15439690425516	25.9859886222963	33.4472054859487	24.6750482993712	17.5410478005524	14.4308570247643	13.0071361768870	15.2292765664451	16.3777028798525	7.7712381640547
189	19.1967322851245	15.2960232877388	32.1312848537935	16.9154404602138	27.5094977931751	33.8273394442138	11.2633955388706	19.9057769294559	20.2612591883715	13.0407772877431	11.4797531267597	16.0665161396716
190	19.3698774189094	31.5371161357746	8.98995668642491	21.9562988669264	41.1771206899329	15.0722921455473	7.30276347680326	16.1361078923027	18.3999939432853	15.8423232633233	18.3099816919578	7.6134191860709
191	20.006474929168	35.5447112500432	21.8026366443979	26.1587801989947	38.8199428829228	50.5165609635087	17.5837944081657	20.7138707120333	13.1396242462308	10.9946681892710	25.6578230990564	23.9039523989088
192	14.9308952676193	31.5586361768328	27.9170244885099	22.0335293883474	33.3570433660025	30.2552167055988	7.8341780061693	18.7494991583054	24.7103105626838	18.9201149908041	21.2299396481765	27.1765693104022
193	16.362259187079	30.0609800093201	35.9478948037174	25.2313920972775	39.2697192172311	29.0920102359083	10.4241030326436	22.0605471377671	9.7009653704889	13.7222859991515	20.8128162163049	19.0844082769090
194	25.0915819383225	30.7784233267841	14.713229762931	26.1558480282707	43.319149949414	26.7099077633981	12.5150423925463	23.5347718119993	10.5174645523056	13.3402234426673	31.0264705089828	10.3120982621531
195	13.1896946247238	6.55162628385749	15.5557530748253	13.8297147482249	44.4475611731983	15.3890225903281	7.43672184982315	12.0668247829053	8.01157987741779	12.4038830647519	4.24701653598043	13.7803041468559
196	18.7328917219172	31.1786143529461	25.6020624519857	30.6347740419891	38.5126696160812	41.7786318113306	10.5374255055904	26.2699444231463	25.9003264695467	17.5544375961412	28.1000654540583	26.0483850769217
197	22.7779222859230	23.858821179755	31.5335421240641	38.2866707559106	32.2299041068166	23.3491112584220	16.9957509376081	21.9850084084082	15.1296113484298	19.4845817969776	24.4962640166337	18.4898140606362
198	20.6827560096986	31.6435148800982	40.4477123351654	23.6621597047944	41.9448730576913	28.7332458009307	13.4630736126100	19.3811768315074	21.4014089139876	18.1323231614423	23.8868773177923	19.981338218977
199	20.3596521933566	41.2295113681608	19.4066371228459	41.3410252035083	57.9334099227784	41.9738882497999	21.9457755374991	16.6519987133875	13.9640534015891	21.9300996644551	39.3858942959461	21.0149104439111
200	26.290904208532	35.9041135014529	30.9843872641772	39.0429900766054	41.3330750870575	40.3559756645194	22.5146630986800	24.6553031428400	12.1415661575794	17.5544750027082	23.6138912766301	23.8021638517295
