# Supplementary material for: Simulated data from a genotype-to-phenotype crop growth model for pepper
Source: Data Brief. 2021 May 11;36:107119. doi: 10.1016/j.dib.2021.107119 (PMC8165395; doi:10.1016/j.dib.2021.107119)
Supplement: Supplementary file 1 [file mmc1.zip › Full 100 GxE datasets/100 -- h2 = 0.5/1108557978 200 0.64 0.48 0.64 0.95 0.8 11 GxEyield.csv]

	NL1-15	NL1-20	NL1-25	NL5-15	NL5-20	NL5-25	SP1-15	SP1-20	SP1-25	SP5-15	SP5-20	SP5-25
1	10.5992809180880	23.2912695495185	31.0079165578581	20.9030991259921	40.9817906352534	24.9656136033072	15.6497441679155	17.1936132618914	19.627213152618	13.0237934667881	14.3539887854457	21.4294924303242
2	27.9262329122926	24.3250882462109	21.3169076159617	24.5346532582170	26.9864783766165	14.3420363920532	8.54339595200604	26.0880038468274	2.68442964293508	20.4300199758212	20.2603239049988	18.0866491777515
3	22.4625894795545	15.2237958034115	24.1687032283905	28.9694097096658	37.3007184306576	25.8784267026937	16.5006807591999	23.4353230374366	13.6556236210517	11.6909532019741	22.7514559862981	10.2051336039315
4	20.4645918485444	24.9857295723487	26.193606941098	24.4153232214623	49.8430638813242	36.8115809261851	12.3392400656739	18.7485742238760	26.1604274180334	15.8680785127145	20.0596883807556	8.29150453448435
5	25.4830639329594	35.6831943045213	29.0677624391929	31.2354092891520	41.1718263929809	36.5352683607002	12.0423768965632	16.8055541262134	21.8643750207952	15.5455080530640	24.1586005326833	21.606705176557
6	4.73704436366585	20.4785301729030	11.9695572882400	15.2906142146866	29.0495668998302	13.4737538566931	6.58230668107072	14.4558455281954	13.2267970630515	12.5055920396339	21.5185335760444	11.7088046422322
7	11.8767748129066	22.6814213469754	16.0795081366547	13.4008927717072	25.2188976529728	15.7437567482221	7.80221095972454	18.6379498960396	7.08646520364846	15.8995870329883	16.9778949021872	14.2793346620996
8	16.8376117346653	31.0277702010808	24.2549838925835	24.6313074115328	36.829385983603	21.5504387499516	14.0508899547753	15.4621710598835	15.6590469961192	18.7775438599368	25.6100516651754	27.9364101465484
9	25.7467002302891	30.2080381447613	25.9439630471699	31.9260228142018	31.074234647989	37.3905671292496	16.6945880546277	20.7498489137013	23.9007281018768	19.1922790178723	22.5322928553329	25.1770588374670
10	27.2165177495825	30.0871679338742	15.0699516954826	18.0009108942665	27.2612751207878	28.5057958536728	13.4026278126475	27.2103731783496	15.9764444934486	16.0325891009841	21.1940076566816	13.2462031359892
11	28.8373899974393	24.2994137356698	18.6318738100058	28.7533892060532	33.2864317535177	20.4340094849827	11.7534089350409	18.4145598581093	16.9808725957951	17.4375354746739	16.2811722244909	14.8321149442062
12	23.8619647064124	33.6251948225982	29.5629425187454	24.3786340259475	39.842457600578	33.3939195071111	14.9272427004196	17.3096641362637	11.0793956526918	16.8271925893659	31.4672943539768	18.5991600702106
13	19.5847435957013	25.0007278185928	16.9952865370342	30.7380236025164	31.6620641654149	30.1630788455271	14.4840570948180	20.2444636384227	18.6202787416024	14.3839318316321	24.6036804415778	29.1471545134709
14	23.1552332225014	26.9677108706028	30.7233948235759	32.5204346832959	27.2091404087829	33.768261842692	10.9185855077523	19.0813271459113	16.6656983872113	17.8698902495013	13.0482472147643	13.3429874487634
15	24.101930946924	35.8145808760861	24.557463623255	43.8695553303594	43.7396799652272	37.0563382035056	16.8506105968184	27.1394604896384	18.1510387236252	22.9925202424024	20.5532448259425	22.6634187262595
16	20.9048887062477	30.1148989575408	28.5243496586895	23.0441649367346	56.413601935656	35.2685931891668	17.1387389202631	22.2748396160620	15.1769300788597	13.2297037441715	18.6889291274201	28.7007358577951
17	30.6589833168129	37.2814117362707	24.8951492188232	38.4874779308370	48.4807485912434	42.4980624678734	18.3577572868688	23.8191624762284	17.7571131294848	33.0660264460617	27.1702109210243	19.5854066796392
18	8.28445827688353	25.6722738596942	13.9210234377760	21.926506956597	44.2455829997111	22.8400680406650	14.3590203446611	16.4681222258378	19.1697917630843	11.5349509330024	21.3448007045844	21.7284522810371
19	31.4686927632378	31.5074557525041	29.8744812229602	37.8304327524676	46.1710322488158	34.9304378687106	19.6424055091586	23.0398573019476	12.4772849982323	18.2587695863441	25.0994487357612	20.0853307137362
20	16.0440123610492	24.168132481238	11.7691556724369	21.509950728706	27.5955158069753	25.9613362677198	8.62493938378312	15.9223153105760	15.6390268008971	10.6511067996155	22.4274685643795	17.7417296220106
21	19.9319024803473	25.3198044635282	15.9920933160817	20.8034207251821	40.6599524746682	21.4081660937711	6.87584275509893	21.0609250883134	0.223296260900183	9.48700267656986	17.8226857437994	19.3888703277714
22	31.9518892896006	25.8475732836086	19.4006632549924	23.3895556409882	36.5430809632087	36.4997027353267	12.6825106068598	21.3959021497776	18.8284779020602	15.0998998876837	18.6784855315511	16.4481524021844
23	15.0261523507191	14.7008192334539	15.1701861664428	13.7745908851180	20.1928416241754	25.8758682106779	10.7797297468979	15.8397751099668	6.31438717822678	11.0349822952441	1.78305983796559	7.50770565942379
24	15.859137719548	28.0751814736769	19.6072290337508	21.6808287490205	49.5758047412594	16.6874879214717	15.8813960251681	17.1846554731077	5.38649482395293	18.3330854686129	6.29395303034035	13.343450458893
25	15.8147116350626	23.8554860359866	26.3491910488009	27.2641017771979	22.6954626859170	26.1279602726998	10.6005311185285	21.3192453777851	17.4027953360299	16.9942351730728	17.6895115440689	3.93266506211889
26	34.5382514015743	46.3158563745299	46.2219952186784	43.1517225335568	42.8752209582703	48.5274858966048	23.0395394790851	24.0039014144858	34.0355708795736	21.5786308142672	26.8275652585611	26.8602383656939
27	18.5774134825992	32.8875027368232	26.1057063137757	30.6935051192158	31.4048999208819	20.5341340525933	21.7930371311001	21.1239852381185	13.5439411258065	20.2173339259021	23.3003068769072	28.9665635710357
28	27.1861006711305	29.3378538919823	19.7274097635144	30.4029251246108	43.5731010929399	20.7804889378341	12.3968799124746	28.3113154904887	20.8403824101545	24.0462781863123	31.0319876047537	19.1366176191897
29	19.8302585285337	29.4762057472814	23.0622122244448	26.3170311964065	45.0708673761929	42.036316663924	9.04106194280894	25.7916911762836	14.5062954074945	12.0559594065344	15.6496186504392	23.0038778105848
30	12.7566967123352	24.5265688519003	13.6830819348848	22.1571350314339	31.3717795807265	12.5491006894924	14.1472773943163	12.9210140624114	9.0401897554787	17.8014417801343	19.1942808012552	11.8651681531183
31	20.0723038967207	9.72341973395463	13.7130694659757	17.0235200919822	34.5407257379584	15.6189327819614	6.4873842455942	20.0752014642439	8.50758273073571	19.2735054091680	25.8957931589695	15.6080021275031
32	11.9840413205861	13.4747320569196	15.3776260405566	22.6369913368495	26.4990581550695	32.8695425229193	9.93050146937577	20.9558398832785	9.17517671247067	12.2162471425314	31.0779831090331	12.4919183143105
33	10.8011101792171	16.5849915571384	2.71040173597224	21.0372874416550	20.4796371068501	11.6586791422237	6.61527710309811	9.09973820450997	12.7049360704384	12.5123041544098	18.1665347023678	7.0998108956549
34	27.1740522182387	44.0138609369702	40.7546522788116	24.7363949687754	47.5057307273401	32.4115953788846	17.7854685311324	29.9570515511209	26.3631028051568	14.6158539704245	26.6959153919889	28.0814992573936
35	18.0572758789764	23.4676801867358	24.8361757162068	25.8035481718874	32.4476727463633	9.28193293780165	12.2927901360980	8.00762878514977	6.0224085823478	8.26609396064471	9.30317577090346	8.80465173666402
36	18.8838927386994	10.4951080530992	10.1438430180621	14.0608360310697	28.8075761873626	19.5252637578085	9.11505899493812	15.3340808407772	12.4911660340651	4.77829462763479	6.17214016588935	7.28653918302348
37	22.4780759193575	33.9391417575592	27.4360920944651	29.6967096351666	62.3288579252138	26.9779237358201	21.6440460865016	20.1286629032202	21.283691756706	25.4924404997265	29.0952311238467	26.8643386869953
38	41.619960048787	32.0454821335211	36.0080678755577	21.7516650004891	55.2966786651702	47.1773219450082	16.917859975621	27.0660457477826	18.8307551822651	23.6983436623471	22.1755855267454	26.8971124783633
39	12.8707921085058	12.5220292844267	26.1718661892694	25.5389391829103	43.2119170986704	36.6948060251985	7.07929171418925	16.9376428258299	11.8164497371266	14.4721154836499	13.5991064327760	12.6852505242315
40	14.0407776396912	21.1477139120974	0	29.0920216187095	30.0855839210265	28.6851420726576	8.77588634310635	14.9502647269846	0.570706066832093	16.2807333535031	22.4787204368231	5.55729033811551
41	16.3164574916965	22.3750603855507	20.5807542282395	23.2245860882643	33.8268709927989	19.8092552976978	8.25345067160458	19.0218589500640	15.3403386102766	15.8422115845039	19.1992127022955	19.1566097870081
42	21.8588483923494	28.3239234695584	14.0212056318900	23.8164319077626	37.3457252121519	38.6568599457883	15.4137050089444	20.4986780911577	14.5617510454013	18.2194428374279	24.9955705315749	14.0977546727309
43	19.84646073238	29.9752936250631	17.5297409789000	27.1958833005191	29.6512727021425	13.9955286604859	12.9877043193665	20.5161500117624	10.7316280512871	11.5449857403911	19.4054652926669	10.5210311586050
44	29.1226394108186	33.8069349501782	16.0256409310099	26.0153581930962	43.8469536294245	34.4894599112972	16.3894886214225	19.3173999617511	19.2085383424531	15.8482941251415	27.5799056812187	29.5380014167862
45	13.8024578903033	0	11.8733046795526	19.5587543916335	24.6073404929443	15.2403765481224	7.63860192332325	12.0078120848371	9.62287346460286	8.68306887863908	15.0260306940996	6.65670680517542
46	13.3449712825082	22.5132275815256	33.570938410618	11.8886623120129	25.0841492605853	19.9530698107248	8.57319126284142	10.7002604113453	11.6394966380760	15.2601973665528	12.5740488956054	18.5611094060669
47	20.0444612460686	42.5289959554962	26.7896806797804	23.8744394006566	28.1727679989478	23.9511584940869	13.9938729896923	25.2587610460829	8.45837071293314	22.152010665151	22.5080520210603	18.3785763429279
48	30.7726936257023	35.7010466188685	16.777733520776	25.5391354999019	41.891712076314	41.3223830175582	11.0284999490316	27.6938700526539	14.1663419404996	20.6699606496987	21.0648811015504	19.8786057246097
49	23.8579613189098	17.1111821893933	22.2294258961873	25.0118122201478	29.8478563892386	33.9980249636709	11.8985893489431	10.6836732680676	10.9950734647059	11.5904432684742	15.0033112606295	15.3942477755908
50	25.5216036611244	39.8863571761761	31.7275433133667	37.5786657218126	49.3904742176814	43.4058754140088	17.9065276112420	22.3605309276997	32.6356905308652	21.6445359619388	35.7621071853359	27.5936789452497
51	25.0570454748983	12.0081908802664	10.4710119015457	17.8895320493781	19.8549204877785	21.5011583837565	6.83780507599606	6.55545659061204	3.94117300788661	12.1419146877966	20.5121514865986	13.4005912509566
52	25.1571880475308	43.755980890338	18.5717208320460	35.5578438700176	42.9360074435436	39.3287564944187	20.3658631709211	20.3565489561509	19.0404453933196	18.612494134493	34.3017406454530	22.8568769927959
53	21.6059907112131	27.2708272757081	30.1505741531187	32.4843854744036	54.3238748401059	47.7096247128554	16.9377025128247	18.8372826411932	3.84125970323784	15.3889045927712	26.3000515826528	19.8403412299599
54	28.0140941584306	47.0034369709608	30.0623519007923	38.7319804906505	51.6436176834441	43.7722584528557	13.6411825200403	26.5665244037653	28.4021420959811	13.4594300463624	27.2358841965923	32.7675818856491
55	26.4059039752168	37.7364511034097	22.1477989625375	40.8204527088952	48.7469983199705	41.9010491888514	17.4487835038597	28.8675752408703	19.1689169157196	18.9142594163602	26.4076722196530	15.6441672005848
56	32.1930388434558	48.6116067475043	45.9361016960679	27.1294939673278	38.9949119595515	38.6982080540749	19.3789650639115	25.2985878925683	16.2031259608799	15.400524672708	22.3636822707588	29.9697252865014
57	27.7371311909922	30.3354808639264	34.2434681145535	28.6451592654716	45.1687070871577	45.9902597878688	22.4237737942794	19.5487729967534	16.5576227593416	21.5947926432943	30.3720583599737	31.1790979828191
58	20.6763013638156	19.8025303482761	21.9991902408474	23.1072338056616	44.9962005958983	24.6703131406254	12.2836410667832	22.3871911196921	8.4883809736752	16.4349467631764	11.1509510881162	10.4564671902597
59	24.3657658680285	36.5334722991344	28.7879294785478	20.4292706153951	51.3586509897711	50.5326158494159	17.7080678098689	28.6967475878598	20.5100556618112	18.8414024093451	30.3983935369679	26.3894603179932
60	35.5427418476632	47.3533419116101	32.8152958470083	29.4971589229572	45.4391694131424	45.2631155778718	20.7973338826677	26.6850977523174	19.9673934750543	18.6943736949645	25.9022857263213	24.5224702147835
61	18.1267304090435	16.1083401394691	19.9050360975265	11.4895158901016	19.9611327255783	20.9091408893825	13.8275397804756	13.2148941754682	9.553341428112	13.7673343219739	18.6316344041981	18.7991464372507
62	17.3062250411685	29.6333376246248	35.7739073787281	28.4839562056446	32.5795554205542	36.8169121762126	10.0946813715704	12.6122353916889	21.8131894029568	18.9393485535087	24.039273142528	25.1898500277308
63	21.1887512126665	26.4939569117483	16.8958366544569	30.7115058277847	34.4956267592840	33.98281768205	14.0446136273773	14.0631517337521	15.2189123983135	16.5130112702361	23.3488285286419	14.081007616947
64	18.2487366832108	6.0122470972053	16.6745364584644	14.5737835241051	23.630975056489	20.4268863143691	11.5533634000543	1.78138821570269	16.0205092555481	10.3556503062414	18.8229527501602	4.49823990156321
65	9.16847721739347	4.49983174854654	15.6139693404073	7.9043909547698	24.3451894608268	0	6.30543730007045	15.7044949133607	12.3965587807707	7.7003894746295	4.11733637090464	9.00566859674442
66	15.1025686408608	33.5289694914226	25.5516650604703	21.2805190900973	41.0219923600418	27.4957804272795	18.3812193325898	21.2243089456449	17.8745980014609	9.1995696958344	17.2801548139349	22.7253038663779
67	14.2737578534875	24.7156689998875	20.8358578541038	19.0318525774301	36.7485272714734	25.8558300193156	13.4742915597176	12.0055857489465	13.2526945036389	14.7224653330309	17.6891468729522	12.3719867099373
68	16.4733295677303	31.6318310059372	12.8114798747475	25.4951006109846	34.4193606355033	0	10.9938566193697	8.16639038025442	5.67134075576448	13.3190609292141	17.3039707490222	8.8463848948261
69	11.5613208399255	14.7326532280134	10.0966467433218	6.86319390488128	21.3694475894834	18.3307315095756	19.4979499038754	17.8261896969035	13.2609659452975	12.0964905600796	20.8131677486764	8.24946151028669
70	19.7298967317821	18.6566130048705	20.9903971530747	22.1078239357997	42.7473599335285	31.1327219432021	10.5618005808417	26.3535118793363	18.7647063279565	19.0785259562176	18.0468023014465	25.3073813283011
71	22.3372246334440	24.1004184717762	17.0767931381292	16.7471316119054	23.8603350467144	22.7771973281819	12.1461379850485	18.6336213358658	10.5919357013571	6.42243373718056	15.4995304449248	23.4071188188316
72	20.1026177898540	34.0926806975186	25.6323339875063	29.6078418930877	35.5960860721248	19.3104062773791	16.5806801948326	27.820563514813	12.1101791398842	16.4901694021940	31.4827299060026	25.9888556473130
73	24.5809787000949	40.1908999265577	26.2455338727427	39.9316493018895	43.1345296086242	22.2358623951798	19.7378838280508	20.3931421587121	16.2534620550091	19.7390230910497	28.3583936188156	22.7325963097313
74	13.8514496895654	28.3702132609363	34.9217023382502	10.1785275072230	43.113042292016	30.3866870228943	6.55028080988376	18.7961568166295	11.1143926106412	16.3484214335784	21.1320982003942	16.1009083948325
75	16.2586100556399	8.8521004942244	22.3795341915378	5.19315852964477	30.6390926876027	17.6140708940842	6.23515028267715	15.1041986401421	17.5159238633705	11.0599540701607	24.121282222661	12.9743594168287
76	25.0085961328654	31.9625326898231	17.0451153661928	27.7798574978517	33.7854682626402	30.2234839670843	18.8834169052245	21.3733274837456	24.3022891361243	13.8376881896387	21.6199750610307	22.2782181784304
77	14.8767396232601	13.6754869586674	7.03441094739576	17.2024308106798	22.9909534369377	25.6600981200164	11.6247732958734	11.9875878167669	16.4044130793143	9.75165463144445	17.3029095244786	6.18835870518885
78	15.4330755050499	27.5025440497793	24.51396801846	27.7420310453027	27.6829380862192	20.8009960658235	15.2131478208469	16.4478515266644	20.9640449468278	8.10342319191441	22.3730994530664	19.2621360364033
79	7.97368454077327	24.3859071217712	23.0121904129021	22.4651702065583	31.3432383173652	36.5308073886815	14.7200791709766	8.94209421651562	18.9270751644616	11.6198013463454	15.5078935810823	13.1861752474046
80	25.8725825016613	35.6467009714755	26.2631358714496	28.3221443486351	48.0066276628551	40.5891777171931	13.2551790029174	20.3553616427467	11.8110937015367	16.5527134544699	19.9222370120783	21.7215206924253
81	23.4259217855865	40.4233205833257	26.6974896603154	30.4348788268258	40.5553880331599	27.621826635663	21.0851965513121	21.3828891270626	12.4756391287111	13.3164255882103	25.6706222370052	25.8141391959125
82	40.0815448208815	57.0612806356518	43.2471854325677	39.8953907020105	48.9082490762184	55.886457833794	31.4389287950337	32.3250514594167	26.6304703192518	25.8387491137057	46.8223251757672	31.0723973180217
83	14.7740136029606	17.8820718116479	5.34077481295068	27.5419176157053	18.9309405536093	31.7837943492298	19.3250709232208	21.7017374266497	16.0475618839486	17.6756309603116	29.1661247151008	22.6313375315868
84	12.1553273730948	21.3957602638396	16.0412128174545	18.8681220176473	22.4252838616924	15.7841385038594	13.4386086956213	14.0421593656425	10.6051505444941	16.7270243820524	20.4845859788624	11.4514205910202
85	15.9366110121083	21.6169646917393	33.7756398210934	11.2583117152912	37.4295469609902	22.0389878216836	14.9397342796621	18.6724191422746	11.0270906453805	14.3135115664612	16.5514605101336	16.1707308380589
86	22.1468653008657	18.8952173094552	22.0160472619786	20.8421355231693	28.9918987439096	21.9031836592402	7.69141926151044	13.1124871027673	19.6341691422551	16.5466391874880	16.3580554168648	23.1040670500611
87	23.2200748971336	49.7503187798777	22.9526180110429	24.3513741854389	55.3995485666052	45.3485182617045	25.084379252097	25.4124130338034	19.7956876552796	23.6081353451662	22.5744241426469	18.0370456327271
88	20.8968669746278	28.0667495376206	20.0218149561154	11.2226702040146	31.5125737561946	23.6504260397232	13.2744281753183	15.7648052909387	11.9040042212603	18.5038152464342	20.0104900464646	24.6723870904054
89	37.899159873758	46.6139795541269	26.3519544788157	40.527089850745	34.1994819622643	30.1910713725256	24.8255315864668	22.9519703674418	19.8477381808841	17.6121741138804	25.2381484675264	15.8281286988364
90	18.8845849928290	23.7110241626929	25.8165871803070	17.8893395927290	43.4319959503284	21.4267496657549	14.4345247508870	22.4165207951095	14.8375120012068	20.2694315724021	30.3378465713554	6.42068355644398
91	15.4811789824391	17.2324439804921	18.1386633467857	18.5204157944334	12.7986415279317	15.1247856979563	10.5484744056457	6.55850850655329	4.84551427451231	11.7751215473683	24.1103866312402	3.50150506495199
92	25.1697474473700	39.2240782313489	10.4110614082616	26.256348880977	37.9864136579255	33.4582790697023	20.0599529220954	24.5986747959527	16.7353409902561	19.6403035195464	27.8627289959935	25.8985080077862
93	16.8647609816334	21.7295292545211	15.2092114661720	21.173235809705	29.3929600634363	20.7393515154476	11.0359899781235	13.6646044904303	5.46921451134644	13.9015568588633	13.2907325272102	14.1013813021450
94	25.6991995669114	18.6108761649732	11.2737947836891	16.6677148004364	39.1451922001264	18.9234991842106	14.7938985264275	14.724115383102	7.07613799712242	13.3901057024551	10.5309498869356	12.7811343733969
95	23.6908116348433	33.3202429381673	12.5122359815164	33.6721589328872	35.4222290584910	34.4597037260534	10.7829503691407	27.0066590846615	11.7884986780622	21.9966967149314	21.6075640160905	12.9240978710704
96	18.5282389085733	28.6881050119037	25.3310795361305	25.3974288692017	41.5831786189295	10.7721745998605	13.2411268239451	19.6894870577748	16.0447442803026	18.1367359733611	26.2906940824319	13.8166732241355
97	24.2064820662832	32.0190003309059	30.7657894220344	22.5367415231274	36.8037185479955	29.0937361314363	14.1465121268147	25.1059863654774	14.4723736553355	17.2055633752641	20.9431637785306	18.2500303978083
98	22.7516392420509	12.7879881907472	9.6566569344842	16.2446443640975	14.0546140380131	29.5314468247281	10.1561739004953	21.5215018410664	21.2309933141525	9.17289899444526	17.6608846772487	6.2755084667842
99	20.8211071724826	32.4988766964014	14.0457467356447	27.6738479245281	45.1506933915449	9.74419139572709	19.0520177003757	23.2888196795931	5.92156220273964	17.5631587289772	23.1708035976606	11.9760397576328
100	23.8786225197276	30.2192565353301	14.2593054275243	19.4379525020790	28.5358106027898	35.7273077634909	9.3875873174486	12.1535612501267	16.6984512332772	22.1159297869220	19.5132496663078	18.3079762432258
101	29.7504255720359	36.9064155206115	21.9137690037077	31.3112626594083	41.8090407813915	20.4860523103857	17.8092814821628	15.4012406342972	18.0056392123132	23.2987218850696	26.7250526594914	19.9244680032071
102	21.0851123509427	18.5157655957192	10.4162279805501	22.2690548843517	26.9310145688411	19.3276246912040	12.2703505425131	18.537928651954	16.9918889031930	12.9487977666719	27.901069005556	19.9382911898503
103	27.4879272456535	38.4883702827233	17.2993098615454	18.2198825480884	32.0625564218457	30.4875125011229	17.5986291334363	23.3019650743796	23.2688297604523	20.0612801778814	28.3475757017587	21.3365593141640
104	12.7128371300009	18.9112496426260	29.9956043869749	37.227963233608	20.5899942160984	25.8130226048592	9.50450817146327	15.4688802750808	11.1674355080999	13.3626081047319	18.0694270166032	19.1477799878531
105	25.7982629039461	34.2044582920007	26.3555130083609	38.6628071258226	38.7126496476471	28.8011431731753	14.2361304520486	20.8406612831163	26.2695190867347	11.9563534979129	28.934705263751	23.0536308284312
106	21.4723742150830	23.3218977537423	28.4428319383872	18.2219803148295	18.9136386884971	9.4110995865029	19.9759545045923	17.9623300086025	0.0542311094960635	18.3022307074797	13.1732692565720	19.8064158974641
107	4.48161491472486	1.49971291627546	7.42270317651598	15.0266236080260	23.1750614128127	20.3525138726468	6.48844992003725	9.4495533178789	13.3988221175520	8.40711392542263	4.2656504621187	5.96832519934844
108	15.050985253401	20.0675383678146	3.01809857237234	17.5691726801951	7.51407675300849	10.8628095934437	14.6795676523138	11.7441275741928	3.49182775249624	7.85272338041238	20.4991813666952	7.66418487598158
109	23.7923517494601	29.4867047006842	26.5601038921912	28.1367030894653	38.911688715435	22.7893541044616	11.3105250783880	11.6067799106639	9.69202107523738	15.6577220827277	20.4712176137247	8.42686560345955
110	20.8682042728617	32.5623327302595	28.3939539618207	29.3628102172348	32.9005307059765	24.9015969683803	14.2295822923587	20.3781744641105	18.0373212172595	13.2002938243836	18.0157073929299	10.6306002635888
111	24.6001556575064	5.28617550361842	20.8470791099109	15.7954691259507	21.5461352745133	31.4346859309293	5.40102846741838	20.8236455130437	14.9732252722254	8.17974565143577	20.7396149790819	21.7568346672893
112	26.786596329523	36.4868636112049	27.9950091912779	35.8082517270256	48.8776278514863	42.9826304424749	10.3719114702057	27.7067114916593	27.202838625809	10.3238699180288	14.4315950188140	25.6551483858485
113	22.4957705823164	35.9583468738336	28.8946088637932	29.0261530715669	32.9804138197055	28.7219446897351	23.8426829711321	23.9304735809891	15.9931827129048	21.0332170914630	20.1544354282459	15.2590472077246
114	8.08164706776822	21.3313257413804	19.5508360864542	20.4416368924428	30.2203612623064	16.0513221577240	10.9494744710443	10.9696860294950	17.2353438160260	6.44666512565586	15.9865323688636	0
115	11.3509509093422	7.90018235389664	7.43717206712482	10.7525031300765	25.4861995711561	15.1034290840905	8.2571553807811	6.42248432477292	1.83621256204724	11.6647981395683	9.13744611531238	8.10849407243512
116	18.9223147436512	14.4727556101992	12.9759654728124	24.5630044958995	24.1429512522585	10.1033460234884	11.3576407529792	13.4013938248154	4.19628541001984	11.4710148454445	17.4605711291777	12.2430955941317
117	23.8354229464527	22.2164266551886	15.2401375607346	30.5251503363853	14.7338934527491	29.9118493411734	15.8376360503064	17.5132554926574	8.9176603204389	14.9210674484334	22.7293366489073	4.80361661727748
118	23.2603086132540	33.2686015963225	30.8509279618969	27.1995544216397	50.2211169337989	62.0195405970397	18.0363923211568	25.6322872677967	17.8316568625043	20.4651503092337	18.0448640767156	20.1638409003527
119	7.512244587362	17.1482245219544	20.1063409401998	19.1302444668918	32.5429036353577	27.3785002197754	10.8645545282963	13.2596587472605	8.67341059672253	15.6643355567208	23.0057701373762	22.0188712054701
120	20.9817175586895	31.9396964576715	41.5814456294999	39.5376001838987	42.2556074477034	40.9400030680757	13.4839971371644	16.4179483135870	20.2456778622491	21.1783469111691	27.2212419348169	23.7168594506925
121	19.5442025085363	37.8177542452771	26.5442121814102	32.6147357158442	48.0531240224705	36.2316589973972	19.9307435586779	17.630725814139	19.2637878733970	17.3357747418993	24.0590663782996	28.7333642285817
122	9.00748604633885	28.8218218270331	29.2364359551661	23.0771357637430	22.9900005030033	15.0301657895080	10.2225118497290	8.0056742908695	9.37217880812871	10.2341206463997	15.9821691413410	13.9197300900466
123	20.5204786030787	33.4758871306644	23.5411480214357	18.8753612119385	31.7024105842729	24.8075898607542	18.3912847735495	28.243418676428	18.0897711745474	8.57038946145407	17.2214902094246	9.54217523710752
124	22.7429465805587	18.3858499405614	14.1680589956703	23.9784229128621	32.5883727853328	35.3751886869403	11.0010002548875	16.4523095505424	14.2639305047489	20.3817178335811	21.8203255271107	15.7228860721375
125	33.3858690175533	27.2622089135195	38.6723818761999	34.0034037377661	52.7436441583522	29.9207656429007	20.8552718860127	24.2865730953396	20.9203682056489	13.7856822489817	33.6124200626727	19.8397589430837
126	28.4502660984401	35.4765689905854	31.0802791747601	18.9862812014721	33.7550301802347	44.7283942285568	14.3634472033360	27.2689650998992	23.5417603189762	16.0218277436507	25.3886350738634	28.952176550009
127	23.2424367556272	30.4693151392821	14.5158201854493	22.9484182265757	33.0066356537519	31.6866615857269	20.4567829467669	20.6213760713973	10.3862907067197	16.5891848323012	21.5170698821902	15.9817896336576
128	9.49892434185338	0	0	15.8497677820041	23.8377129787969	4.88267984939279	3.96694361613556	7.6287329482119	1.99402944705494	6.78029177316662	2.19459095307804	3.90248374366606
129	23.1952995810362	7.01765216617638	15.8283777287916	21.2475667413281	37.2578721985399	1.21236801534798	7.00304037808391	11.9112988220513	13.1576409023057	11.2119928096020	16.3985389209461	5.09823248316358
130	33.4660174079907	38.9802928670337	41.4084837281641	37.7949746507251	41.7551927427333	49.3579812826279	15.1059146652515	31.8064586136756	22.8097918363826	24.9533778614316	27.8870432497409	17.5842793774197
131	19.0767933580531	26.8063595424869	31.9909586783496	20.9547841369497	49.1529454414095	43.1336619041951	16.5334297250872	26.2583654175471	26.7168723023081	15.8144439730004	20.8207341418088	18.7509419668138
132	9.55843441113925	12.9478833981694	10.9783456194962	14.0368324587977	12.8295346920125	24.5973996994558	7.12108133576457	11.3989848888512	2.08079786018960	9.77328966516264	6.78567071473827	9.20247320586976
133	32.5869819907222	41.1934464232183	27.9679835199954	30.4866147966955	59.550648217143	38.4961768850173	15.2780730696984	22.8997504217156	18.1038705945728	17.6122970309979	27.8045459899145	25.2031877767054
134	6.10930298575802	27.9310506975542	21.8844775634267	18.4287707092717	30.4862357036081	19.5053184809246	10.8056007387867	18.3834330237010	10.3744019624021	8.2840739281051	17.7818025452938	18.8208691934749
135	16.1337476763540	41.6597148554787	24.117186644209	30.5993563619766	43.2882095971657	27.5786205737334	21.2252922876368	17.6116744551091	27.4961581659473	20.3252312854439	21.7485077080555	31.1919428927071
136	16.1875973791774	20.211623227254	17.8772477543605	32.7669276305354	29.9923010082156	30.0963608183781	11.0654630026219	11.4678086937345	10.4795993816937	17.6771842501524	24.3659268764167	12.0233956228086
137	19.7029105539872	23.0567814173739	21.0012333258176	26.401643692647	36.1809822169274	32.6049798283134	14.8043246486128	12.1181464070388	16.595357224568	15.4593467238135	18.5652041775068	18.7029060105616
138	22.6996172157947	25.2891044133417	42.0087215506109	24.0336244735713	46.188468111238	33.2519789134558	23.9419666880262	26.1186024268827	19.5135134985441	28.6917673483910	30.3924384242948	27.0130340443751
139	11.3092406916884	26.8392891142921	20.7712568012651	16.271882697997	43.1118371565503	40.5817858600052	7.8872639965337	20.893668888057	10.9579467777466	11.0486850183837	16.3889677462626	20.6858649737039
140	14.4961020957922	23.6960899150296	20.6732752165480	19.5000212461775	25.4050915707065	21.420237834139	13.0775947494484	17.5274147002813	8.91321909052138	15.8095470410400	8.2122914684554	14.4029692337594
141	20.0033996396289	32.3002480276882	23.6002799351417	29.1260985621248	28.7030715242939	30.987294120909	11.2739617108751	10.6860552368543	19.4208921135725	19.8335164220716	15.6359179879389	24.2405334445918
142	11.1295213068492	8.76110326709238	10.4246439147472	14.6205292085764	28.6597295918174	15.5950276338062	14.1231769290462	9.8138664325827	10.1858684402206	8.3999915462508	13.0503070280770	22.6551492856551
143	26.6182426376167	30.8532152551381	24.9788083624774	27.3288503140219	39.4677357049271	39.1027762561137	11.4396009122366	21.6514312832318	11.7650758385797	14.5697402245835	16.5154778762367	13.6549136426766
144	18.8121060626012	23.1944775209959	19.8781457195414	12.3920437063373	22.3011480622406	13.5712955813755	15.3394009629108	23.4468159937727	17.8643485931173	15.1992978085271	16.0775834292103	14.2612904892707
145	17.9676439537755	22.6619108243061	29.8448848587666	30.4158942456847	29.1205075813955	37.2486955310908	15.812110632107	21.3139800896002	16.1996415936709	13.1619054159862	18.5477421651343	32.9634297085345
146	16.0622572092412	32.4525271236338	27.7844796568833	32.7684768815608	61.0882495944786	26.9578016699651	13.4178582356153	24.7918240439859	14.9610521117492	14.9110242509762	18.9288470918920	31.1085576318191
147	15.7004963315718	0	20.2484780413567	17.0068960151158	39.1702417619765	17.617904707541	14.4842120047437	19.7990561031566	14.1309916478997	10.9310117129939	17.6105108587168	21.9194833599308
148	11.3373092126639	16.6562076645612	4.95715415115787	5.51226871006646	21.0513041281223	12.4406941676475	11.4349403502115	13.0331932123271	9.72082697898373	14.1370503986409	13.6714222168428	9.36913069292668
149	18.9907928986379	7.71003303588026	18.3018083427743	14.2137407047792	8.93975229521172	16.710040339843	9.97856179557747	10.2621201415480	14.0113350810059	14.0223486754815	19.2363764098153	23.1177443453945
150	30.4042638331453	34.4627394541145	22.4332427584276	33.8610672262391	29.3625312328955	27.4411253009806	20.0420197294803	13.9173493371224	15.7771214490072	14.9635519126312	19.0215506658883	20.2323246535126
151	23.3104012235292	37.1594979648308	19.2283840398648	35.0659959359871	29.952904723942	50.1637504410071	18.6130473682068	26.2027232638126	19.1754114072358	19.8676707593338	20.8381383420452	18.4025246706707
152	17.0825528264261	21.7475996046575	9.88384043944817	20.0396392746393	27.1837326924195	20.6919544293507	12.8819422497038	12.2879174079934	11.8159205476866	15.5934373865104	15.909772633981	12.6488002219299
153	22.2643028084791	39.9492536103854	19.4855997189854	45.2703725458491	47.0467872097988	34.3877955878734	21.8220453501844	27.2012393242548	16.6520744653228	20.1038901244417	32.8499541262104	15.3162375963704
154	15.5751701919599	19.2921221293850	21.9132378347083	22.6690643174291	27.0264876870308	31.0461121537177	12.9448982264035	16.1381476125677	8.37760656555004	10.8948685405785	26.7591388323346	18.4488055300219
155	14.2437809056925	29.344145176359	21.1891761271795	25.5591770193215	39.2908152077873	19.1710189956321	17.3402825135484	12.6138425798416	18.4424485711051	23.2572879373722	9.71528577461989	15.4187653168802
156	18.1941004702463	24.9513081520134	1.84280511710044	25.5508369606394	34.8444136372134	21.3291206293734	9.15491070674204	11.2598092616723	12.1115442505156	12.6566407094618	23.4581964304369	8.62652546182661
157	23.4651222876186	18.7261784967135	27.7349936044957	17.4219726437996	30.9128465515922	20.6229864447925	11.0761322124781	16.9379751880542	13.7540419544481	19.5241900066975	23.0117944415679	14.9428828227669
158	21.4457221397762	37.9211100766516	19.6753586662736	33.8515018039977	48.120119010516	45.704730470059	15.1518081414315	28.3760692407706	18.4533043439931	26.1486621992161	27.0174360564234	18.6315720878625
159	24.0542414941291	25.9590348289743	23.217887557087	27.6879317345681	36.5727057943654	26.5911854378286	19.4400992901329	23.7949365323447	18.0639047801753	14.7295841894711	25.9213486881253	19.5644077674762
160	30.7631567219749	26.5849916602489	19.7205237459075	9.09206521734185	31.0413387527786	22.7204298712247	11.1311883936759	9.5831726560173	17.3422162986694	12.9254510740151	13.5552731438253	22.4653937838685
161	33.0735536465544	44.8013394476507	32.7403421175187	58.4590149520883	47.9568668783006	45.9893701749720	24.3265469178495	32.9049174235169	21.2311482010982	31.3155290284603	35.0390942484702	17.0431534919679
162	14.9545612807914	9.38808101903305	14.0909515892931	17.8573635365858	4.91490037655351	18.6269665301156	8.93278481338943	9.24022720769319	11.0108432605154	10.1541605741071	5.70033681504395	9.36851347591687
163	22.8336856621250	25.7122482245816	18.3420292848494	20.2877901703481	42.3787059296906	18.2588648875682	10.8948223024927	17.1871004800630	16.5230609233565	17.4014045567507	26.7255244263531	9.03920869035007
164	22.3140734442687	38.0053555806993	44.3983971142354	40.4032055083041	46.9164849586462	41.3877963589768	20.1479330166746	20.9691364753202	16.9449532093218	15.4836701149252	24.8187051481274	23.4380742900525
165	13.3762352103056	22.0395163320169	18.8166897835805	24.7338774324806	18.2335628660643	18.2686432201353	14.5029776931045	16.5111695910196	11.6137228354078	14.8823263677475	7.93770176417974	13.0438379121378
166	39.0558129314239	60.3897483577322	43.6827438042374	47.646726216250	56.6227644915828	58.2493293715	20.8813990183779	41.3720835540775	24.5089024557191	32.0482775577951	51.4730724250011	32.7855554848795
167	23.3460588745495	38.0688454859227	33.8817316584662	38.9998497758544	41.7787356219896	49.7508222586136	20.7001603079752	26.9659538685258	18.6069973920909	22.9864837908636	29.8130915669162	21.8711645162609
168	22.0421304467002	36.4750994564118	27.8181263070898	42.2107141614213	53.2148377242551	35.558682310302	18.8825362026336	16.9527649421109	21.6084761208282	16.4322144852791	32.8224792057320	32.0657190675018
169	21.4029961541775	19.0285260978273	16.2249449908814	27.3148178558375	17.1448963307713	28.8714972688262	11.7318986472068	15.2610016677191	7.73886807144619	8.44435152416804	19.9084668566956	20.0376150794538
170	12.0857851924619	24.4587626260707	18.32028137157	18.3318728465401	31.3865927642895	23.1908072299754	8.76479467053794	15.7120399411795	13.0845445226015	13.2693037619154	16.4946856972910	18.9270121644163
171	23.9155846659544	35.2666374175278	29.6460163607574	18.6758198920150	33.0923471805263	24.5215199521819	17.6513609307533	24.6632630213400	22.3414152782803	21.6356325633041	31.4390582890312	25.7511861953207
172	20.1690905852845	31.5365330452754	21.2660892046796	23.9716898811889	29.1612386833223	19.0357795796794	10.8501772723537	10.6231038633988	10.7237340169804	15.5857276094369	12.3829087383300	23.4346496234013
173	17.5936209999341	21.0776364820161	20.3632653733590	24.063268473578	33.9790541714946	26.7296634016062	8.70627022323291	22.3840379630494	18.9877176740550	19.7066476906061	20.0455617354786	12.6219243655822
174	13.6569019228537	8.80932909669615	24.0798038627542	23.9185007828974	29.8808088953593	12.5914752763705	13.5461451419021	19.1894756826094	18.2495729568752	9.91851122641502	22.3015446989680	12.2109451060447
175	30.5798898006368	50.6424141670526	18.4685213822588	28.8077010351575	45.2764945817556	37.1341815767695	17.1424685502693	23.5642383508937	20.7748674522662	28.3363780376893	28.0082305739966	26.5767570302650
176	20.5496849966382	8.49274353789403	10.5161265119603	31.8553925355159	31.2059145288638	22.4125396655434	6.48494071867496	18.6448666734045	2.38996189733702	15.8122982129543	22.5324251299865	9.95934699329031
177	18.8969796849653	29.5323497516973	17.9950434075745	15.0853169125347	39.2975748725668	33.0182064937378	19.4595338897509	19.3209458899982	18.3038556924623	15.0428512812561	25.262503376482	15.3049729093658
178	17.9910891214961	30.0767227661779	12.5900535678098	15.5580003565901	30.9724656797793	17.6600080809397	9.91714964230047	18.8108637048960	9.75342725544276	19.4900875139376	22.2470058778977	12.3413389005528
179	15.8425956345891	14.4600076419985	22.298048211212	24.2368280618774	34.7937551247685	9.31578984286274	14.5904700553062	9.49821128113648	11.7922354150389	16.1366806533492	14.7653213954038	4.90020791882567
180	25.98815600696	43.8735574441199	37.9465802834691	36.1139581948756	48.7228517385811	45.5429257880901	21.3052089724987	24.7122383691494	22.2594336701342	14.6229424135592	32.6809831261872	32.5916974849994
181	16.9494636119665	25.6130277933313	16.5680236063363	24.8931496282198	44.7059209845724	30.4805986307106	14.7311319493044	11.3811101764026	13.2648180753033	9.17190643635619	15.4745856667965	25.7269794855977
182	22.3784606302632	36.1859157617725	20.2722830989167	30.1350009835957	30.2710043049801	26.2065274726850	16.6751456920272	24.6355609658831	19.1282501305943	15.9420002545789	18.6883495044714	20.2143657752124
183	21.9579753966409	21.1304305706961	21.7905556707621	20.7647476335551	37.3345755087229	24.1217306511142	12.3059738519797	17.8553695417634	13.7739991138238	10.3499375355831	22.7026363473857	14.0305185285335
184	23.9755190909861	33.9395202699427	14.5538723522359	19.2254766466485	60.5533978924984	25.8347610570073	16.6627252853851	20.3441030742955	15.1703003271125	20.2079446287447	18.9784393867397	14.6521922051019
185	16.1560647484497	22.1444728710137	28.7412362808032	24.5554795879206	46.9265864703635	33.6866662856405	11.1030344937869	18.3492625054628	5.6314735291821	10.4845025767320	24.145240206536	22.4926975346367
186	19.4281846365539	19.411432501944	27.8612878614728	19.6492257906909	30.1713254935959	27.631898036577	15.4327578261512	18.8506884266311	23.5549262412037	8.8259596690335	24.5203636439288	19.1404725550658
187	28.4715733221355	47.6966425187974	23.8238561902092	28.4619722750413	46.9828019648942	36.6984371252628	16.7073312177826	22.4880669701030	18.5955861827417	24.5456109862582	27.8604572844528	28.7757389283707
188	19.5562313994707	22.8488310331028	12.4897213673820	22.4440415132971	26.7806655593694	20.7260200680057	7.71421388983323	20.7281950505513	14.9720860931689	20.1499562803362	25.0541299808173	8.34189832567399
189	20.9386470545657	27.8827264353848	29.3157386258374	29.3395751448675	58.6863518189437	18.0081155078442	13.1005599469012	24.7688960076371	22.5456145723810	17.7814634457555	23.9051812643929	17.4878684515311
190	27.5390324858628	35.918178347471	18.3386063561191	36.6324075893346	44.1701311812844	55.0044903418035	16.9395494970777	21.2257066863993	24.3862415348782	14.4160464877838	22.1410837456859	29.4968423213205
191	12.3229166530948	24.2473572721982	31.9281648038738	24.2434114789975	36.6882924892399	25.6971866525641	10.0486191304194	20.5668865262934	17.6544617640985	11.9588839774478	20.2571572407971	19.9174088983259
192	23.6897470116331	24.5994688504400	27.8849837992684	12.7746705868475	35.7062563773388	29.8249390427618	11.3470201186958	22.2986321034072	24.4958716750465	13.5698211757131	24.9263707209032	21.1495230306495
193	21.07520418809	24.6829569613955	26.5079274080164	23.6742312163966	36.7389657394126	26.0174420963946	11.9225916715453	18.8378039997413	4.93478185179787	18.2294566310897	22.8756090835877	22.6220548491833
194	26.9609457237552	18.6667931994598	13.6252641429966	20.2178587284998	24.9412905222181	35.1320463175871	8.1730534610567	13.4370504207232	19.0423106350202	14.0912028495690	14.4343130795051	13.6264993902463
195	15.8005131536596	2.24480973825149	16.3420211497297	15.2300869265248	22.1838668944061	23.7374861156457	7.90731763090336	9.28798382134864	7.90040784807907	0.653203493659914	14.0888983634655	7.3894632009047
196	29.5349050372264	16.2414660535396	11.7124377070278	18.0587548475631	25.0727618087492	38.6973511421078	10.9467679463963	9.58618146024588	10.8817856150122	7.70916668165523	8.83807589798727	11.6581097906992
197	7.07862622934304	16.9283314635689	20.3404892752681	20.1153163141221	36.8237700103044	22.3982571237378	5.60367415857339	14.8553449228226	14.8040062949773	8.42805865839768	19.3817454926471	16.5877915716893
198	30.6690718957099	41.0256740473827	23.7267588222630	32.2361270732965	34.2960716898719	39.6208263582063	19.6739132932372	19.9161823013578	18.2750771873043	23.1300328038738	21.4423094794307	25.2194167345142
199	14.5325721147713	24.9851505413583	17.6151715302050	25.8418081394253	30.1759080012928	11.7582014773050	12.3717429260042	17.1011939731577	9.27989305282129	16.5604008479145	24.9963224222175	23.3340306444717
200	15.4138527102079	38.0825541718593	18.8292593391808	20.763371637106	39.0179138811556	43.2222357185058	17.2231326283263	23.4296822539913	14.1166329168985	7.56264422603346	21.4653004021385	18.4255130928017
