# Supplementary material for: Simulated data from a genotype-to-phenotype crop growth model for pepper
Source: Data Brief. 2021 May 11;36:107119. doi: 10.1016/j.dib.2021.107119 (PMC8165395; doi:10.1016/j.dib.2021.107119)
Supplement: Supplementary file 1 [file mmc1.zip › Full 100 GxE datasets/100 -- h2 = 0.5/1123030416 200 0.64 0.48 0.64 0.95 0.8 11 GxEyield.csv]

	NL1-15	NL1-20	NL1-25	NL5-15	NL5-20	NL5-25	SP1-15	SP1-20	SP1-25	SP5-15	SP5-20	SP5-25
1	27.4674675996305	22.2184285496467	26.0676537866872	28.8527192247629	16.9244100716666	13.6135648106165	11.0842375159226	21.5143719480595	10.1061523957387	15.4282067349589	27.4047414167211	19.6368553954031
2	25.3875582926850	29.73525128087	14.290246711303	21.7410259415686	32.3295292875726	19.7394814490336	16.9814000998355	23.7181437425425	5.64879134563026	17.2697806392100	19.7802426083353	13.7424360833431
3	27.1452481849053	37.5470522254368	26.6387805534387	34.9655165087149	46.8992014577055	39.1379566415425	19.8616552754251	24.4472921636789	17.7944132841413	15.1864421233663	25.2060485041343	21.3988010188635
4	10.4634264504356	15.29384967652	19.5562469390294	22.0034677329788	45.42091368851	14.3046699797451	11.7871105677067	13.2936204792084	14.3418445398317	14.9246212775286	23.1172358244574	10.4921111314112
5	20.3224632283343	23.7146960234534	20.3192247153376	32.5911288274862	31.1219403689794	38.7271859901254	14.0725460936076	19.7214184651567	8.61239358883028	16.2836050841791	22.4137259666456	22.3215915331999
6	12.9972920014180	21.1262910216316	12.2592110230490	23.8577524164043	36.9779821163203	30.6166742935984	15.7125094951253	25.0858149672265	10.4156184127751	21.7291195239512	13.9535239771127	25.0457918687809
7	17.355384014685	13.6868827748999	11.3453440559531	25.498563046506	28.0992376441238	19.5845944152341	13.0606117076363	19.6145340918507	3.52694133332136	12.7847213675057	16.581154381006	18.0396913063958
8	13.334178722607	25.1564021138454	15.403633719197	19.9659113558953	22.2294039742413	32.5432660520157	11.2300832520824	20.6505883320227	19.8520802335850	12.6469924830814	4.22551076542532	20.3269181384803
9	24.9528474641905	25.9382409289564	31.3300548296581	26.4403501438828	32.6177054736976	20.4173698823094	10.9360070976752	19.1991870540046	12.6310634527073	12.4679091058953	14.7934291696470	20.1824553274985
10	12.3759571231620	12.9559721996571	14.8890619517996	19.3417349145072	20.9232326703646	13.7304940406537	11.3170792393025	13.3476978355577	8.57454845760024	9.68422264112913	11.0032873685787	3.40658144976301
11	21.3199256183436	33.2772151167212	35.4230752055621	45.2539711166984	41.1544984225573	50.744957298634	12.8546399460726	21.8489675705947	19.6017159251589	12.8546515538919	29.2153122163684	25.55246214517
12	19.8832419485881	24.9830105561775	12.7259957774003	20.8717096436687	23.2604008940217	26.9244925129825	8.11272367207663	16.1507290365090	11.9524595694672	11.0550137309853	13.6814889278354	6.96922779003359
13	23.5564439665318	31.6820269003871	22.8092006412205	32.5095444262485	54.9584815192787	27.4229415554776	18.4408187515781	20.4095344023929	18.3789204766521	18.6793172354372	38.8212102480413	18.2005862876073
14	18.3709469691205	26.2818313788551	25.7000485523617	32.6153642935406	22.8211464997121	28.1407132196869	9.50332222548525	16.8072190360464	11.2885394299062	15.2684984985047	11.3733993840305	13.5348469584687
15	12.0787990446193	17.3845934280488	17.4656525989179	31.4285774790362	23.6064045832925	19.1428386342494	12.0095599865385	13.1431398036058	4.58916400892064	15.7542098116053	17.8099463285582	1.57234434097267
16	35.1932019043540	50.5334984029374	34.0744595880683	43.72836395785	51.4977213831558	25.2641811878760	18.9042885791379	19.5063724415256	23.6787716781259	11.6380178560914	40.1684266472806	35.2467071427400
17	22.5511821559482	27.4482207381645	16.4973838301086	27.2800655881417	36.2380838092199	20.4032946953724	22.4336898823697	15.9340502683800	18.9865112201573	20.3001909639638	13.9895116561395	12.3604682209871
18	7.12780880829184	14.5845447464487	18.8625973068221	14.8877550630228	22.876550316637	13.8400361670126	2.95606332160512	15.2756221752966	4.87508160068141	11.3262453866385	11.2959107245431	11.7742218228537
19	35.8818939616449	41.7643725469859	17.7782530445851	40.432944666333	39.3243310662021	31.4286629739556	18.9542926523367	28.8534472805496	20.3911653555651	27.0654674067288	28.5845074355534	24.2380483337894
20	27.1080651855936	14.0467823434896	13.8576477693599	21.1122656195102	14.8238089158564	9.45132776819852	15.2831595625895	14.5757269185461	14.7047832590960	14.8610168748030	13.7820559825947	20.3266978441899
21	14.2843666383960	21.1435773333917	26.4416445205153	27.2184645020679	33.1632701387679	22.4686468837097	16.6506515957146	21.770873631002	19.9441238033759	11.0613293414353	23.9846491686795	16.5970759655129
22	30.1850920782355	41.9773132067252	25.9968144589962	19.2215151734675	31.1177663187099	35.1347428388263	22.5154656757739	33.6684663271626	13.0406831310565	20.5752796263304	21.4053504017216	4.44062117374060
23	18.9340003190303	30.6805467812909	36.0752021775024	20.0610211270135	45.9346431734302	53.0266400495105	13.1559909146780	18.0037426125068	15.9853478327055	17.3897239831957	20.2371766510551	20.9085799576543
24	19.3447032549562	28.5568942583466	17.0596343066426	23.2762944059414	37.0474867112379	13.2942537161591	14.7720644733501	17.5147290294009	17.5395679763795	20.1832858223029	17.1354348494035	19.4971352868220
25	15.4611238078027	26.0073963570174	25.0408693349542	27.4591337365426	40.4611081401321	34.0390477717707	15.1153216956146	13.9881598837083	10.1742036695391	10.1774952763038	11.6435030552748	19.2031541755268
26	28.5028332936350	26.6843718237044	19.839505398256	33.5494240133287	35.3777357439785	20.9299518300805	14.9722141610873	18.2298498546858	14.0182240541790	16.5567374947686	15.2258891280420	27.4120764280437
27	27.3241439192251	27.6874365010265	23.1780860305956	27.1439773424148	52.0874148777353	25.8244222722684	11.2032654936167	21.7179182697306	20.3979536545062	11.2507741097856	28.6515219506561	27.3238794967768
28	22.5117379961223	24.7189829557161	6.94327076383912	30.2570895128367	28.1716474046221	20.8639918486903	11.6119320386682	22.0783369681778	12.9942468090096	12.4569830952743	15.7800632601857	15.9354392539553
29	22.2299589838881	37.5171657417160	24.9971261843324	21.7770081436777	37.2037581523703	37.4680463398954	15.6350272077829	19.6504783619422	24.0594278547461	17.0551586339311	31.4742212816202	22.0884436693953
30	20.8034867110611	14.8839616142669	15.6256967151957	16.4589779760176	17.0940689813545	24.9522678121079	8.972017197749	15.4698460430142	15.21947615497	10.3258437242701	21.1008417878279	9.67988259887927
31	24.3151826701869	34.220366095923	23.4677732958843	14.7834454344843	31.4031717550037	15.1398371644035	12.3172008478097	13.7327824046174	24.1613335349636	10.1228697569610	23.6657424394193	20.2573349835105
32	21.4016325722818	31.5314612084715	25.9082719625935	17.5213651792869	43.7508828451223	31.9974777474777	17.3212344641732	19.8039826712877	16.4961116201699	18.9182680081990	21.3033783095639	28.1556282321067
33	10.7305775350198	13.3183004580852	18.186452764743	21.3434324112453	27.3831221517148	16.9984493262792	9.93329599151806	7.35244020509173	0	16.5505945524938	21.0125428821201	3.27339048540089
34	14.8194319001849	35.6049279270856	16.7791698596849	25.4483109411538	31.3319581026587	16.6734938696908	13.5378879957189	8.91712174903718	12.4963379025950	15.4098564900083	12.1111689124356	20.9070741027988
35	13.6532192014852	23.6617870757787	17.7239620190319	20.7589962626453	29.7798549971169	30.5918215981240	12.4747272984602	14.0533492310746	16.7809098882687	16.2695386072867	27.1725571348158	26.6579681008372
36	23.4241792225951	14.6343456177821	15.9380422561695	25.820318212016	43.7949248533669	16.3944951762887	11.8068455141468	17.1078853576279	9.8277070341049	13.4539114567242	17.0077159940385	18.04588872376
37	23.2956468055808	31.9700816647926	30.6795649940235	26.3732764099739	39.7428570571061	39.4454515720541	17.6092227848840	20.1920008761749	11.4189293189581	20.4669770019806	22.8596681606686	25.6206466804793
38	20.0070382454280	43.7002270841233	35.2456181597523	31.0940402772149	55.5033560170942	46.8144324186559	22.8846806809627	29.7369376680448	24.7840492252357	21.9925971237667	34.0679979911290	27.1635277176285
39	13.0647552557571	14.5597537127151	16.9428969183767	24.5421052183153	22.2583247853462	17.1886485394571	4.31004639820781	12.6196778363767	4.13986796252742	12.1845821915787	14.6510757605602	12.2164853563135
40	20.1147897138941	23.989588415521	13.5522970659184	21.8526498321343	44.8738197739949	20.1378296461472	16.6124307898794	18.9525265515280	19.3144472927786	13.4883835060632	20.7181413024397	20.2122767959032
41	27.2534827819474	30.6471460663436	13.4825341089205	23.6772463679894	30.9809961365351	34.6374367119224	13.8002680438470	24.4499516733262	22.0814704971289	12.1277629197147	26.446726390719	22.2559402363945
42	29.7542121210588	38.7805437013815	12.5960115955804	28.0156421317576	35.9013163596612	23.7029530644237	18.0794559127122	17.4620609798731	19.1243803835522	14.7861815655669	18.8147423642406	28.3325319918278
43	17.0296505148904	29.1393208802294	35.119800339237	17.3791105760793	48.0272380247841	33.4968345257325	12.8860160937755	14.3441667153608	20.6365285166612	14.9335887970922	15.3836919986789	26.0530946392623
44	25.9860797537568	47.6121171983326	39.8457086926441	31.6389481354654	52.313903525712	45.2321631762343	18.2702959099415	29.4611972537588	30.1713768361439	23.5875013740091	32.8345280772781	30.1766534846069
45	25.1998756224172	43.4684503621753	31.754906932303	44.4175999953211	40.7108688902196	47.6489061960148	22.4324964860123	27.2349007630005	15.8704862563715	25.9562697690171	34.2539582917596	18.2512892467879
46	23.8485166868554	43.1419284645162	27.4734734166552	20.5376739992505	36.9488628629470	43.9950276474788	17.3274708055075	27.6185430087916	32.735084365753	14.8428304849219	27.8608884518032	23.1771973931758
47	23.4866468740375	24.3533601766952	25.0383775846407	18.9708852512242	39.7111300928583	32.0110792705050	15.4865008391657	15.4338770133402	0	20.2587982787884	18.3094638802328	18.3859286336857
48	12.4288649936352	20.0267169208273	18.9388196500821	25.8220174257266	24.3590543022988	34.1791721677987	11.7504707781959	15.674204854079	14.2795563694334	15.7861122326044	21.6748200820300	13.5786551662916
49	25.6230225668208	23.5983133919222	27.7476877520192	35.8581542183300	21.8803509972218	17.8608106600543	12.5158301899709	15.4066600426788	12.7031958314811	18.3138053893952	20.8054767959145	17.9417894005009
50	13.4252097563009	30.102697600716	21.4942371821583	34.5089324464419	34.0136951479189	22.2782020740604	15.1439488019329	24.1136709313896	18.3090139707654	12.5785442035445	24.1410741439789	13.7351381842176
51	16.8346726643881	10.6575791687443	16.4373187520316	19.7741259125685	30.3529906763618	23.2946230175155	12.3865191523055	6.44583385624861	9.95093350483837	8.12627424775562	16.4157371233322	19.2154488653394
52	11.0898332644645	21.4006483244460	30.0469018646642	23.7478125282319	42.4269504352481	35.6609723983768	11.4899320523605	16.5202887216125	18.6003056184920	17.8452954697725	26.4138692929705	21.3870575066556
53	18.5481580206775	25.7234207566262	26.3454444956013	24.0022548572173	37.4717482600641	30.6458122230764	9.35004899592223	18.18013963212	17.043053167213	12.7664661060583	22.1901280043046	24.043333764066
54	19.2684523334451	3.79998312269345	26.4714939188727	14.6083071256044	9.97809973113564	13.9577931845429	9.9778685993053	15.3293036292442	7.16303234470123	17.9567001682552	9.15531489239803	13.4701551766629
55	25.2603461020582	51.1635629786286	15.9282187960898	41.7856899343136	54.8763263640766	18.8048233892959	18.5064924642354	24.8655182548552	9.84140442760346	24.1993164634323	28.5814183743459	25.6916947224068
56	16.7118845301510	18.6707463115803	15.6155175477195	21.6886797867535	34.069511040825	12.3876281417997	9.28528937804707	14.2478516122419	5.52890969415583	7.52012485379364	20.2488811594076	12.4793211023439
57	16.5413159831325	7.14980166742144	2.7646413901901	19.7044008702742	29.4774132049935	9.92053931604574	11.8229773763949	11.8281042798230	14.1687378162268	17.1992301594904	12.6788502290626	16.0010426942330
58	28.693094610959	29.4045876543587	19.8564630537856	34.4593706713557	43.6924714988128	39.4184161772306	14.2452121004334	18.0705041992268	16.5202814588421	17.3512625840553	30.5571643683178	11.1259690126576
59	16.2142046637450	38.4451057511434	20.296077563884	39.4546298656388	43.1406112489079	32.6635805241320	20.0379115172938	31.520771393305	13.4105380355581	21.4957117493176	16.4430153175745	18.355846812994
60	24.5441273248505	29.4326104185338	33.5480952238285	33.628165228408	32.6105984592858	15.3638764336709	14.1177040890032	19.6456581482683	16.8665159827506	16.9600311203629	30.7346028561193	18.5239691557044
61	21.7153940074951	34.8218035957321	22.2953685813164	19.5624348476792	45.0523029193378	23.8328934757411	12.6728083932176	21.3330574785281	27.1527282842920	16.2684245706903	32.1474280617365	23.5903224568860
62	18.2698304211738	11.7512190161063	13.0566634108753	19.1649780464426	8.18022145647878	25.3860353029507	11.3248547591127	11.2463548070372	3.74273712824434	7.57406688618333	13.4466475824645	22.086466557696
63	17.2850432552704	10.4662946551405	27.9581731347471	22.8588580298519	19.231874884089	21.5855209962822	12.1317261232414	16.7719336468367	12.2552201857992	9.96710147684525	18.6429217304433	15.4399310266023
64	14.4192158761887	16.3683478806454	21.5044222670839	21.3787464451081	34.0293289415436	8.84058641173779	13.5671309723520	16.4579207999834	9.65370705880685	10.5638256691453	16.1516074013943	14.0099667166980
65	15.4648886743416	19.6690145978456	22.7167277556948	14.8385729202442	25.0796530842332	9.91561431569635	8.72816893499548	16.6006225595752	5.62134810792884	10.3302780442455	13.7954361754384	16.6580900574562
66	18.7629944695008	23.3905388037273	35.1696545000926	26.8905193142865	38.4697597204818	38.7728053335771	20.0128675601391	22.3791556297531	13.9470685161421	19.7550252454336	27.8575854238099	17.8900652562408
67	12.4604294058516	23.7349065982945	12.7406088049829	24.7001396525497	42.7284602693479	8.4254473121522	10.0199801931691	13.1325926977633	11.9225708393251	17.2187963658111	23.8922911235583	14.8605453215473
68	18.7621651486439	23.2325327134792	23.1397707059959	29.6169874408111	52.8573878242528	26.2244865787868	16.6901379848068	18.9599335114930	9.76014118852453	16.5258754268539	25.4964401706113	25.0524254632395
69	40.1247254255336	50.2669490997365	38.7358130613355	50.0377892048247	33.5577697066296	17.1123744065907	17.5023554818237	28.9776473258242	20.6727852915529	20.4123876546169	39.3182476961223	24.8805951129653
70	17.8645002751368	40.8613403566566	28.2415624187622	25.0569902280615	43.225406509691	31.9448419784487	18.5961515696445	23.0026584051622	24.9101920310519	20.9520713416338	31.7158884106804	21.4314426986419
71	10.2579768549866	15.1577130613137	18.5224186361712	21.2559330054226	27.3847372139553	18.2634189726516	14.6722163656067	10.1926042165361	10.6483534491208	14.0954495423914	27.0378314382258	15.9876029631870
72	19.8298375872657	15.9196956852773	17.6232849886704	26.9682136848689	22.8076347303567	16.6697095062578	13.0147116968470	16.1770521803043	15.3598937672735	17.2480178658241	33.3797968641189	10.6421641911020
73	25.4951243877051	25.0062860066017	19.7158609834526	9.46843314140428	19.5029415449883	19.0414853624788	16.6650101745589	19.0206708844886	10.5017167852984	14.8130391374388	27.3874283915004	11.9945441483332
74	12.0544890461323	24.4157428385372	20.5036667377524	19.1307970856283	33.781943373351	31.114891564972	16.2560435929546	17.3979533968984	18.6138489283196	14.1424360038312	18.7530653494266	29.9623836264104
75	28.1778424533443	35.9469720185455	32.999303081239	26.2151747414177	62.3966399719228	38.8801932283384	17.1387678341403	31.2524395190353	23.5300748814797	23.6240283268900	26.806749997248	28.0575695876234
76	17.8167141500648	7.22403183532982	14.5363853466095	24.7038217364159	17.1184916177783	17.4766539544096	8.73080264995418	6.14395734384848	5.40347866039017	12.1059092229862	23.3701649742161	12.3981169157268
77	21.4105352663352	38.5743494632518	25.1655855641259	24.6041736244508	40.3404522164297	38.8136415940239	16.722951675267	31.3787008703442	9.72057607354036	16.3457105074558	22.3975009200658	29.0804262138169
78	28.424455368761	40.1061695409729	21.4806048688486	38.3090133334998	48.145291295247	33.4990225645097	13.6217571552649	24.9153462563656	18.6602753462743	26.5577257342715	29.9671880299947	12.0249672471729
79	26.4818348766397	31.6223104530075	18.2521553431431	21.5009204579222	43.8935548049828	45.8266671056948	17.4928773248336	22.4520034196818	17.0387217193045	16.9975731156264	26.0070276742726	10.3684947470213
80	19.6239681337209	12.383122512986	25.2170120507236	31.8151318809042	34.9001103259254	21.9912892221566	20.5050842230407	31.4741970361722	16.4357030136934	7.68912533210505	25.7259322549285	5.77038902004078
81	20.0661039805129	23.7218055561989	15.0121856423934	19.4598511018819	39.7768027871816	9.73931064077193	12.2847674083298	24.6732286103089	15.4064109782306	12.7452810259511	18.1801687257281	9.80811048214755
82	9.68352826660344	17.2158290853134	14.1227000388628	17.7532129115416	24.8399611259423	28.5750932410416	11.1368506986009	25.9858194260127	13.2516725929226	16.7977929521197	9.41666024007826	7.49637123921667
83	15.8064253281084	14.5730973653109	20.5194109942762	15.0336743705549	31.6027460576319	31.163131374624	14.9180271948818	24.6924704072455	18.6539966241813	16.0700258064024	20.936222079986	18.9496843334825
84	21.7935373020081	13.2823327488467	16.6138662552065	15.6172101717123	23.3879724020124	23.0512202464617	12.5897562504860	10.5713599360674	4.28680395388014	12.5479042900274	17.6439174042134	13.5778378722555
85	24.2975119584213	18.1385899458003	18.1011202677348	33.1261791085998	27.5669712177303	26.2656541510429	17.743992284962	23.5522028149587	15.7036788991633	16.8152666629597	23.4024898786716	19.4275470708315
86	24.5541049892055	27.4218579098443	23.1755444352474	34.1593699376273	35.7690081042778	21.5762663642396	14.5243650856276	17.2752626303389	12.9338629443549	16.7578874987344	17.370096357455	5.2977062977782
87	25.3661442999258	33.7196944319100	35.9356316160555	33.1988584700267	40.8394625133039	34.8000252827638	17.6943495868567	24.7143522600117	20.5814628216829	20.3788764187194	28.0946723530701	26.6622430813122
88	16.9797286399438	19.3849321075969	25.2272832360529	30.9714656607253	26.6528337010062	35.9074420489086	12.9824191433934	16.3799464356532	21.2108563635463	14.6644101786978	20.5613085961737	13.9928705073907
89	18.4100071481958	24.4127488996953	21.5196001042518	25.1453102534902	32.0465154678930	7.57489701829282	15.1702315624325	16.1222726629787	16.7549280429302	18.9008831723378	15.3710405038304	10.8157573356563
90	16.0697311299634	28.7008300615449	23.5224802014505	22.1875771010926	25.9740352103054	20.6536418108488	14.6843221317605	21.8092232052727	18.9078441961659	11.8341554705632	15.6686404435724	9.63656618485813
91	31.8179849818816	30.4140227083879	17.4150727562492	31.0738545937874	48.235836446587	31.1582969102721	18.0820646272724	22.9091534889020	23.1459302777526	20.3073792278141	28.5414732256703	24.1858275987476
92	17.3923046439007	14.0846462129120	28.7864737678746	23.8422125540645	28.6067754916994	23.2064625038768	18.6641698548556	22.8849373336385	19.1697226216952	20.2300819294512	14.7190457479555	13.2488649778715
93	28.7986045581378	41.3339467997212	34.2988582434693	34.2326870063263	28.2884475515145	31.0714181780337	12.4507626098305	22.0123062806822	15.0448666609187	20.4037496410882	27.1544930148101	19.1632723144886
94	20.7668851028768	40.7776288587727	25.7306432983550	34.3625942624988	35.4780694074799	31.2105308663097	22.2071029068844	22.3177327619807	15.0853274738351	15.9874404346436	18.798701180633	17.2509441564185
95	25.6282379450796	17.6154437738340	24.7796722253031	10.9643395400489	29.6325828802576	39.0558146943551	12.3489287163040	12.9732751270112	26.8030498040523	16.324260670023	32.2886619455739	19.1762744324302
96	13.4204019314403	31.4575013669076	20.7981579187094	35.4771023015362	13.3343477852432	36.8070425103953	18.0855227406851	16.1617432055137	16.7717099546763	20.3687125722479	29.8701285643457	18.7805713989478
97	17.9291661104734	20.9257897737572	1.30788479063830	20.6549263844332	35.5345557364662	26.7565989890028	15.3787265546062	16.1641632167213	17.6639966384034	19.3706072443506	17.5411591933297	8.55589361145346
98	23.1478629641343	45.4448284304869	32.7426957569499	49.9705477453536	46.3396316647377	52.5633702093834	16.9413487490862	29.3027153799667	23.2175852446211	21.8700511462495	34.6574629874844	17.9047534542103
99	20.1289203140936	20.6843382457203	29.0458069664352	17.8129409335641	24.2570729620448	25.3811719515830	14.6083334497647	22.4590092611976	24.2542136157401	13.3415855427266	23.3276283546601	18.0732625295681
100	6.48405971926373	4.65890052767198	16.5972321902797	19.6004802570489	21.3985566439536	33.8714607505197	11.2662125599572	7.64290039926528	15.7636848099639	5.4917046877516	15.4203950791519	6.53526344821407
101	21.7784280193790	29.2556467709724	18.9099583513296	18.6271347827445	25.2671177389734	12.1884623801305	15.3989053668079	23.7429018131733	5.57127517609488	10.1263516045594	17.1533504893288	4.49614267997851
102	15.5236192685884	23.5287573879092	27.3804770468250	11.8123744367426	27.1243711021943	24.9435940257734	10.4532986528551	12.2751391065191	6.50389813480134	8.08867558523626	25.2922790291752	25.9997169027215
103	25.6532719707301	21.3730262729305	19.3105439003989	25.9697752653101	30.2584584666632	12.7900076276950	17.4617705288844	12.5555697489917	9.45731577534216	11.4201413661440	23.7844432279069	17.4081702690971
104	34.5850111455356	50.5725847208607	40.4203640728543	43.5204623066264	55.824656740439	26.0585520954490	25.1636344667116	28.9783657409793	23.1651907641405	30.6321981062823	21.8627994317895	33.0743610625931
105	19.1805385624570	26.3354665912863	28.2671083354352	17.6951669231719	42.5497161746845	18.4574079224639	13.6666725615247	11.2060213279445	11.3255978637485	12.5684849947005	15.9739298027497	8.13506888606575
106	16.9837500281765	34.0324637271488	23.4178329773566	19.2011486791600	39.3095893067541	33.0705009322617	13.2561048742421	17.0066943421917	23.7414895956091	17.8523151680581	22.8154629344303	10.7386700725816
107	24.8358689404856	40.8629184720032	32.1983436068011	27.1704523316247	47.6646681647857	33.6821977018211	14.4215505249802	26.2416727292116	20.8050642856143	20.7487168661838	30.4820637074521	25.2694047590378
108	24.7805742262469	31.6767847044596	20.0660573687553	31.3990067757759	30.0821628637878	6.26581110274146	12.9389464735334	16.0680972894547	15.4274430333430	19.0402135688069	33.7970907746166	17.8871740231517
109	22.0747738599340	25.7188739965909	9.40682876979872	30.6919900381003	32.6532239003353	27.0419982228981	16.5013109276969	8.92422122589026	7.9888206442259	17.9177098339329	16.8326116916510	9.88589575628124
110	14.2016649027932	17.3464421438424	14.7684603911723	21.8704204737990	28.3476994857532	28.2061209043583	12.5427743606379	13.3980298805455	12.5356739609768	11.8141357397605	16.5945869005079	12.9761784533055
111	31.4216191164402	22.8898383113997	19.4263428738742	23.417344413258	42.4370146725493	27.8290137601331	15.7709253929548	14.6719544153743	15.0002660456807	14.3754160651776	14.8972633635872	10.2223364779154
112	19.3629642789694	17.6141682362021	4.15281800711068	31.6652325493842	22.2186889178323	15.1268233604782	12.4919177897356	5.7345135121866	6.86972900176223	19.2458434649247	13.7421820910220	8.07820275026054
113	18.1079573359101	25.3461980023321	20.0238011550711	20.8731910728064	40.5449069294495	25.6018698509046	6.98089136897494	18.7453010815518	3.44363363724764	15.8003949888528	23.2884554459709	9.45838705775168
114	20.0347799440249	32.4669199406453	27.1238443335854	45.7274938031574	51.5497043119802	39.0000299003358	9.52309413706772	20.7348999142165	25.8199160768024	15.2409638748756	31.6648186453965	29.2847760138356
115	19.2602278835891	12.6866181301879	16.4855738611381	16.6572774019661	9.56281442795865	14.9147831167739	7.90161774139242	15.7197795152005	13.8851660712127	17.9375702355257	12.8007733159866	10.8017112501811
116	22.4320154034607	26.7134995629092	12.3604477884697	30.8201156767962	37.6370566517511	32.0070036188193	11.2822041187819	21.9463421502631	18.5730782469694	12.7288795813995	23.3260198988728	15.6741855558319
117	30.7829902011364	32.7310271064471	25.8533905999279	32.5970653083794	45.8215207946630	28.0003190130147	14.8215102486165	26.0718760978548	16.2587612055268	20.2653377980634	16.9633724619599	17.5845543964234
118	18.2797270423038	17.7823012491972	18.1218391141628	19.6330649796992	25.098118970505	16.9983426809012	10.8839619508058	20.7324643636785	6.6477065121076	7.23881219572337	11.8785379562684	15.3420793288691
119	18.1876138048504	35.6183195989976	41.2705197888163	29.0389422442732	34.6090504528684	30.0554259171817	14.2815147721315	22.3010213474977	12.3625729028236	17.8629938902058	32.6112638869217	25.5242467226353
120	26.3099563816015	25.6560459075216	14.0051549915974	20.9217530911728	39.5905832726252	29.4539629648741	8.53031267024556	22.3437598441247	16.0369685570933	23.1031972305855	14.1335335838485	18.4050931536889
121	20.4045877228363	36.6673907338335	26.3952942653404	26.6213020145793	31.945899115605	19.6733218533437	8.27059788678596	13.7615097879279	15.6650121014946	12.4410674040662	27.5912315000782	19.8891672508126
122	29.4994252502792	38.9323585331732	34.1765593605430	29.2093555064962	47.2558066353877	50.5393780097584	19.0032383412115	22.1482101463985	22.5651337434884	19.8071648510446	17.3625817315034	24.5009196435231
123	19.8206057860705	21.9503810190821	12.9684959451702	15.5846878796815	14.4939025123002	16.9181555148181	12.6571237402703	17.6601551665237	15.3237314931404	11.7511632509769	16.8140204606486	10.2126613225524
124	28.7382312342730	29.7910700760553	23.7964288970919	34.9728230942814	31.5160293845384	12.3655812700054	7.67785090411458	16.59084930223	7.94347604784238	19.3232918289479	28.7903314883214	28.7762969658308
125	10.9816511341227	0.811749182801217	16.9650569108978	21.2681209651981	15.8269600151703	14.4775433485351	9.92724970479335	15.3559885990741	0.622278291130218	9.8214872591394	14.5564801702517	18.9138540891239
126	7.43380186876325	12.2159251800205	20.4312784646004	20.6267929636885	16.8207676053559	23.6205657419752	11.3064333993602	15.9890247548996	6.51740439198681	13.5656271211516	12.2561714993889	8.78850969982827
127	13.2040627869078	5.98911345660964	14.3584030684243	14.4802492331950	19.4579969057863	35.9189578454538	4.42192398631192	10.7485783344127	2.78091905175391	3.46733343412152	15.7989826585608	6.64439672876154
128	12.2438281023366	11.9594139112814	10.8054086873776	17.8416202176145	17.9262249317278	27.3118051551688	8.15902308460726	10.8704677310272	10.6845625954055	18.8810204064113	12.7916833884739	3.89212185509814
129	20.131731880547	17.0761320458637	8.87402667412591	13.9646906316957	15.8990837207136	28.7872909720773	13.3830486820634	19.2185846399606	7.00286333763321	9.03849939530183	21.8057748007396	16.3253985071038
130	7.02839758660413	27.4527436272914	11.9032086263100	29.1573513158874	34.1089715417302	19.6425351950709	15.1917381746035	18.2871094752227	17.8786700415696	13.6342012182527	12.3566895964089	19.1029338048211
131	21.3961303223973	26.6211649837297	36.3790145351850	27.5620842427353	40.1423224502158	41.1231452185375	14.8179325944875	21.5044050053541	14.2908183452605	10.8458437482087	21.0306813252977	19.5195115142370
132	30.8323004294852	53.1191057558625	38.7148121249775	44.6168780468418	58.9591685954902	48.9961685922453	18.9370635276937	29.9885066561415	21.2099920843522	23.6398343757054	35.0167245460605	29.6195834518041
133	23.395951816256	24.9239427418891	22.0649585198357	29.2753502453718	25.4462001174412	40.2612635647502	12.4351479000791	29.0048906097237	15.7466349785474	19.5128348938123	23.6809815548137	27.6115125840034
134	21.9280139203446	24.0729691624518	27.0498248396148	14.3175739478687	35.3450352374287	31.492084392111	14.9825172520925	20.0264668626179	20.3759712007994	12.3593883034619	18.7062012047228	24.5147469826178
135	17.2546734560943	26.2079489965385	27.0268016821717	17.5438202398073	32.5936646612446	48.5246554361945	13.3643330099585	24.3919032272126	11.9370069229890	14.7523923393519	18.1912885644783	20.3006720818367
136	22.3668782119741	25.8149562838405	15.907911421371	18.8489181562265	27.6612668791121	31.100894715126	11.4866269417574	19.1221523242471	17.5117344058378	14.4791753937842	26.6742195959355	22.4944305315406
137	12.8091567337520	3.21418075601549	16.9925144224563	20.3378388051943	11.7269868491424	0	5.35222149864916	0	10.2130590940789	8.1409741651064	21.2659691452979	7.01092366226977
138	13.4192382170764	26.0580995714985	34.4539817641806	23.6092428256145	29.5945523655649	21.8307166612549	11.7562348558148	14.0754997946025	9.337814982001	9.77220004666536	12.5797573473928	14.7361322543343
139	28.7022278089042	49.3274671586164	31.1193559476873	39.0904891369632	51.4441358714009	40.9637215999565	20.9960893253614	28.1089554542437	28.2173762593144	20.9600198025038	27.9519102949569	21.6878347840885
140	29.1640007565609	41.9572067958689	18.7643162189070	28.6344552780283	41.5042368691927	32.6621523863667	16.2984601603831	20.7008976553431	16.7796337501260	16.819856828619	32.7531610743395	19.4863374473441
141	27.0563969117533	28.0480171319652	37.6359736520925	22.0614844113148	45.2724645940269	31.7047299125909	17.0774166384499	20.2226818952554	25.1269679164541	14.6152880044145	23.4962365761134	21.5400605150651
142	11.0805583550826	12.9994081854587	13.8203055713626	22.3463023917164	30.2855976817671	13.4103125063178	13.6867054740144	12.2503786475415	12.1242526576929	13.1889515267351	14.4953171377745	8.24629713753154
143	30.5050261789909	38.4970334648844	32.2221792410824	32.9813774027764	54.6134214940679	34.1177725921331	22.5679308877570	17.613302278171	17.1710717312416	22.6597913857717	19.7281034153094	19.0177345245119
144	24.1376877470764	27.8959211381014	14.7701230813292	24.4408834505411	12.7084876442138	28.3087840556628	11.3319905314478	8.55453824222193	13.3603588749143	15.9262330013874	16.3639694005480	13.7022712163414
145	25.6069312132999	26.0555892029607	2.14216364705324	27.3407740006427	18.7653158480136	20.7742130799234	20.865704174682	19.3842515941978	8.42174008465526	17.8874230403017	16.8071437262769	8.11033687680038
146	19.2599572801885	27.4761727500651	15.5344702345870	29.9864597524436	31.4843100989148	15.933882862207	15.578217684874	18.2918902785583	15.7786414213116	14.3893307693784	22.8545447246852	11.5250472285328
147	22.1945469186683	26.9110080263726	36.1092094529446	27.4829251402017	32.8066858723781	49.0345575311776	17.6042979530843	25.4844851255032	12.5454061410512	18.4406797244905	20.7998852252941	13.7395705476378
148	8.51748825923918	13.7946615613147	11.6562459673323	17.1262224371046	37.4851550227058	30.6072064397918	9.92853373254626	13.4010536123686	11.365219436367	12.9324807788867	14.9960834428616	8.29280117060233
149	5.72670194387314	2.34707597533288	0.0952376803549324	18.6571902285209	10.6797306204386	7.2177298980014	7.76156483397674	10.2232950707132	10.5937129977072	12.6208165284397	14.7949625853437	9.21622752639839
150	6.26055340967529	25.3391214800986	4.90868422546959	33.4003545135427	24.1815088287908	20.3664249272023	12.8173114217349	16.8710008533434	14.5236857283085	11.5866402585363	23.2280035182363	19.5072396886632
151	19.2894547078438	28.6017252684429	16.3617500200703	32.9009541284974	42.4993764865613	39.6245885298057	14.8062660290203	18.6676613362240	10.1886256352231	8.2876650668851	16.8828893198604	11.8179194749375
152	19.4258611867884	35.5452925252569	36.1945346198924	15.2689022894855	34.9884329961907	29.0657317853255	14.3097756491733	19.3153098747794	13.8866343373503	8.24322440517814	25.6766658685701	14.3105367391568
153	13.9055331599085	10.0876893569125	13.4043102803589	21.7713547738797	10.7218111358061	21.421185545986	6.53616234633253	7.61366082404094	5.82833205316254	11.1576156983858	3.23391633892512	8.90461329723883
154	21.6506417026871	28.4482759510781	36.8309652847995	20.5779553788279	25.0797367694396	44.5776889902094	17.6200611970680	13.6096766660003	21.7001682080190	12.9599352197534	27.2181850143121	12.5873549003734
155	30.3266804147032	20.6376858671240	31.6498969110808	39.5076576615644	46.1262697716956	37.7880927773393	16.3981733300816	31.2708130181387	16.7568383702121	20.193526265656	29.6608806922914	23.5925266387644
156	10.9474648029028	15.0008367080608	20.0461842238278	20.1133158901097	12.9445704074708	33.1922271525238	14.0660161206332	25.8194036475888	14.9071941887614	16.0655729076955	23.2708859933435	14.8617971644503
157	22.4727473133758	24.614801235114	20.3594643672975	17.4321453009025	30.9991936530898	13.4220431079137	7.60573907058947	18.7867129950122	14.1218223671093	18.6855624280457	21.5147438500545	20.2216194875152
158	19.4038665643623	13.4360235471464	11.5660938842567	30.1053718330903	12.7672722318281	11.9611237683713	19.4552872814612	18.7676552164304	5.9081807006397	6.95558100613989	14.9520719082738	9.9623985690794
159	22.4185674521234	28.7075194629455	20.3795615864842	22.4668694465674	27.7138833038147	22.7060708832398	7.21954663081331	17.6967702117439	7.70585442037285	13.3333430136426	18.0614918022656	17.7750950416136
160	27.1214691393411	32.9927991475091	29.5757395611519	37.8565932747277	42.0021035277721	31.7774777051667	17.1200294958413	22.6750401354457	21.4952912115624	24.1211198964359	24.1609102125960	26.8675003945016
161	17.0445368006613	27.2157127232834	20.4651724461928	19.8710897356000	20.2798206134232	15.0960417871904	11.3026074605743	15.2128998882817	14.3377489494795	18.0258914020503	23.1801430605908	16.0395916823778
162	16.4742740230990	21.5621483485776	23.6333348035463	19.9515012666606	32.4252302964246	38.76223473996	10.8742710943392	18.5427950062082	16.1654518752723	11.4357058550771	27.0437235896846	15.2372402032723
163	16.418552580345	53.7633462461698	32.488649626437	24.1646916790844	51.4228316340867	48.624602553509	14.8419570593064	32.9826365563313	27.2680320815013	13.1664382900293	36.2039678498175	40.2254033685459
164	21.005461853256	42.1895530715856	32.4461225579791	31.0007222751997	46.4241765182565	50.4971946496429	23.8384994217582	31.213932112763	19.2977829077672	26.9708614306881	37.7628976726513	28.4183294414590
165	17.6649247891833	15.1890681652126	3.58131975363388	20.5248541799681	12.2656760227649	33.5711623992266	12.9410098917407	4.71862529449564	10.087094757794	14.7384260908947	15.7318259920849	13.3371708906921
166	18.3352060584241	18.6696985065123	0	26.5218168426685	22.3698882472751	14.6711934376392	17.0420950166140	16.8401582396550	15.4495444806557	17.6627265214296	15.2817132135148	11.4903977519999
167	28.6606715284200	31.7363861618795	26.6819712859867	29.3019715907033	32.0050922124745	39.2499969654341	19.8339537573989	28.5100119395603	20.4891920794014	14.6238711619223	29.130798961147	26.1899573861548
168	29.0280350837789	25.4205929542983	39.5498760001457	23.7826882177987	56.3848017901313	38.9933462043182	18.6969551244298	24.6189629239728	23.8118152920293	17.3601094472685	27.0040293565896	24.9392440996618
169	14.2390863841277	25.3502533381997	17.1253951881338	24.1709927397968	45.8285482624334	27.616374660663	9.8830617909657	15.7630497007957	12.6280663378227	10.5566378428181	36.8847377499659	6.24803040802522
170	27.9018397843364	36.5811107179763	10.7116847072111	29.1707566718422	39.3674798738595	30.1884997308118	14.0649217101291	23.9426758211439	11.3806387076099	14.1136568492111	23.9083622728656	19.1464752444809
171	14.5308871323679	28.5724618470265	25.2012493849411	27.6585048967312	41.0191731089495	39.108656092747	14.4285508885043	18.1331969775015	23.3322322216774	15.8768800882274	23.0719291634148	13.2135987348142
172	24.1121632943375	27.4466560630005	21.8072941547376	31.6252655878392	52.23663266661	28.3644527025224	13.4431658354022	19.9430214930681	22.0084709256393	18.7890003830424	22.9893042102653	23.2751854168841
173	19.6852155805291	17.6050723891276	16.2527992325415	24.4791510601087	32.3491787143388	42.2373627769174	11.0370833900810	17.5076453775361	17.7408555846487	11.5023951693892	21.1134784367547	23.9537151598258
174	33.2955507647759	51.3727141842034	36.7853076709843	51.0473986118542	53.2662122465669	60.4309247880501	23.513643735116	39.2684092716654	21.8868564405549	29.2782532242981	31.2275513296688	27.0688633117847
175	23.6054720656399	8.4075981874434	10.1942875376890	22.6892933872108	32.680905578068	23.0950055479674	8.962855255673	12.3465066478263	4.05231829252082	12.8023986974433	20.2338539326104	7.55955135258379
176	14.8484295832953	29.2743891222846	19.8616150383396	26.0298634357495	38.1754478203976	22.6540304143723	16.3597469328322	16.5968004216419	17.5503070107999	13.8702235126852	14.6325734240704	20.7697056851291
177	23.1031080040198	13.9021879087583	17.3463323749437	28.5768366870798	39.3962401644856	31.8301332160145	15.0447983994956	16.4484448495457	14.5060011610874	21.6733349069503	16.4151640861079	8.14638670066472
178	17.7146822417536	15.0109377458953	23.3362372732232	23.1369400187745	18.6915853467042	21.3820978053205	7.5767278748045	14.3677558059793	12.8170602255405	10.7017798608150	17.8582173622225	3.61123647161551
179	21.2062791649691	25.8999459711739	23.7976437405440	25.7707643027663	28.3114030972393	16.8990020046763	20.6999347574456	22.4672948664919	14.0475064138576	17.6632550555932	17.7095288987585	17.1087308030729
180	21.8396470165593	33.1499729539305	31.4396653319989	25.5322511636986	31.243854169295	34.6025231989907	9.08932145915633	23.7564401847863	21.0840092121223	21.587486267091	25.6654865644431	23.3682465941166
181	9.69211891342277	22.7460101862490	27.4941611280471	20.2009090266264	33.5762323304249	30.8895690843822	13.1337417044249	12.0870304158287	11.7279192208329	12.7952551464146	23.0226345165524	20.7059006644198
182	4.21006579630782	1.55462885185008	0	23.1105313201793	15.0567447020708	15.1545770569115	11.5736668854830	15.2648046894806	1.55993076893137	8.9175159574502	13.8018031016848	21.3566927373583
183	17.3460165348170	14.9566799968930	7.09214502010942	26.4730325534296	24.1290186161999	15.565699257617	17.2849775841716	17.2423136605769	17.3884747448851	12.6826709252629	22.2619352996815	24.0141679922405
184	17.3445589937735	15.3904281087060	18.6408544861771	24.6271328332552	26.4931298972694	20.2824997117934	11.4075549259344	25.5841890425254	15.5320355489160	10.8452706108752	13.4768910548109	20.3035280249424
185	14.0375090156186	25.2837816896402	24.875298427151	24.8833869047274	34.8493605469168	24.9440818155425	8.57835824463514	16.2879064970190	19.8129111728667	15.6487935550029	29.3964700991025	21.3062247678384
186	26.7419199306877	32.5244089627277	20.2290260711811	26.8916982928156	47.4348945314674	25.0218016755513	17.3235258038439	27.8851644181282	12.6485131019600	18.7693855408971	34.2655522450289	11.9798054868223
187	14.5312723529108	31.6774510397681	24.712666509236	27.4292176312737	24.6936723062836	36.6792478369219	12.5407703061019	25.9521821264194	14.3012652731041	12.7959520892422	21.7854099627528	32.4827282262739
188	29.503249845885	14.8524411725371	19.9992459261509	31.6975952490135	28.3710772072603	13.7115309748716	10.3908298034626	23.1123617417437	11.7360551009778	11.9336996669285	12.3820319632173	19.3247758090882
189	26.5973336867973	27.8682497634227	18.8083864405886	26.8498835780344	42.9261291142667	37.7277881020477	11.8911612486346	20.7760520217588	9.07241209666729	13.2795809652018	18.7638862936773	9.64914721615462
190	22.8568024739567	41.4366386128522	22.9461969396384	28.5573664651759	47.2191565095846	28.0243860472946	14.8129189775241	19.6962052311561	16.7114006109008	18.7207896624337	33.165979719968	19.2197854258109
191	26.4426269126638	42.6052157383464	41.8308407437054	38.3150116303022	56.2585268823965	58.3167406226605	19.7343155836980	25.5843646151962	27.2417997915888	18.3520730363539	32.0900755144217	30.8076078358218
192	26.0299611132060	35.7147079035264	17.8770934845145	42.2285270522629	38.6734556191563	32.3470508616768	19.0194669773522	28.6204462795839	20.8323089534757	18.9558039844875	25.1842002584727	27.3431509820071
193	24.6531906810675	25.5291265426746	25.5613173068954	34.4140825315356	37.5828652518375	28.2053477553664	11.9983426024609	14.7578729560634	14.0870402945454	14.4426561594441	27.6485871040279	11.9669307545318
194	23.6264745457975	36.5675408580574	30.5160373119177	31.1170584939944	46.0673736729451	37.6510652797396	16.4282409659133	24.1658440051532	12.3714845818663	17.7600616836299	28.5432366412329	15.8126331168202
195	22.468206401456	38.2087182434413	31.2248697820839	41.727345056436	44.0783041092717	28.5184251499443	13.0136824866239	25.7371109136193	16.3286471505327	22.8338343487660	32.197462333557	23.4408779647811
196	17.0674739423336	20.2653974967555	10.1349959852098	27.2788341646714	33.6726592304729	18.5012377895558	9.95680365734604	13.40811319754	5.10985295498435	12.7128452220598	24.1733430296511	14.8205423025816
197	39.7536423406959	52.1954502436346	22.4786538776533	44.825109243563	42.9573709452336	22.2026922319807	18.9218444385067	27.8199940164430	10.8528406433638	25.8258158968651	23.9066317921862	13.2762307401953
198	25.6078754845544	28.3298197155708	16.8547747840882	39.6148482628252	28.9362380688717	33.0170378566863	13.1297481889027	17.4980210497055	14.3312046016104	19.1963786743839	26.2429501370409	17.3797500196465
199	19.6635693023356	49.1560291246505	36.2294861784174	38.0237461368173	34.6212506794517	33.3661802992937	16.0136568371521	19.5799152796663	19.2015515737128	18.909140344965	25.0105597837202	27.2470550908835
200	17.3146442702448	32.0045230158749	22.9723500748697	30.5486567509508	47.4078013992383	14.6182408548484	17.0592669698313	15.7234120616518	12.6892901914202	12.6764299833386	21.6975409637214	11.8515326508309
