# Supplementary material for: Simulated data from a genotype-to-phenotype crop growth model for pepper
Source: Data Brief. 2021 May 11;36:107119. doi: 10.1016/j.dib.2021.107119 (PMC8165395; doi:10.1016/j.dib.2021.107119)
Supplement: Supplementary file 1 [file mmc1.zip › Full 100 GxE datasets/100 -- h2 = 0.5/1130383387 200 0.64 0.48 0.64 0.95 0.8 11 GxEyield.csv]

	NL1-15	NL1-20	NL1-25	NL5-15	NL5-20	NL5-25	SP1-15	SP1-20	SP1-25	SP5-15	SP5-20	SP5-25
1	14.7261117217818	30.7935544393027	16.910214933261	30.1450057439335	42.8692190598579	21.2145351058523	14.5432662240273	23.9982449554224	9.37718949906893	9.87238030744579	23.6700732218206	16.6118490205656
2	29.1436057574611	41.6259683228739	28.0663572438469	36.4272898897221	50.8782289957319	37.4293744831236	20.474736309911	34.5476219948731	19.0254320147212	22.0955480888954	28.0904523770031	26.5039219291965
3	24.6788681479702	42.9110124290454	21.2240444785508	24.2658978232159	40.0943720490456	29.9685147382350	16.0970289639393	24.2316013581060	19.7789003431762	16.7714741897748	30.6449373577416	20.2621796029411
4	6.3671937982141	27.6444248127661	19.4226750278754	25.2153273878268	39.0222933199428	14.8341350046177	11.2356284204607	10.9346617561597	14.5514496794741	10.501103603997	19.0278766976072	9.06056023379213
5	27.0399460158138	33.4670620231377	18.7619979293235	36.4699772182693	33.4189301082907	32.7953745483298	13.6521302028524	19.0923838753573	10.6678495954609	19.1152054857822	24.5606915251448	13.7289607257828
6	14.4925162733852	17.8500389460735	2.80017505263255	16.8069045664031	28.9711938128589	17.087298346066	5.36372848301059	18.7923709560055	17.5585565004656	10.8831664954355	14.3104434815066	8.55012795698845
7	24.2526473796348	21.4841510528147	23.0583387372341	35.0048314905834	17.1283452434068	19.5379330033177	14.7915834383514	23.6832796918446	11.2213281555644	14.2087843796312	22.9683259169983	15.9634791263712
8	20.2142259103995	33.5214970222516	18.4568729033255	19.9990641116928	45.7758641469798	29.9499444325071	18.5071073306526	21.0100957751417	11.6226867123149	14.7631985618710	36.3971711590933	22.0295324272425
9	19.9327962728713	23.2588066232927	17.2072183555957	18.8643876839713	11.7437095183105	31.5392321828864	21.2882032303290	23.3249043492909	12.2180902784093	13.8528674531501	20.219512222183	13.9379651265562
10	15.675250908167	34.5136788906849	32.2880541114558	33.4465264682269	38.1766434924775	34.9700543814854	14.7597775249979	21.2084762920215	16.2878265712525	14.4050545915683	34.7217902310269	17.3200128413259
11	16.5150409372411	30.5165358060935	18.3601918917977	33.2905156924058	20.7966719887007	31.2385605843556	12.7370260711734	17.279769368536	23.3066256682982	11.0376548227929	27.4917840501418	14.9402951327180
12	12.1549059375352	21.0884517227195	12.3173336432117	28.4240458474527	35.7392932150895	32.7830799047857	17.0786196882563	9.79553314935852	5.47552574783137	13.6348557526212	15.6870608494991	16.0298029247879
13	18.8836920114045	48.0461514385619	26.5593782910163	31.9783647102456	56.6927834985037	38.9603930252886	12.6263046612764	28.1584172937271	17.7197011427498	16.6792970011437	32.7124307064990	24.0512693731991
14	6.57067056538876	23.3466148557796	25.6483480755673	25.2403447926375	13.8995236427442	35.0253916458921	10.1160267437979	14.4866816849847	10.4695819600752	16.6740293862249	14.2877306890933	16.8430293001576
15	17.4226586849872	24.8921065497983	27.578412269214	13.1259610692358	27.6247179511693	33.6569873653138	18.0178973297281	19.9707172416405	7.59618401924535	21.8466606696075	15.6933222687767	26.6407440813769
16	22.2474996127904	26.6702879191400	24.3606963296157	18.2445705122982	32.3101993556717	40.1789249690866	14.6513933020433	13.0060193030996	12.8279882620502	8.34312636174858	25.2919714932421	21.2307858126022
17	7.81099290958408	5.59153086658755	11.8784876724419	16.6525905592383	11.9672027056200	27.1210633247694	13.2070300884971	9.46893309559646	5.32083409101672	12.5173976101541	9.41223504924332	7.42724290657532
18	20.107723544878	32.057586463162	32.7590104335264	25.6955885180418	47.4500656106652	32.4827865283908	18.4284205752754	20.0559699136706	12.5219631409717	16.3273715455979	34.2171370448317	21.9401952267703
19	14.9213578301072	22.2239067271392	16.0712975400526	5.35613955861035	30.0451436785739	35.4718474218465	5.9351230291889	17.3847100272744	11.6409775038333	4.7093694947434	17.5848774371544	23.3947797828498
20	17.48467093883	21.2417069201225	22.8081360116179	24.4554248931732	35.7905235280042	27.3144474474814	15.2403713460573	15.6507207069480	13.7299703028256	13.1038364117396	25.2736218883657	24.1119024989404
21	17.3950829486477	28.1372206214614	12.7683223998205	27.8814026315407	21.5263828493338	20.2344514601254	10.9370388768781	26.0854115762735	17.9405055967524	18.0913143855605	25.5184291050198	7.36032101028552
22	19.6888272510571	23.7050033045680	21.9333093651393	20.8057456000487	22.0981741282862	33.2236318631173	10.2632757413889	14.9588565626398	16.4309632209044	17.1548043041847	18.3530950933929	17.9180033282133
23	13.1503872253612	32.724703585305	33.5260160425896	28.694266842964	39.5202309601343	40.8324696595478	13.0612512001944	20.8631414398005	13.4502000395687	11.9075781929015	21.6591741448778	11.7734408378486
24	20.5138775428091	28.1319972468178	17.5469312719525	7.69507449794568	27.3756438268499	29.6111617003877	9.78842329066872	25.5515852333572	8.65113997155942	13.3545233395026	14.3918786655075	19.7112398948407
25	24.4223215278777	37.1306555527163	21.0611296438537	33.6372801132496	26.1524289066779	23.8994690939830	16.658287041233	21.0926448698781	14.8875041401211	11.9588661379979	22.7067131590247	18.837657446731
26	17.1060008704692	16.5991045971176	13.4223821350329	12.1284325532903	15.3863214272031	14.1881993014908	12.7874838807117	13.4908890896596	12.1838691704660	4.3471624258921	12.7659281876968	4.77022758694009
27	23.1364140712675	41.5631027029877	21.8300108666666	44.1270843619863	35.4052404271491	36.0990375767787	15.2127570985472	16.8218746929600	9.96072192019233	17.4865606680013	16.4901628277990	10.7704939408315
28	18.1134485047900	17.7015001494253	13.6504173181795	27.1789650669165	26.7995729744655	27.6561497002795	13.9484435141288	19.4154494926509	9.627400738873	6.17974566374551	6.04084925498059	15.3214397426877
29	26.1022414798518	33.1773963581522	19.0964812401858	28.9852471860584	45.1700454144496	22.6842224057006	15.6632868011303	21.5239123167600	17.9058173834656	20.8739886221147	22.7708635724802	12.9228654502450
30	33.2518383048194	48.6010470956554	36.5461739118937	34.417240098745	54.4702276086342	46.3472168867609	21.1011075730938	41.8310490884024	23.4221689484714	23.3074603961276	36.8699348991307	33.3254216626206
31	19.2298537747908	31.4339521794517	20.3939500161093	30.9582306765224	33.8675461204283	37.8000097123038	16.8836668595231	21.4765948303390	17.8515233888635	13.6928928605246	23.5083723059048	13.5857531684268
32	18.9024952329756	39.2107827560375	29.2420484404159	27.0303132249104	37.0280972444071	26.6043409464241	16.5186199009914	17.5116413533712	14.0351600050299	14.4540271374791	19.6805179148465	22.1410352773888
33	12.4772037787786	32.0377133319916	28.9188887446087	29.2909403639933	32.326092830455	15.6282183726281	14.2332534624337	13.8156646379368	18.1017499088117	15.7090695643516	34.0362470711214	17.6389647496182
34	24.8534183234841	43.6303872890178	31.8937259629861	35.3073856925357	45.1024890207335	43.6144776794256	16.1321996841272	27.5459027579827	20.7465232619917	18.9418429577843	28.2702170001089	23.7831516338325
35	17.2405634890398	36.0137041115627	29.4402992734664	21.4675232098507	47.7761219116246	23.9576911627012	19.7246984465358	17.9242222168859	17.2721717865822	19.8874132956422	23.0426889132761	16.5674640034083
36	8.17337707612107	32.2535472750757	22.8207812007775	36.0119920588478	41.6393792880452	29.9110558311194	14.6437887013504	26.7768850166740	24.0380854189583	17.8089687001923	36.7099842065436	12.7135855651452
37	11.0668969077067	9.09021002431133	6.95657695870452	19.0526430685175	21.2502980696852	19.5402107164155	8.30263647570985	9.84092713149057	4.28853622751106	10.8314150584657	13.4372668211178	13.3177588396195
38	10.893235835752	15.6000702323686	12.9040866217102	24.7465755585393	23.199820833135	20.3821186240287	14.5667009316215	9.61868388905503	6.97906496996162	20.0104710341095	10.3120672179559	18.7578070949211
39	21.8754042798113	27.0426437044100	19.0703788850051	16.5706384729671	27.9518454211068	20.7859979507796	11.9026233504491	21.7744333314596	19.0746785673298	14.0338153004057	27.9647848264618	16.7710603184953
40	12.1736544744755	22.7506167810849	27.2607961339197	11.1506721335251	20.9036051118299	23.2087652267013	10.5797654547559	18.3945661557479	13.6772953305177	9.72913896479833	14.0494200183580	9.47796744435557
41	7.29140613640612	11.2473888763958	20.2523105952570	24.8550660110697	24.7771676604640	17.8210934722378	8.93047876951921	23.5813340905429	12.3663840968714	12.4375908326867	12.4124654349493	9.21452385976486
42	21.2570390239922	32.076772407137	11.9297788573146	22.4876807556937	42.8246447371384	27.9706227673286	20.5332394421386	19.1461406791733	19.3035228881923	15.1441260562461	31.6032014563048	20.4782480574759
43	18.1343128300159	12.3486031149541	16.6248002181033	23.9594712498255	32.4519901784623	24.2695829127258	6.19009388367086	11.0444199785462	8.9911959957486	9.951934913511	24.6464533582706	9.58404919077713
44	18.0741032325702	17.9132168810364	26.8332152694266	45.5833013887413	36.7976252342924	11.7646372481321	14.8399970600269	15.2614751303545	12.8262396430182	22.6461130238017	12.9669138276386	8.43581812808653
45	22.6149034008024	29.9667152745181	22.8131709380426	25.2417595740726	39.4896836987821	26.255333787486	13.6829956232922	21.7580640604263	19.0105501982974	12.2800201861056	32.8494661393887	14.0058926343869
46	26.1339972860441	34.6361733546821	17.3465082462789	18.8148413979033	32.4779236375801	38.0398806765285	12.8351580884062	17.6587258977168	9.53231468474795	21.6142238926137	20.5993303873539	11.8844162311509
47	17.5293646244633	12.7741953763636	9.62310136321363	21.2782386523236	35.5309528498729	26.2203200687799	12.3214207510538	14.8071133492098	8.06288918684375	16.1423128955096	13.9534603739502	6.88319611539797
48	20.6484105145062	26.1854772109945	15.7880237597505	24.8991321787984	29.6536777039136	18.8350280302901	12.1029640038432	18.6553451857925	17.1154589902088	12.6222430814223	15.7685779064132	23.1494345756279
49	14.0224450633744	16.9329873107134	26.735095131433	19.97042900536	39.908425473457	30.7237289695876	14.2661485619333	10.9406556593889	13.0414758338565	11.2497776325303	15.9624583148569	15.6535873423009
50	18.7711929597985	24.1617326598393	33.4652264404039	23.6340801327544	39.0306496456862	37.1115409966416	8.06200013086035	17.4963498358294	16.4457234587132	12.8017836355666	21.2153608858839	17.4344925284887
51	7.49975238411459	0	12.1820112910157	21.530291867879	24.7983305735232	35.5075558707156	6.64767298123805	16.0339454588949	13.7319226752265	4.06794546121481	10.5579405974468	6.00097632009334
52	19.5118569193391	30.9652729832565	23.1798180791686	23.8504105078034	35.2851181976643	37.8649162216	17.4202316213701	21.01791451928	16.2870049924412	14.2539595845558	18.9549668302604	21.7288296259539
53	25.907177638239	28.2765823343320	31.9371586714886	25.6986955812494	35.1237849673826	30.5847031834867	16.1529904316844	21.1031510401202	12.3413803745473	19.4271624493116	15.5920014058135	18.1818338560325
54	11.8654647697760	10.8615580711752	11.8436846207592	10.5470849110823	16.7103051420843	20.5972179823807	7.63864185060864	11.2676798702200	16.0685100145129	10.5968722257052	18.3923038909753	16.4370046768686
55	15.2371113033819	9.66157386075554	9.91982523430312	7.0683023900219	16.6418209825341	30.230262859924	8.30161065974522	9.73916853363223	13.4568967789312	9.85433848475553	12.1775733369364	13.7597935892915
56	14.4869671412952	28.6479681016593	19.0876480245457	23.9990601252789	29.8085992046869	16.8361302376960	18.5913847651354	18.0230167977672	18.2427343071036	12.8214728921431	22.2299600429588	16.6558797493219
57	8.90833352178053	3.54399550757302	9.50712126434403	16.2440048570113	13.5554690899109	17.1960116189509	0.902009155450424	12.0490886894492	10.1056110442904	8.51531852843072	14.1396970832052	6.99927205026865
58	21.6081322176092	32.2340561981302	25.7051105586939	25.7879414697236	51.7158831352316	25.991061234025	13.8040605881392	19.2262388061378	25.2350820766171	12.0914137314641	22.0156365812354	15.9887912550038
59	32.2883231626917	19.3353867794981	19.0715746920065	23.3746802322093	26.0932205737956	37.4431321372453	16.2009661026138	13.8620661296382	8.58718210366824	17.7572111744490	35.2299783116268	12.9996770336715
60	14.1256382101049	20.2054842093853	22.0570477393278	17.7967869739467	26.7145145995007	6.71015540748571	12.9943594681530	18.8737799686236	18.9555801329945	15.2137328587902	18.9884311920536	3.94523062978374
61	29.2989504290166	53.4135951655452	27.5569217480251	37.0464270165653	38.8337700803347	29.3649870882404	20.6317015754663	24.9182806265192	23.4681581860257	23.8529372870422	22.5455581597155	13.0543522737016
62	17.4108315948203	21.1984777462186	27.2206370197911	22.5697559738329	39.9695589870592	13.4049298883285	13.9743609608631	27.2028054678592	10.1818829420268	13.9122842910825	24.8396933910239	9.0520540935325
63	22.5828321101192	16.7029657575232	24.8845265770049	25.4813624364704	32.674189158311	23.4410380967264	13.3841806356313	12.6325307324941	12.3399808099993	12.3610069834045	1.90256873328243	16.6467345794768
64	37.2405310584904	33.5844768624729	33.1974872113789	33.3959761855166	30.9682861241568	38.2148563184921	16.4396232880425	17.4814191093859	24.0011899188646	16.9137491157486	22.7565237869954	28.2552534041089
65	23.7832517990131	16.0644519176739	14.6538702558203	25.2161123022456	23.6515538989524	26.1860709169145	11.9142622288802	24.5335891980774	18.2082576605371	16.7552976499290	11.1382670918447	14.5034793603263
66	14.0830889600961	13.8989456699749	12.8732621547312	30.4185526222753	17.1425222488480	14.4092273556202	10.1856251659035	14.9175824461523	0	8.94258839387052	10.0290337866287	19.2100754065917
67	28.4397206480228	48.5825823245113	25.9910827122795	33.9156990646781	56.9579540814641	45.363204743725	21.0297634094035	24.1485039217376	23.4590200733864	20.4394232053808	33.0806268566119	28.1543586524821
68	33.156142113201	48.8746072719745	24.7556689406575	41.4211568123620	38.6409803621013	38.1056852424840	21.5997693185774	25.3086565555776	20.8577669784330	23.5695951745033	33.4462652733279	30.0562129164765
69	9.18194913957215	13.7962548005401	14.1311550834983	29.0232937419153	35.9040427304844	24.0606640648034	11.3462019129407	19.6318068779257	6.93452127162404	9.32514373831616	21.9280252630147	18.0483824759550
70	24.1994679692515	30.9436611681569	15.0277163301535	29.8120748884908	24.9853075400697	12.7654184034087	9.2126866110978	19.8451640546810	11.8814458976041	17.0643147071435	18.2802004288500	10.9818610938008
71	15.3267510590956	15.4928509106561	15.2536350885625	13.9394490367754	28.1224252817654	13.2796119147507	9.88180511619683	8.42559339792662	18.9400600141104	12.3447676550006	10.9130739426397	5.9222766133883
72	25.8693570269873	43.7640079852029	41.8887611271857	30.018676367065	58.2697310514133	46.6025692566812	13.2130127328589	25.7868620120187	33.6304571471164	15.4315194120901	28.7108059467624	26.4312249035694
73	17.4788807632780	34.9473503217547	21.0857924840763	17.2430250079808	43.8508492170229	44.1662591901543	16.7104886620219	23.1349048305388	16.5716986306532	17.4215353001939	21.7665922275852	15.5063393409958
74	29.2609884191641	41.7478214593433	22.7683915770423	35.7483487703531	37.7751775999326	37.3119078312888	16.2147218513567	23.9902125878531	11.9470204238489	21.2390082288093	20.408872114963	17.0002377602834
75	19.8841735331289	35.4811694259863	38.0509695787032	38.4215185988513	47.2118430159488	45.392034935159	15.7590931854876	26.2159331000214	23.3491936756678	12.535084678915	30.0849044780936	37.0214561024033
76	16.7301213779453	28.1736164612784	10.9255112964757	15.9652487464596	23.2504886124254	26.2307767368890	11.9112839898693	20.0241101631312	7.8606862290822	17.9517450012278	31.2300960051315	13.8497528482771
77	15.4789603958714	21.0382829327498	17.5548974861516	16.4317352772981	29.8397749941268	24.1016140748994	15.0891502884729	11.8217905060005	9.37833915812828	10.1582037789041	19.2632913860665	24.224942903269
78	25.6250913449897	31.1800170936554	33.8638719344643	32.7907353064023	49.9418701866048	40.8978670712577	14.7556471631522	26.4152133631441	20.9259470150403	18.0506660961943	29.4347474702272	23.4849354130709
79	15.7268986469701	18.8738677174345	15.363245684585	18.596513769591	43.1892170914805	31.2093520865794	3.99596053520383	15.2761832286512	10.4860791028155	12.5728210029033	15.6832066774689	6.69491414411554
80	30.000996921396	44.7795187330857	33.0017402365549	44.3308714703336	51.1944329025872	28.7771721559272	19.9419649147834	36.1753454818277	29.6196657624912	25.2338541051721	22.1694565372822	25.5243190582877
81	25.6730117231524	36.5534428247372	35.487096116622	41.3735177038131	43.7940173131972	39.5472870690494	16.1468785340228	22.342310790731	17.3219840062512	16.4543291370979	23.7073844562178	22.3029142176905
82	23.174096455499	26.8193620420701	33.6843266880957	27.5263308890465	27.1539622514887	37.3128701822084	11.5198752913492	30.8212726889911	26.9398686994639	14.6846406737895	29.6331096789089	8.6595089089456
83	22.790155055645	47.8492973331507	15.2325716526346	34.0997798933904	36.2988050048249	22.9615592134949	9.7027459391851	26.25747576885	17.3406456534148	19.5349335765045	35.0094152176114	15.2460973534569
84	18.5760152020268	34.2936076273349	15.5882554542829	19.1958425348226	36.2074483982844	21.8291311310157	15.6558904449927	21.5631262217556	17.7882702130659	16.6965390446767	8.8555826432759	24.1889066569648
85	18.0674543356722	9.94488270118628	19.476090827482	25.8524141430235	28.5031531859417	29.8192135272111	5.96956361061314	12.3497658957321	16.1893071835963	14.5912801584403	18.3113216105882	14.9174497836494
86	13.4793118826135	28.6244903517763	19.9399612822041	18.7725977558239	34.1795454897708	32.7480672397228	15.5874496636970	16.2322632811364	14.4159337347367	12.2265637136635	11.5007902608165	19.770966269721
87	22.1458970554679	46.4584187328286	28.8594710467493	36.1275351095194	51.8793852368395	35.564550674876	11.1034295188877	22.1404028191427	27.6473596733165	13.9446287478857	27.484018360214	27.2552825041958
88	14.0412085898121	29.0225732399978	11.223407512269	29.0993802835518	21.6073088248308	27.1609776216684	14.8230318555933	15.4663955670860	17.7824109624399	18.8227896439475	27.6816161669134	16.4369964957275
89	21.4040390064414	26.784092631959	19.4324831934225	27.0441694763935	34.6480243564947	30.2022153338265	11.9262662791312	22.7902585520537	7.63816508647797	14.5091559779604	29.8443179606632	16.402600315344
90	21.3685877820086	28.4436563554791	25.8194127027286	23.9529200309013	34.768720368506	30.4324479158489	12.3044671963473	19.8081250429519	13.424497017603	14.3723555739277	29.2332512590327	11.5022832400642
91	13.7154688735639	34.2384736565186	35.7670647048864	32.7035943647793	30.7758814005178	43.3838917056574	13.2147443631143	16.4965200601754	23.2215281667779	18.7990064954237	30.461093308008	24.6536988746329
92	26.1714927189972	21.5696528594709	11.6246301897365	14.7832386804861	36.4219487098372	15.4534932946157	17.8638695360060	17.0814803869041	13.2769299403860	27.0119544119667	17.2112335595920	7.63498961179334
93	18.9902388636969	20.761250801487	24.1396056289081	25.5445678858239	23.0572468398327	20.9173705013526	17.1859632578196	15.4116565659440	16.9087429593439	10.4412615315472	20.3968329977038	4.34363244327229
94	14.715682035498	17.9596410166118	12.3254621386602	24.900234269358	41.4202716597862	10.4968633035656	13.6738355383897	18.1770139580494	13.3522177470602	12.826947254054	19.7911730804229	8.43729435633686
95	11.6118065663874	23.5728095002272	5.67617892214334	25.2463371317369	38.6630599692303	14.2537649965516	12.9106699458305	14.9971123728885	9.28300562156904	15.1184907624351	20.8872302060316	19.1460065016611
96	12.8245795303616	31.2668101131415	22.9724777695830	20.5562251399020	32.2038912954386	25.8756768859600	10.8966024578969	16.1897958465611	11.3807399693265	18.7580349623506	23.8063184525936	23.3761683863226
97	15.2276526314588	9.74740414296097	17.7644561570262	14.4841657240756	15.6063670514624	27.8713808158777	10.9631544343616	17.7726258102712	18.1068371700595	15.1310904551899	6.04270680729106	13.5872569800922
98	34.5092218740854	46.0223412831637	38.0651611270758	31.9118976638899	36.2854891957089	35.6493757911883	24.3852944196907	32.5039667943793	21.7575199371171	26.7690276022386	28.8231431592428	17.8828691069873
99	14.1810600994660	1.10934592421628	21.2029158719334	11.9514506902048	25.2918202270764	6.09735961185411	2.31532884457184	4.34155154133525	12.2152598472440	2.33699022050832	13.5550995548421	4.95335086378571
100	25.5213918994671	49.9303445987629	36.031021507564	26.2031111360758	44.6178349659742	44.1079113065801	12.7369152699114	22.9490254326379	27.1341947577574	15.4396734624937	27.0596898086671	19.3369158829041
101	22.4988958272307	30.9850442208833	17.7082038633454	26.1752100626462	33.4017738607519	44.3226799284541	20.2579978849392	21.2536719675034	18.4111814208196	15.7697690829353	24.5940922085618	18.5710781605732
102	27.0802505974878	30.3379643506745	20.0463187408600	32.6663868512283	48.4914311628961	47.2795189913113	13.3747521478592	22.6548672523676	21.1268284711247	19.3240087773353	20.6828991280356	25.1899744129372
103	32.7489130630723	31.5408239178401	20.0062445134625	35.6080889865096	40.0734365381907	43.7732111657357	24.5830372746631	26.7760765674002	16.0836706638568	18.5459208845078	28.5440032909364	10.0612342218485
104	25.3450270541126	26.1759580760307	15.2616395606534	33.893630381155	23.7902396639189	10.1999384592456	10.6919837549235	18.688179759715	10.4280526661801	14.8122419186323	14.8347223288112	10.4560716152201
105	31.8520214879188	36.5251984635924	28.1532737270218	30.1389922328782	54.1873517689075	35.2644124433954	23.7297930695443	28.1707133240993	19.5086196848338	29.8639824959116	39.9314798585384	21.8540911518636
106	22.0515235093034	30.5450039988452	11.9222675054524	33.9362772148231	24.8836695216894	22.8288803007267	9.90052637747804	19.7582917579748	11.0465293437338	19.9240366250943	24.4424686167612	20.7965491113287
107	24.3666801056696	26.2584952656076	12.2877431522570	26.6877560299948	36.9146356948353	33.686916644536	15.1816064864094	19.8222468541070	18.0956368450499	14.4747744020217	21.7299041128176	19.2321615175136
108	18.9425077511424	39.7720870943157	32.2007741572771	22.5157100015908	38.1300638111356	45.6524243346436	17.8647110215524	28.1876723742974	24.0826474868377	16.3448413793708	27.9297860110465	22.4810179345763
109	6.83558625740574	10.0665719466199	8.30036314990937	19.8435169881502	16.2364591557325	0	14.5088850479217	4.04461812206538	10.5975731831726	13.8336399901271	6.50716183990664	2.29274494481333
110	31.3827557204348	33.1033009743113	12.2755276985561	47.3517487813074	34.9067548608655	18.0389232498736	21.7807689885537	21.8941845885730	11.0627606862360	22.9568857965197	26.1427916109106	25.0507517565343
111	20.9258692112722	27.407746633769	11.770871707548	27.5836581543009	37.4039887914065	27.4890288302173	13.0833337543067	21.0943991590009	2.45254132687790	17.4185122932162	15.9186443159265	1.6700110005336
112	20.3106719277556	11.5688825328437	10.2642359396706	11.1407865137275	11.5779100691538	9.19874135188762	6.3421503395279	8.02092247922833	8.25507170090506	13.9058447977023	16.0634909468822	18.2804219914472
113	5.48922011675128	11.4460467374198	22.7488113547518	23.2862811504774	26.1410821289923	15.0862183447191	5.0760497945416	11.6064360484864	18.4280808541445	5.50463710762663	22.6766589288824	6.95773295213613
114	15.6605513601318	33.9726592744725	17.5385078212372	35.9111935794536	33.9780791317097	32.4072567323059	12.4953081391238	23.354929778215	6.98991913852816	18.4642779468525	17.9713176516083	10.4278658090817
115	30.4096987186007	41.4330715697331	23.6482894906424	30.9882330527409	34.2215303183566	50.1967513690006	19.4636692796298	27.0795627615888	23.0701547784282	20.03126960793	29.8889078975589	28.57557085622
116	14.4165392695479	27.3398748976741	8.4015150663008	20.1822247343228	27.1658057908571	16.7089954843829	10.5888822319217	18.0033593908285	11.8763139027047	13.2741689591364	19.0685007324681	14.0872827540538
117	27.1913167509031	41.9919276757347	18.6682125478238	35.5174689977089	36.5998277877544	23.9533964758121	20.6735042814868	14.7168958142315	22.3779230014931	23.8571171620025	12.9608235159659	13.9036634825291
118	15.4629556955325	16.4848207691584	16.7443917924679	20.4042596140181	22.4593390248534	18.9945992035694	10.1834335750799	14.6149200956831	10.3870234480719	11.6000680840242	20.4521921285921	6.62181958922119
119	27.418068217622	22.0853326970665	21.2286239732008	13.0522664158609	15.9437635568157	15.4162140158596	11.328704267846	17.9682281811096	17.9263665152489	13.4302603526996	18.2270259779777	18.8522392113573
120	14.4188371964567	37.0707909752998	17.1513151706966	32.7600900387549	22.3516310266506	25.7711020277555	9.33939088125309	14.9367685418021	20.6515091734713	18.4539087566718	15.3371792161143	21.8771882719966
121	22.577110295893	30.5990997730072	37.4755888710678	28.0110644828656	52.1158823997862	40.1489883474832	16.2271406343321	19.1366753093407	24.2342480586046	19.4056398811473	19.2068605728502	26.5660930213348
122	27.5435018510359	38.6076623740895	49.0966246454199	37.1206817182757	61.2394532981288	41.4346288168677	16.6926902872396	24.0298737529485	21.67124158375	20.1791539946144	23.6033344289404	26.920099715291
123	14.5504472524851	37.3046510704499	37.2317943744653	25.1090501866735	35.706598969866	33.5968889814886	14.9700699753168	25.1293836314442	12.3113974247071	9.82346750922813	18.1694756563473	15.9031731068575
124	25.0537964528809	16.1481467596273	6.87577237561243	19.8030602351057	28.5034897462820	13.9282867864070	11.8247992346989	17.3561678177079	2.34884033036015	14.1166205981541	19.5567865412164	5.75507590582044
125	12.6635657914170	20.6852240206153	13.527897904725	21.4424174953811	35.9380537422755	29.7242704468531	16.4737540434094	21.7927814851634	11.5623036625115	17.7378606623536	15.9347988823216	8.26456921061907
126	21.2696404088163	30.5980180353895	25.1655602575086	18.8659767316291	33.5690515911312	41.5745466227044	18.0276698729963	16.0283954548163	20.3983563027907	19.4651794353046	33.9362546586495	16.6066132305431
127	20.3644999294428	17.6178449468652	18.2995954982346	33.5824062987875	39.4155638786401	10.7553791327512	18.0492692624656	15.3554952161301	15.5889872998326	15.5898125782856	21.7487887915413	14.5481932951045
128	19.0635721363476	23.8778632972813	12.2783121552583	25.3192919627582	31.2602675817764	36.0791643199755	7.72154299437684	16.5159618100823	16.4537716242744	15.139934839265	22.5868560174678	20.0740269393690
129	26.6687910262068	25.9057474805445	27.6478367781206	27.8898936449180	37.8115004816266	24.9512922427917	10.4411889339640	19.0083939188142	16.3426567385096	20.0499379676261	25.0141447163726	19.7296291603837
130	22.5533381941923	32.3627897611751	20.6529824566870	24.6428482704446	32.0156255380847	36.5098956644864	16.7444358875182	23.0683053220263	9.4508114963831	13.7624287005023	23.8672902056788	16.3325902718341
131	27.6616274340597	37.2166005860795	42.0437241407674	30.6496019678083	48.0790091920158	52.9613118156982	21.8337461459298	19.1753313763392	26.3418812972707	25.8011907490934	31.992646859722	31.4814754857186
132	31.4249930653439	38.345968030271	17.4225451574625	21.1980913543950	52.5906296256863	37.5788638996603	18.2783702804818	26.7724079225236	14.8393799036767	24.4970361997122	32.0759404261596	12.3730793060208
133	24.103096479708	22.5987733011428	21.6559601768259	27.4656089733534	23.8726401264134	17.7933240203998	14.5180785316976	22.8341146644067	16.9498005492209	10.6777226357156	28.1966836276134	12.1841944236541
134	32.3304557686108	31.6970967769823	37.2767983569343	27.7934138947010	42.8718944516628	29.9859021600462	14.4061122600796	22.0495501788708	21.8988129295444	15.1594084442010	22.8766236805619	23.1651746919163
135	8.45334104669564	1.78441374443300	5.39677939477936	10.3781722273353	12.9674292430685	22.4709401942876	7.51895539784463	20.5451479906343	13.4776069686662	10.5703888287414	7.59761727688345	10.6619044575861
136	25.5753175748886	40.4965612286499	27.300127603289	23.2392754665740	45.2261146556911	46.4957155709573	15.7647031065073	26.7081695750141	15.5231480795321	20.44667682587	29.7281055379738	20.6514481012589
137	18.4939013195363	9.40675491501382	19.7793411071362	16.8895837444190	23.8122120775247	20.5712500461881	9.7504159243273	12.1196121649085	20.5577563310538	12.7737177901336	20.2105327022669	7.33839032096115
138	15.2761529914205	27.8047736459987	33.1036324755141	23.3659358459657	37.8126107860957	29.4361757506875	13.3455383173025	15.1649295789795	13.9702628453943	20.5282372099695	27.763009870345	19.6989899359423
139	12.8243140275570	11.7722285084892	4.59606206631932	23.2774489438721	23.2042726216795	4.16487678949371	10.7895091150129	18.9882170417129	5.97029789508166	11.1122829870746	9.05606898982143	6.27970573865413
140	27.6317410120846	38.9143915710377	27.5342828242160	24.6763252603144	53.2300615048853	28.8316124180675	12.1656698490241	28.0671847957809	16.3713875452561	18.6550793915045	25.5254496763605	24.6405167846179
141	30.2516377505519	34.9455481488622	21.9766801345707	36.1450213217011	48.9937282047727	17.8781544159302	22.5259326566314	28.5243923407683	18.1836470246848	26.1900029624596	25.8337767011252	20.7367290771399
142	27.0609441923309	36.3097579985972	15.8486717575038	11.9819952917733	32.1872238936807	13.3917526615781	13.7569085196181	22.3579317856789	13.5049803244605	7.68977103602472	11.4537592315021	11.6485400651401
143	29.253298420431	23.627253486927	21.4678219660542	20.3065169912655	26.1755827546059	27.319155562225	12.0977014681385	20.6843326384941	11.5380244635853	9.50690527840374	20.0682021601224	7.31912947578369
144	26.3558079790544	28.6853713727367	30.6258635131018	21.9196816682771	39.6296335974540	39.0928585522563	17.2767971756218	23.2851020752494	18.7057892814524	13.5185098161066	16.2515688663761	23.6247083610267
145	15.4712390072966	17.5282321775829	7.65274605816628	13.4984735357632	26.5219003795359	24.6475051416265	15.149521416394	10.1664864102976	21.2684217270367	10.0208689111269	15.3327496702229	5.78840487663632
146	15.1403514650418	11.048017690498	5.85144373892201	21.4142094467447	41.490360014574	17.8833682118588	10.2994013270850	20.8157281799883	12.8003431768912	16.3287413532729	21.6357586133588	0
147	25.3504540568090	37.5129153775765	30.5661758539273	36.5864839180861	44.9094247743414	24.8627305181865	14.8192595240045	27.0857449213988	17.6034121788757	22.0476674019175	32.1426394386671	22.3795111825186
148	19.2889707990152	18.1365165445935	29.3542085484664	23.3054395116697	41.1702002966225	25.5018436317166	10.9757366012479	7.69843359178099	13.8265899659587	18.9625769586341	7.69380643951537	24.9044687390046
149	21.4085027035875	54.0901121935491	32.6554688065505	31.4816159846605	38.4844853929639	44.7768959731288	18.9802542462590	31.951496191293	24.6975981447948	22.6273693250337	36.1902158963138	28.9372928449606
150	6.05524414527956	8.73956865374886	12.0178160636361	20.6393064352120	29.0574467068636	2.70200120031286	12.2661008112573	8.78864987516287	10.4145992930770	14.0665563027785	7.48597855524168	17.4459171219021
151	22.4089078126083	19.2682896287213	13.7345136731462	14.6385024050146	21.3550627041539	20.8292110704337	15.7518348823672	15.0324223917187	15.5781712942627	15.654500865274	21.4441071774889	22.4104373897901
152	22.6292259642893	20.2752439166255	23.0908978885982	25.0456131545653	23.1666497331663	11.8242231646647	11.5076683439206	7.07809726072357	0.742698533678094	11.8476167049506	25.5067577416204	10.1725628701418
153	27.2907313279359	33.293873095085	29.9229086822125	41.4264696014129	38.4702025012788	21.5917799014358	16.7406204674552	30.3990560502644	16.0463963671040	23.5719711936797	30.2760506261197	26.4724335071733
154	16.8580454946684	17.1185616565777	33.2086568846725	27.4485489556873	48.6351901435086	33.1198046754055	19.4012889420731	21.1856924694303	10.0419973540175	15.6021095355295	19.0488264732917	24.4813839950312
155	20.3200606765512	46.2548334211053	39.496278754118	34.5286799970996	56.6021127414887	43.267009669582	15.1440697241611	23.6550297124000	17.9774108833540	19.1719448047161	26.4246982143503	18.2155683611256
156	29.7118167404179	17.8045160254076	12.5417840238565	27.9590691256927	42.7066119714786	17.2350919221915	19.9613444606835	19.0786245087747	12.3825048281595	16.8854875988487	24.9179639032338	17.2524566755468
157	16.9153367283196	23.8086316527462	26.8113623186529	24.9254130221768	31.4286894333391	27.7724164419785	14.4545766923935	19.2598781670366	24.0648778580866	13.3021286890385	19.1210381430527	29.2587211530422
158	20.0114814309472	32.1159167611147	32.2608144878693	36.7884285887538	35.229417328383	45.3479022379512	14.7564084252168	18.2828169386223	26.3225278426423	19.2930917371036	33.8224491544894	23.7077503923064
159	18.6450717439541	38.186459611012	21.6107974051729	30.267134696245	37.3258964474926	36.84870435388	12.6917087996966	20.2497822263245	21.1708487699323	15.9920663705418	23.8834379362504	32.9524161826531
160	5.66381364797747	9.73578278258681	7.4429740444182	18.5132320668323	21.8774419410516	12.2947739556344	9.97709555485988	9.44147217738545	8.44819407540389	10.4965644640325	8.11413272722212	11.3680498512973
161	15.7136507167959	28.2968510676019	5.03168238320646	22.9292185104536	29.75749648405	22.3274230888387	16.2804150137886	18.0864586497168	19.8088254361214	19.3002992839426	22.2031143522057	16.9688631959152
162	21.2938432560435	15.1061481521184	7.91630101100587	17.1719788155372	20.6765939023933	15.4386760875462	9.63095777950885	15.3623150155807	12.6130503548603	15.6042008293794	15.5362230797185	15.9031238238603
163	11.6955162959066	21.0128410221734	17.9132749085407	16.164460712853	26.4154771578690	11.4417884409554	12.816414496417	14.2010146814753	8.63389889717913	12.4574692958977	19.1886821919114	15.2336023365277
164	10.6751299639486	3.38021795965859	3.37470624874724	11.5441031693133	13.4247433930776	0	8.50871122002003	3.49466620553047	7.71292836249228	11.8704688143672	8.847735880915	7.6659506287355
165	11.2404188373528	17.6507471119312	14.4919485138873	16.0883924463034	23.7387686594490	16.484546327279	8.304991691245	12.9252127441892	9.40649685026936	16.5926402472435	20.4785829778960	8.06915322563147
166	12.7371330566817	12.3692736883131	20.6608903985833	8.04201649497344	32.6527661400144	24.0996113675277	6.6219649325326	4.93330123337312	6.32685074608142	13.0337115314583	11.8828369941350	7.21591682043447
167	10.8526324192673	24.9732558205388	25.9999502349181	24.0465603782030	41.9499766683511	23.2367271311175	13.1602864579880	18.5888358492771	18.4007544383076	15.4599658107481	25.8009574068014	26.5651045033278
168	20.6007875988204	23.8595873334443	27.3324959598993	29.1578294934217	28.9854683963705	21.5372157628971	11.2449940164762	22.4102249174988	19.4935463607674	11.1426490152143	25.8487587856615	16.878478153273
169	14.2482293058257	35.6774923283866	32.3901314798056	24.0537709029511	49.4831782263611	44.0703197285859	13.9342183268032	22.4471261499331	22.5822129526306	9.1105676069813	27.6251978459463	24.947730501362
170	18.2975538954707	20.6708296021174	8.65766586455316	16.8376736630228	32.9022453148268	10.3101234126873	7.97848579828995	19.7738101742886	9.37405720753764	15.8339510602892	13.2056629340027	12.9993102750961
171	17.9516560898821	15.0167639535729	12.7111892604582	31.7477451467278	26.6366818168263	32.6754462920251	13.9817079692164	18.9854959897259	11.5198219732416	15.4714480227492	20.4137537352780	19.6927821796161
172	16.8015156457325	31.7600202400182	10.4645065747242	30.1395384137879	37.3164757111068	32.4888366973719	9.77158722840023	24.4430563314498	10.8593214731774	21.9294291023151	22.2727361314745	11.1341880189717
173	24.6982116181551	39.4185809488495	32.7765575122100	39.4926401257304	43.9796356306854	29.7134421695169	15.3861721235908	22.4279995257305	27.7260629101162	15.9837184722244	29.4517681481845	22.4593271947419
174	22.4100882869883	31.5236781136494	26.0394086380823	23.5481649065975	16.0396920766073	38.4520893519058	15.1037529167943	11.8025970909325	16.3073545240569	10.2179541467194	4.82862691355466	9.05391176334097
175	17.4029788235560	21.1368744856415	27.9371163158572	24.2349413523131	36.6149097695323	29.8661448767070	13.2669900072818	13.2130101309537	14.4948858015466	15.6995773178706	15.9029917827815	9.19808437188784
176	32.3236773517747	34.8717831863647	27.5752161384881	40.2710188525133	39.8797275710224	25.6574266359961	18.8107317885385	18.3148912741905	16.7692595608910	20.7315613323605	28.0861288320224	13.6609529166219
177	15.8093603930543	25.3045854085118	25.4724988089552	22.8897069797108	22.8596404966111	17.0645758231048	8.48301287156993	8.89971591914043	16.1689749358356	15.6083913253903	14.7505230038054	11.8934251697293
178	12.0773380604248	22.9301616199001	18.3490780323609	27.6112773508678	37.2337017812695	21.4398546575682	8.5532888435832	19.9853852757149	7.56555844647562	18.6314820322235	14.678210689316	17.0244243826933
179	7.97948524525708	25.5412746736095	6.02909770178814	19.4422109703190	36.6248307116867	0	10.0574368210127	10.0875969193175	5.92481446930386	10.8968782954112	16.890991958329	0
180	18.0633146927121	15.7020752283066	24.5085498669174	13.2802912240065	37.0929198123286	38.5556751995027	15.2138285654203	20.2975046437767	18.0627267512084	13.9135506723046	31.7877302041236	20.299633254077
181	22.6850054361620	48.8770042406858	29.5981938967691	39.1184497466579	53.6656236988277	27.3103820213556	19.9542713897958	24.0216206778173	20.0266156035316	25.5981904868436	27.5273270071319	29.4140754353917
182	27.0518696764664	53.2900411398551	27.6368487490675	35.4823375183595	39.4938268126986	39.2771944395963	18.7047206365685	30.5337899812857	18.9106112232604	23.7081814641788	24.0290421575581	32.55186374352
183	25.6828794094494	25.5190968572802	17.2299900562063	37.6815810188015	41.9410602339675	22.9749239151503	15.6742727632017	14.4570628731942	18.8170534773839	20.2844593257816	18.5181119057699	20.0970639496729
184	28.9912183434281	36.4291972592519	22.4295928430614	23.5031057307227	36.6059911151408	31.5693884632176	17.5426888612556	23.0785134124329	21.3729034152333	26.0917382048430	25.6997820008083	29.4991877621268
185	7.49879285874938	19.9211865908044	13.2188405436849	19.5518260950775	33.1021998364054	22.7036334422715	7.01209941803558	19.6046785866227	11.1271863918767	13.6943874683274	17.1403354787722	15.3200729091421
186	17.565247303192	35.5230495634187	21.0435715566988	27.4559173049006	33.6759823241704	34.2659434272724	20.685665081245	31.0863099454894	15.2987081513166	19.1796814312001	26.1761765838935	16.6442671884113
187	21.0373555535571	39.2791412689273	19.8684517379396	27.3774615566868	28.4915047731622	25.904762144906	10.4193878584136	21.7894751141385	12.4365552085191	12.9627194101288	23.4539840094006	22.1556943091047
188	32.7301773293711	38.3956163831628	36.1347997038833	41.9305957056589	43.0758962376074	50.7242809366952	24.8676117500585	22.6853776775685	23.6526980108811	22.8890689075906	23.1495789734941	31.8147602344047
189	23.3693216586004	38.4333256504156	23.2949164025591	22.9804276654521	43.7235838852423	44.0087031872921	15.1648144859303	28.7198144470357	19.4374941667256	17.8369343130000	22.4256638669671	16.8142956353555
190	13.9351406933083	36.2571730789947	18.8868758885430	12.436445529642	31.7820463520425	25.0205171869257	18.7853469726266	12.8896951987000	14.8272461977407	9.71352800002016	23.6231741974373	16.7914374930117
191	23.1994950097063	26.5267748115269	25.9273347251049	18.2860747554451	34.0355828605542	21.3890678245202	13.9824429603159	19.1233277652598	11.7322228252891	16.3826377748884	13.0268703804637	21.5643783968935
192	20.8635998572427	32.9582877284986	9.64529719868476	22.4442961042303	41.8477215991724	22.5299606468905	10.6740539261788	9.47533923457097	11.049404815643	8.61434700515865	13.5309384277546	13.1314610620575
193	21.3842486614322	45.6565604973549	39.0749105454125	33.2188771384978	59.3242643446625	48.6280284331619	12.2815856914728	29.7814192796031	18.4990293722903	10.9762572752412	33.4885426209483	23.6503373325155
194	8.33965644075825	12.6154077837004	7.14958977501372	13.6784232292046	24.0552106206493	32.5570894321711	8.4388036064323	12.2376668324356	12.6814463404078	15.4132209026497	14.1745531241589	13.1709885133623
195	19.1732830666269	11.7243606920602	3.68992733915903	7.82292381154662	36.1243557236247	17.1214162314912	8.20028312851001	25.5019995161653	10.2722581154348	9.79946851204261	9.9254616292897	23.539330397749
196	23.435368480657	21.3802774076228	27.4446824485242	35.430640291809	47.4007756886419	22.1052978236013	11.2554259271620	15.8980028704468	11.8501948653646	23.3293851859352	22.0648584188047	14.6572576420976
197	19.4588964889174	21.5439235710939	23.768430089906	26.6493903848988	24.6975490784747	29.2742188379068	15.9012042355402	11.5459741148677	11.882769098408	12.3390816797301	20.7794671463626	16.8402573686582
198	23.5721900613956	21.0820884647788	20.3830277673784	34.9916144169838	52.051097894707	25.3126263987108	14.0083385716764	23.5099440602712	16.7959890885514	15.9887305852497	28.5665902929406	21.6859930147972
199	11.5062936704601	27.6372160898661	18.4111485439436	19.6036679196995	34.2931624722313	32.7154797292024	14.462664653639	12.0343608815952	15.8847959867553	14.4516665771379	15.8887116227932	22.1535153721369
200	16.8811631059912	22.6355491711104	23.52872822321	33.7544988970235	43.3919862844385	19.1796737124520	12.9760403735974	21.4623432446792	13.9133801972954	17.8973530471486	16.8478455659745	14.1470886913900
