# Supplementary material for: Simulated data from a genotype-to-phenotype crop growth model for pepper
Source: Data Brief. 2021 May 11;36:107119. doi: 10.1016/j.dib.2021.107119 (PMC8165395; doi:10.1016/j.dib.2021.107119)
Supplement: Supplementary file 1 [file mmc1.zip › Full 100 GxE datasets/100 -- h2 = 0.5/1145083767 200 0.64 0.48 0.64 0.95 0.8 11 GxEyield.csv]

	NL1-15	NL1-20	NL1-25	NL5-15	NL5-20	NL5-25	SP1-15	SP1-20	SP1-25	SP5-15	SP5-20	SP5-25
1	13.9229990468705	24.8999378888820	12.3991688474151	30.3680480505727	26.4500747169824	15.5019861109031	12.5971379503689	16.9874748033124	7.76107181702229	15.4268246630203	14.9872307545585	20.1906857442913
2	41.7471440041191	46.7330668728035	40.6455236899787	54.1737542804326	41.6983896882867	61.7120600455341	22.1842176923833	38.4291945343006	23.8216187751518	27.5956656523087	40.3615360672757	28.4572480324184
3	14.6112817814656	16.2688482244948	28.4849029547306	23.6775733454574	23.7085761727789	19.4470557108875	10.4201236230406	17.0800733507558	14.8128688059048	10.9956260342792	13.3528230402012	5.52786420134106
4	33.4781776083208	27.7253955045072	23.6329596448643	29.1728196639595	34.8285680626389	31.8822647282152	16.4573232496663	18.1744890384516	8.61751753633677	15.3554051642043	23.1126323925558	14.9861854234122
5	32.5594936339068	29.3553540369385	27.8778511506676	30.7216957638795	52.6327208110279	19.4273011671995	23.0791009620777	29.5187323372483	16.5663199614981	18.8651198711687	28.8585400172317	29.7448452803359
6	28.3644932016728	31.8560953485749	28.2614123316865	30.2535498886395	21.681393181119	29.9840364093482	22.0193063212544	20.1762742801239	18.9224042325743	18.0248781583822	18.2157817536569	24.4136299112756
7	10.7774906396806	28.8877099234368	7.895529625345	17.0679351248722	29.7331982150924	10.7859836539729	13.9248569672236	17.7581781533676	4.79189169167143	15.8824195799020	17.6682914534489	5.93752777559551
8	18.7358479891624	27.0424009172772	21.9311966245056	33.0861458730965	52.5982027176097	36.6118349867739	12.8136028624746	21.5544413514929	14.4061310642981	22.2064534236394	25.9541013434372	25.1330909768386
9	19.9062688958215	23.3919083207158	7.5016136485983	20.1654859809283	22.8993029813595	23.7445379611125	11.8651699881682	13.5337072425416	10.1751843791936	21.7026840931549	25.3306398121841	12.6951770601849
10	19.0778901624832	27.362217316036	21.7819473821919	32.0188307994958	29.0739137313440	31.4099123170393	10.7072841651315	10.6586993472925	20.0172475642342	9.30543936675624	11.7100950790523	20.580587951145
11	20.8874052071844	39.7664797612609	40.2414676397796	33.2564885656388	44.3298194613052	16.8383417847726	21.2177960894377	21.0418114788928	29.2743541138866	26.0034922761817	19.3403687259285	27.3508770052177
12	11.8360155565651	11.4096307439483	17.5119058416603	15.7839944072407	31.6370599018629	20.9079855488465	11.5319219079452	17.5012355854436	17.2671886034954	11.6053897943966	20.3622688774311	7.96383396926363
13	11.0092271191049	12.1517449578756	9.74697256979433	18.4833572330213	22.8228619171971	22.2414879826507	14.9804242476901	14.6063103090408	6.62488823786839	20.4532070850393	10.5457592031074	17.0483154938536
14	17.3052422471625	29.0586449563268	18.6079524054180	27.5313314603606	39.531159993398	27.9408895371796	11.6658521029596	5.94440136424288	12.7548847011300	16.857143023482	20.9476343050561	20.4102648594592
15	27.8694898305974	48.3256600850808	33.6808355564816	18.2391269411001	44.1832223609811	35.3587656799068	17.8964582034195	20.6554648314811	20.2884436374099	18.8729674483647	36.3909848496192	27.7309284979770
16	14.7564551642456	26.9081129580789	16.3616738631816	20.0071805988278	23.3920140509643	14.5534615553651	8.42420944150658	23.1288720170476	14.3018968956765	12.1560311491736	18.0575891740574	12.7015279833837
17	14.5240016963719	28.6202923346961	27.3557982672226	22.6357176352836	38.9545848028352	42.6624884416287	11.0463730552997	13.1007020730396	15.7921680988871	21.1489498907646	22.4648349989865	18.1804598296668
18	18.4852916713234	29.1308718761461	27.3601301520362	20.1827696140808	43.0778454968702	30.5200475258574	18.6474884492696	16.7224830895941	15.4886002274152	19.8346039100067	17.4404178793741	23.6913898683317
19	20.6043225005716	28.2192122713722	18.7916322113967	33.2796467315282	36.1020387615965	21.7019698629095	12.5904593155086	13.6121350841095	16.7752986005751	20.1671036650621	28.7820587421042	18.5483933866106
20	21.7014915442519	24.8452400341374	21.6845890652656	35.5379605588627	41.9149942209413	28.7122389456929	16.6269957144253	20.7820517326560	14.8378356642332	14.7113968107739	22.265528198494	23.2071965961695
21	18.206674217662	25.7468065580127	28.4000569791351	20.6128577185997	15.0048077529867	30.5182653517169	17.5835469658023	13.0079903084346	18.7624493397317	22.1710624897621	23.7414074969716	19.9266202272174
22	32.1803391602665	47.9139914719831	29.8660052132434	38.6939900644024	52.17509908542	22.5745664374422	18.4132945835542	24.6681097079069	18.4738673473585	17.0470998546947	30.5211768019040	20.1117396954477
23	24.8357476766639	30.5404613636501	26.7576318140842	35.5770435912351	40.4442957601294	30.7818390372954	12.2768279746268	21.1709079272255	15.4312559017148	17.6960310176334	29.1082117995806	20.1603274938569
24	17.9328844324129	28.3703776943552	22.3979174031624	9.21293560383375	22.964278884658	36.3747680718179	11.4008388824731	19.6920237099598	13.0548122869546	13.9745366838998	24.911888148186	14.5763634092972
25	30.1110212470198	38.5678806848105	16.6088616055754	19.5062057190583	49.0046786317286	15.5064336473223	21.8361182655854	17.4753660868977	22.9385019879426	16.5085577055559	25.9793303600335	26.2910731694521
26	18.4195162012579	25.7223704424974	27.5411298291919	28.8085796498647	26.5915971833929	29.9592929936472	13.9708475949301	20.5039094930165	10.9962043620196	13.9969667566647	16.3768330046675	14.5518922052656
27	24.6471658596738	36.7408452514488	35.1783804977427	25.6175372883418	43.5654501842041	11.5980452758194	16.1188834400292	23.3435371309191	16.5325247001596	22.3469145450692	28.9464693625216	28.2068530466355
28	4.15567616230664	16.8077251866484	25.7385007184470	15.8907469101387	22.0420749026766	8.7084989501063	9.28433024986526	12.5594233199106	2.67171899964104	15.3750306004973	18.7684361483258	12.4082754354185
29	23.0185610464307	26.5185374392242	26.6635447139060	34.6577617370603	44.7769493247857	33.4933886431756	13.1185723147788	20.2137311810505	20.2177074993388	16.4704725186064	25.0839328611939	12.9291075164318
30	24.8550169154093	22.0691245066801	8.47610602528226	34.9297007581757	33.750855537024	13.5285919421154	19.1077640947281	22.3141402251573	4.61282289766584	14.1490800554894	20.6500942119812	12.2984698737600
31	20.0990585312564	14.5416405172878	6.11833066403457	18.3369851186595	38.6093352038837	6.17120315281565	13.704491584408	10.8662644819728	7.12714863912591	13.730043230944	6.96204620335578	7.51226459688074
32	14.4386613889534	20.5415389029651	14.3619428459859	15.4279081280774	45.9818939009089	40.1285017653701	10.5907475392374	12.5326024324462	17.3640187011404	12.1274346057472	14.378085815842	24.4715060036820
33	14.2743942700955	22.7434516659965	22.8769551841949	17.3460847751293	31.2342605726043	26.9973300891998	12.7597536250069	18.1193096450373	16.4423077269954	16.3249794338359	22.8343648481528	19.2306703002069
34	24.1904536888892	26.8538825040319	8.4609158569435	15.7990459937707	25.0839379232144	9.46434009868648	17.9303725272206	16.0554540119301	10.8780663355906	18.6483767739258	12.7703066438158	10.0789475928041
35	16.9617683353998	29.7144003090158	25.9917707605331	25.73274649715	43.9487154549047	22.4994659833576	15.1899448701883	24.1581581804709	16.9627049961925	12.5743921285694	11.4200316122017	22.6671097386359
36	25.4360938853302	32.7328259515178	14.880229424726	36.8669512438124	47.1439325515257	18.9618886578858	23.3198309518071	26.9030226711587	8.49545399724892	18.8143288931866	21.4393536429515	14.4146594560489
37	11.3391349306419	34.2050232716797	29.6482582635497	25.4906845993411	38.9819982403716	45.7911924942921	7.40251526287887	23.0843504486168	19.1578774795467	18.4793719315609	25.222505550592	23.4050733692874
38	22.3576003074257	27.0733966552532	22.7478077676262	30.9078797053259	31.0113340276626	33.2876168254653	16.7061294298289	17.4560676347237	20.7754133860565	15.1071219988957	24.691214314943	15.1924226587484
39	15.4919026640089	32.2545005641447	11.4554723481161	23.0609672364027	43.3210537854104	41.7306049702862	15.8947696346259	26.6512725467207	14.7577625044854	14.8328897019749	22.5869502600274	10.1384881315354
40	25.4377421730083	35.3122449335849	33.0554334306017	33.6364219255583	54.5367577239109	49.4095040110353	17.0352084977873	24.9692304859693	24.6946385670701	22.7640382561509	18.7464593395756	20.3582574389575
41	18.9420146076324	35.6420912607091	18.4849536852518	20.9644768884741	26.6800193615321	12.5552578167078	12.8964583739279	23.9310277366163	14.9580834064482	12.4240320913050	22.6418387892512	19.8352614051854
42	14.8299040109961	27.6469207616649	23.3997696229334	21.8333313361957	33.3039355187809	25.4625995762574	12.9449851312049	16.6123798966313	9.16279355443178	11.8508018617102	25.9792725126889	18.0120791429759
43	23.0727312085921	9.32996635418778	22.4183428880806	21.7199948817186	30.8657487507392	20.7572041263208	5.19563594443838	8.0260514890617	11.6901534171887	13.5635678513145	11.9501261922231	17.3493625254963
44	24.1152166573997	26.2695907948227	16.4036677601207	24.7386824625181	32.7361284833359	32.6080181777408	15.9674241767444	13.4047138491043	14.6770998104344	20.1298234390842	19.9309492285147	23.1413446084562
45	4.45702555620136	7.13901042679171	14.6996216485053	27.7488150289803	13.1029517535349	7.12857985810394	6.20524041777417	14.8058741148735	10.7291907346960	3.41370610320848	12.5918291970884	3.50628772118707
46	20.9404192883635	19.8454822458237	4.65572009648515	24.8707359255901	31.467934610323	14.2188592329120	11.3728601753074	18.6570226823923	11.1932107855745	16.2979052522335	31.5552526666461	14.5303376412633
47	26.5635006826015	17.8924337342798	5.69397238597624	30.8203883384517	35.8362210367819	19.7206012675587	12.3675195415326	13.3031735861979	11.6516387717600	19.6288031974857	24.3233185931443	6.49707633022713
48	24.1188687899848	36.9748292118753	33.9333738774324	21.7012288304703	53.9601909197395	31.868880801712	14.5183452321498	32.619121019209	22.6075387274517	11.1098173872611	24.4932886937754	27.3519392218197
49	16.0346696813681	29.1633546890169	7.51988393976065	30.7391822398769	39.2699183248098	32.2343045395831	20.0884153002925	13.7229859874572	15.4382893891851	16.2633249261134	29.8201091170133	19.5809374706621
50	24.7052564528877	40.0941555094259	31.3372983470425	27.4777437857335	29.7857427200880	41.0286941324094	14.0029868096311	13.8912348852748	13.6712158833944	16.7406423375303	31.4067983910628	27.3601448458833
51	12.0405427426710	27.5011529268072	34.081307008107	25.5139585555905	32.947518993385	43.2887674253563	13.5860897555160	23.3016918294984	21.3369747450050	9.50326518443735	17.9222655243135	17.5805404590236
52	12.6159750241722	13.1525833952563	0	11.1419179242754	18.8417965781011	11.4684575803274	4.80365504745408	7.31421109414319	12.6085061912540	12.4219973528921	15.4847297158944	3.2747682717556
53	20.0661318149775	26.1717865552076	14.7209089002332	32.6735292199290	30.4340804261931	24.115408299807	11.4631533865652	17.3273508920410	18.2609365418399	20.6447144291198	14.5528634197769	5.10915804683276
54	19.5953981023092	36.7504388702685	15.0885971661308	27.3120557712439	29.4853654520881	21.6688470206650	16.0458905615839	20.0507048664649	10.1635853901126	23.5533134926579	28.5506014714592	20.8497592033569
55	12.545526460731	29.0620153057588	29.1270228733502	18.0562016843867	41.2289582034106	29.7269759013583	16.9192603001431	18.5371708408649	16.7152684454058	17.3623177122586	23.5416105755493	22.2706872986223
56	7.12564699368296	10.5219924086701	24.1440799254558	18.4478144624888	36.0664312158035	27.4213547525856	9.57655774582154	12.2977735656067	5.15309460126766	12.7129606197681	18.0865465480127	15.3077567385513
57	15.7727258210167	26.1578191411395	22.3726505220837	22.4760467598701	31.9396343132839	21.4433676217793	14.6185907748207	13.8272075138687	18.5902500068407	17.6122909040364	11.2056783233245	17.5408304942018
58	23.9061445394973	31.0647823696221	26.2078069353738	34.5004920860971	45.6383100482324	42.8058128251748	19.1767658569550	17.0099056981332	14.0075780337861	15.1296072308192	36.5436677743221	26.0256677822479
59	21.3738370881212	26.8806768276565	0.383648276345617	32.4375064702958	22.9661180195034	23.0317941792478	21.3676657763138	21.875869008514	9.62298718857553	17.6344698766927	16.2269446703892	11.6717550675161
60	14.5193244153753	11.4630922222663	9.17729654812446	22.4494631136018	23.5265918004825	15.9541801531395	15.0763134792855	7.55939030181572	3.32532053641308	10.3696671283092	25.8571591625103	16.0621063815808
61	36.9701476274353	38.3806534524622	33.9248911751863	35.5012688618882	43.182276747247	43.4741858669653	17.3048449376722	31.2967820395989	26.4273327479530	30.1905798361954	34.3585190486243	28.9342948665455
62	18.8570297719130	28.5393673120022	11.8881304870285	22.4081032654467	14.4354908041945	30.5109918995333	5.15307049676241	16.0468719308368	10.9037849284919	4.37237445567399	25.1454390526330	16.9875980116482
63	24.0523440071632	11.3487532706848	15.9213401541222	23.3299613212696	20.0999275597713	6.52708741871634	18.3742704037709	16.7702322868007	0.29634913803004	20.0703743344723	12.8019906974965	15.1000674186039
64	12.62383608885	13.4084965447946	9.07972354631696	29.9478642910107	37.0446307056837	9.73046450317147	12.7762732735793	12.7399970822760	6.2976295904328	0.630503113135717	8.30250968540519	7.39454267936633
65	16.8172452797122	28.7417782981031	22.3272618226682	32.6232258920715	42.3232626351004	29.7981793689925	11.7628353514696	11.4785506420596	19.4841528227105	14.1274629902684	22.5417667679198	4.38325275806718
66	36.6400215035148	60.9388770784373	33.8638511025872	53.1341120051076	61.0557971533952	58.1165585351101	27.4639271213749	37.4880703556205	28.5267814864277	27.578455331239	46.7874034960746	28.8829807346383
67	6.24847935871181	32.8957113123224	17.9222149908604	30.9598695117428	35.2811300773827	19.8368541904094	14.0690223369112	17.6313016287441	13.3085936195145	13.3544859204972	26.7203149260346	14.4792567934316
68	28.7140114910681	23.2382857760607	19.3046153824578	38.7219909679367	40.7701994128442	21.7183511347771	15.7491830934601	23.0767200050252	14.0013707805991	9.78487081682421	20.5269234289483	11.1532641980433
69	24.2464021676071	25.6261728885775	21.2020002705946	19.4064347113980	36.4483641840028	34.6816332638217	18.9820368055160	18.4312071290814	17.2297980644584	14.5355943879888	18.1936835475389	21.8170426180158
70	9.1268068835794	16.3981324211163	19.8612234095070	29.808824064518	36.7455005822663	28.0825311932001	9.67834893484833	21.9426299393871	15.1639405254478	19.2313056022457	13.3809476032795	19.6345176115762
71	12.2145883412104	17.7242247935794	13.7214076289353	19.1952325852707	28.1803589427528	21.9694249516837	7.84123949732818	15.5570710706096	11.5515004476011	6.99041380976214	14.5171210260979	7.87756712259694
72	17.1553126822389	34.4000070612156	11.3258630499067	28.4565408648945	30.0776098109974	26.9741264762405	13.4061032232521	20.1555621501369	18.3781420725965	14.9725161265086	15.9516763943835	16.2186674220689
73	17.3321526823674	30.136112131486	28.3496539277713	29.5074249202911	35.4873569242374	36.1578698193128	15.1386403411003	15.4434411592422	21.4352298982516	16.4103670590832	19.5211340356488	9.30751886620885
74	25.6214034596561	27.4228719257692	27.4063837050954	18.9335461265578	34.8603251172212	49.7297581779176	18.5411880194314	18.5389550977561	20.7902383756428	21.0995329840611	29.5798789194275	29.5615950805121
75	12.9033668949796	20.1167715383454	22.2995546320307	30.3382166375069	31.7213195423154	37.0657415973997	12.0652101864790	22.3394588225773	14.0439868407738	12.8046996869309	21.8988335611392	11.7996375956844
76	13.7022898192272	11.6118787987924	30.5389667532074	17.9600803837342	34.3506475867564	14.9689099311999	11.6605108568877	14.3143930950374	5.25532267553953	15.9047225424193	9.01544553519931	17.9439607538936
77	17.2147820572452	24.6728993701647	20.6589467554871	16.5812362792680	18.7690082848932	32.2951486556203	11.5013863332303	21.2771002539672	20.6920142054947	10.1210995077936	26.6474028289899	4.35125218965473
78	22.9766172990930	14.0089575091001	19.0104906270004	25.8057977365010	35.4872425750486	29.5240169632820	10.3538262963209	14.1354633407535	11.4306175350814	15.0266192157656	26.7110841366092	13.6749713310855
79	26.1452911792264	28.5674584804736	14.5798069839057	19.5863139456829	35.8974656315462	36.5781272523492	16.8681159530341	19.0588434914599	23.0763627581520	15.7196400874982	20.8093261849435	15.5373113232536
80	25.4920280380023	41.0714366217027	17.5994736888042	25.1388859354738	47.3602734973616	23.6644277003144	19.5033345916071	27.5683979265656	9.24828693568253	16.8476193935503	27.5439098676933	13.8517225691885
81	12.0637832547489	24.7060020140653	21.8057151041351	11.4139397246274	24.2087136217358	29.0909108581225	14.3054619905895	19.3528869588585	12.6118254447470	15.6175720296582	7.1892278269034	9.19450350477545
82	24.3759038863105	19.4632007187514	10.5980081775909	31.2787584133687	32.0339831123357	19.0868029415372	20.7845669832238	14.8290460820549	7.66818692400602	15.804124542724	16.2312945367474	9.1218383253835
83	30.8374636674631	41.2007448431446	23.0373810091545	29.9098909973997	32.4301662707665	28.4902793318814	18.24433403907	24.6262526616056	14.9294391334432	20.1200389359222	29.2052895631303	30.1054477821835
84	39.156421359776	40.9321694629301	14.9468873929359	43.3132285640767	34.9207786734229	20.3294103689043	19.7562528786431	22.9698696017564	20.3401241893426	21.1875828015473	29.3186196300324	17.1331225264858
85	17.6147185166737	21.4937962738624	21.8948080712287	12.8298582504789	20.8642949226832	17.2466262766657	12.3637760127593	13.5394473138388	4.30277973161081	14.7599852350045	23.7922472414445	15.2702744109572
86	19.2487063506911	17.5005784227487	12.1250807210463	14.7266614257754	33.446988455192	9.32538988174403	15.8604640866042	13.9495153468112	3.88333676665882	14.9538151923875	22.7479186496623	18.6520823052838
87	28.4031616477600	36.5732552197276	30.7575055122369	46.1067202409307	34.5992839734426	26.9540361790612	14.9128812002679	24.7705700140603	13.6271332735794	23.7223820293694	15.9433681131306	17.3522672406905
88	23.7076955305281	29.4050313773395	21.1505744791902	31.2551575664016	57.067459827475	45.4010265358562	17.3604855894066	20.5098026768319	23.6804600127301	18.3004695015928	25.2536116512078	33.6157750404559
89	27.3819301170048	41.1775101779991	37.7743764317689	22.9877141277548	48.7429363700235	31.8173681446967	15.4442440209043	23.9619428193315	16.7801695067665	16.8877845893386	30.7339114195225	21.5046802064098
90	18.6640500842613	25.8133338303958	16.8839598198042	12.9798359918555	39.5485103689256	23.9209562940395	15.3405392143426	22.6941291757413	17.5665388091852	16.6772500813677	16.6979865567195	16.2813240381173
91	19.2725348565742	23.0052696267516	14.6554856380025	21.4218316392477	25.8744967558211	6.14803279524781	14.8026531117896	9.87950834399886	0	12.3178537972955	8.27954861377541	5.07566349845052
92	18.6936486088947	18.3095821212790	8.78160698829791	24.1633376860373	18.6642207196690	16.8723825226379	12.5611611686312	13.6373938042934	6.39239460918621	15.9717090390599	1.13619008434256	9.9654141691719
93	41.6948446939225	49.4112473310245	38.1025934150506	57.4152924726592	51.7802935760869	35.8164057120197	29.9294501069878	38.4806800807557	19.8416396133757	34.1922965289104	32.3847720620289	22.4111534767258
94	27.1810365209631	31.826253826287	30.2358668040008	34.7314785993204	31.4011249410767	45.9386517700268	19.6547421751358	19.1306441895181	16.5632640045793	22.9078404857223	31.5607164057505	28.7744496849234
95	21.519389205551	26.5627817180655	18.8013968505303	17.3103678644946	28.7746902221338	36.2469951463695	14.9504803281729	19.0706524122249	17.5955762646947	12.2587250947882	16.4646406639800	25.5298006469148
96	19.1991812653944	29.8403157862149	14.7175888253758	26.8007092803824	35.18906200563	14.4077276770990	8.23597573326244	19.9262084445655	6.23629839879242	15.2084486126850	23.4553658112354	15.8419486980105
97	24.5895285028468	26.5578053930819	14.9002461866286	26.9440384249000	17.7772473366678	22.4721050475130	14.0894862099353	4.04784090931401	15.4544262298632	12.0620909760628	24.1155973477604	14.2402260934685
98	25.0692220010309	38.050892502761	42.8273510588892	32.0846557569352	54.494100760951	43.6834978643691	28.3803700906470	25.4247047367517	25.4245159376271	21.5779660589444	39.3189020621714	30.1276801266173
99	23.8096069340801	23.7360587643497	12.0428866539366	26.3022491253654	34.8788809201962	13.0841718470264	11.8668992163593	12.5438774323142	15.9685666487579	18.2812286212487	19.0999299748123	21.3048861708093
100	21.0622299028800	32.6549410444137	28.9383568436207	30.0041607169908	37.9218318941723	39.0598411651421	9.06624420573913	32.0238000383935	26.5990187975778	22.1239385333725	20.9837673691320	22.5389376565643
101	22.8802648009281	29.5382887087914	24.1509372184276	26.6720868642144	38.5260257405087	35.2664175728031	13.8660226713587	19.4239478073407	15.325687862018	19.7854388995723	25.4335466349145	26.9689539199943
102	12.8783505838407	12.3487749251345	13.8350574584816	17.1926453401475	14.2540197108899	27.5813833176361	10.4546579039188	17.2295044655274	8.91144607864929	13.9816911250671	7.42572558871084	15.5196727246429
103	13.0657833927364	12.5752369422423	15.1680548143488	16.0784800356173	23.1941595219844	11.150375743228	13.5079850095386	18.9936409105586	9.63573254562084	12.6045256371124	16.1348475590850	3.0253379222674
104	15.5379933472828	24.1662537644934	16.2261678910244	12.7707395675678	14.7253162324666	16.6576037791776	12.7211676678284	25.2433723663392	18.3233388263912	8.22999321528594	19.1929154240517	16.2677108103010
105	11.2740086237838	28.191258055093	11.4743649607978	24.944924311368	40.0024845633689	28.0950567315051	13.4453439876851	25.7255117192425	17.4992574804567	15.9352212992310	21.1900412697877	18.8242184481358
106	14.8051892547240	20.8900422279813	9.01617289425139	13.9525515308032	18.5048782233603	16.5309024662112	6.88708850675725	12.5276576412521	9.1140756740538	15.3951158052882	19.4524678443616	7.08104586318334
107	15.9900074328209	31.4625089683463	20.5090605275899	34.2679249401925	36.3692462897402	27.4907705802207	11.8794072438271	22.3673631502325	15.7566353092277	15.9972917862951	23.8796749721171	21.4380024062115
108	13.7138848297413	16.2783721891540	17.5242120421395	27.3822704010031	25.3487190454068	17.177146452589	9.67856102412035	4.52740516123357	8.33507354082837	12.1978879252679	13.3492866536390	19.4662438184233
109	8.56949643583367	21.2572224110985	5.84112740391617	23.1226328091501	31.5739213090587	15.6122427035396	13.1527076006495	18.7473832697615	11.4534232686749	12.2498153424543	15.2964074492901	7.68701875685576
110	26.5691693346762	25.9513613693015	25.7912906353608	28.2352182565789	48.2968208849915	27.1370323429842	10.2102236695652	23.278948977154	19.0679803398537	19.5946339516122	16.5011542577749	20.2029934365952
111	26.8258556932734	41.4753318214007	19.7119873613767	19.0572446545632	55.8319099445152	47.9038596775642	16.5594929539073	19.2791067252849	22.3164513263305	18.6677760080012	22.0024959316283	28.4071347109045
112	14.5453010126579	20.9753312602264	9.06789225862569	23.7001932759307	42.0849010782977	36.0246740086062	13.4129667086942	9.7955201654541	17.6022930257072	5.98807760679808	16.9990240747516	19.1524684587606
113	13.5683892647859	19.3128063967196	19.1781101570511	26.131110092139	15.9869604342323	29.4067517571747	11.4340192069104	11.0200762810835	10.4250484342696	8.1916377296136	21.5126389905599	11.6341737106668
114	17.6552011659769	39.5233326476906	38.7054222122565	43.2624659998997	47.2176306898164	45.7801012499196	20.4514876558191	23.0276141397073	23.3288364733246	12.5228965157867	26.2001801678621	15.9232401207053
115	18.5118920193245	24.3982027212004	13.1602669788234	22.0320692775198	26.4287458961892	24.7464442247437	6.88393110678977	15.9144828542521	9.99146562760336	19.6949058446644	15.2649794252108	12.8748735990578
116	20.7664787596557	0	11.2378430613945	17.0285084337510	12.6906360480841	2.69862672790123	8.62876468506487	8.94356840003319	12.8775627438091	11.9463846047903	15.1423513141694	2.23230808820536
117	8.69303572522655	0.58421332177932	16.8803336207258	12.3857882955249	16.8154255010649	8.8300605944048	0	6.44480373009326	8.73511986419796	2.74888516427658	5.10546274331327	8.732793151839
118	15.2964284563472	24.2330705021113	10.3307051639256	26.4390365707012	37.2626533682774	18.1794245479867	14.4946073995993	13.3012903910383	12.4819998214977	20.1054278052662	31.2426847074274	19.6863519183891
119	25.0540432010185	41.6047245995302	24.5853411465114	38.4324340989156	43.071238664402	48.2287315623948	19.7758066444683	21.4564016146092	26.7429076869765	18.9859693511608	26.0921485576924	22.3021188301522
120	19.0233934428785	25.9504744053976	33.7062261456016	36.9481731065962	60.9163944052345	22.4589799930385	14.5170840241531	21.3702613692359	19.9473700202099	17.4911237702501	33.4525952342560	25.0046901238024
121	24.7717746986415	22.1665297112458	21.9169541013663	24.9371768841040	37.8515405132251	27.6048721694642	10.4969700679104	21.0650593068356	15.7762737743744	19.1028137218109	29.4555212165419	18.2079697880882
122	25.7962154239754	26.1116014296435	22.1574653257419	21.3199894947723	39.7110412563321	33.5398871441761	14.3547846944986	14.0706817609099	11.8682775322699	15.9404517978740	22.1030121658532	24.4022872277446
123	15.2858600686680	22.6206223594699	29.1009955557697	12.0169213901086	40.2313150212331	28.1696782559303	12.4054426819936	23.0199732440912	19.6482697163916	12.8074996836837	19.3628476242562	24.5131866242296
124	15.1336426482316	15.1569252261516	24.8644991864818	27.9304358239300	37.2026467688619	20.8104146175284	14.5950605003983	17.4117445557503	16.1717142001134	11.8497705014876	16.7435303063557	16.0205771249417
125	19.8686755299103	28.4854784434034	22.0503223852201	25.2610903797078	39.2850243664469	36.555558410767	11.8333990248384	15.9588854111688	14.7043733721351	13.5422964068055	21.2657501289933	24.3618107429414
126	22.4065654239099	36.3016043164328	24.0746396173280	16.6755591954136	38.2208914703547	43.2015703151834	16.2030394421896	16.8579269443348	15.7833972830871	18.3235797642649	19.4105355438264	14.3648841653316
127	15.3348606576557	13.4330314363224	23.343578415711	28.7526997980649	36.2676004595363	26.1522158679373	15.5060042770134	21.4375419442688	16.9661015795571	15.5568631183206	29.3603095958131	20.9860718040478
128	24.0669430173455	33.3160125157442	14.5279570936144	28.5695548165762	55.4976087743069	39.2736971204444	12.5204136713277	16.9769175950271	18.8029407570636	12.5557879141016	11.0989397075373	15.5667438522583
129	17.1121366557415	13.5348971006060	16.5397545583117	3.0907038942076	20.616288843394	23.7039583938416	9.0757422390871	6.0753452387694	15.7906022373031	7.01193683259464	6.798098237731	5.326906266871
130	32.066654662352	19.8588639275498	11.3522356044806	20.1787491629795	25.4252172605797	11.9181838713425	12.5955597743526	11.0757089731700	12.2328977646526	12.5494163417511	19.8779061487033	14.2746086776383
131	25.5059760633629	39.3245333054215	33.0614044666142	31.9517002331615	40.5949512142025	31.7876062806964	12.7032482143855	23.4307874503204	19.7814146042524	22.3687844567995	26.7731899301394	21.3127516404047
132	24.3443370139238	32.1039274492736	34.609328062844	31.6525919660590	39.4814036570276	27.3105942655952	23.4291470299568	17.293126067767	21.4495169980181	21.1744170101525	29.4980285727655	21.3124750518093
133	11.7197296142380	30.4221787003482	13.5749327046008	32.9489899852579	29.8968026403886	26.766477061201	11.3388230402757	21.2464376633002	22.0830947487342	15.7298145746824	24.7254602645901	9.95422498156167
134	20.5192099026286	37.3405385139722	18.1120691436441	13.1114144812433	26.3256964787348	18.9613036988948	15.6561346401629	24.5540728961556	0.656873940059773	18.9596397391392	17.4970941652149	17.6680065309423
135	10.0233370852156	23.6146040570798	16.7834608390201	16.4381023798278	28.7823229484483	21.5586630840619	8.6461938800066	15.1847927079396	19.1510588919524	10.3533919159041	14.9172296776202	20.2871001563868
136	12.6567936546505	8.63490104194555	15.9515962631428	18.7502703634159	14.1015718774977	10.0670668174783	10.3622193848960	10.0256176332344	13.3195493725836	16.4466187941677	14.5058782933314	10.3863304655519
137	22.331304760464	31.1715899895126	16.4006006599082	24.1424403843774	36.687360435834	34.3395779644872	11.8675717124811	20.5737004387793	22.8918381583393	17.0755495722948	29.6202022241099	9.48477366363292
138	26.6838955271457	42.708695079552	33.501250717534	44.6718308132332	44.8638489995714	38.0338020410876	12.7281872294081	21.8376942227501	19.0817864079286	21.1958571309187	29.6817780278777	28.6351457059735
139	32.0288241133975	35.6171126021742	22.0880367284766	35.2008038314808	31.9398436773914	30.0044897919418	19.6017328173832	24.1344753779765	16.6714978578984	15.0250008856802	27.7380091856357	21.1190726243744
140	20.3087227069981	15.7939817409567	25.1786995713579	18.0911985437748	22.9845461786485	30.4201748281354	9.96842574619664	15.3461179136384	17.8519071389154	14.4660828891928	15.6223344206628	12.5271915077144
141	30.4569405426781	42.8352283776867	34.5964742036585	31.0025951748599	51.3622373073425	38.0748202693995	21.2966216448983	25.7944115897861	26.1049753790223	20.5777249952426	26.6685711819852	27.5056414661595
142	25.7491505252124	32.4711961450852	4.37824539729621	29.3671947113801	22.7157521533521	11.3198347644855	13.1099948841497	18.7983620854955	16.4469697921077	24.4424125756204	24.8798333932880	9.76681123439297
143	11.7267583446507	8.39576983965127	13.8473131385692	17.9159882603028	7.05340431954184	14.8114160536996	8.16485659692584	10.5376981703510	10.2610106836313	9.3344953763582	8.14128910106933	9.87321814832743
144	26.2591321924453	31.053716038452	26.1184997159061	28.2655267040424	25.3252858160357	25.7970404175730	13.5002231516628	25.7547596398949	23.4978680837973	13.6860553844620	25.6774876011507	30.0686718261854
145	26.4137297562274	39.2645262382950	31.7245302228029	23.4945023222875	29.8891149980053	41.5214868982174	13.4331210158774	20.1679597511929	9.75915990342808	14.7291836733279	17.7398049732815	25.30225730318
146	26.8763831231722	33.3217408743163	27.6948957989289	32.5960049850448	45.8197432919176	32.3184506729386	14.8887112284484	20.5552863516466	10.1912740362428	19.8012082612510	29.0159005658864	16.821343852007
147	21.1630140521445	32.7257464506107	33.0154497623335	30.0478494225143	46.8405767933796	58.9620126419896	18.2426523602973	15.2623036246092	25.3584568145400	21.0044250903956	27.4106078388220	25.7466681435952
148	30.0447412209111	31.0964613378589	20.1833632247938	33.5055110550382	28.3992992431998	17.1353515181684	21.2040192019879	22.8708611512340	17.6816305411885	19.0373525604811	28.2617039695138	22.6022274211185
149	22.2869273366132	38.4675237186799	32.2255061739118	28.0693519707997	40.4207959906582	26.0001491186504	11.5619772327791	26.6024625456996	11.8630160442737	12.097819878331	24.3906065006726	17.8622616148254
150	17.2000633424779	14.5356230554085	17.0953582911626	19.6214170487831	16.8778269656422	23.4245875262653	10.0253767149275	17.2452996304816	10.5232354019966	13.2888689476509	21.7543572192503	15.7222245173243
151	22.6839266642890	14.7973065074468	12.3565477972075	16.0729355150343	26.742112417575	36.5369945657648	10.7030597133900	17.6617348193065	17.0508915270895	17.2056614304194	15.9402586669687	22.7346330824877
152	9.1347573047017	21.3278870338048	19.7651061634752	22.485243459704	26.587339561166	10.4833953379530	9.32050019282058	17.1067231672203	5.4843971322539	11.4851659112683	30.1675893927457	15.6514882391755
153	35.0962736317273	37.2911116557667	29.6269993280984	35.4358170502358	53.2530097666942	38.8293247786921	22.1572737898903	30.4632928552719	25.6308670531757	21.2795841115233	28.1789503997571	24.5370835449862
154	15.1610695554703	19.8714324165449	24.8736663396674	24.9665815092625	40.7581052870028	37.9352207833048	12.0554255661360	22.7121363379565	17.0580114154186	15.3300108945478	20.0376634638215	25.7675442532982
155	26.1258776312842	35.2487910346559	24.9237410844624	29.4738844160056	40.5418235813739	39.8394825130467	18.0354719925325	25.3914815019844	5.5865780611858	19.9904809836709	25.0395945718351	18.2111515485599
156	10.8620050169344	2.2341210866082	3.40968443717843	7.32559148265276	23.1379705310480	28.1563835476563	5.30188749809369	7.70390852083766	9.75537475570227	12.1060916217201	16.4944536035361	4.76861014275934
157	31.9858100883277	41.9179684793534	37.7221948585531	26.2908113353595	51.3048818667086	36.813358553966	16.8133225312816	28.3836115568942	22.9116240161693	12.270156066882	30.3144782044293	14.495306429817
158	19.0797193059477	13.3626058886590	24.4819444888829	21.6848625633553	25.1545259374016	22.9304798947532	13.6649997562556	9.14991932442355	12.9488029065169	11.2603334624834	21.9508115113314	15.1659691923886
159	23.5826398850031	23.8882235187	20.8040145012286	30.1649947743544	37.8872455482621	24.7525822034195	14.6184340716875	22.7278486231567	12.3814248574086	8.37339036789049	17.4814831881020	8.02425417511254
160	20.791131531476	34.8844108785608	29.0771934936171	27.0962070813812	38.9813031068049	40.6218550045809	11.7422731109461	22.1294056996041	28.945526150095	17.0813569788154	26.6948843644346	23.9589732614746
161	24.6609437654935	37.3231774197811	24.2941074790189	27.4057600001066	56.3569887989182	34.5051853844188	17.4017263411024	29.7184609857395	14.2077320193756	17.3342720884802	18.8417923377847	13.0542574878274
162	22.7275007020257	31.9806029714107	31.0307879806679	28.5011752397905	39.8786374082357	34.6985707434647	10.4293996900323	14.1257849364255	19.7369593234056	15.2819275436580	26.0188600686607	24.4807566430703
163	31.5008804300283	31.6366591858487	27.9268486817794	23.2297856721111	39.5251732975280	28.1380165999736	13.7756915571136	25.1339268354403	27.760068734916	22.4495029685979	26.3556812754453	17.4426196757271
164	25.6652804372367	53.1036192160629	22.3024027353419	39.7056445593367	39.6726691336006	37.6357261910048	17.8149524167067	15.0048708955529	20.1014376530352	23.5405364013914	31.9927549550699	27.4258104161358
165	12.5366317340734	1.11842850926722	18.3145599444671	17.6122350333422	24.0283377580873	12.2749779874891	9.10444643729004	16.9499971729646	0	8.3500815756086	7.44604331869658	10.2533370051858
166	21.8189897845971	31.8401424928793	22.9011247886512	28.0254354450671	50.0191888726372	32.7131931386744	13.5453305427119	21.9028936781888	15.1117347050542	17.0008433529314	29.1169734870903	22.0034269859238
167	16.8547758357252	30.5652769657700	6.80330734830268	18.8261794330618	41.0814945597850	31.9492073593892	13.6517078712720	19.1372950927841	13.8237492891272	13.7499601059531	27.8010064585575	10.3333033009029
168	21.7224078507403	29.717349121337	26.9948876558381	26.0730081701372	33.5754705997955	30.1999260590664	15.9203077582148	21.0031646475343	13.1679129021623	19.8133514477187	18.8955098222348	17.9498914631875
169	17.0975111099609	28.4538609667537	25.0299773890374	21.7799104873027	35.8140362809832	43.0142900565485	17.4358705860713	21.2448916510915	18.6951870788232	18.3829368516724	22.8332953177081	13.9203842624229
170	26.2590031324393	31.8981464103922	34.8520930618166	26.8939723414071	48.6799216713875	37.8413591355294	15.2929500754859	25.7457837438688	24.8382399991358	22.4739525130124	23.3964651171668	26.5095327720181
171	18.7058177959231	23.6391561171189	17.3929452036214	21.4825115982343	35.6216626758494	14.4793595481274	11.9899730768675	13.5843878439507	13.4661119614646	14.6455544780870	15.6051823989772	11.6126492695469
172	20.8630316622818	34.1503654194955	33.5712566442571	25.8079874070232	47.8993479077292	40.208775672975	16.0473301048297	16.5433789071284	18.4075405600191	15.7079368540393	37.240429628392	21.9123153669159
173	14.7061643088878	20.2527752461186	15.3327695359163	22.1261053317707	25.1113224831764	18.4871707061955	8.54709903560912	17.6546082306410	8.27553654373204	7.14603765592282	14.6690113582033	0.710965656297317
174	28.3827179547464	31.647230559909	16.4040519315785	42.0513335451589	36.9020132637617	31.4805924276263	22.5099041115029	23.3712007026853	15.9935983634671	19.1982076785846	28.5817213417052	22.43361125482
175	16.2684048497356	25.8615508614878	22.1446633065598	7.92347156612109	34.9293454787317	27.3069785514886	9.99002291661182	11.9669063982861	16.6779027221257	13.7405134038063	19.5236525445766	20.8756603527091
176	23.2070085891055	24.5517860225766	16.9937018199224	35.4076968303063	40.3062365006016	18.7128915719716	18.1372361491508	25.0668260323331	9.13686287412813	21.4977300792931	25.0433828842905	21.7261532784917
177	21.9093221672387	33.7436125855824	18.8054265683212	36.8571130870079	32.0271572641552	27.0577253222412	14.9081213291174	14.3371253884993	10.8578880687170	19.3277781235571	20.7221213730301	22.8199628593165
178	27.9465924718491	39.2988413583442	31.7430091275767	30.0940663962745	48.3248794276068	41.4034936448185	11.3139276065418	22.5145354904955	23.2406030675526	16.0371978781714	32.5201623862141	21.2508376237108
179	8.94942963245112	15.1090524928982	11.6420583029292	12.5549759869239	21.1153845095689	23.5451685601179	6.45274095640044	15.2512515080750	0	11.0601906542502	11.1734635821568	14.1267164811618
180	16.9548744673585	26.3996513312623	10.6693292940688	21.1022849438818	49.0028703716308	23.9734169156019	10.1256774073826	10.9878369527659	9.55862029837177	15.6076107453442	8.7704865570524	20.8559705579366
181	16.4689307679476	24.8842877718301	19.7236359606125	38.2402712356656	18.73680441434	25.3438573026779	11.0519935017114	23.14285951537	13.4784453181426	15.9663284028129	15.1297138153056	19.3470962412019
182	23.5343681010303	34.0984927545829	17.8771757156572	35.4592652530279	39.4576718363384	30.2748353169699	16.7444132526031	21.0628205375835	14.7676814205335	25.9381572652268	28.4151622971219	22.067377098256
183	19.8583014540557	25.6379336914786	22.2855609635158	28.8187955369902	32.111521633787	28.9237342212796	9.06248212590437	10.0069238392285	3.45990141770012	14.0695150665277	23.5648963365733	29.4394478460324
184	18.5495093747941	18.5568905964822	17.5081000141739	31.7440785377176	33.6369268494919	16.8823168049092	10.9161206156597	15.0708269953519	9.67179552377734	13.2672041279094	24.2939267943968	3.75198075677395
185	17.5622426028219	39.8804927306311	46.2374218314875	32.0516169904833	48.148142964602	38.011211660145	14.5993319996197	26.2716393741042	28.5995117608997	21.6489539129335	31.8389894218483	23.2364639603941
186	26.1597510253504	43.922673672855	38.4078650560616	21.1717304189466	55.5763044910805	42.8440895866738	22.1093463031706	28.9344861463461	18.7571955523883	21.1577404503173	31.3955600164278	25.8520127235631
187	19.1420315199604	26.7323251473993	13.4450538850911	32.3439357434644	17.2784299606627	9.18301244115329	16.1896465186742	13.5472113155859	11.8652201160732	13.3411841708973	16.4688996673805	10.0049221261978
188	22.1645233442489	23.9117427306125	28.1522919023182	27.1628774928172	35.4041323151913	32.8741741652345	14.9403428184212	16.5407841876538	19.6098463190857	26.9018454999194	20.4672708384168	22.5510352023457
189	23.7727428249498	22.0786536757095	17.6409116210836	22.3149724045728	24.977621938815	19.0578919891429	6.78282792922446	16.3917805057968	17.7652824039774	8.42027598393492	21.4721060687097	15.4303310108615
190	8.21824911357468	14.1887139497761	21.6757735294654	21.0282104593026	23.2829142518663	21.7855470754755	10.3873136057862	12.8263476374242	10.6091208578235	9.14223714197951	22.7654708183673	18.2448132507654
191	4.68367690855795	13.2689834614126	16.2325156609106	13.3782774580532	33.192994369192	14.8239684400506	4.82092111724915	16.7660669269649	17.8924367982623	10.9085510742737	15.7880289188835	12.2938657110348
192	21.4248275528952	23.719212360517	21.5141144947525	24.8924313583558	40.4064189953341	29.3229387254906	11.8040707652913	28.3660858202051	21.6330259345213	16.7401681703731	30.3039864389699	22.2099638944242
193	18.7802588707451	25.3713192779511	22.9335625470958	24.9045103700918	33.9653569307409	37.3841661307226	16.1075922251094	14.5948321172000	11.3866702892804	11.7607061472951	30.7555775967307	24.8048623370679
194	11.0917939316880	24.5520481692130	17.1472478756737	13.7128947354390	27.5325229578562	30.6293841251423	14.4216252746987	18.4246429246191	10.0531861435239	14.2776310439803	12.8678986146765	22.1369336952409
195	15.2380977230133	21.4971769477461	24.6068697037549	22.8210845230597	29.6152136571266	39.8402071575254	9.09132970409144	16.8406672408299	16.6822000575228	18.010408119877	21.2969437404209	14.2969442276229
196	16.5980908630839	3.50205307957728	7.71066023229014	16.5015148584172	11.74160946847	11.5772377511906	7.60538632016442	7.01397978915138	2.00868753568871	10.3069769797775	2.97079202073406	5.81880754117912
197	25.1745829853685	23.5173098152792	27.1666063369015	16.9215514657317	37.4551970636261	23.3113977905373	10.5650899185973	10.2849465567662	20.5170150281755	13.7170095729375	17.6038571890283	22.5010263222880
198	20.0033041553442	23.7301004295263	18.1759647007703	25.4795306229899	32.9753697327885	39.4435464211753	14.1307695507059	20.4614525200195	22.9910970709854	9.5346355394881	23.8064227413433	21.4336474861886
199	10.8590600019899	2.30757835246419	2.44843766808353	32.8048406731721	9.03131358128387	19.0518551651297	8.78190446539353	11.3596837359461	0	14.3100657313664	13.1256672205827	14.4073034769618
200	11.2730032046689	21.3765640825871	22.3889541088656	20.3898826000914	23.6038266623091	22.3280872562652	12.8053162456403	17.1018969032032	12.6267641687488	9.91270165741595	20.0456861830707	15.377962907976
