# Supplementary material for: Simulated data from a genotype-to-phenotype crop growth model for pepper
Source: Data Brief. 2021 May 11;36:107119. doi: 10.1016/j.dib.2021.107119 (PMC8165395; doi:10.1016/j.dib.2021.107119)
Supplement: Supplementary file 1 [file mmc1.zip › Full 100 GxE datasets/100 -- h2 = 0.5/1229868070 200 0.64 0.48 0.64 0.95 0.8 11 GxEyield.csv]

	NL1-15	NL1-20	NL1-25	NL5-15	NL5-20	NL5-25	SP1-15	SP1-20	SP1-25	SP5-15	SP5-20	SP5-25
1	26.437149529053	37.794357983988	37.8283317679387	28.6554818198511	30.6198663014129	33.2231591328993	19.1145946195836	20.5399940891935	27.401121950076	16.9657675283751	36.5069851582283	22.9154899146285
2	17.0754321932526	30.9966799556844	26.1734382241428	28.3193886034207	40.6785064513052	35.1835954995247	11.4888903665313	22.6822646067621	27.4949586780952	18.4954365362725	24.9307199010898	11.8578519702440
3	32.7685491848877	26.7993279109717	17.0375959584985	34.1328003256046	29.7659512759609	20.6339121558093	17.4555824636748	24.6101969628204	13.4020907413569	23.2023296781096	12.6517507071254	17.2575959220053
4	17.4381109694504	21.4533368755885	14.8380808849082	29.1308274845758	29.6802909271646	10.0429140901891	9.6386684011973	15.0020497389062	7.31771910561613	9.18064510074488	16.8883066090780	12.2874971342830
5	26.8049293066736	32.0952036977797	18.7870385169642	32.4772716089851	27.2566519430165	25.8513915440835	15.7902367861697	20.5596756427623	12.9887346315168	15.8933201406137	21.6622522447233	3.01857719211553
6	11.1583192398064	33.8783431661885	24.2110251682737	27.4819214591316	37.3055024293679	38.543912181044	22.2467719713595	19.8402454051649	11.9833092271261	18.1234719096786	16.0228721754561	14.4245518183329
7	27.0275660192211	20.9882002452692	39.8738737400735	35.3913947004102	33.4186398311611	46.9005003364978	16.9224239505856	22.8984658465937	17.5409891637651	19.4839981444992	26.2467804816772	24.5226127614769
8	27.6544915109774	15.1047042818054	15.0856328162167	20.1396078591415	31.6185163885996	17.707454968869	16.6160930143908	22.3677073184234	22.0725536569201	13.057130672289	25.1201494030974	27.5892647604291
9	10.1247839843302	7.24368269016545	12.3906327106442	15.1500589009639	5.12608827739119	6.80933704057577	9.944185909672	8.37590481195876	15.2181652070602	17.0882486781629	19.0491203108277	21.6449807588143
10	9.53145626950055	27.3566534571803	23.3643189952569	15.0741804137191	31.2145663777117	33.4091463398495	11.5759853156344	19.2706691033199	13.506283108127	8.7669664025748	18.8428234657858	16.0283973750279
11	27.0275034905591	27.4994655887093	24.2688378624764	21.9900323657438	34.1402084631862	30.4978598383279	15.2995860742601	26.7202471946519	16.7027727531789	10.2406079756235	21.4508459971920	15.0088261188596
12	16.6393615383596	27.5877889532833	13.8501305290478	27.4531874726385	37.9384166760954	14.8635437520716	16.9880113101172	16.9970001462176	14.6375310723022	20.8762020143913	21.7188887937307	13.4002373989296
13	15.9038372428885	18.6445280814742	13.6292337163026	11.3469869798471	11.6217352869991	16.9394760034097	5.50117346429674	18.0444427435826	10.4303019723343	15.3143733344902	6.85877524152477	14.9648938522672
14	10.6754011159426	14.8275454242969	11.0523416596793	14.429700147156	19.1591719442115	20.5670950314796	6.50062341635564	14.2943206865189	18.3478446124224	11.9437803945459	20.3858364552257	18.4315853810354
15	26.6250648168786	30.6942077029271	16.6954293940711	44.5569012785324	22.8161315130664	23.4665404992888	12.4861053763004	15.3980581974284	20.8794171941167	17.1588120053537	21.4607133041614	16.9515959832423
16	21.17135022993	31.8762734913981	27.3403139696671	19.4887079180980	46.4370823915731	8.00544318244789	14.5919896106479	22.2772210900857	15.8453459414272	14.2303600623427	31.1717126825206	15.0569875472913
17	17.9824902911802	29.9858313739506	24.3138461950964	28.4667244408372	33.5116542833031	12.6281148647671	13.6320680117153	12.9018348948898	1.76442948911632	12.9674547079687	18.5187360967591	21.4664007756415
18	18.6881045524028	25.316963449883	28.4552735253973	32.3708600811329	25.1538669836633	25.3284844508825	11.5630240547173	18.5686591934452	5.65536183997025	18.6565761015358	26.1480021932172	9.26233726566088
19	33.9753003882361	41.0172996227553	41.6410321115724	31.9567207524676	52.1344821379367	58.8709700168029	17.4305407160581	22.5479029353495	28.6709910210211	18.9887192251227	23.4322900776216	30.2195209493784
20	17.5915984547916	26.8175033424976	29.013481052775	33.8670577075856	35.7611376325979	42.2238516324442	14.3806208652937	20.3145751662498	21.3993840990446	21.3556316081862	26.7492763001183	16.0305981418092
21	2.54165669942427	17.9298192482082	9.38570543079808	15.9159721530743	39.2809616459663	29.9688770208707	10.6211426420380	16.7249569709641	16.3138512521859	6.26692269412123	30.1972112253346	7.79715474081712
22	16.2651362247646	34.4868105104698	23.3847505722367	22.8851131724444	23.8160965763281	31.8355585433863	14.0492667079879	19.4640923904266	7.68946817640547	11.5374068496970	21.2656620179569	17.8808173029984
23	25.1089201056881	17.5114063995970	12.8745644490223	17.5822793455575	23.3537469101429	25.2078759076527	12.0434543609583	15.7167400118925	11.3607130003540	13.1208938622767	11.7551392159928	12.4462767247987
24	12.1275997153402	23.9069077501667	12.8857873392467	24.7981711875167	28.8179352732812	22.7799836645785	10.8880791381406	11.1234983116117	5.14945355001368	22.1305765060341	27.0848289864242	0
25	24.4042288597110	20.2682118502581	22.5170488510013	20.7341361661905	37.1880195354157	35.277244287723	17.4084865896722	14.524598469785	21.4326730900485	11.0324276866452	18.6330416486303	23.4469705148894
26	26.4042915068634	33.9658945823477	34.8055514826257	24.9184015230937	45.1498533995341	24.9807777274942	18.1258463795646	17.8363704217763	11.2047042014520	13.0749592912953	26.3011973426938	15.3871774098653
27	11.6697183251765	11.8164576646878	6.53237523487665	12.6540713081477	28.5165502569242	30.8828400881664	11.5288088334981	8.90099917002256	11.8798870347234	13.0588723850913	10.7793494694999	4.35155216557596
28	23.8237725498724	19.0306786123676	22.4307459131205	26.0215349228756	21.0786384993428	27.8840374778824	9.36059291269965	16.7611267603792	6.01764543371306	20.6549219619397	22.9320504194629	15.1134794020838
29	25.1664354751671	56.9687840526496	31.8544938373927	35.0136544397064	54.9933765174637	36.1046953738693	15.0922685387497	29.9660591052226	18.8334816415444	24.9323900019836	37.1389179383029	32.6757133751023
30	12.3985630745535	12.6934820779904	9.3757377920973	15.0316414675801	15.3588967092328	4.54114881867737	5.8394392001845	17.4821219860771	3.09850147808898	11.5530406795437	12.6113721778193	17.3035712229623
31	30.1527907056993	23.9223293809618	24.8123305153364	19.3207547031498	46.6483124669878	32.2361499820382	19.7363813832995	24.0228288834408	19.3180697619893	15.0663094735202	23.6869508250134	29.6156299115271
32	20.6325148782162	35.2193795557159	28.206633920237	33.3857612864974	42.3920003360961	46.7276983600272	15.0457119045284	17.5319088738206	8.44367368747445	20.6544374487169	15.0648679436728	10.9513002312503
33	26.8740420010891	33.4784170623539	25.1485803188655	29.1883072664528	52.7725627613043	36.8274571396258	10.3465225455940	19.7011508185717	24.0763185615754	18.8427650933928	26.8176788356768	28.6329971222670
34	11.5250591102708	15.7465234898262	6.62001684552659	15.8186381096293	16.371855628552	24.5205133735025	8.4489994041034	10.1050199836322	16.4242009700298	12.9473396461468	22.079806568624	16.1985478125410
35	18.3242662215467	29.9043163623135	39.961626691399	26.2562113606477	50.5770145148875	42.7788441528636	17.6281745368907	18.2207148502629	14.1164330102518	15.5647130566589	21.827123338672	22.6608056114744
36	22.7304364942841	10.8075199812294	8.08164397900363	21.5484367548809	40.2432765505475	27.3481013465763	10.7647043266287	11.4808394494625	12.0216962271455	6.88643223633557	16.7352011298239	11.2274242090762
37	25.3812542678473	42.1005576141097	12.9206457176860	35.9593664530754	35.9222575820671	4.61368348186447	20.0379358512212	19.2983082557313	10.6220149461852	25.8558692563508	28.7032996183002	14.2967311046360
38	22.2499537452490	24.8913561846221	8.96536140004213	33.3431708135842	42.1891065130179	17.3631331131831	15.2553493554677	7.04452263600564	10.1329139113794	18.8935946715874	23.7836284896059	20.3275932681151
39	15.6721341519766	17.1837037968808	11.2526773235016	25.6636937814120	21.3360410455345	23.9950111542225	12.8187513817069	4.98193085988536	4.84651722240424	15.6546522928894	20.4520255370130	10.9317142468749
40	16.5954753924390	6.73683324044193	11.3511392928404	22.7267966931256	23.3256277272464	24.1337966900738	10.0710417722173	9.6610305919676	13.3118654839636	8.95901472784218	19.5698965242937	9.93521830310838
41	20.8674752520730	27.785148657004	14.6966103521842	31.7633162714356	28.4881130057754	26.8589206697776	10.7158586516832	11.1580115710157	14.1041167081046	20.155390255645	22.7283994688044	15.2023698304725
42	14.5830816819233	23.0817337857461	23.6316741527448	31.8066222250213	16.2305794737715	16.9692687334136	10.7524579912219	18.1675547842429	13.3362626064852	15.2691071985146	17.1518533580566	15.5129736646831
43	18.1731188506474	53.332463325994	40.0790895273397	30.2789689692552	26.9020590058056	38.5985334267237	16.6941528595985	23.8205521510331	20.4391579229374	17.3944733216140	24.0016833242649	21.6193720723993
44	13.5925687933051	7.828900497013	7.10095093844086	15.5720666151222	24.5389442278506	9.65150333036161	5.17094841817895	4.10348568070912	6.37559382560722	9.96402124958638	13.5797095862222	13.8997532584712
45	12.6712831713499	11.1828134034048	15.7628358752682	16.7814937954523	21.4654096787582	18.7493571782534	9.69210871981545	11.3111942821566	11.6456157276331	15.2196712301429	9.61850923644573	3.96344933073339
46	5.5969704449682	12.8520166510701	7.88878816522601	6.34586392390679	17.5473129332325	17.8049599941170	8.23475289991306	12.4139642376783	11.2111549692299	10.5683684042543	20.5668716892212	8.73558011370435
47	9.85515642173363	19.3371556577319	20.0673828385022	27.3345631464919	45.0988309095588	20.0527604439529	6.82541542108417	15.0691109842562	17.2926378076684	14.6120012907681	21.8520401782958	9.5312071430458
48	9.08655001108151	26.6674417725534	13.0800731554291	21.3286099426510	47.9336581759825	20.5891108596793	18.6693853522485	17.5874473735860	15.7034557000818	9.51059933162038	25.1590558151322	15.3560765263046
49	18.8438202343464	32.8104100847484	28.8092973332032	22.4250607743224	36.1557061848392	32.7108246699487	18.2327139369876	23.5416853330319	13.5898564007299	19.4537590564687	16.3140433951376	22.5885957298668
50	17.529159270814	19.7230085403409	15.8949067321709	22.0790785134663	33.4937640650106	12.1473080335007	2.46703335661181	13.1651508628094	0	19.6973229432192	16.5260644137556	7.41587102853552
51	11.6940388245023	13.3015187566595	20.0561319079442	27.9829574360328	38.2480159723050	26.3576352393715	7.5123417864883	7.162509751387	9.1534804073573	14.3778534370322	11.4988714221232	20.4628586218235
52	29.3458349533616	42.8992610892593	30.1447003155116	34.6143243894353	38.0773346512073	35.2531121336696	23.0844314353999	27.5060036945552	10.9428398268882	23.8528974792425	36.5496895095295	27.4256512901723
53	25.4294073042421	35.378764440693	28.5441975104071	43.1184027357322	29.7681997076333	44.1497674160496	16.0424339499619	29.8310150067764	24.5623220844302	23.1746697218724	31.3953445308875	22.2585399838723
54	19.7871669834910	31.7182896882192	23.3231863611244	34.9533110594173	34.9846980694327	40.0602489088428	17.0473875859352	18.4258613134792	12.3640972404457	17.6040633988429	15.0038683494429	22.2933700010697
55	18.0014380796131	25.3236477125905	25.828412064245	20.7460001983715	24.7425105260252	21.9577008083592	19.6038055993604	17.3641993418447	12.3623037953211	16.9587467478505	18.4122670071246	21.9272647727030
56	26.4025147403230	41.0160805918723	24.483301115978	30.4590358019007	39.4445604753967	18.7851941729718	13.3344440461012	21.3740204328149	15.9291638984858	21.3005613059698	27.0313850098216	22.8220682588266
57	19.5200099333370	29.1186298576796	21.8214208090838	28.7056998976157	40.8542256147703	36.8061164808552	14.9029572105476	22.8004158076436	17.2821160776186	21.2392563419435	21.5460625338501	14.4512132578414
58	21.2648272115138	30.8569384498641	30.2843366848925	25.7093703442644	57.4045085199422	41.440983216771	17.5063930121281	15.0674484084416	30.3397423685068	22.2285473591426	26.9920077203442	20.8891948716188
59	18.5763352201913	37.1219001674167	24.2816818062901	22.2439079607847	33.4383859979253	23.8149151896376	10.7149108412432	17.8167524214422	10.4193389409035	18.0962194168496	26.0232565644716	7.70431518919512
60	35.2644595201736	32.8929816959435	11.8934140404064	26.9862887177334	31.7730536852133	30.3960684966942	18.0073972828315	23.7736346879536	13.8903474279294	22.6406411654270	22.6686725889332	25.3851466856927
61	22.0504742103662	18.9261732327649	15.7932166486395	19.3268962338338	39.7096243069511	16.9253805562006	14.0494548019683	8.06136582504276	13.4377497203578	20.5808135338144	16.5277010626497	24.7207651415166
62	21.2430018201895	42.108757073364	28.7171644294035	31.2175122254105	45.7687170687958	48.279131918137	16.1705056502443	25.3080524098728	24.4190529808002	27.3853166014899	25.2389359819148	24.2054386283172
63	23.6978175098477	35.5869789491765	30.8608943684363	28.6048513490332	37.0549538867563	29.2919794097077	13.1418241222250	26.3277526425602	13.0975958984274	18.8585915342426	24.1394667674017	29.7416996523037
64	19.9207243838917	34.1148247804537	25.8261551615375	32.5729729235386	39.343333228913	14.0601483300898	21.8438152601812	19.1967587254448	20.7217621357003	13.0534098521181	21.6316166363791	11.3433380329125
65	11.9713807551326	16.0123117323866	3.58467620784975	22.9114970185503	39.8795337185303	32.8277108515921	7.77126843272145	12.9144618843685	6.92927859133958	11.7966177803711	21.1265020673669	14.7997784465701
66	22.0674185129535	23.7006328859262	0.871812439389014	24.0794044648492	21.0162018830291	27.5096078794004	6.41723607527949	19.0589319030461	11.2139374772981	11.7957269220369	20.1137286370834	9.00441647503687
67	24.5936433761607	16.1674326801084	29.3171496795078	23.9821238453385	47.0923442036174	25.3166317511741	9.40783487933687	12.8178656534573	15.3076362289549	13.2797858136212	17.8101002308909	15.2314682763598
68	15.7672759198914	22.994858744483	28.16201299067	15.373905138967	38.024942557867	13.1228299732923	12.1927220918125	19.7052444502538	21.4661752019849	15.1066709002038	19.0107760175126	16.0484855673506
69	21.5765212286360	41.3568529248601	21.7796258262253	23.5650560402378	48.9045990661839	25.3733012729413	16.1036459005393	22.2394568843440	19.2187943971872	24.8850506359699	29.241143436685	26.7263294995760
70	19.7251035200052	25.4953203220511	30.9813746421336	23.3020905741417	39.1978522183834	34.3422574493691	12.4865030884775	22.6997246657338	31.3028361811110	9.79971417980742	35.2318739299268	21.9916221614674
71	18.8393952330967	22.8083826368869	0.391471632569356	30.305032835809	23.0543953641788	38.8343520831756	11.5503977218994	13.1407304317697	9.8495426107038	19.8877539262234	25.6956963709673	16.6567975722923
72	14.6338271423553	22.9979872569436	24.7194837317831	11.9736033605963	33.5331350122141	8.20324659159219	14.5285676037361	21.3345440404288	10.5318949149855	7.72610934850522	16.7487960433652	15.4848513928596
73	12.9695684042796	26.6492147631606	19.681890997458	21.6429627287522	40.0572891898757	40.1672850795454	11.2793094668962	20.1598268837538	10.9599449627362	8.72100832711794	19.9040724612182	22.0155012259952
74	18.4549290143918	37.0315713483084	29.4099457036790	28.5077148214249	53.434334538928	40.5810298146315	17.9794962394216	22.1520573208315	21.2383178049963	15.5213375502492	36.9315185629845	37.3092251232538
75	27.2408596188912	41.4085526178518	42.6906766272077	32.2731904918482	41.8024473793316	43.1176962052611	19.0716967942175	27.7086426452973	19.6130932841966	14.3660707887021	29.0866965125372	27.8335255699494
76	15.7618150730059	8.79359542718213	17.1747799254531	20.7682113868477	28.4940471308476	6.31011424473903	12.5470538420797	15.9969896688377	12.988746233113	18.7202656128361	18.6544926088306	10.3717185594817
77	18.1470287774067	28.7913043670788	19.3626810645928	20.5479666297337	36.5097738105923	33.5905331590212	19.2583085195015	13.8880802841189	26.8335688571377	16.9044926174988	25.3018471242313	13.4900961922357
78	21.8439398012513	37.6321811337959	23.9849336057198	34.939617257618	44.4206766044274	26.289055972662	14.2954514938085	25.0711001051023	17.8116651547018	17.2571533670307	24.5599356133490	8.22662386750622
79	22.3683425765105	20.0590811286142	22.4499944071628	15.2279153922052	24.3591762297271	26.3671260571584	12.9493243286080	13.5925098556876	8.05972843938228	15.2994392108854	19.0345057745491	5.94832644021892
80	30.4790519405144	45.4136331644158	19.8625265692005	37.4253715497426	41.3277736820653	19.2934925901753	18.8614242381544	19.9940420394874	9.74908037248865	28.2431240560099	23.0316389666817	7.55842243294122
81	13.9949860984626	28.7533325867146	24.8821871107209	25.2386853380504	43.081800910075	31.9923047570194	12.6227836513393	12.8996612969627	20.1896215399809	13.9366339521622	13.6199072105879	18.8329459360060
82	22.5763766616423	18.8077974197204	21.3472058906899	19.5120761991714	10.2465101239587	12.2884531471679	16.9320280242251	15.8854247404051	11.5512743587262	16.4750563971054	27.0031738020649	4.22117620160343
83	17.6482921767324	27.5497096464636	18.8943869870527	25.0825635517703	28.0617385658894	38.4797406578641	14.8686344677441	23.0733363139063	11.7517604406127	13.7180602186083	27.1263930488922	19.3712720689439
84	22.5982727485458	26.9103670926966	21.0197325675772	23.0660795435069	26.8996664474516	34.1258792975426	14.7122562379467	16.7680472903545	17.8068878070374	14.0776963263470	23.9199845373927	14.4076280449226
85	15.6889084391002	38.0817679241427	15.5801332406197	20.9067639025557	46.0888999378746	25.8445043112116	19.4970265309616	15.0825251842287	20.4021161884528	10.7958668853539	26.6989289382093	20.4239468203689
86	20.2433061546773	3.22728887877458	12.2026514535718	19.2141329319382	25.5176321825279	21.9876337646586	11.576077207042	10.5836401467401	3.31198292330723	8.41775820252971	17.4808330118397	6.07263513040154
87	19.1423925983510	27.6204847852493	24.0606880760736	24.6041081571277	40.0952541709413	26.2234079266642	14.0665327789291	15.7194153473180	11.7822879408095	20.3373766220579	29.5914289656771	17.2110933060837
88	13.3971448255579	32.2083995849539	23.5000606031734	25.0202708662515	27.9097149499806	10.7061758428452	11.5403513230000	12.7665222752949	14.5714829451805	9.79761473081578	21.4218097914108	10.6754657686358
89	26.3667139870706	28.321879075949	20.3055583473797	35.3033583962157	39.2210972076298	52.3764270747782	28.4686451837336	21.9929578247613	19.2856610657066	23.5785399412905	25.2272330282602	24.4004447157849
90	27.0396817321026	24.5706699859005	17.6932733912014	30.4641120603352	40.1743716101291	19.7566359769809	11.4805983995627	22.1273032279249	13.4451059278280	14.8965968708773	29.7352778559961	12.0150084808605
91	20.0489037006216	33.6585731731177	23.0212047331585	23.8668721259764	33.0007366644510	18.3922528042760	16.5164174296598	22.7977345402853	12.7204813459450	20.3300956460501	29.9274087178801	24.6569794929807
92	32.7758570693029	20.6492073702759	6.23510742287652	37.1322479979635	44.6195888383324	40.8967452381479	17.2223786797720	14.1676145583032	20.2243546292067	23.8748901748377	27.7620747626007	17.9415032172077
93	20.2966404307112	22.4628742902540	14.4674437374470	35.2409474688059	27.4884400969414	25.0438356227666	10.1590612121261	19.1149300521060	13.2629667533307	7.6035578292926	12.4140249850862	16.1936575952382
94	20.3380223598783	30.6159899932892	38.1122512198207	16.1566030418464	37.7093590709523	43.4519587354473	16.3905596920636	16.5383861761719	15.2344194014814	17.455376921034	22.033761313242	21.9294825559696
95	23.4487526723585	45.211204769631	27.9239867590996	30.5524510530965	43.8434765494004	20.7383568494451	16.7947223989429	17.1171297776883	24.8866289624893	22.7494930111588	23.5352294845718	20.5101668110212
96	31.0233674962454	18.2133809197399	11.2280231624626	22.0736978179107	29.5480373295852	21.6777160514043	13.8365701680502	10.6313036585174	7.58291344349018	15.2201241961488	17.5006827803278	20.7687513111509
97	20.267907217703	16.4525955541272	20.2701175347921	21.4740137748294	15.8175146533320	11.9509665025115	12.1589014867240	12.2403815794219	0	18.7312830576857	24.6115006868269	9.10293474655287
98	27.2575930279142	34.8538034068241	17.7323275223167	29.2230379857080	49.8977913122449	21.0551311724809	19.2544907366211	27.6274458779379	18.4431181344473	18.0038669702701	16.5525496481828	28.3279142007817
99	23.2233815663499	21.1615962636173	23.6983849164206	17.7370542647214	18.6895136523704	22.1771968653160	5.9297489092539	15.9516938643858	6.65143354327771	18.6696094706890	16.8901095279875	15.7173913649515
100	27.8596816420987	42.6266302989824	24.3536174858474	25.2423779896378	50.1455305940138	39.4135260317202	15.8581342607655	29.5320420859543	17.5133443787487	19.6369426980996	20.7203436217549	27.1203287530611
101	21.8669806523320	28.6100087275271	21.3628938898812	13.4063369189217	39.0507340988283	28.9355332891070	11.8195558661457	22.7198736769700	21.6456673806151	16.6872820016054	25.2060857075480	28.7644771879881
102	29.6973959774067	6.93478359434763	1.87243911910594	19.1428998510943	16.4862029719806	23.2565041097324	5.14584478320337	10.8941437992063	14.0770138719271	14.8748194532141	8.45524743635124	7.09817822416278
103	16.6486913705574	24.1195842728135	5.18622875701077	23.7482247763048	22.5564369897125	31.2027459901804	14.0625821687047	11.2750208471332	14.8700558038570	12.5561816446604	14.9532715497938	6.86094627430398
104	19.6868072702143	26.4563844101122	28.8868729717398	19.3935341337797	20.6192115422622	29.3835301660373	8.96563873095855	23.2879121194340	18.7424056269555	11.7570896091709	22.3604364269560	15.7387116895355
105	19.6478733679405	21.8533498824521	29.4779468181068	6.5339954466977	23.6792235093727	38.6164317812514	9.06714780075154	17.5557003957653	21.0908989218622	12.3661519777287	19.2115089888587	17.5057792880737
106	27.0308766309603	28.3745339640623	28.3102229442127	18.8181253969654	30.4415108007840	25.5239457883498	23.2981218808773	20.8846246612176	21.4562645693604	18.446444897702	31.4230490789967	20.6366036952794
107	22.4078198897783	32.0830481928396	17.7532035302644	35.7072133764781	46.9488045159325	33.2560105630374	15.6151804438297	23.3879332422892	10.8126692807124	20.239765717423	25.7828546571895	17.3808595187758
108	24.9735496093406	24.2902791541915	26.6057157109520	38.5658991542081	30.9402497594335	18.2848237179879	19.6296311785619	20.5254400485779	21.3603402049231	18.5665030292673	21.0170077864189	23.5029939300415
109	13.6302297252928	18.8408641178479	14.0567562434409	32.5389799746952	32.7574344839424	35.2569781201989	18.0720967642403	14.1239225683956	20.9451576661222	16.4370543637747	24.4955788165892	6.88813325272913
110	24.5925138388639	31.6199146257173	31.8123634818199	29.6434745337132	34.6322484310587	29.7495845011644	16.9355997136876	16.3328182892223	19.3634938642431	14.2816316079675	23.504129256465	23.4798999201986
111	23.5546499375908	34.5548657908423	30.9473765021719	38.0069159162555	63.068746796476	32.2550043692827	11.9998685145835	27.9238927124223	21.5763604141231	22.9446560429319	30.2411138732163	25.8994922573035
112	18.9669479766136	26.3625239325346	12.3868595881270	22.9944248474295	41.9680509217193	32.8076931439014	15.3605916325006	18.5042171749713	10.0436200052466	14.4579886377067	19.6536080528012	12.4724319366491
113	27.2791067952359	31.6643593940297	14.5237521999999	26.3747942733048	37.8362092578825	28.7441415068128	11.7844348954085	17.2401249182150	13.0825038782375	18.5912976580804	19.8690163271074	10.7881894662061
114	16.5610651824965	10.8842164791123	27.3212824301919	17.3812641838580	20.3490975699432	15.3899733229757	1.44736709568532	17.5105789550999	10.7695979710314	15.9298483555648	16.0736884186528	12.1216791361634
115	30.4327761350600	36.3191280999088	51.7091704250572	43.185188744087	48.2208902965206	32.9932356221718	10.8525124946261	21.9124543781851	18.429382033441	23.6520832923640	22.2904766073712	21.1143073058207
116	23.8615452948723	35.5804243425167	20.5018104461125	28.7063985786918	34.2350790014965	28.8040407638014	17.3325668978890	15.8450373785349	18.0700425800707	15.4912482311989	27.0516428720713	21.119407942405
117	13.2407142745640	17.0942576365855	15.0455765296599	20.2161453705881	15.5893159999473	16.3432058127279	11.8885810142485	10.6995329953241	8.7406590137955	10.9327990768185	22.7963372082368	15.5888616559125
118	7.79055632351038	29.897718040532	21.6553050528665	27.7955522856134	27.9297708531103	26.1604972644988	12.7244242890433	17.7680808111418	14.1881264189280	18.8611059540251	24.6139768846915	15.4793211517779
119	18.9159429455685	24.8657651891214	13.4365534723141	30.1825949639748	27.4476758055254	28.6621100271509	13.5456346982884	10.3969593421786	10.2078771045746	22.3160767825111	19.4343791352442	20.1937544159566
120	24.8522590728379	20.0010400944301	15.2550071099090	19.5958804811401	31.6213500996105	17.534176224844	15.5079429310415	14.5275131734977	20.1683185938594	13.0011821108109	19.1984068773009	7.82234928804823
121	27.5941173633364	26.2998065166666	36.304241171558	29.6731993490796	23.9207733880929	47.1632444665861	19.7706596017018	20.3093957903872	17.9225749051581	22.1661603475174	23.34682561378	22.1156647835763
122	12.0572699291764	16.1624392249961	7.54908463957438	20.9226072232603	26.5284407470669	0	11.9751139545685	18.6941623787229	16.7606052703689	13.7158079206047	22.3338309206006	21.4388735423151
123	12.1307657669439	6.6923404385959	3.21336125203832	21.9531920615344	25.3007993355056	13.9053667475943	9.7462918684843	16.3128427186295	6.82186737682833	9.06549525096813	9.59839238442147	0.946439073615046
124	21.7727076120982	25.3066500175667	30.6531056260126	23.5819326185059	46.6056387580872	35.1645109206201	13.5562449329627	22.9201312878485	29.7264154710413	14.4981786321237	23.3231108016141	17.4883137656496
125	17.7039002952032	26.7843798613702	24.4529536620215	31.4334586138929	40.3084761206454	17.3358064551276	19.0153550395449	6.787867322313	14.7831905573888	9.53031621351965	24.9750880444617	17.7135448088309
126	11.4790286356547	8.85515664043124	11.7408387002826	24.0551190583925	10.9525526120349	11.0330704040418	9.06645672548649	14.5709688461475	2.79734380604803	3.50882816917613	17.6207754267815	6.96123303898981
127	22.6052050616687	44.8507383467421	33.7355506070702	40.8120413202576	44.1410086260318	41.3443930931596	9.81706709566392	18.6087405882645	19.5350700777135	24.7697301613104	24.6381703786449	22.5590122474118
128	19.0085158368046	37.1173932269409	33.6976760301185	29.7935249825637	40.3091069038289	30.9668134265712	10.5562298401995	14.6604315915148	22.8894105736435	17.5617593641301	23.2471214082664	27.1076559764453
129	20.5068651514880	15.3019354023950	20.5490655873626	27.2644140973065	25.3778918930693	39.7623409373659	8.61071511989336	14.0490081005	16.3142675155904	13.6367147815631	17.7429250028656	21.3287921379811
130	32.0577686815683	45.0157728632655	42.6594975707636	38.4146110139428	27.9133314981869	31.2250230405996	22.9239638616819	29.6415481107273	22.8409127115486	20.072768496559	33.8586907323615	25.6155667564721
131	18.6565021571179	42.3585804723712	28.4319129341711	35.2153403040194	46.090452757117	52.7097372400732	18.4233883807571	27.9794258551105	24.5871158722874	24.8185626760963	26.0013264837355	25.8464649093469
132	20.4555552907066	26.3150309667872	31.8442680571646	23.3577769453012	28.407183870134	19.5614812491507	9.47932605568487	21.0533381813326	14.2964039269827	12.9474936742822	13.2839536808668	27.1862723557732
133	17.8433270305283	30.1992003195237	30.589354343698	36.6171422811236	31.2963752295716	40.9340280854263	20.2319212299344	25.6217392676778	20.6588374271766	20.9613139885716	13.3335242625255	20.6685729159629
134	12.6585405796244	13.5729880915823	22.6244530141304	16.5919636720502	28.5529151524462	21.6749497887423	6.91924766735898	9.4574675444156	11.7959875186792	17.6965348260775	19.6049110502342	16.859818207456
135	17.3355576351609	23.3008028652018	22.5267289153205	16.9309440590572	39.9715049330856	31.3320639188108	9.80115465250536	17.0469483520197	10.6786228394094	15.5621991255734	20.155341228309	10.2443302706903
136	21.3182602970276	38.1240789986056	41.6151434989114	24.189718618451	39.6956420016665	55.8115465457928	17.2743594382107	22.8176074264457	27.1159691013449	16.8503250804058	23.3670005426321	16.2127817051662
137	15.0565188752303	1.11514504038143	12.0672028659722	16.1713814594065	22.8306598559849	22.7489387462722	8.26370695626227	3.63451383824432	0	14.1368988814168	17.1872325335770	5.65764776455307
138	22.2764155901171	6.62475833054326	15.7203784683947	29.9318390870096	24.410646517244	17.0360715256920	13.4361263091749	13.9438897987858	16.7491345234326	23.3139782932100	11.3698491391823	17.5445741808713
139	16.4082275795456	23.337924758288	11.5808354860381	30.1058169704672	35.1794258453799	26.3795428930636	15.2346111618551	25.9025335649757	14.4807147439364	14.5416567152965	30.3891699606942	12.2089501206392
140	23.1558725845563	39.9536802272391	27.3796757669815	30.5214445891137	38.8353854361761	35.7919370143183	19.9218709157839	18.7314905393880	14.2004006838401	24.0839626999968	25.4736524931118	28.5878907702998
141	22.1852469274037	39.2751741430169	27.1503197811686	22.2311542829839	25.7301135606483	17.8227555310935	10.4683226159808	24.2304455017452	15.5844213291932	13.3458971334187	19.9016909570508	20.5253513211390
142	27.1161861680092	29.5572321492905	20.2599392241819	31.0200469177915	49.4791801107703	25.433090109284	19.572397432473	16.4989901581962	18.8785398945887	17.5644215682875	14.5275159580365	23.0152225538992
143	23.9990105628814	31.3865309943251	25.8148536422580	26.1721433019236	36.3300767433131	29.4307825774624	14.5879810161807	18.4432687223210	11.8836699434470	13.4624374959403	20.2268296052593	14.9720025760459
144	18.1315991704875	18.6411142672387	21.0738280044633	33.1299958812248	30.2554808208029	34.8505013448856	10.1659841538868	12.0903080055359	10.7109396667016	18.5706617524184	19.1143037896435	11.2706861164570
145	27.8211189796744	25.783397321289	31.477751731679	29.556613146384	37.6444754091038	17.9558605357878	19.9977586536351	22.8328780802999	12.149616763513	15.4681161076977	26.5829863399408	25.4805264904895
146	17.5094746296727	21.3457089593316	20.4229857426581	26.3778343428772	13.7549034585312	14.4668228938674	18.8990885436778	23.7730606378104	9.79103272640753	9.85911822611195	8.79345892136213	6.34287594664725
147	29.9313934742627	29.9304049499517	43.5244893262686	29.091935391035	47.9277066997617	42.0906919273663	11.2811014634344	23.1440389890448	13.0786589970746	19.7134738365484	29.7234764358844	22.7401926243932
148	23.4602041792815	22.6587443755790	26.1736812213326	28.9072490672067	41.052494940546	38.9341014721001	14.4976268864146	15.3287467439121	17.7795617866154	18.9063636871599	15.0512699899948	18.7089434877620
149	9.8767128854545	23.0614644518803	10.70775174593	24.3582944298317	13.9915721859955	16.6966027846063	7.36481646141944	7.8432002570929	15.5200719490572	11.3679301252469	12.8878445357564	11.2679003355047
150	33.6089093124342	43.9046259249714	47.1059052004021	45.8894868388588	69.5142355324325	59.5983262333792	23.7648439564788	33.3450648722949	22.7987887050903	25.9958302123996	36.1661525258708	40.4040005308657
151	16.1000922964773	7.76836488892467	12.8620739481272	17.5948757784958	15.3066249816361	18.1410057093557	7.64088209641124	20.7191873411686	15.6042298309064	6.03664876577306	10.8082493020781	13.4971794296275
152	20.4960601833241	20.9516560226682	28.5752449207764	27.3637325099293	45.1932037023429	29.9979041329618	16.9017031394565	10.8244711716366	23.0171776414445	16.0331092406141	28.7993374722592	22.5309287509584
153	21.2063376999979	28.9710495318706	23.558925313786	17.6897166513596	31.4735749451694	42.1101443235406	15.8192663760416	16.7561035743462	20.1113101761657	15.5720801331994	21.3641002414530	7.69349546571567
154	19.8396550579599	33.1283117373509	21.0983664173639	38.2112320010718	44.2066815307293	34.3695517918057	13.261470905719	22.3985190804441	18.3102151995836	20.7077866162486	22.4547498876532	13.7061802166838
155	5.61291752748586	12.2383707672337	25.2117912154052	20.3918063795834	33.9914296295285	12.7726579489574	8.53325483731995	16.9173572084638	5.89275697268781	14.6624151863924	22.7891010350064	12.8633443866892
156	22.010860919932	34.7666233987849	23.6579233910627	26.5247989747388	34.7970869253966	42.8950257038046	12.5267523684458	16.9225571365239	16.2268388310639	17.5710714261442	19.5881630599945	18.5941923499884
157	19.4715396369189	10.6912364182178	6.53525350642673	12.0473833563134	13.3578878095818	12.7237595555989	9.02337957316776	15.9666815280124	12.8273450868148	11.5560834775040	15.037033574943	13.8242695030490
158	16.3546595316538	21.7551253258739	17.3558014608784	30.9813076075657	33.8596280085745	16.1953526503043	16.4685223478492	22.5214159584924	23.2335955067977	7.66406719881396	18.4269743794566	10.9497369024929
159	23.5125458673689	22.8694710359488	27.1703307089567	28.4536605896631	34.7447340616164	21.8375038995859	17.6307499355001	29.2062666697753	20.3817631031828	14.6089520754046	31.0741350536658	15.6123736038509
160	22.8465069338293	34.6607173663257	18.4453904475375	29.8054751696087	56.0528912168714	19.5263749080650	13.7803160209086	19.5755145742493	18.9052597874564	17.5667140472615	27.6523626186065	22.4983904680066
161	17.5903579448810	28.833137331762	0	20.2784908781555	23.5317774138807	12.8207283063575	12.826591449348	18.7753231910181	15.4860139310499	10.2612991596038	22.2659986235291	9.14096114387862
162	19.6832932088023	33.465639207298	16.2339346279751	24.52769399955	26.3112645544485	27.3995550365068	14.1230634499498	29.2501256925874	14.2590154349265	13.7285318851005	19.1997267480404	6.6986960135563
163	17.9105470809702	29.6100549487970	19.7608594964544	9.06739016820733	15.1216081288819	18.4768173998444	7.10055658968784	26.3723871332286	8.8105494463838	11.9632259376329	17.3187763254446	21.0670113518206
164	29.9861089481841	36.177791359853	28.5124762095396	32.7761062138886	41.9779589521667	39.5475426470525	18.9157030044919	24.5284842748313	18.1799305219950	18.3363065934047	21.2465986288833	28.2735963762903
165	18.9824106582061	14.0586808515528	11.4728186188543	15.8701342015579	18.1246479569578	13.4118066623978	11.9711644595635	11.8808578069965	16.5268061954352	13.9563596850691	19.9481863661423	14.1227356514163
166	23.0212901112264	34.371881253959	25.2999664657676	24.6236931220955	32.4892977079967	21.3464921359552	18.4207651193977	19.8449785470549	17.2061398414356	17.3746799277013	28.1087858569378	23.4000084134020
167	22.9042935127845	20.3137892467848	6.74955829265152	26.6362943103116	29.631093116053	13.5989604563189	14.5986863660886	17.7274110717084	10.4059635665881	23.2076385695631	18.6652283249705	9.88882150972849
168	28.1138328400220	44.6967490025983	11.4938142885868	27.1978526071529	50.2866745879502	50.0689163501577	17.2610747575657	26.7476313761358	12.3584837053187	28.5704787175053	25.8268756518065	12.3283370539406
169	20.6967789749416	30.8575277196188	35.4376400882685	29.3523175188820	19.2143721458834	27.5485415309409	14.2812935925694	18.0483095861754	18.2076815992566	16.8322231880657	25.1441995607045	27.6927927836839
170	13.7151847820401	15.0711530195597	14.1335508633994	14.4569701094471	17.0120704254084	30.0514598517588	10.1783644647057	8.99252477322645	2.94788128499744	2.39611913636568	9.8281801986596	15.5219445161021
171	19.7005633532770	27.0235339695295	24.3219890731473	33.3733162600932	30.3144183798787	34.7721103983288	13.5340993472657	22.7136534485150	26.2206837123667	10.0936573791235	22.8079454367416	22.8889379894222
172	13.0917308505182	41.5312126165587	31.2557969244768	32.5906697122947	45.8713132716016	30.6070892407552	12.9051298639919	18.8599074476312	20.1705980348689	24.2771947001277	23.7542931217664	19.7870083835657
173	20.6031994246951	29.9440517904008	13.5813543818088	24.7518013139781	29.5881666376383	17.7694670831520	11.1746518025350	18.1058142742183	9.12004104932442	16.3028102692211	17.0670431221988	11.0959182675507
174	15.7390016110821	9.41814816625991	16.236308698272	6.1474657518043	21.0511548868365	18.7632133105054	10.3882766291123	9.4874318350075	10.8760215538306	9.60277666442938	24.3918062005309	0
175	16.0934822791802	10.9825900357405	11.8228787214796	16.3921506685671	23.8407351195782	7.1430504190532	9.8024183026418	0	9.80924240016706	12.2345156124480	21.4032525321665	8.98470594837628
176	22.8655393485897	31.3270554586931	25.2777884339929	23.3175842315798	24.0485330679242	43.6592588568544	18.2222586423551	23.4058206396693	13.6854183408914	21.358075357253	20.1162276952202	17.5136165341068
177	28.2362451837028	43.3696016871347	21.8428200009612	31.6342131734295	38.0992585040955	22.4325488435724	16.4646886251365	21.8823839839929	9.32599634062359	24.4671537996020	23.7288396047539	23.4400481181488
178	13.2391654017582	16.0551912208618	11.5892150652415	28.170460642214	28.6875124788168	19.6809369968138	7.02935345317717	15.1945799089584	8.60508990874508	15.8996314207767	16.511420018872	11.5318724844538
179	22.6571761260552	17.9700988209451	23.3906901565718	22.5469738219868	31.5089221865346	38.8671262852298	15.2749426770161	24.4112402061760	20.5911461328827	14.2917008737684	22.5467195938987	24.4228639473334
180	25.0681240916319	23.5856117479274	27.4035058026464	19.7630412739400	46.0418551157429	36.5417969486893	18.2709743083606	21.0691033985578	18.6868311881048	17.1286836491742	24.8306962042421	27.3544807370313
181	11.5759948402343	21.1622414588311	25.908068643102	13.8327269983693	43.7321658796162	40.2674761344494	10.9666604661107	10.1853217073891	9.64631548642595	3.17609571683574	12.2780256245715	7.09228912969514
182	30.2057337029559	50.7785857699054	40.6492016989197	29.4445359020909	66.0956895352785	51.7902348667046	13.7960869903683	26.306937006433	22.1925956441665	24.5898944338141	28.0003816111395	33.2944922671797
183	31.0959922788372	28.6865937510588	18.5620279497326	35.6137379680221	45.7468600058753	17.8131384929830	16.4918207112022	21.8401254214795	23.3905758194458	16.0564681061589	19.8540320832277	20.3345645733455
184	39.8494210190834	63.3850796068627	55.1447998873655	53.8353527568931	63.8118241060865	68.4149414612547	22.6473734552983	49.0664934676074	34.5650952097261	32.0032124985412	38.1871910024455	38.5009676921375
185	11.9409378129107	15.5770276306797	14.2228529358728	35.5495009387064	27.0708848112341	20.0263929007646	9.01393638461486	12.6157336813373	8.58474430789062	11.7625308480156	8.68918059891587	15.0171084041174
186	16.9427838571111	18.6859665500334	24.3149946870086	20.8146801543014	31.6302150420511	5.65910455348714	12.7310461504719	13.4331719252336	11.0613795031560	6.47854661714262	12.6318987706566	12.5516331241677
187	24.5541210120498	27.7718221999952	18.2028638967110	37.3578017026333	32.78216402557	25.2481855838117	14.3610427422689	13.3936386403876	18.0270948631787	13.7821870055459	18.1887060147706	13.3731816337822
188	11.6192813098856	32.9129674061617	24.2111109937699	29.8253685672263	32.8741921124407	26.2392973593265	15.5736977727644	19.3481210613022	11.7197937488450	13.3616521809330	20.8225225724954	9.61595443719193
189	21.9671972475235	31.5209972999728	16.5275327133675	35.4234861684844	55.8586056726651	49.3693365426579	13.1587254049107	19.0778660043040	23.2137062072462	18.1434028733033	25.4255038947179	30.0840826896458
190	20.2072256181001	35.5993024136757	21.7373280432197	18.6395880166241	36.1593006900667	20.8664334672341	11.7740473869589	23.990883182385	7.37733761085499	23.8230029047515	17.0061138022486	11.2465941108504
191	22.1138928547487	39.886064121144	20.028396205443	40.2671163950945	32.8624781543968	32.41023900679	13.9338100322433	16.7474368305881	17.5114118434319	22.7969097408846	24.3333988928449	14.5918763875363
192	19.1823149705352	11.2587735755274	17.6669803932555	14.6222955632175	20.4620908388166	25.4618160629798	13.8959394406997	10.6811818670916	15.5151611751754	12.2577993251059	19.1687484161253	1.42825117824747
193	24.3471469440214	41.5902218377203	33.0650181631891	34.315484951658	36.8918795758571	41.3853011168235	12.9303873993724	23.8917764738947	27.81753260103	15.6500340537208	21.5544753029015	26.1714257226214
194	18.9870654357648	19.4285218170820	15.4380000589492	25.6000863621412	27.1390790080990	29.8490456196582	14.1718656221173	20.7849178067487	15.8987105130444	15.3954960696967	17.5540248922638	27.0788554379863
195	35.8251676765451	52.6897205094489	43.1724778390254	46.4419022924777	59.1178842993259	56.8080690882764	25.534910521836	24.2290320075429	24.8585681788048	29.1263628858019	35.669071592739	41.7635958755546
196	25.3155284128624	30.0749792573795	23.1157144850718	34.3086896689302	51.6974998147865	38.4364603687149	21.1820271209177	23.2457046691242	14.3374864162034	15.103601085894	27.3316710778354	23.3807516551292
197	31.4337687684303	25.3899748079064	21.475454683081	29.6902342547429	31.9868392051707	23.5128048867179	11.0154017074671	14.4641586578828	5.79027768235034	15.1199413220126	18.8186601786255	13.3812315236160
198	42.0473026242479	42.6299606559041	29.8107963336687	48.7870317937986	40.2392591322463	34.5037234248004	25.2682455905777	23.4529887761268	14.0413072465698	24.9753282626025	28.2994982070288	15.3701326138226
199	16.7557493772037	20.2732246866547	4.96658689024488	20.6108929804803	39.3871268117866	20.7935938360441	12.1734135406008	16.0125461654245	6.16003589293404	4.69675500943159	14.8504460911799	14.1778855753348
200	22.8748098878412	31.1252772857972	28.1585690361387	25.4722188401895	27.9371537248578	26.9812764342219	12.9011898416906	24.243937141592	9.94757047451259	9.23979929378295	13.2098848433792	24.3407225451452
