# Supplementary material for: Simulated data from a genotype-to-phenotype crop growth model for pepper
Source: Data Brief. 2021 May 11;36:107119. doi: 10.1016/j.dib.2021.107119 (PMC8165395; doi:10.1016/j.dib.2021.107119)
Supplement: Supplementary file 1 [file mmc1.zip › Full 100 GxE datasets/100 -- h2 = 0.5/1246584929 200 0.64 0.48 0.64 0.95 0.8 11 GxEyield.csv]

	NL1-15	NL1-20	NL1-25	NL5-15	NL5-20	NL5-25	SP1-15	SP1-20	SP1-25	SP5-15	SP5-20	SP5-25
1	23.602941742048	13.1018226420147	11.5882607427762	28.1997432912771	21.7423184611907	10.0259843556722	14.0469535007059	21.6748195477443	17.3503192305655	17.000944601611	16.5997290689459	26.428057778424
2	15.2442136971114	11.5638089359293	16.8147802187177	14.7583609598104	23.4779548471293	3.6408116282067	17.4970451396283	19.6491829650619	15.5269648616129	9.90055547189722	14.0325925619616	12.3655644996224
3	18.3469709340609	24.5925959935716	9.8315709300553	15.6951376333501	9.33452286052987	18.3538365817574	15.9955527309816	21.1942594107518	15.3089383859556	18.3317791738208	16.5167966407563	16.1622274792488
4	16.9421492125602	35.0864204991581	14.5586741413526	31.7618600564836	23.9585093193644	9.57590494589571	15.3886268671127	23.8131808167995	20.8437388061668	13.9653360472754	26.6636339014087	6.83018004371983
5	28.374082380931	26.2540696480117	29.2396007994374	41.3806033960855	35.0111476829112	24.4965568275853	17.6962590713754	23.9300056256806	16.5561554857818	17.8690104041502	25.1399748991762	7.44126467431743
6	29.7003396021387	27.5907707812117	14.8349866043369	25.3309206577025	49.1193967710868	35.182938801526	19.4554706198676	13.7102357111355	22.4349440702670	17.3423958355355	27.2444786382774	18.014909699816
7	20.9510171706424	16.8342745114954	18.2236707472491	21.8443948533392	18.3696540175787	27.9313308431292	6.76125651302886	12.7434358869146	14.5792272819531	17.0874533265779	16.0299522759122	14.8474673363220
8	21.0633614688693	25.849308970679	24.3253581663485	27.7635683206143	44.429297879255	31.8997099198195	17.4662270338533	21.014806844898	10.9081544608389	13.9008850050528	17.4287633834574	13.6388324538577
9	19.8270036387652	23.9037355557983	28.9883269625176	24.5313226614689	35.1455550827574	30.9217382633387	14.2866575161424	15.1887777450790	14.0137144446485	15.3376454462097	22.5127643396445	26.2666065432408
10	16.9903068452732	33.9217009965422	21.0866083816993	32.0285256693988	49.034292829892	21.6201617793099	22.9028403345557	16.4617291069396	22.81391707124	19.4889194109483	23.5307681870354	19.7881250799211
11	22.9513089474897	34.5033577110183	21.0343669897036	20.6011389960631	27.4968638786461	28.3365526808547	14.3484065908735	14.4976734333835	15.5032977472241	16.9582068810789	20.6590229474277	17.1742254365051
12	19.3005232505364	21.7875519497110	27.6709184009149	24.4402408743984	33.3532188249591	26.8670990553116	12.3491948604436	7.90597579394388	10.1578639529418	14.7076735813312	18.7953304824655	16.1663494266384
13	18.5729713612722	41.4671198474409	40.5704345476107	25.8756795296559	46.9617982982195	57.559215135363	14.6495422674129	31.5428385934808	19.9065239041059	22.7302456183456	26.8924695874378	32.0967071058281
14	29.7469526310172	53.7337402630564	53.8625522147127	35.8835430997261	56.5756602251608	45.7940691269908	14.9036798870087	31.2018076804469	31.9662560265244	21.3442173982525	47.3402255396025	34.8496243412533
15	17.3555329643496	15.0766713991626	13.3427099402296	23.2118485408479	19.2703663295781	30.2167810587876	11.8288639957224	21.0712184403199	17.1575182991164	9.63761219800844	23.8581425109986	10.2591455139278
16	20.0864071774923	16.7364505223815	16.8900228180231	33.1452123352237	41.1341742736602	25.5385568143677	11.9911777559365	12.1882938107858	15.9933897041891	15.0253904785093	23.5567489483728	7.03889321359207
17	28.0911329788589	46.3966456952783	26.9305741081026	36.5929407754825	32.7062375631325	26.1776230724734	16.7680422670449	25.992711777847	19.6764589734854	23.7445114627488	34.4245759653448	10.9934955240108
18	21.1396040527440	29.969295806749	25.1205309228842	25.2019228438385	25.5892713347705	41.324634006597	7.75997286599951	8.05673511684107	15.0106783984201	17.6010111536939	18.0333749701837	33.7911699449550
19	16.1829509196516	13.8372719637073	13.1696611197185	18.8128450809507	0.941003888045397	7.21703990851441	10.1863267044443	3.71875924761658	4.70272370681702	10.6755303909620	12.5396089137908	6.42480147036144
20	13.2889229844177	20.2390247427615	13.3235600126043	15.6996420115379	21.7705544174833	24.9051845192665	14.9459386310958	17.8696107060193	17.7986493763099	8.5686125063289	11.3774124298595	14.9201176705534
21	20.2556320633817	37.2788346432828	22.7311748516774	31.5907007919799	37.7337709109259	33.3865308282379	20.9327602904401	24.1413806837342	17.5695450533707	19.6044098488456	22.6435439198498	23.8253479314894
22	34.5006730750876	33.3376333423258	19.4601099808463	36.7892038100439	51.7128768032025	46.4933588090275	19.1259797876941	13.6793667344376	20.0193956873171	21.8082515607534	20.9802144701989	24.2747992662358
23	14.1176769702422	15.3231934193452	26.3145314033189	17.0739739616976	35.3394992147664	32.1055289651670	13.5592084878079	23.851859353544	21.1047887493187	17.0730753747938	9.02815550903378	29.6862628777891
24	15.9619957353512	37.7798807329968	29.1144918977428	26.7759628802881	41.6981475542861	34.6300629418411	16.1662915411111	4.13821096762531	12.6110517177511	15.1652814004562	20.7839488319074	22.7741732310028
25	25.6669416343301	22.2571328251639	15.9165693283794	20.1201211517550	45.4481477429305	24.6958937761040	11.9815283833065	14.4097065717197	13.9276223944782	10.2567405014407	20.8342553542174	12.9162800821314
26	19.4416244027710	20.7944802211699	14.3166766880202	15.7700461907607	17.4493109834442	5.77658637865445	5.89891540085751	6.46936956572341	17.1929742132561	13.0188584103781	20.8501457147174	13.4076760684082
27	11.5493631935376	18.9006072947957	18.8264013132023	22.7092287832734	41.2681144583135	32.9075551397155	6.35217901660064	21.0616142376333	16.2067015806576	12.5867903037155	13.8257443601708	18.1512334400661
28	27.2371896856881	45.2356292537379	29.3080243939396	24.0174382385678	36.4528116292333	48.0100558731322	15.2494046170914	30.9950916520521	24.4766348091441	22.9784688169853	27.8029343512472	26.516087710691
29	13.4020772071140	19.5366016281533	12.5050953517883	21.5809336194176	14.2546091235887	18.1757464071543	13.3983364354661	14.7060891868792	14.549247250387	16.8530040602442	14.4954096813035	7.13298619238422
30	23.1082475647221	27.4790217349691	12.7724521085585	24.8593411889017	41.8664350190312	10.3509973825384	16.0863958664734	17.2822569550754	22.3263702672329	17.3996793556622	25.0673323215739	15.5671651504950
31	10.2823234472348	16.5759581377967	23.6542460794918	17.5929832694808	34.9088009896756	21.3252951965118	10.9549371981797	23.2348247536092	19.2407741279116	10.5486741846520	18.493261067911	11.6258590007230
32	24.7382109970834	37.0642983994805	1.58719771932019	36.2547092554246	35.2790190776714	14.3527428245139	12.1696808646055	18.7799223747865	7.58894385704078	11.2271256104570	25.5599075744825	20.3024561321566
33	24.1012070417839	25.7531249141144	15.5653341246477	13.8467214550293	28.2310973416923	27.3670420531271	14.8849517187613	23.9269868013509	12.3560993736665	21.5017911331807	20.739503039308	26.2786400334523
34	25.7123836029947	12.6073700585794	21.9121274840726	20.8128803877970	21.6126127212766	0	9.6170942696596	7.37893674660133	7.94941324117753	8.25424367771253	9.93825934914434	11.0392609231911
35	23.1561949973048	28.3827151481554	29.7133802875500	39.7545609118478	27.741204758335	30.9890875029688	16.5067362072607	22.9644606394868	17.5212247954360	15.3554682910143	26.2216386850784	15.7804887932876
36	15.0154781085770	34.4410153604624	6.83932056445689	26.3742314315555	35.4214213650146	20.9233041920336	17.2194886083511	28.4817425902897	16.4999796875729	15.8427410056084	31.2225105820102	24.2149338395365
37	28.7844727495245	49.1590838101945	32.9329099699158	40.1693737948321	63.3817369192942	34.0475171906844	24.0428263871161	26.2554582833125	19.3660962166747	27.2460536502083	32.0940227513551	27.0218403592292
38	23.3334516001603	29.1672042385191	19.5543466248471	30.0094911195633	38.7282434298822	32.8624234947127	11.3568377632599	24.3995608907025	14.1385507287593	19.6899828105694	14.1457888568297	14.9406374756892
39	11.5192386213967	14.2554039308025	18.5953014580213	28.1202559855667	28.3467546388614	16.5282626729136	11.2901479674899	16.0079817495142	7.87173144025798	15.0748337969120	14.0565278510964	0
40	15.9068631566088	24.5760607760841	24.6052915687729	18.4419138314618	39.7294655432562	20.4083469664863	12.9522590663098	15.4114130160257	17.6177151616531	12.9080978208825	12.3285016299484	18.5409012221463
41	14.5322392057352	7.273395794226	19.1458045612065	23.5171025777923	5.19778581989995	0	6.94417025158016	12.5728867617395	12.6408434105938	4.8124039290164	8.9368375906515	8.65292204823106
42	23.3918406754835	12.6401609971821	20.3391468441755	24.1849619681362	35.8357232971473	16.7157999564039	11.1125830045175	13.2386179455543	11.0659895550106	12.7002289728918	19.5220265264562	12.4055842667468
43	22.1302223789025	37.3649577989795	14.9770638327746	42.7660480639113	53.5961353956516	25.5697447847268	21.6957501897854	24.2033613916008	24.9306118854519	22.1290320607149	29.3593712468033	27.9185806269389
44	33.5032782292594	48.9161810495628	43.7726679391045	39.5282101325257	56.6691334016367	33.4008194098293	21.5004311054348	26.2732175226233	21.9921901856189	21.3782296016807	30.5715746746876	32.9047649707584
45	25.2241357793845	35.8473367391254	10.6168740604658	22.9067481476368	28.1945552595961	26.2569681067608	18.2239053257225	20.6004199222805	22.7289081544661	17.9924452892420	29.3105306482049	23.7289602649358
46	12.9359510550059	24.4125730445728	15.7928828191119	35.9082391128996	41.0246319949977	38.3199069734251	15.2300242483106	13.0985543788148	11.0934917390673	5.17246964928517	23.2191189349406	10.3631430676606
47	15.3756671989294	10.4117868060548	26.9421582429544	9.0481758821442	21.4540291224341	27.0405041513338	11.3982522616949	13.3566487664015	17.4728184689428	15.6301391780043	14.3282153796253	18.0530708158957
48	20.6382697067284	34.5324353062693	20.7841502952316	29.3255350987201	46.5284204472761	23.8701641197958	14.7769353440696	11.7446180797464	21.9621440467579	13.9195806472199	26.0938577877460	19.3120773761028
49	21.652932752177	31.6454566411759	12.9529219742685	34.8287100186536	29.8317017655273	25.9746377007325	12.4256956716362	16.3095215024469	7.19478653529128	19.1589191563150	28.8606000610356	16.0132194647431
50	12.9297275030791	28.8363783151494	5.2314107287763	23.8420496894556	32.4925378044722	31.1378449134679	10.391069820757	22.6635925689187	12.0039580015014	11.4187536263355	18.6262741036174	11.0302145323880
51	14.2674912671033	25.6742609398266	13.0133572228145	29.6193363327784	27.4148826404137	22.5343698692162	13.7410678244901	8.15655706811565	19.9784113151445	8.87635406349795	29.3749815632762	17.5483317747066
52	22.3139872466893	26.3192000293247	26.6177339540264	23.0602746230111	35.6267855647085	25.0288915375439	17.4828290992264	17.3910540479911	19.5949881120228	16.2506313539658	26.3969070281137	24.1373774800636
53	14.9158995099932	18.5383724419232	11.9334355555948	14.8569983760691	28.0343593141444	17.8493562239740	11.6009719186609	11.7497613865812	8.22484689436907	10.5498080295010	12.4855360860295	7.78489894256882
54	12.4833773869786	21.7610206878413	20.0033487620863	27.7003726697771	37.3703813483729	16.530364465462	6.52525283529078	13.8841801578828	18.3040847980067	9.6904517528539	21.3575651536538	25.2934727561068
55	13.5569366861533	16.1731921655811	28.6004010405691	12.4714748546782	12.2209825723798	10.9750244397054	3.5591974126239	15.0869536192877	9.10743771240019	12.3256969625936	11.8236413140466	13.1212075876397
56	24.6239229985693	27.7766965689179	18.1194335580573	23.5358551813864	18.2969863365357	13.1934883074183	17.7036694184485	22.1887144978892	11.6239506150011	16.1724706954352	17.1639566889833	16.1837850761109
57	20.8471079651261	37.8743638993649	17.7885586653739	34.1279946678077	29.8704495000616	29.3948819660649	17.4765341888183	17.2218215879816	16.5668279463678	15.1964324079023	20.7359651602404	26.7400314033179
58	20.8811063716726	24.2198613246419	20.8592511356615	23.8450336110666	48.9554862300927	22.2014630669871	10.8042590363056	18.0820367707796	24.3636967343005	16.6443803045269	23.1683316036637	12.7091308938457
59	12.1495623932769	11.1480920710149	17.0757756005839	13.6791373361836	26.6237064639514	10.8396463219585	8.02062037253767	2.63215851219702	6.15652010414988	14.1835825325374	17.6514130089500	17.9262332829807
60	26.051014599231	36.2574975255516	34.7152693533844	32.6635741363703	40.1842318503464	44.6260018070776	16.6584652390250	23.2641209957813	18.9236753756364	26.7407360443348	25.6977965566993	32.7421187183405
61	20.105905621731	28.9177972855521	20.4927302054731	22.5128706701861	10.2706162924156	42.1239099378776	11.5332901178064	15.1929160614039	13.3149914853159	9.10813244529173	22.7617764689624	15.9991302737851
62	17.0924877647818	27.3383791171244	21.765220090137	31.6045605398109	35.4101362672336	54.29085143846	13.6469505293708	17.2394614779970	11.4250496270762	11.8956451039416	20.6823388740787	13.5214470394364
63	18.6033764127681	24.5952011223246	17.8450031953066	19.5225875450966	41.4498113332872	18.6799451461487	13.1638199092104	20.4954569329025	17.9595039594963	6.70566262263165	16.8592845743718	12.3889619394764
64	29.8744146952515	53.4143251726423	28.1294287186948	31.1198419827812	56.8807646697469	43.7161286605165	21.2828006777725	30.7659063557958	29.6156978072462	25.2614579182627	38.03955735889	33.8150780796046
65	3.85658156909229	10.3593541418614	19.5677699193629	9.73627176695461	20.2652749609295	8.88856903860243	6.58606221073699	12.6316705927735	9.22177798279284	10.3712032107107	9.3763832232759	5.20249384253298
66	10.4985131146063	17.4556065538530	8.6791246224854	10.5790650442627	6.23067175420432	3.70240344158591	6.75018140652388	8.88111362623068	8.78371819001144	3.71082788001604	2.23990458916594	3.98095307298097
67	14.6256611156186	0.977976531201719	9.45134289773484	14.9513207529600	13.2088720299626	21.8015851036281	5.86298759076617	16.3327374105151	16.6102731600868	12.3992430500874	15.0261581035776	14.5878720267752
68	14.8561670929841	3.85766611150303	13.0035612453920	12.5796314358972	17.2680639072359	13.2280908490564	7.51920218578366	7.21075095096633	7.60977088613263	7.02845278137353	12.8116882720383	13.3709373491881
69	17.5345864992826	15.0987184390271	12.5171521331052	16.9712392663848	32.7088283801631	11.5264685612376	10.6457254126790	9.36196841510575	12.8674530575268	7.61778813598768	13.5511372840984	14.1748642769784
70	17.9357916984461	20.1515277707931	25.8737076500928	30.4434921053658	21.6727310413537	34.2167209766428	13.5041133479646	12.8908355574729	14.0344961573874	15.1471374321568	20.7901485569689	15.6621009729801
71	24.8748218236814	41.7796217131053	13.1334230993558	35.9407587632589	26.3481469786984	30.9154730934456	12.7147888613929	23.5098487098817	16.252742792061	18.8694048985587	23.9727301404818	31.7558680432
72	18.3302025403096	23.1298752734247	16.8634762106856	20.1098168440916	26.7639551151275	25.6168952903351	15.3569509200675	24.2469539871227	12.5561330800683	15.0392829457164	24.9199153583195	4.46819377436403
73	15.8409107230165	32.8008173803358	35.0220708703252	21.6283876701083	28.3686662460904	24.2082110979363	10.1160674435714	15.6530168781023	17.2999365503429	10.3950273935398	13.3773670329797	31.2626809844504
74	29.5962445280927	21.2242003635752	14.6215133834065	33.3427897283076	34.6505597224982	20.2285358753420	15.165828010948	17.4135909041997	13.5930629426526	18.3232725814237	28.4394959114647	22.3939545670144
75	9.10160509596568	17.8204062247829	8.4727727476463	19.1772783101846	24.0882981895888	12.7617469269199	17.4884729025412	17.5280777582522	10.5213402637426	14.5862128112122	14.9737612696764	7.49654632504858
76	14.9079808617098	21.1271476230730	18.3374046093704	19.7823487082521	38.3681204319281	32.9027846670467	11.3438581043063	14.9289747901033	16.4116024356816	8.32485723576693	22.0638304011730	18.6627118617465
77	25.4924061971448	33.8060641134579	19.6891940745177	23.4391892157129	45.3065656996721	34.1844329490352	17.4382646474256	25.2000759237310	16.4326677508395	20.5846718295192	27.1448197282355	28.1953689685076
78	19.5838211605341	36.1873091687648	29.1172146428612	37.1824853315504	41.8664252485951	36.8898450998673	17.9194624264762	29.2211320028205	20.0075486563556	17.1093843820693	35.7706496095595	22.5233019247699
79	13.2318065140849	20.1080877662327	16.6013763053972	22.502921613664	29.0900373298083	22.2775626827414	10.8913232727068	18.2686573842447	5.3663845123092	18.2031940877632	15.6024591988297	29.0551998072248
80	12.0059642625433	20.3604803309050	21.1664792604797	16.8657143892593	20.7816774198792	15.1764630813312	9.62143654264334	14.8243129134830	11.863927808788	11.7620510798108	15.8735632425010	6.64881310035667
81	20.9308820313051	37.3931963409139	23.2174345761439	20.1004097512335	43.7993682721561	39.2626645008128	12.4941114690545	19.6660030831539	14.1185908027993	19.4964381739608	24.3794185795698	30.1837963317461
82	30.0446922351937	39.7754878842385	30.4943893806217	32.3287451130107	45.6868636713303	47.7136481363603	15.5673548198887	24.3584824436101	17.9206105422354	22.2233632536675	24.5163789209675	17.8178305376365
83	30.9908703057823	45.8310350915714	17.6478254103850	47.4438236096084	51.2001078756252	20.5895717889643	21.5536383758881	26.9179330584743	8.76400324689549	31.8978656489419	37.7431833858864	20.8841250511796
84	12.1396523784396	12.6411687015896	20.8905356639265	19.8859640688984	35.4103382246187	3.17698417960996	14.9439184913829	16.9570301622481	14.8391632773296	12.7599107513608	24.0955141135658	18.2597078796144
85	19.7084523466553	22.7043961379391	27.6101402564588	37.1463281876219	30.8494364844175	32.9956360841093	10.4954094154354	21.3126622783583	14.5128216093786	10.026604749235	18.5083843529866	11.5059045669354
86	16.9091304146013	24.2602794307287	14.2432790560490	28.9783643676048	42.8802482079396	29.3633177573266	16.3261751251111	19.5608482523956	17.6759659128195	21.1367911400584	26.331381771611	14.3536234035107
87	22.5017539903320	38.3644264625189	29.918711848135	32.3248549443925	42.2262590959613	26.9721648468737	18.4250957200038	21.8457391729921	19.2853150426075	19.3655699583198	28.3637762048169	17.1835855895109
88	25.6374565833059	20.5571945968881	35.2358199367081	41.6015958008546	30.3385255108824	26.5106459460904	25.325547214696	27.2958780025966	9.01436257802814	23.4406364193050	13.5420336589531	4.67268195002363
89	20.5202807996254	26.0366209830382	8.46871703596007	30.5210163195731	24.1889800318271	14.683414035665	8.7551771863842	13.5719563214289	9.84816825013466	17.4893323634173	20.3682308811985	25.8291918074444
90	27.0213611522803	34.9288931265564	39.7770991775923	36.0881573953841	61.4868435101963	41.2853191392283	18.5380092495082	26.833968165854	21.6199376115885	25.2326509987845	28.1952696038075	16.9110875817171
91	4.95872286172229	26.0018588418174	23.9724766133125	33.6765382030926	33.557182103043	25.0615363513172	10.2669846772300	23.7166622207653	18.3433991866916	13.5200761476648	24.3566823333720	21.1942222371460
92	19.8579324730235	40.3537345731754	17.2284183192049	26.5329407662487	33.8280268009511	54.322306635228	11.0859702581134	17.2989628357285	20.8106317536503	20.2290441619872	27.4075013632403	29.8005165558442
93	21.0524088943646	35.5880370616813	22.8208791940595	30.2896753380935	34.0671945080587	43.3079600398684	17.0140570798846	21.8679134937575	13.4806731873773	18.4247589049116	28.6420011829326	20.6408550865811
94	34.3846129159427	31.5347452911856	23.7070191931522	41.0782973040261	36.6682232351536	17.3520196135443	21.5946178999786	17.4683568454835	20.0935499978993	16.9648390604795	24.2019305544839	18.6952870136044
95	27.6063909989527	29.7520198719731	9.5392767162645	39.7488448081136	28.1828946400914	20.3062992191228	13.8160118601897	19.1383800973407	6.42480493034174	14.3671265573027	21.0750800223096	14.2466467983039
96	16.7838200237677	28.0449231545051	11.2731593922884	17.5779651021169	34.5901517907972	9.21092622824618	12.1037984979411	6.10692002642893	20.3397022487924	20.1470196228173	23.1538853267178	4.20909775731309
97	23.6732316778117	39.0373168621416	39.6107573648501	19.2432234577896	48.2412665592986	31.5126397506915	13.6220502359559	17.2789677365609	15.6420852984134	17.7444618460654	17.9894680050221	26.8766798369269
98	21.9248946680867	26.6873173693728	24.0100792903272	22.7262371364784	23.8644232566872	35.4016795081817	6.6243573493376	20.5070399032388	15.4420805930413	15.2288803891203	22.0739208339814	21.8813301157278
99	14.4528627078179	22.6830509209356	17.8291628450234	18.7044394130701	26.5078411652647	12.4444498254246	10.127875475443	13.4884594944559	13.0922866576894	16.6824002320657	20.5218681514172	17.1630137634951
100	18.355528655171	31.4151480864931	17.7641593819327	24.1742463802375	41.3999631559825	31.3171089011701	13.1052468547422	15.0216365274675	17.3623736687134	13.6158863872902	27.6135718941719	9.76448298832456
101	28.7635639899447	58.3627908808268	41.4712438103059	30.958478280024	40.9918277885758	37.2643932431828	20.2841447933695	26.7660890294208	15.7795767847975	22.0019278308026	27.9237657928159	28.5817515261738
102	20.9456507826182	27.3419295021098	17.4634894496231	24.3544487328197	32.9529358183882	24.9158267103674	17.4970320462646	22.9763121182011	15.1107511304397	12.2852484892608	20.1556415952281	19.8659746597396
103	23.9063853942854	30.3273403564618	27.7459140787118	24.7777869461542	24.6233782641278	34.4418615475841	15.1037476186968	28.0555880346460	22.6787213509815	19.0518863189942	30.6164059053498	18.6547996474627
104	13.6159283272101	18.9951472658040	20.9205794622034	15.8402471948557	27.2791489026557	30.6889026065368	12.1743407503871	14.0143563717785	8.86775849183057	17.6041833910218	9.42609596647932	22.0521757922332
105	30.3054795813013	45.9572046271262	33.872340540952	41.6518490339046	55.5270135478001	31.114076336366	17.0579353619937	21.1998827984416	27.5543098561293	17.1347641093079	28.1074538784316	23.1603057447065
106	27.7640565320157	39.8345724146262	39.6417781836668	36.3305294196753	41.9792209214353	42.7358016562082	18.5321620072536	27.7588749162467	21.9330730624180	19.4454784674098	28.9551479046308	15.9677719204739
107	28.5631870910759	47.7018732579158	32.8494455161276	47.8953360164829	52.5153607762143	42.4822623852953	18.5814056319962	23.1718423444828	22.1211147380287	27.4637084452494	28.9262626348642	11.1959440533065
108	15.5533048200994	10.6626253599594	9.88451497376611	22.4734776714463	23.2530318834385	10.5122369389512	10.7785295116611	15.0454310774339	2.35544413192478	11.2081864962037	12.8159992596773	11.2817706170128
109	9.44712509110119	28.5922192447661	17.5573663340884	27.0816026878104	32.6069764818193	38.6288690520579	14.9853766286170	12.7380097729140	21.6250867385165	6.82568222236896	18.9396724261892	27.0265660622989
110	7.52706256834727	19.3130765331646	7.54737602347825	33.2637651298043	26.8790934788090	12.7906432616310	15.3121966434396	20.7994539565334	19.2594594339546	12.8810494713972	17.1938627625698	20.3879193852009
111	19.6329829832286	27.3681384866143	9.72160588547172	26.9315568795808	25.3754551422179	21.2874507859810	17.1282833681598	15.1678242118675	7.38942801667067	18.0460000675937	24.2210317343178	10.7587470388565
112	20.1022264277779	28.3403106422595	9.95494966576632	13.5467302682896	30.2875103896357	14.7976072177635	6.20755512402492	17.1517314541203	3.62096017476840	10.6066925756641	11.0641149559919	18.8118772113824
113	13.6972746581024	25.4076281899228	13.9433696377511	26.3125265937116	28.4083178909839	19.9357674520603	6.59942663979089	12.6668597658317	11.7952896981637	15.2795766066605	8.89596373581116	22.5269710415178
114	20.6782718573392	14.2381371716627	24.9776167334565	17.3156178766655	33.2229168230363	16.0442551288694	8.65553303207072	18.5097002281760	10.0134572720988	8.53845831170152	17.6985570264813	12.4488818106852
115	22.3104798684491	32.6700868220069	23.5240644458431	32.3646693531969	41.1416875741984	45.087539393081	15.4302934920970	20.1333443671252	23.6694404258430	18.0643719586063	28.1244859372126	24.3903718604336
116	21.0079254125358	36.5653964895551	28.4414195433118	36.4079271405848	45.8856597591641	41.0157428437668	14.3761078012419	22.0252480523998	13.0383980629405	16.1158504452314	36.0387744276756	15.3876275168371
117	18.1377136535811	31.7193470144011	34.1792984623157	31.9141465809342	36.1867579463513	31.6776310557216	12.9832788433281	25.7720518361387	13.424151240141	19.8817022669637	24.4983396864399	26.7553379888133
118	23.195487337354	18.7315290620626	18.7582400035778	28.0821427558908	16.8997392117387	34.9937637398528	9.03818865468559	8.47482728048294	10.9910704019599	9.62256634497363	22.1275660481220	20.0969228245357
119	14.4704209848504	24.7962267206814	10.9375970782755	37.7380839661113	36.1846775623036	12.9031047809612	8.17238419184355	18.6763453898206	7.40658699176511	11.9511174088371	11.5998170809550	14.6622441804682
120	24.1653260729221	35.3014892886242	39.8216205929506	40.5887486787385	36.7032166238946	29.2068754704857	14.9300661897018	16.8895188904675	24.9337081760709	17.8298444714903	23.2473294221906	35.3810985245286
121	22.9331938948321	27.1146300766139	19.0153841827805	27.2208649939536	42.7581020441064	35.9322848019171	7.79839283303142	16.691850998588	14.0734285819307	19.0391355251313	24.6527829210984	6.2298111087182
122	19.4503020259597	38.4543042862136	37.9585627144980	26.1035028461646	51.165406291297	32.077914476208	22.3054580426962	22.1369364074934	25.0002989431558	20.6692131824581	12.0475139753581	16.682353794307
123	16.8267321347605	27.4009489751732	37.6503855145161	24.3948861066653	33.0541669468375	31.0817947638472	15.4830973076683	17.4715743409035	24.8114946324069	21.0373181806966	22.7959220582252	26.0539151272550
124	17.9788904502997	33.6489515031952	21.8825030225807	21.3865090894675	18.5877170481949	24.0561452213583	18.1530123864381	25.3475404875574	17.7659709230347	20.416128639279	23.5818141548509	21.0102824048664
125	14.8858743320907	26.8363315389248	34.1378067417810	23.1150271083562	46.70322609508	8.69215493280353	12.8319664089574	14.0650399710169	12.3993595835683	7.61688042804687	19.0643823500470	22.1497939865321
126	17.6241830818894	18.0043334731945	6.71361078180624	17.0390789507784	32.1475588578354	8.16706224758684	12.9586262385754	15.6512156306855	6.54275430980974	7.28972746936234	17.8176631970939	12.4860243600306
127	19.6663650011021	30.1845574125150	9.2410582407881	19.6420402873063	31.7081032651494	23.6570534450615	13.4320549271989	14.3093338283662	0.0968119272026033	16.9192859602057	12.5137803474817	10.5179968817941
128	17.1199597282034	18.6630357445397	15.6055618987236	26.8636428307643	28.1109027612736	11.7256617726404	8.33225602934522	8.04728392280336	17.4851379756329	14.9903935971782	16.8791757593819	16.7648955152777
129	12.6715687185568	27.8046999049338	29.3255989933075	31.785529674676	33.41497869244	40.5423860852565	7.97016957981336	20.0658943888902	20.0013537236194	8.79475210402505	18.9471818726437	14.7250288759595
130	11.8073715363669	16.2478706921716	17.7762311735428	30.9170728085416	44.7060661790432	22.6367393468739	7.87617083341378	20.1529430662441	15.2504078388758	21.2898637767530	19.5531312034238	17.4944345322855
131	24.2569939347507	21.2035841590898	10.5481605910038	25.1691279099743	33.6566297916953	28.9565626104383	10.0425367878423	18.2907090961087	19.7042845292486	15.3812574084200	20.1489225618669	12.9975870788516
132	21.1396416734873	26.8050223675307	23.9503912441484	17.8806232689087	43.5334931382596	30.1980585928766	9.81135646240313	11.4368152718608	18.3129170698096	14.2766927144655	14.1490795193625	25.9048535026401
133	14.3071053168706	21.3014331415099	21.2167220767549	13.3591794489957	41.7828499883008	13.5369889826966	9.43182115162639	13.9425599351242	17.3972799166169	12.7238793632853	13.7932106639689	10.5369262382604
134	16.8372450160245	22.8501051784894	30.2381705087496	30.2464301719287	45.8745519491689	24.9962739048062	10.2874034619779	11.9796402477623	14.4424811114732	8.31427209545257	23.1201168542957	6.9213678322616
135	26.8046320674162	41.1586627076854	28.8826235716740	21.4605536572347	42.8305885024709	31.6853249996174	19.9545504345384	24.483365812599	11.1226504969341	17.3050230450050	14.1561724473553	10.6198382279853
136	12.4207133033813	5.12807696548705	10.3876063187477	12.5283282514438	18.0997480205162	13.9228012013123	10.9838198153300	13.2923943129576	1.06345906221962	6.16538703160155	18.0821477608700	7.47303747711235
137	13.0253794290034	24.4995935487262	17.9156660919286	18.6128173639932	15.1345159870082	16.2800882520025	4.99490900586149	12.9706543183427	22.4392037811012	9.39542371572078	17.2776198811803	11.5658774046119
138	28.4121828769016	30.9141983050055	33.843394505974	30.4806170019149	60.7417074236065	43.4208348120711	18.3012162451164	33.3285437387776	20.5576143581302	19.6376280359401	29.8282119313476	25.5992349711355
139	22.4887345038277	27.1083162357797	14.2583192049901	28.8895929889798	39.0806974856559	31.7072895672722	15.7869835448490	16.7516081404054	13.7864521478954	21.6488174634504	20.8602227946585	4.9815559455386
140	9.60899263860328	7.08839764634645	7.78859854194832	20.2526386356179	21.4703091390404	24.6984480146342	9.73475859716475	20.7066053108930	15.9874034840739	7.91669500804073	13.5111297628134	23.8901168178356
141	20.3837542977419	30.9650667340055	31.1749548924021	33.9135943026094	37.3974775013288	32.23064307502	20.2781016467165	26.3034402927691	16.5746397390787	21.2232885770656	31.3361222949236	17.0309609862577
142	31.2783520318678	37.5902809553217	21.5770757828952	29.5193944272342	40.2286152241962	33.0127102873066	11.4400377771031	12.1693735229068	14.8712364946882	13.8355544254759	18.1138638570665	17.8366298234543
143	27.8608440987719	54.2873353722243	28.6454457183386	35.2021698745964	61.6887080649713	47.9421500964431	18.7748648331836	31.1483872515638	15.3496388447713	15.7235325151502	32.0629194113421	23.5199256855801
144	25.9375158429514	28.1839376979229	14.5812938016805	37.4877187921702	24.7656642689272	0	15.3011550597952	16.5458233064535	11.9352199984379	20.2571317744475	22.6823343654999	11.3493617571576
145	23.8651743287094	24.8303994454101	24.2398244974397	17.4209074184653	23.4052766398201	27.6738974421861	18.7684530920500	18.6430582633888	18.1604981079631	13.1832119214285	21.8942810475439	12.4847603537968
146	17.6658159152385	27.6510198137831	23.455500555363	31.9305054922149	43.5771549422496	16.1788720595504	14.5599527259293	16.8990020203016	14.2301758405803	12.0890173734974	30.2314740795583	13.0678731795020
147	10.9009026866200	12.1703337373359	25.4250222699500	9.30744477229357	10.8950282625129	3.96337694187615	6.90867354726686	17.6213011290414	8.75432392615426	12.8675591000101	15.0514731968008	5.657650675207
148	14.6494676479559	23.3499058481118	8.39665807033921	14.6545541066081	20.2277297512481	26.4758486847344	12.1758112444040	11.8553549392738	14.3596247910813	5.19352101957446	16.8440091259173	3.73782441866887
149	24.5383911661572	23.3244804160159	10.3392544235044	14.6115176017666	36.6693824190212	21.2167560818411	13.6363039933915	20.1395575329089	16.6088161484932	15.1068766895524	21.4038609325903	23.8126368670865
150	28.2327647854911	32.4516324564252	24.9083345482137	35.7553820615864	30.6169943074813	32.5314746177717	8.9689835625683	14.9662842776957	19.7032542651277	18.8650502694441	24.2893133896354	21.7051581464588
151	15.0248327255909	29.8837756392771	18.9936451153368	31.4148949802172	60.1453597110161	31.4052400433401	11.2408729247900	18.1095294511742	11.0856629476119	20.9462120332286	24.9337415316479	17.2756731792307
152	30.483755550104	53.3846210497904	33.2710423732723	43.9870456734964	62.7316752391091	51.7905528199136	24.7045454686281	30.7204540438537	22.0482225359403	26.7951452421863	30.7645774705848	38.7424390655385
153	23.6392461370091	43.6587989635861	21.9332368931982	55.2440379210987	47.0645261762953	31.1214446519496	18.4278299877047	16.4517032795580	14.7245769265487	21.6784001495394	33.0677387493215	14.7517448451191
154	16.2263262367294	13.5168949449056	7.18788720956626	24.3451431723620	37.4773208733387	24.4748960014764	9.84321299812574	14.0077996151024	4.32278396460683	22.6108085713007	22.9413392662692	12.0413094950090
155	20.5275422045064	35.7166706621156	25.6333936669206	27.2652759428612	50.0393086270512	26.623138053699	18.8947105462640	26.9538480733445	11.4492877602262	13.0826028615035	27.0745598282325	18.4827973432755
156	21.3880997217118	34.236490185009	31.3548033905522	33.9009990786645	32.6339724532792	46.7957915596771	11.3201206936792	24.2014028822212	12.2980575948868	11.1596416849333	14.5058832696686	35.1952330238826
157	11.9668531605252	13.3830419330762	20.1997112862847	25.7813499672262	35.7274347172472	43.2759990931729	7.99417596395894	17.9229765779778	22.4418430135759	12.7837953885497	29.8257239053835	18.0881726879152
158	13.5841052262484	21.5386460588130	23.7246568879582	28.6041139439417	35.7475372392718	22.1132504913386	7.43765167374505	17.2671760277539	16.2369740480523	13.6991499371642	18.7858035056112	15.4424318501554
159	18.5576133203383	25.9273090287747	25.282071933609	31.9880061415305	54.1898235189035	35.563076237999	19.2279667614841	20.5570454558561	15.8744497381864	11.7073229010119	34.7500111641241	19.7127883803107
160	16.9439698885304	20.1078370586613	11.5573980128252	18.3940166272142	28.9070733833775	16.2346790612399	14.7761774291782	8.587435285087	6.58740680755703	16.9815078399049	15.9646904568963	11.9892930388006
161	20.431536234641	30.1822888874061	23.8621247371444	32.3417621480563	45.0299576052327	20.7071575073247	15.0242045800884	15.3200534715119	6.94670605497191	19.8184270994064	25.9531939411103	16.7400015149304
162	9.01187553639934	19.8738012560009	14.7931865435219	22.4786275516475	43.1693933396882	18.8054143686617	11.0794993829629	18.5148323986471	23.0161184237378	13.9150020459642	19.0755822650183	12.6029779781325
163	13.5310140526733	25.9412273889448	21.9443199155142	25.0403676461646	29.2367592654397	25.9804944441943	13.3513794737099	23.1044068376156	16.1472803142498	13.5950419037707	13.3328937193261	14.0027434588277
164	12.4023460085787	42.8377447473162	23.3736239227666	24.9182747399818	40.9427728400634	44.2744728348291	14.4146491742637	21.4695358822995	18.4087067749148	18.2412008501758	17.2783331786420	9.57772826975197
165	25.4295871230702	31.376879007149	14.2406935130568	23.5812175584643	38.1128994664758	12.752909208181	19.6424059219475	21.0620230151435	4.38343818157563	14.7419287824276	17.410960191796	17.8781466125395
166	16.5846175616672	29.6231731002027	19.3814638233167	29.5886074879072	23.1816935456524	19.2370394040177	13.2952413599748	22.4012926684638	14.3178160741175	16.8535198426300	25.5114146437783	7.87557899355374
167	18.6205734279792	23.8422419707737	25.3314058046105	18.1682342362819	39.7842280005412	31.6916729020985	6.8077704771127	19.9224959663064	11.5784860122720	11.4172524411528	18.4182822320875	25.7007011106882
168	20.0679346143719	25.0313736589379	19.3944352155285	19.3208472047597	21.4642227623577	34.1748570547968	9.64632823195064	14.6069135738741	13.7271043608536	12.0785587643643	21.7534362218975	5.8143336370805
169	28.5741298233324	20.9642173246376	18.5731342487738	30.9384320641415	21.6885702655117	34.0227312465424	9.33235213983673	14.9035550492748	10.2360477019642	17.9327248163904	6.24724205751038	22.0840480136266
170	17.7094073518420	14.1858436891218	15.1837090285575	19.4264662834880	44.0153644900885	18.6018818563947	8.28746691429167	10.9989273993475	6.14147522407122	10.9690647154283	19.9783533160548	15.1924383469229
171	21.8338414875513	15.5399274764683	26.0203565942122	19.6969580485945	34.2915895262665	31.154951478076	10.0785250636844	18.8472564735486	16.9085850542454	18.3164618488847	19.6075543074552	24.481284890871
172	12.5431221716995	22.3056008108892	7.36397689164407	23.385330815181	45.7715617029447	26.986709162973	11.6395863317844	13.4708994937277	9.15177436496044	9.52769592944085	15.1581104915929	13.0759925289033
173	24.1103557122575	22.7479803282896	9.42034628404626	19.9491031844959	33.8186322386886	8.36258263197463	16.3897109615866	15.6665637851818	14.4076038648223	10.7347942044485	18.0640580527339	11.4432186135694
174	13.6739737664564	38.8778890903665	31.0842134969961	26.7210876857864	44.5785985004101	21.4437850501795	14.3493261674436	19.8518434622815	12.9543746493978	18.8208304772113	16.4508668872654	24.8403811558013
175	26.2521719867502	33.7884765820364	24.8089473829647	29.1937870337923	45.4670394345317	25.1564752697679	18.3140992256250	15.7458845055582	12.5732249619944	18.5095829161616	25.6265121884511	25.9679094711289
176	21.124585459106	13.4491443979230	26.6712433657989	29.9494014613816	33.8772707402858	21.0263977179349	11.8482669725354	10.5816478810034	10.32183753795	15.1305854074151	28.7496064680433	10.5863749168817
177	12.2038772786187	23.7209235963872	27.0235462351195	31.0542136960743	42.4047834532714	35.1767553909322	14.8628431951702	12.7933919422432	17.9400232205937	11.3864657653531	18.9103307052182	25.5430575809685
178	23.6528185446945	43.9060548514673	37.523377239472	32.3307747049112	47.0295337528943	52.9415069143802	15.8538653584853	24.2012677015829	21.5603128142969	19.7486405424420	24.4163785356545	28.714105710323
179	17.6135064034764	5.73575561792561	12.4176494089003	17.2198600990796	19.5079277898734	11.5824274731920	14.2509985905012	10.9980661529482	0	6.66861826452357	8.34551175293837	10.8175914958171
180	19.4046947586502	38.3624435392817	34.4067324687036	36.3267019023644	53.8809896054791	50.9909373637878	23.8880031986635	16.3311070819894	15.5218888327360	19.1211063123827	33.0657383039204	40.0724367546
181	21.7259669852381	43.2039888107393	20.3237471324684	31.2348218180288	60.295377311952	27.4606108614341	12.5350676413190	18.9859671978714	9.40929728257202	19.7154438651009	26.2777668234671	11.6552103889331
182	15.3431877639593	24.9762066417221	0.65874741745785	23.2144868316939	50.0308220835213	11.3110763053182	16.9715969083902	13.6958678396459	14.0567074287601	13.7710398134592	22.0771576624433	16.0106022723294
183	13.7509565964432	25.9487498129530	29.4043123544336	20.0467160631148	24.697448152656	18.6202008817221	13.0282610212431	16.0134885552466	10.6619934049391	10.6879121504113	18.0061971989355	26.2055837554293
184	16.5270892227216	17.3359406858613	18.9236345271023	24.8846226266216	37.6893559110997	17.7997933236587	7.44357548639775	22.5100945789556	9.37083245369857	15.5579307817346	22.2961698339594	25.5087862702098
185	24.3786906676327	34.9420178801959	16.928743547389	24.5553536597087	53.2868244181313	23.9453421675044	10.3931623342790	19.3839610725436	11.3743435644939	24.7243732816548	24.3218274986845	22.0541423736718
186	25.0301018491584	53.4047166581116	34.5539082296363	22.5774968097424	34.7866394697534	61.1209615644829	9.5583579232304	28.8226927802186	34.8089227052158	28.1473843145689	30.1889551311824	35.5761464455790
187	23.4142444549453	26.8717448102103	12.0111245174129	32.5290100520081	50.2663110774149	17.4015490435661	12.6538346036759	16.3411181410845	13.0401158748314	18.8436400666574	24.4124577260917	22.3973002819076
188	19.4772971954272	38.1000168282592	23.7807389189165	22.5908172154914	46.2244813175982	41.4872721714282	9.86209029277796	21.206656936364	22.2956617612448	18.5529407958059	27.4518312418546	20.4438512258034
189	24.2087597533775	33.8322172523398	29.2714776400209	27.6452866739871	30.2016792252250	32.9518290845293	18.9576713225246	26.5934146286873	18.4407388198196	15.3657231031062	22.3811375414198	10.0434261273786
190	15.7781438095367	25.0900242589987	21.5252995906105	26.2858556112431	25.0635327900297	20.413573299763	13.3621839747434	19.4788005578441	16.3787813477350	12.0976235318513	21.1102272726237	17.6612168582924
191	24.9536718058738	34.5746839434064	30.8277867417077	37.3767907917264	43.0586195555034	19.7619884732799	14.7531849853295	19.7473615191109	16.9417841213481	23.3600548788318	23.5979698564549	16.4165772939806
192	9.31868688805051	19.7670648669129	10.7875869265006	18.6936546486644	8.89481411827672	16.1753159204295	5.53797806187503	15.7429706775514	6.80767716893189	18.9344334818242	15.1017335676903	9.34673437152132
193	25.4915376818584	28.4425781091566	35.8003307568587	21.0438766773506	28.8334560798121	32.2527307997042	19.6135612054978	14.0770966272743	9.95260502275314	18.6470020461106	20.9512633396188	22.4907739180890
194	10.7561231294195	9.93185567299383	0	21.812305438035	32.7463770987184	17.5810979446902	8.77743640145624	8.72591783813152	10.7659560475892	9.74429595895721	11.9042809757792	9.48492521036262
195	11.1512980356896	0.122144059288642	4.71050216203463	22.3930888671849	25.4733267806669	16.3602328119435	7.44524770653211	2.99002215275009	0	14.7086854594479	16.0696340447930	6.43213145207393
196	13.2386477008589	27.3577713168453	14.2426091209300	21.1968328809815	30.9648966510982	32.3098134904327	19.6355596658592	16.9031303533703	1.13360935009832	12.3644950091593	15.6801287179972	24.8420140873523
197	25.0734080608634	32.2098898029743	22.3232128588482	25.1956673381638	43.8180638003326	18.5277158946971	22.6464828739669	18.6704506342607	27.3207432750878	19.1305014862981	26.9673978117624	22.5234863240365
198	28.9872922909192	53.2464357205817	27.9050347887847	39.656242581209	47.0393049043104	34.9980343371001	13.1515532303960	24.5979271753725	17.2449715027964	22.5990094012135	29.7919582670641	24.394614437437
199	29.4678255753183	36.1604343207243	27.7671150936136	19.1173435007271	45.4194278681215	34.9119340105569	19.1055474960786	26.8251102762395	10.778916135946	22.8446140836128	20.8875300789131	28.7028718982831
200	31.1079736538060	38.9971748524122	18.9190983364785	24.8365262856744	40.6428353951409	50.0078102001919	15.2775981398431	28.1544822953531	17.5557206630481	18.5360109608774	33.3262868093741	17.3919894242994
