# Supplementary material for: Simulated data from a genotype-to-phenotype crop growth model for pepper
Source: Data Brief. 2021 May 11;36:107119. doi: 10.1016/j.dib.2021.107119 (PMC8165395; doi:10.1016/j.dib.2021.107119)
Supplement: Supplementary file 1 [file mmc1.zip › Full 100 GxE datasets/100 -- h2 = 0.5/1253438987 200 0.64 0.48 0.64 0.95 0.8 11 GxEyield.csv]

	NL1-15	NL1-20	NL1-25	NL5-15	NL5-20	NL5-25	SP1-15	SP1-20	SP1-25	SP5-15	SP5-20	SP5-25
1	26.2623296865464	38.3536978018564	23.7789073014776	25.7431698447274	45.7212131508216	43.652671724798	16.8733219890708	25.8020626236658	21.6218768961217	14.8056626355608	33.0900815640896	29.5668102920901
2	35.8436103946804	57.847955290959	33.9746636534244	41.0722604940667	69.0931009495963	45.6228934567103	19.7220779976176	31.035290098611	25.1057007807625	24.6069527314239	24.6168365832234	31.0953469032854
3	6.83141259625685	14.8704004381974	11.0837646254051	25.0060939391662	27.2829958256549	13.7207113240085	9.885126098659	16.3609063846160	10.5137655522877	6.69457371678333	11.5475292550502	19.7803587863769
4	23.8947424359266	35.6992073726017	18.0770163218180	28.6632758306723	34.4548948714863	34.5889537310883	13.1066256644468	3.99037722734136	15.7088510246679	11.8137885660002	24.75669889983	22.8692709899661
5	25.1100041642484	48.229076174576	32.4625849655511	28.721604074972	44.5081944676242	35.6986875011913	19.6017836016724	19.6540421197584	15.9884548533822	24.2821803204560	34.2725017553292	19.1825895005033
6	22.8573610362094	32.5255495302019	20.5251309913881	33.2019298103846	57.336848167844	37.5512842597669	14.6216823207462	24.3695854597019	26.8010011426907	12.6532451209028	32.069667899496	35.1667557568737
7	21.3420574183199	15.2262027280476	15.1691327422437	25.6364458181768	25.4260964693952	15.6206543047587	4.86021475986094	13.0168407898864	15.8174580734514	12.4520230462450	8.4184747378365	17.7775178308703
8	7.95314263985276	13.4237423802703	13.4308261505297	17.8065956717398	19.6386491884202	11.5504306912729	11.3734932393004	7.95115913179417	16.0802853904109	9.11429279860665	12.7384880820521	16.3151929816201
9	19.3170987296859	29.9109783096934	24.3619457045914	23.4563182260068	24.8678082953579	28.2029750282333	13.0964666118511	30.4699472354220	20.3132815856086	8.8161746507095	12.5383740386705	23.6778843441461
10	24.4716729445336	19.0615110133322	19.7622512243286	26.9654476538136	45.4770806702548	19.9513015588755	15.9088256960772	18.1465651105700	17.9803048074237	18.2953766408894	21.534049145591	22.755207593547
11	33.9120624303427	40.8926797081263	29.5464461076157	40.1199581713180	29.9914219371231	61.4673643238585	21.2131634491084	29.5826314470546	26.9847856032383	24.8132842387022	20.4792201783537	22.6761910838930
12	9.19569786698755	19.2889113669979	19.6084579332109	22.3826783304994	29.8934636277936	24.9352583433235	13.7500282842790	15.3413878462749	4.73743106553605	9.85824600343433	17.0349554753985	15.4264985340189
13	20.5974143527648	27.7362745698125	20.0384579003338	30.1310937887032	50.4751981328519	22.0522219475446	10.3784482548278	29.250707330586	29.8399862225117	19.0487152846994	15.4363473941104	18.7833698042367
14	15.0071861141961	30.3128723869453	20.8439751582591	27.5524389674525	38.515611957152	18.4049423171995	14.0843374754557	16.002033954315	16.4031797348024	16.4035717487445	14.8886651179245	27.9913663021433
15	9.0744322230877	10.2129063317767	19.6406483563553	26.1450963930367	23.4721961244025	29.2782140483909	8.10761121305876	13.2822217324673	11.8551679127736	9.658934835964	22.0744445812197	16.097154090841
16	12.6906852420423	15.5514578263417	13.8935879539474	28.8597047886582	26.7979775228002	15.5570654000284	13.8058681302180	14.7153498639146	5.56181055143017	15.9520586460058	18.6147092071701	17.855774680342
17	21.0867158345123	33.2180088788751	24.6279314876688	33.4809314171418	42.2677599120694	33.291705307594	11.9602056080769	14.4205792169175	21.6065372547906	12.5269025014389	27.3985055470954	17.6115386087682
18	27.0192306256012	42.9426721155067	39.2788168525674	35.0044495720228	51.5540482837748	40.7191340170155	16.8575672067276	25.1250900033564	11.8020423201705	15.3586469590033	28.6368849856123	25.9816678739787
19	19.0970793267616	18.7895652441315	28.6048124920791	10.2441010852144	29.7259227357246	7.97543102747932	9.87664172460997	24.9638379163835	18.7940854056298	15.0983509339240	24.9716554833170	10.5616889159830
20	7.50884488047889	9.98776150081191	22.9012053311543	27.3097817631773	25.1579874817773	24.8295946070927	7.5420110970638	2.71264349300076	10.4012335292279	14.4123269236512	25.3577031956397	6.53585972904216
21	24.5805247236770	20.2006428335293	20.9840387213502	29.3428592546499	23.9758978325885	22.7385069829391	14.6438083871212	15.822414334071	17.6630535756446	13.6420860467586	28.1345531983022	22.2685342702482
22	20.1815482733838	31.0346565299872	30.4710534334135	29.5443731945412	47.270546246376	39.990166143084	12.2953818281458	16.7634872078478	22.5894412891993	18.4151065128413	29.4957683204421	21.9211197720994
23	17.3001462374333	32.5023452993401	18.2030969482402	24.0505609124733	31.6099800995249	22.0980276950099	14.7986906445229	17.5582637890997	15.4114856147028	20.2316156725646	15.4531502361601	14.7742778105292
24	14.5990574335434	12.0914098513676	3.04162434049542	20.8510022120887	26.0985446685867	8.62780905652477	2.93471004760456	10.2323229965783	1.6847294143731	10.3541983218664	20.2189864140637	12.2478598205903
25	19.2535436447492	22.5690908021198	16.5904684281319	24.1877535031434	34.1208181419544	14.7190679878214	17.8372386348906	17.0032260126958	18.8175987464812	17.6583146232959	21.9153452731077	20.8682698387776
26	24.2093357659424	36.9358979601734	16.7126052452384	36.0016637596619	47.0716756932543	29.6820612108341	12.5651113687247	20.6709601136694	13.6704275407020	18.4284384382684	24.7346688168298	19.5280745454069
27	15.7351984621584	30.1108113548198	27.2878207788350	31.2359454503612	30.9415066545572	28.0272994524504	13.7942895734875	26.2024800173545	14.6384413774892	17.5838466981364	25.5452075005781	19.9284234077683
28	21.6957935143644	34.4965543387136	15.4783320944130	42.1081612422495	40.9690236338667	12.6367988336302	19.7099401236343	22.4920106601769	18.6377655194981	25.5012428270763	24.2990324076982	24.6615720080570
29	16.3157475052111	21.9961683776151	21.8416815085208	31.3878204956698	27.2610707522048	21.2762556568275	9.00653862009152	12.7204281857064	16.0666853409313	15.8353649098502	26.0958089680013	19.2914417456029
30	13.5398437159215	36.1208896744012	20.0546252108705	27.604124158783	43.9009022442448	16.8564845949325	11.5082282901767	15.1750803242052	4.12725472125626	16.5246116642364	24.0219677649535	14.7763105785406
31	29.4017728403557	37.3467849062147	31.5775863433159	29.81125815691	36.6153063838102	42.647382891912	17.9317794503239	26.9794865127262	14.5052299989974	22.4548827031053	25.9827774733898	10.7642454218364
32	26.0933238129993	19.0240708363866	12.5001915909974	25.8548913861002	32.7687640483464	29.1096362882841	11.4378707185247	11.9728099739305	4.54456666709758	11.8914550420553	26.0904696412842	13.0892524945432
33	20.256528030252	21.7327885586553	21.9158429467794	21.5269160657990	43.6794301313446	24.6585605405976	10.0406976123155	10.5152425882172	14.6771802616590	12.8530226699258	25.0272319502231	15.6936273454342
34	22.6239124630612	36.3286528159555	33.1514608231101	22.4933854333858	49.8512475632875	42.8124796658533	14.5278871214814	19.4292148414307	15.4864432208753	21.6656063695367	21.3531906520506	22.7523357764041
35	21.4352275131662	22.5533975504914	21.0525115481473	31.8062990063093	35.1480450928108	28.522683301658	10.5046970979616	21.0394822896882	9.30974061193338	6.2193776612794	26.9153015132521	19.4301134981108
36	23.5322689868425	50.9445173569839	24.0432687155335	40.8104478494073	52.0571107628948	48.2148068046718	20.1064445186304	32.46463972275	17.5667789601397	20.1578535973077	32.0515893377243	22.3636859402068
37	20.1005573736419	25.1388012890135	11.7122293991219	21.4097397349601	47.2765091069654	25.1058009144866	13.9299956059801	13.9982910502478	6.65871013171164	13.8065398644422	13.7660417552172	1.65756487732975
38	14.5240952298951	22.7765684909134	27.4053960433950	14.0106316180735	23.8706203681298	33.1265463452099	10.5083379024089	24.1698326680596	7.9874264555713	12.1789762975903	29.7982043766711	27.4404441386357
39	15.0601472765490	25.6840337885375	15.9982449865087	16.0791774984276	22.7487274766889	22.9522020916651	13.8516558051294	10.4071381866965	14.5804382258070	8.47560469909924	30.9878335036839	9.05653165429823
40	24.8048281761263	44.027874511893	26.6331281900561	29.0165717451416	23.6428321490469	31.8377380222451	15.1781722504834	20.113076706927	26.2100101551199	26.0854063871175	22.8806357901634	20.4158837848984
41	17.0442182228434	11.9457160193865	29.2814170906892	21.5945282076508	14.1268570747795	35.8694999610561	13.8686952680999	14.8034309418319	13.4883165928023	12.2215571630793	19.1707076779199	18.8838352683525
42	9.9345748796159	15.7019757396014	4.52128772634430	13.4788278731229	19.7375899508512	13.3794967672845	6.25981828697627	20.3784428082680	11.4157226508130	12.8392321340507	12.8163938775059	5.48320921242685
43	13.1535357225181	17.0637886023264	9.16850756001766	28.1371386799475	19.4229876433300	23.6864461619100	20.6862743976705	17.5318175502542	11.4600178603911	15.8389842830542	11.8642446577856	13.9848619394127
44	6.59085262267002	5.71235509734506	13.3295326296495	15.4605292877603	20.8145430092200	8.39800628636212	3.82762143218274	14.3777509664205	8.5031993273606	7.50787540966516	17.3567791063745	10.9715002274137
45	17.4421904268745	21.1773358695513	25.2761904500929	27.7003140831471	40.4968667259856	24.941299041591	15.5322117087803	21.2815670773334	10.0553147931104	14.9974123579950	21.5474791728204	13.0904681804104
46	12.8204194751395	16.1128063948148	14.3393971197509	15.4069390698638	14.7047280975764	16.0427742341613	9.80376400008831	19.3211265422765	11.7439053447368	9.2653564758812	6.43160469299937	12.9079434640158
47	23.0660703248038	30.6489404673815	24.0325362552764	26.6015532528156	34.9377562624573	30.8052661634136	13.8946520441389	13.7592291331745	11.8272937395325	20.2433383388701	22.8294150111084	23.2850619145005
48	27.1529775534926	35.9160479351487	20.5674393395112	27.0229737886853	38.3901214574361	24.220389593945	14.2751233437506	23.8881902078929	27.9783720686634	21.4148142760758	29.9280029860556	21.0347459749829
49	15.2877964466380	23.4597413668624	10.1957148386370	19.7460613901009	32.1125278662402	44.2019014497027	11.0602601521255	16.5838975031653	5.943042384241	7.66751380547745	14.2005275210060	13.9223730792275
50	13.4002112579526	27.9380058656257	11.1064319571067	15.7185468778366	44.2341380285401	22.8175692817689	10.7064701979424	14.1177504095279	10.2720493100559	8.13270735427245	16.8095337319083	18.8594461525347
51	15.8676443987494	21.7075172482373	7.21938354491856	11.2992479801501	17.4047661984199	27.078715886779	9.62767194485042	18.5698023473238	10.9649453617677	11.9782721393171	14.6067896777922	12.3987524404052
52	27.8983497433320	28.7252593420993	29.9044519823111	28.0553296914246	27.5799639528555	25.5182537391369	11.6381781940870	25.3405671249547	12.3934695018068	10.2955561316804	18.8119552299818	28.7341246030704
53	19.7715605188514	28.1529524441107	19.4531655372614	21.8637197954599	32.686695627898	30.3465947075614	8.75794824817997	25.4025581847524	21.3763562058176	17.9747286947235	25.3573762250026	22.4327472239813
54	8.0687717451852	18.8748604342059	24.6218960615565	20.7316717239378	31.0204546329533	14.8075724276330	7.87275695052397	14.7285616044944	7.99746139101333	15.358599618872	9.72474014271554	13.1644011843658
55	19.7318018436709	22.2524095188816	3.38361912796254	18.3176079881128	26.4068662541222	21.4259378768861	12.4135820464526	14.6602113202304	17.9764115115217	10.9362859429997	21.2193352201838	22.1934878828530
56	12.0559203636743	19.8546842960184	28.4989482120708	5.07416055913724	19.7810279490116	31.2544386301144	14.1542727686958	14.7701962488838	12.4035185175818	11.4787191299537	6.40402593745529	12.8281304628316
57	17.3168072197313	13.4758177016428	12.1950132141471	22.9186420952992	25.808005140188	23.4495850929931	9.43771730782146	7.52757544497691	7.93446873380879	9.2989577411091	20.8888435374891	5.44899092579405
58	20.8214215301235	22.4107124150412	21.7764194111820	22.6547176435484	36.1923524204255	28.9126381820884	9.13546101438985	26.7861726888563	17.5861234748135	15.9520925378722	14.5681014131153	26.1062017695004
59	26.3598100920008	36.5749225388139	16.0350728902398	30.0318444392553	48.6300483362777	33.162544899304	22.2359888618023	12.6005620149312	16.0421493112717	17.1054390265950	19.9191462598602	24.8875716371723
60	26.9113843210509	47.5928163384809	35.0228762999492	37.8057239204384	53.8245318420314	47.1299123070702	18.5079097867943	25.9754788458747	31.2655713343604	14.1807985406597	28.4090825044285	20.2684460393940
61	22.2276378136013	28.5811452094559	22.3893903350626	26.8314339081255	25.2900922232635	37.907937107913	16.3824605939862	23.6943901784410	22.9395906339095	22.9317884571664	26.3287532599906	25.6844589493872
62	19.5351512150543	26.0886333335287	12.5637469438623	20.4401376811077	28.6367109147687	15.8717978220846	8.5476291351	17.1502470605319	4.32438446384693	13.7946782934471	21.4360722521369	15.4956030284746
63	26.4983171453688	41.8859721896949	22.9432436224840	19.1453901640474	45.0112489076435	33.3004865286681	17.0378383352534	20.5274069206604	23.5605669286022	17.8159583579925	29.2639474640452	23.7619964698393
64	20.8729648153107	33.7020322874114	25.0635130424861	27.0124817477321	45.5971439888352	27.2828014036901	12.4631814147824	11.889955848278	19.9690477893622	16.5828741116386	35.6701591833746	22.3805436231702
65	21.5836595665788	27.3782293856157	30.6962610511226	11.3870489504638	58.7008035522298	23.4681633341592	13.7418052828064	18.9225010909182	23.8540965400072	20.9104635175338	28.6096398855886	23.1918077446862
66	23.2776046039379	35.6087996403786	18.2226914439883	36.0611459489962	38.4538621276161	18.9864534728022	16.8358014756278	30.2266302497091	11.5518015101486	26.9463111022812	33.7182406615038	17.7079637907934
67	12.9090967737289	11.3320626797277	0	7.59066485310768	16.2515553864711	26.9882686064169	11.3851126076684	15.0116064942052	11.2195007315302	9.87993577805174	22.0896549517331	17.4988739195168
68	13.3121983527203	20.2061369433056	8.01306721434179	13.8009246930362	22.8195954857874	10.6280214390083	5.46696127139217	10.8391672690779	3.35839004941987	17.1399361549088	13.6280670993680	13.7606392795275
69	22.1159131745185	24.1726864950100	21.0907253085444	12.2125244513550	12.9916144430056	6.02217745425255	15.7260788453096	18.8060691017991	13.6963266547652	10.1289354463091	21.3126994921175	16.1557410361716
70	19.0956260903254	15.7566689302327	11.1255728938087	24.6626559949196	21.7524228900432	32.7155070529227	16.216577388513	13.3446558886013	8.93499979896	8.04780347854395	13.2519625187924	11.9690757927906
71	17.6198757896361	30.6510233467606	23.0094801946831	23.0989103130716	39.0645186327007	24.9021937778774	18.3562822265476	22.7632862187790	12.7642676403734	22.9587724236109	24.5709072870295	22.0637745731326
72	11.7443725993654	0.0131270457517640	19.0781894686069	14.1904419029758	23.1801091808173	20.6094214082877	6.73847801187995	12.5211697968379	0.798530683791336	10.0027187230188	7.66063125610963	8.87412721735047
73	33.3076291921244	51.1673343279901	34.5338382999297	40.5602909446652	46.8604254653034	58.1423427961699	30.4246978297462	28.7935305988558	30.5322406001729	20.1025649894948	35.1025549411564	27.7609129763546
74	22.8143671626780	19.9644000757409	16.9368291523917	38.1049061139231	42.8828194273301	17.2254317672122	23.3756441198439	25.1142470603716	20.2325173465041	18.8695319177261	25.3404781973471	22.9326237660234
75	27.2871022869606	36.2851189247669	38.3500709645461	34.3644551578138	49.7707251283933	36.5989077694572	17.8950976536669	30.4104352804047	15.1249489882836	19.1008669258813	35.7057253626379	20.3024557921835
76	23.4994524734530	26.0281659814	15.0996028526287	33.4831912984893	30.7356559244600	37.0916082568907	13.6425224614275	22.5472867919848	21.4428476981158	22.4336280697506	30.0854716880915	19.5011383218610
77	11.5676517012648	25.3393355458315	15.2050804484185	31.0561874696967	37.4898261531507	29.4635847892089	15.3264668233992	21.5303731073111	12.9183763291449	23.1930046382463	18.6468288919321	17.4600262663018
78	21.3461834522483	19.5112786214741	25.6039553941455	24.1870083170606	34.5783192773764	28.6716003728297	8.1746359639442	21.6327028525045	21.3680783385034	7.51616330164766	23.2734152089246	15.2707814429734
79	13.5707886250936	19.7696642108858	10.2667250934567	16.6165276632033	28.9181695520578	18.0976754866521	7.5128524589957	16.7887993757856	8.2216038517129	4.82383785733506	22.0817404228632	10.6856851186125
80	18.3356515519063	13.1614188326522	10.4354998953768	29.2590689749303	31.0729708325972	36.4510369104574	12.8612165352084	19.0087125719728	7.3290070976821	13.1728149803936	23.1923630303235	16.0634279391533
81	18.7758652821963	20.2761054690854	29.1597518264746	15.0617354151887	46.7881354677047	46.5371790322871	15.3279977905913	29.115611274412	22.9853966087338	19.2654617326906	21.3158464066377	28.4045974106891
82	17.7161946339254	38.0056537322638	42.0735372656635	34.7935686702266	44.5716089436488	43.9105483261583	16.1986474168303	27.7048494791249	26.0800500787690	25.8252786090834	29.0438338459256	12.7027443877521
83	4.72851795715816	7.27156838071935	6.54108720466872	22.634717108269	13.246605502017	11.3922062724520	13.6554057916195	4.87527364671938	6.73695173307993	6.23939930123209	14.5145988863012	11.9628426367843
84	21.1098849112569	40.4071845024686	37.8191708026522	34.7850163000881	48.3918784063531	57.3358192101298	23.673020547089	25.8733811689581	18.9178518514977	19.6691871529888	36.5264934409071	28.9305854590701
85	28.2324986582698	37.6737274726233	11.6940026749731	33.0679104657847	33.5410306430155	29.6143208878102	21.0544565991723	21.3592782894423	6.83077640964986	15.6319611804993	17.1447867702837	5.86265073664037
86	15.4666290272478	19.5003688212778	29.1617670990905	28.6125662666436	46.2317719678167	32.6926133124751	13.7202167904334	16.8620078475857	20.6191337534497	18.4725727672862	18.1782429280558	20.1648603253299
87	17.4597604037933	28.6451137639395	19.5530650473206	29.9643676682609	31.8163842567722	22.6380436829962	16.3170692357536	19.8150522126756	7.39768988280612	12.4646037337643	20.0956345948299	14.3529987762405
88	14.8203081922863	32.2970451724114	20.5691266999019	31.7938490359645	32.2034086145813	20.0472549389377	13.2254043254486	11.5943629446415	14.7694480321545	15.2433780799177	18.5269490020635	10.5765129711100
89	15.5339705490749	11.3451886063928	14.2689314307626	11.1973481100265	12.8933093829171	13.6457264558913	6.17482122138584	18.0742335390570	19.7962416144992	14.1626483497625	19.0666014903457	17.7898058205671
90	24.5047045851542	34.2434315541356	24.0667835712584	12.7663077804271	58.0404165522548	25.833523723734	16.4006255457687	15.7869884223854	23.0910537389170	19.4146151283814	20.2034671029583	16.6534051707693
91	16.1430586895468	26.2619059565907	20.9834764997824	21.1415192345461	25.1015407124286	17.3488239835829	12.5019853372959	13.8399186288867	13.5323337291207	8.90375601699338	16.9005817970786	23.5386647003037
92	22.2719607438387	12.6719614735005	9.57820817270188	16.7049677878321	34.0740475077066	12.1082467186427	9.73043062306887	16.6298092539671	13.5267213949848	14.5968919147499	25.5798335115539	6.01038032780278
93	14.8691585414537	18.8753282627781	18.3406836561626	17.2836091246507	23.2799797540499	14.5094911128240	10.8661746278668	22.6270854815434	12.8755633305397	11.1532552292174	17.9598634899618	1.40853020087852
94	24.7994015449346	25.1263012048600	21.7742135954507	24.086133536202	33.3562061844866	26.6672973157225	12.3008508852012	14.0713582499032	7.55760315996264	10.5447823464898	24.4101161305126	13.9781771681262
95	31.1110872149594	39.0834416151282	44.2234832712565	31.1354405865396	69.3359414263228	47.1769393686087	19.6859814969169	30.9680306942522	24.7213474127717	14.4453307357783	43.6134426058865	30.1178739530762
96	10.0337190074344	13.5724021032602	17.8041310518106	30.0926765708745	24.6275740126421	13.9144108110471	8.6618920283197	18.8371283018684	14.0783294928506	11.4838853848600	15.9202704165386	22.7483030190170
97	23.2224618321785	13.0574421418706	22.7385640720532	14.1418043301134	24.7586548187175	28.4181347629746	14.9452242577061	10.9833523728156	15.9346363209652	18.8415814216359	19.3355509943147	9.39668316509132
98	30.1529534470013	20.2726231952873	24.5093212717698	26.8879027441447	52.3005755812294	41.2302247760252	14.9082583140881	17.1371649568354	8.1552335061697	16.3017306927968	26.8044765631386	26.9897851144401
99	23.4336475267810	41.6250707867386	26.1408276577546	29.7994695567366	36.1282681658388	37.5471849366102	13.4448776015446	30.4826145707493	18.8901907010433	17.8051852589641	25.2680713857892	24.8658112703664
100	12.0210661181556	6.43307250008903	9.29511251469683	16.5209956408100	37.3965586819083	33.3625589451936	12.0802163799749	10.2605294385819	16.8951790408048	14.9468059490147	12.8994766291656	14.2353725921498
101	12.7892868838576	10.1937258401493	6.1633499648361	14.7909088477359	21.7428089761150	6.77618786506495	8.51586471065484	9.24927439299991	5.15482781931315	9.72432089402827	8.05000436978343	10.3210218960641
102	32.8425798448443	43.2534663438359	28.9428862180777	42.6912071029326	48.2781413114577	12.4205932533511	24.3407157204881	26.9351784937803	20.622983830393	23.3289796161527	23.2692011785744	7.34055786815699
103	8.43580665868843	11.2571552302062	18.8357970061488	11.3903386540250	16.9420928229960	10.5049954742048	9.72866094493742	8.79083453031455	10.2566397011776	10.5219286553938	14.7100960160143	13.8238974969429
104	12.2132698345954	17.1091332704675	16.2316706566534	16.6014793658641	29.9688560797189	18.9032045456828	13.1645774513479	14.2366811635996	15.7837666567614	21.0419510282205	15.9803856224742	16.6568256074481
105	9.80966125262034	25.8985814748189	20.6291108115016	19.0437688955969	33.0135367130019	28.4336744034793	13.0387888971437	13.5908657282402	13.1270412547962	14.7825353006602	18.0353854832992	14.5193903377041
106	14.7350284475349	13.4782770679568	18.4799265337586	27.2900587451901	24.7007541124773	21.4243276695325	6.84953537737172	11.1814230218476	7.93943045634793	10.7152551986553	13.7358576502796	11.7676092442617
107	13.1839746347473	10.9828027212397	14.0122728602618	19.4075467617712	23.3060699654813	24.0786642476645	9.19897246719524	7.5924325724769	14.797660659832	12.1072554560948	15.4704054236824	1.87911504098001
108	14.8619517095842	22.4065300142781	26.3384947468034	24.2597041552118	44.7396654361244	34.4079045918455	10.8186038959049	23.1488753809920	14.1031488392167	12.3391105257540	17.4490869168964	21.6661857155291
109	27.4181559600674	11.6555349151612	21.3222906332114	19.6571358459881	38.0979934618046	22.1838787624875	8.46175414910259	20.2188109789956	7.82189922403762	13.6332438192302	16.8430510954561	5.91306580547156
110	27.1717523819808	33.1564299993349	26.1114793966528	29.2509450629268	50.477870066898	44.0784057560233	14.6652601332480	22.5083845953677	19.2210635793811	17.2727840103815	29.3043692410376	13.4929420529005
111	32.5953015227609	34.0303808476089	24.6022789889393	29.709763575996	45.3622343446156	38.1640067807639	12.2629981957287	22.0610011828858	11.6203293159701	15.8868408507148	20.339257130476	16.1487338463188
112	13.0263835304828	41.8212150333916	25.6805529075104	38.7627726195512	42.2538232211342	38.5414515350677	23.5511646092467	27.6070362006175	18.6305662482116	19.6142224922573	13.3402263508618	31.5510152013898
113	17.4025695952367	26.7120825753801	9.19312010428708	14.8644343525183	42.5861615970641	27.6996921595129	13.8576741540202	9.86780441929135	6.36583126215417	14.0883621397425	20.3649340375369	10.0880768280392
114	22.5411012919059	35.0806630021684	17.2728366437183	34.1609374274259	27.8003172770669	10.3439732256796	23.4827806363405	15.5620944065759	7.33049415737193	20.9807699694050	21.8911192720462	19.4477556855132
115	11.7086865778192	39.5118590679811	12.9392300191472	29.9619153156520	36.8125409087616	15.0317121280431	9.1521869894944	29.4501792510657	10.5416711052752	15.6534352767103	23.3471317980539	15.9687161791177
116	12.3307106653744	19.4342407651451	24.4166185742566	17.2295279541835	40.1854726780496	16.8734486661352	15.3510049799750	13.0948718851757	12.7702179751338	15.7422842360898	9.34796732903214	10.9220450743783
117	25.3577560946225	21.5123337145861	19.6097199456053	25.676277498316	29.1605836799117	19.1531661808127	13.8273129678086	14.9917753708354	19.5341541977777	11.8960611594140	20.3692767685588	11.0616723554062
118	15.9438126394846	26.0720625497263	28.4323635525149	19.5606677102693	35.3777325778807	23.3486008523806	10.6030145473285	18.9722837323664	5.67137455515324	15.3823494078181	18.329891949357	15.1717844755275
119	14.0601006604973	0	14.6936009780812	9.63222269810313	19.5436776908308	4.8163629840515	9.1266244342904	6.14971709331889	11.9025576421498	9.63208183070288	12.0617944014805	6.3406794316216
120	22.9168106147877	22.3818756640333	31.7077456780904	38.2300336043159	36.2934473803183	35.0659724945205	15.9153573498666	22.4881895942341	21.3633881258658	15.0981510750443	28.2492695675758	20.5665963890935
121	23.4362670338248	41.4170439609189	18.8867069203150	38.9815861267086	48.8584012311205	33.6691318445783	21.8678077185149	16.6751652657049	7.20678473982845	16.8479819794124	25.9791137067947	5.93001626563635
122	23.1599026215824	23.4434121105097	31.0106736194871	23.4042845115697	24.7486294036324	44.7384365087334	14.4925782619535	23.3865170370992	20.0997217649054	16.3835772592415	25.0620827382101	16.8221513051740
123	19.9069061300604	35.8037449765877	11.3063890373001	31.5416320087481	39.320201813796	27.81916976305	14.8734597322766	14.3000441413302	22.0424604816226	15.4176909075236	21.5711415988326	21.8858940961020
124	15.5349365450497	15.4492051433862	27.094359894906	22.2844723493938	24.7605759189419	16.8543860605911	13.3304080009925	20.1018660832615	16.9896665724374	17.6723270166686	20.2702847866916	18.1413485292238
125	23.5325870709827	19.9924185875630	28.7413764128504	33.0993283576529	40.5574059788169	20.6151550178975	17.8223466226502	20.8588118676856	17.1064538473900	20.6391371797081	21.0882894128527	21.3619449422721
126	20.0672992226948	12.5003940974596	19.8014854828064	19.9779717073394	38.8672502409805	25.2532679538884	13.3709777683669	11.9301979079603	8.22864897686286	13.0830564689047	10.9806804656745	13.0245057457937
127	21.4084823675126	22.9450297666312	10.8099310034197	6.09607981861911	30.8792749359174	39.9161960924588	14.5260302549919	19.5598800371339	10.3768163360131	16.9650510398816	20.5131494839712	21.2492691738373
128	15.8060539068931	22.0694344701052	26.4513825097382	14.3047894447565	40.7008550407321	16.0407307118768	12.4098940305921	18.861820546461	19.9784823573915	14.9952456746496	23.0238697667442	13.8526726083056
129	26.1359791268445	25.4058170916091	23.6304181840017	23.0117117660850	53.6196840220411	31.542548458776	8.27994077708156	17.0234081403024	17.5772098774587	12.9865372551571	15.8589925265651	14.2994308030619
130	15.7874149730456	11.7720997745064	0.692200283380844	25.4892046955115	13.0571319499054	8.87070152307724	14.0097681623580	4.98502978218788	1.35519075023574	9.19256167675499	12.4179689051187	1.12330463173746
131	22.4977010712636	37.5396309632047	26.0889835691024	39.8366820578334	36.27218212856	23.5024746870784	10.8378383158272	23.3507690615453	7.80892611537364	13.7677439717336	22.2582157419671	24.9290451176604
132	21.7081834814769	30.5892506287589	35.6166723996454	27.4625756869730	42.141398969486	25.3580843870339	18.0957222596321	22.7223523717954	4.99205519394885	19.0438523867611	34.5259574311496	13.6289139557211
133	27.2117622459177	37.3104535579348	34.8423140730672	31.3337327836296	45.2919608461326	10.1288790740130	19.5409649545468	24.4744858230942	19.7248603404285	14.4991447545904	17.5282264422220	19.1661282293783
134	24.4416398049294	34.7040738378857	38.5835834172874	27.6284463022232	29.8992506445636	42.1167905439794	9.0667070846922	25.4957289463076	17.8556870825044	15.2241964331550	18.6865334752643	21.7540620878954
135	22.5337671589371	54.2098675099842	52.5695229839854	37.6458878652439	60.4199946923833	67.666044911613	17.5059667230321	29.1595032007415	31.8734773859119	19.3583438705454	42.0809854863206	30.0488299954244
136	21.4067384418881	10.9236594030718	17.5955966061650	33.7027183833681	42.6027066978239	26.9995555926231	12.5812140440541	16.9372412796613	15.9025285069752	15.6617710711630	24.7804095533184	8.81457684210781
137	20.9717307446288	40.4379370266632	31.3079569202857	36.6576568564282	48.0981281066624	34.9345642633919	9.79402509679553	27.2734640455029	17.0870748190178	22.4390061656869	18.9602092704059	16.3682849492542
138	6.88180694945483	21.8537728901452	2.96965098880612	30.1606717317512	32.6358093700938	41.3829724662881	10.4877229384925	18.8088687419704	8.15933797211927	10.8014197944241	23.0025917060275	13.672499347303
139	23.3383372309681	28.1428580033829	16.1595572981542	18.0589960839122	49.0336339481825	24.3208095922112	18.2447529882159	15.9849601899756	14.5770150543386	19.8007823493793	26.6513901582966	19.6110611622981
140	19.5311192409005	37.3970586284885	36.2955146837979	30.3849842898947	42.9907898880539	42.1454521239142	15.0045417327408	23.4140122153604	14.0559471721490	14.0962383489998	17.7898245507615	20.9771821628374
141	14.0217282395264	25.2659546901233	11.8766295851119	24.6494381932197	37.0853342796076	18.2548011904056	14.5033401533193	12.1111044239931	6.39953923103639	16.0229397411274	26.8240048988795	12.1133102820883
142	23.3907295466683	32.6381596716320	11.4074392426077	32.0878299021136	41.6168990022940	18.428782258821	11.895206023665	24.7492008132536	12.8351229620144	21.5215760866732	31.0109665760803	4.20874377305117
143	19.8124747864610	32.46423347312	20.3632954005462	18.0452124183782	40.2670569769269	23.5530280241544	20.1492551064214	14.834621189039	11.2368067979226	11.1058083567416	21.5538514566398	16.0267268563094
144	2.18475570122565	14.4720777290631	20.9623456647935	17.5591444165072	20.8793736114166	24.4193531417755	12.0286507306281	14.4815726612719	11.8095538027756	13.0092002472880	2.55331334828625	13.873632693439
145	9.76322547921904	27.3238683977403	16.9317391809745	24.3080739911284	46.0044227299913	18.1155412997530	13.7923634437459	24.3637983196690	19.0675366628511	15.0018730225866	13.0841345352006	15.5203118465332
146	18.0796960250228	19.5761528632944	11.6010002035140	19.2198874120771	27.3427799859246	16.0520328502615	10.2847194973714	10.529791804406	18.425570817331	14.9692890586483	19.0434420825384	7.6144080636141
147	26.7126743068554	34.7711490786649	20.4448207253015	30.8530356211202	52.9114348887983	31.5894744853084	22.2965951854877	17.8644987746185	18.1849490120757	17.0265733128715	42.4162708847319	29.2380211888964
148	17.4860288313992	16.7356204282202	13.6175415977777	18.7353314905914	17.4214674562176	22.2508428498238	10.0581509156181	15.7936294943139	12.5628385193924	10.2599796424348	16.0777026117458	14.2730325860405
149	25.8640907784132	38.3223793956196	30.3580881808148	34.8631200430089	51.8784827449468	25.064269330962	19.4795926830390	24.6572420377658	19.0020860641609	24.8833622881941	27.5990382224273	20.8611849112090
150	21.5681060268549	28.0323389973350	15.7410718544216	33.8247954618363	20.1993283231004	37.8174538672841	12.4720906187936	16.0278094481389	17.7506852995504	14.7253020032856	13.8007208104115	11.9690047916551
151	14.9902209429971	32.8303614900449	17.3410180211318	23.2438803535660	35.7288235420727	23.800231069273	7.32285934246277	18.4768903704400	7.31359846449077	16.7888437721344	22.4267100401702	16.1002822156511
152	19.8027603642089	31.083818707994	31.1044317734759	28.2533954940277	41.2842382157642	44.8419963122748	14.0570159503865	14.6518727377758	13.2372222640932	19.7140170829249	18.5764165590098	14.9617973813547
153	19.6753343161809	36.5009310585995	26.9227065755871	21.4573290136704	38.5688592842135	35.1402642771796	16.2862109153639	22.4550536596959	13.4340594756409	21.1052017363317	37.7916725964394	27.6601629532186
154	21.6065850975336	27.0928580759741	30.3788134071982	35.0719989707669	40.8796378366401	27.9155376793743	14.1688969963697	19.2212757846314	20.3701435797911	16.982511743671	15.7742709563866	15.6279778853501
155	11.0371603576420	31.714493185556	13.0697724876922	23.1035876923086	32.0048566397055	27.5042116578426	15.7708065719047	19.649593301857	16.7996616316486	10.1684236234212	13.8817376535804	28.0856464926973
156	14.1086994652597	31.471755217564	26.2163642396055	20.9638031371794	29.6263767500764	16.9434893305091	4.91148832840439	25.0244626872413	14.7481035333343	6.20944174409534	18.8380703543827	12.6346895576906
157	16.5990124003764	30.7797819886061	16.9633861363394	11.5494803117668	38.3384513662071	26.1246398690116	12.9758275948755	17.2479330708671	16.9907906390461	12.0601848486216	11.2038258818020	2.94462610273958
158	32.0360105327497	51.161044623755	37.7549454042948	26.1259287788987	56.7244598597358	61.129688559339	17.6930847270266	34.0617496126937	30.6781303122559	26.1196879064931	30.893668427008	25.8259081816920
159	6.53829245765205	16.1164891737047	12.0471499507189	20.2949107303584	35.2863350762232	8.29432663973547	9.2787877058833	12.8103518432673	5.57062541292222	16.3646109779911	18.8512585296689	20.1142670989428
160	14.2284277115432	18.0256026023345	27.2134006208657	38.4631633041860	34.8581785459748	24.8122775463796	13.9595604248027	23.5565250782696	21.9238462054655	19.022315339728	12.0747488389362	15.1921193490786
161	19.601948216422	31.0800241004489	9.46533714805887	31.719660739681	40.1089590489175	14.8253055778567	12.2047860667477	20.3011554612859	17.6491232437788	15.2459677849097	26.236560522621	22.8833165648726
162	25.3472718534688	35.2006447588881	43.4306400160408	31.7150644678482	34.3117064286175	47.1071976170997	14.8797540832299	31.2736486421949	20.2004020406008	21.8947566630522	34.7074124394446	22.6160419701638
163	16.1926553944986	29.9373164105343	19.7163491742935	9.48074422138894	22.137840940204	27.4233768918629	11.1717577165487	10.7785618262997	10.1495235723255	11.0408216122890	25.7478335602009	18.7930076573189
164	29.1022189153191	32.5448735540998	24.0250271906128	25.0602874428121	39.0917642132393	19.2479070479264	13.6946853067046	19.7437920299736	20.3192774576213	18.1686830357475	28.0102716604405	19.9220666366488
165	6.23106289798522	13.9824088372994	13.0957733958919	21.8656875600893	29.2108285777096	29.577975555897	10.1030758100454	11.1847820963595	7.73273120328028	12.7455087371138	22.7755078257309	6.62585324812071
166	15.8883457362060	24.1042266366495	20.5722643556450	27.5653804932605	27.8884602331648	25.5840278141792	16.9671036173024	18.9091637649688	13.8438418151399	10.6210738988301	22.6656661398671	6.75498104118419
167	21.0040357076883	36.2467362988755	40.8395233735202	12.1399373378926	38.4676223716751	42.0305899773735	14.4207029739072	26.5063195371281	17.8497367753764	16.1210987319548	25.1526275291733	23.5521844601477
168	28.2845091712326	46.8395385408579	38.6826599020232	38.2322289148834	53.0217410025772	49.9481732988736	19.7869485523588	25.8286688169836	35.7007635604675	14.7585195746471	28.163006808438	36.2791343101499
169	18.2572954116427	15.8993243833534	17.5935585962312	24.7087164564271	29.6982336761664	24.4866060525514	11.8065196972498	13.5247465512831	10.3639081844124	10.3590356750069	15.2381461916725	16.4008623101453
170	22.6358046812728	25.0357963894035	19.6353586844727	29.8771885672807	28.1185080514475	45.5464945775635	13.7023592881392	22.1240677106068	13.6809836991621	12.0571154424052	21.2383877040787	19.9926629847486
171	22.1510352312968	26.9916569842331	16.0788020947476	28.1713402868723	30.4569091714296	21.6125677199591	15.3264518058795	17.6045543356660	27.0608903109301	11.4004657417557	15.8332077289497	17.7400988535412
172	14.9353133609769	17.3355011717595	26.9031599992561	28.1591954748089	21.1055165613665	15.7342549743472	9.92393394303498	24.2796918681883	9.44645274074978	13.197276398294	19.4189225915992	9.11397635853673
173	20.3756302482723	35.9887293724049	33.7760985329807	30.6698775677841	43.5692690811593	36.8055947785853	15.1529756920151	21.0325916077716	21.9302897541508	13.6021074875045	22.2919149577386	24.3937160182427
174	21.0526171791313	36.4378642119782	20.2588692091307	31.8408411138134	41.1560910104131	40.6131893726539	14.1338365355093	21.4415326161443	20.5772796936383	14.2074536120058	12.247707602094	24.1489442804732
175	29.2856006584826	39.3086753768704	36.997959029388	36.853330997566	62.4938131383168	43.1129549844217	17.4395612318222	26.3621841604620	23.0507042658411	20.3223488068590	29.1485141767505	26.0300090763781
176	22.3445399976192	26.1851049795882	17.5463691773095	23.0947351224348	48.7151106741591	19.9437450030027	11.3107126190552	21.3109114286194	16.7072987786380	9.90898446004656	19.8634000148909	19.8005583712890
177	17.3044640746238	14.3327697000915	14.383328811252	20.1873966366178	23.9709901726522	24.1474451273112	10.1705411798722	17.7915263324701	10.6325122984908	10.9479054748251	18.4213846402118	19.1363435257917
178	21.4036364140192	44.8333395810428	29.5043063528645	28.5893830253603	26.2356934261662	39.5829556676059	15.7904506727769	27.9354237056194	15.6853781687901	15.7256613690370	27.4542868427963	26.0730612337146
179	25.3885821199605	25.3211633296754	34.5000876575312	36.6571001024637	25.8649344032422	12.3065185305959	16.3725366113709	23.1022209011393	10.9199173506656	18.8263897410574	25.761479545029	20.0066434943859
180	18.2773500721817	26.3934913761741	11.6047377396373	21.3702654804641	16.7879466888424	19.7218462111838	12.8725178189454	17.4525413201730	20.4829620674925	10.2820853518361	20.6068551214798	14.4797459879804
181	32.4060136529638	47.7538626753372	30.5955115488113	38.8066846929348	53.2928236741923	36.506472108272	21.5404144727949	15.9714332646197	15.9344265344925	26.2659677174677	26.3683793260724	27.4431862419486
182	12.5496852697476	23.1116002029647	13.7963780987973	28.5934642637406	1.57457804462049	29.4176180523203	12.5811661188701	16.4827538927584	18.3762978707648	6.84149633578016	15.9902504519521	19.7262730043516
183	32.9557288210771	37.1378587236077	17.4737339598916	42.1312740825464	50.6079387162587	26.177066016181	22.7172772125488	25.1772022469528	22.6185761988745	24.3884791541586	23.6371777246025	21.0430329557332
184	19.3040990828603	28.7106693515476	13.3049482393372	18.7113067749363	31.7671804485038	25.4751409447537	12.3336088143390	17.6828371487419	22.4033363359458	13.9377375509971	18.7461274952943	10.1222047898419
185	8.47207548809957	13.8181372730919	27.1370651067924	22.8985665191204	27.9832862173678	45.8208202064647	6.22168713762794	6.6763900763177	7.4407352995911	10.8179055648474	20.8629685057544	14.9822447045534
186	22.8680629917587	27.8075647262048	23.654010359738	19.9225611396426	33.3741073860558	40.3794989493014	19.6400974916340	28.6724532474184	17.370402372042	22.7401755604662	20.9451109589063	17.0548608156257
187	6.32585702990437	23.6989369091012	10.4518065319880	20.5173014672764	16.8698065707144	10.6037485674384	14.3501767300599	16.6937071042629	14.0121594878955	10.9997033938832	18.1507674457170	8.82151676245369
188	23.4284061224616	26.4802280618869	32.4806017975538	31.9801381050011	22.2368629056902	21.2087918959931	13.9282002098139	14.1910049199201	10.6025925326674	16.3631789769130	12.9710803963547	13.9307244782446
189	28.2386130223539	30.5689893293151	22.323740280201	36.5987513780672	48.3131308668222	45.416067602872	14.2215656918674	35.7652653967538	19.3402349026804	19.1910139865372	19.6394866150749	20.7524944123643
190	19.8578426889897	18.1761572168590	20.5000277703977	20.1570505761028	33.4480000126034	32.0271858001033	9.48356069146017	15.2509606275365	15.2896517186089	15.6240674611410	13.6283129414242	8.27695125436397
191	21.5298630560136	28.0608058528462	36.9054899653613	30.3037132722879	22.2973566465927	37.5992040525657	12.7533818898756	25.3394825802777	25.52578756816	15.0264557942480	25.9329130584558	34.5244139274451
192	23.5435274084709	34.1684364865964	24.3705844959553	25.5154598937816	46.3945619923419	37.6025494772598	19.1565411019253	27.3576059030116	24.9710373234945	20.0708536860055	28.7922549916764	21.5566656542186
193	19.0302510414213	22.0534057144492	9.50945965295527	21.4171941851202	25.4503903095795	17.9537740086460	9.3388858964366	17.6939415903311	4.41862900554424	16.6589514963913	7.20743740453993	18.2021586653942
194	23.0409866202714	46.8300644230640	26.6942809503677	27.5335270752346	53.1956441454075	38.0886678816096	16.7565652345634	22.4818798218326	27.2606652479081	23.5562583612983	33.6348668699827	17.0964456565219
195	29.8059645753713	29.3321355122692	11.9387622354262	25.7817998971709	23.5202068755638	34.2084528896922	15.4195386099793	20.9834990233494	20.671374111177	17.9289614778677	32.2822107059864	13.8917256838870
196	29.1718272051996	33.1137625023388	16.6858944084332	21.1317809769033	55.4258336372631	23.5115249922601	16.9912842207615	6.51814990081827	18.4790570004469	15.6805204102487	23.9765067931499	8.522998794726
197	33.966357649033	41.7841085793662	30.7530929961739	40.5037138175859	43.6980749761079	46.3201175870484	23.6868773042977	29.9485248292484	14.3602919541733	30.7014409325090	42.5448408192309	18.0380751152579
198	21.9136992579785	43.3014777196214	33.3693646287492	33.4956921005858	46.60795930605	36.1387879706753	15.8664014156126	24.6099693366516	19.8701227997504	19.0329755411001	33.2624582803689	31.0176066769029
199	21.2337159431164	29.7857015858584	14.9576529800525	23.8340588097075	31.7988609437050	27.7504874869851	14.8087994173894	23.5200489852716	12.0684162691371	19.8896010086065	23.5398173758628	17.7225289161967
200	12.1956296214447	22.1607963882922	21.8951297037115	15.9269985901543	32.4013388364449	37.2185311967187	12.1407111705470	17.8434743975851	8.95170370732657	5.61054403109502	25.2014050471812	27.6050022633203
