# Supplementary material for: Simulated data from a genotype-to-phenotype crop growth model for pepper
Source: Data Brief. 2021 May 11;36:107119. doi: 10.1016/j.dib.2021.107119 (PMC8165395; doi:10.1016/j.dib.2021.107119)
Supplement: Supplementary file 1 [file mmc1.zip › Full 100 GxE datasets/100 -- h2 = 0.5/1260203346 200 0.64 0.48 0.64 0.95 0.8 11 GxEyield.csv]

	NL1-15	NL1-20	NL1-25	NL5-15	NL5-20	NL5-25	SP1-15	SP1-20	SP1-25	SP5-15	SP5-20	SP5-25
1	21.6560354132702	27.1480542563303	7.39788471133822	14.8722117762569	28.3376341384026	18.3485428553661	10.2023356213496	13.1907437625744	9.36100551110735	16.3195501643339	18.9382570166746	6.81275002000122
2	15.0501563575216	40.3853854530234	28.8066394049294	26.6447277894365	46.171182086586	33.3943631624414	10.1724022560171	18.9174653192404	29.6047414035603	12.2928259849533	30.1859594380580	26.7007736401812
3	26.2769982807337	28.3848791784708	19.0090528618619	36.2392532502713	32.3134489369544	32.114506458939	7.38722030234149	19.8089219573309	11.9939935583751	18.4766670961207	19.8943531608108	10.1496348323312
4	16.8325822885831	12.0330104725445	20.2902779947329	23.6582576071763	22.984650623512	14.5148296219758	6.73881233493122	12.0038747605037	6.34407970234597	5.1364175558324	3.9752232413683	21.1406753437472
5	13.5368927248687	10.6298270681826	9.78307528357734	8.31099737587275	3.35281900997193	7.00877418010743	6.22012390933623	6.09408319456513	11.9918932359865	5.73974304035792	7.14413899583706	5.40255811541123
6	13.6822387924476	35.5229813373587	18.351187132403	23.7164007228595	34.5372934867223	42.6487449034232	14.5866622764395	10.5203430565003	9.10384045741647	17.1201812452362	11.8475391728222	8.79861948902412
7	20.9909600638533	30.9448127343521	20.8301403357032	41.0423671341238	44.2331311869344	17.1120967340614	18.7571137689739	28.6093201639437	12.0153533119281	27.4004066389927	26.7017234081823	17.519913099986
8	32.4696874052513	33.4118632394595	34.3064943362761	35.2103010681075	38.3387588193483	36.95002135714	24.0266762156257	26.8498441579733	16.7979968918887	17.8508938339468	22.7133246896768	20.2776917552453
9	9.41026944492261	16.3085790057024	26.8962277953697	8.11625598897018	33.6044538721069	20.5658584795696	10.3718215328116	12.8910585519948	8.22471147351036	15.3551621397282	14.1657044332473	22.8268010622569
10	26.7516719366847	56.944742403869	31.1030839710388	24.2759968929038	50.990510480252	32.0241583172959	18.2363749423220	21.1737396601472	10.8307381927210	18.3324884322435	22.2693202589062	26.5813946766428
11	21.6193547117460	24.7143809272934	16.6634861234084	31.469455663534	28.1996782440914	35.2603668467219	16.0185241888548	16.6851158891924	10.0540443633243	19.3960460413019	22.5847025443768	9.10488111884577
12	16.2945472996662	16.9163253285475	8.90242124978912	12.9075521968951	33.1315226769963	8.86648353835779	10.0611269598530	8.68628752767682	15.806956836195	11.5943304160758	22.2064842931949	11.2695151137675
13	19.0469825446883	31.6322621972133	16.9524555471813	30.2320021655782	46.6170118641658	41.0058729253546	19.0988955451043	23.7704988313812	16.2620798955484	16.9654917797067	25.2283492027293	20.2607930597454
14	25.3133553027805	40.1161192752699	32.3615462246758	34.5587359613934	36.437508996328	38.4925503966806	16.4393927811450	30.4945936724770	21.4900053236654	20.8756308399622	37.8809558483412	28.3861742709459
15	28.0034952330621	36.3493165913726	26.2539891590703	38.5441210453961	33.6234601093326	33.7727218884203	20.0611184433865	28.2802423417543	21.5645900548276	18.9181255935216	26.727923682876	12.2946372076181
16	12.5193164078392	13.9100031897644	19.8393870934668	33.0864691021472	33.5368531781067	31.696212354674	16.5519427230854	23.6521657186052	21.0972764451277	13.8268798462165	26.2236147909065	17.8326833536476
17	25.5655801149644	28.2590134428067	21.3482678347401	25.6541272625086	37.5094043559986	30.1839038767803	11.9464684854978	19.8717723850130	17.3665228830233	19.7553188735197	18.3106660297519	22.8923189474417
18	24.2375269499545	20.2177983550246	24.1116256067067	29.8222444057167	27.1882348714186	25.9227453931566	13.7617919511763	17.827011552332	15.3753005368696	23.0424212728642	26.121908320453	14.2838082912007
19	18.2490038542107	29.6999298633357	22.4293246215267	22.6155206966033	34.3531936225277	15.9792444717244	10.9372685042794	23.1482712931314	24.4750042827409	13.0764752159915	23.8379434704851	24.104991990527
20	28.698063181971	39.6536700699918	42.3615427442151	36.223329052039	49.8279677544153	53.06014092011	11.8940042511032	20.6941325047144	33.4937906202280	15.5468556905087	33.845350001108	36.9633949442909
21	24.5761363982591	31.5816599953603	18.6630561707708	28.8833622802347	39.4915697941211	26.1541422571618	14.7771454320861	22.0443054089364	18.0192483838913	13.9544183640966	30.0759941276246	16.5995894861834
22	16.5355046020879	27.3549132855178	15.0764211170442	19.0847594916891	37.8978895175057	18.4293930016589	13.8523894198565	13.9572933255539	18.1053294932413	14.4968048447666	16.8402939765407	10.9380813955993
23	31.8371252000476	44.0748967390075	37.0142516014559	49.4589908677402	37.8388748976638	38.8269997283756	21.5520675790144	24.5950360258146	20.4020144456342	27.4997628966386	30.0089000599152	23.7862523607551
24	17.0746439720576	25.0786792463917	22.7126521335534	24.0226421562868	26.3047091408525	15.0960502706043	13.3235819951940	17.5935990068079	6.29388012803368	15.6728690536399	16.8347603548834	9.49131951879305
25	21.0513282338227	31.4608364564418	8.58024220816817	30.8427832433558	30.5778413627226	30.5066452277670	13.5606913004975	16.7284565678360	10.8240164784687	19.8650947890239	20.1725376012001	8.51928045979848
26	24.4910960969494	37.0421984740871	28.1068512821493	35.2465960342439	37.5174765979999	30.6280418223843	13.7444671802816	28.0050610408343	23.0547052696281	19.3238401623186	39.6558946450856	27.5625270158228
27	10.9434037053056	29.1868241579007	25.5677896256307	29.0374440704879	42.7416954144437	30.5973124012012	11.3565372802607	20.0825545357760	15.6532060513776	20.9628369426319	15.9786072967215	13.4227612136316
28	17.2048530274919	29.4206341304754	20.9175442211061	26.9652373521697	23.1342181011047	41.8204864158476	11.681347797671	20.4917791829958	9.5099262406201	14.1986000411498	17.2501184055544	13.3297676800196
29	32.9112946809387	34.5788374953622	29.4265120743042	38.8400850786238	37.171708264676	39.9812006449723	23.0905388668752	19.1001557218638	15.8785685186219	26.8529928880918	27.7080003227486	16.3104659335246
30	14.0566233338000	14.7284794768986	9.48568555328804	10.6915722287686	20.5561745570173	31.5058544612019	7.06540913582407	13.1752956941775	18.4377138548665	18.2630752275329	11.7771498869332	14.6909785257791
31	18.6466956499668	40.6205503601236	37.2064555229504	21.2157595144761	53.1524467341452	48.8950051058087	13.9152841663017	28.255479810032	20.3897261605859	18.9534925242753	32.4176247374029	24.028411918929
32	12.3104541169318	21.0750017441928	9.63946483967493	20.2214020607229	22.8523917151509	31.1112809745412	11.3553728961020	11.5951324703942	6.65714770913391	18.1541745587336	14.0547663829098	17.6076717748202
33	18.9243001045118	43.3246281798324	35.4586796816503	41.1849158090598	51.1992818472172	34.7102280354542	20.1159858551664	24.7430968737683	22.3596657608272	27.2552002668241	30.3775640753366	29.9590535426916
34	19.5648207878368	37.7279780349727	20.9928172885072	40.7203319723342	43.6941139338177	37.00729828132	15.8927448814801	26.7676754762955	16.5740292557382	18.7796010644956	25.4922851619351	23.1495852970644
35	17.3792673539043	14.3501203588195	14.0881237279431	27.2814710353214	14.2546396933803	29.3477612176801	9.69766209437846	19.4338766249934	6.41992449752701	9.59212542402723	12.8581651241043	7.37204380226847
36	20.3131170876820	31.4882133739044	18.5316140244238	25.1486836204079	37.7737908137332	35.1556136773495	17.8914694927032	24.3174932224795	10.4060251024170	8.78992756859843	15.7184678074588	16.8328883684006
37	19.65088900439	13.6414378667491	17.9198216473401	20.357777366242	11.2671436204686	21.1807065307001	16.5563030723468	17.6196195933738	15.5004699792465	15.6365850709404	22.037049302475	6.35393012061281
38	22.5594201859613	28.298668023052	36.446319281313	36.9831829403169	52.5212322054279	44.0213713295706	22.2299590103534	25.3530707732399	25.9119333395316	18.8390303066585	31.3320989890975	29.1351300350772
39	13.9089402457025	37.987254254885	21.1604318967591	28.9745464892733	44.2263550691710	41.5635486934263	13.8629859606977	22.9565165043720	9.23343030683431	10.9627458838994	22.5936368423397	23.3363514799829
40	26.7029636559489	26.8983579774036	30.1642170211724	20.0625337893242	47.5855479960823	26.4866545075863	16.3459715888157	19.8095762652041	10.9006205457822	17.3476370902252	20.6966053363236	17.3768518347649
41	19.7829721248686	7.34652500029893	10.3659166556812	19.3612533568096	36.0640517824427	28.1249619688853	16.7725623600682	13.4618246985041	10.1207819320071	14.5326462831927	15.9415638149762	8.30340478877921
42	8.65385706378295	8.40163080927153	18.0431623249977	12.0387063348110	23.127886513078	6.94173744582413	5.79940188022359	16.1747745091674	13.4870546031651	10.8299303229965	0	19.4495108152670
43	27.3955632119669	31.0673647988546	23.2545446404997	29.4914457366759	36.0479357088255	25.9289134626844	16.5083825383237	17.6490608604345	10.4567934986704	13.5387811529151	16.2481066620403	19.1278858245768
44	23.5418474604223	14.9662810397138	17.0672856693822	21.5598709947497	27.1624996965019	7.35749316727697	12.6421258712989	23.5063627471445	10.6880822943745	12.6743697354322	16.4305343264005	1.70689969735333
45	28.6052793859821	31.0020445647605	22.3783020869913	27.6840316205151	40.527958592894	19.0993852271208	20.6554342711268	16.0833057043441	13.0868971669138	18.2880030193366	23.6497455646631	15.7392915372921
46	17.5799882167834	16.6406964477263	14.3561043127954	19.0312686191824	27.6558439957859	26.2476090686696	16.3935461595658	22.3265114522989	20.3585466172086	9.56569053433436	14.8648673847537	17.0499263322847
47	7.69691698504087	29.4776672499811	21.9010106322124	11.1933850832360	21.6867998437188	17.6366454734674	11.8860139409309	14.9999528669928	9.2772258649238	15.7926042501629	14.3899984630681	12.7751515578709
48	10.2385970742127	20.0101326637232	30.1215732196128	25.6709152231560	31.2643585802910	26.2692350058492	13.4889178441483	11.7676912404730	15.6493917770295	19.0002288834118	21.2426292205984	16.684802917567
49	20.6336781685544	30.2325013220347	31.3623103871395	20.7108127722597	46.6048532314558	36.5339597149193	14.0809317918771	21.1502913541551	24.2537786391317	18.1819497500621	28.8356725968149	24.7704317445043
50	11.7530275997024	13.7514349629400	22.0144955190294	23.9484051285847	43.7373787195236	27.0733572747706	8.59370595415386	13.5383676321145	13.3919264409662	15.0190635376384	15.8987626758963	11.6648158116918
51	21.0365807244634	23.4979594267382	26.7081081600869	36.4722695048155	39.2532622040431	27.8746107138858	12.0219934123663	21.2575107313582	25.5801963658579	17.4588434192049	25.5148939194349	27.4007767985069
52	17.3803742086286	35.4848057635521	20.9447182178614	29.8621214259458	42.0726804358596	36.1208372719991	20.3999866463399	24.331787543804	24.6518616276224	18.5436549052769	42.1712721077039	27.4125331277256
53	23.3357013043903	22.7777446542072	17.1331900213309	21.8719542713510	22.8642718327284	33.2301000844157	15.0633693601270	24.4519226576342	18.6795237748197	12.8316195753675	19.7960822103336	19.8469246200568
54	36.1329174847191	44.9451639109562	19.8761504357615	47.6277844054985	57.7788266346363	43.8004457438574	22.6802731661244	28.170826056724	20.9797576280479	21.0775214966759	36.8432370376169	21.9493190354525
55	9.92749204921276	35.7391055194255	25.0010279241588	27.0930345335080	22.4702678159189	35.2026309298018	14.0250031943337	20.8541683664145	23.0785373549089	17.1813064718193	18.0479494842223	21.5450813781631
56	21.5986215015579	29.0762455494002	26.7150668282664	34.36440855274	45.8502430394250	11.9142829359553	20.2857487804639	16.2889775977595	17.5247719657893	17.2262387412408	21.2532864404626	11.4128714489538
57	33.4437854039582	43.411047121043	32.0861959253039	29.8363822759634	44.3169691722593	39.7788996059537	17.8910698054972	16.5984471462541	16.0816245007517	17.3258550781333	31.5595450308013	22.043821496642
58	19.6396348914001	14.4181048918481	20.4244504337468	25.5453713799775	22.3370072930985	15.5766073018211	4.58141895040085	18.3416156099732	6.59589295168861	10.5077281249013	7.8858648338686	21.6200762579016
59	21.3596067760094	18.7967553532219	23.2005417888793	31.8810853589942	51.0479093816539	5.62487801870792	15.6519885627493	18.3571469141505	15.3739131596468	14.2144769918839	18.7908490467441	16.3557049910014
60	26.5854862140322	27.6074090800175	19.4179455603357	24.3888403295116	35.9879724816831	30.5880037443413	10.6512605003827	14.0348967393067	9.94081997281624	21.8207209677953	18.7059126140509	23.3199880611373
61	13.2289663955091	21.5284919593540	18.5690822202453	14.7748960037603	36.9503618795761	23.8527731976762	11.0650867905199	16.1094999101689	6.75276132601758	10.9838354000675	16.1911257242223	3.96083871952612
62	10.3053616265003	29.0083293184263	10.7807932849123	15.2696281276267	21.0130831726337	21.1135812454356	9.97652660173856	14.4638850657999	15.7092731315627	12.2695292884487	17.4194084575549	16.3424021906379
63	26.6512873362384	50.7258159073178	26.0070806550733	16.3647996640596	56.4840066924348	42.5139039123843	16.3806955828615	21.3181306482488	15.474336559983	21.0168791812371	21.6612110189025	28.5974253798990
64	18.4450353057510	22.2575813841097	22.8917819436416	16.4218514589955	27.1920804373919	20.1105533190419	8.97324926239584	13.4218612136958	11.3722325087990	8.9687680560673	17.7573408221777	10.0680852674662
65	7.75783544137579	19.5352130431204	19.4007835707509	27.6048643759933	32.9683453447475	16.6132942422402	13.5503813003849	16.1280468756248	18.0588124299363	11.5827693270717	20.1360546401789	15.8221632884606
66	25.5778121840178	28.9635415038117	23.6004524432962	23.9382972006466	31.4028980694766	6.99042218274364	16.3083231577613	21.6715870473504	9.84440347142917	18.5541617215501	17.5703523345064	17.6672578936871
67	19.6984543325079	31.5212216420287	30.8535670617437	16.1812390686564	32.8154386283235	12.4798479042723	11.6372581887970	11.059703008558	13.6866944185562	15.8337336561683	19.5294651795139	22.5075009422050
68	16.7424685456675	18.4522802863025	19.9870303331662	33.3560318245747	39.6109952138131	32.3490525099137	14.6487251378264	15.3509046245488	6.95368097588029	22.5055982670487	34.1243606764661	15.2158471074081
69	18.1976773325369	31.5379906479587	28.8323537278471	34.4452401429345	26.9086366874666	30.9860346771584	17.0087706897187	17.2736894115732	19.0217471711292	5.9532071123204	19.2796735049214	26.0447350598699
70	11.0381135627165	7.47306095493864	17.2964687120566	9.23323619520208	42.5174497178865	14.7179705979525	10.8897241666186	9.40559026168623	12.2592109974739	12.4866038004206	13.6974748838994	13.3427000134323
71	16.9959283602856	25.6610167506372	30.1050962955573	20.3167345428379	38.4978179791188	31.5039200120523	13.3158905980191	23.4953900122401	10.4090906434364	8.90911590780852	20.0188304404201	31.0054209027490
72	14.7257673804754	25.6509437264406	9.79501031805222	28.4576087662009	30.7572889596206	16.4342071790902	9.14464810948081	8.86191837515699	0.109715839648951	9.6640401727499	14.2659472450995	7.39423157349663
73	28.2910962260954	21.6564912281561	14.9609012713259	31.451271931369	26.9327317592682	8.05375095029915	17.0854872218248	14.3431931109363	11.6171238936394	17.9321084335216	26.4849512848514	11.8534268679540
74	16.1065369408235	17.4025041163145	12.9433378831446	19.2226799565558	24.5761952840813	26.9466319182363	12.8010756584837	11.2672654356757	2.16112519088425	15.5494812959933	12.3412145059259	18.4894390562783
75	20.7051496631903	32.2214887008009	24.0644328505851	28.4829272330292	42.2005428475828	36.4945200361644	10.8295585564613	15.2333049705583	21.6257039402193	11.3401401737068	23.3830076092066	25.193657724999
76	26.1939410332662	30.6223540615947	18.3380982343046	19.2053866633796	46.0795607612849	41.4989091795577	18.4726751376976	28.0453629345653	27.0369785966723	11.8101912786638	21.8168247628628	26.5932158484324
77	15.3538936020022	22.8380887935639	11.8106290054505	31.79919843962	42.9799066525699	18.7540129501223	14.0247228030341	19.0227794097876	10.0469743079244	13.3762580520240	23.6826221172745	21.1624625683409
78	33.3041889481522	45.0574092059867	30.8770005147806	42.6316389657355	53.9175681729969	45.0076483398324	21.5350295922532	25.868018197479	19.3949859101588	21.0122821164036	38.5620238030902	18.6690627885335
79	16.3488935240702	18.6245748774604	16.1147837071368	16.1426134961704	8.89827770083714	22.522588823156	11.6173971547516	14.7948689290887	16.7369264097855	10.9712433693162	22.8292098495943	13.3266899005207
80	16.5454791211108	19.1999029219504	32.0922015304382	28.1053935044294	29.1577508093323	32.1622389767337	9.14383904521895	11.4711832562527	18.4771624371721	17.1290378857903	12.3635280177234	19.6784836791765
81	19.9232383055936	34.2603973591758	35.9800512824084	34.6606521401339	51.6162369337501	46.4382135737105	21.5385849723796	30.9885619689206	14.9218150285656	22.7434482890535	30.2979541220281	13.4455252831001
82	25.1206280048708	36.9735486836904	22.8612217726015	33.7218453718344	47.3633070833943	28.7985987123684	18.3835612386147	13.3771215922413	11.6151088744455	19.4601471943045	23.3823653070318	17.9502248193727
83	25.1519384174910	62.5526855736583	51.7645951217881	46.7413187607362	54.7408332889976	47.9733192800919	19.4149063917493	31.841019772774	34.0879160741074	23.5688432597456	35.2430370217802	30.8496455227951
84	19.5293649942393	31.472970767802	26.2032856360802	31.1797020867971	30.8859045864994	32.2874367429754	15.0553218051701	22.2092231465024	13.8552941530188	19.1406361116818	18.0002095077979	9.17776026778186
85	28.4037643181523	21.7237777306242	30.1247203298234	37.4722053931664	36.1724791305263	40.8030364049007	17.2305048656367	15.8283787735279	23.8339059155127	20.8380208110005	27.5335919551304	22.3048957450786
86	16.3160700351502	17.6928357394453	0	19.2690768378171	28.1719396378624	15.8947105560982	7.48893291876277	19.2759139340404	13.6314340258783	1.89911259930356	22.6029707340751	7.5289759995983
87	22.0135771249684	39.4070195898821	35.9780029836588	32.4569044775510	37.5192232950156	37.3718566567962	17.0157081060034	25.3726188410922	26.3005140920643	17.3678037298231	28.2131954666013	29.0586123761135
88	33.9311401967171	45.8124002006794	26.9131703171509	36.8453809716263	52.8940836370273	31.7479576816697	20.5283418511128	29.6143414897235	21.3356895989826	20.9185644711223	26.6250412729595	32.5774411634792
89	26.2589081296989	33.5506600834197	18.7100984087246	32.6148402600669	27.3519914531219	31.8911899451752	14.4404062908636	19.7657443272832	18.7743668758399	15.4638444198102	13.0630032121694	23.6833709460684
90	27.7594339223160	28.8423671999296	20.1047319625484	37.3650084597613	38.2986169411733	24.4070151772385	23.9332322745359	12.3449890477103	4.61611075373276	10.6726691637116	19.0964005153962	18.3083885583796
91	17.7815799864996	33.8422490205164	6.0698555834623	21.3062939519680	39.472924361547	21.4488260202247	12.9311749891972	19.1211966969654	8.61986881550193	13.9824140474007	10.6927419023222	20.7984565290621
92	21.6673597074061	29.4787871897952	17.3440823823815	9.57601180345563	43.0091820564134	21.0961999010046	10.9507722462291	16.0392709568097	20.3632024313001	12.8968702336193	24.6346952870295	15.9472302087123
93	25.8256494746255	33.8140029504349	33.800201720294	23.7970228475356	48.8553533444806	36.8555903332385	20.9478630509187	20.9334517200337	15.9140235065995	19.5997895731651	21.1727006150989	16.7081587757091
94	16.8362225673231	42.2190713965001	39.5726434086973	26.1049443690809	57.8489616162735	39.6730927338382	18.6829436841357	21.8530869020005	18.4069621392073	15.6787577738328	27.2685260469688	22.8635248072093
95	15.0483110304937	17.1451753917439	15.0819506320529	18.2877290755436	23.4268219656656	28.5192696914251	13.0196618288883	9.48425360022001	14.8267469961774	11.5162469785963	11.7069834349863	7.26512902657899
96	15.1547235523441	47.0954653510909	23.2924964062098	18.6394207404394	29.0943230789095	22.9048298611188	14.3688470235553	21.3902261999373	23.3449341264873	23.5554577378285	34.5063579351057	21.2502853685835
97	15.7732252621229	18.867754869377	29.4801451346425	30.1588956644713	34.2869331319971	41.3062505205867	12.4504328303139	16.0813000161495	22.8420606003745	20.6827014369351	23.6980134029267	21.4714279618242
98	20.7030773410151	33.0630715904287	31.217847738775	31.5095384744457	37.8505504487661	9.009818078457	19.8976355245554	12.4562789864366	11.1630268385353	21.1505897304324	20.2577655561955	16.1507235275466
99	23.5805601990828	42.6345385151619	36.0326256019598	33.8067129942362	43.3662608927066	49.8703939807449	13.6104056319280	18.0659694673227	20.3085950336245	21.9921747809757	15.0457238681031	24.7388276302456
100	18.5487023864757	24.0503830423199	34.4017861934911	28.5783840718126	51.8962812795676	33.2153052835224	14.4596048423024	15.4258670497051	8.05359937089347	14.4138780367207	25.1124727633951	15.2331745829915
101	25.9150462720487	34.0330962877476	40.3894827696063	32.1417315422799	54.7678472658912	36.3365251008783	13.9162264482371	22.7124950947825	21.4505535693207	22.2774582667043	34.1466761265719	20.2464096989738
102	24.8440588901800	38.8489454430566	27.0876076557183	31.3685205166532	40.1990222202187	24.2120579474245	12.1078453392695	21.3676047116732	22.1065005330697	13.5277243704704	30.4798685258076	23.1344827488046
103	20.6451289321129	35.1983180809844	27.7868034927847	19.8378417640612	39.2494177539193	13.5404043689516	18.6549230613985	21.8620465307297	17.2301703527338	14.1494519950965	15.3774467821655	19.2938839027539
104	13.3969689047855	23.8999754769273	9.43594003055174	25.5460689155129	36.9249045297387	22.7388046131227	14.0893219131490	8.18864335074408	10.1467363180382	13.3342558236704	13.6109309945820	6.97027708679222
105	25.1075022045523	33.3152682918791	43.9749226100705	33.9072660175488	41.4939493367319	26.0072139096796	17.9906068152638	15.866400758682	17.7141019410465	13.7817347136828	26.6601726154024	26.4676484426310
106	13.3107039860186	24.9828912433577	17.0787657858844	26.341036102554	43.3140745965421	7.74328446833418	9.98485395665546	5.51796776677998	8.23627572503842	17.4542721185167	26.3473869071315	8.16256164707357
107	12.5830910910894	7.86806040849732	15.4794990516193	15.6352006895297	19.7679129782993	20.7186365802909	8.89415490914403	4.61029708855378	10.6245849530142	12.4108033836527	16.0481748366346	17.9094544446334
108	31.5522639561169	51.1334076992478	29.0420527547808	34.3782537454872	33.3716852219077	51.6390942799923	22.6240919196586	34.9784426182531	20.2426511529282	28.543758978245	32.1403526159226	28.5315485366449
109	14.1489829747387	31.8530033103939	26.8926111938414	19.4552958901957	42.0515177433442	40.6352705143947	11.1692328985142	18.8830557084914	20.1485202398487	10.0013240947117	33.6807130070391	25.5612787673436
110	22.2602900357926	44.1793454511039	26.5785941736356	32.5848391064522	57.4997324883036	22.9315249582319	15.3316881119551	28.3143163292871	19.0923696344503	24.2123264992672	25.8497178887924	10.3632994828570
111	6.21241811883902	3.29999939961538	13.3151089663660	23.8330054644174	15.6056435445073	23.0308217018234	9.6789983339358	16.2943106366261	6.67221124803496	12.8971302666272	12.6752080370670	15.8775737560967
112	16.0589248697861	29.7602562937136	21.8710211651805	23.2431790198096	42.4723622598398	31.0841061695367	13.8776913638979	19.9373586536606	22.7273608151384	15.3676756090041	23.0185462158668	18.2947734587105
113	6.26040039541469	27.4465836490093	19.0335087220882	25.995928609657	21.1150320383989	25.2207951763180	8.18260876408183	10.7800629303173	13.1152661869476	18.4572252099129	18.0429247875604	12.2235562005128
114	23.8137914483033	24.0855756451315	12.6701890312661	8.23117228428527	33.4306602055405	27.4591838066644	13.1825852052786	13.4009174530728	6.69822382062447	5.68100308343426	13.3255211735249	16.0900682009462
115	21.0928822621287	30.2932869865708	23.9882302142625	22.4905320801542	29.7235216795320	36.0820415185046	17.6146511511172	17.8127795590314	16.4101487276849	11.9652075133869	26.3694965066970	16.5062644770939
116	24.5653718051106	23.4113368004878	13.5351920982358	28.4908652289309	24.743856267579	17.9770199045358	9.93388553368585	18.5369089251023	14.9024298085651	9.48923541112321	26.3163447990022	12.0778283535033
117	18.5970396791408	26.9279182386743	25.5881166853895	30.9047503038283	26.2014228745298	26.3326773937111	14.0300131076804	16.3178955446649	7.52551425815908	16.2333092976035	12.4021451808746	11.5467708267631
118	25.3076634021328	22.9948051013589	35.6409237204802	33.6256866385941	42.9082451090988	55.2465708747341	15.6989469734468	22.7131692974649	16.1206468572115	20.2800559129862	30.7356238262958	22.4742548509798
119	14.3889520535401	17.2050895168243	21.9623109591326	7.981236340597	1.85892637446024	20.4497501685136	13.0234641738199	15.4799408103842	18.3441297570423	9.52495024011412	17.5373759173467	16.8382667769114
120	31.0507125744463	54.4976377695405	28.2950163438691	36.0059373333847	59.8434338282288	50.8341177768553	21.4133408831833	25.5932010913211	30.5458649096701	26.7588274577519	31.97337211992	23.7417626221931
121	9.60282259626945	18.0856025051568	17.2526087564372	35.507749951895	26.1966111541715	15.7517258521788	9.03856103587924	18.2304928441359	16.9613756876619	14.7384121056811	17.4325511003722	22.1726491197077
122	14.2476400602663	25.0579387407869	16.8849365802645	19.7529787240058	31.9459844829743	31.1097000610897	10.2022993863073	29.2692264046649	6.89999086047742	10.8500197818058	21.2734116701230	19.5908344891043
123	11.7531623787339	10.6532102276903	9.44873145092564	12.6021366255328	30.8124911010787	0.320728367708313	9.69880424788851	9.41681332532559	6.04432360036875	8.19655882709606	21.1133570885485	7.38426612399525
124	19.4820106591784	20.7445733083632	13.3418849522461	15.4794371543380	35.7698599501294	18.0070399811111	10.4282726251328	13.1917145606061	8.99059746154132	12.0936333791233	21.8797891448981	8.61795635514986
125	25.2380466592260	26.1351954747734	23.7507759419237	25.6811975256386	32.4406104070562	27.9094998332502	12.9985610826675	23.5613819317406	13.0204255610489	14.3327403473948	24.1668716533796	11.4127307338249
126	23.0692152448370	50.3868243556851	30.963157503927	33.2208573063414	37.0537634158254	43.7202538067032	18.5199222339986	22.4680328190133	19.5446489628424	20.3224508735576	24.7107927125889	32.7953211095244
127	17.4674069214168	23.4983682545147	12.8615530543426	27.6637636067064	35.535517306838	24.1421973641198	13.7988386579217	22.4236286307901	14.4292969192592	13.1710779574609	17.5993342327184	24.3503771506392
128	31.0601577920787	38.0528963699333	19.0986486684078	38.3778420809541	35.1944134695971	26.2060634210626	14.5586385189573	18.7235450705882	16.6358926847544	16.9468536474570	28.2803700966345	21.9973457947267
129	20.0505719723444	22.8891364582597	12.8761817048471	21.6072903519240	46.8174221743884	23.0142782457875	11.2390390347774	16.4054174744007	8.03926361496735	8.42249190954094	6.0943270579268	8.87498323513671
130	15.0009138529673	42.4069085925103	40.7715834638607	26.4948841198344	30.6022310794298	24.4045516174506	15.5016000784329	30.9694460759515	17.2144320220274	17.7032950937229	26.9248960592811	32.4226791184309
131	16.7281015097130	40.3833866347874	25.4600314987160	31.8245630061322	56.3723173761684	44.4076168222013	15.8901499434732	22.3288223623493	19.6059344785038	13.6134848296567	18.2607430978688	35.297929884649
132	11.7603934021475	18.4053636204851	11.2574710534107	17.1045533658441	22.4496697911924	10.4623311314983	16.8555514387953	15.4087176408524	13.8168757819374	9.99534748777083	16.9587706083944	17.7801963576180
133	15.0490895416968	14.5123400501186	10.5626001957777	21.6127443548825	30.8576571338399	29.5821537901896	16.2001505144797	24.1203393413151	12.8462326506575	14.9329736525048	15.5455803160850	18.4626371919299
134	13.2817289887029	25.6543111603443	24.5114180689729	10.0354876646327	33.7879414271609	29.8661612375913	13.4966426573315	18.8268423008054	17.6488160203885	11.5197494363651	24.4980571562515	23.5338760004094
135	19.5663269413384	35.5712295310673	15.3599140477592	20.7203889304622	30.7561653850322	25.5876864122882	13.2459993640048	10.9279476332764	10.6515412814443	13.8609780707057	20.1036302441935	13.7218141637766
136	10.6878515808411	10.5794272068766	23.6742268469456	18.9786227293844	19.7073589832030	13.6209073334966	1.04812064496712	12.4634328008094	11.0247614815627	3.96129855015964	12.3612472153711	14.750194662539
137	28.1496924073103	43.5569991744149	30.6218375513746	60.0740187676386	47.6554819833295	32.5981486383696	20.8361927133295	25.0246114930956	20.0940317001421	30.6246531701063	24.9375005062641	15.1399703159090
138	12.5015959873425	17.1606434852372	8.47054209502721	25.1707996276092	14.9921733254545	29.4517927554805	5.92396526694715	7.66785137302482	13.3610498827329	14.1190233160944	9.05737420656872	11.5829326102142
139	26.2206490135830	32.1451932416649	29.9587600726074	33.0166226016071	40.7666880487229	35.3544688247901	20.0270262546955	26.3533430885224	15.6933288110459	26.6386397899616	24.3869260742714	13.1046245825324
140	14.2627405145959	1.63486819981770	8.5535439048471	22.8581232604152	11.6976707639098	18.8644371319267	10.7980937150414	7.32841687024947	5.87969042321432	8.88073447964894	9.02600344564536	5.39566110181422
141	7.55271576574582	14.8065327751165	4.86922993666077	7.2822225475312	19.9441929547400	15.265201346017	13.0884557401780	14.3602554593153	11.5036294293706	8.77895290188648	15.6485723690075	22.7827743457055
142	18.9825238238994	16.2620771253078	16.5324667714818	32.2008538706677	31.6904531520867	13.4633633092438	9.67937035481482	15.7418442034593	9.00829969137901	19.2642839345155	14.3066418995943	8.24573856961658
143	17.0516736500722	26.0037253152414	21.5892659432609	17.4112848944005	31.5381125245284	15.0685260801326	12.689559047219	18.7447995475900	7.56123449741495	16.2664467320012	13.8847763915768	19.00013941819
144	13.3030315516977	10.1670111197784	24.0085023483602	17.4366717221358	27.8374964630903	2.56124419205129	9.36027681458947	13.6310172856891	7.69090606042223	8.8678600458518	14.3227498405196	11.3480700497093
145	19.7393363050468	21.5036179542576	24.0795242789288	24.9801963468820	33.9825108711636	28.2904351004438	14.0228715832106	20.3899193333182	20.0137574008066	10.6364133572345	16.2640220808742	15.6373111392010
146	22.1594169691856	19.6268574475175	5.33680694662409	16.6019234319086	36.7710936519554	18.7122132007565	14.2260571008447	18.3086795376026	19.9970849024853	21.703667920081	22.6738909174575	19.1766647492891
147	23.2472670819685	23.1881693119466	22.6057334580864	25.2137228771742	31.5502623741208	18.8969962289318	8.7063825688081	17.0902612037087	10.1308029393574	13.5495851268128	20.3441864052766	11.3791585056584
148	22.674194244563	33.5908334813212	25.6976786146509	24.9356674046557	43.7481170388491	22.4311010753523	14.3697236924418	23.0840767060535	16.9328791108071	20.1354780834019	23.7880557068795	17.9654515546708
149	19.9880104316621	26.5196947626214	9.2857555426222	21.1080313239421	37.3645644898486	20.9126381631764	6.07529873068136	21.3934935441382	14.9318824156178	13.4683153163571	20.9802001497985	14.6577162453543
150	14.8317632305053	17.0182192959022	13.1364704245719	29.2404086805776	33.893154815345	20.0924854967195	10.8427230949014	20.4752886172587	10.1190684893088	12.8057156502280	19.8330718034096	21.8960591160884
151	24.0642994441955	24.1433409993433	23.4728641700574	21.4730017394076	37.393818971716	38.7093560609021	16.1603725336367	21.8344144919264	25.2198428220583	8.92942470811018	11.3054493261617	9.32143251758042
152	11.2150297734551	8.90387360659621	11.3334538601915	21.4334648892119	23.2532088046849	9.87472363040954	8.26866169617641	9.81423353935114	19.4672251661416	15.0482384313545	9.9324656169975	16.2385174068107
153	9.16936492325009	11.2183942168355	3.30950181185612	19.5277365190495	14.3480797343234	8.12863267452555	0	16.2459277083715	0	4.74390388747723	14.1401803817415	0.59968948723998
154	29.9072534658564	38.936770642245	27.1832525128055	45.6786182807329	44.5830373359758	16.3454716578071	19.3060630389585	24.2663290347566	13.5719701284769	25.0133535922400	38.7960574618414	14.2162867681221
155	20.5793152768826	26.3475684699129	20.4589639127292	13.7632523349539	30.1030829585953	10.2403011851689	11.5581789480560	22.8739175160877	16.8675581724981	15.3075661233652	18.5864485199772	18.3934382373112
156	24.1259105029277	47.3842748560177	28.7066406210146	37.0283988511112	39.9064932913659	28.3014189646619	12.549731609193	25.9300273608113	15.5874019032585	22.0048699589348	31.6258802699499	22.8944873927310
157	15.4630167423059	22.9736098592207	17.5521184676643	9.75708668232305	27.6075766095344	23.1015407434803	10.0773233399580	17.5422219945185	11.2878849952438	9.6299900707723	17.9181240082016	9.70392838189255
158	14.4621547431191	22.0339107704553	23.4012841342143	19.6057103924415	21.6619538342157	21.3817197948301	19.0741955030784	20.2607106713191	7.84192615553386	14.0756309191793	23.3834587391090	10.2800638044466
159	21.2050233646225	22.5438669023218	15.655936480627	17.7184870507527	13.9971703065847	23.6624281630534	15.1762562714995	22.2420181203735	12.3947765862785	18.3035451467017	12.8936607871047	20.3012232935729
160	17.7054729610590	33.9098953666999	24.2646918793917	24.1532006749206	44.2883964682012	12.4890077301373	18.4669616601536	13.8833792313884	14.0501570675436	12.6918499583376	21.4406262227612	15.1053647933439
161	10.9150681288801	15.8660409342505	12.4881501796662	27.6055463800304	15.38556837964	17.6091961447930	11.3839764326265	15.9884084403764	12.9667186435086	4.83957406225033	13.5585466190789	15.4179744264488
162	18.5389827874498	18.6860341980098	13.4156382402418	27.700377994761	20.9161332142244	27.9380714528158	5.36892993031821	18.5860961931591	11.1906487185058	10.7545878228615	13.5162004192882	15.1268336291378
163	23.0595871061643	37.2553317636857	31.1265246667151	32.3468634357465	68.8650883716395	48.2738352952608	20.9066597811021	20.7061585630593	25.7569336132307	18.1131765350301	34.271264532208	25.5536667980633
164	20.9673270395586	41.8176193732385	33.0261913684745	30.2852417422267	50.0087442001236	48.5081889201273	17.9286134526319	19.9413523350040	32.7953211429048	16.3100648627179	20.9014159228187	30.3133453309922
165	32.6115999117088	33.0885239652313	30.7081566723265	22.3754332947816	31.7586004387159	27.3266114121677	8.37358004466436	21.1282173488731	14.3170447266458	14.3135963469737	21.7505867189002	22.8530400667849
166	14.2273768971595	23.0279086159370	14.0114881438827	12.463177357583	21.4504614997486	28.8393840755445	12.8905536905714	11.5683515133462	13.7936162189247	5.9531287336685	20.9211314744844	17.1178672113006
167	21.5707608909447	20.9032085862089	25.9097172881209	24.6666237338878	43.4669135941964	18.1285987001813	13.0840592058963	13.3180483641313	9.00748529260556	9.22346770798443	14.0648149762271	8.82346405324662
168	18.0651393089653	25.7670715241036	21.7610463705356	28.1386651689585	40.0512485995990	19.2493752659103	15.8565737001560	16.9898073541054	11.2815712538508	21.0598347885302	20.3590475524053	8.37138043978099
169	17.7601524167825	17.2469620606504	15.1746465196467	33.4695707816368	41.6955328587922	7.63340674814262	6.9039600148683	20.4975105980344	16.9785495232072	12.9367524590551	23.8774071799806	22.1013234029517
170	13.9388360016268	25.4062374267295	9.63092137300883	31.4047392740849	11.6832839806336	24.5743791402515	14.3644914809537	16.6807271371879	14.2976151268320	18.4643457543965	21.103264469882	10.8310395930957
171	13.7546686878166	20.5852257484592	13.1931971911684	22.9526648028473	22.6366190289393	19.2227461017980	11.9262817046852	6.65910997100789	8.11930726474262	11.6436880071958	7.62108977559932	5.72967042364563
172	19.4902172060580	19.4436684139654	22.1554269209619	22.561744564114	25.7901468129473	26.653511292984	14.2366359954658	5.56580718472865	11.7875470399411	14.9185585580171	12.1476028994169	7.50910264192928
173	15.9664620923368	28.1500705776252	20.7911515995681	20.4275417291006	47.9319244371244	32.3221963532964	11.0578422748228	17.3839077462781	18.4086772543829	10.7835630423671	20.8066812995285	15.1626413409277
174	13.5068149880901	43.609310874595	30.8934523668548	27.1696308598756	42.1740865702399	36.3734941966337	18.4874692705372	13.3090741714233	18.8048930644825	14.7267172942309	15.8746290528997	27.8699518180776
175	20.0761902670358	19.9106354292324	26.8403981383083	14.96162636801	30.4584414332645	24.5381546690598	14.3425810066871	13.6736715965265	15.5459135705703	8.02082358203779	14.9709515928968	16.9427249035003
176	24.2169335357553	35.8333717925299	22.4289351210992	29.6042615253041	20.4544076961220	15.8997564636543	14.8959978771433	19.9186761386751	17.4954728575994	18.4609239975303	17.9383093707373	12.8614851980069
177	23.3635898473019	38.3486537444889	26.4733516029284	30.5842838787441	39.5850884201757	31.7781189359796	15.1745485225868	20.5826318879508	12.6988364696332	18.2705062362198	22.9530825512294	30.3998924927672
178	25.2100838322451	26.5107373345503	29.6230430150246	28.1875284766517	54.5173333825741	34.2904963971476	15.8225761897255	19.5935578292035	22.7575798612517	13.5521138941740	25.1523250949746	13.3615953768960
179	25.7645996221530	47.1165577778252	35.992742347953	36.9118258084848	55.9184548611336	66.9661617167892	12.9265936486907	27.7862261670747	28.0336866971373	14.4401547360442	27.3966296617518	30.7965622207255
180	27.4586957483347	26.4091477252163	24.0300862878574	30.0304438432823	54.6866473344629	35.2701070052179	19.4752826279362	18.1221338467870	12.5569145044295	17.5686409473558	20.6540165323227	17.4182119032225
181	12.0585320485283	25.3954380981447	16.6495273350736	13.2748172429220	36.9308655614629	8.16329717705094	10.0440871581690	14.0805809448415	12.0010815102211	15.4264225874417	13.1160513430511	22.8377004758652
182	19.1240672737997	30.7209967457354	19.3709300034253	29.1217143062435	39.2528625855782	20.7622453660769	16.9422426026703	19.1871911479332	17.9643682693843	6.77192216608291	21.7037744785547	14.3497096941521
183	16.0144430446782	36.1698050128603	40.1168530943233	33.310879699368	40.8429551022271	48.5629014005384	17.7231238642365	15.8839237722024	29.0623444926837	11.6228771454395	36.5229229635928	23.3558734615493
184	22.6909000030173	26.7998431486198	19.1932042246120	11.7982224773578	35.1356926740487	38.7110474307255	6.6031020631805	19.9856655336419	15.7500889119164	10.1374971509397	14.0714579499764	25.6966493330002
185	22.1852652258816	25.1415732124104	12.5710574499681	21.2565061688997	16.6438703456089	18.9866991025485	10.6931590667896	19.8010182733388	7.11301512461056	13.0916055740233	26.8702551053405	6.39300434252508
186	25.3864801600752	24.3856555100349	17.1321461118809	31.6693088059558	35.0341777878589	31.9139259232136	10.4598966315918	11.4688603008672	11.9130053456174	15.1709726334122	19.5378133766893	16.3919189920324
187	31.1555603386064	40.8269366395112	19.6503715042446	41.0531776422495	59.2779624895258	26.8118690793964	18.1476308332293	15.554289507386	16.2216609823163	28.8736664809524	28.4175077973022	12.9397323900516
188	21.8206723212836	30.2161113581492	26.4176902368913	23.2614592590217	36.2828284196682	37.4341999649494	9.01740620448217	20.0547970209969	13.9894316349952	13.8906625692824	24.8893285988975	23.8910708607536
189	25.9306610356794	37.1042625453664	30.4580986034519	20.7483967752127	47.5367954667989	39.640210622927	16.9196404808214	25.8187330360076	20.106286762813	19.8119054315591	26.261495248079	26.9104757476887
190	11.4565433459575	22.8309542585350	5.72571608348041	19.2148905545834	31.9605250347677	31.6784739172574	12.6614453360305	16.2849535164820	10.3539951557185	14.4874722866950	20.6215911001211	7.24159092121741
191	32.3506949983196	35.5497648493111	18.9406159404981	30.2371881272381	33.1372233322289	29.5821500085743	20.4351506494431	15.7336158395021	4.2993459317967	15.5251650755154	24.2284274391899	15.7352477246806
192	23.8190266166439	27.9267275860364	19.3166804714103	19.9291100546939	36.1228937297082	22.7868234532878	17.5316035872557	21.4093913533967	10.7826256660229	20.2230115330437	30.2245492761029	13.2933990092105
193	28.4956351848412	11.2648774294758	18.6321412558062	23.5157413343496	36.8737597199058	34.7632595407107	20.6321086103995	16.5256329328952	6.60379977466724	15.3675911213163	25.8116834596368	19.9160510605131
194	24.6845742472058	32.3466845057927	31.6766931310036	31.4238666726009	52.3750707572548	33.1404470364261	16.1500470455687	24.8609613674465	12.7722577193931	15.1784286984249	22.0025841315264	26.9680313559956
195	28.0543934984214	24.6459091811275	21.3249736881974	11.5531030352860	26.6008561056082	43.3620618158099	6.34104429816301	2.47988343913158	16.7508730697454	8.15175562956082	6.86461223863709	10.9318956029641
196	10.5957123238768	10.8160440300885	12.0773202967577	15.0164413500129	40.9026210736587	31.8435494540439	8.0449096243029	21.1029470478779	18.6027013836385	10.4058259766184	20.0149245557433	9.09310709908414
197	25.5562042288614	27.5350862706565	23.0934315460854	33.8215574434908	43.8978065801953	21.4631744523674	11.2068926301518	21.5218835016787	21.3894682542117	18.5463171184940	27.3141167876816	10.3534917181722
198	27.6495048578001	33.8900912979607	30.1003497106789	39.6573620037741	36.119856861376	31.5161731176448	14.0974103705754	22.1252483442616	13.2539558660893	19.9401588514403	35.9760706374025	14.1128098502216
199	3.83197164995308	32.285751336488	21.6331295357975	18.0525315971751	34.3912334617728	38.0641605173484	12.2792359394535	12.4571524065009	23.1814230833008	15.6034459717186	30.7901843448192	11.3965925965577
200	24.1847376624373	25.2587723243251	16.7991302618131	21.8725408847631	34.3935298340503	27.9684154639894	17.3610137862487	21.7493329448560	21.1545173285724	19.2543659821301	26.7085210245426	23.9252251740002
