# Supplementary material for: Simulated data from a genotype-to-phenotype crop growth model for pepper
Source: Data Brief. 2021 May 11;36:107119. doi: 10.1016/j.dib.2021.107119 (PMC8165395; doi:10.1016/j.dib.2021.107119)
Supplement: Supplementary file 1 [file mmc1.zip › Full 100 GxE datasets/100 -- h2 = 0.5/1298879704 200 0.64 0.48 0.64 0.95 0.8 11 GxEyield.csv]

	NL1-15	NL1-20	NL1-25	NL5-15	NL5-20	NL5-25	SP1-15	SP1-20	SP1-25	SP5-15	SP5-20	SP5-25
1	11.9987595188241	21.9452768530623	1.42440973302991	35.756778863358	30.4826564371860	20.1716526218561	5.96889000826516	14.4816430765715	7.66514488551013	22.8415330663035	11.1031150380673	10.6623008496823
2	33.6226443354547	37.1923053721629	21.0048893365943	24.5799778672328	37.2290302311893	35.7539750861508	12.8755367958759	19.0736325051580	19.9106050801017	23.2024026040530	25.7294595690127	25.3571068675264
3	9.46439468374415	9.17064567545552	8.50658499782369	15.0231950454517	16.1684380350744	22.3682425836654	16.0503883179853	15.1076285114368	12.7007519007978	11.8376488425040	16.1615287248026	6.56023953212296
4	22.2800151231780	25.8913496736685	33.5455649644482	37.6426216628251	43.864646897663	31.1384920300236	19.8791950410359	15.8949571891515	5.45248568755457	22.8314634446144	22.3042767270675	20.4436308199768
5	23.3222076845872	31.5508756388762	26.7892389649979	32.7741313605770	37.3327527899748	35.3377482155098	19.6845054821793	25.6665319597204	27.7020774039725	22.0221217107447	26.41673723378	13.3554155637036
6	22.2811159946731	51.7965889857272	33.9786077481024	25.6559843335037	59.5046049563642	45.6816185759701	15.8018369119115	32.4821782411944	26.2340023252887	21.4015808824869	30.966776544208	27.1322510801148
7	9.68180578515208	9.1970928650804	6.45145953454982	14.7056785931560	4.10900251126331	17.4836516839469	5.98671104216882	13.2040946306628	12.3639752715072	9.82489927342883	2.71836154929851	11.0369999652939
8	18.1098944138164	4.71921495699038	10.8382480314282	14.2121899870915	21.0214814468451	15.7831681841393	10.4279703231059	10.6355747181468	11.0754092411089	17.4462652240753	15.1583867139040	12.1767493266266
9	25.112826446147	33.2944583467142	14.7296223346996	26.1602017031232	40.9247281629043	42.5648852408794	13.3173350115435	20.2584981717168	14.1947923646639	13.3989508768837	24.3893393638025	15.4326779896639
10	32.1416704401265	29.7952524550126	20.2817314343735	25.8290768233224	45.4459560650014	38.2507357037241	15.2265175654561	18.6906898847033	13.7033495257346	17.9069830434320	27.0761676043908	24.7918780756532
11	17.1244211857045	26.7892107903729	13.3397791378256	27.0527364822186	31.3233570754231	14.3603223171777	13.5196710286010	12.7903902862611	12.7947675801454	18.3438735844894	23.8295801014602	19.5796130925537
12	25.3027426301164	38.5640122123678	21.6404145242018	38.6586317035164	36.7695765812341	28.1964494611479	15.3531458282390	25.6335602206138	20.4095455642255	19.897131373569	17.8622661454994	21.5925969741025
13	28.2641212880254	26.4986366946312	16.0962374417982	22.4068079744617	26.4410323412500	20.7999460581790	15.6891844609666	16.0552495994443	18.3845346565338	16.0627961647409	23.4477079840869	19.3881279155348
14	25.5846569263524	39.7989391706547	27.3328217571136	23.0466746245706	37.3896002556754	36.8135784187105	19.7074927452711	22.2252165299243	24.7506860499354	16.4653202023783	29.8246382221222	19.6702354509141
15	7.16857885245299	3.10944691324955	8.95915766765542	15.1355914016834	22.5313428329362	24.0244698176067	15.4923312959837	12.9165326190270	7.50345267820788	10.2904898434934	24.3989946478096	8.84985518454681
16	15.3453023696571	17.1140561137761	6.17028609781159	16.105187958303	34.8580111745337	9.37524710133068	6.52398949280268	12.3992357318739	12.1436452420532	3.82231323163353	19.6491603875234	10.4400309663440
17	15.9184140776313	23.1878142548138	18.8711035061435	21.1982103401205	22.9433581266837	16.5996601998714	13.1039724760356	8.35070207219818	19.6208209878743	10.2564208995059	13.3029545795144	15.7268689020132
18	27.37253303805	24.9538963188318	14.8737409878118	20.608673789189	45.1126639007533	33.2764177381275	19.0539181009140	16.5625507646814	17.4348757552148	20.0630802358468	20.6068828443565	21.5686490258449
19	18.3129881179984	19.1114881588751	20.0354963604855	30.1380175468766	30.4678624348659	8.4017488842574	3.69563270785107	14.0046141285017	5.77809344870167	7.18132224976725	14.0507112661064	12.4447212037612
20	17.5221192659337	30.7864671247321	26.9884911222529	29.9782213383702	48.413395647273	34.5841117809176	14.1817414228542	16.7623239943388	15.2760403328874	20.5246704957736	27.5789827575136	16.9708333950938
21	16.2792130562976	19.2324241921353	18.5540923567436	18.9093058192539	33.5104503842313	27.4173023220743	16.0606178459679	10.5524215808363	12.2294388673738	13.8491715829377	14.1578543390653	19.2204565427536
22	30.6747862199631	29.7797523229489	26.4195279144190	31.3001726328458	45.732935706227	43.2877348119683	15.7070974977563	20.0868254327991	6.89810550308239	13.9971393776037	22.9445875406814	16.9209200215462
23	9.87748370709774	7.58169213431422	14.8907284209194	25.7853255021626	24.7969211555018	16.1208811678372	8.52394599521526	9.13755233324652	5.3046134267518	11.5765856846708	11.7669854190059	6.60306756849415
24	18.2404305657317	12.9157854167106	8.36013258245313	30.1116596585831	35.1227806443989	16.1515888889118	14.6397699399179	17.3471956149655	15.3944013549579	12.9696774921506	16.6487360463187	18.3694427352256
25	15.8614181683070	23.7192657207447	0.721742898393316	21.1585421807394	31.3199278360366	20.9562716017802	12.8727553135415	18.9964923683121	14.9156667407456	16.4668176567281	23.804619693367	15.9873473525621
26	11.8672327851819	6.35237501008453	15.0049360587663	18.0266528998186	7.25251311994304	12.6089617460343	7.44202675776047	4.66911601889147	10.2851346589274	8.72886387228269	12.087402237136	7.28980814404578
27	36.4608833805068	36.2528638607244	14.0768582842490	32.7888108764625	23.7295077542024	18.2375696638212	22.9294688348741	25.9515709433646	14.9371831363845	19.6120643618119	15.2307763781484	15.3472511524686
28	21.6959811336195	49.3086635869162	22.1101354950632	41.5183839608764	56.9059893959265	51.1221872793161	21.8630654571802	27.6489577192154	14.5307900234138	21.8758338241720	27.5499135888855	30.0436942578191
29	28.4476259742783	23.0601068387901	13.9484215093611	33.1475846592417	40.6887441735922	23.3628640242620	17.4496287227757	19.9705879994788	4.63955171449208	14.768695530557	20.8416687352894	13.3568061355569
30	28.2331433169364	40.6057002848503	23.3979738303362	35.7803159240653	43.452941243537	41.8525861347875	14.5621025250267	27.9938570293013	16.3598766355237	20.4144006313474	29.3915756092058	28.0396338915546
31	17.3319104729882	32.31368098126	30.8991599762404	23.608416415645	54.8508352709207	36.3865004473547	16.5750041239726	22.8004021449805	10.2342406720970	15.6384877866169	15.4613287635617	18.2953498517034
32	16.2395740453377	12.4097193967016	10.8738376456598	19.9297089891074	13.8858474405625	4.06447306163329	11.4010188647587	18.0047263371902	3.5578870830691	14.0307300419057	10.5732619416883	17.3336728359570
33	20.9239104619495	22.0033260112975	18.0574633638877	31.0940962972457	31.7610656898538	9.41535819568616	12.9544601989778	17.9333875358024	12.9356872286445	12.3070427482510	15.6143244879992	3.30371817784603
34	17.1062663395274	35.1927836402405	28.6414699511591	28.0854646470458	35.4825988998306	29.6997761887451	10.2286301155612	25.4927402591276	11.2916472495235	14.7019517926709	23.1323492691338	10.6530452933898
35	13.1980881708705	26.52808933618	22.2660955627666	13.5677826430307	27.9969236966028	34.8640199661504	8.84852089093185	21.1066575944221	19.091758047114	14.4819835701514	23.856478155174	19.8041645043603
36	6.49121661749704	25.0345872491313	20.6552923703457	34.880227184429	36.5159570764072	20.5187613027265	15.5124567866506	15.8129374167711	19.3496815493183	13.1261198187840	23.6553931126739	16.7754860483504
37	22.2255382124438	33.7658608735984	25.7868816239459	37.237001420143	40.1551187771422	29.5858168619855	20.8176906990785	30.0126782094349	18.4097111610267	22.1484012086814	21.4918872148187	25.3101307280089
38	16.8399563490551	19.1719127258213	21.515226374705	10.7582269401383	31.2696489100537	10.1962566234598	11.8375834334697	11.4059781090341	16.0965899780874	18.6286790876767	21.8957940652932	14.7703795650960
39	35.4790940515692	36.6157025696981	30.5391933543732	30.4761236473013	41.9468938367206	30.7718462955502	17.3720610362152	21.3639418737996	17.5808322216468	27.4231868819407	19.6009682949668	23.0863192285739
40	8.22378321821701	3.88975287600315	10.8086985195526	8.32778956611119	26.4970966741387	4.14819360342818	12.1604537481276	1.85920200551982	6.98108714733097	7.88475572112515	12.9663003801505	23.1235421212584
41	13.4739317571612	29.1894812454973	21.1401819059279	14.0768726771163	32.8015670763038	34.9474167852866	11.8815041322780	21.2065339952184	11.3467922912384	11.0872801557273	21.2219088525979	17.2936004299626
42	23.2810348177928	31.5456024720513	28.2570997952246	25.5583661034869	41.0814271126578	34.4705577654258	14.9965493070812	18.9550368213579	16.0869047322718	11.8180195906364	26.0344845214702	29.7959554147394
43	15.8965229707837	17.2171373648255	22.7706486045743	14.0193320862484	29.7105496390153	3.43563176507868	10.1350401870865	16.4186883005122	5.71678243339363	13.4104758835815	20.3187178004661	15.0356581772011
44	15.7959539430013	25.1105425725047	21.9059300882111	25.1318897479574	19.8559127749717	18.7677409563384	11.6571133780338	18.1608144404841	4.37477341055196	6.68052664407642	15.6707356525773	15.2756472952627
45	17.1364680523313	24.1357476343311	12.7276684638453	17.0332566327208	29.6230454720846	41.1826606805553	11.4682759542117	25.8029806459067	22.8930031908067	12.9102861421164	19.3026028528350	26.8988463029043
46	20.8478164284779	24.7032809704521	23.0913054687418	30.9495059399436	38.7147054888993	22.4036456551708	13.1077186897508	14.4166587184563	14.0045524564624	14.0508562804184	20.4851478728981	16.1236047356704
47	16.2033533569584	19.7003754417692	26.491234591848	26.4962179394853	16.9629229293105	20.8351583442826	8.52573303033144	22.7739018432109	16.6897217403731	12.4610593081632	15.6161961411222	26.5920861463402
48	8.74037549909346	6.3077101561584	1.58716939948297	15.1258966074470	19.5289668584302	7.46554936796384	8.5587863858694	8.55240659286329	8.380954267201	9.7061355448437	19.3996670552065	13.2888466662802
49	21.4820255890736	27.1237095893964	29.5008672756794	26.6238326157476	22.7574909812417	24.5200168416614	13.643914258959	18.6757800072506	17.0325825254565	16.8009513573200	26.9738294060613	15.3533237013996
50	24.5651012726900	41.5215436520127	36.1747577515481	31.2803249648139	43.1467671339201	33.7986352943702	15.5537589606395	25.3102455512067	14.7067645645247	12.5173043041086	19.0561723891659	16.8973071005052
51	9.60276056575726	7.92642145459885	1.52336238177030	15.4162011130375	20.3966820006628	27.8784049491648	8.26498328434396	3.87484766320522	10.4904664265419	9.59765687621202	5.36978579871656	9.8514932320381
52	15.4874840382760	32.5423214797923	31.0030283893535	32.4069526721986	39.1348195708309	29.4517003100857	16.8873069243300	31.2358296011012	23.7383962481822	13.0869652157209	22.2817938416996	27.8500327419229
53	14.5194154735767	23.4189964803698	20.3365301993854	27.5588430003164	33.0342512019203	29.3224252245113	12.6538449105793	22.4356407977514	14.6534705933732	14.2126554174037	9.04733707771338	18.5071193012265
54	23.7245376924645	38.6646021024484	7.01333588485972	24.032191799924	46.0988264782303	16.6953293667322	13.9015179107485	21.5705289203666	10.7495171356537	14.7429698781291	18.3363291137786	16.9207934657259
55	24.5230471319504	40.4935735707208	25.3521239453811	27.2095808260428	35.6836148627618	29.1060337286003	10.3659530687755	12.1504875750153	26.1176122010939	20.9548200373143	20.4156725069967	28.5449442226162
56	19.6064661764557	10.1130420475737	22.8659074515689	25.3772997738562	40.6697261958644	27.5330373753208	10.3613830456067	14.2980434596904	18.1885790170768	22.1078024127665	13.6322750741825	22.9076533733782
57	23.1301197849036	35.2670816300590	33.8354805063466	33.3628802753819	19.8647189615783	17.9216007780513	19.4045650347368	13.7541072505585	19.6114765577003	18.2595193227871	18.4771507932111	23.368186986054
58	22.2568989829806	34.9322726534722	25.5091108920783	24.8898941209333	52.3333769820906	41.8775448224815	13.1462163307739	18.3611061841130	24.8641188714575	18.8670716600050	24.2985821371544	19.4795340607427
59	18.9592308935377	31.4883618087212	25.4167733377462	26.3027440954876	44.0449322003079	21.2746079709612	13.8072607183772	29.831952450678	19.8575707600976	15.7927558277524	40.056348183791	19.8255613670798
60	31.2767469745077	54.1385607708475	31.1376930044116	39.7094224751785	28.2750790849283	21.4506072373465	18.3617818649509	23.2786964680641	19.0791025329593	22.145802665893	28.9361416606084	17.9248478907548
61	19.2805942162973	19.133810531698	8.21664999440648	22.3582121306934	31.7605762010217	36.4036425014799	10.2605469267160	7.58354992423098	21.5138740807094	12.8132015130298	12.6858092023462	16.1344678171022
62	24.325126541902	33.0022401353964	28.0768145476065	41.4356573796000	31.6314587596937	11.5295327498258	11.3196601943266	13.2658037326798	9.22490620097261	17.4877389094465	21.3446285495619	10.6686313078268
63	23.9088420120091	19.9769813753546	18.3337294459716	28.1451998805292	36.0034256200639	19.3194025210567	11.2345697905009	16.0282625636924	10.3108158435723	12.4574928480933	17.8839112755526	21.9137965921680
64	28.9565442386988	26.9962170426859	23.8938427126398	13.6420904512434	26.3126845632108	17.1020489124693	17.3700700371405	18.3822008458773	10.7431498588033	14.4146837709682	11.5000502690156	24.806225371321
65	30.2506997032645	22.3426991468479	25.5963060744187	23.0855455767287	49.8615065203768	27.1861443339697	20.6450301601282	17.2248936832255	17.0615274116313	13.5366760293598	24.7434890305108	15.0064359483734
66	15.7869259801684	16.4922808926082	12.3277787750017	24.4957094152755	30.1557962693767	31.3938048815854	7.22671769987972	18.9838880765908	6.24614070776149	11.1988410503323	8.46939825539807	14.3179375377044
67	12.4457695355819	20.8060148292152	19.6453643252805	19.8648168083736	36.1567471989136	35.367372497623	6.26676283967774	20.4903225136762	11.8886338271515	6.43208643758388	26.2488440317495	20.7086421654461
68	18.4718379796928	17.9958718553378	26.9893471415833	17.1636758004376	51.0190029798034	29.6690080612653	13.8839542062838	16.9192608814467	14.2457481603446	9.20592068906262	10.8118783407939	22.5641011573361
69	7.51601422111288	22.9741608543931	20.8000317298586	28.0512817669562	53.8600915707437	29.1362457945706	12.8567891433111	19.7222365144452	10.7074126026747	8.17521802129774	19.7116254805925	11.5922067446965
70	19.3367907663910	27.4759210183711	21.8107917547214	30.1904747098486	35.4880544241577	25.0071849985945	8.88175417149493	21.2684980299240	18.3015497542309	10.3777797890155	9.9889539906879	22.2652598064065
71	12.4111167650187	19.6173444931147	20.4109528932057	26.4901314431677	20.0476240222918	36.7213707696935	7.69870383399963	31.4369627899899	14.9203019656903	14.5798737753407	17.0472412574079	21.8433621986128
72	17.4160781531304	23.2916841044433	22.8766351815789	20.7625799958472	29.1774398363484	9.9240522996149	14.0156378423940	21.4309961036184	10.1160680480655	14.7349548136141	20.5335514259949	29.0884958885033
73	19.9096999988515	24.7045624844061	19.4134009019062	25.399347628874	52.1915054540719	14.9219648343084	17.3098295785681	12.7081684036307	12.0167421848389	21.6758292613655	19.3176761364226	17.1522467830652
74	19.4007555819060	23.6966273794954	27.7724585605003	22.9457038305390	27.4102879890517	16.0586342873800	13.1175713990891	16.6797353064001	14.2179656623437	11.8150452531999	15.4673619365577	16.9316155393057
75	17.4411437921671	21.4641845762841	15.9652522347059	29.7101540177399	21.3003679142364	32.0974811812178	12.4763936966657	12.4377548415414	15.5676922148149	15.9394448645954	21.9522068289849	19.5267735621902
76	21.6298202716849	29.6052090160443	21.9562672994624	21.3381536680667	42.6155817467901	25.4863058677279	14.1287117270752	19.9110959623895	11.9287402501858	15.9402085613672	28.1499307279797	25.2712379923793
77	23.3029872505547	29.624702429537	21.3332720731389	36.1476500029692	28.7376526329577	33.5509239412761	9.7323103033863	16.5218567262415	18.733965125388	21.5720354850823	23.8993383936296	6.93457030468852
78	26.0463837491647	42.9128022479934	35.5948817926288	32.2604642366986	48.6092409220015	42.5454436856605	16.9608912583281	18.9149279183623	27.0421330401306	20.2170671766581	29.3323846919918	27.8430071253413
79	19.2917035019258	20.9487005554398	15.3295372665815	17.8662707876023	39.5635366319275	26.0695266876702	12.1837629109971	16.3215153653323	17.1592830733282	18.2381652990997	18.6866358864337	22.6813194791873
80	12.6139726598109	26.0111076205523	15.1328040678687	31.4378658530708	36.1009852977287	25.4878325449335	18.1026440260215	25.4961391796285	19.6622838443228	16.9228971062633	29.2895468541769	25.8397020504912
81	11.8397268504985	30.0065939811338	21.4603614215445	22.7592419899345	25.4626115769436	30.9614817427641	12.5584963217791	16.6749728579075	15.6634905365156	7.02738078710665	24.3610880156655	7.86674763556005
82	22.7632625427237	21.0293602475536	17.7544681896383	16.5998998479257	37.2248313601197	20.6143595651828	14.3610129885624	18.2159419659818	13.4315862178464	14.6547613264808	18.6075938949541	7.52987106913115
83	18.1517201588364	39.0840290356259	23.5488051221596	28.5566999502201	30.2912498915873	52.3890342583342	14.7627280058652	15.5276353947566	26.864722779715	13.1842183324438	22.9808279388475	25.1787383661727
84	16.7560000753061	31.7956849480035	13.3307623275476	25.5153654880267	30.3911143462421	24.5012695117765	10.1065316082748	20.1457243102391	11.0219167023234	22.3761384239477	13.8403604693654	12.6562091301923
85	34.4462869195291	41.8754230071295	24.2396894050739	51.0242516688649	58.851908592071	11.7790413510803	13.9953674393216	19.8442695783196	14.7793921057136	15.4787119553947	31.7422905335868	23.4945183894418
86	25.1624465576204	36.3892986947634	37.7373247621649	30.8972344824010	52.5722222446647	44.6281198508226	22.2837701861506	20.8629603372852	20.4395361950690	15.8359448311211	37.586127913915	25.1345580667745
87	16.3803248992549	33.6738458683238	16.1288600346033	24.5340264019634	59.2442641072074	40.9843252277567	12.2158836189489	20.8433344474376	15.5454839378277	15.0972395422948	15.4431229725165	14.8973522101027
88	26.9036941133145	26.0840084372365	18.1734330299491	16.240744932488	21.7129762633897	28.3328284625472	12.0715167324279	20.2418856298552	16.7636563430399	11.4505696173963	17.1853466066789	12.3241635472931
89	28.8838854712600	26.7539148471478	25.9537844840340	39.4806676059581	28.9828707602308	27.2486523733641	10.2187881161245	20.7120031401414	23.9026762111081	20.0229772324389	19.1850755778554	13.0412177728098
90	14.6537338865813	1.7919750601424	0	23.7323776748314	24.1758824357390	15.2933322755536	16.0043337818033	15.0099699414308	2.32722749144488	9.37925372734916	4.99174028351903	8.85892782222843
91	20.8977551589066	12.8037985098722	13.4352256478406	20.3577982316078	32.8924587378105	35.9848560768971	15.0885434689642	10.7721585573635	18.5593743567263	13.8820777417072	14.6835620176874	17.3293795862156
92	20.2440044662417	43.7885161950677	29.206565111737	33.1965379891594	55.1679036031802	35.0633506783551	14.2661290484731	26.7838497705042	22.7220024172770	16.8301814607841	27.2707458021405	23.6881188044239
93	24.1336394107859	36.2984863236049	31.9469969193398	31.8192951638181	47.062039940383	45.4547398229193	13.4409716230675	19.0086204173986	23.5678715706271	11.7616713109827	30.7689835440955	31.8452367322848
94	32.1067480984581	40.5618602838667	21.5476747298442	42.1340229427518	44.8542370419246	22.3906138411533	25.3465000808779	24.7912942109274	18.6918261989302	8.78440395635875	35.4121193547898	19.0151823447250
95	21.5477466309501	40.7375109430039	34.148190842482	30.1636866131048	38.9236944178035	53.5707615264048	17.5702749881611	35.115100543952	23.6523007879405	17.7900764289129	25.1580853166274	25.5502393843232
96	13.3535438380578	25.3400696545976	20.3673828341792	10.9719843635993	40.9957002049745	41.2926731360368	11.8806814804881	18.9012459706580	16.6394026875282	10.4029867032021	25.1620007469171	24.4345926991794
97	22.9803320137155	37.1195836458484	26.6472324625833	27.1706332337129	43.5546489749734	14.7549014406772	14.1796548645866	21.1951861971712	17.3616175187793	21.3616841797986	21.6177385923561	17.0774338208814
98	14.0133365085375	14.5551980825629	13.6198372214713	13.0533727317293	26.8793241842234	16.4603390473037	10.1530912689304	13.8979052601426	0.852384171148158	11.1588222935212	7.18307415834485	14.2722848161331
99	17.4385532797187	31.5717801002430	28.6393387986925	36.7620721985583	9.41247122437317	8.25065328402977	7.92727546498465	16.2319331738179	2.08540771858093	14.5149783918507	21.0426187819986	16.6002931743504
100	19.9923986953166	44.254479987679	34.4936620192686	39.9321978539318	56.7584348925022	36.3582102060252	24.4765992762571	21.3531533100719	19.5633490427472	30.166906492952	22.5190659236108	27.3241187897473
101	15.5583422790168	30.8875423565813	22.0928836061671	25.235389696257	24.5651146154059	38.0736635077459	14.1992930109357	13.9361028843944	12.9833016288014	16.0124882241484	21.5032845765878	11.0062695752713
102	10.2000011678855	21.5366850831155	16.7087451419057	23.89499464789	35.7907489085522	31.2885035354066	13.2795122751691	18.2500275005188	17.4070335209191	19.0214359054769	21.1474618080306	23.0697158747847
103	19.9821831386133	27.3141136950741	15.7267530835311	18.9398229272571	40.0406978290287	47.2491156391758	21.0005291407238	20.4178524347792	18.5907644993608	15.4171981170865	13.1358365118205	12.9795947122935
104	20.8130686697626	26.0506313766659	16.8725922176448	17.3392830091171	19.6942522552103	33.9349450049865	10.3718306574525	15.1918587377939	13.9933889778958	12.9770125717128	19.1301912584077	23.6146016898117
105	25.8618802511404	21.4531718920207	15.0223583274379	22.8949942468303	19.7662593602757	8.14123764098716	19.8223244228888	20.6783990279078	8.14622169365273	10.3220902502539	25.7672471520215	12.2554277848723
106	23.5163592280312	39.7591228034426	30.8902715370882	29.8350442856496	47.3586519374274	39.6057702454668	12.1020424461363	18.3047215437282	21.0412050291253	18.9915956333086	27.2464961649878	25.5402754595214
107	10.5763511628836	19.8438468767353	4.67042904380721	19.0099902686081	24.1144722512244	18.3833730324162	3.49654449418318	16.9083466213104	9.72460985404666	7.52527972375415	18.9131021804226	8.17593099650743
108	24.8023190239821	19.1996162313622	14.2618961590466	31.2602995886951	35.5800246732809	25.9202545094594	14.4934745376181	17.4069578637889	14.3154251477992	16.7823083310533	14.5809009590992	2.4062080099597
109	20.132708030412	34.973583178855	30.0487292627849	26.1013600323535	34.2018002543526	26.09960002502	11.1418376483061	24.1977474575989	27.5768896856138	18.3783714702618	29.6615731356082	22.8999913448256
110	22.2596155026476	23.9182053876700	22.8195602012852	27.9124694940786	42.800531637245	31.9495557792969	12.1756890066889	19.8489090247568	20.9674081093196	8.97794243181029	18.6878008434796	16.8878540400403
111	20.2802518575483	19.0253045762011	23.1420751193718	21.1011877048856	30.2950326273639	16.2228424661015	10.0231278080607	18.2646488464577	8.76528771306664	14.3749170681070	13.5016637289997	16.659457290606
112	27.3692741723502	40.9207965794638	16.3188563727118	30.6014767809425	37.3488843943696	23.8549316168663	20.0160709468229	14.6409623040404	4.0880647145055	20.6421666320471	30.6532175119184	15.0682784417623
113	21.9682097960135	37.0424683446312	36.6612923216884	28.4183499842100	46.0245929018953	29.8876363234885	9.3728732004886	26.6279348060066	13.7895060116782	14.0156171304004	29.6165764401782	25.9071991014472
114	25.7931376102679	36.6477240246481	21.3873584420452	32.1441246382976	27.7061617378066	27.5317773421704	19.2396279727067	19.7664364278977	15.1510899615046	15.4481758275190	26.9710477889846	26.7418350515018
115	20.3137276481794	26.5677224979006	27.8246450347053	33.1529314050538	41.5834082179961	32.3724671271765	17.0310948703396	18.4285933965438	16.1095507775391	18.2891471119793	19.6293393892154	21.8751321602706
116	14.9937389817844	27.0871557351005	21.3844116504014	26.3007669570987	36.5975345551240	23.3942922199318	16.4726050754258	14.1652093711599	16.5876127102156	13.0497447750834	16.3544408128640	14.7834011428049
117	20.4201197489949	26.7311499405235	31.8621326909788	22.324598484806	44.5802430333171	37.4907033825766	13.0424216086283	21.6382771420138	11.8911977428817	14.6127486649901	21.3308861251496	13.6635133288284
118	22.3434651656337	31.4791770274627	15.7594831035793	14.7186660510845	38.2842764487137	34.713078926735	14.9796539101531	21.2669780211025	25.5639215107589	10.1020195221788	14.4094542866447	27.6788556185252
119	30.5561241305617	34.7104362636014	42.8732870012724	28.3655684103190	57.5126724835957	39.9315782303521	17.6248624688015	23.2145738901214	27.3440984196049	17.4447954317582	33.9413985917305	29.4209010851433
120	15.7894402136992	16.4131425656389	20.2643452174193	11.3650713761811	28.8741821928938	36.6102192794258	10.7172255172148	13.5830357141438	9.94473744409268	10.3168451702388	18.9957252919334	14.0138535893066
121	12.4943180281936	23.1415846548669	20.6896216217689	17.8288742473137	37.8153671496747	21.3555714893213	7.22475253530625	13.6687471048391	10.2473998706564	11.8667839994065	6.72619860615776	18.7199847747755
122	16.6619155348555	15.3442883390659	27.6388746561923	29.9651473720603	33.0658865935759	21.7202094386511	14.1328187663626	20.7081847105544	20.0627290707851	19.5485942684479	26.4101724468349	24.3201122178181
123	29.9677183805997	32.3047871084800	18.7619428041111	27.4011000250221	44.9364272984112	18.0184007441897	14.636895511699	25.3391268333115	17.2242940116632	17.5023215034368	22.5654782768806	20.0768245953216
124	17.9760136631759	23.5347562952024	24.0420429985429	35.1790678249022	37.7123942524938	12.7466926193189	12.8620024391558	25.6311731048746	12.6818087192660	18.5590912475234	25.2583669971078	22.7023911056607
125	18.2521766974889	17.3755715124700	19.0607412190382	21.2373928788763	33.1339340804015	27.1177803231405	15.7186840594482	16.0068356283545	4.96967144207276	11.9553017957762	16.9855193627674	0
126	26.599076224326	35.4050305441751	21.508561313222	37.0384378389169	37.5183395771232	39.3075375816761	16.7100397031062	24.090362567204	19.0840952461218	24.4783720830745	33.5773933490051	17.5409363656935
127	11.6481310730096	23.8804391042231	28.0719611269598	23.0459413997681	35.7608543943951	41.6487355081666	13.6739277681275	21.5553628015776	17.67824609483	10.6996429697126	17.1765903935624	18.6225904138581
128	32.3344897450383	36.1404082391939	27.2287568687664	27.1652037674384	45.6555484379143	37.2450095360344	21.5763155575113	23.7269132187833	17.6721169840589	17.5722162142308	27.5490688760203	24.3480455491247
129	9.34867856532724	0	22.3187590877278	16.4238511135020	27.7589327896977	11.8808194246306	8.43959769416522	12.0962903552395	2.47577840007152	10.0062652332126	7.99712409813033	3.76742732448385
130	10.8142493221631	26.2837245216606	13.2180917050192	16.0053789443953	18.1968429356924	12.2590964689843	10.8440506127222	7.70617109330747	17.6386175356032	14.1888835003514	7.48402827481621	17.9568891003427
131	15.8456247723786	34.4592079461812	27.3240954475869	43.1090759132371	45.7480613674517	43.8464686157367	23.8707706344109	18.7748881976356	22.5858421012957	15.4444426541703	19.2110189050124	23.3209249099008
132	17.6758743134145	35.8538267660813	29.8077282389525	19.4370359520012	40.7763060960379	33.5124930422935	19.1181095248339	14.2794093716877	21.446751086143	18.1217326960157	16.7250655195656	19.9324171629242
133	23.1872573044966	26.8851228815934	32.3102647040066	38.3057356150507	41.9618141465663	26.9307342622657	13.3263936171224	22.9232266818170	18.0731030737339	19.7147277994796	21.1824517019429	21.9607719757913
134	6.85144063322373	7.13684880877035	2.51021516274426	19.6302782291607	25.877696733004	15.5753681303041	6.76861789867211	15.5190522868598	7.1083116336608	8.8873814206604	5.47774046274543	11.8550679595306
135	14.0801171191135	15.4567922975410	14.9413703494913	17.5551549410145	33.4546982637466	37.7513807755643	14.9346765331960	15.6020288789442	10.1805148649664	18.4585040300982	31.3897971287442	19.6645437570540
136	31.1696750315208	46.4207035750413	11.6889865836552	41.3839788935765	46.4397736526703	37.1858508523551	22.5447724487204	27.0767059989045	24.4317986947662	22.4755036412682	35.8157118818021	23.1523783469997
137	17.1010217949935	25.5427939968504	16.7551796047423	32.7451462038621	39.0704064494561	21.9107138177512	16.7188730452912	18.6536450880395	5.93926703762371	19.6690775103134	20.1277274659111	12.8634239101850
138	25.0598585101499	25.5494525431795	16.2267627166693	29.0241567832207	34.6576675216289	29.4084411029194	20.7399244679651	17.6826222966185	10.2527380418218	21.5420758552977	26.5878924734141	17.5152367484518
139	31.6408376781057	47.640891259853	38.9347532500539	29.5680385670016	58.4093307611652	54.1461079628243	15.6576096729005	27.6432299634944	30.5361932060337	23.1954282285415	42.2873816450883	29.9192911393782
140	27.6849631347165	29.5968018603123	47.6661946298287	25.149025618412	49.6060198771785	44.2561769901051	15.2540388712185	22.3812840343611	23.460296031054	18.3141155487502	28.5351895246482	34.9477293782398
141	21.6084819669905	36.1234730986839	25.549285859437	32.9470776798969	29.1569498917105	33.1869695749404	12.7321894079723	14.5013607978313	19.2275824243617	15.5900156695413	21.2181961225784	18.8316396514981
142	17.9570730073747	19.4516390381010	31.3513017634352	34.8257311548326	37.4173503079653	36.5724150767151	8.04694656034343	20.4961520020614	12.7941647149244	6.45469594949466	17.1877565597054	12.024858933006
143	16.3956643805805	16.4021833932272	20.8358170829983	16.3187876809382	33.1666125378392	11.6802496599433	7.74015140640091	13.3570625230261	13.8614618600568	12.5606460068899	23.7084721593059	22.1496941991828
144	17.1090886520293	26.0283917927083	18.8842188030304	31.1948144636169	33.7153437491538	31.2118933667332	17.9393543530583	18.3452474123422	24.1962908303047	16.7652529627575	28.3495996662311	24.1278695354470
145	16.7170776369052	31.1353516174733	14.2611247484153	16.5846456767324	35.4507779462341	28.9783516913910	8.53848320332244	3.31684315888275	20.0506611998929	10.3795871374675	7.06560506491982	12.5227917755154
146	16.4262946666633	8.54971983919258	3.73473312239485	15.3388272767075	20.0881832866190	22.590180639525	6.42622137635935	8.28003594035405	2.59027580686468	10.4515000147890	6.69753395998803	11.3855986312497
147	19.3641603159717	16.4947239839433	16.2600996129849	31.4957129234668	34.5965458217117	28.0149497265031	11.8882702119293	18.2228659004363	15.2221597595098	15.0295320889352	14.1001104057280	6.1860793406846
148	4.25280609105017	20.8129641615370	22.5970520120383	20.9877855303861	22.4107447401355	15.2950195847365	3.43817924457006	11.5708909300426	15.3623247333015	10.7551125170393	9.8315799339124	16.3770355153808
149	17.4648500011166	11.9338497428750	13.6687793356222	17.2583455048521	29.1181256297321	14.7642342489449	10.5655239359848	5.84985557888872	3.83705251518055	0.536106287982426	13.5094229772956	21.7912913497224
150	27.5967954031537	17.2036224478642	11.8319637279758	26.3514977270968	32.7652955347444	17.3305528517157	15.9384469763831	16.8387447848330	20.1476160182899	16.6572657291077	16.1802885621286	13.9223957172861
151	24.3463497687337	25.4509991655963	26.6851040737822	23.6652490682311	36.559376162874	22.3770369884251	14.4625480168289	20.8197395538979	17.0757682763024	15.2887898974946	23.7832308254944	26.2077277232019
152	25.1266680236298	22.4651876693239	11.3521288128661	18.918292079197	45.7398203697919	43.6298012637922	19.9428140359918	14.0681388416395	12.9795836517142	15.9789102718271	30.5674629693433	14.0199503239182
153	25.7464854173599	48.4673767638082	25.7646316068397	28.5503386119713	38.7306080447285	14.7208919412520	17.7962818320098	20.5340983989253	17.4854596114462	18.5332163957125	26.6457869813684	23.4145284630250
154	22.5920919658070	31.57157620327	33.0875846848228	35.1254634495293	52.9642482249695	31.5701810251394	15.9230349463730	21.8656565007303	17.4831038279177	21.4504318345799	19.0668966630099	21.9266231351071
155	32.6910900431018	40.1376526446399	32.252026655498	36.3360774191147	34.0965471115671	35.817178433739	17.5711054023582	22.7200295354434	15.4531984188088	24.9126338338510	28.3773478328983	23.7666080678629
156	19.9898559709445	16.9742990498596	12.9407954764195	17.1743722723678	25.8637088671573	38.1501429971715	8.29140953894386	19.6708593262747	12.5361303972801	8.91463474879166	14.1927883161209	12.8305182985064
157	32.8393155462197	40.9995303850842	20.725002395201	37.8780236051021	55.1079837546726	48.9407041760351	11.4164389258682	23.0501152824458	15.8527682941810	19.8166349311426	15.3164982625581	20.9205276667525
158	15.1663917368216	17.5456412441291	23.4002743237643	14.1206868480567	26.7587383155095	20.7277741785758	6.4200021248345	16.6603823582609	7.64760658592568	7.25203215252862	20.4452671233859	20.7383898544304
159	14.803567505431	31.6571133081443	18.5676400102049	35.1333019381242	40.5358964188712	28.9415235498173	13.3473864666499	17.8430983971263	15.3127647701176	15.1720480526507	21.6185492026766	18.3903156300514
160	11.3152882387818	11.3876679137015	21.5381951957396	15.8929445493495	18.9191167827263	31.7539272763875	10.7404003987924	16.7397345995133	18.5977148325267	13.2405942977998	8.81205025740981	17.2370402281378
161	17.2476591210367	37.9338029197982	26.3145132356794	30.2504275293724	45.4144388898259	37.5890041141487	13.0551995741827	18.9000397883526	18.3955884283414	12.9358581001987	22.2880443915153	18.9467977917491
162	14.9165002594556	27.7362259867718	15.4041873803602	21.7948122685217	44.9962318776753	34.6631938000339	11.4267767337966	20.0046779652604	15.4430297332976	15.0684719495556	19.6128220319759	16.5028503567214
163	19.0219710889634	37.3469143433302	21.967722988086	27.8608340089170	56.2128391371801	43.190935144026	16.9003962658078	19.8593205549883	21.6046738345412	15.8126094843434	30.2537632130121	24.9576557535695
164	18.0202068940808	26.7103512750984	14.2272178107904	29.9813652595659	50.2195217981526	26.3830597624729	21.9423812987436	25.9974798759032	9.42292434613057	17.9180726344663	24.8110567652279	26.4229299447596
165	31.9707246769682	47.3982220593886	44.1985803066738	44.2143489122029	60.2709309431485	53.84269168588	18.3407654963194	28.5861852989437	21.4094097413781	24.1676475384593	28.0375798154983	33.7485109245100
166	26.0461812468573	22.7005909328398	20.0108450684046	21.8304145214320	29.0636446815238	22.809538281133	6.20109435189438	16.8562010514366	8.7145705989266	11.8083712253927	19.046797260587	23.5771522539749
167	21.5848654739856	27.3641068876497	30.0755841454778	31.8468760426569	29.0939382233429	38.1549356538570	13.4777570786878	19.0902780599157	15.3789837101683	11.4696219143584	24.2755139096351	14.3765145367267
168	16.8267562019321	31.7065182497409	20.3702566912897	31.4163407183485	47.3009510994063	39.4273546027169	15.8540609166918	25.0764994440315	18.0656330353764	14.0162761053419	19.7837720405549	18.0567178422405
169	21.2610400977877	33.1472708130058	16.9275693404823	23.4724120598341	39.4446314117601	11.0446262171436	11.5695341566788	25.9690417826875	21.5223983088372	10.8983880364964	17.3629460046126	22.8431523059261
170	19.9976222615427	36.7859331104754	25.3391776479748	29.0083019079724	39.3094619911341	24.7650740799824	14.5644155888072	22.6559228484567	20.4624938399208	16.5309791105115	28.4199303094085	25.9335079692212
171	14.3647919646334	32.3032291319716	30.0525436515811	18.688392099589	29.4822052162929	36.9905051288376	17.0432700501432	31.2538376266562	21.5129164334258	12.2920558547844	28.2384731747226	28.8247978087515
172	29.3374251820286	36.2446582392136	13.0502524306343	28.7919964534560	34.3469949924504	32.479189274418	16.2323855153589	18.7784370373263	13.1776617352588	17.372492597514	21.5951367379885	12.3256484799178
173	24.5691868430718	36.207982952161	26.7710783995626	34.8857759467882	40.1858659723284	20.5738117900133	17.3538248330013	24.1351416017177	11.6164133834978	15.3860012211404	22.7570871941076	20.2810261984708
174	19.6625589885318	29.3287996505112	23.7884331274892	18.8971695540020	39.5568822648805	20.4017760591853	10.9198694445434	20.2175042030165	8.44075158740447	9.03335007274192	16.5055605527237	20.7360419360822
175	9.4613362794847	26.6931487577026	26.0540079855066	16.1200683330330	31.1217060529782	26.0067679652546	7.25314372226088	15.4884465372780	17.9725935277043	3.69162245536576	14.0554544798073	12.8654671056448
176	20.4974582849385	24.0125143703107	28.8346628302149	17.9060427591538	33.413384586432	43.1475860339208	9.76724140298363	20.2199828547722	15.7545972905455	19.6768614933336	27.7049441889502	27.3176685828346
177	19.2494548852719	14.2750525129707	17.6745755852031	24.6427706692844	27.7242562808590	26.7229713410320	13.181723085479	15.3382733069429	1.16158322694118	12.9869940672400	19.7085968887660	15.5894752353294
178	24.8931765932070	20.166076082033	14.9250447545673	27.5437261681975	33.8276090505973	26.3169716147605	12.5249578272119	19.3281655661620	14.9505383940815	14.0260602175079	21.2489407563986	23.2572175501846
179	23.1446743661866	34.6041373737215	34.0221034345835	33.0505218770098	48.3224494997062	34.8110932218577	18.2277447834457	31.2189782663493	22.3868771896243	25.0406709158331	29.4866045424286	22.0420474501862
180	18.7932552131472	39.0061109718181	22.245814433603	26.3542788614963	40.2875868672672	28.9121823101563	16.0809672642533	19.3513238943098	21.3526349711395	14.9705786604311	26.9424709159004	22.8398153879033
181	22.3599608220079	23.0231744220551	20.8356740850233	20.3746004936279	15.1117846425020	26.4646135599044	13.2907278985299	19.4704945092017	14.1763001549760	23.1039991148798	25.6616725469737	15.0867659892245
182	38.2609870408575	34.7136951818879	40.0070725089403	51.5180213805806	54.3669846146686	36.4951950261464	26.1386877853107	28.9483355542492	13.1376745218831	27.967311586899	40.6297878944837	27.4800837705119
183	22.6116390209095	23.1471861067059	10.3682739566181	15.2168459012997	36.3422398048349	30.7138237940646	11.2280923694590	16.1673712343085	7.89643855187589	12.5279476211411	17.4696250403307	13.676501387115
184	23.3148494784485	27.7505275168407	17.0762848160178	31.7866823004101	35.3768389330164	12.6047050285842	14.4725161511468	18.3237280544094	17.5840054361674	18.8807737534827	19.6888993303642	15.6258724905238
185	30.2818479738052	27.5140758325218	18.4312302811479	36.2260633812747	32.2766218646405	18.9604985809164	14.8414674583784	18.7743820660017	9.24610546600471	24.4225512181710	22.029975823887	24.5356469630550
186	22.1735626803595	19.0722703592915	12.1418727712491	31.6965222542395	21.5222608052742	17.4235328826417	8.89396642012342	11.9264623665318	11.5794188394465	18.0729554019273	26.9599545689023	22.0999566538944
187	22.3740275750708	28.5597309175904	24.9053702603987	33.2124791941965	21.0056063564339	33.6908827697096	10.0899433458275	19.9941503180190	17.847036147187	18.8241828846518	19.7233792924122	17.0607420388802
188	21.5609961411926	22.299279736381	25.8699497867442	32.664394732291	38.2598186575444	27.0408786607375	20.0952852310857	16.1863711461375	16.4896430660484	18.0912063398361	21.1945074342795	6.54977038875158
189	14.2575736203082	16.3752388420723	19.2945408016246	12.7159841982172	17.8087828980889	13.3955041030178	7.59504434145126	14.8359007340697	12.6473719230675	13.5705181746001	5.31835311663229	13.7492664982619
190	18.6701884523659	28.7790833496549	9.50802760569766	23.9128908381856	18.869271105377	7.11025405893811	10.0356203726350	16.3977755279591	7.48107852142714	14.5411321676832	15.4537062894064	6.71648499491292
191	22.6123150367051	16.6161996747680	14.9157264642734	28.3677709603552	9.85580463139698	22.4077034052613	8.6235282112032	15.3029298312048	12.0527609206985	8.70966491399803	22.6716707402454	9.5074234715438
192	18.2006555481448	34.0698551732024	17.6849061203232	22.053008162782	52.9037074740421	32.8850555013459	18.5108783936525	17.6808322247603	21.4946115004974	12.7647155126720	20.4581261407213	30.3093408715456
193	23.8675982625579	41.9096799925066	12.0968585945897	28.7846364814820	52.6124572461436	18.3813725142617	18.2014048024382	19.9266036675093	14.9106526778356	18.6807821379795	35.2999541078478	12.3289891086511
194	24.5980020054096	42.9373404876164	31.1591844450009	41.7670682282455	38.6883455851563	38.0795926555552	16.2158402250127	16.8358935569832	19.1600380719368	23.6234715838653	29.3033782553217	30.8410977592868
195	21.9172280965158	29.8916074170123	12.6125812231177	31.6319827669677	35.4845820850625	42.8530981383519	22.1429625211723	21.4551301843558	17.0819020991514	21.5999344221324	20.9060385182792	20.9222231887581
196	18.6003048462421	34.1700735175994	12.866082043142	29.5391826352701	41.1339101092676	36.15619098523	19.1129534927727	26.7213247012058	18.5631809131322	18.7069497069044	25.3048907872127	18.8364290707971
197	16.5965098491855	23.4409662295565	27.9651785473748	27.0564281733196	23.4380886487309	33.5919395162432	11.5784715200514	22.3545322232767	9.89111648271957	9.26304861953909	22.6771447002506	19.0480301653474
198	24.5484209284907	29.6520984753191	29.4462348633789	26.9757501295508	33.474478468468	21.2108404901904	15.1424805793997	16.8562785448530	15.5893807617478	16.2221376947913	24.4203662044461	14.3268936483173
199	13.9221909311702	6.35918729452162	0	14.5537540307974	27.0366589068356	13.0897598040676	3.48957610335257	12.6227908790265	10.6336790754022	11.2071776082159	19.9449777923173	1.64826713507623
200	27.8132822449366	36.1350555690607	30.8507539023587	30.2111205620193	47.0866839325669	43.3248498017914	16.8205501115825	20.9005567286111	17.8918336691980	13.2056884537944	17.8645058117376	13.6327870098446
