# Supplementary material for: Simulated data from a genotype-to-phenotype crop growth model for pepper
Source: Data Brief. 2021 May 11;36:107119. doi: 10.1016/j.dib.2021.107119 (PMC8165395; doi:10.1016/j.dib.2021.107119)
Supplement: Supplementary file 1 [file mmc1.zip › Full 100 GxE datasets/100 -- h2 = 0.5/1328623203 200 0.64 0.48 0.64 0.95 0.8 11 GxEyield.csv]

	NL1-15	NL1-20	NL1-25	NL5-15	NL5-20	NL5-25	SP1-15	SP1-20	SP1-25	SP5-15	SP5-20	SP5-25
1	21.6600848406268	28.3097686393382	29.6616027167964	27.4694132748785	38.7905300302512	27.8988477020361	16.6860702294612	18.7801733180424	14.7244646384043	14.6036787715938	18.1568967306725	27.1980317567672
2	18.8571196788582	35.3490709298833	23.5451925684077	25.3824296216404	40.914651351606	33.1844110110288	17.6681770767036	22.6415858614086	13.2750633659927	16.0260937235433	27.2174756576232	16.9027129056363
3	32.2647201884924	29.4438628057135	22.4871794529023	26.9343935088268	27.9037304306336	35.0105167998305	14.9790091797769	20.1351418797623	13.1598515641236	19.4044499655806	14.0874548673145	16.2068118604889
4	14.3524116632993	20.1026962048861	21.6593044004906	18.0940506561762	23.7070236149091	37.5764396720253	10.0588523899238	20.3336609710220	16.7719836384034	15.5936571227999	25.0450177635195	17.9360217790164
5	16.9354625311428	15.5858311786317	7.88221577807612	18.8250507530822	46.6516549596607	5.21824956072924	7.13671139016328	23.6804136438757	18.1812028654128	5.1683682909012	10.9587610949564	18.2282330960898
6	24.6221112857309	27.9165702124563	19.1607315009123	26.8088159653690	31.8227057707389	30.7820904684596	14.3869626187349	18.2203589900653	14.1983796054114	17.6982667428489	19.9476593454536	21.2172414582169
7	21.0365331736665	41.0627086511736	17.1355418224581	37.0537684318204	41.2934337130749	28.9950890910554	14.4972081033669	13.5447921021801	13.6606506381988	22.9607188575993	23.8726314427849	12.4418489416507
8	20.1799890778128	20.5581131056436	20.4104834951649	17.1747622415291	43.6838156591335	15.720371568378	10.473397920316	20.4025458761048	13.1384802929165	9.76065917588854	19.4147767686511	13.4845983240788
9	33.7875089864595	35.6993432607985	22.6272094096480	21.6753787257418	43.8372577057298	32.3728084047651	20.5466719607936	23.5910524685899	18.9657901464473	9.5053540269218	23.3549112838437	16.786007860223
10	20.2710983119395	21.7298085789759	27.1000726501888	26.8187204174452	12.1584220642023	33.4890869443708	13.1250286603292	12.3283620544965	3.68098639589394	18.3137373679265	6.72172235106143	17.5635710871858
11	15.6358300258521	33.6626456854331	20.8408550393762	31.2610112996483	36.1564917371849	44.3091793023737	16.8194338461837	17.0645995213858	28.0970969546086	11.2672472595591	28.48826955947	22.6335259229499
12	33.8101436265039	36.6308357206192	25.5012143533092	40.2789127974772	48.3884340217114	23.7338742642055	22.0621154077335	21.1120548313099	16.6579484250665	18.8881283819064	26.6788538318857	13.1222828927126
13	22.0269482003042	41.1002487987536	32.9361928401407	49.6187933632933	43.246024655304	33.9387209878505	17.4675068479641	25.5195144952364	21.1240225491287	24.1328750107051	29.167676050439	22.9813322508954
14	21.1454838795109	23.3385176209027	33.5052797361157	31.5790090392459	27.7010009681425	32.1273281301374	11.5434770859482	22.752943382618	10.8335984186666	15.7428850813022	17.8899628411820	18.6969022750773
15	15.9229670755625	16.6309384040144	26.4687152138130	24.4199479125294	32.1375651184096	11.7046666270277	15.7133355822073	15.6174397874923	20.4216193492463	13.0781277945748	20.0020103386866	13.9105727088797
16	25.8520016062760	24.8745545803709	33.3514916050165	26.419393413742	33.6563172444006	24.3835347899167	14.1710623622549	18.4787485705010	14.6839021420201	17.2655594248937	19.6214210622665	17.7930303986829
17	13.4257275462661	34.8582760815469	36.7919395207697	38.9260650525519	47.9692480931541	43.0656850702823	17.0310565233598	31.6233714944245	17.7793184649970	18.0941832322609	21.4602982462214	21.6513336012316
18	22.6978558692891	25.1032103148997	18.3111155259519	22.1344906878456	39.2860446606584	22.7772378600987	20.1023698693101	16.8201299465232	9.99888028342451	11.7371509799376	17.8056103830903	16.0524123539038
19	18.9432195949541	13.7593104725534	27.5609316154318	18.7936835512883	43.9636458996161	34.8971642953679	7.60943310767825	14.2026735345809	5.754781504649	15.0009777414615	20.1728886728595	19.4957764318244
20	17.4941563805121	3.13088231551525	15.3469003568494	9.95658680283527	9.95827505900957	14.7657522651276	7.10926617936093	13.7541510120915	7.4029071564805	6.88015868848562	23.6244202000228	2.33655162813504
21	23.6175237049032	41.5667099815546	34.6345460027674	43.0896350926881	52.8186347000673	48.4436636408731	17.1341745438725	32.4864464288405	15.1559578070541	22.5214716648456	19.6670816908111	29.0806625088264
22	25.0971972739342	36.0991014535351	27.9696922553200	32.6404257779711	47.3092732255298	37.1141739133061	19.9247371678945	29.6604273620908	23.6669875299173	13.4646243281295	29.7309985187438	23.0552205371929
23	12.9127889987688	30.3168205917324	16.3160378883172	25.3888593886779	25.4507614420606	12.5663032552296	16.1802027413922	16.5784472664913	12.617684674298	16.9086396212979	15.7524961435524	15.5719093934170
24	40.7768934503136	51.3687474004939	35.9384913528484	42.8749010684304	61.9076824609933	43.7270848631769	23.0151521239722	28.2692028597753	26.0593210957556	28.7168644275532	26.6643341293607	30.8139167252863
25	26.2972337542428	44.0440327016264	28.5575251591101	45.3170892035761	70.6080065617363	42.4609954336811	17.8018709777024	30.1140181654353	16.4901318057129	18.2356937004074	36.0407893841575	31.5399922113314
26	7.49802500284044	10.0361416438324	8.6351489875291	16.7573190356326	21.7626113148171	23.7470495193105	9.60827187903039	14.0664234619099	9.83700813440833	11.7693915843466	18.9667488841078	7.37533382006764
27	26.0934572093808	29.9482483699102	18.227675157093	23.8662590007739	24.2564978663112	22.6623674274502	15.6608961958174	28.1733974512853	7.45515257413972	12.3820512950867	20.0670640338230	16.0920215817166
28	19.0203376773868	29.0350257837417	26.7062477179984	18.8278625590681	25.9013372848083	12.1647796382404	11.4631852087438	15.7604766079952	13.2707570296668	18.4364523308708	14.4696163394673	24.4201082947549
29	25.6983386876242	37.7690234748747	28.2089005960707	35.5293484002479	45.2412230030034	24.5834472050527	15.1609381702839	23.1754839784525	27.4130436940438	16.6640789106441	30.7952443955272	23.5934770434676
30	12.4547562015600	20.0482299364831	11.907931151733	20.6748004632121	27.8371270234707	16.5091483157994	12.8929461297724	12.0933079510968	15.5968042168158	9.94767989053578	23.4377210508051	10.4770500319046
31	18.4137434776003	21.9959544819606	14.3477158793203	12.0303893316264	24.4273146078772	25.6251269118352	4.89439547379859	20.5581102567949	17.7153275352147	10.2152190761089	20.1492960219469	18.1152132506387
32	17.9786477822822	43.2051321458378	35.3737225593938	31.6943847755082	48.4528795938793	36.0958664118141	15.2300340518825	22.1260868731806	18.2355348569271	20.1479153218151	24.9394377031555	17.7162948870968
33	13.0199246883939	17.8976057765407	5.76882980794952	17.9259088402009	28.6997594508321	21.8502903767071	12.5057768383817	14.0270322292680	2.97006027715684	15.2827329696504	13.8480241372547	8.38704779944356
34	33.1831484685928	33.5339944334809	18.6194901507023	42.4997245855546	40.4587659993586	28.9189864724112	20.1440433186627	25.0378931807419	13.1757580118466	31.9762622403846	26.6062159099901	15.7321313143828
35	20.9017918542594	33.8417446758772	25.2769999584577	29.2184808287083	43.039768555402	22.6552404731216	14.6175882657794	20.9650517407428	13.1371604707529	20.0648652605451	22.0958019366825	20.7686311742186
36	11.0122063858483	15.8288296099242	13.3555990577935	6.98240669921546	23.0969348713219	17.5182138045229	12.6146639007306	7.89115866921163	14.5812971817347	13.7497202756727	5.83802359831251	12.7199202326203
37	32.1108342307499	41.8076525242087	34.8231733149734	32.6002618906767	50.1999205244738	20.0149825318893	13.5759600021406	27.0973569117188	21.6213597984481	26.2972283207911	31.2358651711400	34.3997457383796
38	21.3431527906589	44.2514950902489	29.5758649146408	39.8577953251937	53.4269338164874	42.8636972118734	21.5748971311762	21.5709444969075	21.8761893846721	20.7462543320633	32.7915343510662	26.4714486507780
39	13.1700194817554	37.156456732518	22.4579946949069	26.7639081243285	37.0955413656013	33.8945004939533	11.1242958412384	21.3209291115908	17.4834942121047	12.7120914276240	33.2592148463776	17.001134674867
40	12.7490653991755	16.6290695994945	17.8508480891349	13.7297004619103	22.0614291754765	23.0330785181591	15.5032219040215	18.4368568923607	9.84759942991652	12.7263122064502	12.2502269948953	22.2526988175131
41	26.8633975910412	35.5082405556484	18.5552268356581	22.9576050244351	26.6881112748215	13.1048035050082	17.0470546194614	21.1943943842753	16.1718692655664	18.4351072455045	19.7438463600732	19.9783843746642
42	12.416300413935	24.3518900800900	25.8157512591139	22.2212564295038	33.8756409547691	17.8835770068700	16.6473265290043	15.3183948052209	7.941548119235	18.6372855859108	22.8170268635291	8.15079041342634
43	10.7695331584639	25.9370935066566	14.8153085202530	19.0285251945148	36.3015079994445	41.2931368853926	12.1083599778799	18.7455991372488	17.8191857281416	17.5698736650324	22.9423472402831	15.9127928608473
44	27.0785875202133	31.3300387916042	32.4260720336419	30.701504832321	41.0796924953951	37.88059554291	18.7179466228368	26.3813921433469	18.4534783366068	19.2624373510320	17.4216873051601	20.3748455621207
45	17.0787546574001	14.8462031291439	26.5324807016049	27.5079780117293	21.7842875289567	42.9298710174922	15.1618592432278	15.4237648507684	17.0480520285259	13.9825807961659	22.0174956466097	12.5870615754840
46	24.6621806707313	34.2202157646092	25.8243782638542	27.5455485994673	19.6485646759709	25.6900314772903	13.2176495864988	21.0273022465453	17.8568896242847	16.9567141628964	19.5684729795265	21.9541765502783
47	15.4296753420746	14.9074547570909	23.9833800819776	33.0425141200062	22.9492667806412	26.3190340115728	11.4213259359220	16.535310264564	13.9115415149683	12.1152939810883	17.2519213946143	11.7830229911641
48	16.5664850384113	33.0433287822771	29.8892269601926	28.8128542807906	35.3143618536013	40.4993678734316	10.7928619669405	22.9602883920557	20.7798995622696	15.8320770946080	27.7255914930591	16.1365450876521
49	20.8648319817584	36.2666170886063	43.1034802982403	25.4605542579655	34.2161305394215	39.2556071105878	15.9049644989683	21.2398342909564	23.5746919115075	15.2499679201462	21.0441476514694	25.4226501672362
50	8.82765999133072	20.827694548582	13.6866567877649	18.3981263097533	46.9333032325685	12.8239428083594	12.9111511440016	15.6084095182467	14.3655315697567	11.3911917034417	19.1085635189511	15.7404121510342
51	30.1625512964369	29.5001217423317	27.4723875192512	23.4140262501814	48.1984590717861	28.4363908648270	19.0884623317201	25.6545380276279	21.0011533296472	18.8615641227535	27.8111372171538	19.3619151401804
52	28.0405562842338	57.5364963830443	33.8269316181474	36.7595324121854	49.1294935276248	46.0146556101525	28.2991829475186	23.3363287991641	22.6767140062806	27.9580016118307	34.2012423654696	28.4131094850459
53	20.9873147540547	33.6090623934405	33.6707158319397	24.3320318537354	40.8627461444669	30.8324235150778	19.1977572873228	28.0251102368865	23.1774690302251	23.9059190741765	29.5751900667267	17.9062225139970
54	22.6703986726984	9.7629429782391	14.0505252374725	1.67384574413200	23.6085589622579	17.8258904940998	8.70344373524044	20.1318443782384	4.99305137062934	6.57556469867407	9.68913416104068	5.67678924169295
55	31.8276337829335	37.3122235084227	38.8727263638541	30.2008031229237	33.3289357288673	34.131642463107	16.7742733045218	22.3817179959917	13.8770845329952	17.4857446597300	31.5290098117853	16.5871278586357
56	16.2672637622984	26.0576351207733	23.7119587072871	28.5701606737744	3.41606522857794	19.8863592155857	11.9011017963349	14.0723471417195	4.08754968493681	14.2125594864271	12.2980012501184	24.0920324035269
57	27.8140719551251	45.7464075588351	41.5337284865414	26.3483349988215	47.7104429929469	53.791624036997	19.9397512903116	32.8158605060741	27.0708340664057	18.9894771926417	33.5806432156158	32.1331619010694
58	17.0716288051540	28.0255489021921	19.2968820500247	31.9924700087051	39.1618407901297	22.9352044806960	9.92378848865884	23.9509433552467	15.0651056479247	15.355265124316	18.7467372324589	26.9220651686686
59	30.4212909533692	54.2818772599231	28.7738342856997	35.3795804314542	47.2361726621044	36.1946341640021	19.7018575346599	27.2188555912309	14.5102849543562	21.5848325305325	25.775297869265	16.7273335289734
60	15.6857731158793	32.7219824738026	31.0226253273011	24.6631576912412	24.5166705813331	31.2844212552547	19.0098660301889	23.4677379675967	20.6397727896254	13.0376736858497	29.8995428955048	23.9196102691819
61	20.5640117427833	26.7334262528708	14.3029990381491	23.7901730344862	20.2352601531345	25.8044336401113	9.06991494350783	22.3308811213793	9.14776617885384	19.9000765381031	25.3208660207405	9.9988066261099
62	7.09902238042642	3.90831265841935	6.61216795447992	15.5155757887027	4.03671666187549	27.7087017298064	7.12097925266601	12.1397959917982	6.58347429280053	9.99018127331608	10.0373059827015	9.71490982354301
63	21.974890327234	30.6584106375906	19.0882213703076	18.6582296363816	41.1413628076262	15.9009795028074	17.1111312983623	18.3985210983762	13.7672725706024	15.4171966624961	28.4760981905051	17.1437352221531
64	28.2827666534576	22.0351262655599	16.3330653707749	14.8407661344916	25.853177825884	16.7422173630671	11.9634695652196	12.7493661257974	13.0935538306467	16.7713912097661	11.3240921583496	14.2960680318609
65	17.3114461851144	39.2001941570572	25.5258286987266	17.9252565720166	38.4954336452664	23.1302388200012	13.1435638446641	20.8921481471241	14.6273301641514	22.4556622999208	24.3582125857588	26.5044285525158
66	34.3327679751398	26.6195177854776	38.152030433049	38.7834756039027	39.2046098770816	26.990776763396	21.3044199857275	22.2296294862457	21.6692394884927	14.6201340111670	30.1992827477408	20.7561190214276
67	23.2676608860299	22.7319628129985	10.0729485420338	24.5726857906160	26.1036159408907	11.4440651624147	7.17019395909876	19.0753391446447	11.7276553481837	12.8780619327297	9.1811629104475	19.6627779818024
68	32.3889118300653	43.748477398489	25.9000119864257	28.2736375711706	42.5286421908719	49.5991411339517	18.9576379819353	30.623759130781	21.4003355270015	20.9610023635978	33.1660607996914	27.7084965073415
69	13.3030750689897	13.2260393227901	16.7268379696849	21.6541274099613	26.7793376859239	8.10693481601617	13.9972004715920	9.01873261771598	9.5270416359186	9.3896949798892	15.7333257046510	11.783708219928
70	27.9680704706196	40.5347916724176	28.5957097840878	34.6769230592659	43.4055583695606	53.0660652688783	26.1347358405713	27.3960301950304	20.6121666494146	20.3442366755336	39.7359070630715	29.5341236720063
71	21.2833247733344	30.1539143298228	31.8017184187872	34.1049705106024	43.662856159203	37.4472956695359	12.2203710858031	21.6468348095599	12.1885734890112	9.93451143397507	27.5238344254399	15.5112898981835
72	3.43119730137924	18.4317420589638	17.6693518012971	20.1651716275097	23.2866475232602	11.0001299468138	14.1322023388823	8.9124974427082	7.12085876335507	17.1671569097022	17.4691360229285	12.8606406509979
73	22.4127784981991	40.6261267991489	35.0443186208345	22.7563441014904	39.0523442388146	38.8187369001200	15.6802943236273	23.6961369594677	24.0850770267124	17.6680784986581	28.6223176211792	30.5274103927250
74	21.8296353878606	20.6573213911630	22.5872158086720	19.474718026639	14.5739984433016	24.4403044162852	13.2568221231408	12.1182602896434	15.4617843080622	15.8551453117058	7.67114904904538	14.1315147600345
75	22.4537263224788	15.1449517828102	35.6307011079379	26.0208616686588	34.4896022860911	34.2374975561223	14.2950547422827	15.2527532456471	9.60552930866188	4.04059313735108	22.8439341904947	16.2020072553208
76	11.7970123917837	28.7132477206760	19.0153810288706	22.8176051670015	44.9960739431144	26.432100548789	9.2577563595768	20.8851193261394	15.1638383242251	19.7771556643382	15.8529705539260	27.5971918831303
77	17.6673880978495	16.8950344013518	20.3404439147607	28.7463018650592	35.3628721699855	31.2496366570748	10.1480949626633	26.9883922147099	16.7493262850013	13.5922512606720	21.5597966021019	23.6527668045052
78	22.8874032797789	48.3213138567382	32.3090284752255	33.7210573049014	39.8421699603123	50.5545265960475	14.7628686227113	20.5810525949609	17.5974798972803	27.5044564936479	29.7212913739596	26.2748620017731
79	18.2851718770064	21.7940113855377	16.4322372416633	20.6298406382775	13.0854902893723	29.0265324477165	10.3462521155224	13.5193997796213	7.09094506628905	14.8655087923904	19.2031850105936	14.4683645413179
80	30.1396329496127	36.5947626100345	31.4168464499808	26.2184649579724	42.1517349224129	33.0478016659717	16.8900300269839	19.8644692323062	20.5376288385896	16.2974767157954	34.5225619424833	27.4719222653181
81	10.7877894795273	21.3915274412799	20.1493195055457	12.4103307674358	28.1407084936551	27.6376585213597	16.0315165376491	15.3274128918167	18.2314165516838	18.2101427505481	17.4177299588508	21.8306805829239
82	14.5097719070280	22.8713792938245	16.2843502385042	29.3206248200801	23.3568347263590	33.2775438233926	10.1788880165621	14.6261626279058	16.5739824461230	19.1231434393525	21.4563550322270	15.8129555179083
83	22.8202211868353	25.2229931857979	38.0354902126521	32.4601136824789	47.3679614492935	31.2143772817229	18.4532339575827	25.1207294654412	14.8940051843274	14.4994772443309	27.5087738741381	15.8461488855915
84	30.6676808398425	29.5120809969211	8.08726806589857	37.9690683512328	38.279133698562	26.5405286634468	21.3445620465427	20.7471775962911	13.2869546235617	23.9430006762083	21.100427780513	15.0036571902865
85	8.87101704607197	21.1168354152207	26.5420238515951	25.2000129216503	6.0529090353814	19.4237331438455	7.26520343766955	6.70450545679235	19.2699544406798	7.85640002836382	19.1032246048578	19.1038149123789
86	13.9092107905429	18.5233898140231	12.6224471802284	22.4620571827618	23.4725667358938	28.4799937804930	14.9555431465472	17.9659307719249	7.23627934824609	11.2059648341497	22.0019635899340	16.5028741768214
87	23.7812068915668	32.2018510874999	33.1266375453941	25.1185477712733	36.3551963981527	40.9490814772738	13.6019365762982	22.4863975464674	19.3663939111877	19.0549111188948	21.8050653898996	20.1245188450885
88	22.9971247756524	31.6540338276139	23.5674537486984	23.1540038210894	30.2901191108413	22.8059119944761	15.7834526704406	11.0695754462709	10.9360791197555	17.3146965220216	25.6059890737225	15.6887078752418
89	13.3988239822253	8.59432208003397	13.8139321918406	18.6858175959240	22.6615582357997	0.366706929340399	12.4945202478999	16.4019846513408	8.62569615509547	9.51137926814039	18.0027902128975	12.8292300403258
90	23.7474237001860	45.3136124656285	25.6407524016073	39.8244047526367	49.0686010008216	35.8376451465952	21.1583284849182	21.7312941426293	20.5835274694141	20.8678509545066	26.6923812587132	28.2460438528437
91	26.3595122361689	29.313043694378	15.0856149113066	33.4263369083934	30.4399825079204	34.3725407836913	19.3740914757680	18.9849578355306	11.5871502841802	17.0292327316824	21.1269834882730	10.6925051721146
92	20.5021164612630	15.8337091806986	30.3349479065834	22.1441688187439	36.3142186107509	0	10.4538400657816	18.5402741760911	15.9713293702271	16.9207567786819	27.5270826737150	2.92455724917723
93	23.9745990154315	35.1877224342964	15.7505345370404	28.2384004972390	40.1023953396241	18.5275592637776	14.2161550306554	15.0062861035771	15.5499939059857	18.5532593882790	26.8098920253803	19.0693526710516
94	23.8410112671270	47.1942925280764	28.2536897530170	35.8738220039751	49.6009492761305	44.7384714753184	23.1295491374546	24.0971103812038	19.0604415537325	25.9602014048766	34.7784205973309	29.6563158042469
95	14.6532219008702	24.2289898725636	14.8522220680806	15.0004153892221	27.8983359858232	23.9597313964669	4.88199636233428	12.4190941419613	9.76302977454506	13.9209875961963	9.9601863347962	11.4653561868380
96	18.7549436042053	43.9594088311698	26.2511893523446	20.2370419609714	45.0905335523033	32.7396367957893	11.5677736343553	23.7039251675008	18.6061743164000	16.4738017504758	23.1262359221604	29.2582496310334
97	12.3582683446617	5.43591979174775	14.2898512667436	27.2788959118398	5.07854640211213	13.1931624251077	7.08462686107854	12.7318859823295	1.00849798520806	6.03728540345868	26.3189236632649	15.4115929585393
98	11.9512228896617	12.6225570437817	11.2879118087079	23.6161171454465	27.9458362114201	27.7382858715759	15.6334507117765	17.4087378115066	9.89044246872496	12.6741185880214	17.1359904282768	22.4113100303597
99	19.3073100649086	30.6662377727947	29.1843895170148	26.8666806052125	26.8702610189861	30.2414104540676	17.0857056310259	23.4679691295447	12.3004096673547	16.0547742796399	19.7623871426097	8.52210907421165
100	19.2331074945167	38.5650573799267	19.4952914388193	31.8639538005233	21.0386037978092	16.4990735742063	17.325563479461	16.3421700024649	10.4895285344017	18.9901720100541	23.3763332666588	27.7628259795055
101	23.2783680973458	29.4707003306187	19.9827734793329	26.1573615959382	57.7352819299187	35.8666061214302	16.8716546676629	22.8502917109636	20.5839640964085	14.7573765244228	25.9630056093860	21.3570840300765
102	30.3623363643091	41.1073036008999	35.0650621749165	25.2267631398568	42.4412485588160	26.8445238888824	15.5596732807996	31.6186210939995	18.0976168369491	25.5652237369299	31.9667152055560	25.4756561737558
103	13.2354579381016	36.5503437597371	20.2580152037476	29.968978601002	36.4169104523314	31.8549418698614	12.6657351387283	14.4528194690911	15.313349315445	11.8208026553730	13.7980420364304	17.0324206791022
104	5.99636587726001	16.5102680875055	16.9636880509807	20.1456590543373	31.0781530582189	20.6196462650363	16.4560834752428	29.8481114601559	12.3798843278908	15.8815575358548	11.5552153731449	16.230307854577
105	4.48503676727129	37.7317751854184	22.1460467861169	20.9445204869121	29.9626789940515	28.9173912413573	8.77052775671735	22.2017841854933	18.3881496908475	17.7697490661071	19.5902307569245	17.0212812306510
106	20.0839867771522	31.9144193277823	29.8649753595719	32.4219188432035	47.8729431365698	29.5938587105504	13.773107171959	17.3143070961508	18.7032508620627	16.9865056431668	19.7200029069890	21.1957643907146
107	22.4946230563498	23.8802883121933	21.4154570069248	28.0565094041322	50.9156059119517	20.9281739402571	16.6010413838658	22.4253551782557	14.9531191885657	17.4885943547512	20.2216076340878	15.1663003467231
108	9.72901150514944	13.6802172746861	14.8910385481529	21.4467039266558	25.1456844342362	23.5870319418018	8.07847042561412	19.40602540176	15.3372094846611	11.4531416749913	9.89381761597732	13.5265934928309
109	13.4937228717317	12.7499638157057	18.2341393519339	10.8482909734468	18.8383798772150	24.1631214219468	10.1581097194047	10.1950345182775	18.4587834234315	18.1778437789694	3.24010205119846	3.37253612474851
110	22.4109117455717	19.2225494054460	17.165083046887	20.2268634716328	31.7397521320442	15.0665083990258	12.6521369471197	15.1106749761906	11.6310534491349	18.6632282247089	18.4963095099641	13.7841531301758
111	13.2688774694161	13.2748476274731	26.4736432226594	10.4577812084495	39.3876950666534	25.3400022143505	11.9652659941709	11.8412659461174	18.7344797312285	8.93245867711999	19.1725884405007	10.4968676533259
112	23.6739463347899	28.4821520168029	12.6552130611426	26.5034345605657	37.1387811510982	27.6979920922545	11.4875017610569	22.2544679927143	16.190555652719	12.4328898769605	22.1805648572246	21.4570476199628
113	16.2838558320759	34.3783985959502	23.5352418353817	40.3089923771533	45.2041416965642	26.176460088786	24.6424206007542	24.6579675465638	21.5530347648017	22.1104222470623	28.6918940334525	30.8521340874189
114	23.9315967758634	34.9579826350458	25.3767946889290	32.9340178392412	40.6625440112866	32.6058708264744	14.9499940629111	22.9358388040920	17.0854764314060	12.9873358225608	29.6338359623757	34.0305242568967
115	22.0318180657441	16.1763995666062	14.2767566409144	24.8479623801388	41.5071150025364	17.9349166542938	16.5378354873885	15.7401659669925	6.70276218421307	15.7584795212790	19.8845021177151	13.1610269999428
116	13.0669786059845	15.4494856372158	13.3494370967054	18.5967527582427	26.1464957899911	27.7728186081923	8.3491816992672	12.0355974910225	11.4284382034509	12.0115799491549	17.0058463052971	15.961818414982
117	22.6465753622032	23.5900572837477	16.3655926909414	26.8028372357818	14.0480504941833	28.8599902655757	13.5713695489098	16.6861598986843	6.90614748199178	17.6271275568134	21.6334233703985	10.0127889898001
118	18.1455828691064	26.7544327540236	25.9602845973055	15.8749191304430	39.1789353283719	34.0458106141664	8.2946143487162	21.3840368174027	11.5328489876348	13.7354004265727	20.8693752585677	23.5355332134925
119	25.1573138220471	26.3556923302724	19.3636182173037	23.9551880064215	30.6569847240656	31.2225135498966	14.9294483811028	23.6262652718873	20.3124780131207	10.4989557307384	26.4506077273185	21.9827627887605
120	14.3993220898885	25.669857493069	10.8844731626488	30.9751793845284	41.3769897296533	29.5184669638163	12.8976750813111	18.394255189574	21.7033727795674	13.7381308017240	19.9155757307721	12.5059154436134
121	22.651957420556	29.1472393790098	23.2916582946076	21.5771922837041	48.5362250477587	16.7570314489354	15.0535911635795	19.3656490999924	13.1068929962785	12.5107835847457	24.556071397519	14.9972040812851
122	17.0518931397361	20.8928036263898	18.8139398333428	24.740603647983	44.7225595613346	26.8689636310696	10.6060829534285	19.2040391213365	11.3430106654077	11.3605999734345	22.7216874442019	11.5967941167588
123	23.3066350288866	31.5938273159091	1.68767013096229	40.4065436940102	39.6240131876767	14.7631682074670	17.6827061912774	17.1054869004291	9.81910192164944	22.4895879249029	30.1913832573831	19.7514577500992
124	28.8932273736471	35.1589643568302	34.5282375689924	37.7151479180379	48.1856606556901	36.8869021582241	15.9395026527267	28.9621666844947	20.5621201987645	24.7649907801274	25.5325817141513	12.1157136541452
125	26.0389535615353	55.2806778095555	41.8505129514222	43.9907096092956	54.9766326770375	49.1360913789853	24.9566429069818	25.2240002973121	28.8885894235255	25.198631076756	39.954985342164	31.9672783079360
126	12.0261314135988	17.6938753182715	9.3530337634362	16.3238306098647	22.5778911307468	29.9751333344582	10.4306263407689	14.7209608539525	10.9200922747789	8.58940265512937	9.27197889018424	4.7900493634531
127	14.5695396830766	30.1571033184654	25.665517721957	31.6971654426831	35.7758885445956	28.6022232379456	16.7660474060408	21.7500911061738	17.5789276025435	11.0041861744938	31.3624298385843	26.9413710872206
128	13.6289043456227	21.2126714660358	18.3225015469514	26.4066447266129	44.2757303887476	22.5574812672918	14.9050747082427	21.7994433702482	12.6883081212514	25.1042307777846	16.3575268833012	24.2454527721005
129	24.2758328039399	18.4211240957133	14.5988773906963	22.2937100129427	15.8984032925152	32.0777678039766	13.4255354829599	8.47765870548177	21.122368872172	12.2990680250870	24.4985707975158	9.85494743508906
130	24.4622097385311	29.3102807303091	19.7061858499462	33.6068620502938	34.6441332961783	28.050373648358	20.4157428522909	21.1489306292250	11.8814730215064	20.1399922153239	14.3725777638555	26.6624529743961
131	29.1337653671845	30.4763401524729	23.2766867682971	27.1947532314852	31.6492443598358	30.4103850105274	16.8770783240773	18.4820137646866	20.4003585716418	25.0328073147563	27.1213674847342	10.1004703204792
132	22.0809666853214	33.2582059381441	28.8493753010392	33.9802494649928	31.9457837233552	26.9779354839075	6.43815845386611	13.5015784160019	15.0020075551794	17.6637775154710	25.6842271398319	12.6674677242869
133	19.2516908645888	32.0628616995715	28.2163297384109	27.5854754294863	38.8450635584226	18.6991079471296	15.1058951708217	18.3782319395364	15.5651331696564	16.1329887180900	21.1661047693109	18.8414312141077
134	23.6122676872863	28.9516868405665	19.0387965261508	20.6429690087721	38.6793405291422	30.5426619885570	10.8588242189420	19.5573379319406	9.06927787270967	14.6142002469201	18.8990829738314	29.1840526408912
135	10.6386333633403	16.6004686863228	14.4525087814758	38.3713997793523	25.8982587560414	9.63207330961375	5.92662312794987	14.8228387412707	10.3436138842805	14.3241183510203	8.33562617649685	20.7372985852126
136	24.0766306402002	28.5317529893222	20.7702385399193	29.7593533068606	29.2090024051244	39.4279128569147	20.4910420012576	25.5375481426966	16.6736488018624	16.9202804543131	24.7915010617968	24.8350724465464
137	16.3588063865780	1.73109251093231	11.8778602716374	2.40216383288890	24.8897962383910	16.8751023233969	8.7887453782166	4.26791407360963	18.6153176971160	8.09872871495642	11.4057088345797	0
138	17.3266001021743	24.4367389520139	24.9194225211725	25.4573962342716	32.3359561890861	35.1082725780851	8.16067795394766	20.7735960777868	8.40628684274566	12.2743366820555	12.8219125992294	17.3794922137478
139	24.8444469503019	42.8970850054655	18.6539966651413	33.1673104500793	51.7908045004031	17.3351639061401	13.4904404646520	25.9170000889257	17.8616643644829	12.4665540887320	30.5508215373993	18.8804153748718
140	10.5673240666472	10.2535042439694	17.4438039714155	11.0538562557273	22.4349049282731	25.6543778830247	8.12997254033152	13.4676232928952	12.7516938199864	5.53075545781993	10.6457537021797	13.3992593674005
141	30.4102265471457	45.5799811512847	45.2511740316072	34.7260202146384	35.586116257996	35.9170755159237	18.5639512920876	30.9643079441802	18.7257677746437	19.4263406224872	29.66774154533	21.5663190339491
142	20.8501898879519	25.7961705050727	17.2415482847376	24.8926072976668	31.5511020441228	31.2038687825664	20.071764295855	8.47922926740016	19.1304544269243	29.2688674244455	14.7119440742298	11.0072219354537
143	17.9091023901049	17.3226878368777	17.0997474203101	17.1792440328433	39.9213696840569	33.5080989474265	14.5938700966602	20.4204217614278	19.3367723600307	10.0593206254831	17.8788525333034	11.7224125348389
144	15.8547836569888	31.5951669323562	15.8598871980760	15.5370049565342	20.9004946104918	32.2278162079287	5.55391875808862	21.8820586752638	18.8923185595453	7.96031770804956	19.1893476088607	23.5905003034664
145	27.4176775902822	29.1718678808844	34.6318824521048	30.2859831159742	31.0721645177742	35.6597369959705	20.6217668505027	26.9163815101409	25.1017118854949	12.5102445780283	33.7429896026979	22.4135538372101
146	14.7035201054236	13.0049892424629	9.96834148156503	31.1102287306918	34.9445769564346	26.0324358365708	10.6068961753182	12.0300976616054	2.77587005622292	17.8594570234221	24.9175130101576	16.7470298518242
147	7.61715422435129	24.0993072149786	25.6675770180098	6.23945268004594	3.35253955704068	26.1113006931715	11.3620582143069	11.9071766739265	10.9642704193190	14.8091522034031	18.9259618392394	14.2161108342667
148	18.5928579069583	27.6561754342642	23.1491770001808	16.7585816843964	32.7247632862237	34.027075790165	14.4880853473956	11.1830624542479	17.5266248151472	11.7972940473528	23.4054998357220	14.2915598084691
149	17.5786593980301	25.6310756994015	14.3795375845318	33.8402770279739	38.7622855067772	31.0509217758451	12.5264345556602	17.0066909813489	18.79056094895	19.9021381630701	26.0341347120248	21.5366929223347
150	17.1716173648208	18.6847659262393	27.2015483627140	24.1574243883476	23.2039785762789	15.5647850444872	11.8490871629619	15.6993386987978	12.3642780268754	10.4457203118804	22.0343517812199	18.1368612722382
151	24.4334539301220	27.8689594440447	18.0578624314081	29.8249866791816	20.1187997977594	14.5891275343794	9.78310961727522	16.7722416307800	10.0891075274867	19.8307746457187	22.7140568221792	5.71519794807544
152	17.956266602922	23.6603595666001	21.2620110649754	26.3097532420207	39.4288129547062	33.9195573161839	12.5733617567565	22.9923052287230	9.27071860984756	14.3196661246653	22.8051297541461	4.5963269787038
153	18.376625877728	41.8527195305237	27.1216502408403	29.8483365948372	42.9664487589668	39.5163102184887	9.49094583558612	25.2421723260383	25.2568021925319	22.3031276727209	34.9465357237229	24.7240769243647
154	10.1968379936391	11.2931304230154	7.6649340298646	8.3298668872675	32.2868992125695	28.1289137319966	13.2540936217930	19.9618377798868	14.3189754048177	17.5630652600592	16.1017185392612	9.29633886625396
155	22.6279704073945	38.6094327925983	21.2239433352694	33.9527066755684	36.9377042180846	22.8070212474423	13.3242073257864	22.5576437887358	17.1967491315310	13.1997274973400	21.5537133627843	19.5617739550572
156	22.8882799903409	31.0105559122398	26.0340711392707	27.2420478183787	38.3331831159875	23.8691156070235	13.2606261941197	15.2897293759419	6.72702550209061	23.1707360663573	24.9212461213220	13.4592286394954
157	27.866167691121	28.8582931351881	20.6730916080071	25.0269383918113	24.4004945646213	28.4741797805992	18.5623084399634	25.0221815941336	20.0213069626944	14.4862596510841	25.7930462596580	20.5871864576010
158	18.6901002092742	20.4538789188268	20.8620121620540	18.9892323972021	34.4087831885619	24.8129630301181	9.14888562478076	17.8508093588783	11.1707893002178	8.08550519871245	29.1616602613594	12.6076318737099
159	20.0239476353853	16.9383498625717	27.2963835843937	24.5122991890427	28.4417039251005	19.5976638667425	15.7329740840980	20.8938489183198	16.9985407717222	18.7061934367099	22.0839924388067	29.0002833575213
160	13.2644666518452	28.7343967005298	25.2565883937252	30.8527961088598	41.038079992017	31.7286428172779	14.0973835177535	20.9417619683602	20.3628212134234	18.3342336227932	30.7230750081543	22.657109787323
161	12.0843898803865	14.5112180936605	17.7480823801997	20.0206260647178	20.3070756683250	13.5322136768598	11.5964388703381	13.7172318808793	17.1054549110408	17.5337602777652	21.9166499999803	0.153137664877137
162	21.5426112625190	34.9518375129352	15.4382661878797	39.1404999656052	31.7116228233509	19.856492369029	16.5610880039565	21.5748205549552	13.8071372699870	19.938884630735	27.1661550326151	15.3426158185382
163	25.8308223547522	29.0094430147184	23.8345707181725	25.6175185605978	42.4040565953438	33.1483962279937	15.3031986186342	21.6441561997583	15.6304227547451	11.7552550502221	20.0978036463137	23.7494132227045
164	17.0940065642047	19.4240907368150	18.2395485925538	22.8453203317582	20.3688403423698	17.2988088923973	5.64833816426715	15.5284987382072	19.9842479001499	13.4007924041804	21.1593699198692	12.0397065732753
165	12.4891368540134	22.1879736355627	20.0974963387430	20.3209925947336	27.6032105114096	26.1503592099971	17.8621374055098	14.7519585394087	11.4941521572135	13.9240403621522	20.8984844573396	14.1208263388352
166	19.2456748845303	21.6428068755449	11.4333742205348	14.5025941088738	22.2612159462076	25.9644572157198	10.0601560951721	10.0046654905918	12.6433989837258	9.7978001831806	13.8751293873401	8.6617175429622
167	8.87938140884675	24.2092743536473	21.0910714638134	26.9717737357644	31.4233530232688	17.3188370187022	17.5600856165301	17.9637724286879	3.48706343731229	16.6619796502359	9.97941291276251	9.88217009745366
168	37.9261533107803	47.9351264055476	24.314359845806	49.4469334209624	53.5603856725681	39.6613520395711	26.0192937775375	33.5761220531303	22.7566191561176	25.8324488881987	30.8079276248939	17.2924749869719
169	13.9197902662549	13.2181643704938	19.3619808478533	17.0733715404408	34.7542313067966	19.5814518612730	4.64126839486327	12.5269017306928	16.3492133972258	12.4358743131452	6.35277452596426	12.8528189019816
170	17.3831106760118	19.2449837455567	2.73759078109791	20.3847433216933	4.25614667746468	1.87949743019463	14.5169274436292	5.93354833957127	5.29818065429306	11.1175623845329	14.0183782508876	15.3014200769391
171	18.2301951788231	25.299191645943	12.4937398485140	6.75048119256283	26.3570776178945	9.10870934975544	13.074468716415	18.1435280979097	3.8256098772721	12.4290076433754	21.6269598286454	10.2981104384038
172	15.4342956881889	29.2283975743771	30.5199811724713	25.0669665809038	27.4423872319169	33.8575702538324	14.2496845149331	20.7002549622689	14.2634827879245	7.54634539183992	16.7476103996520	11.9366850588586
173	20.2001855980565	36.4012333232282	26.2544768317296	31.3757233539136	40.7694845571585	36.029861723347	19.7453900307360	18.0675075965776	22.7161013440134	22.6721465510018	32.9725308657878	13.4450554606526
174	16.5023029502901	25.1383096346684	12.7630380742833	7.1123962728837	35.6961576986657	15.411728456583	5.09349876764825	9.44379283351022	7.97634064180783	11.2571227746244	15.2475886557115	19.0280875659781
175	13.5360386515164	24.6217875424995	17.6562244507906	22.4093709936529	28.9544621341853	12.6285086660794	8.88941810124896	10.9075028732575	6.02193532476447	15.5498333109608	20.6509624287178	11.3480576180425
176	15.9428213756911	13.0107739313800	8.56873455974878	23.4938612037562	23.6464244280524	9.65190251983198	13.8172851889615	14.1356955765074	18.0734498580694	11.5400894384476	14.1221685292827	12.4668865156915
177	11.7706094338835	17.6445384881162	0.536329671182447	13.8053124354134	11.6004938245072	20.7905982928545	10.7158658908104	16.165734375871	10.6857143829729	10.3943456321226	10.3824244034460	5.02093198440806
178	17.2651259774924	24.1746477603937	18.3774214052509	28.2382912805001	32.6163175588186	17.9560958774935	7.69671372273764	31.3954954445520	13.0076227363774	12.2717160190626	28.1255483834168	18.3491644457960
179	20.761721066379	22.8422565243030	18.2597703755122	26.5922268016789	48.6622981441594	29.9676256697188	13.7825592951487	19.8508939271423	17.0705760535542	12.1913140993486	20.3845649511634	16.8544947902471
180	23.6815229998099	39.4996027194032	25.0011577296311	48.0426513007973	27.9782754855421	27.5082952301203	23.1428990535615	22.3152157055083	19.1109527879399	27.4697222301853	30.8699401656396	12.9386306937055
181	26.3698896032429	25.1707476122778	7.70657082939096	34.5904681837958	34.2441139148191	24.5505087446619	7.63251499636791	12.9551397605408	12.1536354221661	9.79780302615034	21.1701797478887	15.4782851271409
182	11.1000736215695	35.9009599192804	26.9426783454958	26.7271657141449	42.9405996378071	37.6990247858126	8.15500041089386	17.8372420982585	16.9379935357154	17.6887701322061	24.8897985274195	15.2073000292578
183	15.1962724025879	16.9832551289605	11.4324579741018	19.1992734904786	6.85496163337594	7.64995986017427	1.53610489740803	14.9628374062662	5.01151271490096	5.13914528984128	14.6701208106550	19.9725235270860
184	27.3220662405266	37.9798269776322	36.2568183258194	32.0017808162274	50.0234296820067	55.742904024497	20.195927911802	23.2325782838857	21.5591102885296	14.7901213689564	30.5744396793856	21.6780696609889
185	25.2292167578556	38.423213459015	29.3405914995615	27.9429217352908	30.7466138688658	31.3083763418232	12.9420081377582	21.3276813461451	17.3845772686633	25.5395780988847	18.0477146989731	18.2833226723856
186	11.1470608044886	4.17678131775007	13.1611216050716	8.2883488217921	5.29085750298286	14.6674722068928	16.7211449598977	13.0326099259436	8.66680324395005	8.43876649276668	6.88886830453353	1.59515809209327
187	15.5406954236379	37.5822261403984	13.4270509697619	15.1218890688485	45.1637866345372	54.152289382558	12.3982170004559	24.444146207502	17.2120964221788	7.10664770554168	18.6686665629561	21.7781762085786
188	16.8804406189545	24.7554870554832	22.8963359951563	10.4148921738664	27.4298122579472	30.0397464128672	16.6442743055185	24.8437578024979	12.7527110951552	14.6205295653795	26.2385777101179	17.9602788039361
189	23.1946500742433	16.0557602466581	17.1383299929924	21.4665692091205	29.9120255261203	18.5998030427995	13.5915376774172	20.2037261595911	13.7252114233891	10.3454004950245	13.7425610840980	6.61379064034773
190	13.5240291195654	14.905952071674	7.8079313042155	19.1408368281682	34.0301401693982	33.4827024456973	3.88333311520736	10.5056432140883	8.4886211115914	6.66563659068917	9.97405680069332	7.03793963459217
191	19.8336814024170	37.5754777562844	13.2379433863318	24.1729458198283	33.5449663639962	33.8562639809712	18.6362791472268	14.5709986971546	15.4359334797764	16.7792063767677	26.9803424044133	15.5246584235820
192	15.1806158738249	39.0224963485378	35.3322233616590	27.4767387825296	41.7896252994037	41.3223366718621	19.2442429106553	29.3249177703008	14.0246757221291	22.5893511382928	33.4488887015033	31.1810854964375
193	11.2437741400813	36.8324890895458	27.7020137159844	35.8433770155495	43.695373506296	18.791848412212	14.4139848882775	18.7935056999440	22.2775284681158	15.0635766509191	18.9557429119747	18.1328546677973
194	8.37838079844295	16.1176890580481	7.7584945248726	28.5132247881656	23.4510488026866	19.4686691847260	4.5676950532038	1.73401360826227	17.3733205054379	5.69205202646861	15.330937605478	7.96375627116303
195	22.4813911026671	21.6660802793178	15.2244799641061	18.2963453684860	22.2944056204361	32.0831441814367	14.1581916424953	4.89995677236994	14.0834140718227	16.8784421766294	18.3537249821856	14.9569853178537
196	14.0668091747435	32.4061730838697	22.1138151171896	25.6393935230602	46.8734080298157	35.2483648514171	11.1990089705239	17.7544699311882	25.4904148302866	20.9380483924185	17.1240541662101	8.2950432667772
197	20.8916287625296	23.0544528073782	14.1189864833583	22.3658863530766	31.3040932759103	21.3682358834434	17.5177031454547	20.6361179882669	7.59139998268042	15.7963102762083	9.70027274053638	15.140294482659
198	20.5170641564124	25.9513025126642	27.1991202939087	31.1992331253357	29.4255029420193	30.1227755298177	10.7833497129242	15.7702367634869	21.5780923558896	16.2563879060880	23.3562633149599	19.9906920374778
199	16.5222642296509	19.2201115332381	17.3427961254052	24.7105704680369	28.5333235447035	44.3931421894409	10.8893022771052	15.4843042795073	19.0424635198665	11.7826611450047	24.2747076358019	17.3218524651529
200	36.3174863980726	30.8862494714685	19.6232373136818	34.1014982746467	50.6423876967214	28.3685258269436	17.1480594918863	30.4002176514638	17.1569564885862	25.3568726112804	30.9942887119310	10.170853004187
