# Supplementary material for: Simulated data from a genotype-to-phenotype crop growth model for pepper
Source: Data Brief. 2021 May 11;36:107119. doi: 10.1016/j.dib.2021.107119 (PMC8165395; doi:10.1016/j.dib.2021.107119)
Supplement: Supplementary file 1 [file mmc1.zip › Full 100 GxE datasets/100 -- h2 = 0.5/1359038854 200 0.64 0.48 0.64 0.95 0.8 11 GxEyield.csv]

	NL1-15	NL1-20	NL1-25	NL5-15	NL5-20	NL5-25	SP1-15	SP1-20	SP1-25	SP5-15	SP5-20	SP5-25
1	37.2846277501295	33.2366053979032	17.3426672323475	37.7068360342552	12.3121902705797	31.1121730197347	21.1847904421919	24.5297860175269	21.1978313308122	14.3339544106114	23.4478243893619	12.78672873697
2	21.0237924917655	32.1562892102336	24.0649076826259	30.9756373295784	46.0781356104913	27.8543730040384	18.7010930336810	22.5056491374377	17.5192333862450	14.5573083059427	20.5761664988616	11.3178274543841
3	19.3973401372461	34.1335939211809	24.1827330000531	33.0938422123878	25.2969054973654	20.3112541071267	10.5796121464467	25.3944089784018	10.6914427864949	10.4545343056875	15.5062537665458	16.1096974323956
4	17.5382901362948	20.9696471090553	27.4517963814714	13.8294756634729	27.3451073322531	25.3836213715574	18.4443939182924	26.8736631283613	15.4697337388362	14.7179977871604	25.4074154251817	24.0374409703018
5	19.4886275913820	39.6137420031758	23.2032745457326	31.3858214573174	40.2610733123221	30.4420110003286	15.8034182638626	17.9001870099439	20.3453118571978	17.8485505788123	23.9192491400790	16.0242787782456
6	33.940370322689	29.474692418027	26.9137159127936	37.6505928826575	26.2382219754141	30.6641385233082	15.9572114990840	26.0240386670644	17.8420952130763	18.8629179939375	20.8382366654677	22.3469293471436
7	12.0326548512118	27.6113628702126	9.5074119292109	12.9790398951169	27.7126135069314	28.6301315635968	8.62890394248928	16.6223319677813	11.7322727914791	16.6883089817409	18.8654361859755	27.3068940857008
8	27.392317841833	47.4596456147818	32.4701790267401	22.8647977261003	35.8949813806447	34.4351263736035	21.8207004554505	20.3239966700947	16.8356681369907	16.0098698494738	24.1092537240228	13.3339437617986
9	22.0321155492737	27.1210728247823	31.8229583492347	23.4779423780972	40.7852936738048	35.7347950737324	14.1477705720134	16.8168063771224	17.761850485579	18.3744056157422	21.4127597990345	26.4562988898567
10	17.3115663370749	32.5877402096417	27.4497114954474	29.1682088450779	38.8054044460514	45.7083732354162	16.9834327419638	24.5284223644598	26.424813761304	14.9805208853786	23.8128519498175	31.7457650543081
11	21.2660725641902	27.7495331137761	28.4565970806654	27.897453430498	32.4799349017322	28.4087458485069	15.5417144773979	19.1851581307868	19.8312476178310	24.3639354273750	19.3931732300734	10.8514064961857
12	34.1811942899776	31.0376077388564	23.5246576708573	26.8770253410261	47.732735430344	39.1388385332104	16.2958761473181	19.8056829829890	21.2085423636734	19.4338660776009	25.2441844161902	19.4072012817571
13	15.6633985884834	32.0324311687796	38.2335504045442	16.4499494915441	51.0985742489401	44.1819675398597	18.3000273474545	23.5331636604944	22.7938905080607	18.4242661552939	22.9301231848019	21.8852752433495
14	11.6188036267574	25.2402011357127	30.9046809821431	23.4497812894601	31.4150744224483	16.8279991713539	10.0203885844114	18.0492727831583	16.6575609625053	17.648311539738	17.1508996278800	23.1622099523416
15	28.7402823757809	30.4301086929022	26.1694320243014	35.5360382552705	30.298104924943	29.5031011078403	21.2410808130084	28.5670766530608	10.9333482671478	13.9187265119662	24.2179782814284	15.6239947164917
16	24.5790281675395	23.3211315329587	20.3318442811976	28.4306165983172	43.9016196554176	25.3528033617842	10.5603056222450	21.1632601397835	21.7867008739203	9.86761909036402	31.164330990425	20.148669188209
17	27.6886844922063	32.8709206686915	24.9150344654647	37.0017798148523	33.1944857857069	11.2250394930532	16.3976170678349	24.6338958086033	12.7563769311480	17.7855812951839	23.3635284020850	21.4808877420825
18	30.614319869055	43.4156931604333	26.3211611465438	41.6612009387905	44.8574110989081	37.2319139541733	17.6326082856102	28.3634023468142	21.3225653361779	21.2250220868695	28.321959137645	23.0663188505875
19	29.5217128580981	35.7274307175044	30.6472084738401	16.0111942181027	37.2421221119124	34.1263474537488	18.3539639262873	25.5946672214709	21.3848511579574	24.589701891449	28.8024210831355	18.6930754214412
20	19.0739969934975	26.6038415583832	26.9155452757012	19.3412643479111	38.5620965515046	18.4680347861158	12.1080816051617	16.2116860292398	19.4518261456852	15.0167581379599	16.6009863861225	20.5196769573831
21	23.5713321702606	24.7405699766491	24.2577154208445	33.9237095146622	37.2334434470288	41.3018394761041	17.5049197186451	14.1562035088193	17.9095979350307	8.94841989256028	28.2662796478525	18.3614807396309
22	16.9326073988582	37.3214684459560	19.3195057629945	36.5279682317431	50.5766183294213	43.7071235112723	17.5168637943081	21.5315239179457	16.9412525098395	14.9703704393471	37.3322854635938	14.4197930042437
23	24.1959378160067	44.8692677953000	20.3810927819018	40.1122465118965	44.0379075055474	27.9070912659202	21.6709853023542	22.6788162640797	11.4246878714841	17.9842284719514	20.7820688926572	17.1712171755003
24	27.5094084965347	44.7615263265148	28.2955164028282	36.0910976394012	39.367325561235	31.0147469839629	17.6467555506929	26.2440514942622	21.246516691972	18.7213283836493	30.3106272120115	33.3798029729346
25	20.6347875947861	24.3707413324233	21.9677751049421	16.0962712294221	29.9855841755393	26.3752705998049	10.0435704264072	18.8959518925210	14.1691249122875	15.0147538395428	27.9639528800217	13.9828880875581
26	12.5064384778246	17.5097748011956	26.4950226033419	27.0875596530856	41.9122803044976	6.94549758456763	8.17967129450006	15.0230333799160	6.69076388474768	8.82941937301946	31.1684864147087	16.0397269916907
27	16.8609291498898	21.5159907127264	32.7402230676352	27.0148929235686	55.3922590289636	25.8909109920896	10.9698276059451	18.3243962231602	15.8961213833622	12.8661293686649	21.0966016420364	7.80283612747042
28	11.6813750580592	16.3225511978758	20.3186800542537	24.6200609751919	30.2394479621345	18.6010688416493	17.6727618722997	14.3701255070563	15.4009466497304	15.3485574012097	28.2270163764765	18.7994586570088
29	30.0024349363964	50.1634332558345	30.0175116039628	41.9298988837627	53.7137182345887	50.6153775704405	19.6987351064404	32.4562958901734	24.3428301663533	27.8763522270373	32.6697311535708	31.8619014705319
30	16.5451184763389	10.7898484090154	14.9352168619740	21.8893718455001	33.2178048096292	17.6578826116825	13.4240476698388	14.4609687580883	10.0640915475178	7.65020942454496	9.34711905765969	18.1136993653293
31	25.165988358277	22.7459683586290	25.1517921055875	17.4426512628277	44.4187168862257	52.3255626920031	15.3469032874338	15.6977307912179	5.61585198127573	11.9624275698903	13.372525095323	22.2229599051598
32	17.6836031226556	25.0737085517871	25.1531191071612	18.3108145426967	32.1282983808179	22.6986773733363	9.72357618251589	19.4613649588229	18.7196494061115	17.2311828229930	33.0092916981101	17.9467333029281
33	8.37482727423131	19.5183417290641	20.6629846588240	19.3337946421305	38.2126324692876	15.5469025539127	10.5399641227697	14.4080010499696	5.79136767999371	13.3222976764472	14.5864835489442	18.0176340061519
34	19.5432694918313	14.9688175299267	27.6447026729835	22.1633050528028	23.1449432366588	26.1426209059882	11.882136648288	13.9386051123146	15.5204190703111	9.62216611888004	12.3393101581321	17.0985139516497
35	22.4529562575118	28.6351948807575	23.9641933007463	25.2454950333116	30.2606163092269	29.9337894160948	6.92611366004892	22.1049706091977	8.90257381241617	6.52172149983299	29.3027912611703	23.1859058519054
36	15.7366524764479	38.1510904686976	8.17878177130265	29.4634783918384	32.4007961284775	6.13639151214055	18.4145777770359	18.9643388940083	17.5346484561226	12.4798460682816	24.8277323481448	8.89298919592056
37	17.2475473464274	15.7257609311706	14.6309179510605	15.3498012413245	57.2287738801953	23.5073372480386	8.47548761647788	21.2405130560270	8.26933068043755	12.7337883568037	14.5918020650003	11.8260756695928
38	17.8909236096444	44.0398676399361	30.8628279490394	30.6157980698128	35.2091917931928	29.5731682384135	12.0207411613409	22.1514115260901	15.3817648814012	13.3991996125177	23.4861593709391	18.9794548993302
39	21.3527429240916	27.9082821570670	14.4291362050892	27.7740396226404	34.4511572949484	32.1126763391226	15.7659280556311	17.3677158508124	13.5689168297792	7.80847983203356	25.7345240731577	16.5119186198098
40	15.4232853527735	26.6164025013456	26.7262729599963	24.4042078999337	34.8591709701230	21.563196954104	8.33203692113172	7.10111142725771	8.17393277612227	19.4366035576758	24.9623564224845	20.3512739208038
41	10.696256873322	9.7331039968423	7.49668726447326	17.2020546839347	12.2575692121541	16.8466848546732	9.60255481937111	17.108404549713	13.1710579376580	9.76576622991327	12.6757927963231	7.38955004080079
42	16.4641329913096	25.4951798591628	16.2440911543320	14.8253943819361	21.5081867525985	19.4521504154467	9.38341661955681	17.5547373467526	2.61615522767453	10.7373312102494	21.8397696509310	14.2916823807540
43	19.5777566668395	44.3766169488182	37.1746909090473	35.4726908279559	46.7287146026724	44.8646466431568	17.2372465360287	25.5042290010023	21.7819814332506	15.8992887362520	37.2296528812956	25.4260179821741
44	24.7532022742834	21.1221954968837	20.8937401066653	24.5743056047464	39.3344763907781	7.61643808128604	23.2932396387958	23.8384709504555	11.0087521620337	20.2441895922552	14.5753181091680	10.7895982574860
45	10.9648575253906	16.1195182277379	0	16.5266091159495	19.8885652924253	24.8658295497598	10.9398187341159	12.1506727191978	8.46197600743433	4.09074250575637	9.02952134385962	14.7249982184173
46	20.4630675027901	27.6678374052838	26.5857031248662	30.1436263529153	38.8486152712564	10.5338380848837	20.8692335236214	20.6973577252021	11.0944485291225	21.9824296903616	19.9424801077276	13.5114782620394
47	12.8362864584815	11.5382682682426	19.9256470599698	27.2270010945364	21.3420800922372	16.8936116565054	14.8918892167821	20.0509899918322	17.5190946958563	16.8008724847777	21.4172084435965	5.02620399466303
48	15.5195878549556	22.1188307252126	6.34301848247262	36.7621197752657	31.915903553299	24.1206509563970	12.7408318442736	13.8955522601111	6.32961217911925	10.1593932109272	14.6082029704858	11.3651764427919
49	10.5566373320144	25.5803613503032	22.0513923388501	24.2831553568509	25.9384961161694	26.3089482502013	11.0497412275975	19.5312927066975	12.0312901475609	16.0009361317930	24.8876130727653	12.2396771789187
50	16.7305205385742	30.6713304322851	26.180031582515	34.2484360599849	39.3258757488803	42.6935858007892	12.8956874194227	16.3365344743267	26.2973938106791	19.7061648634076	15.9685578885344	16.0960518432228
51	16.3604467296902	26.0629663269746	22.9211650845159	23.9835245648822	24.0567584401575	31.5876010411436	15.4651100631154	19.3698599714622	13.4079733111196	16.2045466501659	23.9401334918052	14.3170139183192
52	18.1081196001849	27.245752609734	19.4597205975872	27.7181173963103	30.9892017921669	24.0028934725798	12.8251179438714	19.4979483053931	23.7217521840373	17.0227057976904	31.0660638661466	16.6932670241792
53	26.9696868827740	39.6438081304587	37.1916382639404	42.5251982583575	68.7104912376677	63.6736541874817	11.5183889652493	24.2116048106012	24.7268697911007	10.5594824413321	36.2217703396649	31.0599969718314
54	10.8410367639974	7.88543839537532	22.6397356499742	8.63647292254428	6.3881794316007	1.23455058651267	10.6287090985094	7.33906841699997	8.33559214100142	7.86981128858687	5.44708504813964	11.3638241096792
55	18.8030947685468	19.3295673171071	22.7823898094374	25.2538584770584	38.5669598285982	27.6278213000238	14.4779449084803	9.4074657300739	7.37732288418721	16.6617671051667	22.8730278888737	11.0143253308533
56	25.7452633445611	23.5374435574671	7.98135395442318	18.8905410995039	20.3317128575356	32.3853319839118	7.19985582697443	21.0166151202055	9.76061161178971	13.8733016519652	26.8097439121202	12.1872053628056
57	15.1420892162299	9.7857484183097	12.1259537545660	19.1600910482023	13.1474036834731	2.19407049190259	8.71698031936224	14.1447514531933	5.44159150155976	13.1305298346381	8.81303416768078	9.48804693601977
58	12.4773893728024	23.4122140540315	29.3656797652447	20.8054996835519	29.1306957816509	42.9358517129049	10.8177042276817	23.3139853789249	17.4026402812694	6.92135222672	23.0576816236720	17.2011671893040
59	38.8528623246277	39.3951055538024	18.5743465354056	38.5574911711002	48.3290788020342	27.0295186514011	18.2723237641196	29.6009818806101	15.2300004581829	20.7987270755357	21.9015612071526	24.8522286325644
60	25.2895477329179	17.8998436442136	21.0487765678374	26.184246803513	20.2631197815985	23.1543355640758	4.53021288747127	14.6933523709736	8.21673685054322	17.5237895162006	22.1435163405566	18.1569218081356
61	28.1506812063096	44.7856879876372	29.2177007295544	33.3585394696522	41.400766027395	32.2159273593591	14.7411208384409	32.7354159776925	27.6513996132617	17.2843929397847	23.3414562188386	23.7518953430067
62	27.9655271900749	24.8159607387549	21.1471796574318	26.9078465848114	35.8089195985996	24.6621245373376	14.9931649396045	23.1991913260959	14.4618045002220	13.3603077075928	27.4228790837896	23.8390488921474
63	13.884577684329	29.3193944153227	25.0903581101848	27.3664366716976	35.5270174272636	32.118475296556	14.2650241332705	23.6641074604456	11.9307604545507	14.6503888286837	18.8959061346756	20.6742125145506
64	15.9589646084556	18.3536156072502	9.48573727981682	10.2500957496201	22.6877529469597	13.9838141640976	14.4877848788309	21.769613136327	5.82197636457213	16.1510372606287	10.4492594552234	15.034502475701
65	9.92368624363533	29.7464527870295	26.8746877553475	22.8888345479988	16.1704040488587	34.103714781778	13.0589254913930	11.2731549739057	12.7119584032663	18.1336823272686	21.1656644546710	20.3499932216281
66	32.2356351013623	53.3111375785962	31.2655986842357	26.6937012512555	27.3558849779336	38.7992444401188	18.8342061434964	19.4774781617050	25.0646922721701	23.4505370883222	30.6095292221961	20.9063205286726
67	17.5066141695853	24.1448241444365	11.9555361006623	21.7168929631681	33.3987702795395	37.2192506942945	6.83671162473734	19.0394549038544	10.211801028509	15.9246253712554	24.4624116901897	14.4652082676991
68	10.7621585498936	22.8972190554299	16.3269580023156	25.0039952827692	23.5560288193549	32.1530860709406	10.8774181616518	15.8578850914609	9.04199499835607	16.7855396144851	18.5450163599683	16.4443668851570
69	37.3849531097608	50.713056014763	29.1796071868461	28.8801614141312	32.3891321321992	35.6449924854497	13.7780028456645	19.4598714609265	18.1769901389311	16.6473713925912	27.1342800072740	27.6619073416567
70	17.1517701090879	32.8646327916965	24.7394386393657	31.1781839804375	44.256172511446	37.1779439233939	16.0579524900717	20.1130012744772	13.0642558302867	13.3380693763832	22.8894507479405	22.1378967440055
71	15.0411132391371	15.1121038116955	14.3105056310455	9.56078820395991	17.4943354470918	20.0586839908109	11.9211086777685	16.5580687985523	13.8660937878228	18.3555070927228	20.2112482491055	1.79790323853158
72	21.5796879866063	27.440888325781	25.6161317686966	27.7781905888007	37.8621886954487	35.7528022818073	20.1640353821252	24.0755207709652	16.4233644633809	22.2443183345193	34.1083106768020	12.2204721606522
73	20.2049589214583	20.8741881220444	11.1301603180043	17.5978830475002	30.6814464232312	11.5392787324355	8.92855663751978	8.00743835484498	15.9057422658129	6.5876418464587	20.8685613741647	10.6465070248780
74	34.2447990060490	50.6363615958643	34.475524129086	31.3364065496883	36.6714825884981	45.3917893629577	17.9411436270995	20.6147847177738	23.6124704150116	28.7401645934637	33.3458299247706	22.4092521093054
75	23.904676818493	32.3481890918646	28.5536961572744	27.5867067703003	29.3990431608361	33.4459916962229	12.7384033321927	22.0466362182135	16.3174288020278	19.8544201018059	29.1571319016017	21.2371892087541
76	21.8642022172798	17.6904507231502	23.0542640467731	18.6039839127278	12.9265175065603	19.5441685916556	7.95959866393114	8.14387635816983	20.5535019797111	19.4320940897927	15.2833608587688	20.8412309014210
77	24.4782895509325	29.4648186289055	23.2109534704978	27.7641806562893	37.0090716214817	23.7638821775573	20.1094449188341	14.4219536591059	15.8321420617159	18.7019911467455	34.6999399103068	19.0405608561638
78	5.73544413401198	11.4639081156814	6.78016948185382	22.0982989366986	29.2839663904177	24.2785831552302	13.8909169509661	18.2519219433095	7.18888137096478	3.96319347858617	13.6390112032345	12.9677139589672
79	15.4140281588152	36.279856119984	24.8054767506522	35.940022717253	23.9761889731975	30.855798139778	13.8617126635802	20.0477545352188	12.8752943808615	16.5024748063019	26.6916224312381	16.1117471714396
80	17.0367649418174	32.6212039991423	5.43823116121437	32.0065045064487	29.0090929596744	23.5236257297999	15.7060359612496	19.3500166141614	11.2755760506402	15.7794443125512	12.8982658029873	13.3503342737294
81	11.5154513674111	9.12025828448673	10.0429130107965	17.3686653075932	19.2502641760682	9.81921413044613	5.72324947989053	9.33893856540357	10.0720902439854	11.1333315243399	19.8454287285280	7.81441853156598
82	15.8094285067642	24.779498063085	23.2253151957002	24.6824684813918	32.1193132143964	18.3407248794636	9.34196886748842	14.5435377291672	10.9510848334062	10.6795794926559	21.0920354041952	13.3679357859061
83	20.3348044801067	22.7632764362114	22.4522723673990	22.7976484816095	30.2459425932788	39.1780306732840	13.2680087848818	17.9578710622407	15.0930241809997	11.5573846868869	25.9210841434284	21.0313758921260
84	12.5411646728548	22.4439190293835	33.1551595802636	21.4525634022462	37.5591861479142	19.195973585943	11.8243126504565	16.5671411132355	14.3746429878725	17.3876958234737	29.9380158523116	17.7951263952181
85	22.2045393105717	25.3926770591641	12.1751481783418	29.9861786477692	51.6056622886005	23.0176193920606	15.5304221745512	16.1793238018458	11.3799005504876	16.4716157849698	19.9874868824822	15.9162062430769
86	26.3735610965209	37.0720065205659	27.3386571673089	32.5524301787642	41.339125882282	25.0638958214017	17.5908669769624	23.1971141590475	18.3935383639773	14.8524210028516	36.5882634661239	25.0370227856312
87	15.5870021126824	24.0257156771423	23.726704493574	33.7120124668921	35.1211769403189	27.6392436181647	12.7826998551022	19.1717977317469	14.4027874888871	16.266241034328	27.3121037875673	24.0957314601184
88	23.7621088835879	37.9524064184813	31.7257631387546	29.2377516353710	50.7483850871327	50.0489607004947	20.8457652483126	30.3735359024293	32.5360540297944	15.7777997250902	32.3792398917737	27.9781451295145
89	18.6705280820685	16.3190282714985	9.3921317260894	17.8714821705867	28.1934114942269	24.6642663006223	15.6108209608259	17.0804040115834	9.78375048700975	11.0796295422909	15.541134701547	19.5224187635797
90	11.3187926076231	21.227770790964	15.1587347139848	15.4912413877981	24.9982583348149	13.6304240805006	7.55513290039097	15.2570889592522	10.5714738984433	17.9862810643743	29.7551822014501	16.1020505257705
91	16.4700870491459	9.08086768645404	0	11.1166546360677	19.6153119861982	8.30368004836647	9.31390245992022	14.4325388267386	4.29259022025026	11.3558088856335	7.60569755896182	0.561147893575893
92	24.7428054825023	26.1830424345054	30.754071808029	39.8412012907346	33.5857822584371	24.7965554298115	20.0776094506879	20.2909576818465	18.3865236114130	14.5721412932603	23.3397877767326	25.2479990909888
93	16.0664758507462	28.0663302553752	31.4916664042727	23.6157764040874	48.3949146532599	36.2635985889841	15.6417952128693	25.3553902038277	23.0152353479637	15.7514183883932	36.0243803643907	24.9647471274688
94	18.5666860330273	36.2849337511495	25.3419079019496	27.5838424952019	40.8828855858744	28.4320584923541	21.3648748808567	20.2754664513629	15.6411571784487	24.6564792545241	30.8812359804266	16.7484851514525
95	24.2849174885802	34.4581684480543	27.8361897711381	24.8484530891600	46.4923491083499	17.9798040733059	13.9941918316449	16.9960681283933	24.276663601496	20.8077280273752	20.5202488172860	18.1990516831041
96	14.6548510426753	12.1478232826908	12.8979226586762	14.7391836499085	26.7033323223624	12.5399284469964	8.06174540090424	11.6334301360367	7.8651539410171	14.3802241242052	21.3365817231221	17.4314722600797
97	14.3898254433133	21.0513593266927	20.3003038351826	20.3900663333602	29.0764007117136	41.6057334734268	12.4388189455138	13.0584690411324	14.4877000879253	16.8819570059832	15.1383649260733	9.6223985960608
98	16.7417254984107	33.376801657646	6.63194167213449	20.3912354990754	44.0598338062222	21.7529619616943	8.95214296946235	7.46136813643665	12.8798619731099	9.24847020350066	13.6137962949013	9.95977807613348
99	21.5924671928881	35.6592794277446	34.9797000415582	41.1157866099367	64.4306484757834	31.5573839116758	18.7964112487021	22.9651193836299	16.1829474405882	11.3208076266757	27.2641391007134	16.9607945650698
100	14.4637035643728	18.6670467174061	24.1560243853984	19.1681134403612	18.5458664611801	7.52395179028723	11.9817236677674	12.2862862413815	10.518218818319	11.1136344656884	16.4043407350681	7.55836369364549
101	22.4826587095107	42.7467989570808	28.038218471126	36.6678111693166	50.2818597958647	37.2102567352313	19.6048552995124	26.0317670776431	21.0231541788446	22.9724116103086	34.1100212540125	23.9882863385917
102	16.4420538181655	6.14757020899015	17.7285275733070	14.0812477766936	18.8257687663966	16.3890418729270	4.83541963273308	10.8604292164994	3.61299889198207	10.1671352650059	9.9633473120066	11.9283413009968
103	21.2564652142918	24.9472954893958	18.4916079887925	28.0363015930328	53.1023309762246	35.6796009608714	12.8240185549561	17.2426334401755	8.72842430183827	15.3056686591305	31.8578296827267	23.3012099351561
104	16.6210559450923	31.1905204135912	22.0266410008379	15.3418776320085	32.9180720721850	35.4796177851443	12.4267336941465	19.2543074216514	21.0255846351429	14.6685855806293	15.6186947105245	15.7879169399518
105	16.3667325669521	27.2845503423995	21.6563985974666	11.9044558261254	37.7867815790156	25.8424392806163	13.8572051347991	19.8315030048902	18.2380569978167	23.9954232124201	33.4403110095839	8.49165334235177
106	25.2038451369286	37.1601353589751	24.6189652407069	35.0564524978698	32.5954868200792	31.2575941834538	21.0064718427684	29.0802342572783	20.1842599187898	14.0220638285233	31.4001987148166	17.8257273333124
107	23.8019176529901	11.1089291498872	7.92477763856937	23.7662770150274	28.2604240990786	16.3776854394235	13.9939141519876	17.7564103615867	10.6245445402239	9.46299393095013	18.0616623342796	16.5648034481031
108	23.7725371925321	31.0620880099122	20.2767454738419	32.0038105914262	33.7748076194731	22.3647874412030	12.0912824626675	22.2287765872649	15.0045897212222	21.6035902455828	21.6370845923346	8.71069250190827
109	15.8237535450939	2.01114602910305	14.3197341582929	20.0004407426749	9.03373639338823	20.4452901230355	3.03078861184463	16.9646218748798	9.35222147179855	9.18581355406668	18.4534059393250	18.7336242471757
110	24.2543201057327	29.2234489925802	18.8521853009335	31.1567936717443	33.5070193797595	18.1594640802902	15.7948721704745	12.9582095961245	13.4398672961766	6.63705681278754	27.3219740612956	17.5929709952265
111	20.9811126551114	32.3116766380502	29.6604186964479	33.5221799838270	27.8706004977053	19.982480454267	15.3587312998619	22.5456236317220	15.7986893746122	14.1249863718494	19.3027125929123	19.0447410119036
112	10.3959253114495	7.30153521116031	10.4139115275312	15.4768167085110	20.8138737560423	23.7399171930407	11.0139971032799	11.5073142337392	5.62772611802043	8.96538704210257	7.59210218060377	9.25369346868214
113	17.3237683943918	18.1517319502816	9.94778850853435	23.4558550872134	22.7890753060436	26.2252344720607	13.0611845852131	16.0229964484293	8.48470136994052	4.9695806592374	20.5470691074910	13.7523871757492
114	20.4394121395876	29.8984120217651	5.48904154190213	32.3682792718571	30.5546852677081	24.2060134092625	15.8218950571502	23.5310847736147	10.6269331185024	17.4959409509358	28.3276892013665	2.50095555049960
115	4.82085850548557	18.1866356709533	24.636412693683	31.534499781288	20.090672543646	33.7551963292553	13.3859755767068	15.7935080143759	11.3613447238685	17.3102713136298	14.5428835897930	22.5495252757221
116	19.020352627486	22.8151105642875	23.8605971890496	27.2527680757368	36.2503024541686	9.7254096375581	15.4410740005917	23.7278783300089	16.1671473979644	14.441839768804	24.5397328145442	24.2813633466333
117	14.4766608982515	8.26488258677445	23.8756963764658	10.5169633991011	9.62770515919028	31.496302230814	0.773557947795854	1.65114988852579	6.16945676763004	12.9870998104598	7.8017852453833	6.4097203147418
118	16.2831762748555	34.3001604034559	35.9524944579925	29.7111016991968	42.8705791128587	38.6189421661265	14.1685319470517	26.1602613950624	20.1190783304131	18.2633682552913	22.0104729759954	23.6117736131052
119	24.7766465464646	20.3058023622877	23.6248560774219	36.2253053675366	33.9102983027316	41.1707591814658	10.0051237059609	25.1889443401913	26.3591437543961	16.3675383229729	15.6142523162114	13.6355518500238
120	22.2777620701746	27.9987617871143	21.2309268504244	24.249936409147	30.6155889168881	23.2494727939439	13.7351648156579	24.8945973061157	19.5092677619730	18.1927771580596	22.6494505931483	7.94943798213524
121	4.73859404699337	15.8565720713714	0	14.8835171825010	13.9259971286801	10.9340289036194	9.432319934921	5.3564363663931	9.14829760473703	9.82046953296279	8.53566932954588	4.93696635997227
122	16.0703283600053	16.6302394696185	21.8925242741266	16.3240030046166	37.341356455855	25.7610564854832	6.44214782497777	16.6124395495754	20.1842012145417	11.8620621994475	12.4245351089134	26.0291515856321
123	16.6686821797014	36.6846724691397	21.0670364582808	29.8700224465964	27.2100620415181	15.4667149422798	15.9366019065521	17.5853666211030	10.6293999656599	11.8277395164557	21.4170643447365	9.1860292390965
124	16.3230173137788	19.8878963753477	9.40449942099919	26.3960091631001	16.0804577863154	9.78951128851433	5.97696725474738	19.5918673353632	10.7329282659376	13.9742488793512	16.2675150752774	10.1308296319659
125	10.4363997294275	32.0302862151763	30.9281470898648	36.8592795801842	37.2020426710088	27.7144685147041	16.0235289386621	17.8383809769334	13.2377347285309	12.9511356642288	19.0957854341308	25.2036616122219
126	16.8909406290721	21.8563972595274	14.6389794193436	16.4978581276909	21.0511249046073	15.5283966036645	11.5773020708210	17.6961722045185	12.9345182612717	20.0484967493619	19.0580949154503	11.8298265587471
127	25.5651654052405	41.2383259550598	29.3053724753098	33.1808125174347	42.1448041757266	27.0424368899171	18.9166877360851	31.2627490143359	17.7677775095787	14.4263929986190	26.4520792507921	25.2323366373891
128	7.179875142058	15.4754200374638	11.5306311381589	14.1432123576585	18.9934170333323	22.8332784750697	10.9000083682612	10.1221290583892	10.5346616621352	5.01869216687845	20.8574827445865	20.6284895168485
129	23.1371393346229	33.9889440546103	22.8509114857755	34.2027532266007	38.5872057736848	28.5471117454952	15.7183233709075	19.7480060166457	7.93354368868131	17.1797068984426	21.6058197533184	20.6583075924050
130	13.1295279296832	30.8496630792729	27.6880424184901	25.433942649197	36.0992296791019	31.6717339384711	6.74596008577676	24.0844139624912	13.4214474196587	17.1373655671256	18.1902710937536	6.05287912134021
131	22.0904096391204	39.3191969403124	20.4063278390716	29.2271583162600	40.2650679605776	22.315351300413	16.6514287034844	18.1380628844947	15.920396085538	27.4508156312728	23.2319640494007	17.9930260867395
132	31.7416340856238	25.2498453728323	16.4485286908201	22.3970155673798	25.5027632049789	26.3420603754364	13.1153872657050	23.8620340337892	14.2925769093314	17.4969072795463	20.4815591522512	26.7424297563237
133	18.8874500132015	23.7011084677243	14.4890627447472	22.9174353729382	22.582546569261	19.0855304674177	9.36806760528311	12.3319613245694	14.1657245191938	13.9776932981533	26.9448796201192	13.9119399933772
134	22.1492141721238	30.0937145306004	19.9540858515637	17.3345156437259	28.0260365688950	24.3348623883703	13.210063510315	14.0045822661209	23.5684036323953	15.7191594047065	26.9552081036592	16.3873142064446
135	26.2997515927977	35.5286541340294	38.9415845348345	35.629841794039	38.7348248419783	41.9448229789881	15.7020158359071	28.0974392979388	8.63877788902686	24.0017441258540	29.1261277375845	17.7971216444159
136	23.4796516744925	38.6524794732176	21.9682413771455	28.4801516481104	43.6995060662442	37.7159772294275	18.3326640495393	24.8328257216404	24.9579651349070	19.0125533461772	26.7686899227266	26.2012804368869
137	29.9590714954415	36.0335191346405	25.9950494887426	36.354850447892	41.078832197983	27.4946770837708	17.9650918578812	24.2103077000566	13.8352504444290	20.7922831013049	27.7209333541727	23.7140832372706
138	29.2541343594755	37.8350979212766	33.0527901397562	35.117337795762	60.6170819763495	36.473521658277	16.2152694323051	23.7821966641279	24.2453653210756	19.4764750384411	25.3454442016838	32.6380602426084
139	19.3783184796431	30.9563219745861	19.6078891316868	20.8940305262102	30.0594379485732	35.5713696072715	16.6571294342997	18.1324771832191	13.0834908404897	17.0291987335305	18.9008251551118	18.2473967587407
140	36.9416682028568	47.3966585399286	32.8814589418067	39.4851965965494	52.7116037665319	25.1528229846861	17.0953133767380	11.0957999938448	21.7696644821938	32.3861275076911	27.1244078819299	28.2345183929532
141	25.2301366962676	37.8104932497656	23.9161974200671	27.1738184306818	45.0266696175588	39.7297497956940	13.4233301680712	25.4076417012124	14.7365590921731	15.3616937765401	9.56558730858521	12.2030950152587
142	28.8895655226676	27.6619230470989	22.2889574409769	28.2952694732419	38.8830161880314	30.6760559564266	15.650073054554	10.5564135453648	14.5927827551939	19.0054221556008	24.906767015911	12.4683057654534
143	36.9678049590203	50.5033081576883	33.2371677380275	43.476490268605	54.582901705101	60.3433633808607	21.994687727719	36.6194695461869	21.7138655007932	28.7497872634576	36.3043165387908	37.4833039655309
144	27.8380146547177	26.1658125275306	28.3200496356513	26.1101282814847	31.8381062934050	33.7302369454581	15.1434872664008	25.0938081690694	25.0637942514202	24.8837712995325	25.5376577375856	15.8475320436426
145	16.3683516671962	39.1034295782479	40.5401387550504	23.4268914592202	54.7325882200428	48.6821986349949	15.2480690287498	24.5595369601803	17.5464892906140	21.9378966874905	34.5722890579947	27.2670385347209
146	19.3544680598733	21.8810641234637	22.1968316208980	13.4526123094089	26.4050663021341	32.6063430932852	9.36600766452078	4.05128887404494	4.17913278569698	12.0686238596256	21.3174799111027	11.704325059058
147	24.0758101993829	24.7574772367123	15.2633226269904	32.6327415937066	22.3059955765488	27.3481133821885	15.4897617718688	12.7118877386046	14.6704681328134	17.1800337647933	21.1902026833833	3.81953244775613
148	39.166066022431	40.692601227421	41.2340757184799	50.3750358130344	43.0774984634783	31.5974424989672	22.6781510593712	30.7614315423885	25.8645337406475	20.9523809187866	27.1798085412096	25.8081272697816
149	15.9997426404038	28.456515315373	9.45259717777573	21.5767220554922	7.29286000568574	22.4723583545649	11.9638190108842	16.8126455921838	16.9660586893373	16.0902464144022	15.2619323916277	13.4621269343370
150	15.27495321044	30.4064138230213	18.1067228145907	31.4513471514015	30.0510116384255	5.88706016768371	21.5997131571082	21.8807558470754	11.121439621747	24.6083182558241	23.2652669707587	10.2064751472265
151	23.2269278230549	18.5297461939135	19.0738206186266	26.0567088918269	33.5067050666905	10.3735753243306	15.0475602972615	18.3122051025491	10.0302545085473	10.7492063479585	17.9623934453584	5.94250032106098
152	15.9521374405669	23.3068396515348	15.2647371662255	27.6531396790273	22.6696876339642	44.7300958303418	15.4563072681074	21.7685038430625	17.1814258673319	16.6680458617683	26.4051986595378	6.67562763817872
153	19.4402863979136	26.5749955098308	17.5596039039111	15.4524036085095	36.5151796467734	36.769304860797	12.5721408176267	12.4382618386558	20.2886871134661	15.8215761255360	23.512247000736	20.1843136373686
154	12.6297306460352	26.1698299026239	28.7157911961022	14.3708517620824	34.7936274727792	27.0483869747386	8.22491779980134	20.0262496851642	21.4487533667508	14.6825141809137	21.5439803644169	13.8184634221660
155	16.95394005289	0	14.4280508439073	9.43677968081717	5.80068256392568	23.5164695083198	7.37539149328164	6.68737066143291	12.7439397193563	3.92115621723562	19.9641780376261	7.16215477253008
156	19.6223896605501	43.9025482308589	16.4197154335911	28.3978806884529	46.1487058551881	16.4954422796521	15.6562786584862	24.1217844892031	17.8125197593560	23.9166539265772	25.3604625654283	9.56975284863148
157	7.69837517070766	1.93690189854579	8.54461206578296	18.8849444961472	26.7411199786908	23.0409141829224	2.24148664074154	15.7977062158350	7.38701224369444	9.70546639813107	10.9331646389066	5.50052204172427
158	16.5613828190256	25.8392707818244	19.7082697694900	30.9373216531669	34.0710101772255	45.3354707886470	13.2620440172197	17.1819313538566	20.8456734370264	9.50411243764967	12.7517532844261	20.0489304790741
159	25.1885081430898	19.6618472341589	24.1978519427849	29.4894718221743	25.6694860233158	18.1450274901483	14.7485001910143	15.9049358205851	10.2130265100579	13.5476895168152	18.4070432261591	22.6148519258143
160	16.6888104850049	19.4516941388595	4.66838185469149	22.7948326801942	35.6967691224787	27.1011762257547	10.7532641748228	18.5192072919543	10.3488890312684	10.9330939283674	18.5012931910735	28.4964595272652
161	19.5191009906776	23.9625274910707	18.8288181834763	31.7698221300909	26.2041843571833	19.8703480357290	15.3460511983284	16.3249963478015	11.0598985846893	14.8235659630375	14.1924752429524	13.1010324349635
162	17.0659752753227	17.4261813228612	4.32560878293641	12.8273186314525	16.8189334192302	21.3059062211854	4.115289695315	9.712512331977	0.081982707284479	13.6199801965947	15.2275504085761	19.3549382594898
163	29.9071673887135	47.7487283303013	34.0255740046291	36.0152796085458	22.3620314243847	33.921608082821	15.6942850758537	27.0287389556443	27.9603975157492	24.6402566776948	23.210360020905	17.6956119210088
164	14.6182717642624	7.90714072633855	11.9531101292288	26.0332922099891	12.9976552891513	8.72630635130538	13.7894635010190	11.7494863529453	11.1254579503702	12.4251378551852	17.4288661437927	4.6156808621468
165	21.3125242672459	24.5091163993907	30.6651491775265	35.9702212605032	42.8034475324687	32.3556236896391	12.6798074399583	24.1552831240059	20.7203010320046	18.5724922051385	25.2321940114292	16.1124393470108
166	27.4642866382879	32.5891101603494	19.4999875097322	27.4118864278684	35.099963057332	21.4449545190105	17.2651710131709	22.3934005694695	19.2331757507403	20.1541531452816	20.5797628283170	14.5559534501081
167	31.8053740290358	58.594574379439	30.8405259952973	34.9868881707581	50.8899056346951	51.497761893998	16.2336818761958	25.1179892233706	33.3451723478208	25.1073574002896	38.7013176920567	30.0018885747147
168	17.6593896039849	28.9582925420093	20.4979938042241	31.7635711136938	34.3808273104717	37.0467056011205	12.1002522296680	23.5600773710165	17.8932723499006	23.2986291049925	21.8823268968485	28.4445084897532
169	25.2224356853866	34.7664139335387	28.378039323934	27.162843797711	50.7913886319444	22.9635784911687	16.8031608552066	15.4656442811103	24.3889308407121	16.8389512654773	26.4940171291234	17.3731572158879
170	10.6472754865302	26.063539899439	12.6766793654526	31.320986082873	34.4364804592706	26.8929433087177	10.0987094786987	18.9573398291042	14.4651088581061	15.5199928835377	9.95618713821102	15.4393946866578
171	25.2665271066507	39.5148897842496	38.1582871139223	25.1625589879503	41.8878367212320	45.3670999246204	12.6348694711292	28.5496817581691	21.4193709083359	25.4319556417079	29.3286083972581	27.5539140762909
172	14.5442756395416	26.8070048337947	9.9382440214048	37.354190123536	22.6835114327719	35.2447132472703	13.7025322571989	14.8400391612341	19.2057624422591	17.1269987725057	11.0409794631288	7.79797222221195
173	26.8896532266080	32.9422023039321	26.681793356545	28.375088120331	36.7592642037822	37.9406262403711	15.6104309116192	17.5597408103661	18.8657973157483	34.9115659405258	17.0567464942553	17.1448210630213
174	18.7601643074711	18.7719629947308	9.59379622044214	22.879602997146	17.1515217262734	27.8736171044757	10.4741796854167	20.7616763722909	18.4922933548088	16.2236606477039	12.7887573872801	8.99423511234837
175	22.3339184928106	27.274208066773	16.1359899245838	33.9377362401068	36.6404514296637	23.8733497468216	14.7069007333285	21.5983402617490	14.1812540758594	17.5864940804507	23.8523389443447	17.5367560327943
176	2.80437529419766	8.62051365004692	17.7336344893890	9.57141842282424	19.9514767050440	21.0580370578737	6.0233301467984	14.1647918754794	4.89557169430109	7.78554615451659	9.90117402431734	15.5071683393007
177	25.89740015589	38.5956531257892	33.0174487382571	40.9857999715247	34.8909183173075	38.4069214896210	22.3430309599865	17.6754001755836	20.7152592580211	18.6931204105835	22.3028843531185	30.4501398249680
178	14.7045759638844	20.6185899305703	15.4244465739441	30.2114341299222	36.8810985204378	36.1174631437808	11.3650766615161	16.2814111240039	20.4186718063629	10.7864381003174	22.8886355934636	20.2630524384637
179	14.6523878994003	17.0096734668821	14.6384207221219	14.8288339919242	24.9614704157166	24.8364372161230	16.1518146727077	8.53479156725598	3.96773400158984	10.5878993470791	13.1182098571248	8.63207278105269
180	24.4363984905034	29.1902565123976	23.5322881600066	33.1058970820968	34.2591720889041	40.4169188119041	16.9506427345095	19.0912867622207	12.7718072467612	22.158864124216	21.4133138137331	21.2564038821915
181	20.7713546203743	31.6779119301743	39.7877805062768	21.9864718353846	26.5789700756349	29.5480675086881	9.85144790504041	12.9101587182526	15.8738886098940	14.0092160646386	11.9216848636999	20.9929774730135
182	23.3966339787034	25.1641068389717	10.0646190247573	38.2050992177547	19.9879218665082	12.4853144266566	13.4329202632232	15.8925922014246	5.79698323699383	11.035859721852	21.1997215090299	11.4940127112245
183	31.6213534960728	47.7060383267887	28.2611836915771	30.1459565792927	45.3905625096769	35.8983648278318	15.8854715474001	28.6704164932216	24.8243803766522	20.3828839927973	36.5926195065042	25.1496107469832
184	22.9827794155141	22.7262968378788	9.35748297702136	13.8374467928008	31.4474638646702	23.5377796093766	14.2575138461187	20.7105676159706	8.59334388728823	9.61550998277084	22.0238377777627	19.5539967787646
185	20.0772785074684	22.5994375580691	27.7393679961930	31.1701635236365	40.7161215188244	29.4469775723852	11.4994103651547	17.2973387503126	8.7567038537388	21.1921321203947	22.9205872138688	11.1746726297800
186	23.4506398341756	34.2985945913532	31.1798841906526	33.9001650181552	36.3389154928048	13.2440611011071	19.1596944106894	24.8957416346096	22.0331070949764	21.0328405776159	35.4599922387484	22.3893464098677
187	14.6307961268628	34.6878670387481	23.5316155199714	33.3765243469854	46.9044665496679	39.2951320750796	16.2574693261904	20.6729635878317	17.6664708532736	23.7562496279917	21.5267702490771	21.0097749300311
188	20.4300717347382	24.0738627780483	35.6498718353673	34.9570800339977	33.5751939790116	39.4949624345568	15.1733739098535	28.6290620087694	27.9909478945738	19.2419907136317	13.5222296937087	22.4468230710444
189	12.3658210620888	14.3381640247579	23.6921452993996	25.5249399757283	40.1236013008793	14.3887967448238	9.84919603755522	17.2917613226467	19.0590992623274	14.6853076152413	10.3908349839586	19.6680251891249
190	8.49476439202214	18.7596137448746	11.9386368004714	24.3612820531971	33.3658657213595	11.5986046902321	16.7264638408754	9.70879437851722	15.0642842244572	14.9968000585385	17.4856444692872	13.2777174069951
191	17.4916796972875	16.257569049599	6.9455152581035	12.1640805019721	22.650344002078	1.28492299543653	6.12467853429739	13.0897014954371	10.1667278426738	8.95860082979183	24.356007009992	1.01519074549046
192	12.1475005449468	12.0465741764881	12.3782594599862	17.4717267472626	34.6270931268878	31.4040806426135	11.2267092200402	15.8972708135838	4.1490220036724	8.583608328205	14.0092856292194	8.09686533727865
193	23.2387194063750	29.6543609238493	26.9526006176211	25.7940835427235	53.9433287291906	16.2917968858655	16.2895993845943	24.3337558041072	24.5021747927536	19.117539531171	29.6471800515185	12.4228427324721
194	16.0786499526217	15.0039511487248	26.5751759509074	31.1405470380339	29.1450522877989	42.3710550151304	12.9392594522689	28.7252434673881	8.53985153633259	18.3996835941704	25.3978436736133	13.1709280427562
195	23.7888436448017	32.1705266704132	28.8425037621689	26.4995527991690	34.0739572986990	33.9932168622172	10.4618494998399	25.6279860514048	19.2254443486086	0	19.8900292212066	14.7841273409598
196	18.6009714037934	26.8902090928269	19.7183084034932	29.7058361639789	16.6210110692143	17.6868844852070	6.63916466254436	24.3304767360884	18.8573111972988	16.8640166639703	28.7849668425686	9.83389793182197
197	16.2370219737568	29.3879274374693	20.9718803567173	41.5984248116418	47.6515979554542	43.5163856868398	16.8725069212207	14.9510574448734	11.9186133297840	9.33178121854522	16.3046924144753	21.1217647021098
198	24.3522539481990	29.5643583993593	22.2296099520730	50.8199028161564	42.1251904100181	40.0222373199372	17.3966317571589	24.0376633521794	28.4564708359994	19.2283077725585	38.0383626305749	34.1442971733835
199	16.6290873519759	30.1642705636610	29.4096167970139	28.4992990728788	47.062530503997	41.1378301102053	12.7070486714387	24.9088783249064	19.5625921853651	15.9547294863577	28.0831621444384	31.5066991216699
200	18.1209518854334	24.0649796133725	28.2454087749918	21.2868142759685	22.273186954484	25.8579492687996	13.1199474920100	15.7307967379319	15.4792898062614	13.2619460882295	18.4167728522726	16.5202777071175
