# Supplementary material for: Simulated data from a genotype-to-phenotype crop growth model for pepper
Source: Data Brief. 2021 May 11;36:107119. doi: 10.1016/j.dib.2021.107119 (PMC8165395; doi:10.1016/j.dib.2021.107119)
Supplement: Supplementary file 1 [file mmc1.zip › Full 100 GxE datasets/100 -- h2 = 0.5/1430454336 200 0.64 0.48 0.64 0.95 0.8 11 GxEyield.csv]

	NL1-15	NL1-20	NL1-25	NL5-15	NL5-20	NL5-25	SP1-15	SP1-20	SP1-25	SP5-15	SP5-20	SP5-25
1	21.7805688994138	32.9288435937673	27.8345021396979	37.7301957607189	39.7224052263053	33.5700554334573	20.2140089580457	10.5515687457171	13.9851295866666	14.3000057843966	28.6120910635941	25.3805735048602
2	5.9845050102687	28.5432045595235	27.6366086889637	17.8128146541558	37.9317868310721	26.3233028518583	13.4111042590619	19.9628946856949	21.8114106997936	13.3817372534195	23.7273584406632	19.9383531899518
3	15.3073543891633	1.62362381007450	7.17124352295081	9.0992040219415	5.7272116703309	19.9594706033869	3.57973027623278	8.93506352899973	6.87559897979242	16.2736486660745	1.13974621980887	5.38856932938408
4	25.2386577901707	44.3559315975295	19.4802829377223	24.2448367108337	23.5565136401053	45.5938086364371	16.5363139109736	27.6302167077971	22.1712032434554	23.9798360941902	24.6917931409065	32.1174039652634
5	29.0554763778433	35.1886323731422	23.5865188115931	34.0002408336183	34.7259154404015	39.1131782050756	25.5184967408178	20.8017163388399	25.1088613496512	24.5265415979081	23.0189976445609	16.2361074955796
6	24.4526893480628	18.3982886291386	33.0950526285853	16.8310611092802	31.8795572294701	17.7488661150513	17.9413081387137	18.6679215447455	23.8900498895582	15.1521967117724	20.3914731704614	14.7892881954023
7	23.5806414010730	34.1521515851530	7.13372852581496	25.3161038360035	41.8617280935245	29.3300211120916	19.5790134988244	22.3901676330069	9.35160218132552	15.9478663565375	21.3015533247838	15.1060840679983
8	16.7362545089911	27.7757442917664	11.6243681344236	27.9249475638373	19.5355176222357	26.9507690425506	10.4359536388979	6.80545991995677	11.5811359277035	11.9427568809049	24.5730813000299	24.2922643552454
9	16.8204838232491	26.481648440937	20.3002754942979	25.2715162069274	24.2277806564155	21.6726711540914	18.1966526634030	17.864155422646	20.3564962198593	12.8309897813013	18.9126154996969	21.306343788989
10	21.3105664746862	44.5341493913141	19.825747955713	26.2112393749228	41.8043783747130	14.5219465292378	12.4841605832294	12.2375540947195	21.0780817879188	10.7664790674143	29.4454585715073	21.5919529716356
11	30.4242133665637	36.7554952957824	24.0068210551161	26.8757091555006	45.1456272984596	42.1561241284311	19.0600065006539	15.4998622766716	15.3325107115961	16.0895686586318	20.9699528054891	23.4801963192143
12	18.3828749662636	0	5.85163828688225	16.2255949273485	7.63445766769115	0	10.3834315212352	10.0391448893529	7.22287341976164	8.55809627358669	3.19559424667015	5.6894809666122
13	25.2751722291259	30.4820644228596	22.3062464148576	39.2621767908567	33.6554134080592	15.8701848363615	18.3742745847902	25.5858168849581	9.85622830744932	25.4166943032265	22.4688544918209	11.4379213319043
14	26.2916707643044	30.6501301171172	16.5116226136456	33.5532616798184	42.1780330912548	21.9697632255853	20.0603866091551	19.5953774514544	16.0901813181299	17.3830742474898	18.3886732480737	6.13168722093564
15	22.3468958069758	23.0533936451627	13.1042584530312	31.5034058964147	22.9293172251997	27.1562418023273	11.6497845135607	13.1630727450183	13.3594965089853	12.6412818348153	21.247098256913	18.8457439289720
16	14.8372785916221	6.14461414886943	7.8344433035453	25.0216670694601	20.4540675940972	13.5426438534658	9.16938640672143	23.6564720487750	19.7765041517449	10.1791510230543	17.5980839869523	7.05292925637098
17	23.0891516767763	21.1848560516639	11.6890038271497	30.7843003217845	18.2566656711003	33.2709258096958	7.76693979931919	20.8274333030462	14.9077451215813	12.8148234656499	25.0576107819891	22.0373100146028
18	18.2622477951605	23.6617880355209	27.2486974156455	29.0703068543725	35.636755304591	37.0369674691345	12.9390559141498	20.5325773804613	14.3546085261976	14.8184089031561	29.7652931993892	17.1463406098990
19	25.4216020291667	33.1856420565386	34.7294411408736	24.6454004495713	42.5162302113683	39.12868333635	13.6580017146764	23.7690068786066	20.9766027717145	15.1491180445895	24.6969196348971	25.7256186614363
20	21.2831461411549	29.2214832159583	17.3299031213946	43.3592565740468	43.0823383190691	30.5958562604475	15.1965109896417	21.1201765065774	19.2912544302694	22.174933318409	21.742599201796	20.3001927564734
21	23.4010326747133	38.8765451468168	24.0330855715571	26.4380723436751	48.6633047685335	35.2463310059848	12.6702455020486	23.8163812912206	13.397785788037	18.2586572725845	20.1334700588441	23.8465540757965
22	32.587084144399	39.3203971194733	20.5435771277130	28.3771785413747	52.1577713230353	39.01498807642	18.7439338832895	34.407178015692	22.5477800034227	20.9231799074254	32.3607217549291	26.6752043649895
23	31.6725892792421	37.7009877956649	18.3925887873923	33.6205428070121	63.0116178363326	44.1685467758022	20.2664619856065	29.9018741850168	21.7013630947800	19.7268706006530	35.7532587623392	23.4760363944191
24	23.0063577249537	31.8688544184521	25.3956927221792	23.8356760909017	39.7017255270792	38.6916120850513	11.1222822203842	20.7006158991899	13.7098224911655	13.8363061017613	24.4777135246965	22.0988765876752
25	11.8315247827330	21.4795637467894	12.3990051986097	29.9015484020569	38.8256324944801	16.7915705857008	11.0563473152222	10.8527735902870	8.81741797866961	16.2110755098360	14.6902688421178	14.7086271808319
26	20.6638770043451	31.1539364107440	32.2351485803405	37.117284856226	40.2648455203029	50.1733261233592	12.0477333232756	27.5354279054805	19.7655409952186	17.0457636818840	30.2910874781671	18.8044193513826
27	26.5913859645896	35.746739851448	29.0919535477543	42.0386687972441	36.3828252385664	26.8501676127022	21.1535980619415	22.0051211290808	23.4425176859036	22.3662879761714	30.8980302889348	26.047140689114
28	16.7906133746651	13.6595454353733	12.0423626038260	12.4340084416003	16.7907759033526	39.293459667481	10.5344884018602	18.7930794354818	23.1237891556675	19.2283081187079	19.9108099112667	16.1778670706766
29	30.885731923792	34.0598146117249	15.4186800410391	21.0540964947232	31.4718653420357	27.7792961346078	13.9233968189795	19.9194331422081	16.6671033144799	12.4479809937897	25.7811968331778	19.7614276345800
30	26.1926983272352	12.1768535991024	27.1215765962434	21.5701289539056	31.5790285654758	15.2409131308159	12.4239100113608	12.4150962098496	5.30270975049998	17.5926827367516	12.9412994412667	8.17986711229749
31	17.3855735119657	34.8398976609239	20.2358090965551	33.7846645988198	45.9101026660605	19.5665290838171	7.34391835035185	24.4022445761981	12.7907888098897	16.5209898309692	20.2440187179490	15.1772063961053
32	13.5002012506877	31.0511919030126	33.4510189076997	22.1114857837786	41.2296083255535	28.0342209269077	10.2509147972504	15.4705727692677	23.7407029515388	19.9381728085333	27.8551886669059	15.0723109411229
33	23.8136946040462	15.4267708776735	22.8609335813664	27.7713205310684	42.0353662189994	24.0557008272294	11.5017903607885	18.57966280948	15.1396421828011	11.3638429962398	15.0272348300429	15.7153371223266
34	16.7334700259822	27.7659451761465	31.1685223926625	19.072618642933	36.2950466876181	3.04751353549899	10.6904649264229	15.8168099238280	14.2184430667885	15.2410056784872	21.7465718959743	22.6739179859341
35	11.9187248027891	11.6918935002049	10.7200196635317	24.3815805436607	23.7712243845616	24.6764405413146	12.7846236798696	5.02118007267921	18.6109074078414	12.1142120965281	8.50924334511978	12.4751935933934
36	26.8343410557630	44.457332673169	33.3539450130897	29.2809779345911	27.6647317486642	61.1865749563644	16.3090756901273	24.6669088552389	19.2932328581079	18.1908593944036	32.5492874830628	26.9852306722869
37	20.2827629387406	42.5916669296952	37.0408089987197	24.6415263684231	42.1870758613976	44.7497669002236	16.5865466176157	29.9781755128144	19.4644886731120	15.6215132250285	13.9668487087857	26.7422582508398
38	30.3080792107541	30.6363408414538	5.69075356593198	29.4143951503966	22.8008694056741	19.4182818160580	15.0989546666979	12.7074200461897	13.320955301007	13.7806602367332	18.4823246755992	14.6853544402153
39	21.1322031484576	37.1540813799372	27.4824440753097	35.3410532461186	42.0962148506495	49.6418963930547	12.1082907434780	17.6937476094712	16.4709748125196	17.6442348546419	26.3282013163494	19.1480504782467
40	23.584326962165	35.6417689804601	30.1199927788085	27.4483175647215	42.8181304477084	36.6670307102864	16.5608777053055	24.0638119589783	24.5737384228538	22.6131009958422	27.6260347386025	21.719476919762
41	18.5409904568395	36.5931157909076	24.8058455948375	32.9727200163483	50.9049792167171	34.1657245114066	19.1586695810329	24.3090338080482	14.1093877804437	21.3217475454854	28.4461291317198	26.6760899882565
42	25.8292747524134	31.8278189742220	25.9777102951228	26.2085385244961	34.5478479880802	10.9441650573305	12.5989058583445	15.8214852284707	18.4402861365583	17.8290331256603	15.8167699463991	11.863981839291
43	10.6371378035251	27.6387475435853	31.8263518627862	30.5984085721356	40.6262831611173	27.0162983989878	18.0538078315716	17.7814220067142	20.3468398649432	17.8563308345390	20.0050204914749	20.6480628610498
44	18.1934472306676	22.6087367594625	17.7961036705907	28.1289333850799	26.9937270365565	24.3431305017915	17.9526077393232	14.0911958813600	11.2642086140400	15.8711296361783	15.4889946917403	18.2800750294743
45	14.1130294568980	28.9508149188804	30.2011633237133	22.6087757431573	29.3634583859102	38.4568621965541	11.4859307351606	20.1231592281703	16.5410705655004	20.5995552728711	23.8091626095003	16.0900628307859
46	18.1623085147792	22.1485776791041	15.4569969585899	28.7528636815937	48.0520906500561	18.1426223792349	15.4926459934177	14.1317505956776	20.2887705088518	13.7911220824949	21.3869530151186	9.13787513654612
47	24.3796102370511	42.7879685032631	24.5995266262204	36.6550452451746	41.1874684228625	28.9698981287996	14.7843704114362	21.2122148307210	14.8227764142055	18.1679635541799	20.6196587223795	10.2052348757740
48	29.0978672223319	28.3832127132984	28.532442373969	36.8010624638535	27.2391573075458	34.5707004437257	14.9872404467419	18.4271377972807	22.1096488011036	15.2454075495329	13.0167612169955	26.8134985989377
49	31.3818944077955	27.1394405833300	11.8969052678201	33.2349095859761	32.2118236127883	17.5664244742132	15.910712145959	17.6120415881259	11.7488915441362	17.9506596808723	18.0028765684545	18.5412694715451
50	24.0378495176422	34.4799865897686	20.9171478590867	12.9171047111724	40.3083992053643	34.9845940649785	17.0967976375917	20.0407833920766	12.5297874634765	22.1586968022891	20.5415214612825	8.44927613559967
51	22.8787688437569	9.35027095247637	17.2930318508203	36.9107444356768	21.7184718199903	34.8313892072512	11.9213644960502	21.7829954900105	14.2296022098564	17.877814460323	19.3937616937013	11.6894243694376
52	36.8802590041052	43.9394913398782	30.1440884582831	31.7472097157256	43.7101263230867	24.1229484441234	20.5808630575885	24.5907706568905	17.4877739162948	22.0644911905187	33.1249292856949	24.3316919967823
53	12.0359365031149	21.1489034471967	11.1279458237952	16.3226884609781	26.9007145010936	31.6472238588454	10.5424698455016	17.8208059020260	19.3028109725596	14.3016376591604	24.7659362188309	19.0476583423789
54	13.1646939476313	13.3191519480644	14.1148220426616	24.6304622708938	30.6865386281642	18.5163384310847	9.3079111328516	19.3903083988077	14.1881644584962	7.89176470727636	17.6982898533191	16.3722634251183
55	17.7590613006312	25.5971686870841	28.4221552409862	26.0380586071301	36.0179965710882	33.8114743386619	18.1541641847642	26.1618288357145	20.1040515999685	24.7147369018461	16.1488332492146	32.3698997745770
56	4.42633789697921	9.41715816191762	0	10.3136905372532	30.0373962357642	3.28855917355975	5.6952069987052	9.89783138605782	5.63182746341373	0	16.6120176045263	6.486473509315
57	27.2537012719332	39.1519985068958	26.7572966360877	30.5925061879155	36.8456045110655	42.4263879836330	13.8861960054858	30.9612939740102	15.3144916965648	16.1161271346205	23.4210697019858	19.6582769860936
58	30.6698756644053	45.4880511072051	39.2120645426548	25.0769460776497	51.1802782481288	35.6505576309800	17.4795877040623	33.5542817111849	23.8202928446581	15.3354597865006	27.8740799251061	30.6660373026055
59	19.2079661009476	3.55146532605965	16.5056488665978	0.282277784402847	13.9839928370218	18.3543985797570	13.1492928202476	12.2780715950672	15.8123509428419	6.1633996551332	13.3535182915501	16.1385587799618
60	19.4476674872935	26.5800324926782	25.1279524585189	22.5960814305341	43.7635291780194	30.4720014722681	15.5089834915759	23.5384677203638	8.31530371518648	21.1856532525372	25.6167179611106	14.2300541488774
61	21.8185689221705	41.8946145621295	26.3239796472907	37.3885228205782	53.0163748746286	48.4307737908797	11.4204830172109	23.5984730938083	16.5270788027473	20.0070386430437	29.8708784573629	14.0876238989654
62	29.9772103735282	40.2377099428698	30.3595246161591	46.6326993799746	31.6347988163919	40.4076509118187	12.9333155064568	29.075341260716	24.3868890792613	18.7650112426861	30.699835130004	10.5996630020364
63	15.7966732476722	27.4437803523072	8.58533337060567	19.8558897477708	16.1570073968492	24.1162268037429	12.5126048285931	10.6585879401763	0	7.57774905366907	22.1076976102024	8.2760175567005
64	24.1002175104944	20.5101338254476	15.9593062225536	29.8080325160946	33.1767232795216	21.2180997417632	6.57649716902425	21.5150623321021	18.5324848977693	11.4263899053784	17.4547211587778	20.0792922031314
65	33.0148819001080	43.3978148988271	31.103399410507	36.2969141527653	26.0015862278378	40.5901165493632	20.1652941924969	21.9201135393290	14.7747386221389	25.697127211382	28.4061433206354	24.6488203624307
66	13.2771850119869	31.8225563969636	22.6520524346182	26.7677871665274	32.0050366591139	27.8411688705487	16.2804328015207	22.4149627054056	18.8923106997714	18.1741547203214	9.98626355090301	8.67326226612802
67	25.7404100696002	39.1713694142768	31.7729395124388	33.2868543223655	47.3780703351951	38.6282636393795	17.6812731471075	16.1678301099530	20.0241440904361	21.293191425716	29.5939785336045	19.6172865194875
68	17.1918393637119	16.2473118813986	23.0172897252662	25.2924135080124	29.6093793702567	25.0941323750379	9.47941413937122	12.9099252785152	20.5327025220838	11.3011951304983	23.4712494204758	16.6999852714017
69	15.7232407427363	12.1915268957779	8.85817623309674	24.8724083713110	21.0476973764366	11.5388805671155	10.3725518051637	4.6329102144739	3.60267080286168	7.70760061054226	14.0882974255397	11.7306214209314
70	19.855792567434	31.9955768622142	12.2253909174949	31.9013209536976	40.9175660213025	38.4289156427114	18.3493030775115	12.9471676298724	25.5303145950967	24.2916913647537	28.8342862462774	35.1709650104115
71	27.1880556813123	35.2373366770181	27.6007342270831	42.1457471349295	45.8720920674564	29.8558046661174	20.3480731964558	21.8103415452918	19.0650302350503	21.6483172954983	24.9737928829224	20.9308441565924
72	24.3230855293867	26.7089027573693	22.2069776174119	12.3570966757421	22.9402342914552	21.6337045414243	12.6814227431101	20.8297892663795	7.17564910850948	18.8361990435187	24.5133473783583	26.0164460499822
73	9.69566542703933	21.5266329709348	24.7629836870104	30.5823518593236	26.9415088176889	28.8029342202448	16.7805812839173	14.4237078415286	12.4909643474573	17.1701241081689	13.3855187900556	20.4185133958444
74	14.3395026100036	16.7560684012138	19.9309518123077	12.7955828158689	32.2501083739261	12.1699993201306	13.2210803888961	10.1267673798453	11.4259810027087	10.3538146984384	10.3026607996536	18.8236249315826
75	11.2390580527972	0.357954201079149	5.31408412664497	7.52485580122146	14.3425088901583	14.1233531936195	1.00614423595007	12.3791958100798	12.2590175177494	5.19840211885179	15.1981359643947	1.47964368649637
76	8.07794199658376	3.677395556711	8.06764543091332	10.5648552215276	38.7721794519879	17.6292569440780	10.9781850751557	13.1501954967319	5.9553316490118	13.2407441577349	6.81635405815204	11.5261821049798
77	43.859052974088	43.3363992808733	42.7131810497049	34.5634151186456	41.7832579475601	40.6742634448863	18.7160711707580	28.3196108380285	29.4601161545886	18.5263518956353	32.2554282968993	32.4899499359293
78	24.2026683796903	37.8076277836091	30.8364708608309	18.6804580378956	42.6364166503391	46.9709394313029	9.56726274123873	21.120823988512	13.6756188686564	17.3946689711986	31.6274216332681	12.8851825624407
79	20.9084607338109	27.9240284390947	18.8727383387289	30.1200324807049	27.6952397109160	14.5812363927062	7.56856216108178	8.02131548430984	8.76182274830823	15.2890298702509	17.7662763803909	11.7752482970130
80	19.3700891961321	8.12818581865423	19.5265361436371	15.1364144418015	32.1556720586295	23.6923713524522	10.9135642277076	14.0704055727486	19.5782443559834	8.98555124807088	21.8659086619518	14.5214660252273
81	16.8405065104869	16.7397833838963	8.81679876811554	21.3464475872540	37.6310575836721	24.8636547824075	9.71657899812718	10.8720309898754	0	12.9108298260515	20.0328669037250	4.57267235610644
82	23.8133746017109	39.2305247695282	25.1070599409953	39.8789074092787	31.3035635736369	27.3745299289325	12.2067561669204	19.2960003025410	21.1460589692780	13.5870953471045	25.3105760629916	21.4073925830199
83	11.9398549340285	26.1401232708675	21.1945668647156	12.7806477975585	26.9025725903837	6.00511148184674	7.84640020207375	20.7157684273761	18.5477293377903	8.12755893202866	8.9802203497501	15.995734109369
84	17.0767847482902	30.4910199172726	16.4706632757840	24.9788399460724	37.8572664758206	25.6316693769594	9.38218469212255	18.0884179015099	10.3588427296238	16.8523343823600	17.6143516833930	2.97955724690634
85	18.0177120660014	27.155111779235	21.5535215585103	17.9207901366000	36.3063249046934	18.1421311116439	11.7350759063989	18.9326804120418	18.8396650181380	16.9905789531989	31.2208764191737	9.55796427496344
86	23.9056990721786	26.0910524431548	23.8921187287016	23.0558489903111	21.9201379979749	36.4116287365632	13.3380468818266	17.6150584583604	3.76579268398824	19.8473216614245	17.9991919164467	17.6839972806689
87	18.1654325092144	34.9696553249262	14.0851313162561	27.8827980877185	18.8677350816975	40.8065243530744	9.69213993247992	24.5437959396494	14.4744265438109	11.3438699141117	39.459798403287	23.1958367880108
88	18.8192682922105	25.3105403353455	22.3458534724390	17.5794720909783	36.8697592255274	30.8517972889471	17.6977408925836	19.9916794311123	14.9588434019783	23.9771713748815	20.3387781761396	27.2203236295287
89	25.8318661749867	21.6200002383763	24.1989981420577	42.4195640084753	43.4174260657505	23.9471470274951	19.9222936043992	20.5016246079027	9.05961700768747	18.5995417937226	22.552106309449	18.8018277859316
90	30.1979413784609	36.5471446312851	35.5049699231946	47.4072315659688	54.9839715830735	35.3570145889108	16.2903102148223	24.0049696341397	13.2236758966352	24.5080848708308	20.8928502750935	31.0508668836316
91	29.8072349845751	42.7083035053233	16.9249156022790	39.3297853147624	34.7310962018485	27.5809041148976	20.6072837058095	26.7183127199430	18.2762526845748	30.1999539562165	33.702744863917	28.8342015445628
92	22.5674158452329	46.0021582289052	34.9496595363319	43.382532146203	42.0944687051491	39.5917677366549	21.0887069070618	25.6226693841504	21.1585688466061	28.6878693162601	31.773341465987	27.8766862428202
93	26.0842866359703	43.5809712815146	20.3791949874036	39.5000785186786	30.5858348221664	35.5896886192943	17.4920730566781	27.7027559195359	16.0719041640302	23.7365033501384	28.8763086299525	23.6457092928491
94	19.2255704172714	16.3272587810876	10.2230167895760	12.9734573323836	20.4829112144619	26.4193399759722	12.6342923325234	9.57288844046301	11.4425140143575	10.4494597371644	15.4888295455635	17.9642259303919
95	27.7661856209701	18.7411498411680	13.7491168045561	21.8014496100677	24.5595329764029	26.1836932654811	10.0899688573107	6.42704827424597	9.55821322188606	7.7108277998558	20.0541750242616	17.8921200342209
96	16.4454030419366	28.0996812889687	20.2590220207044	19.3721717454125	25.5336228141407	32.2381051159070	9.44948947716198	18.8297817522993	17.2355857344251	11.6757911749113	19.2395750435389	23.8588844738629
97	21.3008215953114	41.4543077315154	30.0837587371095	33.0622646863683	49.3212544097449	59.2032775523027	11.6627854148610	24.9415609004261	31.4169014723795	11.0511619363675	37.5127476965347	30.393708962543
98	16.2511323766914	28.1218945444130	16.0780857247331	19.9786718803435	25.9807850923271	19.9649280239112	12.3242727936469	12.4995532913569	15.4830142277179	13.5454502554874	24.0742213184315	16.0459160743251
99	14.6731867943692	21.0621713030337	16.8882808887521	21.7046253953235	32.9836912187894	13.6645166634658	12.4147281306803	12.3110836215202	11.8609787671725	12.0867371818079	24.2345377293019	13.5069826916057
100	21.1914478138452	19.2020014199033	24.0683443790891	28.2268367553721	41.9992529967639	32.491865615625	11.1222587757856	24.5169656919174	6.27422136758176	16.3436125170636	21.3326830869882	26.418957501627
101	18.7051757736774	11.3435305572745	18.6942545134005	23.0002600660843	16.0258063252049	0	11.3199040685947	10.8683104772158	3.94548584455375	19.4455310629707	8.52131353198882	7.95997654269008
102	12.9598191336294	29.6931893613956	24.2493906701262	20.0939679308596	41.2749677880251	14.9270151004263	16.4012534086920	23.4684287816203	13.7198761264012	13.5621675134284	29.397550069014	13.4215775360227
103	21.4797684619406	20.943233760478	13.4383339368452	20.1131273974721	24.2399429360794	11.8328860078303	7.41391522370477	21.6300566666818	27.6036350711273	19.3470701364620	21.6982542191302	23.1182459402919
104	14.8995361271679	25.0942356449019	23.8390848866611	18.4673166864599	40.7043513855899	23.4924153343029	9.3531109957792	13.5522097279493	13.2778065645458	7.77578041164127	16.2449668965555	20.1878810902016
105	26.0462599631957	30.6391753231703	9.45273547016083	16.6356827111438	35.1976316559138	21.5448480890946	9.83871105540704	19.8467633286313	15.0275623847768	14.1819682216112	22.4646092948975	17.9527722014909
106	18.9207875382148	28.4550205266195	21.3923714919991	34.5179493487539	35.3906754320352	25.3960182849494	17.0043208947499	24.7183025459596	20.4753223447626	20.9826419702138	13.4095207946258	18.2244408925776
107	24.2013775075347	26.8590024081445	23.4161898727936	29.0143467437903	25.1980860314752	53.4849151641652	23.0254589103145	19.3830743019645	21.7323010828336	14.0331401395608	26.3559473139974	17.3130700567242
108	15.9968413192496	0.321204170285448	3.57808277370769	12.0027327548987	20.0866718028083	19.7291588052996	2.25891502400119	0	15.3546696637693	13.3250168571101	8.81616069574815	1.96374979487726
109	12.9964015561282	15.9901877436099	17.8110131123254	28.7135747396678	30.9047205331190	25.0575712923926	8.05126172751932	17.1173941493044	20.2773489437213	17.0672811626288	28.1545614818124	23.1377768145261
110	34.1583882807666	36.1335886931393	35.7921689618409	31.9797309224836	40.8950403088403	38.9667102251783	22.0278676634161	15.6111003662770	19.9683888471705	23.1941299472330	25.3515906626142	26.8527870845491
111	17.2017708465095	20.509330262828	21.0002018249793	18.8330694921434	32.7957490200869	36.4487043795404	16.7772633078082	20.0143546357484	22.8184350892962	8.71982110560716	19.3250890736815	16.2655476163592
112	11.4050428210280	20.0087390384572	26.1484651144854	25.0428958438509	26.5407046640013	24.714883406714	11.687058946635	21.9229554434126	7.5180982938906	7.87047061783355	18.3145787411534	14.5140997871477
113	21.3616356686175	23.3671333873798	34.1825623986567	21.1242626781656	26.1006682824538	31.2415352975337	16.5895000252831	15.2293189924750	5.35195355935048	19.8871722122974	12.5910339974919	18.0995802860394
114	0	4.15082770165012	1.03555173921970	19.0764494121123	0	16.3276127822611	9.3237522338343	6.7258729382707	9.64426676212446	6.95803578917753	18.3525209987406	14.4283072062592
115	17.3293178066681	15.917235054152	20.6062616123536	24.0584953393162	26.0799560746979	9.42535209885963	8.63252018577137	11.1122542883296	11.7845061368103	16.6858256447347	13.3688570413045	10.1253254972676
116	17.3937124049166	6.46433146568748	12.5953177171111	29.6384091088565	40.2693802872897	7.90190994849431	10.6033335591843	10.1881540690407	11.3138830447672	15.2462340113808	9.59352463617863	14.9950135339576
117	3.22206755722848	38.4784043699278	35.5640738445119	31.299327394844	39.9346786024465	15.4768193663971	11.5777804661117	28.0977081359575	14.6124884325795	9.97464467868424	22.5960720062779	15.0086301825344
118	25.0715506691749	22.5677847200497	12.1905046565451	5.16431184170605	22.6135506462393	21.3806157605745	12.0038533930728	9.1738818705303	11.8492285379552	14.0529467438782	11.6546686887028	21.8739298673840
119	7.81784778445328	27.2847324620689	23.9808244473629	7.40424771576988	40.2835589353869	34.9977327860064	9.62774384146871	12.4909335455604	14.0108190468795	16.7166945809292	33.0801188588826	23.9614991208257
120	22.0823555525997	47.2873741179386	30.4446254152406	40.9585900893331	48.453052478903	39.8498275376103	21.6535437140266	20.7274068797932	16.9122685037671	22.73732326257	26.3237591123695	24.7371478309596
121	22.0783140867020	60.6411307678203	53.0148146487245	39.9489160310893	60.372875778935	48.2440880283943	20.9190324551719	32.9913012698637	37.46098418391	19.6811432271208	42.4891413200641	29.3340743764417
122	25.5805273910790	33.4104145490312	26.3073685103003	26.8498135048491	48.0260311361174	34.1973729488026	17.1404296567160	20.6447576767740	23.8020298405759	18.3579454217098	23.5944460509746	30.2821885944441
123	17.5276678168803	10.5466683151595	10.1192220391955	22.3424763884698	25.0302875649837	27.3878256911938	10.7764928466717	13.451476158659	7.55897439314371	11.3949139977197	14.8095315263856	19.4712026282168
124	25.1213030249379	55.6250887268968	30.5884375852658	40.7747513397423	44.0633667998245	49.1404974062651	15.0022219093059	26.1488603142027	26.3078885876392	24.7441069569075	38.3267990650954	27.1699776172476
125	19.0511719741616	32.3622683951193	27.8462006489804	28.1294242982693	55.5831339475146	33.2394896067288	9.69197301859208	29.1206401938525	22.0345363331748	15.6865529843218	26.5109552439708	30.0563600196669
126	20.5321439605954	40.8395278575432	19.6933328660027	10.3659543140132	22.8883381670955	27.7101587705984	11.6338904812315	16.5128573519225	13.8898927022460	20.9871908074795	29.063173432744	22.1405597739715
127	20.7055805435897	50.3363648181162	31.0412480491857	40.4722591292547	62.2105641678002	58.5973802249618	21.8873414032981	16.7843635370263	18.7971343700391	32.0011734599296	43.3535754330121	30.4115801727427
128	19.0511819111213	28.3625396382888	16.2164047908028	26.9566461285118	42.7510497856198	23.6988046162719	13.3078121365720	10.0852178174598	16.4739658687690	17.78777171605	23.4956243318355	24.3877106945816
129	21.6673379776707	34.408472006158	12.0627886966409	35.4107205786380	15.7646415865391	7.85132097155653	18.8392117088444	19.2951017907312	16.2065101297323	21.1173320453151	15.7455519647361	13.5590811236931
130	22.5598833586176	17.3942663006892	23.5670171637098	27.7076224673055	36.9596934701002	25.6764182233446	16.6973459580092	21.4226656672335	14.8328683496756	9.8986864065023	15.4763523845534	9.796425120558
131	19.5083390871260	29.7744195742619	40.4329744695697	33.0686156457022	31.2992999300436	37.8676591914652	14.8115347779714	20.5487565974093	21.7246103596079	16.7591659104925	27.1053580921148	16.2808709772514
132	20.6471147500568	28.6514765826630	2.04621060705839	17.5856335321082	37.3372093690005	25.3049813903426	6.63154633168587	15.0309169390700	3.37400134379016	9.98423809786593	8.10476869317446	15.0527689023599
133	11.1983942638601	27.4355854730491	24.9209369962336	14.7892556260363	33.8686552110837	24.0277666487542	17.6989278976345	16.3139059761325	26.0644387262835	12.7803500642755	21.6763310642318	23.2292650063525
134	23.5622996950208	32.4029751445905	31.5623769938259	29.1620403316536	43.4792274163347	28.6008234966649	19.1955750172547	15.0847291513663	16.4696990094075	19.0313154131101	25.4287325399028	25.8299788738849
135	24.1068564102421	25.5940191243602	35.2994603272958	24.4779394592305	43.0028864945681	32.7850880104483	11.2797242544704	26.22126926544	22.0113795928015	17.1210879445874	20.8096398162685	13.4338595299751
136	19.1871599319569	29.2516533379012	31.204346032687	27.2945515220298	41.8285432687155	19.3394603141249	17.8942639224401	19.1696568086100	14.3257073760356	25.3587983130557	26.7567080936409	18.2910542866231
137	20.3740437121981	28.9152363563926	18.3720684082597	24.78939348247	31.6240954704042	27.6200815788199	15.9831609845721	22.2033456492922	15.0502032066823	9.74258374470107	30.9293802271254	10.6253197371448
138	19.4875735563225	23.7675187848922	22.7728694542758	28.9426029884447	33.660299294693	28.0351043980121	15.1550401682136	11.0153657807800	15.0255424529869	12.1432701501903	24.9809923724878	17.4756164365093
139	27.0714909847319	29.1946681319068	16.4204568409443	26.8759204869372	39.8676325552615	13.7566517215496	14.2059914715570	15.4387837964885	17.2613680832267	13.7325275098009	9.02065312944478	9.90312283482917
140	30.1636410304610	39.7198919190532	19.8519099913443	26.8598175455245	55.105162215296	34.2501273418368	17.523222760278	19.2594311809343	18.9392865315384	18.7818096088335	22.9693290399715	14.9096604300946
141	19.6613068362663	29.4386370179248	3.29123176518075	23.7158344362882	17.7635777067015	3.85863908074005	9.15683023840167	22.3994866188799	8.22770584784558	12.1978352147496	17.3198913207737	1.85462908841229
142	12.8655451721350	29.0473001952266	22.0736856850073	22.8737813868129	32.2310773140184	33.5547747779923	2.8657401389882	22.7183727559754	13.7929297959451	12.7358774159145	16.5140494231431	24.2401682860383
143	17.4213713328593	0	15.2271902464975	11.2683958199454	27.3197364921582	19.4729445567974	10.4991553587418	11.2011069371428	4.66147119230888	7.138172847772	5.81982690651698	16.5051702346883
144	9.37381029733187	17.8775163933757	15.2896611593723	19.9501850325671	33.0892391151053	9.71949339882672	9.49788685490409	11.5516483819572	12.9691836647854	6.82403163889624	11.1938731017823	13.8132925750989
145	15.8560361927624	35.7384389829882	15.7003358861732	23.2041150374997	30.4443909257189	13.7274815060097	12.9916775612746	26.8835045267183	0	18.7258470968900	25.9835766600560	24.8356433041840
146	10.9844987718610	0	15.3507637368735	0.91290616098982	22.8099560305006	24.9426102854651	10.6906920752604	14.1637757520338	13.0397787112413	12.7856512461723	16.8022004915884	10.1509332420698
147	29.4580191662998	39.6389541625657	23.4719658610992	19.5987285923596	33.7196662480479	37.1522302523747	20.2752262575909	27.4988476111444	16.07813746093	21.1377880307895	31.1040206487153	27.6895202162357
148	14.8896294683800	22.9864692428706	20.1608319972987	22.803514292059	24.0368097675016	0	8.06027472267955	11.7051262498365	11.3261783540554	7.57283149583978	19.3500901525499	12.1574412193116
149	17.1436674247531	41.1477179154489	40.3579158873715	28.9582671173433	53.6655942230308	40.3352035797069	13.3960771933941	17.8218734244465	19.5306166745209	19.5336676995734	21.5199770793585	21.6760717035363
150	17.3623582486054	26.1448045761629	28.9152898155005	22.1282346235819	25.1814066835878	16.3719243165718	17.6250965472424	18.3294923615491	12.1643958901094	15.0479104392174	16.7872842558644	18.0185229301084
151	34.0722115842518	36.4705722939042	33.0166092607218	23.3499066755201	40.7287600708835	38.9955989179468	15.6584625953957	21.1877333345138	19.3983866720339	18.2571769119902	24.7551183261137	19.5558919556734
152	11.9012422763124	15.6714815650066	20.1527342574843	24.8240711951510	17.1551371805135	30.4098620443585	10.2328273004304	11.1322977735295	11.0330237659677	10.4786953247274	7.94399950663298	13.5820178064679
153	24.3012359833848	36.3138011097719	30.1370075728634	29.1316611423364	31.7848350533142	35.3204109541065	15.7138914461089	14.5685997387594	16.9553165552539	20.1285808298598	24.3955323642014	29.6844034257091
154	24.2887680657953	35.3649256255039	13.5518282694326	38.4940875782706	20.6532188499673	9.22590986774755	20.297871544478	21.2997363160555	20.1421608539631	22.9555304388065	27.4522288291127	16.6824741737763
155	34.7688634983092	40.8202090191693	27.2012053666000	28.8068916589289	41.3851628983503	24.6669679018636	23.0548135035101	28.5184283644373	15.6474900928122	11.8997531629215	28.1393359011618	14.958130091516
156	13.6971379555884	23.4316739501763	18.1429476531288	13.0297359070184	33.2347702347044	25.0919898403392	10.0530797210732	15.6107488618895	12.781417129112	9.63737109270597	20.3084627911173	16.6192364098551
157	29.1660536442085	38.8993040667343	30.158317668393	40.2204789141407	60.7055941215527	58.7954581277481	15.7429898326990	18.6764241035574	12.5421490038997	20.3295227322754	26.3956806113006	21.3043465576923
158	19.9860489473788	44.6332411706183	19.2659213565915	25.9085403681858	39.3015659589336	31.7312934289468	9.80797166766985	22.6634875823999	28.31631823209	11.1909645905689	16.2438131669668	14.2185345233371
159	17.6865067874003	33.1820534277631	27.6531178441528	15.0772332844241	42.3221773509831	29.9516827599603	13.230203598912	26.7709777305678	14.1136302745016	16.0263148683998	15.5487008311446	13.8951488046150
160	11.2317250030712	17.4774397806921	3.10795363723973	18.3886740704089	26.1570482461195	23.2208448908462	13.4296280502104	10.0286016702916	15.6721061303560	19.7739867038489	20.7811729842625	19.1684461640815
161	11.5669942063550	27.1426694721835	19.5354862147202	27.8195549080283	27.7825301113760	20.7462056384245	11.7763879905536	25.892921911614	10.9865605418697	18.9159650251985	25.01076111713	19.4036681535808
162	18.0384518588947	20.4252208533649	26.1318040281873	24.9550880830861	48.4819344764938	35.3728693243427	18.1924214874731	19.4297876051976	18.1754603822480	19.5421013104530	29.0213378459785	22.8000981343289
163	21.6638895117913	33.2324184287848	18.4794494817843	30.1205825359259	40.4995358016688	26.8540591658927	18.6352450900267	16.3372551606434	26.5379227888104	16.1438111694160	14.6052078406563	19.487804795872
164	34.9656602550236	35.4568209690806	44.2415756593491	38.012166983645	29.8104108850935	46.3495556051141	13.9323614800315	27.6943864436168	31.1895607634331	25.345922570486	26.3620578054785	28.7814848254577
165	19.3624964421835	24.6185050919317	15.5094028946291	12.8813303551949	13.9154221338697	28.2707947699308	12.4832905753271	19.4405906186529	7.77872351090878	10.8891818544731	9.94645324943232	1.51549438696779
166	16.7895018501581	26.5750179604206	27.4188114297647	2.09688383855386	26.4064835314347	23.0375170203504	14.8997866070850	12.4013550569243	8.23553627131995	9.70419834740912	14.4566974242368	13.016750588587
167	19.4125418652812	26.9469328812142	15.8211652973636	35.4311002272974	28.6661203926215	27.3444118607358	12.1703532485278	23.0393452251078	20.1585593297823	12.8533414357212	21.1567922728086	31.3988030241706
168	19.8553634156886	42.6399256997381	28.1765824679805	24.6018254039655	30.8051325703078	31.8408670718108	12.4475341615897	18.4392899747106	16.0541515169382	19.6540691724846	24.2892734539081	16.0352262626283
169	33.1548668381075	38.1761307559087	27.1912833400186	29.3377516305060	40.0390412799985	30.9991041071880	23.6828375142554	21.6464055406984	15.8029704377243	14.4779457438409	23.2417266433268	23.8980214984469
170	10.4440827878308	1.95185760654577	5.01169351719059	13.2493622426629	23.635634883013	20.958816756542	5.10823121416725	10.8442191774883	7.81283776986047	8.87370666474392	7.11114801827953	12.6760368902226
171	23.0734444173047	24.1973400452962	20.6191454970676	31.2765861851759	32.9483322354171	24.0153152152752	12.6362376072303	17.7616869668694	10.0728079549230	14.0085460078958	23.9132070533825	7.89650049626784
172	22.8408421862144	42.6729794079943	32.1530901931628	32.0182629881450	48.2899202112157	41.5116303046947	13.4078721701948	24.7504678203827	27.3270097290807	17.6712848477532	34.3696479848635	20.2078410804127
173	23.4785798104	16.6418329823431	34.7208945247065	32.2840766125729	34.0774574727197	24.3080935643156	13.9170827908321	16.8494297246503	3.1898619448683	17.4614641391996	25.9448028067924	11.0718929722015
174	22.8898513090935	17.5300232881880	7.28055723058051	16.0594310137834	25.0977597110117	30.7503724524783	9.10810041530133	17.7449522588742	15.4886182536856	19.5917356270643	19.8649742139312	21.8151430214859
175	21.0799492490248	29.4901151482416	14.2994529585017	19.7283309817034	24.1299564167768	22.1890568397109	15.3908064640241	11.6977160273727	22.7642060851572	21.0595281929018	16.7812222310837	20.3997341737375
176	25.5925276605377	26.7682347481721	10.1363991336113	22.6331758824582	33.7123753244857	23.0692968494112	14.7751218091542	17.4442352783371	10.9887927841154	12.0113423025686	17.3424070207525	13.2303528373192
177	13.2474120623333	15.8256281574399	26.6532891380832	23.4516966455797	25.8182027479723	25.6321152608538	15.4092344407617	21.3893528763903	19.4275966392346	12.746195242019	19.0934337186403	13.7518686580494
178	30.2278812852316	31.8993003741022	24.3606891613604	21.4669596620005	41.179057572074	23.9050436700215	22.0849804279789	9.1508117048506	17.2984681654472	11.9190534697257	23.5110290219925	11.3006467888151
179	16.8238194451961	24.8430793129427	23.6880442053741	25.5676475470356	46.2047972086773	35.8167982070542	8.61334017355439	21.4542309695049	26.5975898708668	14.6444868764057	22.7221804568070	24.6254833327102
180	28.8711014529305	28.4918739165210	29.5688999835263	28.0259153224309	38.7145206267166	49.4157825766887	17.9758765125247	18.2292173692756	18.1286230957715	13.229162752515	35.0505656438111	22.2622605889247
181	32.3185800503288	30.0158653524437	28.7093850714348	21.6722979113771	50.2712059338673	41.6268226790922	16.5938059385228	13.9816998884867	13.1889221801506	21.2558611972857	18.7605419163812	13.8647996282194
182	19.5824948242166	20.0664370097754	6.98558257184736	16.9425617339165	17.9250876258065	17.8910224067459	18.5441855860979	18.1011866945731	6.27480700322922	16.4254880611224	12.8698990388997	16.4448227632166
183	24.7991643463052	30.0191370062151	27.7911269992294	36.0315034295205	34.3856712511546	26.9396259112869	15.2226356191800	19.4846411784621	17.4189171932582	20.9305878807921	32.4168821369578	15.2684241353431
184	24.7736643846685	41.3216117562175	21.2002418170947	27.3607129660726	27.8741424719177	24.9222018143358	16.4303259413902	20.4411342390184	13.5437808629148	15.3838471019861	26.4882395247328	8.9762829893581
185	30.9550466592599	35.8210865212225	19.6147216536778	17.8949335398653	37.1900620802701	8.31987553648582	15.9629598654469	14.0903282554398	17.703364327936	19.5597226951178	24.4026630048633	27.9030565137085
186	18.8555693726429	20.2205972196118	8.21704190069894	27.7260660872058	28.8677763917432	16.2494266368568	13.9597620497402	15.8610953454238	11.4307649383101	15.6819455547279	13.3157582768922	10.1108136039110
187	25.822827558873	9.75688715962542	24.8451257989061	23.5054813351491	33.6529685462497	11.0502815646435	7.53937183164079	13.4001298799802	0.181331965248813	9.81776062884654	13.9880611519789	10.0520024734032
188	13.699200157143	34.3139293490101	20.3854056624949	27.4497803532316	27.2233496320789	24.3183777208153	9.1398860956124	14.9250359082443	5.35641326533376	22.9542468604125	25.7459596216149	21.1776115258806
189	7.9019422416621	8.60161357124253	17.6907964043418	13.7506709274298	25.3985391003765	7.3834339419429	7.13953642749527	10.6537088432147	5.26994190098439	15.8772554868886	12.7269892165788	12.9679061383451
190	31.8289215135429	39.7542840425853	22.6945475235810	36.1235711346423	41.4723542026971	24.3929359404084	21.1926393728909	18.2117949495205	13.5151261044982	21.8302964289315	35.0711203657905	21.2091267165667
191	15.3958764887290	8.64623903625292	6.67777923615904	0.563807607053121	18.1981660177336	8.10895960137831	10.0490796269439	11.0643112989977	8.52046590431883	10.8945906141770	15.4961678248727	0
192	18.8781294998231	37.4798264199802	25.0653600096152	26.0239485002075	49.2695949464453	24.3676542246490	16.649832796764	27.8960254803763	24.0560747738630	17.1702901372205	31.9493313689107	27.4218139474464
193	20.8098183473469	23.1939335233434	32.1790126104942	31.737576026242	46.2266416843536	38.5005065812437	13.2808526793022	18.8135362888236	17.2130587612852	19.9771158401299	22.8028806199701	28.8064269964495
194	21.0763767180548	33.6790611860902	12.4488616627587	28.9431438153426	28.0535647309362	23.1266847529097	9.28065008032378	17.3541920018433	22.3547898729142	17.2598669833161	27.1173210319787	16.8003886458531
195	20.9197577848912	9.64170472181485	32.8693849615934	21.3177115973672	31.5156740194268	12.6498436232938	12.4576023691795	7.50790657827466	8.10259355457761	13.1393513441816	23.1042485646264	21.5384971910191
196	5.83488402838771	16.6886163426444	20.8186763538472	14.6474108664643	18.0339603284203	10.4887969487252	11.2769335152376	11.6487033966378	7.89696341521584	14.1525119171822	22.3114839896363	13.2330310175871
197	17.5977623848781	14.9433057578212	9.39778093787283	24.2173112620478	19.8992601590201	26.8074945395048	7.42916855174774	11.0502974169762	21.9702004820739	15.0976493716402	18.2560348370926	11.8387611651845
198	28.0896240936792	28.5841466542821	15.8115182912444	34.4413569426061	47.9720575540792	38.3730678426139	14.2633148367450	25.5684000915228	23.9844015531387	21.0009577079659	16.7910855021927	18.5581170778953
199	16.1849190627228	24.7056016676635	12.8615600480998	30.6763031089382	36.1873688333242	13.9541047492619	9.22364143466495	13.1289000572913	7.25940761174828	12.5129439725740	14.8953166513626	5.79943926093966
200	14.6271404518559	43.2203651842363	28.0678900065223	23.3627710801300	37.1012316079121	32.1949042306915	11.7821557334448	23.6386728880241	18.2441296650395	15.7235942035102	28.7539831437988	22.3041676843390
