# Supplementary material for: Simulated data from a genotype-to-phenotype crop growth model for pepper
Source: Data Brief. 2021 May 11;36:107119. doi: 10.1016/j.dib.2021.107119 (PMC8165395; doi:10.1016/j.dib.2021.107119)
Supplement: Supplementary file 1 [file mmc1.zip › Full 100 GxE datasets/100 -- h2 = 0.5/1435183284 200 0.64 0.48 0.64 0.95 0.8 11 GxEyield.csv]

	NL1-15	NL1-20	NL1-25	NL5-15	NL5-20	NL5-25	SP1-15	SP1-20	SP1-25	SP5-15	SP5-20	SP5-25
1	22.1950574761301	40.4243956600479	23.8026560255298	36.6619315410921	57.6134245624744	25.7126911057412	8.22563487958124	15.8626492512255	24.5287053789870	24.9518076475262	26.1527264602998	30.3923420218144
2	12.8232355800783	13.0471395298606	14.2398213737051	28.9371179266165	24.3821208095279	31.4587142634326	11.8196607033903	9.76132380683046	16.2531291634913	5.90781545072648	9.35517262096877	6.1781949215085
3	21.2776205757712	41.8736231494924	29.9125817383298	32.5908821379245	48.7865223831079	44.2869727221411	18.7425784278747	32.2851184834313	23.2591110726945	20.4506614581216	32.5853549799761	31.3667041354537
4	20.9436253608134	17.5295816364093	18.6198339624015	39.8470727998582	44.6033512584711	27.822339975473	16.9913363555277	15.4838481395226	6.7968026543743	15.5535621483523	22.2960892009385	17.7732234321597
5	14.3488755570315	20.809450664734	19.3483856992541	24.1929860401266	24.8792003436062	21.2510301376773	11.0293225767634	16.9032139064396	4.47604857850283	22.4114836708819	15.3931405136071	21.2453899598056
6	22.5843409344981	29.430188658802	16.5139970790522	24.9675689654854	53.0869467432619	7.59018564392843	13.1117997791439	16.6235917993264	17.9082752460766	14.5393786682645	20.2961519846472	19.2150231166942
7	19.4833851744082	23.2817099298799	24.9006682791571	16.1676273315705	26.3585558808098	20.1831374125827	14.0639819425202	17.9671224668169	14.6272559930673	15.9558745738155	22.1011266643585	21.1015228162184
8	14.7755587073658	25.4426524691759	18.4804798441042	23.1430938174091	22.8800925678246	8.93007580993805	10.4971718277184	15.6166006730115	8.351537460448	16.9033356273832	27.8468997579951	8.70381169927729
9	23.0775862952869	40.5744432934359	16.1088378736691	28.0802039977035	47.4253348928033	56.0081912825487	18.1712026501013	21.5024198171602	21.0106981559134	21.6904778594002	37.3616831365419	30.8155012498958
10	15.8210716314013	34.2279264290616	26.0197592218455	29.4088223423469	39.0853536152661	34.1794074363525	21.0619761141823	23.2869156568739	16.2362168867992	19.4859214870189	22.0439538469601	21.8151304432403
11	18.0063380605573	28.1596424793258	13.7284898207578	26.6709872940138	23.9798476458786	37.0330198581881	11.5336325249279	23.8455496285231	21.7485183652894	23.7386906443835	22.7637769769366	14.8913216617113
12	23.4076546175505	28.1701021744797	10.5172709376144	8.81725800298072	35.5021616509718	16.1106326839045	13.8347950724339	17.4931353446251	8.72431345256056	17.3577291983450	15.8523549391218	14.2772240933957
13	13.6951036606724	15.5492311486386	16.5286810654316	23.6491015419841	35.9287820519608	21.1222309576975	15.4259331221903	18.6856465604477	19.7792797034911	11.0125132633863	17.3686079628173	22.8742840041608
14	26.4260169158761	35.3883051486499	26.0553031612582	38.2969664004736	45.0250487950157	40.6803742886916	19.6206546222434	25.3397294176148	15.2551180457209	10.4801623075797	28.2747690691154	24.5974607941767
15	26.3154720045707	28.6572057270482	21.2421286544198	13.8191258052576	27.2012861158048	39.4379289384997	11.0826012923869	23.0937502819988	15.7540098191839	18.6304975989845	16.2049807709212	29.9250576137646
16	7.23347352297212	13.6699476606707	12.9146375386636	18.3894107846406	20.9847259321135	23.6129689242953	12.8037552212780	7.79454746763088	10.8591868000146	6.60290484666375	15.0808976776062	7.11161858901902
17	17.1370190678585	26.2753332741908	20.0795634696679	23.2155411746173	49.5130300466282	38.3742632184375	13.7765968800928	20.1833419476383	14.8684250822253	18.4283516685245	22.4447869070975	16.0131315686951
18	19.3857969116973	29.9450335215693	13.3970525342859	28.0477333188803	28.053449810321	28.0698299807704	10.6660416836885	13.1809477660254	24.9017263125087	14.3379822422040	26.0630439775257	17.9859491604915
19	18.0444653014951	26.7162120788286	30.9520299643919	39.2233672619072	40.4241112681149	41.9477101948659	11.7904067410323	23.3455046412905	19.6454322699196	17.3558980025132	29.5930994565264	30.0862539051901
20	23.0642720945830	22.1717805850700	25.6476333251768	22.0349247831462	40.0540869253673	22.6069944884815	8.39208574429376	14.7566314640971	17.4007452565341	9.73139148617812	23.3175138331214	16.2874398875181
21	25.0599655345659	26.9607328730576	24.0408522605529	36.6293828484661	33.0905232389934	49.1216144705969	20.6632396135266	24.9608666714347	19.6687161410395	21.4774961671934	21.5479599573399	16.7935619937109
22	33.4387037530195	35.5934341424862	44.9343989898426	45.7206707636234	61.9100228913914	33.5691637322394	24.2385914123869	22.4997925634271	15.9855051073101	27.4636098965134	35.28380647744	26.9338205930477
23	15.3015694380696	22.8589470186616	28.9136038849800	40.9764618262322	36.349167225367	17.1823401090412	17.0022871512567	20.1500754285068	14.0801239335577	22.3055456367440	25.2911989537931	4.63318373113793
24	16.2581001962117	14.6640307963216	18.9819350510951	15.6627160288234	31.5820594753948	28.5686409862688	7.09284461889831	14.4482632075898	13.7455927400949	3.20337063535271	11.2689431905159	15.4021544072114
25	20.5362885169407	5.76463680402342	13.8540668043211	17.4425656771945	0	22.0593924156154	8.17824997781416	17.5531085780293	4.26218554946244	5.89519105583119	15.3495325468672	15.2821390283993
26	20.8986284784288	20.8874381532438	23.8079938520570	31.7496391258174	43.2748905240841	32.4764974935656	9.44300816138129	26.3825214484095	11.4730017007705	23.1645488543242	17.6369560165857	15.8097345069424
27	35.2218528906009	33.6277727044162	15.1574885083781	32.2720418358046	56.6446735184601	30.9126429600819	12.8058788014467	13.6836266216649	10.4831751120190	16.4786794659028	16.0172454336486	6.11980914582602
28	24.5460812537647	41.6095578384491	23.581424536424	29.0336853431353	48.3807734402698	27.4328714210374	15.1762573589145	22.4429781671983	9.6234189654339	17.437958171207	18.7268544068440	23.3232550358634
29	14.0219333658303	19.3212977413036	6.85078002028514	13.1553043197355	4.0178688083017	13.1658509341324	9.95910723488786	6.47453844921158	22.8949895591586	11.4800883862107	13.6836637036945	4.8523805888215
30	9.39608491850908	21.7369157381187	20.8639408601187	16.8887882905525	23.7528946711722	34.6369032430871	17.2961175621493	17.3705601225211	17.6321331577635	14.309308622824	15.9415304548383	26.352790468498
31	16.1807933730829	16.7525314384853	16.1909366962256	18.5319540006322	41.1572321574152	37.6988423805001	9.25035449780475	10.6733865393770	17.9680536268895	6.70809441168877	14.8375175633091	25.2788708532085
32	25.6535556858825	20.3814356739854	14.7479695456987	18.3460295074672	25.6534133055256	25.5422977885042	17.5420605722548	16.7699303532238	15.4907695708995	18.8630477848948	20.8295108398393	13.2639546675359
33	17.5704463211155	35.1954943877215	23.7565632950155	20.1661864413377	50.8502407216833	49.1577228399576	12.1416803169474	14.835443096346	20.4805623736449	19.1128966339963	28.0204594666264	28.0512800486569
34	17.6612372331576	23.7828416570566	15.7133536474017	12.3317890867598	21.6602999589199	30.2106760627575	14.1808634567523	14.0064633503984	18.1832773371467	7.53950343432375	12.4671451745771	11.6817258400910
35	27.5422989221300	22.1196934203491	20.6194344432795	30.9561000234998	39.5530424674671	22.0999219169717	21.2328395753381	16.1620263146028	14.4003481560248	14.6897745812560	12.9076545555001	13.7325131946744
36	27.2721811621912	26.0783043530569	26.9945128694340	25.3867012003131	36.96700814036	16.9039707125844	21.5991773009889	19.4914049015612	15.3434628594097	18.5502038400956	23.3788444520641	16.0698747646061
37	21.7472206482286	34.2295269449515	17.9548992561293	37.9686612324143	32.2376904290276	38.4990793480951	12.5082492224665	24.9960056010919	25.5902281740474	17.7387883394480	31.9774026422929	16.7158195949319
38	3.51997319838294	16.7371454075089	4.87365874798705	16.3279300117776	21.9378424551759	20.8107527066630	8.32584786501522	14.1323923980983	15.0761709248443	10.6353097658607	21.4191094017360	18.1815109670817
39	17.7334063382788	23.5325826047546	20.7209546134841	23.8087817220729	47.6189971840116	33.6375743438178	15.0760428661182	17.8340424603103	11.3091008415392	16.0139325341447	27.2131990762284	15.2703438441558
40	19.3237535304846	19.6868116103053	28.4734755989588	22.4844718847211	47.7144085908189	36.1714002922219	21.4881421494883	20.3194341390083	20.1971766695112	21.2904275046538	31.3870456571232	28.3375383885842
41	4.66412213896501	4.75295828771428	18.1015236189659	18.4914619382065	17.0243962214428	18.7331181527769	9.9466855070098	9.67353971383682	7.7699681591861	10.4819079660527	7.79103905793464	10.5983647863668
42	20.9167761227295	30.8632155113877	18.4576565614408	22.6199952041083	15.6428082550316	33.2343750299701	6.82713465876174	18.1111115709194	13.9741530177240	13.7883896009015	27.8346454511339	11.4438776461833
43	15.3734331214508	25.0655092280615	20.6873697983048	31.7149453478077	33.4548232605449	24.9192140805546	12.2750336451155	21.5139517754007	8.18217948326869	16.7709769054863	21.9457584989063	20.4391978576048
44	23.8186470421462	17.1539386466676	22.4983919780306	29.4446047734483	26.2339133008768	33.4634993257895	15.9840210539952	22.9223543767305	11.3937865226103	19.9930205168370	18.4478084593745	17.7433118167110
45	19.5072316859673	23.5237136025550	18.7902385175114	25.5413351069193	21.5266367352147	24.1973807243609	15.3819456331963	9.67056613019136	9.0923069907926	7.33623125601361	24.2295831328495	14.6114210810813
46	10.1723081923555	13.4530748117868	26.4569920457445	19.8020236719231	18.3784455240323	14.6142136680498	8.47014419841508	18.7696996149873	11.8049920172926	13.8023371805424	19.4588195990544	8.96915033143266
47	13.0803870670963	30.6398546267658	32.5005745078658	30.7024925932175	39.4326593324779	41.005257071731	10.3583966707084	26.9692153627768	24.1365777703463	15.5402355495024	23.0265102952344	22.2083196486306
48	10.7258180616233	0	14.8893806668138	17.0257667421354	24.2529910875364	14.7939285491498	8.43216671706164	4.51356696305952	2.43919917720442	4.23435647020019	9.34087424335335	6.92272931303733
49	17.8024262619263	23.8911656543810	37.5784026110471	24.0646513362178	42.1002302648589	33.205325075596	15.1447315640890	22.5354316191526	22.9875493406491	16.5727429237645	26.8380213061987	23.2890530346727
50	16.0972360062876	20.7368590549866	15.8536529522891	15.7644824673715	20.4826188847611	15.422296992532	11.7689544962247	9.85914835659028	8.87382752811514	9.0677082562358	17.2465458206241	11.8021940927941
51	9.95828007280783	7.26190071161895	5.66572151826147	23.8646948319776	21.8421276457731	13.6943504371064	9.27800176703543	11.6655532033665	11.4364489000171	8.17803083217211	0	4.13391481112765
52	14.7733151222393	27.9929564498619	25.4174710488912	39.3908919411047	34.428328972201	27.2548368539656	9.28627964462716	18.0018190704995	13.2493819557065	12.1464908855626	25.1021778105874	18.1557465929935
53	18.8627364404516	10.9374392132685	17.7911416995332	17.2702984874138	19.5050744250831	8.50051515875532	12.0451812635888	19.2082133846692	12.9978698178846	9.8936602942034	8.67852112058829	19.8730768604341
54	12.3146318176171	11.4500204149761	26.8511960307998	23.9489729508622	29.7059843334222	24.842416061025	6.58661938107676	23.8890210026075	12.2813183663598	12.8745660672497	16.7693202113252	24.088656270911
55	19.3719833351086	21.9577675535142	31.388518458478	47.7840654085587	49.1738628182873	20.8119467200548	16.9144630291696	27.4681780827465	18.7414613178199	21.2177365025769	25.4107601589236	22.0433425383578
56	21.2919551584125	29.8578674023150	24.9669179107989	37.1474617415201	39.4158546041012	23.0550750973077	17.2711142218014	31.2650088367629	23.3772353886534	13.6063011557467	21.5861501920953	21.2233103285232
57	26.6939786940338	31.8707035801357	20.1714131844602	28.2745774798943	37.496236933267	37.0062301301263	19.1602699691618	22.5677694384179	8.3564951442073	19.8423058036246	27.2039014121729	19.1756923240341
58	19.6590318625543	24.7577496506512	25.8861400335315	28.9302995516648	30.5838345347663	31.4103414522515	10.0890275630002	16.1959416927454	11.3722704265580	18.888231770977	33.2927000397339	21.4090588447788
59	17.5234073593608	22.0950082130703	19.3269933100238	25.2208326764936	44.9275926188032	36.3782314326974	12.5602984487157	16.0628685790481	18.7785120986794	18.0706030538146	17.5658530663692	18.7575460104981
60	11.3277647624017	24.9366602103050	22.128515041214	36.3415527658202	36.8211466753745	48.5746296604905	12.5788738712885	21.864793700865	12.6517069548778	19.8585005705614	26.0820334989668	18.0175506082831
61	23.3666417895406	31.0617249304132	28.3565922472435	31.3117779444099	31.4615106186651	45.4718917055526	19.0697669126310	26.0613688393892	17.3016853167844	26.4458306811480	21.6078539422898	15.9854168941321
62	24.6196203745763	27.8600528778907	34.1802269843922	19.2948260129684	30.7356153034624	34.940300995836	10.2552491712888	26.9646884036519	17.8516686917786	17.3974866080751	19.1706011785381	23.1774052654846
63	22.3103394596570	27.4896790180550	23.3599641575538	20.4304393127993	35.6097184524114	21.9956125244836	12.0681059825529	25.3366139607617	17.1710777994288	18.5765166426731	22.384099400524	28.2689144955706
64	13.9372161018392	24.1954228995163	5.29004831072888	29.8302716609319	28.0416983676004	19.2733645782497	14.9421456067188	17.9093133293653	4.20581262977983	16.8965905721528	23.3491374217015	16.9851585733769
65	18.9301188825748	17.3996782171977	28.3615334506565	19.4047991534788	7.08684015321	17.1491067281314	10.8723593949408	9.63139614420793	13.0437404018277	9.12578416593652	9.94197958059004	15.7048703627679
66	17.2269598874002	33.8420341790978	24.4670698585005	13.7473739637936	21.522588657768	26.5895427135190	14.2783804136672	20.5692478362067	15.2335127224046	19.5537631212396	23.6639362980891	13.3753869116761
67	26.6469784819764	30.1695203043027	19.8130859010636	35.3520922432576	40.8103332947588	34.999673500835	19.7958612825353	21.9681345986263	12.2519261737734	15.0562993742406	24.4822051545845	21.8190899967438
68	22.2026636442845	9.9541828366462	16.6842813692056	11.4162206497963	36.8846303344419	26.6679177207498	7.26659880450429	10.2372602900426	14.0877308346737	11.3341481831273	15.1579641182584	20.8535798821335
69	25.2810911286971	32.8519556070694	39.0244704919549	43.2369089161837	53.5908998863662	38.3667536599102	18.0708293904978	17.8386588591308	15.8483734798863	20.5330951914760	30.2122784127139	24.9431831460941
70	29.6484448313317	29.0253916579318	18.0970566324153	27.6400546900096	47.550208344578	28.3212901130119	19.3009544203451	27.1685262496431	16.0025018054101	18.1842754522352	14.8980180046402	10.3321796586110
71	14.1749937690971	31.7716277854609	34.2838269745812	20.3521238644744	42.6239284366884	14.1005676367778	11.9516094090011	18.5576740729682	16.0398858920285	16.8219085511482	26.7653339837297	10.5643739628361
72	30.9554565972100	31.0215948026061	19.7520575819499	32.3493230812599	28.3514291686780	28.5776415638657	24.6624245382375	26.771837397471	13.1766500759946	24.7748605012890	28.7911498044180	20.8153714871818
73	30.5366863553168	47.3217884771588	38.6883318880335	46.7411064876335	47.7989209520157	35.438026801033	18.6583452943666	21.5232967116623	30.5001732009283	16.6926975401135	23.4040982602722	23.8178600513256
74	24.8592629889562	47.2208721893027	40.4816384559414	28.699485517752	56.3309054911387	38.2662772191931	22.6366475529147	22.151118354318	19.2702785193557	26.7158391267810	32.205142557636	28.5550944002222
75	9.35887176574812	18.2783937441386	21.2948590789126	15.7236147508733	47.8646965557823	21.286669935608	9.5014650527213	21.2145134865365	12.2553249613585	12.6156286274236	23.2981469910916	21.2675612362619
76	27.9974528609897	28.8608699463968	34.7366081135955	29.4856866428975	40.3793671142699	19.1769647397835	14.0527693892791	13.9490360555166	12.2715364636857	22.5431341677741	28.180766276191	20.0086383197597
77	10.1317622094627	22.8262341237886	15.4153835709419	19.2617214282225	24.1819899205758	35.4271581697217	10.9618248255438	18.1329174243705	9.74215025519649	14.8478358191976	21.0121711178595	12.6825442308327
78	17.5768824519529	17.8122423064471	27.2883444874053	17.8450285179108	31.8443783885604	20.8606560885997	15.3808598926036	18.1169138822007	12.0787172008202	11.6990015814742	15.9332127392998	18.7559774742429
79	29.0083808526514	34.7695650401401	26.9640363667789	22.3176357567259	45.0010020998703	38.1596765341847	9.08459288772458	17.9862948019729	12.7625084175453	18.2047529673079	31.7405590300492	21.3824663913133
80	19.7095928868626	17.7466932084244	26.9909091631374	15.9212130452625	22.0816457141164	14.2414899136820	9.04941024161703	17.1638991935709	17.5107709500919	11.6029880335261	15.8750211416237	23.1503594204800
81	15.7049189535895	28.3242801226238	17.9914589708052	9.32857391432363	28.7484370776158	20.9593676595965	13.5107429442611	10.0579030150707	17.3620069557636	18.31002206093	21.6848110059294	24.5712411769079
82	25.8799561403117	31.9845314156632	24.2886900148387	44.9106117934651	32.1460684430493	37.0916868625850	18.802091112418	22.2366682238599	13.3391617308333	12.1776662208851	34.1318711156242	28.5877826705308
83	19.2674526583588	29.665092977295	24.4747413601411	21.6764887739608	24.9765410346664	27.9479288893421	8.99368811086623	16.8707389242833	24.1787582514265	20.029131254508	26.2071655229559	26.9982689538635
84	26.5020753517641	39.9284716832567	23.4585000112463	30.8980019326471	36.4044934594819	34.6867539015021	20.7262883164280	21.6365825923202	22.2466117077194	25.8244081600193	25.7325190310163	22.0404602744551
85	31.5559689967885	34.0341116529664	14.9940926665194	25.7136762694710	56.4625090836431	26.5141080241068	12.6190793742382	22.9531403010472	26.1048230138414	20.8580389903914	27.6605220732019	16.7222342533351
86	28.6845606116928	43.5901655226205	35.4801172747200	40.2345796043133	51.2971851338203	45.4892018620012	15.2078067570525	26.9994096666909	22.3914163415350	20.1653977353905	26.1149787925608	34.2328260380126
87	16.2083849021090	8.24875337473852	15.7470846375657	12.6354806154788	27.4823874226795	16.6827972617048	5.8525356636537	11.8676077677267	14.1055341779661	9.62605340700964	19.2996609618734	16.5909169231358
88	23.6510258248288	24.2980003098119	23.2896948911574	17.6086715343476	35.9375121256025	26.6830217481007	9.23074004902396	13.3925482825577	18.3678575696207	13.4199843571969	17.3449610348749	21.6802058751116
89	21.0781479275555	23.6284576348808	19.19961748805	38.3182839229184	32.6169783723414	36.4844790438884	13.4687247596029	25.3947696166369	18.0928538570176	16.075226977934	21.0651700807949	19.9100484604353
90	22.7836157287704	26.8076579781202	12.1178864020751	34.4439655951117	41.6328652816517	31.4910069613221	16.5603738407854	11.9680714864845	21.7687989679729	17.6228199510965	32.436804120507	16.9707878075775
91	26.6418092071303	34.8789022048973	19.2913346123845	36.1983699941434	44.9123026140302	11.2578304314410	17.2436986049877	16.8045137612447	7.36765052007085	21.1050218612647	24.0341948855079	16.3723592031083
92	33.0893569217414	42.2755326947525	14.9427461232199	24.0957389762597	32.705395998506	24.2053755219628	18.3560228643527	19.2710835991662	13.6880359834004	23.2037083123281	18.2799925166776	21.4129103722274
93	19.6224656826977	25.0826640594486	19.7987635724855	15.6595986009204	31.4675226245595	19.0473011932760	10.0280321706311	17.8031819816598	8.96268851201892	15.7129848680658	15.4158064492216	9.81794952428762
94	13.7775835376089	26.9919624943851	23.4166688766517	9.43440759992835	43.5977250053103	28.7799436526729	15.4534500671781	22.5392963193571	17.0841272713428	16.8445863560348	29.6015705376673	24.8716753108710
95	19.0808240311355	25.2523700858436	9.61340045639987	23.410821943889	24.4454360056751	8.43053152593161	13.4218898587792	15.6831830261199	14.0378526274579	12.0886227969120	14.5692782205669	14.9547742675345
96	24.4967739334258	21.1759046371407	34.5882466661104	24.6352546884889	44.4735264566586	45.8792594056538	11.3972276567213	10.7117400225982	17.5147552481157	20.3049784445948	21.9171125258122	22.3580280964044
97	18.4030011034483	13.0073232640404	13.3802655844299	25.249828861753	26.9040257711574	13.5092043256116	4.43855667638875	16.2285539004336	7.37026046255111	8.57341395256395	5.25894411751706	3.30027909713096
98	19.2090949932628	10.2955492762697	12.6512072971402	25.0959596753043	10.2924319965406	33.5394005513054	9.9188716457552	15.1723111428811	6.62605245985972	13.3296033610072	6.98831235418178	9.8903656756061
99	24.6399436351403	25.9596665632689	11.5158933645654	17.5269783078536	38.7960965873324	26.9281446315101	20.4916791033793	20.1889007200977	14.0785324408989	12.4090774098672	22.7766885365836	16.3463785598860
100	36.9837464164475	43.7057274881203	41.0590186949811	48.7236843663624	54.6986309604300	57.0181906138368	20.1143377318993	21.5006941050003	13.1622729634049	30.3324181342664	28.0144308699267	19.6998437656835
101	18.6360474867630	20.5795295421088	17.5850211119677	3.26582908699302	20.5112927147692	18.2055550378135	9.6003221108165	11.3706102289332	6.65556535082472	11.6361793497138	8.8858751068374	10.2215519589542
102	4.80045077493901	2.79591913362271	5.57538742706401	8.86755998600679	9.28932533088466	5.22725311138142	10.3485663855940	9.15936032621653	7.10592161222723	2.86746457531238	7.59452811864744	8.90797149382604
103	17.5623791442158	36.5512952220081	27.6624809423284	26.4903526259477	36.0071637446923	29.5261625254651	13.3480702829246	17.9314590072355	12.4675214283826	21.2953903164402	25.4316280976491	26.1650590082916
104	18.3720618375784	26.6071878843848	23.5963450670179	26.0476025171351	38.7804540171667	19.7852612559695	13.1055814278561	20.5660061195296	20.9026090817489	13.6996241528287	20.8434830261299	10.7992684641603
105	17.2488577033987	17.7130157877028	11.4986580756133	13.2653628533050	9.07658407685613	8.85913725807233	11.7760379306576	12.7546486398823	13.8097657577389	11.1496314259706	16.0894253074272	6.01477024719382
106	23.3665359306276	37.6375767984030	21.9120893621471	37.0252456324448	44.5536863559404	32.9376452809983	17.6978445834833	29.0814665143565	20.3508552652752	15.2868029189447	37.0381382656768	16.0628437009875
107	37.8099654219497	35.4462750536683	29.4798158298995	41.209172477338	69.5554097809001	28.8378056157001	22.3352174067667	27.466429430497	21.2216848170701	28.2855696681978	29.0130422000449	20.7777885884348
108	26.9661633021640	30.8772887472361	15.5046508985859	35.6081022546422	22.3608253273529	43.9849157769701	15.9608466626357	25.3911970384896	12.3305709578736	18.8896770930589	12.5019940776257	23.5444485572774
109	18.9826094051811	25.5885143049923	17.9019723978885	25.4452205165141	41.2102491346816	23.9912804729271	18.6193865959698	16.5804869554175	14.7412429944817	28.0245161497303	14.0884319968996	15.2146121233364
110	13.9607765918134	11.1184721335955	29.2363278232776	15.9859205307378	17.8890004427275	34.8148732436005	4.92123429663175	14.5132769614997	10.7048200811315	14.2035790172756	4.2290728989605	18.1994756260942
111	28.1370345312306	27.8947366653308	10.9639506086588	26.2004813635907	53.5751046846808	37.5586016920973	16.5422609094167	15.1161210454425	14.8338111438606	11.9765119234834	30.5894179610742	20.0699207298176
112	0.22144780170923	10.3013312395939	10.3303761194083	16.5854084457043	20.5706021841626	34.1948003640087	12.5723116102425	19.0525858488418	7.1539267312584	11.7505543661234	0.043193282339697	10.4279019845488
113	23.4353380854320	24.7532891274584	28.6338462170141	22.1818941106756	17.5295226232127	30.6931945754638	12.866804360785	20.6614458270533	23.8269567151773	9.89478097533238	18.9540693117682	20.8168438988897
114	18.7541358396589	22.6287607131977	13.4754229067206	12.1554991932828	39.244079348268	25.3430998795507	7.39468469164679	17.328132655141	5.35734885764312	11.2545113087662	12.9074613250505	13.9557745129136
115	12.9694654740273	34.6062385987454	30.6018477536511	28.836758892124	44.2213399038363	49.0988201861633	11.2677823174933	20.2066340545326	18.0422032096056	14.4800035191692	28.7876918880805	16.4943866828453
116	21.3252164656224	25.2073805330752	13.8968573203400	19.1609914386890	43.1725309875446	34.0533476048487	17.4169457525377	17.9859372855311	8.2312473620748	8.63570632506212	18.6638765843720	17.5408387440818
117	25.4132211356329	39.9188697919051	23.2346431281787	24.6826369659224	29.7328591280964	23.7641429004206	14.9558767539441	23.3656394656301	20.5101939479515	9.67140473037582	27.0291857319271	24.3423916097278
118	26.2965773721802	29.0959536583906	26.5661403306057	34.7799581506981	38.0894919695622	19.4183326070999	14.1835531292727	24.9533339319343	11.1148435017504	15.5462995428812	15.0250805608725	12.7400768475616
119	11.9188604221827	18.0227723561531	17.4301579643070	10.9235474810438	22.1980394631311	21.609832423853	12.2098612815189	14.9602253462548	13.9372392877054	11.1631014601850	19.2646823657191	11.1417762543812
120	23.0817119198468	21.9093905339197	14.6727317135347	25.514525797273	21.4897619913432	20.1285991486819	15.2691367401681	18.5802217288234	12.24727430216	9.8747154100783	27.5648602758482	15.7451001743620
121	31.5333933682677	45.6175970400758	25.2546262346392	38.8006616999103	54.6772158241285	26.9878666069167	9.69100711202763	18.6383505607295	23.6433426524522	16.8556726522137	23.8196991889239	14.5737572070632
122	11.6689430423264	34.84401481588	41.8436640927329	29.0452127486362	53.7028286497274	44.3719415326904	20.4890786781388	33.3448898005102	27.9145579514521	17.0863084514846	25.3909405933763	26.7003912356414
123	26.2481891311463	37.8356050769242	24.5923964403109	38.3010256410346	39.1686939344878	20.7457544578628	20.4357685853273	22.5324955754685	18.8271569182536	33.1038605633161	28.4093700452128	23.4863674350016
124	11.1204114625250	20.4113746886376	19.2615520573142	25.9073862831671	15.619185300874	23.8988018774576	9.084723430532	21.8226683914585	11.9170587107464	8.97282851968755	14.4810568231292	6.42426436822728
125	31.2094176078125	25.1042524331023	23.8221420853188	27.9644039106739	36.5114992023827	37.1540301784416	19.5849118988807	24.1522159995236	20.1371577180051	14.8946153508436	16.3546181769875	23.4451805501222
126	29.0918745380824	41.3717126710088	19.8922241707587	36.6790029677910	45.9300796029755	29.2239689259424	24.7337109326593	20.751778507118	5.97297982886983	23.5624906638961	22.1159009687590	12.9962873484008
127	15.5234230656495	24.461434972981	7.78151546772821	22.3335424947467	31.0285235421737	16.1703552936442	12.2989398000212	7.82201544069527	12.2914773681378	14.0796972145348	14.6467540644966	19.3809630665197
128	24.0185063936978	22.5257913396149	16.0550335080485	21.745250432424	23.9121678879020	21.1621800935429	7.92451491267634	14.8792887722359	11.4295430508393	16.4831328388336	15.6288231798979	18.8088437544363
129	22.9910219475198	39.670121163299	25.5249009370416	34.6624772809129	53.8472108397307	29.9295362902339	20.0949858554112	20.6750744572938	29.5635330263240	20.8874641487449	32.1159149167319	23.9232334414317
130	12.9572943048739	10.7354650868787	16.1035231543459	24.0907564785241	22.7747795460805	23.8432785791244	7.54661969285354	18.7543860671321	11.5635761570243	6.53363273921433	16.0032629008958	11.0030812167984
131	24.3720178594434	31.5885060163845	23.9150332733405	33.252803648503	52.5413577413002	24.6809596809971	15.2255253573979	21.8060025966481	15.4318244757217	17.6443208728538	21.3528329850019	20.2839123137599
132	23.4006066390890	12.5512099207116	6.37622179601686	17.720826491235	28.0561052641494	10.5041667387056	6.42133276458818	20.0200956441823	11.9321995541581	16.1292198632027	17.0505056217503	14.2297324949359
133	13.6077648243383	18.4183522994687	24.8163650115215	23.7908432334326	24.268893109115	20.9475040428288	16.2514250878889	18.0799247298641	17.6176159983791	7.95088452042635	24.2037472265335	12.8870025843002
134	15.0432762156941	25.5832343129440	33.5117509687929	31.4120740781209	25.3482830009969	25.7509511860737	17.6383402450342	7.89637097241561	11.7322855817456	14.6191833190265	17.262854491858	21.168031122806
135	24.0465524553422	21.9888502382576	10.5750743516316	36.9835387112244	45.4556110908903	20.1367381105545	15.984699291416	14.4158905396049	13.8729782479929	16.2488993341342	17.3580965496473	16.2087771629530
136	26.2831834067565	32.7441486236481	12.2325045055332	27.0473571054784	42.6970066371813	28.4836565841764	14.8719475466827	33.7258321388997	6.97557047251540	22.8372923124257	21.9390738429276	15.9299635068327
137	42.158728933327	40.0315965644353	37.0033417375431	39.370451755939	45.5296601256388	47.209698813916	20.7822582709879	21.7768053553751	23.7185540452317	20.460417726473	27.0932023533555	35.2314149713348
138	28.3413725573882	41.1591856183051	28.8213395436202	31.1828139361846	42.8885352162942	24.6070435405522	16.3689290220539	25.6989084605464	17.1835572838804	21.8548829250624	19.7799389839631	21.9450696148792
139	10.0115142336417	16.3315789037239	17.6297847372821	28.7949290547106	36.1527781309397	20.6103085033297	8.4293256883547	15.0755789993521	9.11697848310727	14.2933051158406	16.7749136583373	20.3373970533455
140	23.4485211335948	13.1438592423468	7.23328719028374	21.0853459694312	25.7976630738035	14.8222622564088	9.46653753523893	6.89430104192942	0.107363692791798	17.0762401666025	9.86910194208612	8.08689168728244
141	16.7147025031872	18.3249254963316	20.4989561540568	15.1930074226447	32.6870949073148	39.5791993247247	6.90424851823354	17.3342995853624	10.6363295604498	14.0571515863632	17.6527962698749	16.4838289902597
142	16.9777497720737	5.4522405387729	12.7542285080466	28.5619816894490	30.3729409959379	10.2819972859027	5.62316709596298	14.3267050949548	6.19911745172223	13.5433935464116	11.5321147743423	17.9091600896298
143	29.4955422136309	31.7850684327392	34.6780930968459	29.8476176189805	54.275694126505	37.2312145002922	13.5423427583713	27.8326861625487	23.5647394586104	24.1120728511714	36.1534354045524	18.8367932736359
144	26.5611654867048	43.5896551067239	19.9355138433408	34.8883488900767	41.6143700143836	31.4908290067244	18.6014153306076	16.6693648704802	21.3931474244027	21.0055366343992	25.0946415894334	10.6129432082805
145	29.8954960226871	32.95007123781	19.6748927845355	24.149732344614	25.0652259952524	20.1368950300349	12.3617123423478	18.1582073840429	16.5938337856819	18.5453301810369	26.7323032718477	14.3565537694067
146	19.2481424025903	33.2105564574026	25.9829393355427	20.8127986832668	47.0345486824065	34.7234863164243	10.6591422289605	16.5255574603067	17.1870258442978	14.8313655661772	25.0485622880254	24.6931005538927
147	23.3348882781396	15.4270125660367	10.8969947301420	15.0141106330144	35.7339225592292	23.1211491347513	5.42683909257482	15.0182335322613	5.73770679048403	19.4120273727178	21.3030702129688	13.1095090454899
148	11.0844881700537	8.67635079506364	25.8244067980156	27.6248349412111	19.6372964827085	7.80008900975871	5.96942229421409	17.6194394401836	13.1416944304221	7.20497922064837	14.280461759027	22.2247228522185
149	11.7389218472551	7.68961687588158	18.8501586103747	19.6308503680559	17.6627057801993	15.8198992102966	9.27576789717153	17.3468498239402	7.26524715523861	12.2785501882903	14.3274076823604	11.8032086004817
150	18.3968644935968	25.6182723146081	16.0184436634640	24.1726184104052	47.44855022091	30.862262198582	21.5644073394714	27.2099360336143	22.6872648909174	21.1426797677525	15.9599603547446	19.5283865262999
151	23.9677608616797	24.0673866275004	9.05638848366947	35.2543709344050	32.0033038888703	36.5621889131425	15.5620375371415	21.2580704538594	0	11.8406452632775	20.1986394393087	10.1892648226182
152	26.5982597248198	35.4320596106995	26.8300301702005	25.5902021966110	52.0466010835482	42.5778031229046	15.6950591270945	22.7248508984082	16.173652734501	8.40892665217137	28.5517076114718	20.6487912010502
153	10.9799890956832	18.1913672535418	19.8876615767856	20.8559169927796	9.8235986022532	21.9104758559633	6.67796756872729	17.7599436211064	19.1482169525437	9.90899238543593	12.2687432086915	19.9087462978976
154	19.3420165661934	18.1503633567417	5.94150873394184	25.2387370965153	39.2638043441059	34.3103477659956	10.8842247396997	23.299539448748	12.9939859861724	13.2603482749578	31.2231550622795	22.0716295354454
155	19.7719761882930	23.1105989350025	17.4936262545401	31.7696951651918	26.7327054456782	13.5881219512686	14.5607803680364	24.0257653294822	14.4928273725181	13.3758013433443	15.5989719500189	14.2194694268047
156	28.5852128796766	16.8689345057794	35.3037727433059	25.9348745105253	33.5531481142384	27.8338273936775	13.4141699102337	30.5025863503307	14.1313577163994	18.4280202765064	13.7898216260894	16.5219813165559
157	32.3576621170364	40.5028639668544	42.2591244144155	21.1056429679504	49.8813594309484	48.7700424863079	16.5537741184977	31.8613449567649	17.2420179937858	22.6749244556431	24.169149952147	27.2510388892524
158	23.5870693710023	30.0455054977742	11.5543771415227	35.3783636853304	40.3042007417227	40.3515735642465	12.0374064500834	18.5583459186687	9.78701992424886	20.1088559325782	26.4909988488202	19.7701600206242
159	18.9592645829818	22.2813783317432	19.3306645583599	25.8761694129681	28.7183248796355	39.4097704134065	16.6182081743594	26.2342622319569	18.0603756818345	14.9436935057837	22.4556773136679	19.3042984542751
160	21.4289920548212	24.0967126973216	30.0156481078252	24.817225148475	31.5553600449282	44.9625769626016	10.2710334029372	19.2944115426095	21.5538433873579	16.4668321319865	18.8016434686001	23.2054309386663
161	14.375760026913	7.07075251815169	1.9556096443648	10.9801770508669	21.6428431919759	18.6294788148652	3.3539502908141	7.56875195946989	7.99550192040702	15.9770763008225	15.7893341222566	13.8864259151824
162	22.7909039047345	19.6664283731890	15.2677502690452	23.4306306446644	42.9348099029585	17.3713793378298	13.9331337847451	19.4618171690108	13.2489508496023	16.5278706469967	16.8229980891917	12.6041043643735
163	26.5224611082192	48.3284208277632	31.6839023212890	24.9913271727887	62.9128930603288	41.3576150600035	16.4733019943489	24.6773731306412	25.9419738136756	20.8168876666532	27.6783750084277	26.8981358900590
164	22.3641447895619	40.4036160586471	31.2476746376831	26.1236261177747	61.989468721608	39.1800901688559	18.8718084984435	23.1356355430145	27.4323138924961	20.6276566897756	26.7076811489848	30.3066496700839
165	20.3793379319705	21.3754276191135	20.6556887654925	13.6246130617867	25.5614618327474	26.3336815727162	15.038208792173	17.2970191377666	22.1315366218385	15.3614042014480	20.2951407717154	13.3525475650517
166	16.8728298962128	30.1079264660611	29.7240101561981	30.5094950911831	47.8031125366444	37.8378167567701	10.3641229465122	20.6931369540597	18.1824085358575	18.5770066411310	22.7811450037445	19.8860564804510
167	17.026887181889	20.2834017941588	25.7860806367956	32.7974497762299	41.0950800871150	32.1679353551372	9.98045100119974	14.8026638441395	13.2635221483641	10.3357358720878	26.9371938981989	17.4708662235924
168	26.2982899994161	23.3790973096199	32.4081230319989	30.3791575825316	34.309334687979	27.8312685219498	14.0191098909387	13.2581516200880	12.7355766655494	13.7584941549746	18.1209720729939	15.0832197268394
169	20.4552478537584	33.0382307050307	27.4506799612217	29.1880315640394	43.6771261208309	32.5197469594728	13.0374855766837	18.8260280008624	17.668583736002	24.5322996178397	28.207071101873	20.5711937051635
170	16.8293134302195	15.1367101902012	12.3545259907131	19.7055846258443	29.6638224962992	29.3480087969217	7.1023871943445	18.1516748957917	8.47756923402643	7.26503162897516	17.3264871142352	21.0060158306076
171	19.5101126539199	41.7921814217963	33.7935895524031	32.0159835752593	45.0202864112767	23.8733154999694	12.5193069663779	24.0797393290173	30.701743538286	21.6640850239825	26.7970048443024	24.7836819418194
172	20.9345398899692	22.4905218999703	27.4268244656297	22.2012423146621	30.8760367114105	37.2178811532094	13.0093664190389	18.1589365468237	18.9426052734016	12.6598200314659	32.3638263412575	28.5485834525427
173	5.06495100092054	0	4.85878090699358	11.9607224644838	25.8177232535956	2.7406067591261	4.60416197152508	9.5044023224534	3.19587710608075	7.69529151917872	7.15382962251244	16.7333954668694
174	33.7978961251428	46.4579612304121	31.0353367815941	31.0286246828398	57.8312771124981	47.4405411162340	20.5490046112356	31.5102741713236	25.3529771451274	18.8750077053887	25.0923630032357	30.4995157657926
175	10.3971730568868	27.6990621638594	24.0019259826814	19.1584794774604	21.6502855503907	19.8279325086669	11.9845670657503	8.6006912686396	12.5223116776286	13.2841880062071	14.0554158492862	11.2753538298039
176	18.8285725247895	31.3433723592261	22.0661851907392	35.6091531562691	45.1047758121875	37.2567028998912	15.8911932678938	30.5341236654824	14.7778637751969	17.5350660205216	23.9085897625204	23.4412506016948
177	16.0843571046993	18.7751756304551	19.7738194126119	9.5938747315611	24.5167995792634	28.5928350586456	7.83976536027047	17.9184704163176	14.6041558721946	7.83672805558337	14.5323717190829	10.5345145728299
178	12.7037141791988	15.8175624450585	29.3776834321446	17.2384750161291	33.6587793298607	31.1088848304621	16.4682874753275	17.3638873263813	17.6921528702748	12.4269171698792	21.3425795825329	8.3294375835054
179	19.4047272094192	30.1706817848289	31.8987599219066	31.5879027804589	22.8462542687679	31.6950696217793	16.1220426918813	24.4020016899713	20.6799786103514	24.1881766705440	15.4441463918215	17.3509934389308
180	21.7906507236008	18.2608122026613	13.7291028139239	37.8248804443915	40.1989506784868	28.0353015990349	13.6325103771055	20.4435699363831	9.2467129899066	7.43061994828799	14.6899113133240	20.414133998886
181	12.595284595168	26.4408550323065	29.208403591046	21.6367748746466	34.8405335811353	26.4046566478548	8.02388688442196	15.1991985331737	18.8657137219866	8.86987078453499	27.3044696916904	16.7954994452141
182	20.1759735092539	34.835311840773	29.9264125668220	19.2561550175290	24.2368956073593	30.5207565288756	13.7875339647447	21.8640212416366	26.8284756957322	20.8427207322111	36.5856125902978	20.7301273607935
183	31.6535829628224	37.3467316878074	23.1689480423587	33.1087402741481	52.313563894944	51.4175431450301	10.9930239756858	21.2033584294750	26.7969513656863	17.9877119121431	29.5475291283878	18.8459292673973
184	21.0895293958019	26.4125923899809	28.9690738949697	18.7557107506334	37.0468463959684	18.4280094780357	21.6668873908521	13.6839394890309	18.8865001713412	18.3894370532458	27.3805114287929	16.9921927922526
185	24.4573977826849	28.0516682385417	30.3573372950531	25.4625621821545	31.074368785045	26.1282024681347	15.2466158892007	15.2527974317655	15.9549756342868	18.2119046767538	24.3308662068593	24.7443937905658
186	19.6311975512699	20.4463443933044	27.5837940399416	27.3452217462917	30.0273924144846	34.0165255897581	20.6125386446169	11.5235524661015	14.2552960882708	16.1913617790836	20.0049285401474	24.1122964985483
187	21.3665454836434	30.0871028250989	14.8820894689278	27.6803495393822	28.9888944641565	31.9675940651173	18.4930600917042	24.2180600138665	19.6221088365294	15.8069768503153	25.4771174314962	20.4280667975626
188	21.6771922986041	32.9113515457774	22.8964918529134	22.0137120957647	50.5516253040763	43.1080859173941	12.1445984488247	22.8672301388010	11.6244171430929	16.6420338757640	14.0592738409417	24.5895730297412
189	23.2456823276799	17.3353937673394	17.2918070126961	15.0626353488406	26.5726879869156	16.6790477043918	3.65090531605727	7.47656252077444	10.9839168446581	10.3466072405970	18.0396239246189	17.206532364889
190	26.3086941332996	36.6243918916666	23.2702213967539	18.8991513782408	29.2395055240201	28.9961168948397	11.4367837040631	15.6878952710811	13.1473864415760	13.5609072389092	22.2061114981804	12.5991594737378
191	10.8720340950650	13.7833634117982	13.8319531097278	17.6584916878928	22.0255618387375	29.8244931604680	7.76076280553244	10.2734306586047	8.08231893418436	8.06881822947502	11.7309969064350	7.29165000673337
192	15.1804404654042	27.2900806968246	29.9530217361317	39.4604035927054	49.6468789460408	22.1862576143527	14.8148807033190	21.1218054012196	21.2755350667096	12.2034857623643	18.7283383859031	21.4626105666922
193	23.7356535725333	16.9970086994645	20.9542396469491	21.9990177126812	38.9414944193683	19.1743778301805	17.2238379900908	10.2568987370719	10.8045629914030	16.6385286429465	22.1393733154504	11.7208652451021
194	22.4900311675164	26.5132491760909	20.3321514695441	25.6492365113161	42.9778684351573	21.48846513144	6.24352175003414	25.1967093021483	14.7019305588195	14.5755623793537	16.1574461732852	12.1404591660818
195	32.0190653209967	50.1146939545186	26.7604156838827	30.2752794024772	59.0574896289323	65.9104117019315	14.6002566656367	25.0696514774855	26.7835547179909	21.2834269858781	34.0211449418627	23.2405051992754
196	28.2721240282492	40.1730381383029	31.573690810854	39.4983381677067	37.3735025576589	52.3920046659157	22.8183735635482	32.2985867172911	24.9237950121527	29.5438139030650	33.1305274511471	21.9840317476820
197	10.7604713695198	17.7303631456566	8.21720870148856	15.4792428842697	24.4503744831177	25.7542456955398	16.1473645712045	14.8768401151428	15.0441971155794	14.7166200685168	20.4280136573039	16.6272240717931
198	20.2736538410684	17.7336032968513	24.7238951366581	23.556196997936	22.6925836699032	36.8333741176141	5.84210753940502	16.3985188981079	15.1943988579512	12.0585830084093	18.3132066157861	13.0576492132054
199	28.2123779511862	34.2804333579151	34.8696216303161	43.9239167416157	39.8313462455685	31.8016749499589	18.5813918380706	28.6609833992512	24.5063594554584	18.5850110110440	24.9286059153446	23.9156506232675
200	20.2605673502604	15.4958643655843	24.7825371501646	26.1616674054648	32.4681688795156	29.9371706854146	13.1808671678659	17.3414601790728	13.8067967130271	13.8410018699886	19.1297070201856	13.0414031416315
