# Supplementary material for: Simulated data from a genotype-to-phenotype crop growth model for pepper
Source: Data Brief. 2021 May 11;36:107119. doi: 10.1016/j.dib.2021.107119 (PMC8165395; doi:10.1016/j.dib.2021.107119)
Supplement: Supplementary file 1 [file mmc1.zip › Full 100 GxE datasets/100 -- h2 = 0.5/1473876452 200 0.64 0.48 0.64 0.95 0.8 11 GxEyield.csv]

	NL1-15	NL1-20	NL1-25	NL5-15	NL5-20	NL5-25	SP1-15	SP1-20	SP1-25	SP5-15	SP5-20	SP5-25
1	21.5339875736919	17.8810867533076	17.2609979167334	20.5753289475185	32.9645050566215	24.0022791892752	11.8777883561005	13.5661120808311	10.2562025508112	18.0810929130205	24.3749220095244	8.16167711351336
2	19.7052993899043	23.2673729167672	23.6620743953119	31.5718500346639	29.6690671043592	21.3432552258690	17.2181693158260	14.2800031927839	16.7238426662664	15.761642714422	28.5122255436505	18.8267116246373
3	14.3064133330621	16.5026043348065	15.0017642297502	23.8472074908611	14.2831325214954	21.088585055577	4.51710413008758	11.1222045814906	16.6809377422198	11.5760660721175	9.1491247364873	8.7343559534049
4	24.5723295021126	21.1871911009598	18.3201967797334	19.3971157768964	22.8408865963785	31.2482634906361	12.1106086884927	14.7206103892699	10.9625027765638	6.1919367439782	20.2019399541747	16.0740086879617
5	9.28150211735868	21.4100802912637	27.1831716638575	17.9391211785086	46.4157331943566	41.6897137863851	8.47280671358794	14.9817861231684	19.9121626720792	11.9169829102784	10.2561990899556	25.1554052878643
6	15.8976247248094	31.3665728877682	20.7152394284302	23.3945982343700	32.8391870251905	30.1358662123648	12.0292402224134	11.9331694383631	8.13436086830443	11.7035748730797	21.5326011560357	20.3125786494615
7	26.0175848135932	34.1665333871920	17.5820470544266	20.6996543116761	37.8860429962009	45.1813418007254	10.6782328979617	27.2390468524589	19.1170668698020	16.3418690471244	21.1368255629761	26.9524064579630
8	24.2187731401418	27.2890596778735	10.0827908838743	12.8219368890028	26.7040251067107	31.5912264285610	16.7696053667483	17.1187964419512	11.9982008634951	20.6424697182473	21.4214699825059	14.6001042911335
9	26.6217228622132	40.7684188855549	22.0471311547443	27.5925203973488	42.5262035990338	38.2736543229505	18.0633655121987	21.6872005470066	17.5920001240458	10.3473334877943	25.0675401134154	30.5937889345573
10	12.4950162524470	26.2133978690369	20.6649095644481	30.6995851810943	35.7568364713929	39.963144881884	10.5029838505421	17.155362141856	10.4984729467368	16.8664912150808	19.7058039778104	20.3945600620477
11	17.5311606231406	17.7758761780914	14.1211014947979	15.4220527994822	35.1781933172631	31.2985597781669	5.72978512659472	15.5732405940787	7.5671847264874	13.4996158420569	14.9789403364047	9.48879403619713
12	28.7217014412841	23.0914575016490	19.6271027481464	28.5666290197607	20.2590874135425	23.7845874093020	17.3628612312355	17.7608618231561	16.2947062294531	16.5934370927712	22.7182629870137	9.63983010156374
13	29.1209384356709	33.7066218555082	25.4306188416452	22.8444744163766	52.2395651611754	42.9151773094785	12.6360751525318	20.6748325645170	16.2734016612016	18.8258404071068	21.929705958738	16.3317707936866
14	21.0136541964708	21.4594711165242	27.3947772625917	28.4239417262543	40.9208667564322	32.2751660839679	18.2155655743901	21.8550997811821	20.4212241246526	12.0232538429242	21.3624529552389	16.6441607474119
15	14.9909488098988	26.3190692393929	10.4191363623962	9.60510031495278	13.9737331222704	15.4368689376989	9.09155097703134	16.0718495134369	6.68263520817119	13.2062475319544	18.3998628366170	20.1665106989519
16	19.3989237369430	23.6177566537825	17.0393533471151	23.1150301441414	29.7277375826285	20.7992861109512	15.8704335397941	15.8784413613677	9.89915872869626	13.5603171173843	25.1183576403486	13.7061119583441
17	12.5148626535014	8.72624794174387	6.0719414710481	10.3903346528871	19.2862992149886	22.8026970992799	9.44858152069918	11.3974117343891	11.2806895456935	11.7978754848522	6.92126077246565	9.20825702054676
18	19.3110090022568	18.4639798807176	14.8151343865571	24.166852735961	27.7439609597611	13.4053361393845	17.7378347408445	13.7133600428988	6.68216910119696	17.4568984274079	34.342125904837	15.9355783918508
19	11.6735113592671	5.51015793338586	14.4979576669200	17.8078918109834	14.0556443421512	28.1960701736624	9.50731454010102	20.6913037624645	5.71314152444361	13.3647545659495	16.2642579222765	23.2114518905065
20	23.0152857793343	32.5271235373406	8.4969699146827	31.6644462652514	35.2304696044239	17.9747527256421	19.5801630722867	31.4864678212538	14.1946254055628	17.4403819935681	17.9810096212967	18.1470813944094
21	21.7030486662889	35.1798559391228	23.0941846198144	18.4111856937485	32.5291337259237	28.7032873327843	12.6691896008603	21.3746323814664	21.3382368743358	12.2008070345842	24.0080681963396	28.6385521042654
22	29.4703802070304	49.4445733273986	26.252610457984	42.9558268408742	50.9199995797057	52.118415862612	15.5431351520473	29.7474534451306	17.9807260178647	14.8365599177889	23.9360447292601	21.9007740561120
23	23.8773034170596	32.5456654089021	26.7115727862974	23.3695281272819	40.787511197795	29.9255793622895	12.1410777912789	20.3746268851188	17.8519034954591	14.9230392977574	17.2198462517942	13.8458184819527
24	16.0045233828976	32.3176090736517	29.5819121581494	25.4292533945172	15.0808743974721	23.1975031069540	14.7550850543571	20.8695014603517	13.3465680363140	18.5129721467837	24.5167250640883	16.495878719841
25	29.3777794437414	42.845691958309	20.8499745611275	26.9057263401471	31.6147535603835	24.4774498113073	14.2865555328276	20.0709797863046	18.0614669928616	17.7884329037191	16.1747082631551	17.6866821609727
26	11.1003805644414	22.9995354045524	12.7975318618115	23.2320007350535	30.1224615880774	25.4457355649154	14.3953604041245	17.6935780433290	14.3054101756317	17.3093108027376	14.7548154058926	6.7469105625878
27	25.3251774155416	47.3356534912162	42.2760802831515	33.8136495027492	43.2821144026893	44.5291337408237	18.0062256809497	29.1516709233022	27.8520693011198	19.9119114999500	22.5268636938209	25.6124925789022
28	0	0	5.09041570702125	23.5623236673302	32.0240283603429	16.9189592040749	9.58289783333277	6.51911649806674	5.01226208421772	10.4989928566608	9.03467147997293	0.638651871234069
29	22.4171074702442	31.913015924476	21.6909221498715	36.0182447200554	37.3557756550832	23.2840878758666	13.0298829878494	17.2614768801395	14.6045547119828	23.757109405613	19.1052278039785	20.3376574175240
30	12.0374752231350	28.9633675816861	22.1343597005048	27.5711068968306	38.4981256441867	13.5805406415864	12.4672478751701	18.3795413152769	21.9085550648450	16.0884708347493	24.0110062195779	9.3163985936899
31	21.9764617473256	37.0245695462607	14.3865702772948	5.96504356155405	18.8078255730935	13.4446992099352	10.3416511595095	20.3508623699838	8.18539684935311	14.2461183738212	18.9869613257651	19.0611332979296
32	26.1724592554548	38.6891583480684	29.9624935406928	25.8472280068271	29.4091880709391	25.0562271328933	15.5274263162148	23.1875555410735	21.9700728843684	22.4062299604319	23.7246842303488	22.9103626515044
33	24.1367696785564	32.9497589626425	35.8415907294507	23.4899816161855	45.7427345201322	28.5377395118999	18.0035312828157	30.1142737874696	18.5012604640553	15.0755191439981	30.5346054533433	13.0081844370122
34	23.6633488321537	22.8589301104261	27.5453034216802	38.6469206469119	27.0270366282676	33.7613869409553	16.3607054772314	18.1110162396725	19.6665985609425	19.2814441280327	27.4085185492013	8.68990076293728
35	19.6859823071960	21.2505364919651	33.235278225349	30.9089063379752	47.7567668911492	40.0130073913589	16.1674307200941	19.5677100865138	23.1192966252609	13.2966351117119	16.6435135765431	17.9761176701485
36	20.6060925850695	23.1383445615482	13.8010263045565	27.1961205281559	28.180108402342	23.8764737604264	8.96257905671	16.9619263771375	15.7660343115161	22.1366987755067	20.9184006182406	6.44874480678039
37	24.1011189073447	28.0384694495498	6.26186653944423	25.5287034610679	33.2899293821451	22.0220940806382	21.7402216289164	26.5193395317862	16.1568564565150	17.5505329453644	24.0414781618827	16.0378852242164
38	19.9528179273828	18.5311158735169	12.1401198956758	31.7303952689414	15.4275083144104	9.58873380820885	5.67295048929593	4.69387287818847	14.8548136396394	9.89607911418355	13.2781228863486	8.2433195137413
39	12.6992211354723	21.4434709550618	20.2079860747984	24.6098839418103	37.8042524834624	27.6083544997278	13.0899576704215	16.2759647562074	16.1234646709493	11.9403024595030	23.7697582366208	18.4912957374961
40	32.8195499590241	35.133756807404	22.0983454328136	37.1499562110674	38.2252175913635	32.1190907017338	16.0826323948855	24.2283005236009	22.5488638314279	24.1428554262503	31.6284424747849	18.1332713187885
41	25.4269116914563	42.5423964098496	19.1349858371930	30.9158974695258	44.6067697050773	31.8918397529766	20.8651182649725	28.8867181951875	23.4160512164581	24.3003989937552	28.3636587570973	18.9191420412781
42	26.4622696886699	40.1733866908398	33.2243451696437	28.559084018023	46.8360837074573	16.1071975511467	18.1171244883963	27.2703785648093	24.9240322011335	19.2413076996114	29.7354604590565	27.6177725293337
43	24.0560329069834	23.7604920425622	12.6951594843142	15.8463818844433	30.6150304577990	32.4479579052296	8.14163183910777	23.230663546501	14.5481282256169	7.22278592521236	11.8658894148761	16.7321258290368
44	16.1565985513431	40.5576000659334	24.7209014223328	34.5424273383857	33.4189704618805	28.3853852724406	17.1230862325384	17.2659720576275	12.3948973869770	23.4081489941188	13.7661068067215	6.31916435918936
45	17.6197739972193	32.7536208599584	25.6580909104277	32.0256133621744	23.5651446575607	20.6612388504809	11.3129668081679	23.1824937927724	15.3269425625834	16.8884794970330	19.1781229036981	21.0723134136397
46	18.4960178925097	18.6438138597587	29.6023287314662	29.805374226201	29.5960826317378	17.7539031625484	8.11984499250084	16.6324149462599	12.0224464392825	16.9288873046441	20.0782360658248	16.3976085086865
47	11.3257629335566	19.8393508333573	20.6020662657699	20.9054964014629	37.2111535679414	24.4734603363138	12.2262473658841	15.1625868118164	8.73320398221162	15.2105911704833	13.9732471137304	22.0993189758309
48	17.4690360004610	38.599068253398	16.9335055121202	20.5364725680257	30.2374211498543	21.5300695233550	14.2668589015608	21.0128426530243	14.7757231044240	23.2529198135502	23.6071344391318	19.1631756764206
49	20.1011350341018	22.0748664163726	13.1403168982881	18.047127631562	24.3389642976514	29.8711370510808	11.6995968150514	16.1409173071673	12.6146943093735	15.5774052511711	18.000525981245	20.8606997045811
50	8.40703922956565	34.5320438178729	24.5330235070835	29.5035834070771	34.0319033716185	17.7623136501894	14.9765740649630	17.1972753987528	7.78515783656293	8.44134234412733	17.8842217839678	16.5957990610543
51	11.3924897248423	5.26506494488641	11.9950689118088	29.8513709961597	3.79762310614219	19.9705297164706	16.1834255169898	9.0348222663445	12.3280272161924	8.48275480197324	5.10661697761898	2.31785450892384
52	15.2674801005596	31.1769209423336	22.4948590674525	25.6929410070935	41.8639147364385	44.1754819877326	9.36566799461905	21.1138478538613	23.2127120983079	15.2395355771498	22.3715102434022	22.4957800805870
53	11.0395047548658	28.9146885897194	23.6828963780865	28.0676061471069	28.4081104058088	22.1261911799376	10.5029737320610	13.3857104173331	22.9233759809113	13.1961841914119	28.8117495257156	19.6945557604575
54	12.1359409315145	18.9043876034896	16.0658686374432	15.5378127216631	21.426046227955	26.5550838658503	11.4385161568065	8.98732833249675	17.9670857765387	14.2290672803594	8.8498503075645	15.3963584160456
55	26.7718103183918	14.9515419358929	36.6080631860248	26.0327281267396	38.0823310832091	4.81911180928384	14.6687503939908	18.8559272300972	13.4319533969704	14.2253437491513	16.7428851084480	8.05099683033591
56	16.3238412796804	26.6380976211153	20.9651948957212	24.3293230909698	41.8909312262966	32.9610365498812	10.5120161509617	19.3809796989303	20.4876924162930	12.7340947785732	25.9719014761185	14.8577881297254
57	23.0615436311862	21.1671760981274	31.7161778276066	28.2058313735576	29.5441480369307	29.5395936104182	6.63616888742612	16.2041202083982	16.2438665729031	12.4689418030191	23.5267710907657	13.1028485441135
58	21.8168015494239	42.7157393836609	42.0896828011884	39.1832513880182	54.5166592688199	41.2965287033315	17.6308324002877	31.2317528601998	23.3116757412216	25.3789970866247	29.6085465089686	33.3283791434572
59	15.2627590265484	13.5282780960322	8.60860139464737	20.4072036952305	32.2499085966292	23.8548508416236	10.4947070119500	16.7828392700777	16.5453431109546	21.8192612544073	9.47824998329455	9.30128534822855
60	32.1146150359276	46.3656665858552	33.2937650202867	29.7399571101231	52.8595146003736	40.0321769783717	16.8786069972616	29.3318679679743	24.3207270463933	22.3669714355768	29.7941706409216	33.9286626278133
61	22.0294419767343	25.0301063318769	28.5312091196397	27.4323083900071	45.3688857426917	26.9633435646172	11.7363976897982	16.0642079086869	6.31011126441514	16.7811928943816	20.9831194957389	23.1159464661746
62	21.8166149724692	22.9614717698534	25.9773940186338	42.8598305223944	57.7197983858567	29.2118321727904	18.261399911637	22.7058545058570	20.3054177492780	18.5446678890637	30.1086051055883	22.0666811125646
63	15.6479570735548	3.03242934448200	11.8684547899622	5.0544662181477	30.328744663526	12.4231921717348	5.55283654903634	14.0392580038756	9.07062988876627	13.0905776294812	19.7422151025215	10.1152347961401
64	11.3033610306138	10.2965198285143	10.1160002175597	25.1772742165703	21.3992647449716	18.0781287585348	3.63420945879484	13.4994438366647	11.8990215702943	6.62079473652403	17.2150768864155	11.4262965813618
65	24.2737839828802	48.8924595375592	27.2994506847677	32.3191090277766	32.3126930736377	26.8836476964439	12.9388888431357	26.35787064969	16.5635631935720	27.1776890479555	28.9417011555977	11.7212327809952
66	18.413113902377	34.4942247446693	20.6608290571759	26.2933038681083	28.7428381793895	43.0064885546706	13.6974303676998	17.7804633502971	21.0333070176379	22.8856407009111	23.8563879141107	28.4696808936402
67	22.4353490952157	29.3852279906403	23.0630734923464	26.9699273381467	24.6596712616424	26.3778648093068	12.5108315502269	16.4476785255095	4.34054801817434	22.4804605307505	29.2689742622567	17.2938674760648
68	35.9151917592861	44.1783892813205	29.5970114187174	34.5443629907773	45.9211914715758	44.2294944547464	23.3942048725052	35.1171513705381	25.5147333839725	19.3358482762886	32.3358132554821	23.9084060725996
69	24.4111592776188	22.9109401092815	18.6362504085192	25.0477716472134	26.9405828887112	4.70904921955769	9.31396513901016	13.1805990604759	8.0235043341213	21.81300149942	29.9796191686874	20.1892166474207
70	15.9830605101008	16.3959396251591	6.12203654073925	13.0869311382682	15.4894879608809	14.3388842498459	11.3423631013104	17.3758667416324	5.76902574229951	7.25036623941767	12.2495206588111	21.8540989459255
71	23.6521914025074	23.7534774026712	26.2998857625741	31.1209490793225	28.4910995432443	39.2866448023862	14.6721532296537	10.4123400142683	15.7421997780587	12.6652374392393	16.0519998338243	26.3310538060801
72	13.2888612706140	14.0936525313013	14.1691383413024	21.8362129941460	31.4266073668008	6.39867508364796	13.0998410410465	14.5728360504065	4.75953673002055	10.8037741128889	17.3505159841098	11.4940590694529
73	25.6797646768447	33.4271726986541	27.5847037573571	43.4294808622497	48.5674446306159	35.3815397508332	20.6914028501328	21.4140942825152	15.0279694780475	26.8025939407773	32.1304939577262	25.8714652396099
74	18.2540413109453	29.54422202492	21.7039189429383	25.7091205798367	52.4729247620432	32.3759458218682	14.7694580500468	17.9963989615809	13.8645598728967	18.2753294176024	14.3123983078554	17.5064080833080
75	16.5346021612119	19.5310296493641	26.8079875867871	27.9459970520524	21.1378664741153	26.4422374561972	11.1609244668193	15.3666591419908	15.7781587527848	16.4433431116147	13.0328319794565	14.4435590773065
76	23.6762454418872	41.5946272983747	35.9577203654912	30.655404638385	37.8504465691442	40.5290014140659	16.3647921829559	21.7576887784166	18.0283311161631	23.0230886762508	22.6135309632942	14.9548884651151
77	25.1087061318062	32.0484907853338	10.9552457552882	33.4767304573595	37.3226377650527	29.5204882530919	14.9414138294920	21.7244781422646	11.2918287003014	12.0469352855498	27.3499505401901	10.4238799438727
78	19.0518114272156	34.4916640176722	13.956853696451	30.5189392429435	32.9350437980916	21.8893713888258	14.0594356145708	18.6533096355561	17.4306130559950	16.4186841614685	20.8132263507371	16.9153957306779
79	26.6606316897877	30.0216886551814	21.6848917870465	30.5403699083104	37.8461049748854	43.3729059421754	22.5790461258343	18.5209848247231	11.407588370534	12.8800883260636	11.6545136981808	25.8096456000947
80	28.2551955616236	40.4343324062615	34.1340437198169	38.3689386688286	38.3275645348836	46.1858113158373	21.4147340720722	18.5146557089557	20.36427043327	22.4984357131381	25.2480914484364	34.9242853667456
81	20.3499307629587	20.2185440093270	21.3772483099632	24.334905113083	28.0262339687141	18.0318112048269	15.2600323592133	7.70171096737926	13.4463488751545	13.1952362105813	16.9403805052235	16.5448853180281
82	14.1218460956692	17.4674249330825	19.8762453556726	20.8985550216029	19.5303390221347	25.0204572935328	7.3167938687086	27.1236874942239	8.77013602637935	18.1535995455995	24.6497955627923	13.4880356824620
83	30.576563454257	36.1438262328159	21.1330240471743	38.9198046006988	62.3933379318252	37.7176156421749	13.7911125103412	31.0150849310305	15.1779368002908	22.2688652959302	30.4363565997132	17.4235127494704
84	10.3938902348061	10.9556689474740	17.9900947433623	23.9758440987941	28.5740504889978	10.9465005029349	17.392990943925	13.5032937604447	9.6237436176461	9.69452313663228	16.4151964664388	13.8049206124998
85	30.2836520609687	48.6302302446805	25.4308639618377	25.8375469790778	64.1003166209568	45.9247528693444	17.4946861186723	24.4782594609190	25.9794226890722	24.3836373535968	27.177456363058	33.7434818860365
86	24.0698607058292	18.9184759377576	22.3619804772063	22.2982043108089	32.8143567145192	15.6137874043976	14.8079324807049	12.2964095015461	17.0591668907254	14.1617982561111	15.1332948039811	10.8183338802194
87	36.179367086217	43.6665815721898	42.7186752700851	35.3393431040477	53.1535696368954	37.5370482329074	19.2842303453697	26.170522874069	24.2688145524941	19.7595169412778	26.3710633126437	15.6782880799914
88	26.9715252710331	18.7570521400128	25.1595873945644	28.0994787078327	26.9256906950582	18.0020432154373	11.9065938427118	16.6303353558933	9.28038563442657	11.4926475498221	29.1278936725314	12.0320980086125
89	26.4074974602225	24.5549480628524	27.3551956940544	32.2001187265150	15.0096342232740	21.0235501424453	11.6047495867044	21.871433653039	17.7937941114496	11.8098984593870	25.7811417751013	8.7508713076867
90	21.0135150902408	36.7844145159384	29.8547902629127	28.358537413151	36.8133719421297	35.8514752839250	13.5412290957324	21.4142025089429	20.5139167068103	16.1917119939474	34.1651172129159	21.0965277755824
91	23.5905597322924	29.0313681721163	16.3221749073962	32.4753840653185	40.337377331606	35.5535912573024	12.9853836885763	14.6025656645775	19.0910850554143	16.3988860884364	19.789081184781	19.4948142554800
92	21.7567129454556	31.3455763904277	20.6637613877789	26.1947260730517	47.2289810059482	29.6906317107643	8.93746822085163	19.3716849300829	20.0279504344661	11.7672750968439	19.9950937384296	22.3667847058611
93	21.2109430136382	34.4582598771745	12.0585787024736	23.622990465698	37.8674192562141	20.278015062929	12.5607480306255	21.1429216788702	18.9744962234421	18.6346691972818	17.3443518038827	17.1838436849598
94	31.0081666591547	33.0395494359967	25.1200155265373	29.0199393468580	48.9871015718991	51.8144392682322	12.6662737205619	20.8414172462267	20.2906168501727	19.6279382029248	22.9018237222095	23.0966232815043
95	29.4348571848058	42.2298285013217	39.8621921651412	40.6399506178686	70.3642099842348	56.1803783477194	21.6863053290401	30.5802895937192	32.8525168098526	21.2151837070651	40.7461329836135	32.0508125750986
96	16.4721436733530	26.3420460312953	12.2801235812599	19.6936958428904	27.3000370489713	12.9917401634352	16.1697138227451	7.72307755661846	10.4813700319064	13.1635129226300	17.4799273685863	9.49891293930004
97	17.9518101369020	29.7448011565528	17.8765368284701	28.5015981803458	48.2376565883987	26.9240260942821	14.2740131816867	15.2861512366367	4.11956368947619	12.5775608822830	17.9577347573054	8.0721119682094
98	20.9691193400476	27.4225007649879	20.7422337938693	15.7801735808837	28.05920151716	18.8893167633655	14.411013294303	22.0849702492164	17.1121145178523	16.4506860905637	22.1851150810888	14.1935807977498
99	23.3625079173384	33.5279097478798	48.521234125200	34.1357497095317	45.2095152774333	45.7569138795238	19.4661363307483	20.5723791174575	25.3506661746116	16.7600501726220	39.7315408982179	14.8248877491114
100	18.2425357662819	20.7071679118371	20.2298942274280	23.7855236450416	42.3454218581196	27.779569770488	19.564275700927	18.3158821408396	10.8295093945580	16.6879959783765	21.4754434215629	19.6840639948585
101	16.6888487774604	20.6217470043781	6.07225442332055	17.7995215497528	14.4282467731862	28.2322257972447	9.10269863449217	18.0703750075105	15.9907065639850	17.3202731803736	20.385822594668	16.2286551824523
102	19.1214419089462	22.3990054826059	12.6084527264550	12.8088817813327	30.3974079345292	15.1101487807020	8.31024633478425	10.2812726283413	12.434561497326	13.0736501077617	12.6879183854491	14.8364439450814
103	16.0856074406777	19.7268950641457	15.3013000616085	30.9590423152074	37.3407536111658	1.96864121490499	10.1309936247432	6.66617980285236	10.7779801427080	17.3269934067401	10.8464706452362	18.7624778524410
104	19.1900631977991	9.66680718021015	1.85267994475248	21.3597097722271	27.3508495471696	6.65054626872789	3.42515262185406	12.1018537562564	2.45475408849919	12.1625730722375	10.5322109441758	2.63352553553888
105	28.6560180345045	46.5391355088181	28.9724892217304	33.8786209320273	46.2011076063765	31.2205277233437	20.5311514158601	23.1229885942195	17.2274755002929	22.6843048241453	32.4468322464141	24.9257936930502
106	18.8112324769266	22.4866926164563	22.4941090762715	19.6139709959016	39.5642140468663	29.1362978382301	7.73863557541992	18.0783099115847	11.9680133516987	17.4884552022514	22.0835680041131	22.7469947441469
107	23.0545563499165	32.8515913004110	11.9986263880031	28.6387422990969	21.3657669966149	20.0684597951250	23.0428654187294	16.6383842937912	1.55574176562680	22.3662831389725	19.0582190558956	15.8050402969847
108	11.9396627282660	10.4912273408495	5.53127915970076	19.6463932014729	18.1640448878659	20.9740285444825	10.8546910075423	4.21953398150819	0	13.8991043903962	15.6508078304008	0
109	18.2050788346772	39.0221095472236	25.0405472758281	36.3659533673004	38.104929029335	23.1934146969691	16.5017971692805	25.062475440747	19.3776550193462	21.2240935529999	22.9702793086898	20.6223946691055
110	27.3727778520632	34.3890821348958	22.9852220218763	30.9711725817709	39.7047852812277	32.629714554894	19.4273839007520	19.4104507797770	13.4264089979262	15.6675908158766	27.0807973549908	19.6851533359244
111	9.63785866902874	12.6013369373040	23.1855884902387	23.040282141961	19.6778790082685	26.5745996245162	5.18558572544089	16.4034658227195	14.0015126446351	12.1635788827485	23.8601224931473	14.9620017645207
112	21.3702494069095	13.2848519324054	14.0546183870452	21.7801671357116	28.5601236295536	25.4266951236212	18.9111682753012	16.3528542557387	6.39642237290878	8.65659813383835	23.3303397904613	16.4428078941280
113	29.5067361482962	45.3784571708415	30.9684362734722	32.207315035545	43.8437581930190	29.0839862238563	23.5788089298122	23.7725357613485	12.8057561205586	21.3469580453428	20.0580336813474	12.3456572098702
114	26.2128347587124	25.5873074832832	21.5085211950892	21.633940901947	23.2602594480182	31.5563589304847	6.94442943629081	13.1498894706398	17.3494863856148	16.9859258499162	21.2405168248911	13.0440900395275
115	18.0606281975767	36.7743557736883	31.186158691704	35.435646655701	52.6011206231641	41.3712499836374	17.6001441838788	29.4751498907740	20.3317302615463	19.1267106730472	31.2983459279951	28.0008573033478
116	20.8123839351398	31.2464951562359	12.0531101064161	26.7998294658142	23.4598524619928	29.0425852315676	15.7844830662695	22.5062197378525	14.2334805087898	16.4163452019924	20.2327762006426	12.606987632499
117	22.4302369963722	28.8369556019500	23.0755444007606	27.5344975056605	33.6576989623214	33.8724770199837	10.3026344470094	17.7474286817081	17.761656188575	18.3439534176042	26.3314047840480	19.7695929647984
118	14.2985744482660	26.9670824930969	6.76647976052681	25.2869414748017	20.632895865844	26.81770956975	15.3279543666509	14.6719558890162	11.4396240487358	7.94687712973722	11.3106861576251	18.8644737801058
119	20.9914333854722	35.6498848038839	27.0205878292010	25.0448249026423	60.078653149223	48.2087317835933	16.8225458049003	28.3931762408477	23.4722658986599	19.5244701064524	24.4359251616286	29.0742552042088
120	14.1415613199915	20.4552627552658	16.4660909411337	25.5352698909109	22.7619452019609	18.1561774783323	19.3407780536622	15.9477487672346	14.0246459919047	13.2765340939609	30.6769736994556	15.9728067009606
121	9.1584644476415	19.6784552329334	12.4628606286796	21.6075246516844	24.5246544126997	32.4551782321903	8.98911209537794	11.7588064603821	13.8493838944060	14.7447822679911	17.9830669931252	15.6009257605587
122	15.58264635805	20.1257331172756	28.3070844913630	19.8677685269165	38.5825942159729	32.0188597460106	10.6655828920940	14.0714816144765	13.0120701097807	17.6400641048873	15.0339403351968	14.4903836415058
123	22.6877779830128	26.8963443060659	17.5837723296881	26.078998219129	38.3465990242172	22.0988328864836	12.2811162212001	19.1653375927362	19.8338957449117	11.4956085410118	24.372843331883	19.8145695240406
124	13.7773788899387	24.0189704661656	19.3571600046357	23.7858384008403	28.5348910192817	36.3128540967398	15.9866878773053	25.0942098905217	17.5256847836705	17.8277612016892	30.5056268407418	21.7528397486730
125	25.6645264634715	43.4157895972032	33.9764788215242	31.7619908017382	45.2431957361765	48.5276427995302	17.9352904872643	24.6318629478171	22.8146730641015	19.6681765989677	25.1433420368599	31.7465680862283
126	10.8475955635058	20.9159990135078	18.6166733331952	19.0832758888409	27.2207211272264	27.1245506101543	12.4753026636694	12.3652449070616	12.3353713580549	15.1523790687225	18.9172107199072	11.0216009967063
127	15.4069262058258	18.7817795557259	14.2719287809937	18.4694655367670	26.7848191063224	18.4012975705294	7.79864979433791	15.5339650661811	4.85699592407866	13.2731648929654	19.0551800503486	11.8451913949555
128	14.6201016032467	30.7421644549046	30.1505042019550	23.8676140230038	32.2041738367645	31.6376767168041	15.1659428188654	17.6991111115955	6.38541707550931	15.987041717664	28.5270797939896	20.1236820615712
129	16.3300065339844	4.86334288383128	12.0632128910547	21.0105485773533	30.7908728652752	11.9112892594363	10.5607615222083	8.49967792497258	12.0950252469063	8.8840611954009	12.0077322930221	9.90190901293644
130	27.0929088934567	44.5464864850355	17.6261543566142	38.8516075681678	30.904493124171	28.6937483822522	18.9580495376085	20.0997081120618	8.54723454882522	16.9717198837949	24.4798256961783	21.9022549969238
131	7.84652290795143	35.6087121170356	29.7225588581008	20.7670576780545	29.7039029142649	33.5276259846432	12.4356105610484	17.7209021356639	18.0735898949972	9.17854099053113	25.1592137589322	18.3673370512657
132	20.7006017948017	18.1249303001720	28.5123490683516	23.6369796253854	22.3814720152056	29.3676819619642	13.1293412761867	25.8177410649127	13.1918082513109	21.6375182530968	16.0843568183858	24.6242957271280
133	23.8254304771611	41.3170058064193	28.196090313501	34.1880656091299	44.6075038728099	41.1069797391636	25.1610245675908	25.7178922850293	31.6912704413238	23.7615397542205	23.581685815675	24.5474317084869
134	27.6118802909559	26.1990857696773	31.9873667079795	28.6839034482605	50.0300891270414	52.2820502441242	14.5363200809173	28.4418067340952	13.5013608065705	16.4530900231434	34.7151700179034	26.0691097067311
135	20.3249046338945	28.4023345568232	12.5547167894005	21.7032770494739	25.8121332188751	20.4688110571066	19.4462148341982	23.1786434696738	11.7414016779373	13.6614360292160	29.3534127271463	18.3719224888431
136	23.1050273667119	30.2781051806883	22.5262312176155	32.1497201311736	27.4692995073456	42.4079418543231	7.40228133285797	17.2438789922961	16.5134094375396	17.2377141291226	22.7788682245329	22.9523718537329
137	17.7750228517914	32.2831137434711	13.8797324593581	24.9614975069383	25.9989649632463	25.1669120876283	19.0688587773627	18.3390470341442	15.9502631945253	15.0596493889222	20.1547289045824	26.4310913193302
138	20.3700218608361	22.6949206058762	25.0046292275141	15.2747984048252	36.2933077676561	21.5144580350999	18.0609301413527	20.7327164537969	10.09808229675	12.669611095628	20.3355429674845	6.98278261167
139	20.5293135852491	23.4543805987286	19.0015557130807	18.8354627664048	43.4007044319176	42.7589930815882	19.708974239177	19.3513384099266	14.0374888695874	11.6198954729354	21.2941547107753	9.06319843031947
140	16.2402716710416	24.3225572810165	32.0377859592114	32.3023594524124	43.11728098207	28.6698281089128	20.2706800911847	24.140655831296	16.3984561907508	13.5256252559446	23.3044583671669	28.04674890844
141	9.54900567986868	0.626882313696495	22.6937683114317	15.8689759322767	26.6147323006942	3.3674652567342	15.5703623868563	22.5791554899318	9.4210621279579	19.7751668648237	11.2494504348085	8.4859928019747
142	20.6670612155354	3.08718835083309	2.02569376495372	11.7520674793622	16.3445133186353	11.8632534538995	5.32812629774896	18.2600016852235	7.66281499492531	10.0223173210785	12.5791576629763	14.1220803085729
143	20.0245792690648	14.8564574484889	32.0754034948928	28.7301260958208	32.1527604985502	22.720080187652	15.7679228975988	12.6214903584373	9.99475158567852	21.0444494869876	21.8736689705215	12.7983312727117
144	21.2282807820391	20.8076251288227	25.7256412224811	27.95674006509	34.5692250076317	22.7882377811498	15.7997227602313	17.2570836049107	8.1121914431158	16.5570153005081	21.9944344110184	13.6845963209125
145	28.6019195174483	41.0178785822057	11.7849138456319	24.8627372992434	44.8408049020330	27.8679409311993	19.4462756109498	27.4815847498262	17.9830598185760	17.7237641636672	28.1630792359274	27.953184066651
146	31.5275475565212	41.0029248216447	23.4292518535758	39.023237178342	35.8994701391062	29.3656226367482	20.7528122249513	25.1936447204709	10.7582591465899	22.1869417559458	21.4439471619891	20.5120314149534
147	23.8236491105381	32.9095977652504	17.9653490708846	33.5190511867896	33.5643728654198	30.3108131039148	18.0787914585798	21.4178378841325	15.1128076023935	17.2537051321687	14.8947066938834	21.3167743547923
148	20.9386090206046	31.2651787162912	21.5776215862926	22.420558783137	38.736441954783	30.7570460454258	12.4285024661055	24.8627304975672	14.1936524884324	15.2746408369518	20.6982862242612	22.7781745474854
149	12.9357875253062	29.1072976529247	23.6670991321822	24.7083863758924	37.5646032961642	27.5629093873293	15.8157160067108	19.9882580059360	22.5301291804939	18.4996027143787	15.7267979754833	20.9235601976371
150	18.6000977271184	30.0259129834242	28.6359219931399	26.1018845927989	42.2343447888933	27.3558503855465	12.4264103082616	20.5319572049237	21.0759275591245	21.2503958307761	31.3104701392526	16.3229914511499
151	23.0720758643601	30.8610008860332	20.435278533208	26.3159680767044	31.1140973578584	7.686665316401	9.85924346781163	21.2485513326279	10.1405651364921	12.5902014500731	23.5916348757911	19.1326060486852
152	20.9319278247154	31.7031083221219	30.8073619540466	34.7194340617723	38.5861371020888	52.5294305313489	14.3182301096705	29.0807396676078	21.4296459185939	13.5344886321531	31.9131876714411	21.7816832894388
153	20.121762838176	15.2905245362797	27.5640119834308	25.1824521487679	24.1984382144474	26.7530451033734	12.7144855968330	12.7395352075585	13.6820114486008	15.4088895187856	19.0942647527779	12.9716486300913
154	29.2566345067378	25.9729562818379	19.8394923265593	21.9167151556291	33.5059220058409	20.9400241726450	15.5422984155411	13.9368535116147	23.1439578734455	18.3409912585022	16.4321473014767	12.7151685334449
155	22.4131033547511	13.9686858155172	16.1105232742948	7.01455091132429	29.8946598394339	16.5859684391297	5.67617792391569	14.6313239588762	8.54277667229178	4.06421941957869	24.2197547358333	2.19783986275581
156	10.6254368648878	21.8428867396024	0	23.8474974025715	23.9969969074831	28.2281334087334	13.7911121048145	14.1458799611646	6.33636518125575	10.0637040047854	29.3887623967059	14.3363338182959
157	28.1838692503962	44.5719039288689	30.1886817456396	39.6758836234496	61.2511408030637	38.4353585616104	20.4232007308921	19.5790793433774	19.9710928474456	22.2876798713816	37.9360142451424	24.5763340513024
158	18.4046408449423	24.2163953601833	16.4357292316596	23.2642523629672	17.4844461110301	27.9611611881935	8.08505276806344	17.5378214573588	15.8265699541661	10.9658012175893	16.2132176860921	9.4455071761607
159	15.7944860023067	29.6875822818515	26.7415450725025	28.5788149571263	37.7398481061121	28.802622637355	14.217190262149	25.6694230646938	23.5603396737625	24.3832373960279	29.0205107668728	31.0163858521388
160	16.1633801146942	29.8826917862071	16.1693789404744	22.0915009577088	26.5797115758334	14.2314670950270	13.8857794739230	24.9976961495433	6.71077866999214	10.6104676834040	15.5385024076059	12.2366720163461
161	12.7567975742935	18.6107128973124	10.9512824975308	10.9495043927143	23.5369300631981	13.4505776196084	7.87966608997897	13.3397453314751	7.21747634334394	14.7998048601402	16.1080171380882	18.2921998576955
162	16.8855001587759	20.449680779074	13.9036510525267	23.0926215840925	39.4294653418459	25.1669366134472	12.858723939549	21.0418984179713	3.78315316596688	13.9860611301442	19.3547558685368	9.26842795943294
163	15.1827093613658	22.1935575716927	16.8137533870712	29.7050710780405	28.0518219753598	9.63359883797645	12.2160306173578	10.0183655809232	13.4384496947553	19.2465522231382	12.4838054458238	10.7419858372634
164	11.5711286864698	16.8614120125427	16.2743298164732	12.7827145292356	20.1909327408183	22.1230205439098	15.0948793262731	12.2670059289228	10.1414661608676	9.73586434663865	12.1512095158244	10.3242994424691
165	27.4176255936886	40.1660267333725	21.5462222756763	39.5545857044497	43.1615954336781	27.2517194636317	17.7160517539832	21.8088278462737	19.0377270382663	25.2744106123493	38.6048356990957	28.6232971749731
166	17.2613257381829	30.8276711829272	21.1525371075868	27.4195272407662	45.387185552408	18.4617435930533	14.0857471914144	20.8752277473384	15.8318064411744	10.6190901323384	19.8894267531455	12.1325439668886
167	28.6683512681065	17.8084458967349	20.6907523022671	29.3276017302358	46.644434033167	30.839261449149	16.0178175410820	20.2786128497576	17.7909809475321	18.9791340450262	20.5833941041196	22.8327774709904
168	15.6355981896385	9.89258933186484	9.11249306247064	16.8136409928576	7.41209663148409	8.3495337374323	14.4107727637024	4.96825584315703	0.884900522552129	10.6534013156372	10.9644402043340	9.45687945694792
169	27.7507382063348	34.5021553611714	23.8489614441459	27.9936394750534	49.096050282396	44.8572253120763	16.6233993531616	19.9028568764027	18.1658149082169	18.6054238971465	16.3027510997614	17.5456465605035
170	23.5003627637592	36.7658722682416	28.2216892141847	31.1004779903323	47.5905286883346	39.6749496308889	16.8202635714954	22.0319909507439	20.0973854594648	22.0986414512734	27.4050825019140	18.2558266275028
171	15.8147527673230	22.6439836573749	30.8946430461049	20.5855055833216	40.6961131253203	34.4541913896492	13.3374972557434	16.5541809754171	17.4401112592891	16.0084539676311	29.4881190726509	17.5089431993256
172	27.3327200990704	28.8677609442693	14.2362297599894	22.1270402272324	29.354831833268	33.4609849889737	16.6430779902389	22.3488553886562	14.6028228133979	18.6645165723062	31.0382479149015	15.5682495214347
173	20.4074509706640	28.1597532854618	18.2275510576175	19.6356467377002	45.0887502280563	32.4519419105442	17.4491713119195	21.1954714688923	17.1328634950818	7.90019568288583	23.7701229331709	19.5580816379395
174	16.9063378752967	13.6545533707535	12.9332604391048	18.5969128738844	29.4824055136391	19.2991218524799	6.15336307140318	16.2543221630271	9.27111440038165	14.6074614246205	11.3669320715494	4.69410373864797
175	6.96565964740529	17.1837581542904	25.672700573326	17.8861327881089	27.0939008878104	20.4553176132956	8.01114870025784	12.0163610662868	16.9657890645451	17.1936606520271	20.8533638822286	15.3236226070954
176	32.2513488123171	17.4180045267514	22.9398709799946	34.6533126987911	45.1464926563706	20.3929575038505	19.0226220161010	20.0022740329550	14.4063595113867	15.2766185791426	29.6489401006819	7.05200278916329
177	24.2380832350491	23.8508810163234	30.9262210809691	16.4535004392635	34.5060361221012	35.9128028631059	12.9961356069120	18.6534129462019	16.0950380720201	15.4403515407762	17.5083444321034	25.0889107122796
178	25.789133824491	37.2889108941176	31.8463860496042	39.0793430929889	49.0328157528242	37.799146931441	20.0893351694123	30.7997704813013	15.6221833651981	22.2326968444865	21.0916523561086	28.3548021725777
179	8.51207157271507	28.5927219279279	13.7269799606562	16.4018820024768	29.1374292074756	21.0191008774222	8.5686070599512	15.0972056103680	11.7729445107375	10.7468924116505	25.9154294004336	14.5194728081417
180	19.1044628538106	7.17135138296109	16.8806474507276	16.562641320446	24.3004514334599	12.0495111126997	14.3681546548697	9.5948641884702	11.126986188249	4.94716155142414	19.7473826339678	6.57465929941816
181	23.3730692426018	33.0967189601302	31.9169034434907	34.2129541142298	54.0872858324407	44.3684864384609	19.3354871144205	23.5392564629802	28.8575379450434	23.4916006735871	18.5141931711529	24.4239897183756
182	19.2971582788602	26.9635177864163	5.95295004657663	10.8483875779487	30.9260502773415	12.3235167908648	15.9194429219760	10.3318535609668	17.3531154791055	11.7862497366035	17.7466693057266	19.4144533047763
183	19.7915717385004	26.0646017650140	16.4834288006246	28.3394965301707	35.0865347295935	35.9972150509592	17.1929971354244	23.9991831970223	10.8274754988357	11.6234562829667	19.9740133499302	12.5798916694736
184	5.41510396014974	1.75648927010235	11.6553625798321	15.5188549194019	15.8538947809238	0	4.08333718175128	4.51969106689446	13.0985345227759	8.74331778848464	11.2201722326883	13.8262526884855
185	21.6229434656566	24.9168487729783	14.5498026848340	20.6100643002738	19.1609116713515	11.3281985354086	13.5585264965038	20.4274069373797	12.3053142739087	18.6578333927054	12.8120451251206	10.7840093270346
186	24.8730894383172	10.8339169950568	10.0411755746822	18.957422772193	27.1525668576453	19.7420308565621	9.8643116901583	13.0888468072894	18.6692361575536	13.0568522707714	22.0784553735934	6.94577269161073
187	25.0397120614269	21.4480941879656	16.9883874985816	19.5943891803714	35.7191311358534	20.413285229675	17.7986767981336	12.1969422682327	22.2285838436253	22.0270920642529	23.3203434044902	14.3766027218088
188	18.9198241174022	23.3315517111846	15.2913406373902	22.7746880155425	25.6431942746638	0	11.3273747633103	12.1169433819764	6.28128815630199	15.4035412699093	12.0144678338897	4.97772274143384
189	11.3119851076259	18.0659737553686	21.4027883536825	32.2493144815319	42.9629440703332	40.8540505796641	10.1314215729189	19.1325271078227	12.7358699423257	18.8686000652860	19.5437310140553	18.3995217238093
190	22.0004534551472	24.1481542812983	19.2210910214391	36.8823060628629	27.943302919922	12.4156451840339	17.6752555198325	24.2880078059070	7.49709571319688	20.5125436091214	19.1889918998962	17.0508566558451
191	16.0742647543133	39.8351047497665	24.6029115321845	33.9669621292732	47.7839712614278	31.4499100540429	20.8547691182610	17.7288815437266	14.9855709723492	16.6921747468615	18.4871290258670	29.4563581507834
192	33.2997246756706	49.4829780019705	33.2827501106231	51.9519167270827	51.7431133830181	41.7268046797896	27.4613215425418	34.1231484617601	25.8896283721051	23.8241021473484	36.5204873933799	21.4444850253702
193	18.7691336470661	23.0623126592964	20.593864303192	15.5510144678606	38.1362549018061	20.2150477277254	13.0856587984525	19.9710390862365	15.2473476317238	7.11828395789404	20.2179866580603	26.8979891925805
194	16.1450859472867	29.8377088620268	19.5688931881377	14.3044091432884	27.4082503037367	37.3345109324842	15.0198434257518	16.0659434677905	15.2740936930339	16.2252306452650	23.8507874818637	21.9104309786786
195	20.9053627500395	26.8504014261887	23.9546494895953	30.032184625017	28.1123963638848	20.0737848366332	19.594697903189	17.9578353736961	9.92044949960629	18.1492743456098	24.5496624327119	14.4772244905465
196	17.4479831133048	18.3225418393674	18.3555062494398	29.7391726942771	24.9429854535846	19.951429978998	10.8825993890010	11.8041240482321	19.6769273668754	9.92388609250768	24.0255195062764	17.6698523168461
197	35.3993687131021	24.9135062163173	17.1418512550807	35.2754777717393	46.4768788633413	32.1004904446406	21.0227552377320	23.4877719498238	18.3166211425616	21.3897982901826	26.3157172314845	20.9893651318609
198	12.1619247412850	5.28717346827814	12.3944136264729	18.4603904497308	18.4271895373228	14.8129643277214	6.66443011286891	8.209173552675	6.44220472704986	8.31773378459604	9.72111730065081	7.48922867570659
199	29.5035984391434	46.0506628750867	41.4958397206028	50.4994148955852	54.0342668217939	60.5827529725951	14.4965215684405	24.5436517290206	27.3935236526592	24.1445791775797	32.4133567855764	27.4677098095182
200	23.7914858110017	30.8739038794388	11.9069495301895	12.0663955469213	43.7368225998803	32.411614580423	11.3084199755262	14.9757541241205	18.3347648974730	17.4058369597052	23.2559163539861	15.2460371796046
