# Supplementary material for: Simulated data from a genotype-to-phenotype crop growth model for pepper
Source: Data Brief. 2021 May 11;36:107119. doi: 10.1016/j.dib.2021.107119 (PMC8165395; doi:10.1016/j.dib.2021.107119)
Supplement: Supplementary file 1 [file mmc1.zip › Full 100 GxE datasets/100 -- h2 = 0.5/1495924834 200 0.64 0.48 0.64 0.95 0.8 11 GxEyield.csv]

	NL1-15	NL1-20	NL1-25	NL5-15	NL5-20	NL5-25	SP1-15	SP1-20	SP1-25	SP5-15	SP5-20	SP5-25
1	24.7828303401377	35.0062146113405	24.3988201039221	30.7943999873112	48.7093999386205	38.7327553232151	17.0901280124263	25.2537945599042	13.2534218018269	18.2788262103749	30.5489099543206	14.9397736405118
2	3.20316700667715	14.7916384469497	11.4134564591451	15.3636424289205	21.2311149734532	19.2737493335241	7.67287924391427	11.2728344165910	6.98501609329446	9.4377485154384	13.0692230252059	10.6584540310226
3	29.7146136878295	56.661063273257	26.9370605808497	44.3325402356988	40.3353952447969	45.9253530222185	19.7969989694643	27.2545732855990	21.5111854801455	15.8882053703989	29.3723432651875	22.9743858626014
4	16.1038455454098	14.7759950177980	13.1769163637853	18.1916610549907	16.6371884530888	27.2263845531450	15.8143827875912	14.4809749848367	20.2247579047829	11.2607232731446	14.5341839799976	21.6716117393621
5	39.1470661564936	31.7560243003777	25.8799864926862	25.6178909807383	29.5092264611814	38.9923616478582	20.4322577823016	23.4340561380939	21.3507952092074	22.8428559908264	23.9372031527612	19.3738442060816
6	11.6724464604690	35.2814069014965	24.0207227979911	28.2800435469832	39.9319655016583	21.8828696639479	18.6148699572349	13.9660349620792	7.3586098631895	17.5719724697583	22.1185392065885	16.1806903575993
7	17.5992837409450	40.5492609566834	15.2560007279016	32.7508292600492	29.7554689149591	15.4163792809205	14.3041677559655	19.8370051574029	15.9510366577028	24.9477199012729	25.0634100200118	20.8550694714142
8	25.7938478287785	38.2990119430968	17.2645176621700	23.5262197988933	35.6329065601362	33.0720179300130	24.1700048371384	28.5688478836957	17.1649915166522	22.5782266371153	30.1360444026489	26.1249970159105
9	23.6903073237674	35.3622089432708	16.6767521660080	30.6260122610005	19.2299475110988	25.2158392084704	18.5935748298006	22.1284937635321	14.7400367964966	16.4073578220775	24.5125148373892	18.3287542521064
10	22.0002369940198	34.4225244303942	33.5815186209271	28.9595246461587	45.1677232421936	36.1310879571816	18.3005146509249	21.5750586235121	21.7068243244299	28.1174315277368	38.2397302588372	26.8154847943730
11	22.4556938953003	32.1648331420677	12.7312512399603	31.6516173703706	37.6302321384477	10.6238959827610	13.6084293397302	19.6933734154204	9.46475241988092	15.3390335043042	23.5593143387695	12.2537487586191
12	17.9460388015341	21.5593372349150	11.5080415945451	13.7686328517517	40.8345799001073	15.4741062127213	8.79480811181356	16.689345013325	14.1827541622958	11.5198123589651	25.7548410346586	7.31745437113272
13	12.4891790017065	24.9551692874627	18.1947571390992	25.4930261874774	39.7255032431181	42.3543831205479	10.1077872237031	16.854678503645	14.3185963972517	13.6260331458993	14.9717144189008	24.4657280187925
14	16.1942478111047	31.554455453622	24.9655055951439	21.422365271171	34.1499002528368	23.4145756206573	16.9750162768792	21.1062972819783	23.508737249984	22.966069750296	15.4945422170771	12.6363148986872
15	27.4760323866905	25.8804790038206	25.9154420242620	21.0791219537835	42.4616172597798	37.2107260204665	18.7375228342199	21.6435534521406	18.1677423457821	23.4874383343868	26.8867226376845	23.3007471970440
16	23.8365228105101	22.9906249515199	13.1726003357061	27.4111554394337	33.9559045459628	37.5615574100237	20.0581942032	12.1072983879953	15.5757452303849	19.5888467179144	22.7452078776888	20.4774605928241
17	14.0872028271229	18.4678918566525	18.5094469062951	20.2755503459283	19.8395076517313	5.70552394799267	14.854967436411	10.4526865831855	18.4928077885672	11.3536460725668	19.1458661547845	14.6127855140344
18	18.0818846572362	28.055105400827	11.5204684401937	19.0743384280216	39.078663825214	10.9463773013491	11.8925157605152	21.0295888670145	23.8037058787339	13.9055248439573	19.5803641535350	18.5932966359699
19	25.5144374839962	8.32527182855585	27.8561774095424	20.2558433919959	14.2412449806465	22.4377884034563	8.11608699956834	20.003448936396	6.74797784154072	2.84506401519065	12.5202389732418	2.69806647899044
20	24.7160414705607	24.0367490032460	15.8504913024419	23.6335299607169	28.7383322702293	23.8214899513993	15.1920626759484	20.3451693526698	13.1332131544685	20.3029470199978	27.6961727233759	17.4750394036052
21	17.3672605355084	14.3263020098372	13.1287590583786	20.7935697932305	40.2073001067893	33.5102490821076	10.9804306387787	25.6758557953387	15.1598120892622	11.7329304878602	24.0393151609178	21.5135674913184
22	20.4782778681229	36.5613796816083	13.0102918536288	21.9789718774355	28.8370895418716	33.0055653209691	14.8542152567043	22.2945421542158	14.3697973472742	5.16289066498292	20.2503857240540	19.9204365972738
23	23.9267782050612	27.5893384628727	16.1009878497761	27.5112635214221	42.7865045864752	26.6072893963683	12.3358478979586	18.1134986079773	11.2988610164768	11.3596313649766	33.8088690048953	17.4540828313461
24	24.7648035035420	28.7737393101022	32.36043737279	31.5956697726541	42.3434649240573	31.8749882661507	15.2486586836243	16.3930580246227	20.2932110534349	13.1037586062336	17.2580250500564	10.5022505567409
25	22.8293410128451	46.3526596885661	39.6525721062355	21.8145385449830	41.5889212241469	24.2025153866374	19.1867189155068	28.6534074707683	14.1448457928773	20.4289316246515	35.728498086444	20.9780849106642
26	15.5942763509517	19.0939072996318	0	16.2163491879936	29.3601509428702	0	12.0924803195358	4.52352557681252	7.12993599218852	13.3466150255730	12.7618737417677	12.3458482236048
27	16.024811657162	17.6685617106734	6.79599139679618	16.8316259593144	29.0398764265515	16.9941502572996	13.4005027578533	7.74732739320781	8.15877071872029	10.1463413487373	13.4614587661304	16.7394338674079
28	32.0140450469238	27.2546486028261	25.3574169591673	26.0325582116002	36.2425909243228	14.2884162089177	15.2008603368869	18.0943548152014	17.2720991147515	18.3819877381254	27.2199527035894	22.310015942364
29	13.0372182406064	13.9724904239165	25.108498586603	16.2880941776967	21.0380878754123	20.6119450292900	13.5622465434753	23.8398696859898	20.8889216452063	10.5454119642775	26.6174144970917	13.5652796324221
30	13.5642789867090	18.7808238027753	16.6569062424444	16.1788759572956	21.1245227738553	8.60756191608558	12.4537060888215	9.40591980899505	1.02627611530611	13.0597996212871	9.5487053000297	12.5094684853053
31	30.6130635455387	41.1014856146125	29.9621103233279	37.7511061720608	45.8513760100366	46.9067641677526	18.0280324158338	21.4174143069668	22.9715638076306	17.3396137180817	38.2854625987170	27.7192869199741
32	10.0445007624069	2.13917643890054	25.183941294553	16.5023468705720	15.914879848634	0	1.32513395585809	14.1090397598415	7.82497904782032	6.18162938403611	9.64834764955833	12.1320864793283
33	11.9884218476848	19.7143883533335	18.5750743847135	10.6061111801338	22.0551451494726	30.53076634861	14.4523352486033	10.5893163083601	16.6547279245384	15.1829816271542	5.91785143031526	14.6904367966455
34	25.6191900262086	29.8162152891578	17.9398911278187	14.1525885923805	47.9053109890822	42.271342158496	15.3644287305451	23.1968720271550	16.3981902342134	18.1881238149281	29.1088289481903	20.3662523223039
35	12.0690621009268	28.8405360372701	19.5448606642601	16.2970912919293	27.1277480760595	30.9608692252906	11.1558453783623	13.2335893708167	8.27007998109236	18.3129091951604	18.2209362554852	9.62713267178873
36	18.7355533577338	5.56008615536603	0.931670787705317	21.6732028650309	13.1586296109613	29.5828786824379	9.09804632365499	12.0834232290624	3.04460337239005	12.2773347019495	4.52905423243357	7.5675686289605
37	22.6184307307173	32.9527212721259	18.1838949863026	21.7578604071649	33.7377002729786	27.4565686984159	18.4568753714428	11.9298480838307	15.1810241799919	21.498486667245	27.6333431727139	19.2200396531950
38	12.5121135411404	21.0668276533141	23.7828007360278	31.1739542669118	19.2755824037767	25.1953567073501	11.2656916147577	20.5168532123908	14.2838963069127	11.7199459342685	22.1802402879894	13.481506172362
39	14.6853527589074	33.0245706352573	24.8438557541909	18.6322306454013	36.7976143963500	35.3606820842448	12.611337754218	17.2890076227709	14.1621491551954	15.5576211094273	20.0586765256253	11.0931798929026
40	14.9066071448834	1.63889415838183	14.2085915732501	16.3051867186172	28.4712180918139	21.8331225258125	8.3619067691914	12.4266941730314	16.4505244966005	8.208729117517	12.7802992994958	7.3815795309093
41	17.1398840630455	19.8552082306980	22.7891163320559	28.4251915036463	26.261784344358	27.5201774848838	11.5961629552016	12.4458652841976	18.8836647090563	11.4418201385275	20.0249898660866	16.2348089047319
42	21.2928067315222	27.8525818662708	20.2582676351334	30.9797226545657	26.8444756210598	24.2679297062836	15.7879620911707	23.2438861495519	16.3308319387273	3.82294379410359	16.7604068181059	8.4047190162381
43	18.1332581505489	29.3607000159393	18.4293724199547	22.7633649451065	41.3576864509256	28.8134988919954	16.8396541803039	18.1544647297364	8.97699299584822	14.3357313066790	16.4962659971993	0
44	18.3730726035448	15.9921753912377	18.2159831305663	30.2740939474655	36.1476926159147	31.6318460738726	11.1901276097434	7.96743397201123	17.6138328628961	15.2546737346785	19.9913754132937	13.2189872924228
45	13.9570154676909	18.5348534366309	15.7526760501464	16.5081087540725	30.0836553202922	35.3898282377426	14.3004171464858	20.5473960846445	12.6281481964902	12.1836127557988	11.0636445661810	15.8592865710337
46	30.1888623414311	20.2572444854068	9.32316778081276	30.7308328284959	54.6526309530425	39.0737170929186	17.6035705031776	22.2906197985649	17.2612486868691	9.37047915733985	27.6805932121014	20.1809626173118
47	20.6766748478327	21.9054523749375	20.4415772356489	1.51853759504251	27.4044647916752	16.0335605235832	7.72332948841371	7.03786423309378	10.7035807599342	18.0498138315596	12.6315980914626	12.1359346323084
48	16.9277232908744	16.6502122169851	8.92784510545424	13.2820421423693	1.25395209777197	19.6548587706765	10.4240645929146	11.7298387839225	7.28714152006885	8.37938935916545	19.7581911610502	14.9253857658993
49	31.4234635234330	38.7299229460452	29.8917504143812	25.2312540845934	38.9153295355733	25.9531297928736	15.3922625218888	23.5737822478982	18.2756767925009	15.8036443846886	17.1159114400657	19.0004231212193
50	8.5906113730279	18.0462718604698	19.1454645222246	26.4038889961867	20.7506946840009	18.4055148957933	12.7655974746667	8.16753708652672	10.0277764352118	5.80353579068865	22.0918816393106	19.7394301196722
51	20.8725832554421	20.9332243723943	30.3161232467373	19.0768760732930	34.9330480606007	23.9029761423779	11.6576707198177	16.0084886442029	3.54338058896448	16.3584031266351	27.9195477028411	14.0366824415769
52	22.7386423148397	22.8515902764025	14.5116592940854	22.2704045014316	41.5431208058933	21.8974075604286	12.7640398178216	17.9513790825515	7.70040285678969	12.3509886446349	11.5042660114817	23.6108590773828
53	16.3467037556023	23.3831542951122	17.4189628864736	26.0497909100604	21.2211672261547	26.5815785092913	13.9718855561518	12.7347356649458	9.17309631087386	7.81240571869762	25.8405576146854	12.2516277520091
54	20.5007157087299	25.067093592348	19.723858671518	18.8856002342525	19.4229559812920	17.3594844372562	10.2784811308104	10.4191639409363	11.4027371065435	6.02114166712908	19.6933974723372	20.3462640870184
55	21.4960005522078	24.8022900445973	10.3047506392286	21.0800485045773	29.2614993050106	3.09749396259625	11.8768476541270	10.5257669322261	11.1112221954102	20.4968584880860	19.2333050164019	14.4249012775902
56	30.7904686925329	37.5872798774064	12.7148168911034	33.9751976548710	44.5373765803562	27.7277956628314	17.7338293020809	21.7509340569897	19.4841646077724	17.531743170557	34.4075803466916	19.9429081023924
57	19.1006794939092	34.1402825710102	24.9042814530604	18.8083062634604	23.9100156762051	24.0163714084152	19.1571518570756	11.4636148955251	5.574870868648	13.6896529275717	23.4801644364955	18.0868875161228
58	19.8536560224447	32.4600977608306	13.6645104601123	25.2709583702984	36.8105617065259	18.3197168193481	6.00581471077513	20.5777949056335	11.0673550181066	25.6751255040489	23.1108012685884	24.9413311546550
59	23.4073334260594	26.1699656201911	35.5070125310227	20.7216055532882	42.9890512922062	39.0766906328143	16.2440084082435	23.1046365570416	19.3767044742720	21.1514648142964	15.6412984391028	22.7665778437313
60	21.1585159328675	24.2606115809017	18.2595953879818	21.8566050605808	40.7183224648395	23.7371473713472	14.5996297271298	18.5839110635867	12.7945673122641	17.6038283455194	24.1258554903444	10.6888584362578
61	16.7761157417416	21.3478423382494	21.8232667578906	25.2073077437402	35.2499825084370	33.7909977045989	8.28330395642598	27.6910074278455	17.3419405595948	15.5753132427297	20.3602189967331	17.8333341169894
62	28.8990091818939	42.9110858167841	20.1861636355564	36.465353518086	49.4092633345029	32.7121012796135	17.8523445710924	32.1339900060152	19.6594887164093	21.5038156628619	27.1977114753493	21.7460017216147
63	13.0302465246049	22.0183569812607	17.6348715521345	22.3378180040719	45.1978170405057	34.3246063797622	6.91505386541893	14.4298406878444	15.757945880631	6.34622860109063	39.2171561213236	19.4219288207348
64	22.2125919092424	34.0705347186041	18.6811438862252	28.0330129010471	42.8433834118586	34.7666368594178	15.4097308527382	17.1231897527301	22.2009450170370	20.6291535699984	25.5098232296493	27.485617483306
65	29.3690061004514	36.4855909813131	11.8611553713307	40.3528397321935	46.5980324213442	35.561650262007	20.3494796186676	24.0297093221980	17.1876575604547	24.493811741391	31.5017159273307	19.1083354386140
66	21.9628222749086	23.8740811234437	23.4053577238914	35.2772112187857	37.4530380253283	39.0300307949321	15.7766552595839	24.1060173370087	14.2433705770619	10.4648766150029	22.9625648826987	19.8816836021412
67	12.1893472031530	15.1684019649449	28.1954195657226	17.2076262749246	34.8069986803865	16.2826485757637	2.62259992535966	19.5167518687681	12.4206018670543	13.9281507392012	18.3740599133659	16.5951957963181
68	15.5431339908977	9.18775144559485	16.1307307845053	28.2001421702345	7.04380814719123	12.9909730659598	13.5095318923239	9.81771059271392	4.7537229687319	8.88259002732141	3.67175522318996	7.45171981006427
69	9.38906863040068	41.7734224050265	16.1688341280514	18.1451522484577	35.7455926512421	24.7419598573532	13.2267950197927	23.51791671416	21.0817739046870	7.61429250817966	19.1994884701095	20.1506130655273
70	29.7939550853576	55.2668072328456	20.1359151187842	40.7831780516585	48.4802216387103	40.9616679678789	17.7432484097437	23.9049285056744	18.2518545993566	25.1225119157500	24.5617118694926	17.3150017837567
71	11.8741263987747	34.9064121466079	35.5418862000264	25.4555495769932	36.5511763469243	22.3416745132562	11.4360870376936	22.3218376419769	19.3010719916872	15.8245914909985	26.8312271393041	24.9844728556986
72	27.8422641841428	34.6047213359362	27.3705391276496	17.0532644326173	35.4636100428201	37.7887749799818	13.5718394271456	17.8851889295904	18.7860409251090	15.3308330358991	24.2271650798744	25.3235577820861
73	27.4782770670180	38.0587513146022	36.2096974659742	37.9234318832617	47.2283185717714	31.4528377640593	16.4357336004585	26.3029259915369	16.1765746723866	21.7371373267161	19.5560991814809	21.2897822088398
74	20.4447807380128	47.0526980963033	36.2074387893747	25.8611071092375	60.3342341417284	42.7063438053233	15.9428383783350	28.4559267223409	20.0200309528870	19.1713413204166	33.0060164085821	26.5347389841818
75	19.9535172281771	33.0177043581822	17.099116168465	23.9521394162700	37.1604031724717	12.1603571374417	17.7692251383126	21.8817151859831	8.58711202408988	14.9854431366737	27.7866421223757	20.5919554482161
76	15.4740873371173	26.6773152057971	25.5000201020285	17.3545359249895	28.7338766460517	27.7229341908203	13.2687595404225	17.6446838704115	13.7863485830786	15.3712106483356	19.3012449188329	13.6421533528265
77	18.6191331312672	31.1024357103917	17.9718774478841	28.3443924809699	29.1942307449166	20.1860362622581	17.3198882653919	14.5729188471409	9.51689329139823	19.8963381242869	25.5372966343331	14.7858327543452
78	14.8018797652432	19.3709411140698	24.4404696514799	25.5292726491427	27.4415563461913	15.9745104396624	12.8830106171521	19.1831562101092	16.1503637761557	11.9385788476819	17.4955105468415	20.7145499142828
79	15.1840543124055	20.9573766462166	24.8989967649733	4.80617283185306	21.3607833281117	21.7730408631756	12.2657631363523	11.3572633897895	12.2200746337547	11.3138905390423	33.8546096306054	14.6839290878007
80	19.8199920836414	15.3089921919466	17.4086869974062	23.1809550758382	27.2274468886341	34.4177346023256	12.8251212076132	8.95076317384112	14.954765706062	15.5224736012037	27.3763005301941	14.4146640131128
81	13.0141970748349	16.6032926570813	14.5547399651883	20.3348908296556	10.8863342787977	27.4235744712034	8.714997081789	21.9617072055208	9.06854508703167	13.7781902088458	20.9934790633988	12.7278259215188
82	27.1015752883558	33.4850771614999	27.2705877646654	25.8741590913877	40.0558519491736	41.4352404075971	18.2939371791339	16.7047662073164	17.0750363129758	11.2823663407408	21.6980551006143	15.036012467372
83	32.194815997075	41.8397757289762	47.6744065584115	25.6725273804416	55.3393210337481	56.0780058496248	15.1826799900771	33.3623449021642	27.6967356490634	21.5434685171484	27.0692011563153	23.3873962134925
84	30.1598642180469	39.0640517371647	35.0463243521957	41.5395696492779	66.9735900133142	43.9414173840086	16.6062070885541	23.4689595742722	20.6888115642078	22.1802224447205	28.8965513792596	25.7176677376835
85	11.8163425380380	21.0848741392278	8.91844212043028	31.577231378349	28.9921801061092	16.8301584070711	15.515343746283	10.4031049339901	6.28133991828756	16.4106451211811	19.2444954418416	12.5658564244706
86	18.2178271103516	11.6229336890734	4.30333349621333	22.2216281013503	35.0935597221235	6.75711085086599	10.8980383958688	10.4350350828602	14.1949491476806	18.1748485236663	16.2537694384164	11.2790562474882
87	20.4030875349542	37.1536381798873	22.0989303817474	27.4923742644387	36.4858933116454	36.8733334980778	16.3142365679932	28.6032258852717	13.6772580569169	19.2164479325197	29.9384037028278	13.5796698800275
88	8.680912362357	12.4108513574805	11.5060594513316	13.4232023848410	11.7471863263063	0	11.3479195219944	15.9129305948499	6.5575666092672	11.5520305577294	8.17390931319678	0
89	26.7741998981145	22.6168991825955	17.7321291030142	29.7142128002858	25.7878598368125	37.6563769915458	14.9533204573626	21.6064760558815	15.2535107163124	20.5602342664606	20.9282976481177	15.7486460946709
90	14.4174146002231	18.8229104860740	15.7080564070297	26.2897889959381	32.6969207591499	23.0082910528076	9.93097424668327	15.4791090333442	11.6723587479354	9.26651123725986	19.9142879221426	5.21443346249531
91	19.7736343864378	23.8746469296459	24.0515150043762	24.1854642522087	30.1429432463310	33.8167448416949	15.973299298491	15.3097843058897	15.0905961115451	15.2665722325619	23.5537188955005	16.1402633164771
92	20.5151992549821	26.0808354654238	17.6513110092628	25.9275146661713	42.4555866213895	24.9359009225781	10.8162476066559	21.6118376484208	14.7405465184521	15.7806095615787	16.1550503360322	11.3838180990715
93	23.2459446424113	31.9684753366231	18.5125656954585	36.2869469486661	31.8008612142475	23.9680470109031	20.4834027548299	25.8154208937355	16.8288533683891	22.5195198036289	19.7769373136521	23.6720853371652
94	38.8781339763335	37.4911983139741	22.0429673998584	26.4446391164915	31.3695074879823	39.799750380286	16.4649411413699	24.9224057600651	13.7822025685289	17.4435621497966	27.2990596921233	12.9146447695797
95	13.1713429728176	24.3160907204404	28.5914761314057	15.4872875333411	33.4997579218796	18.3630866767586	7.5018605691657	20.3406500793105	17.5900483184373	8.88242894438803	22.7124677637508	15.1125569611371
96	14.7581441706378	14.5509578792080	24.2472967803722	25.8968059626081	29.5196532891756	23.8056397308761	10.7271783082462	14.0927276732553	13.0318130995965	0.905216504281684	16.0198852287586	22.4945909256412
97	22.5325043600650	19.63778943556	22.6370970409166	26.3163976489259	25.0296409528812	27.4398134742653	14.2684738269126	15.6660385269317	14.2967052697789	23.4409837802434	18.0919303993883	13.4141798760954
98	35.6898830780794	35.3021790385056	33.6899506799778	27.7163443250880	50.3092053970248	30.6120691182042	18.7272004790270	24.6703586657719	16.8295042422006	18.2046836324333	37.2127781191663	14.2820830907067
99	26.078045591541	35.9689205917090	20.6710270549844	31.5281923400105	54.9292659030727	42.7355314408907	17.1669812719417	28.0402175003956	18.1495448528539	14.9361785636795	30.8232311120573	19.6666855712884
100	17.524456487107	20.4256564073134	21.2732118299242	17.4049092120944	26.930871960599	27.1952116204861	7.19901693770716	7.00863148336738	22.0603473845069	13.5641661263167	15.5974642209311	15.5614611341920
101	22.0621189488229	32.8435776511850	21.704834732408	34.0570968788943	35.5489759206716	15.7791969717147	16.3325218431008	16.1320789267765	5.53965694494434	13.8568536246141	30.9600845725968	12.2006327963707
102	32.9147447581173	49.5930025092914	14.0246606783816	48.8258950139402	57.3569883621079	31.4357674896336	25.4342639920016	23.3346050823805	26.9072419074495	33.5544399495592	30.2361691491490	21.2085579635558
103	16.0784120947720	9.40074991280992	9.2263784054746	18.9478620404373	27.5648089555883	20.6547210418649	5.69796563590516	23.1953167059566	19.1763880423519	9.46987319643014	13.8976835033314	17.6669266657982
104	22.7351909488366	24.6210673631053	19.3125798308379	31.2842767958643	28.0690686466950	32.6391058315056	15.0239141412151	21.5260834691852	13.5081995548859	22.8722961308898	25.9492169239481	14.3954264482839
105	23.7526442352013	27.6166252635622	24.5910330559392	24.6551714961587	34.9764154775063	16.1783252435273	8.26933461467639	25.0312367111991	20.9360037131759	13.5474136931336	22.0460061945185	25.3425528238047
106	18.3691697006706	31.3084264945772	15.8013200354341	38.6031054943402	20.5281457751709	20.2133575822791	15.28672275438	10.4235165733407	13.5844714583414	7.92012883518531	11.9205859530822	6.87730798654522
107	17.2729094394022	15.6444186254122	21.5669368398003	20.5159359127247	39.292699733431	32.9530403422130	10.1475960104981	11.986137222191	16.8786899832293	9.83941244204685	18.6664491176497	12.5466343421275
108	13.8175901405253	7.65230425765069	11.2021703561436	32.744002549094	21.6861171903129	8.76630197066245	13.1195936507518	13.9799345086198	9.20497193487473	16.0301108871477	14.4416192844079	7.5252514740632
109	21.1886293474229	17.0671857583888	8.91078724549277	17.5087311779051	29.1855270600334	10.3869779098038	18.5529273344726	15.679728280637	15.6003814807940	16.1308245387718	22.5831629774611	17.6797786602627
110	22.37280252442	27.3940845454866	26.4369114579124	25.0790852237707	27.7421085927957	29.5723162374974	17.5322352447313	19.9019178794714	16.5051592525731	19.4276567797067	18.4844052323345	19.4254376077892
111	8.79441288701769	19.0630776076246	6.79256231776196	17.0641314228153	14.6448805627357	27.4311602362340	9.0378813515574	14.9244509650929	0	6.13077791375154	5.50266455525565	18.9585295845018
112	27.9717798443543	34.4836617360820	35.1268783693373	43.7378017760534	49.7598313836836	54.3485354453439	18.4061705856029	23.1857735191059	23.7715580409396	21.2504076254422	21.4738710168794	28.7502926363293
113	17.5819924966444	46.5375544428181	34.2915425844174	22.4348318279423	52.2037348662147	49.8069172126645	13.7831918758672	26.7736192744841	34.1490710761827	17.4426376993901	34.4956718617898	23.4283702612864
114	13.1898321685557	34.3491565736639	23.0671916238087	32.1472374018469	36.9032316737122	24.3924610662743	14.6191733515080	24.2969287706393	21.0854872485425	23.7239614459444	27.038107807829	9.46105217965886
115	20.7409483895566	32.04261306797	22.5069243777982	29.7987310767694	41.4521548977542	33.0479937041985	14.9656875797444	21.1037203005914	22.3033468670443	21.8629420046485	17.5175586800519	17.6611364900830
116	18.7464553247992	25.9474393465951	21.1883643343183	26.0692409450982	40.0689117167512	19.9313110108749	14.0969319681287	23.8803770954152	21.8631164633323	21.3768922933837	21.9076329560157	21.7600094022923
117	18.2842691115833	14.2405400152805	30.495122541175	14.4827153454053	43.8119457873861	27.4575011765359	6.15118149044139	12.1484554116556	21.4915897889934	12.9106896341506	20.7813073918079	26.2761300421253
118	16.5580019631166	27.8441843228833	21.8712777128942	26.3254240939876	35.4672111410408	26.8400989191219	14.1825935866829	22.7747184830530	14.3110454943639	14.3152425168863	20.4816798294091	26.8705197609608
119	22.8470728404375	39.9082992302535	28.8262362245177	28.8956237111816	33.9962220190898	21.6493161457782	16.6754320244698	13.5493858420637	19.4359447848757	21.8898421347052	24.9645714660898	22.3356723766791
120	10.6251284834441	6.68053600584698	18.7502974058229	8.71304587751617	5.08564847101552	1.39311239391203	11.2464875650827	15.0856538035299	6.68468094405789	13.9687816786314	5.68165378993501	13.4736634715476
121	15.8662717812498	7.03658734506158	12.3108222346907	6.1571091360584	0.857050314004177	1.03780581185979	13.0754271866980	9.12263440440074	9.21817064437155	13.2501861213744	14.1449583913642	3.55570934366872
122	19.7474652660238	41.9356318440958	36.337745903663	38.2565366099634	49.1583903304389	23.9091708352579	17.3399749416343	26.1505709234802	21.4592394054078	12.3656075065412	19.1417153506227	27.2282681572959
123	21.2533840339245	21.4214047033842	17.7773389460979	31.5706517175556	43.981889903167	25.3428606589246	16.9392877778736	23.0616895514804	10.0812676274344	11.2260084859407	25.3728595706747	13.3105333792621
124	21.2829998682552	14.9838782170993	6.37667511333759	21.1677742591130	33.8001414249737	23.6248070425330	13.6482870782470	19.1128941632430	15.606134121931	16.0915444960878	12.3124667500317	15.3694279381956
125	27.1793076846224	37.3858801543489	28.8185690350557	22.4069054877368	31.9123323088634	31.6673524982975	14.3813008749166	21.9085312290445	13.2762044162832	21.8151761478692	13.1908270909984	7.2018194469878
126	11.1035349041256	26.8017443123133	17.5743029373590	25.0261018113507	28.7047354086727	38.3395485008311	14.513449038834	20.1750719981506	14.7086658038050	10.1331710152443	9.84132006710468	17.1421279183118
127	17.3425638687353	35.3894279119362	15.7954745329484	28.7454878236956	49.2915116059561	29.8547318112717	20.332520171756	22.6565243189108	17.4957812224706	19.1624179512255	25.1477222324587	18.5490376041774
128	32.009619825533	41.315438015461	19.6215359340726	34.7720538038583	38.2781137130442	31.3956141932655	17.8975750984806	19.3951788577296	11.5858805788536	21.2473957922094	24.4931974175366	13.6646533084266
129	16.3060646768490	33.7833351810987	31.8522128458411	37.5524806987130	51.9651709116561	36.5755878024807	19.3686112371069	26.1275542340130	16.0676850815213	15.6974176134560	32.8360901410468	32.4374019364945
130	5.26020582262032	14.1963291751377	11.0833970788284	11.3013792842297	24.1853681877376	5.87656653523119	15.0437239654472	9.3115545467237	0	11.1181740969055	12.6045925241759	6.97039552751406
131	26.5401323252435	33.9102797871112	34.7371894811665	31.2202040084952	52.5050344895444	42.7687133779429	19.4308671746718	23.7994814105437	16.4670552874217	22.5103102305063	21.9959591339528	26.0590870533597
132	20.9597633341732	25.2777225269282	18.1007113004667	17.7538281102621	18.6597739440818	24.6487092366098	10.3117564954662	8.38664787284699	15.4196079344636	14.6365877957292	23.9336035650235	9.8373233782922
133	10.6940156143982	10.0517052259320	27.5773379654442	21.0514007489181	12.686914669128	32.3240135259513	8.57534903135534	16.7494085835156	3.80089767444474	9.79306276513385	17.3270864348642	16.0566518948124
134	14.3598617513256	9.38786980176557	1.64657341723751	15.4243961077520	15.5611034992268	8.41292028202476	4.38580851135800	9.0637675326175	0	2.7793846870647	4.75824217482636	6.96250699862051
135	26.8447388849849	33.7496316381165	35.4732911942984	28.1263665256107	43.0263758964269	52.5273245351245	12.8914188280334	14.3496709060446	23.4325635129441	16.3501674942679	25.2496628725879	17.6884303471926
136	11.2411999945709	0	0	12.2286488263381	25.2747490917590	14.5135658385001	10.642065763809	12.2377758986167	9.1909200844679	6.4532667720661	15.3432922977405	4.85849569031217
137	21.2331102793618	26.0608289913544	16.5070510792858	41.4358203635153	29.1389601050632	27.3503781883625	16.9652386759494	17.3099881417664	11.6071002655295	19.0308605176962	23.4033925964284	20.586858420093
138	16.7983449049932	27.1848969725612	25.1448124732824	18.6933153393656	32.8422492703745	25.7363655008450	14.1188014068082	20.9762502951667	7.4840584925332	9.57573520214924	26.7731162019367	18.6771428593699
139	19.2272742826717	44.0451432833629	20.5823564754456	25.7157247886444	36.3501475046964	26.9718309489895	20.1056453859569	23.0990244951823	16.2034192948307	25.4427448284529	31.688193089031	17.7229428494416
140	15.8771288340253	21.3688195347410	18.8267812367613	32.3595969501203	25.3888283065844	30.6573460655704	10.9656934270772	9.38643485943074	12.9636020638475	11.2740414743988	16.844187828987	20.8748245583212
141	37.8885022178276	53.0024643637661	38.1260174147981	40.9452798319306	69.899379579069	47.0874794905986	18.8071173384655	27.8557370771598	24.9835921309057	21.4698486710749	25.9329707033004	26.1721345032193
142	13.2695685936973	21.7419742403267	11.8723311130845	24.5156731820483	10.1922795848457	36.6911244623814	13.3908863418862	16.8108537299677	7.57768941888206	7.849304892606	17.3210454414517	7.7098597618106
143	14.7436625570991	18.7134057809791	16.8260358912316	23.8071634837522	25.1758448241783	20.0910764400066	10.0128961381396	14.5973484584563	8.45466879882709	9.84477665463873	6.83646083404228	7.57471088697897
144	24.6839370807415	29.9381749251626	36.3449674759503	33.9007368464933	64.2123383542229	35.0789981515515	21.6022009080461	20.4048519853842	19.2015195119243	15.3014608156999	38.1139435315026	16.6809260711970
145	28.4328879328702	39.3972511611458	19.7897866245751	26.4051990530209	49.3273722272122	27.9696704846483	20.7154039688065	29.2490769468261	14.6859647349271	21.1012020438238	29.3507978079005	12.3526081822504
146	19.0114275138153	26.2109850435378	25.5821159402008	33.985638876594	36.798916992202	25.0950278040508	17.7335839487618	11.7687935648183	20.4950254635144	16.8834851858745	27.6305801517793	32.5825029948255
147	17.8257663496797	39.4981534035569	27.7369455465041	37.5116362781452	35.6953464807537	55.6094714972400	15.3637907899233	25.5353948719358	26.0034046757051	17.0704308694026	26.6074740580286	9.27578217210233
148	18.1161589026635	14.5534616505637	29.7588901067144	19.8766291138768	18.5812988968046	17.6312254910435	9.82976898827703	13.0732758503546	8.58927504411444	9.19812376375745	17.1581229989115	22.5757225027626
149	19.7975632867511	29.2903797324633	25.0872321606894	34.0880005703244	43.1375890481978	23.1893195581091	16.7584250238931	16.8758748781570	17.5667582744736	11.3637030962006	23.7989187276814	14.0197068438971
150	22.4457929291696	26.2130610713544	7.85224677582925	31.7869658990949	27.3319285919057	14.6112248863112	13.6736616131045	21.6408832777783	15.8496066493904	21.3160951362792	27.1287528084201	18.1424734501967
151	27.5469002283717	39.1587314709948	23.6743387215869	39.9435985063443	35.4837240208443	30.4939990882132	19.4632025659578	16.2335273873413	21.1029252151825	25.5356331788996	25.0944646144458	19.7905506784544
152	12.2965821082081	17.3207938807106	15.8078110022168	21.010201182857	20.6435891283135	23.0153303595861	13.1228373738999	19.1345686875177	13.0292488919926	15.9032471762658	28.1977234992953	24.3688302444824
153	22.7657530373261	22.2896348712888	23.2015368952672	26.188478158314	28.1853852467755	20.3205804286589	7.79600531012676	18.6625518178562	21.8091226428658	11.6800347318567	19.2948589222407	28.0976482517795
154	26.7465848296163	32.4035040041012	29.8828396469073	25.1302367667071	39.0365480912483	23.6095591599420	14.3286827589392	13.8784412542669	19.5034074525650	17.4556340544792	32.8738940605028	24.1958664355296
155	17.8636185618699	15.6578483514526	21.8267936677022	7.64924090253651	20.390488081774	29.1379195379290	8.88242858138931	2.73265489741650	10.6585870337256	11.5000785436233	14.8454100012299	13.5872432898413
156	20.7551333459866	34.1196324684992	24.7394599246878	29.9709345261237	44.819130484483	23.3572422201514	6.13402165027214	17.4692160435296	6.18268542979909	17.6564297387771	23.5182832646369	16.8449919396907
157	25.2107880174659	33.2232720527021	27.9753905643289	44.4709355693137	53.0894707329241	13.3288289737469	18.6622330016669	17.5453435413365	21.0847770833163	23.5142052300436	27.2271849823647	18.4680348443471
158	23.213133272431	37.2948424925432	7.02702947403025	19.900619741548	18.8506624145445	22.7178350987066	16.5689480385591	15.8894757152906	10.2639538601001	23.2763829647794	15.5831716952701	12.4735099551090
159	16.9181969646872	45.2934687158319	29.5435014600119	33.7564107258856	39.9657995042408	34.6602863286048	18.1287338881638	26.8812488358447	29.8523382276798	17.9259763628773	25.1960796224005	24.7118949298208
160	21.7065692612598	32.4708483861327	18.5884074474118	17.1270998631911	32.6471809989709	7.69784809043689	16.4547034997018	15.4867867841951	14.5473890306518	10.7124241907538	22.0143393092377	18.8241561074895
161	15.9051916394232	31.1327885772648	10.6226752077333	26.5185143054203	36.6238248619079	17.5031715910570	15.2522401698262	18.7231757784962	12.7959732070133	14.6762542475504	22.2608787085654	12.6388171784202
162	23.0362347062258	31.2614831807496	24.1469676031634	20.7308230078875	27.1970223813094	14.2959795219204	4.80110633666724	16.2413875543881	6.45822523438141	24.4730365758885	22.1872540288033	21.665496146169
163	17.5004861983483	33.9988840275592	34.0081508055327	34.6964975124243	46.5080588371833	38.5583017267501	12.3377475273917	21.1077285947224	24.8004020541662	15.0139617257377	27.808432751801	27.2024764708577
164	27.4188594801990	38.7553851373697	23.9097630833195	25.2638771819655	16.2784259385709	19.5666318889523	10.9381004585550	18.6781499795958	12.8634014050854	18.0399493911293	22.2867491944941	16.4385985279468
165	7.3242560307576	6.15162920787829	23.3554630318948	26.13162059999	18.4208044116372	23.567852111877	6.54553799295048	10.7805395797266	10.2969234693043	9.90637770348667	14.6873005918030	12.1282368334240
166	28.017275962529	33.2558034772413	28.540661183296	43.4526964371484	45.9436431065064	34.5041681545327	20.0965895026877	15.966408661124	18.2200376349888	16.2285348405946	22.6290392957894	17.1601298756340
167	17.6242049248379	29.8059849448175	17.3316490049439	15.9294399631524	33.1848893203723	36.6372390539731	12.4116481461134	17.6674005261969	9.28282322584743	10.3726698975581	14.7811701380951	19.6529144314365
168	24.1249531084689	32.5333997980581	30.1148856074471	21.337130080007	46.8145600164526	42.95317428291	11.8877884671932	20.3453785940490	19.8840698889570	11.2761774068256	18.8951308329156	32.42129854608
169	21.0351344914351	36.8457821158719	33.0672962890026	28.5668746905609	45.9712254244015	32.3225310175321	17.6480253896947	29.7118858272988	15.7247060518158	26.2412113811427	29.5062093135369	25.6970186911930
170	25.8654987686606	25.3390539315184	22.5328993142041	28.1277014824196	32.2443694781405	19.3608793616258	6.18503214239768	18.1757296137899	12.4763329038996	16.4990994988762	17.386372432768	15.4442245342087
171	24.3274429144729	45.8024479985599	28.5605150269669	44.7783558430168	44.5089400196306	31.8564662769361	19.6848678230635	23.8470206985282	20.3308142275531	19.1501681559838	37.8216137734626	24.4413369959839
172	17.7734606287368	16.4745554538471	18.1434056845084	15.1387018374097	35.4282324968352	27.0016258228449	17.6152128372454	20.5674750825024	18.4267039882444	16.4256895890983	20.5416570808670	18.3645108429965
173	23.1276132850294	41.9961996222382	25.2169887804095	34.2944519825878	55.1282448332549	30.8123225209653	23.029596166307	26.4295412419678	20.8534892878561	22.5038696231974	29.453349964178	20.8477292287806
174	7.08313973516759	15.8295196860141	4.56821825274716	23.7105991424153	28.6384237817108	23.3315135680649	7.17942298191559	3.75064706830039	13.1249783238394	7.09845867384115	15.1560437337142	8.87223582550689
175	18.4331962100927	29.1457402584964	16.0768175218584	35.6252970103916	43.534450662536	30.1031661929548	15.9757725481264	15.8763900147769	20.3167805499016	18.1893764912660	18.6647552538620	10.1957166517964
176	22.9723707201457	38.7774429849345	28.7115086717649	29.2302360464883	48.721302150317	28.3017233378751	14.3935171731572	22.0821965229187	15.0521316540375	24.8726132760931	28.4907362609055	18.4958802370277
177	22.8596350926680	35.4905197735202	34.9985740793630	27.9273584453093	49.4870105487367	60.6289272643964	17.3306651748401	23.5811994603597	22.9545337965072	18.7517328597012	21.1331803201068	17.1085273344008
178	13.8705729464914	19.1429264525037	3.07093983760442	31.7303481450590	27.0291701994923	13.4709138650410	16.1411977456043	14.2212103032656	9.62781526239968	12.2691075264484	16.2995083446319	13.0093239996668
179	20.8981791621354	37.8366412827074	29.2239861067821	30.918358067757	36.2628004905788	21.1763967377974	18.987920432242	12.6372851958459	8.0777464468751	18.3117858726685	25.4039360138452	17.7360090189243
180	14.8713731117539	24.6543833885269	21.6289873156574	23.0633305542214	30.6380660892548	41.0819333634619	15.7204419699535	13.8593306208427	21.5450066751029	9.04501781381092	19.1271250511651	28.3980398573001
181	16.3079039750799	17.8679407787047	12.2875942348108	24.7797736461651	24.4904608970074	23.6719114606015	11.6425020470458	14.180879108617	10.2459387451167	14.1446907384658	20.7849387260760	15.5465904918246
182	29.0275425991852	38.4669996464262	31.9216757430632	38.0983653229764	53.84252641815	37.6675458960884	12.3840399336569	25.375762217047	23.1567010320296	22.1871401057788	30.6127453161451	21.6434649337106
183	21.1846937060363	17.8217386084067	24.7226482565529	24.2626353228465	21.0462831676454	29.6503496173947	15.1307948372724	14.8652511287979	8.26867719817066	16.6488453603984	8.65613551154687	18.0213104251468
184	32.1536316883514	38.4588278933267	25.3424197627509	32.8173441568777	40.0228398006169	33.732920953026	13.5108108979983	20.9629018578178	18.4672215303707	17.6051612607756	29.2951340250936	17.8654340331786
185	31.4303758778317	30.4954038766027	35.2755138393647	34.1029406328953	42.072062681436	32.7631997636639	17.0210696589210	32.6950602004977	20.8455200408174	11.6042489185474	25.7136360461698	26.8398998758725
186	25.0280617465755	28.5059229535467	32.7735089618832	28.1765040741359	49.0603992965265	24.9708079350654	19.3604991381332	22.9035635152562	19.5075547219478	19.721099050228	24.5058620862602	19.8244975215285
187	22.6795791766894	8.41146513671435	14.085523593559	15.7669369321694	33.2015116461183	9.25597171925973	16.3208495165351	7.89809118690326	10.4779892715721	10.1074049405099	15.4317642706693	20.0135834321161
188	25.9721825826394	18.8982057412853	17.6393944849227	25.2903605532124	34.3613215406452	34.3444030045278	13.0877969819300	12.7245425152830	15.1898776473958	13.0858380018030	25.4981647216416	10.3961707510017
189	12.7929216374776	10.3411499009140	32.6521200762029	8.30141125747698	24.1069906682639	11.3087986085295	13.7981244057091	9.24770763451401	3.16215860482522	2.48972164234515	19.2980375419252	7.0421882870008
190	15.3897402009059	14.3325865711410	5.15221638169558	29.38482639486	32.0416425604003	18.1211454320008	11.0859074831064	7.67595368462812	6.91003924124992	7.63776711419761	11.4075553967212	7.41107359448308
191	9.53940910220803	12.8177926078118	19.5361811753429	24.4086178414129	32.9158958667777	16.4994986058710	5.22648773223054	9.84492218921714	8.3093527260302	15.0241544014257	18.7309342847121	17.5040768392727
192	22.7036132791044	23.6190504530087	26.5937830984953	25.7183943817984	26.1469175294518	45.2374741849207	17.5076432684005	21.1265254884488	20.6415964394714	19.1066510562425	20.6704972241878	26.4221597518869
193	32.828527612992	61.9068628901042	40.9894981373177	34.7501131184779	44.3816932237488	40.6202293207423	25.5961726421847	27.8764469749896	26.3410916639198	28.2813560860761	36.8139723787535	38.9344477950033
194	35.8829857002213	39.4844436024869	30.3168494135513	25.8782641641089	33.8041220821304	31.8828709192427	18.0894152827981	31.3217930468741	18.0877985903973	22.3689617110064	31.0709895155121	20.1175962818271
195	16.7951759628944	10.2800130623328	23.0643993616496	26.0361796655778	29.2369251921077	29.7886209879279	14.6193021683222	19.1461941914283	25.5960747843146	14.6869076001198	10.8442974671784	20.316515561398
196	21.1147637512990	29.2933300955073	24.8528864534997	37.4611035349943	38.2275029151792	26.8011902583227	15.8929203702286	24.3017604579819	14.5889295932897	16.1649682585927	24.6329800341015	15.7929060364672
197	15.1059831770733	20.1823647767513	9.80530114956848	7.23316529885112	12.8587431954805	28.1624116402287	5.98279005217331	16.5669347983405	6.24891553776774	7.35995551753626	17.4945410673008	1.55803527885415
198	17.3980311006765	18.5537878328483	3.80855986181955	15.2177161359952	25.1439474955749	16.4366777915673	8.81395989380554	10.5416811047164	11.5629979633959	19.787996447919	8.01712389472988	0
199	19.1237868730643	15.6417952516739	20.9828179144356	16.7852600565939	28.8561970613262	28.1162639068176	15.7807820634582	9.73620556857615	14.4993243804292	12.2621106260527	23.7421322394342	22.2464060972600
200	17.4193215871039	37.1699891356918	29.4846168471367	28.8477655805924	43.5155220664241	29.287903130185	12.2957547206837	17.3092859452428	10.0952813209694	17.0473530829430	28.7302030343987	19.5209042853077
