# Supplementary material for: Simulated data from a genotype-to-phenotype crop growth model for pepper
Source: Data Brief. 2021 May 11;36:107119. doi: 10.1016/j.dib.2021.107119 (PMC8165395; doi:10.1016/j.dib.2021.107119)
Supplement: Supplementary file 1 [file mmc1.zip › Full 100 GxE datasets/100 -- h2 = 0.5/1500049907 200 0.64 0.48 0.64 0.95 0.8 11 GxEyield.csv]

	NL1-15	NL1-20	NL1-25	NL5-15	NL5-20	NL5-25	SP1-15	SP1-20	SP1-25	SP5-15	SP5-20	SP5-25
1	18.3952774077719	23.1623396734363	27.0703707438455	25.3785095694355	39.3159559696855	35.7188316235726	13.0782053198967	14.3294155024398	16.8932760732365	9.05695858350702	17.4138720386753	24.3886210412106
2	22.6843265807554	25.0565314957277	16.1468804839811	23.8900273297269	39.3875130772777	30.7670252424450	7.03884490664102	21.6972788203028	13.2374527677748	13.2317698436036	21.7947226899077	12.6710698221555
3	20.7492577210969	19.0657628624118	13.1969540188599	10.9045086520354	23.3748593471686	19.6192750477297	7.00508628771252	17.4727475302038	10.317988348804	16.1256075837376	12.1525177738382	8.76108435502424
4	15.3552902531088	33.3156217042525	20.7512353266769	23.3664961932431	46.278094116888	25.2261418591209	11.7900317568784	14.9822750916475	15.1871011078311	13.5906983660095	24.0847242914637	9.99991210111028
5	23.7989885900147	28.1053564767409	24.0833389833454	29.1468567765628	34.8448420111530	27.7663836812617	6.27508997975322	20.1588862569138	9.83142275506308	17.4618358198145	14.5851840646364	8.45938469038853
6	19.2672955546180	44.7749189225022	27.6882626602916	27.6610684887836	45.2691239997122	45.8074640915458	23.3954624857466	23.7155284716688	17.8835987129493	18.0838735022128	29.3306292261081	25.3572689462829
7	30.9096951574517	43.1433001176160	36.034945237638	51.2976456551286	46.3929313522434	43.3467290093064	18.3780689391936	26.9669631515849	16.0780485427722	27.0941405368093	46.6226910149825	26.5922184748928
8	23.3816284667615	25.1903929929261	19.5239286648599	25.3695020525014	33.9663530787157	24.8887320372888	15.1529910480074	14.9391851241212	19.5681737021114	18.1774616143436	10.5057654866177	16.238053143626
9	8.62831265428812	25.5270387316610	31.8480166378902	24.0765918501302	30.9411714621355	35.4446782718636	13.7377677065038	26.8224468937911	10.6702325219597	16.6866020579851	28.6348870769968	11.5764448020724
10	23.0890159495791	43.3799586100864	26.4573817601476	28.8874326055518	42.3502048615759	37.0277203055879	16.8662496175041	19.8177460626786	18.7105367496570	15.6764821530831	24.2787989928554	9.44349226430695
11	16.2032856298909	35.1292872030074	37.8999657403514	13.9615585073175	31.4248854288761	28.0828807830942	17.6689459281674	15.7876778758376	18.6673207841172	20.4475785321825	23.2125837151502	19.8593733439957
12	17.7547901491958	18.4179128940005	18.7351647949666	27.5296369030324	25.0568578810932	24.6722405852235	17.8871672712937	15.5896235187210	15.2092047787866	16.1421226018817	21.0559293623128	21.5579007182157
13	29.9205421912177	27.8469327324642	25.8354960507663	42.4396705836253	33.6687761616929	36.9317751734226	15.0784600849217	25.2478608690866	20.5422596949264	22.5512546835905	19.7625792298328	19.1417806298242
14	12.4868700931190	16.3877393846146	10.0688517560055	9.90037666603973	26.5474824822524	34.1593445378766	4.638501728444	16.5216018458443	12.0381001283498	11.6280677810476	20.3880420395865	15.2636911255579
15	5.98511101785557	6.56630322192387	20.3072490964814	18.0732389082043	27.1552622485962	8.45552361798192	7.64103524291143	7.79649291649051	7.79699635664339	4.18955993059442	14.0408491696418	7.19375572330726
16	11.5985559297824	5.93996905399652	14.2968282532085	3.47204622476602	29.5273198360338	19.2063110327052	11.8433688175745	13.5698069730589	7.86128770122514	7.32904431017223	14.0054856738421	12.7837005737811
17	20.7242667672125	29.2644569794387	28.1945308621058	27.5842910814472	44.6828454574081	52.8403882984574	20.1806099661672	20.0257883001047	17.4548551211476	19.7470343646660	31.3025910619528	19.5660564017838
18	25.7246758195962	18.2764124491789	17.4495652786346	21.2256753461003	40.0357991534682	17.751826097859	11.2085443384895	8.28305640254963	15.3838759142268	13.5787711254178	20.7335602963653	8.00700703241367
19	27.4175620095964	28.5650964855853	20.5559046348547	24.4615235170554	31.5766080044991	26.4073181456601	11.2079372849741	22.4702985152621	11.2504877710825	6.21738875536133	25.4068885291294	14.9838945537816
20	11.9689572412411	18.7977145796048	25.8776041364872	21.2422386838429	26.5535857471884	41.5031250554323	8.30006010435041	11.0446448642586	15.1582763084838	9.60396810495232	19.6562344820047	10.2343858806781
21	22.6227887158455	24.0150788488901	13.284681396868	18.5227825970710	35.3956191125041	21.1428308094482	7.72711921094651	22.3700880689458	9.97732127311894	17.3780800988096	21.1080642631497	14.1702009385113
22	26.391170682839	41.5962418328679	17.7826403688781	33.4791307082241	53.1196952647554	42.5727220321869	16.1128061236764	28.3587761960066	14.7351122017022	15.6854197146627	21.0880706738009	35.7474381134016
23	30.1177124822638	29.8273569127275	17.7512505965635	32.7002211218909	50.3894237034108	31.7718956565538	20.3335330024588	20.8430748152146	13.9797619319631	19.0021755111403	15.8224791759955	15.8514147062235
24	20.0133931239819	27.9526573050189	11.9433254251778	18.9423156353655	31.8675067903335	34.1374739358471	13.1196215339253	14.5468534209138	17.0912029711856	14.7141888420675	21.1986308822205	14.1581287860485
25	13.8164235120283	12.9561825832587	20.1466787805644	24.2435117294347	24.4069943770649	8.39106477858901	13.0959746558321	17.6640605423772	11.368721817314	14.399227328707	23.5819862611576	17.2488375738185
26	21.4465413908822	28.9294051064806	11.0293603110982	35.4838514358573	45.4611383490938	28.6051602719814	18.9076990516277	12.8114502524022	0	18.0590038710246	25.2807322096293	15.6197182448619
27	24.4636731101691	25.9206291374876	51.4657917565372	32.9747862404380	38.3430138456185	23.0761915420777	16.4228215122776	23.5911509659522	22.2957043403149	18.6613878044373	23.7660217333154	21.0273345062994
28	15.6148598305102	31.9060886908491	13.3054418602872	32.7819583470271	48.4296112520585	30.0143497951589	19.802891397164	19.9542019389146	10.7313582851669	13.4029936239965	24.4884165004903	24.6938837764411
29	20.899002042261	18.6634986891148	13.7454560848398	14.5087660828052	21.9363256164658	20.8842364012492	13.9356924842579	19.2927143971979	13.0810732563065	17.0516977972931	13.2234262203306	14.0772638451225
30	9.04636156038158	17.1094421765561	19.1214747503110	16.1148912497995	20.8342037516016	27.9237606723931	9.91183267407848	15.5111329280706	15.4423702052320	16.7322901005215	18.6677592990425	8.39518516193194
31	19.9799645796581	15.6830622339864	15.9725851158659	18.7300054446570	17.6265534736709	26.8598747391401	14.0589017914935	20.9325487979750	8.30365005956441	2.59375694584346	23.7452508286950	11.0261114777572
32	22.3697242528120	34.8312571392608	32.120129454202	33.7007253822114	33.0310938832456	43.3108532531975	20.5990048667758	11.4131487213032	16.9687362695521	21.9905590687081	20.1447000146607	24.0601869458788
33	22.2561407158718	13.6104229209603	10.2815819393065	21.2893220162339	15.1140704988377	26.0082722856399	12.9951666440847	15.6121292545098	5.16251076246466	17.1202057168350	17.9980812685978	14.3739082360625
34	25.0595001437065	12.7357836841265	11.4547037997612	24.3688033220396	30.1464723056722	14.4254992608540	14.5505778480537	11.3687706109822	6.62516026872781	17.1767597197538	20.1837767196569	12.8081221486417
35	18.2566273126981	29.4755008625131	6.64280793092652	18.2412167378722	25.2514153935148	19.4054995655581	6.04406158424727	8.55245147817532	8.40891501293952	20.5326750832750	24.3707408074838	8.35831352647505
36	23.0608442688331	32.3772903115103	30.5629067459368	23.4672489108965	38.7736596955504	36.8424179493741	15.4867852591826	24.2165152176501	20.8576550762255	29.6008325376831	34.4794905032749	36.2064435229822
37	24.4245827573936	24.5885571096659	16.0588571047270	15.3369800303825	39.5705580208743	31.6071648859648	10.0916319484086	18.1277895714024	15.8603481600619	16.6258886907505	22.1867248090113	21.8124189763656
38	12.9728510666387	46.2388960857025	18.7213768346521	28.9052891153764	57.2947228695004	36.352791668887	20.0594836886307	26.9243372940677	18.4328619052222	14.7687256592265	26.4309878429304	25.5066371164207
39	10.0858262983682	15.9307185995361	17.2152269797318	23.8377506395925	17.7397253184346	12.3354458050987	13.5030557731917	21.0557048900000	19.6460003267638	12.6645639482421	20.4276117083758	9.1636425910883
40	23.3042067004110	33.1489803401867	21.2680092762384	41.5945822018062	46.1278065227678	45.0655326339649	24.3971651038939	22.5606602211292	13.5974690528895	22.8316369308037	18.2045214065415	20.7304271166456
41	35.4777694876721	46.516713134598	6.74693385930598	37.9009604214585	27.3569328697571	20.6561016057253	22.2074220542484	17.9011669224231	10.6095167258364	27.1491646510533	24.011067307552	11.8278719927535
42	22.1229716879225	15.0128549569591	8.34680064639166	33.5168208893537	27.7234187339971	23.4758118364785	12.3784036760669	15.6656804416431	19.1562527203359	8.63833109099718	22.6523586920869	10.2530227618258
43	19.0459183433779	28.7088874548048	18.8506121041987	28.7061197396306	12.2659916499894	17.0709614489177	16.2192628987150	14.5281850014043	9.59048967409808	12.2219052206300	20.8157593104295	12.4830109996890
44	24.8065817008225	40.0774987452071	33.234342513266	25.0198471350793	30.8436328167799	18.9880695554457	20.1269421794828	15.4109130340277	6.66637266345032	18.1026106105253	21.0753091854266	12.4027237461387
45	13.9493263431434	25.4382215438633	17.0203363662020	21.8926804269557	37.4052798141482	28.5989557244768	9.25339657643361	16.0273415567438	5.04351802169121	11.9448582628050	19.2151347742133	11.2068178271352
46	15.7954664760906	32.1132892390908	17.2398037857255	40.0889484612927	31.1660462223156	16.2972925146560	12.0355646458210	20.6278506822596	31.2267926103533	11.5126886243421	16.8633680552500	11.5708346698685
47	25.3855458526458	37.2269223228566	18.3798123704309	28.5723352000114	44.6305267366731	26.9311853710056	17.5856917376111	23.7209452685340	13.6629528195444	16.4217109903547	36.3267882511565	18.5228078961031
48	21.2887996578748	35.2819447597859	55.3565264728659	31.0806904764469	45.2432932547711	58.096453525679	13.8150894939413	22.1591549447973	20.9384895016292	15.21330866866	32.459649905222	35.8039026380609
49	19.59130418866	29.6998082876771	20.2517343888532	24.4324431594188	44.3638808463132	19.5808441317293	17.2066108043697	14.4011540535883	15.1515265071585	22.5927636841730	17.4295098202817	15.0681600124596
50	11.3183135358848	18.9916936310683	29.0621498456692	13.9143599054806	34.2770574410718	22.4925581568545	10.0759342855121	8.81952912241185	18.3704673909736	13.117038230877	8.76194158744929	15.1559237399588
51	34.1857447500045	39.5654965093982	30.1271400610388	31.1641914897295	45.3812720520182	37.1642236241947	15.2316008779871	33.4024690908406	15.4435116374248	18.6832142292547	36.152155788134	33.9509843576910
52	22.2127710692178	26.8398978840168	11.1838505858834	29.2375176367328	24.4713759670303	33.9385047483037	14.4784451443794	19.6955218696564	19.9382874585643	15.6823291165456	27.647617417747	13.013520543559
53	29.2416483666075	34.6750343907995	36.6874362556936	28.8913575973403	41.2286693395845	30.6905238145342	23.0481112859530	23.3792315893026	16.3150166236346	19.7380789864467	27.2056749007749	27.9439329916820
54	15.2988997127884	10.8123838033078	5.90633803628697	33.0577994127196	28.5555209433865	18.2310350872736	6.5268755109821	17.8141406124079	10.0894443656647	16.1588333720294	9.19161900631765	20.5624211673391
55	20.0078958199318	11.3126530989339	24.7224589417602	20.1643595378183	31.9855511129877	27.6926011414092	6.31407534056936	10.4042667773493	2.63071747266185	11.7868106546120	20.7906499815439	7.83516221410484
56	9.36926077385408	13.1765250677113	24.6763767010915	25.5419034800208	16.7002068538520	17.3788307336614	12.6391403116830	10.0532566868819	9.2417323192449	5.37077295588619	9.98231694838466	12.1844485535839
57	21.1960941934034	34.7075272083864	34.8256793327272	28.5574619592904	36.5146498532290	46.7205343837002	13.2957907790071	26.1854636596352	21.7498041893841	12.3048749597922	30.3100200684004	26.1281450652778
58	24.0143361364736	30.473598673009	13.1676864024467	19.6483477187024	38.7132585805829	33.6788309088148	11.4878730019227	23.3705876615792	16.3571174213879	12.9727956376320	16.0091656631453	15.4509600800571
59	19.3427816201262	19.3251401825853	6.36297938320145	19.7582928468510	31.4850193170013	26.3777641390022	11.2508580846068	20.6584351685888	9.5019860737631	10.2488825715239	20.9421589929812	14.1936818005440
60	25.1638281378837	38.4256643411479	35.9033764517498	33.6334689352313	26.2110529944474	32.1703648702024	21.0948412420145	30.5744658579794	18.4711923573404	22.0603863282373	22.5618057589765	19.9691262015242
61	18.0373836309322	32.2111671109444	17.7782494627376	22.5514543672889	22.5533564742111	30.7653835788692	18.9867706992922	18.2988724959972	24.3825478882855	18.7753998365381	28.1934295047555	13.9405282323331
62	16.8361611842652	19.9975924291918	7.34324471092723	14.8847007175168	30.0844893887873	20.3709192845045	12.1588049304435	18.5787157742031	20.7661554689123	13.0684013427627	15.8473863688776	18.0005237267841
63	26.809803365346	45.079092979393	27.5460449638295	38.5699063455291	49.4410198210561	28.2022676531607	15.1231164896163	23.5967062850243	18.9138922677021	19.6902456211359	33.6358003705080	27.118752069759
64	20.5657755790837	29.1490613783791	15.6843181577617	41.2547225176839	47.1361791741823	37.2077621449774	16.219164764357	22.4362349692535	26.3344967356513	13.5616295347117	28.6255031398801	31.134910565906
65	21.1102966656176	14.7413528475153	19.0156315437306	30.2190423454989	25.3467521026996	22.5394390740843	16.2762977487808	11.922785847823	8.23428252275857	14.3452787713803	27.2977805639250	8.31130824798688
66	14.9234843421672	18.2489526906611	17.1031547920216	9.5014856356101	34.8518367477800	20.7294082372837	13.0979453700872	9.4982756312605	6.01198083893188	9.69100274491973	17.3431483999873	12.704404079158
67	5.18517693964579	4.31288835724954	21.9747287102245	17.4857519317902	46.9584256272685	17.8058588821064	13.2697185435063	13.1934705521626	7.31421803325798	12.7550589725979	11.2496508369890	15.9465616185537
68	23.8135893699545	25.1252927965039	23.7246488303408	33.6521177551629	17.0859400429873	25.3603815660248	14.3202089901588	20.8548182125942	10.0572792722355	13.9711044382500	12.3406488744490	12.4567280361226
69	21.6225733999777	18.6448370437781	3.57503627361822	9.11863142588311	36.6643560612048	6.3838389301054	12.9081371496910	19.0520284837841	16.3789390210734	10.4488348334289	7.563998268249	12.9098075221098
70	19.4140866031738	38.8097320940883	45.5394660253253	32.8065340204138	46.2389060609195	59.1626337301882	15.8614581509488	25.2219073596454	28.3772774568106	20.3664420346324	27.7005677554729	28.3080913344717
71	19.3617225581833	22.9449847905818	17.9957848594545	21.89798713753	29.3520046876598	46.490210920195	8.6987778845446	9.16184297086024	10.6164282324276	10.7535709494793	18.6818413488619	13.1668170788294
72	17.5353600702977	17.5178843042033	36.0426327171469	5.89182189993294	23.9829105934774	24.4158970922557	9.61534108782425	12.2811143076284	14.9806341711203	8.79440623022778	13.7932297526286	11.9010264522456
73	27.7827724800398	35.6209005854146	30.3864052542752	26.8780354199933	32.8288406688498	26.6173137217986	12.5186595553239	22.2322713577462	15.4976398165617	13.7693607415622	11.8497489343445	18.027165813202
74	29.0176416785166	37.8913953891863	28.9226716804536	22.4096501691924	51.1325541708866	45.4505755141784	13.0666187501491	31.714199514432	27.3357784208838	17.6704635838727	33.7309681006162	29.5764131757551
75	25.6945727341739	23.4802980778778	15.3156099321143	19.1920317617862	28.3321096675091	38.5472758568144	10.8597689974327	16.9097908388812	14.9957423836738	10.8514878480892	16.8660647128771	23.8351538579703
76	19.6156501323973	29.4078433513822	35.4449551121585	38.7655606005853	31.3778392494237	26.1416965582397	17.7992218883597	9.07260010743292	12.1123363033291	16.4544239203552	20.8542192891969	20.9743836901843
77	18.2885875251486	32.9757480490724	26.7932650342558	25.3589916660757	40.8845213076981	30.526302062758	11.7132880287312	20.8745591111414	27.428370821459	16.7889057580998	33.7532571560388	25.8926899608675
78	13.8628686897231	7.24326200302013	2.85828345221519	2.27062587330837	17.8449406006133	6.29257392893032	6.8729223327575	11.9204817005999	16.0873131975879	10.6907225917893	9.17626207821863	17.176052417895
79	26.3661037718512	35.6731178806166	27.3872025057369	35.3311566796721	41.9557636037976	37.1362948323637	18.8361185297510	20.950339858028	14.8151960874673	17.2282455046582	25.9928185544274	19.2673731546606
80	29.9873360214551	36.3634434205898	39.9770756604727	35.1946596442486	48.8506134654792	37.0818203945443	16.2217044405562	16.6556305928602	20.5161639939754	26.4170800978785	21.8526108300618	12.8656076133815
81	7.6186887483789	16.8921903800052	10.8015067485974	9.44990331992252	3.13162047628514	10.4717634697292	11.3229699077492	8.64940794020217	7.18944202326302	8.13121866265055	8.7705620415285	5.8767675260172
82	21.7552136368364	15.9761152288348	25.1669629673346	23.1137467480971	43.8407963830587	28.4415928843499	12.9794635012124	17.3859078278148	10.3466725274696	15.707113083662	19.2808557538112	13.1770619960136
83	25.4443553285878	31.3855577051778	18.6442215088238	33.8289263487522	38.3071518402633	34.1743282291007	11.9298348993977	20.9167510043351	19.0830418160591	19.1248484027750	20.8541966967596	26.2478721709743
84	14.9618359090545	15.0710291247996	22.548906611089	14.6620579745317	31.6613524084016	24.5242945715824	9.83295823418724	14.3488512042635	6.99511377124586	7.79857703928247	15.1679538011573	10.4459287411579
85	23.5420789489183	27.8619679163101	9.91273467708647	27.2150160537505	45.5947273742985	42.9038398214337	21.5821628498968	15.9109017990713	4.2325295774336	15.8305288100114	20.1493297288296	15.5434636602963
86	25.4539585967387	33.6028866498087	29.4661927143766	44.9458261804449	45.1319657106154	44.3845360520616	16.5087194441245	24.3019333246915	27.3328633431971	20.3446615753301	28.7947856615867	24.5218392110904
87	31.6838954998873	34.3437488208495	18.2552587712803	31.7944600749748	31.7553868672696	40.1769013549607	26.1085538765724	23.0937673272349	21.0673741745473	20.0750213724255	26.6511981451785	30.8262774485995
88	24.323639496917	40.1076396657409	18.8124773560193	30.2514777231737	29.3227100434303	38.4668808335175	13.4100251691288	24.7051683723021	19.5130458718183	12.7504071439032	33.3094771228781	20.8114910875868
89	27.0651585839466	25.9667578870128	20.6445917021095	35.8624950237718	46.4737521519211	27.7808397078864	16.6132952829469	14.4798906015783	11.1080194573634	22.0699764378366	29.8104034086608	11.3358813914580
90	21.1060880401546	30.717880156389	29.9000523877141	29.6461368441878	33.8262381080362	23.3020456391161	10.1172083053064	15.0692262410744	13.7323109505065	9.79280631934841	15.3956956585717	17.9688394869448
91	20.0696330093433	27.3373777777649	20.4134837244355	30.456274040206	50.9767324336963	30.8209054602333	14.8654351157185	22.0664602280132	9.60785130074181	20.3552474003030	36.9124219679930	25.3368390494109
92	24.3345847769687	25.7239926899295	22.1200476583797	15.7595402038325	20.4140907553966	15.2327694418098	15.0525127616981	8.29726210642485	11.6343396273202	14.1992208641815	24.0696392859857	10.8820783049970
93	21.8203956976136	17.3640654710982	25.1167188473888	31.1460315866356	22.1745949555446	33.3792302998494	13.8743966691378	24.5146668141267	4.91323349490286	16.7526994897262	23.5552404903033	18.4591198561495
94	25.5762357448826	28.4099448095517	12.0774176333148	19.2867154801221	25.4017036745271	16.6382480959558	11.0280189947589	26.9963802242328	9.35904655772131	12.4922381602299	20.4826301796296	23.5818877910052
95	16.5799378231989	28.6694100849513	31.7950985733789	22.5606585061823	27.0636931598855	51.094842958494	12.4623047432324	26.5067717218045	20.9811526189863	17.3556370373595	22.7283838188528	28.0468560104789
96	13.7268509831385	21.9275866206329	15.9930437855919	27.0877888100895	23.8544610864167	22.6149938048530	8.78585113589784	12.0346581957485	11.8603501959876	11.6003923306350	10.0223442698909	18.1298403671344
97	26.1230673625737	18.2465094392741	23.9093206703085	21.519052521126	16.6910284846154	17.4476472901892	8.56692925345681	15.4673591328938	16.8282069027878	9.51530394452042	23.1059853799448	13.9921874425525
98	23.7522178683704	23.2496472091754	21.2648769096125	22.9591559814117	43.0226880160216	24.6584755755966	12.0105623622411	13.2132898208000	9.24502688285547	18.8696027447226	11.2966413482095	19.5482077310303
99	25.7335692330941	31.4800067008052	28.2507892427524	32.2647449641544	43.7262274771105	34.7367679660849	15.4648715214703	19.7625578187156	16.4848364751501	24.3791314015941	23.5940031888173	14.8327497157715
100	28.7833360011006	36.7787256264086	23.0768279088422	31.4449480208059	53.3682002864146	32.2374519766357	18.2679831994396	15.7934631608709	7.53309266959193	18.0049848792881	28.2494396981219	24.8471705732681
101	15.7156926637015	12.5075967719074	15.4328874481917	21.4119123117071	18.0981911636623	3.34088856853224	10.8216211322595	5.95979385078032	4.14742479436655	4.64306648817121	5.16596854616376	3.80565862048162
102	13.3270691949890	24.9557387151075	22.9103402740464	18.5918085956011	38.3679162653395	24.7373137232114	5.0163312539039	13.5697741560893	8.1159938290363	8.24744491100632	15.5598533095703	7.75198987448307
103	24.4421294212099	63.031089354625	34.0022862733641	49.5187043771741	51.977139278257	46.6967705866678	18.4885628999811	33.9608670516799	28.2628169600457	30.9379394493428	35.5803678317582	32.3427928350455
104	19.6685059712316	31.3098958124331	24.2517656072750	16.9075849640840	37.7826638447130	34.9160221517828	9.94879752735778	16.1363606507582	16.7438602030184	12.9633256576114	16.6252803492455	15.6783545186761
105	7.51840311111111	22.6298820221346	23.1707703073200	25.7797484675806	19.3095284862756	37.575886159732	10.1751512659806	19.1069926692069	15.0541260371899	19.7695445915756	29.8262662079185	17.1593907020981
106	30.972680207397	29.9499150001958	12.3948629628219	31.1625594743148	39.1259591989166	27.4687402738391	14.1392267406646	16.1060935912459	6.66405334851214	19.3260268823177	27.7773576822276	23.4433646265160
107	15.8752066239266	16.7622091526922	13.4982905043230	22.4007881259265	46.3369729141567	14.5885464076847	13.3574992634437	13.2912068052842	10.2795835762801	1.73013349334892	12.5210370834853	14.6222127998323
108	18.9915043930075	16.7818900909424	20.7814209623435	20.8136911729057	25.4177437738276	23.0594429223875	11.4006938149711	14.1983824885266	6.81874988514927	15.6809339896841	13.7390152911356	23.6027548513410
109	20.1964087987953	17.9040526053525	17.9345299983841	18.6278761750166	30.1918619538446	26.9154313237064	17.7341975536665	18.6671844091871	14.7031947719902	17.5804004540003	23.8908583273631	15.5099943275307
110	15.8201542901361	24.5985723110164	21.8567344158441	30.0746910628536	38.2999272625392	30.147046011474	10.3273569824514	20.2942011019659	22.3995675348003	9.72965464024424	15.1712173231907	27.0713194080234
111	23.4579132314468	16.1163700051449	20.7582269893131	30.7473531015847	47.6375585420767	24.0969546987029	16.1250798378418	18.4709725359269	22.3210087224826	21.2016214742902	22.0742748287061	16.2045307103373
112	12.3803002459969	38.0689893643673	21.2299830047462	23.7742216420503	37.2532902433027	30.3085457104898	15.4900946908674	22.4917118956370	4.38592842500623	8.22656826170985	26.9454365915332	19.3752497695660
113	14.0857935317353	10.9878838284893	9.4543320729373	17.3363728062778	27.4300529261806	32.2060771429546	10.6576120160232	8.75182314591642	7.79243213966642	12.9094986828950	6.5749916945869	12.7810554969986
114	20.2151199271613	20.1890650179979	12.2224694328638	24.5545390522090	34.9513679267676	24.2256900183163	10.2452027162608	16.7171411188274	15.2378392126061	16.5557441778560	17.7328244987167	19.3507046538381
115	25.2505055238297	25.4856354645702	25.6187776683330	16.8879188536580	31.4720218370269	16.9838489028477	17.2630641278187	22.8822596321588	19.0734551669301	13.3043820179452	21.8846188439123	19.2505369438591
116	20.6367495783399	16.0983516938188	23.0634582320311	37.6107630793824	43.3907622327144	34.6182075871117	19.5075247999208	17.7183693827517	4.01081442727309	16.5692857492094	27.6267200934117	24.8125164452195
117	17.1326615643133	23.5184194485390	12.3405050053103	29.2781562577982	24.8113425107359	34.1064412464474	10.4486203353959	17.6430944198892	18.9229009853808	12.1207848001732	14.3627776316549	14.3533702031537
118	23.6914984288437	13.9631903597280	20.2256656227187	14.8934812367314	37.8893684818869	18.059967087148	6.87973431253077	9.89226542707129	0.444331447568937	13.9096689016694	9.39861538613131	5.19120563916127
119	22.6812906490150	13.4457346601044	17.9317075992316	22.0860661832563	15.9383961618441	14.5660096214201	8.57045444369954	11.8324756648487	10.4466030755358	8.30241832293683	13.3490507678053	11.0659155216471
120	15.2200049264156	21.5538875072239	25.2540785233327	25.5144821571332	23.2853779211198	18.2671580635131	14.1275680269676	10.1398919423802	14.4546806304285	10.1986926177124	17.9407723360901	13.4621407356350
121	14.6557585964769	30.0872809713390	28.8043750898254	27.7579994996109	35.1868634485688	15.6626911710336	8.80377551422784	17.2891495470394	14.9992923133763	19.8939086297877	20.1794415467058	10.3635358508544
122	19.5568621767556	13.7555728377901	9.75973488806913	25.1025716261611	32.8232207476748	24.7829876026222	11.2301802105886	15.9061643160709	15.0862153194211	13.3951668387491	26.0291097405368	13.1271126631273
123	19.2842915288054	40.5556414489097	38.657385713423	39.7725230222162	30.3029823688104	38.0668778224760	14.9910705994785	13.8250467706087	23.7451347843526	24.0366432307551	27.7092033895404	25.9505484253938
124	23.0977645574561	36.2024917515286	34.9016741796225	45.4373448353935	41.6146768023869	35.6940359038989	20.9168415798625	24.5783246914855	24.5042066928464	22.4995623142792	32.1614059334224	18.9418195953533
125	17.0382111622366	35.2158533483492	26.3926718550006	38.2329651787710	32.6525271336055	23.2858344676307	20.6495228913404	26.3336799926913	21.8647895958008	17.4166846018211	24.5599038639266	8.78948181375189
126	29.0296148879348	21.0199194744925	31.387402067234	35.8648887236607	27.3797698769064	20.8471686987084	16.6030538724499	11.5598982029920	19.6839459020637	20.5941711322646	26.9828804217673	27.3725906410257
127	0.618170095071342	9.02793830373057	12.8255499571748	16.8858930084646	18.6891505059741	2.51967307807663	6.07660736038282	9.44929670941446	11.5565657519358	3.68615318746209	11.6080334967403	0.259080175607811
128	17.230381027207	28.4200863142652	17.5116587564111	21.4037601457930	37.6623274490931	28.3144018253204	12.6328247280270	18.9713156639791	4.39260687714282	14.1902298492128	24.1526992520267	13.3805062586294
129	7.36484423536277	19.2056097880154	23.5067108953223	33.3093979300256	25.7436436907971	29.3790273172745	9.3452643474643	10.3934537191165	4.35133801884298	14.3455977247347	22.2009237520985	14.2310156597925
130	15.7753229821297	22.6295201204739	12.9150421952144	26.652496295282	33.023084764958	27.4801729410366	11.4767682987542	17.4299570410879	18.6990684657540	11.1508480737568	20.9296290211254	17.9414292035382
131	19.7091771857921	33.8494280261528	9.36842538472444	16.0233234924263	32.7118785523002	15.5964582795969	11.6496127628738	14.5596943661668	11.1795478909527	14.1535079501903	19.3601847804945	19.3866012186387
132	33.1321897312793	48.964241721744	28.9137007099372	39.6472853565723	47.2490976715469	61.4530474825417	16.1002289036720	19.8368672254718	28.2116779786719	17.3568653135322	37.6375284159877	32.4726730151601
133	17.0183736177367	29.9689913837205	22.7632045177377	27.7775157423129	21.8111944119745	18.2039931091974	15.5791642864192	20.4465388651335	12.7463195669761	17.7026806584467	28.2865870255612	16.6848683215467
134	14.9172964849231	32.5369700501245	25.1474006051691	29.9820571691528	40.5449033525057	23.0713018326462	18.8979779213129	20.6117371156802	27.9914922306058	20.8797815461666	24.1767411663137	15.7623631821456
135	14.4876955376359	29.0687075835267	23.2165040643036	17.4807882582729	24.5362043694581	27.7699007948823	14.8637277691871	22.50721376136	13.4564839846827	11.8617267150636	13.2640464502354	16.8572344772243
136	15.9883503124999	22.1603768532258	28.5538600875337	23.9701990433809	35.9586398079012	42.3959418683652	11.9464390857340	12.3846851414839	8.04448719892659	7.67828326520756	20.2965614662211	5.41944808141329
137	25.756867181252	22.8293599952616	26.8885248579954	28.7470671862650	47.1710621078213	18.532116489292	8.74695001403672	20.2683522666542	13.2670589209747	13.1462548412510	31.7345410650662	10.0037803425990
138	21.2549014881359	28.5486792061769	20.6484902772518	23.1705206980562	33.0601931972981	25.8330415649398	7.48843907425985	28.1914494183219	19.6550416374186	10.2871433584247	18.1456680614094	19.7050079189267
139	18.7519068531687	9.27505482349049	12.4739208571368	18.5212318635424	35.3719548773237	23.5741235060808	16.2967694464290	14.6925457466822	14.8848797357850	14.1438443014537	21.1616607752421	21.0935153748308
140	20.8090968365793	17.1352210024819	10.4130283519675	24.8293955147128	29.5748644605140	17.7012765754876	10.3859140009936	17.194237412899	16.0410971620250	11.5518098996928	31.4145553354937	8.87975501997975
141	29.4889443824986	59.3675771155906	17.9540160498195	42.296983876203	50.1956694813997	40.3196749497912	18.5053979319307	28.7066797306142	23.5717419177461	20.9242149408168	36.8485809995064	24.1435575800961
142	12.6292724523522	28.5931163822341	26.4489137037655	32.0614887815857	27.6712533923128	29.0652291638971	8.4881800819675	15.6870974630849	15.5388751114283	11.8428336063295	34.7885226309361	23.2388428281001
143	22.8033322812913	16.9093390500833	16.9798322678653	10.7771466826328	24.0000837750886	8.73936645938491	5.52876296645849	17.9217651735777	1.79674695877158	3.61746160273943	14.3358641781750	9.06482378958806
144	28.7059606325983	27.915806888778	18.5863483113449	32.2197524155333	44.1343897930983	23.0979642754212	14.2630119976166	16.0168008741298	12.8880735820404	17.2641580017753	23.8859989454301	17.4610662975066
145	20.2588414572579	14.4742022334402	28.5483324228352	37.2961088931565	19.3434749677733	22.9710588749053	6.60483540239793	19.7854444548080	9.0392232637062	9.81312387477226	13.158781412037	16.6311558835579
146	17.1673777687999	35.4821185925227	19.2795176335595	26.9642362705373	34.0219066924195	18.091315907218	16.3244128083074	17.2730882872417	12.1293850794551	14.8227919069902	25.4321228499738	16.6583031300797
147	19.6360302942825	35.1600184328574	31.1212417335151	31.3453292247213	36.2472472262512	60.6826243848424	18.5648572758365	23.7580597400301	27.5759254385781	13.2901142408790	20.7747284218814	29.6787699827407
148	23.9569432654416	18.4692873566994	24.6053969330134	23.7813231522722	26.2882609072227	22.4420731821425	13.0230263685751	19.3458641877718	12.9191556868674	20.3746178478244	21.8276180478908	9.69495377096972
149	20.7012420123695	19.69202091196	11.4973079399126	21.6068883163598	38.7987772681162	59.5390248678145	11.9324136697168	10.2363474666222	18.7269846084041	15.8077371382492	19.4346352669881	21.4031659071582
150	30.6764159695028	44.8536048471647	34.3767847339571	27.1886733681653	65.499756567725	49.4147380611176	16.5647619637865	23.4685895954384	25.8192731958932	28.4814010198680	31.5234560716025	34.9164293430861
151	11.2908774124049	16.1307873087054	30.3084185222779	23.4729222400744	22.0976562831933	31.3268654507868	11.7054829643383	14.4950689218559	16.0456657834937	18.263441086616	27.4667786383097	11.0125450272036
152	14.9718312290793	25.1886255677382	17.2617037541555	17.9816489320827	11.1500404540961	24.310740382076	15.2703698230915	20.0918138192124	19.2261840130639	11.5584470071746	26.8144436353809	18.2588502870717
153	24.7402054006670	44.8497281666852	27.4698228315752	22.5991973485042	34.0450421934758	38.4504407474207	15.9660765979906	15.6341567239926	15.0222300159590	19.5806404175633	33.14087381672	18.8326549710894
154	7.30745553001366	20.4148125799890	30.1099200148875	25.0561606582441	36.3343834806167	47.2476542041141	15.6034695121633	16.0449228831734	16.0940295736295	13.8129961471208	24.8879892425483	18.9166226660649
155	17.9569144264283	21.0041418189897	31.0971778804589	27.1049240398283	25.4196362287357	33.8618682758537	13.9117744247579	19.1133021767557	10.6160099984696	12.9118416584939	15.9459175074572	27.4695910258531
156	32.5163502369279	37.8801444286074	17.7114826210734	16.4713358116572	37.9407835461135	24.5283918635727	10.5406572885101	23.6592540462375	8.70115776495551	25.2591747170157	30.2879322398138	21.5638126410883
157	26.4582324995864	29.3350792609292	27.3331427074334	37.3198445191406	24.5270006807262	38.4269563992311	12.9776173624079	13.9814524091336	13.2776564842227	16.3601253874403	25.3805020832021	21.5001611161467
158	18.6036051280002	29.5834328432566	15.0184674137277	17.0477292379899	33.8087701427121	24.1068053993932	17.0777958715563	11.7509748189416	15.4067255042411	18.9411480594418	18.7675446501184	14.3365409389665
159	17.2537098390640	29.3975885360466	16.9379835266668	29.5653899015204	29.6497035350739	19.097525766133	12.3009928664307	20.7097970610570	14.2097155341795	18.4853100462618	17.8943175940252	18.2399931922023
160	26.6817635674233	29.1154103054911	12.3749530702805	27.0260240787762	45.0967879021057	27.8628596491474	11.6709921649685	24.2657276452012	12.8585655723872	15.1510455499398	23.2881845736995	23.9521899189558
161	25.1485559170253	16.3106246057672	19.6055824418428	27.681502311501	25.731958003175	15.5338417793035	11.7916540880756	10.2253963966742	3.78729343813971	14.9503838688416	26.5964346788047	7.62178142389352
162	27.7056197886261	53.172914815867	30.4002114595424	38.1449461735402	64.1418009677834	32.8936256653055	19.2261792828959	21.3177892547583	22.9499806037498	20.2898639336252	29.6760981131001	20.1686272298060
163	20.772954494879	32.3768346913829	25.4689653153403	26.3336717035445	37.7252041754357	35.4495595706862	12.9434267360378	17.9851460219026	20.2311012687455	19.7600110118056	23.7648172466632	19.0013736926068
164	16.7028581676846	38.164940287032	23.9478129471355	28.1719878258406	39.6361578686095	36.7659079064143	12.6424329222985	13.6946812132373	16.9160192800198	20.1947280861303	33.1047135683671	20.1379206754932
165	21.2492683314895	34.8133475466159	23.3982520056956	27.343404207641	60.2330970621598	32.5837414308643	13.8532200303686	16.4429037682060	20.7885223598094	20.8454639007015	26.3113457776335	24.4867261834204
166	19.0341171630902	23.0013236707535	21.5701376917563	19.8266595774302	35.2630806542178	39.0700496074167	16.830961807953	17.8247773912679	13.1964096164031	13.9075384994066	20.3177680280286	22.0642814206941
167	20.8195529866555	13.5535195081402	5.14657576199501	22.5036795063392	27.7835794659274	7.68108898930869	18.4855477288218	17.371837748605	6.87214350345039	12.0713337648342	16.87954394929	16.9425394530838
168	35.8741320984802	58.2711967060574	56.2007486425712	36.0394394528669	71.6182963267048	68.1262990338478	22.3369555230609	39.6044795195166	32.564660811501	21.3847237065379	38.2943182827283	50.1514808833551
169	16.5302529987110	39.6055862969746	17.4548344737343	29.6224736455585	30.7882263838075	16.8517852873536	18.0190745913821	8.62577345065215	10.7164235536702	22.3690002676316	17.7554157236804	11.6073004848961
170	31.2883128157007	28.6827686448507	31.1284087702441	29.647824717855	30.6916016256247	35.1388025375726	18.4436806695046	15.7216091053544	16.5085596661058	13.7260330190340	25.3928059549688	13.0485634582457
171	28.6463856241336	26.4687586364096	31.307894104207	18.0363789141081	34.0731483094901	31.8661138337032	11.2343620942266	21.4448767927022	20.5259053546001	13.9123308436777	24.0249204326202	20.2296342270059
172	21.7292001129134	39.5715257785490	31.1315157784420	29.0192247343775	34.504257603181	32.8763311899502	12.6768062189601	26.6968354605181	12.3573018654331	24.0856644320054	17.2650364938671	20.1312467853869
173	23.2460517102063	27.462026689802	18.3305412221924	28.2417922537626	37.1960142181753	31.6356401944248	15.4823942511399	22.2617849362078	15.4898621405497	15.2850298982898	19.6844817615359	14.8038118208045
174	36.5896293680315	35.5691777005825	31.4497245891463	36.3791662803553	38.97338854106	28.0719742660624	25.8878464420081	20.0939896687305	13.0282479140222	15.7719059575193	40.486516564898	28.3896260300984
175	19.6665094471153	31.0678844725414	31.4665390230374	22.0041626337494	36.4760998806319	29.8649049337904	18.029860210575	19.6349192085287	10.7591700446069	11.4395116339546	27.4065301950196	18.7623213331174
176	13.417588956844	24.1145110840276	21.1056027907705	20.1231553538646	23.0736485727491	29.8124743976996	10.7252316783675	17.1860073252838	14.4973810190112	16.4308472231817	13.8718684787638	14.6244677628518
177	16.0122117542368	2.12523784843533	23.7482535932402	32.0269313404114	31.4680612925665	31.8257324491404	9.74832068112498	15.7083757016775	3.00690892453409	11.2043946975938	17.0750945038426	22.1224161823345
178	18.9219194121147	28.8547247607836	17.2075451970288	28.0661425017214	32.5149617547794	25.1305421277141	11.8726011584624	13.0017967082661	11.0364851123041	14.9794022259455	13.4527272595847	8.64609244695007
179	12.1318773716442	11.5610227757712	14.3129043012851	12.6953704753757	14.9141582502461	6.3394978853001	4.96291653591921	8.57871932810375	5.04973879548253	12.7218624710935	10.5464316814050	9.9362754124176
180	22.6442636336329	33.9673222105852	33.6306916218166	30.8663719664394	67.27924514166	48.6782686164327	17.2965809328559	23.8528805531306	27.3431079490131	13.9554852897499	34.4909522868272	29.2168682209432
181	21.3053362196244	29.1956949029592	16.7931618485636	21.1752193663122	44.397443333418	25.5310752755461	8.91391795008575	19.2182755474761	10.0030374514744	17.0565312291133	16.0109521212060	15.2812772685171
182	20.6641891602519	0.531273650880872	13.5931259581445	14.7721448654765	24.1620813519734	30.0152094123658	7.6385522371075	12.8297754564462	6.7073961119658	12.3317366245237	19.5921658969147	0
183	15.0867017092616	12.5614290891307	29.5670841919319	10.8668154391513	16.9779786718650	29.7272699523971	14.4551461561720	13.9174765395293	8.05430809306578	5.08678084452746	23.6333757706993	6.87609674667495
184	35.4123313076795	33.6967931434999	36.2465990578267	31.5097678048719	52.5939468576181	43.9618579552523	19.5517988641277	19.1063123721200	24.5587254108668	23.3815010598627	31.0377981130127	31.252829142101
185	24.5233831019682	23.4509831135798	11.7778026565524	20.4678951210954	40.992911714286	15.5819059629289	13.0195236841736	23.2052620097586	19.9334050648722	21.3319373516925	10.8454214693994	13.9147120201059
186	19.5946824019714	33.1608877986935	14.6697813592344	18.3687662012411	23.4073376760918	32.9418496615992	12.5692562140134	10.6747857510230	13.1082172577893	25.4513805708151	24.16491338665	15.8773372245806
187	22.8481744322538	21.9270937291509	22.6122533713370	24.6417781576676	23.3453576027854	1.64983270606545	9.9323021612159	18.2171767802605	12.2352065399178	16.0794352581514	21.2883758805532	14.3920568369202
188	17.4081067077964	25.2322241231055	26.7363185843385	26.4001987731343	45.2012249352658	41.3137100043038	9.6504306044484	22.1706349079837	13.5200910604252	16.7686823319243	31.5316409580984	23.3595008286320
189	11.8602018636401	11.0929985958780	11.0223113676153	19.8651514168001	30.1166556502223	5.9438885095843	12.0905318199260	16.6373590533513	2.95356307798964	15.8406389155698	11.4637183383704	17.0006271647551
190	10.8158268657066	11.0287883100079	16.3685846640385	17.5175864883986	30.1294695375335	19.6963530666477	11.9211996118008	19.6108996246611	7.89172733059964	10.4285646990036	11.8655767822478	10.2031399916553
191	36.1098009404101	51.3008872807463	27.0475036383617	36.3748610766824	39.1391384422266	26.6531604561307	26.4859405465386	29.2556395083368	18.5537948588393	24.8761275743344	24.1298243603765	23.4683773731545
192	15.7471207630837	35.3731248716293	21.8004578488194	29.0810507763451	26.7975704606346	24.9503061044084	16.4272002058671	17.6928879343235	19.2579708078354	17.3877567242521	22.0787367181556	11.3895455791108
193	27.4917528356268	47.8554302783672	39.1623906983656	38.7174000348023	66.3286559658324	57.408241344449	16.5970056774576	30.0642998503684	34.1407548576202	20.8948880070239	31.7145905482410	34.6828096474354
194	11.6347862024577	20.6377691680434	24.5751659186609	30.9803333525848	35.2385629617154	23.4814830274009	16.0282924445227	17.3126258661733	19.2106994179884	9.7487360935529	22.2491130179211	15.3840377857505
195	17.9021744745307	17.9203830730944	11.9735551709051	25.6348430174717	21.0451466782638	3.52178533576368	12.103443088623	12.0251157008769	9.84605278435199	15.2192533889042	23.0764069487851	13.1024571952911
196	25.0438201129976	36.2283986332252	20.2821132824899	38.2803406410445	48.2591756445136	41.2911750292167	17.7621128901338	22.4520644167234	20.8389622635884	21.7486255336149	31.0542433682766	15.487848854028
197	21.3423222530875	43.7694779936154	30.6152399625694	48.471803745131	55.850258447084	27.6219661957272	20.1189549136208	22.9527844120869	20.3171380448106	26.8687575584584	22.9397035596559	8.78210770796016
198	28.5622343240746	32.3394721638466	24.5445314402478	36.547823863142	41.5580459726401	24.2441808193954	15.4040005696509	16.1899515067303	14.6849652181771	18.1643132814607	31.7139450388495	18.5228801789945
199	23.7341098202185	27.5964414968001	25.0668494406664	28.4578024352183	39.41466514825	8.85046808827495	19.4755698451925	16.0018663103154	7.57257268543137	20.0780109931779	21.5298029004691	26.4144563338968
200	15.0548404192604	16.1140982916799	15.2475556915421	15.8028992109480	19.9286467950387	19.0749431926374	3.83175459591367	13.4288506525557	12.1608327922776	8.37621926267795	19.1185684354788	13.9356239462702
