# Supplementary material for: Simulated data from a genotype-to-phenotype crop growth model for pepper
Source: Data Brief. 2021 May 11;36:107119. doi: 10.1016/j.dib.2021.107119 (PMC8165395; doi:10.1016/j.dib.2021.107119)
Supplement: Supplementary file 1 [file mmc1.zip › Full 100 GxE datasets/100 -- h2 = 0.5/1509946280 200 0.64 0.48 0.64 0.95 0.8 11 GxEyield.csv]

	NL1-15	NL1-20	NL1-25	NL5-15	NL5-20	NL5-25	SP1-15	SP1-20	SP1-25	SP5-15	SP5-20	SP5-25
1	16.9835094459087	12.0068175840665	11.5844406950442	22.0869950992688	24.9682158119117	11.4933819590102	8.52354916098707	11.5986176894089	16.5290905486444	8.33820868388729	14.6737858653708	14.3762020818749
2	15.1539353470580	28.8138845492247	14.3720300774425	19.8405529728319	13.5413440200840	17.6272725757883	11.1959082796618	17.4181057688437	11.0633864521793	18.3084202440400	13.3157900942532	10.7714473712521
3	0.0523687288561074	10.4684197825485	9.87738661436993	15.7559992397481	32.6128986849513	24.4445430416192	10.7650489677549	9.97286989521307	6.7294320084516	13.4318534231098	18.4703533992192	6.42655624310238
4	15.0246775423736	25.8156849723151	17.5584666973945	32.0504510845548	36.487491105841	14.4124422381137	11.9967303971812	11.3894308467823	10.2456703308513	19.3321913879904	23.6687175901959	9.7645579011726
5	23.511350988355	18.7054131684582	8.63451086041878	25.366319231704	19.5095326128755	26.3320781850751	10.7953560477526	14.1420669214217	7.30554279945271	15.3688841359092	20.9823439364788	10.6478527558442
6	25.2089786502302	22.9064415805752	7.1397629653821	25.5188593539591	27.949157083542	15.3864486201518	15.6918267114296	20.7891342960683	9.15137932600777	25.4487027960403	11.341825995339	7.75890013047571
7	14.8869620046317	9.16139068257099	12.0952295641855	19.5491751657937	18.1627047185247	17.4129936357297	8.54953150393321	18.0946579568984	6.26466158711599	9.22430092284518	11.4568568292521	6.40146269792058
8	27.8873475374383	36.632068943453	27.8397111132336	36.8557681327885	40.2816486016515	24.4517713675363	17.4231974076465	31.3057516559815	21.3166027477552	15.7483096716342	24.4500043673446	22.3203068437410
9	8.97564992705763	13.7515048205283	14.9691349536377	16.4616076342159	30.4303997106297	28.0164777972239	5.94012676533958	19.4617857210150	19.544938208471	13.9103614892817	16.8200965067193	18.1366213624010
10	26.0914396796948	17.2606868316075	15.5380622186499	23.0669127200169	17.1891512749322	28.7773121471818	14.5398861591552	15.7453318723074	7.81469517974436	18.1668659876773	17.3651719901313	16.0519907415598
11	16.8796978623908	14.6889019583631	8.43859224720533	6.23869617039603	15.2091457568855	18.9599048296953	14.7513342320628	9.52678425565125	11.1741665234219	12.9719384685718	16.7708734293360	5.38152021065433
12	21.7878707410503	27.4856285651183	26.494736439461	26.3295212478661	31.2763822495611	33.5898337976849	9.6665636821514	21.0709632096008	19.7021099360126	15.0098648159260	26.9917626420758	18.9771544371255
13	15.5240778808077	22.0395717719243	15.7188779622364	20.7638609642666	40.0576836284226	16.5966856087385	14.9230351778445	13.7319817275251	17.7130969684237	11.1515912690379	22.9838246430685	13.6461228025243
14	28.2160205192951	26.1081489399747	33.0634831882152	32.5802014849879	54.1053860682685	29.6147441136044	17.1561788638295	15.0248088145426	14.5804199834932	20.8061815322319	27.9122342748786	23.9982233408677
15	16.4569607526566	26.2388994267672	17.7237322829795	18.7810523795516	36.2957780119425	24.2157421161821	14.0390275095086	18.3395601050415	16.7044738432216	16.921167198967	21.0833093669393	15.4903801035558
16	16.8218635209597	18.3112188167630	23.3895195206758	26.0653111827053	41.6651690195272	25.6553773306486	13.1926648365646	18.7648640004183	16.2484061303349	16.8421081431003	19.7446212133599	13.8687251748424
17	18.3099591407726	22.7371704753932	14.9293962542189	21.8941045818843	32.1720251560463	21.7579605314210	11.5157787824836	10.5513748728149	17.2734285728298	14.9974980625562	17.6957016192661	10.8954738221604
18	23.7721163666577	26.6820220773232	20.8967362602834	21.839943050819	24.8729438308493	49.7738985262081	11.4259967911545	16.2683704525157	7.6011142585506	16.8943562736316	23.7333330738249	24.5013510921686
19	19.1200729258713	36.1693971724363	34.7558221069968	29.4826054005127	43.1040938568607	35.3886212456205	17.0382697640975	23.598017106218	26.4068830930259	24.0671869914628	19.6369401731385	23.4427727404320
20	29.4105120822456	32.080690314197	25.5629954869984	32.1316172535224	41.1875100403094	23.9038256130149	19.9607965299207	21.8796254473541	15.7338907684190	22.1856310010064	25.1874575249117	17.4624518282629
21	19.6035756654411	28.6045291469134	34.1380177906722	27.2039029664474	42.2217715166252	26.5815296683234	8.27291641175291	17.2453704646795	19.8044259764519	15.6065041166529	29.1405175199656	16.8329973409492
22	25.1089896401471	30.1075172589551	28.0962866515445	36.6361182353743	42.8212092802566	23.0871691155615	14.9371051387091	23.6560780878240	14.9919153619133	25.1512570188749	30.6227377476224	21.2233903119005
23	20.6367863709929	29.0546585675503	15.7642271361537	27.9240619357172	35.2519085035800	28.0088613771316	16.9463228769864	11.9228139101082	12.2046478377322	19.9412824672573	21.5328879491346	18.0453104494002
24	18.8111214057347	18.7351295547735	15.9757771864749	25.4380469066067	35.213692621518	17.2306529559368	12.5278996436054	19.8685000579445	5.36483299696765	12.4963390306994	12.7480405303843	10.4709844871195
25	14.9584403379882	26.2934514379393	26.0149484538591	23.6667344637444	51.748408315081	31.0940225619285	13.4142228544172	20.9379622842306	17.2747096244624	15.5983957904050	21.1768387271701	22.8027362824479
26	7.03775538097229	13.8250501668334	27.0919047753676	21.3611993612850	31.0512581469376	39.680283146244	10.5303525010183	15.100857467162	10.2016922015527	8.52092684714715	20.3600394051189	17.3638047075894
27	15.49842208245	14.3106909749378	24.9056255879471	20.5315395733182	33.0872805704809	41.2957770062325	7.1825181082489	17.1262015606765	17.2751783514579	17.1964030954835	12.1346932735126	27.4835997002322
28	24.1541322888161	40.4910468027657	37.0565642256957	27.2974680853466	62.0445030691719	36.1195917567823	16.2068740901802	23.1802528445506	23.5677479119013	18.7596058778063	35.2909294076041	13.8511984237736
29	24.9853316285341	44.3249111176478	30.2503608500216	44.6849992225756	37.325795036064	46.7791954187453	22.3894786010001	26.2491921611548	23.321908120996	24.0506421987774	33.8306575218001	28.6846473960849
30	28.0680423837579	27.316240297887	36.6352339567276	27.1371850866725	59.9117414565054	33.4420565908452	20.9515834360617	28.0733918967608	26.0279865375153	17.1937928877460	26.1863749001704	32.5482486028254
31	25.4004996861357	43.9059150011218	36.2456500998519	30.2724772926491	42.5751898590161	42.0790639640409	14.7496989357010	24.2780217867618	20.8019249781091	14.4683907176457	30.0171215679838	22.0425392136024
32	8.03797443263142	16.5699253599069	14.0236951055772	15.4005484294254	28.5168836734824	5.16386519082918	10.4413191222036	19.9669891589979	7.6644866186777	10.4456517048357	16.9193838898575	3.29606568431846
33	19.8820260521774	28.4267935426744	21.6211720762453	30.6788259444301	41.411649969067	39.4356029792874	15.5732177213676	13.2942329534491	16.7759268756554	20.8514825161767	15.8486232424767	20.3640900972211
34	17.7864789465986	23.9915549300632	17.0147865333194	24.3246199834484	33.7985899334562	17.8224356491694	11.2893754663365	14.6213370477345	15.5785644220608	13.6614787808033	20.5658375634693	16.4389043049863
35	18.3626053092340	20.4749944133673	14.5260817971081	31.114856233376	22.9368387075443	14.7618621147426	14.5178001132338	18.2308386545524	8.76493781606753	15.42296036828	17.9225847464959	16.1269581910824
36	28.6300716242939	45.5978629946239	26.3008780855852	32.8122077876652	46.8074576020375	56.445134355972	10.2110087003878	25.9594983769233	20.9959983465026	17.3067030320018	22.4013192975737	32.579485715905
37	21.1938074399759	46.3506951742626	23.8548873089767	27.5613257876181	47.9935324858259	19.5299379856693	17.5377328735501	21.5177201152384	21.7324037400837	21.4766146250796	24.443788816486	32.3696362230293
38	10.2193002111072	16.5653972925657	9.43991598330181	15.5991975449914	13.8002924570662	17.4272426443930	7.61838454008646	11.7537164356752	11.8486274157013	4.16737504657603	13.8641985151724	1.50581424262842
39	23.0571415565042	22.5460858131870	13.8073785685816	21.5136897497147	26.1227446534656	34.1571390844837	14.6693925589014	16.7620146345774	11.1022168087981	15.3944532664962	15.6153402326054	17.1852020689030
40	20.1313908816442	26.4155990943169	5.26739472611348	30.2935251486022	39.2314084276094	30.9985427233305	13.3046280827826	18.5411263639505	9.11660063584667	17.2043019623933	13.5193871943157	11.6761062890540
41	19.1156542865965	33.8570959438379	27.9713695841678	21.0934491843905	49.5790110625623	36.0595143782333	16.9943101666015	15.6881781209857	21.228587175079	14.9153274819696	23.0986712489944	23.7467979513570
42	22.1592564835413	18.4972218509597	17.3998637575745	29.8103609643495	27.3052212919234	39.4654160672644	14.6027730202019	12.6582674111898	10.5737853652539	17.1519609515754	18.7173629678187	17.5274863721621
43	17.4094693236874	34.6656420962288	13.6475944787229	32.2167037178823	44.1064457582456	20.4879087303299	14.1023497777663	22.0497350520417	6.39854779902242	23.7989318596089	18.7211786616561	15.6574479973227
44	26.2562552396439	40.8912057985537	30.2500876467037	43.4174089138803	55.6413316853019	36.016067381361	19.0998862512751	25.3420843197148	24.3713235959476	22.5777092401943	27.9638617810841	28.2630426032348
45	15.4491880857013	21.2557827552108	23.2885750397057	22.5700065447224	34.6038266098007	41.6770266117203	12.4008548008347	20.9865899559864	23.2400411873460	11.4542928109986	19.9607740786606	24.5980827285125
46	25.3861957347669	38.7669295517446	18.2998135494575	26.3020100159334	45.1044254036051	46.3603874874375	15.7588710680439	16.8779395363876	18.3038497249426	12.4133766630175	30.1213036048051	29.8389226341189
47	29.3791911317627	31.6111526854585	31.6403426433021	40.6793374766292	41.1492312833867	21.5047536081516	12.1976050274756	16.8521634230014	20.7421659884537	17.2429667708038	19.6169364570742	24.0404373765642
48	20.1572464874862	27.1104692178838	21.9192122373923	25.6834236292752	17.1917656791666	27.2423999709792	20.5377336503433	27.8283834453651	14.4864542599358	18.0066142530753	17.6734592069720	11.1931865686281
49	19.9236951934411	23.5272700017639	15.8625461970837	19.6789494247096	32.8883567288235	36.2207163582357	18.5962181447123	16.8185063130931	15.6136476747388	19.1855746823891	20.4483345177158	13.5383824887309
50	29.7481999702599	50.4596103432527	40.7921988752827	43.1324614501832	60.4069269964626	34.3739529798574	16.7844325375719	28.2708982858973	27.7569696474274	20.2436881252216	34.8794720727048	30.7566104176742
51	14.1630359623307	23.3732180446967	16.5788360649998	14.5473986933415	29.0256846467496	16.8115314337903	7.13572557549708	18.5325799944120	16.1638382423070	9.0551630107598	12.8568433085913	24.3822551587612
52	9.61002060981906	17.48144155567	14.9382706135021	29.3058690113813	20.7861722328544	34.0143807478325	15.0838468603216	11.5228868453126	10.5309852987258	8.87440218050395	14.0521322331133	11.2701695185617
53	34.0083804620895	39.6027405963412	26.2278393260046	39.3105481464236	42.4092454209619	34.8873962413839	19.7608508163024	23.863869889404	18.0615541668722	22.0273047576177	26.8553902894844	19.2299146811901
54	18.1246068249539	34.0650551096778	14.3653319914451	24.4609286396334	21.701803610229	21.6849394879013	9.01530878555434	11.8297344273306	24.3099689923780	17.2745646356911	16.8254840133620	15.6666177662159
55	16.8920847503981	23.4509192807006	17.9791385007297	15.6075274871499	19.2259152056479	30.1026146887488	15.2850642972049	19.2000443304514	17.0835651927103	16.1594474715541	19.0565452873572	18.0040336633751
56	22.1008571210337	26.2144750984654	11.7849338225350	29.9227689730759	18.4628972619445	31.8104167289046	19.0354868478479	22.7135205005056	13.5835104814157	14.1813260868701	22.8534821419096	20.4920334347552
57	20.2071691790527	38.7608103782307	29.0161497869913	20.2526171742943	46.7777702460217	23.9141277934497	21.8524672431031	16.1089386853915	19.1396033636530	15.8239197974161	22.0526800532473	24.0822886061704
58	5.85729505745488	8.79906199647927	6.1312278962658	9.06214112985485	31.0677024509499	13.9276427065731	6.5884289498627	15.5019972922254	11.8278307640932	0	10.3929793647655	16.9490769214933
59	24.8763265751770	35.3129818314981	14.6258085728527	28.4855217040352	36.9193421842018	37.2535231343768	12.8820700550273	19.0700131864214	15.7254319173544	22.3131938000561	17.2911061765911	18.8780312518937
60	14.4571572043124	31.0981135414982	21.0884219013615	23.0354270581314	30.4361799863302	31.5152740969598	12.9207763251370	17.2920809746673	19.6758290476109	17.819034483801	14.7383259981194	11.5848508494007
61	20.7426780682918	34.2442463515776	33.5241656405793	35.0345832059476	39.0933760288764	31.2210965462268	11.1011975774919	23.8525627411579	17.5790238765071	11.1612823024106	31.8756209309311	26.9337997781807
62	19.2395371991845	30.8887418502593	18.1505586458836	17.9889227999767	43.1024496916966	43.4497679398901	15.6553556499372	16.5498924587955	24.9091000676511	13.7446315034505	29.1714147640223	22.5358139413787
63	19.3395371597246	25.1433287069348	16.7667597707751	30.8094773328504	19.9063048843421	17.9015482656838	12.8174463256454	17.1059629358706	12.7840144129676	14.9062676727853	24.3715716452001	18.8441316941878
64	18.0744439109199	20.5179944009204	8.230855073708	28.1324487855005	17.9873684581070	15.7167696505331	12.4688833394351	16.8489420221552	2.96486263802028	10.7141272494180	11.6470874686351	11.9395488578282
65	32.7686201103198	44.9932980069388	31.6732871746379	40.2763734347463	42.2299703757014	41.9438218994526	19.4524998880421	29.2924612730338	19.6855440186503	25.0809958055119	37.6570867437435	31.7414147477943
66	16.8522471061228	22.2595591045155	15.3461739063602	31.3689426295284	27.0311039222238	18.2249864510711	9.65383440578534	17.8608419225217	10.5306806937735	14.8896105996466	20.3647985635526	9.5349558107323
67	13.0026076712752	12.7610222584777	9.47446433487078	19.0195937243826	25.5238225492032	18.3378563910949	9.64804599845302	10.5525891837413	8.13361869046918	8.34505486403135	22.2526263297940	3.91374742627681
68	14.2071621034096	17.5037779290438	11.6861882063181	19.6155491792025	35.3940585818798	16.9166696422906	9.17757512994823	13.1780794737349	12.4467975170854	10.6719448799240	8.19036702157166	19.5530050317302
69	31.4976175410412	35.1230233747317	20.6326708000017	39.2266666890797	43.4826578588255	35.2212981876939	17.6984706966102	20.3559299994214	18.7959599009180	15.9563902660749	17.7950149435727	24.3557321156386
70	20.9045175950916	35.5702990923733	20.2508107026321	39.6136514881797	38.6086017212507	39.4377340712183	21.6387376336948	28.5750414613433	15.3394185466590	19.2473059814920	24.9909700482458	24.9449779488624
71	14.6118359256495	27.0407105476522	18.4927838667854	30.0393545898218	44.6434223296149	37.6748335505608	13.2655371706917	20.9222708898360	13.2364650465425	15.1002567417056	33.2525707956471	21.5942087275030
72	0	13.3532734664283	6.49646316844828	13.1241223260292	18.5566211745247	10.5171480363311	5.34402993211428	4.09762346271475	14.0700746351251	7.69861153456452	17.6082054100853	19.9634255821624
73	19.7173963101306	14.2142916134030	26.8289346529267	10.6952494683466	18.7436308536346	24.5500178325509	8.63875565385633	11.5060673422986	8.9305333965933	7.88851557556082	5.60752450545594	12.8514882617866
74	18.705696951357	21.1113978191514	12.2613671099813	30.2614058986965	32.9699830291535	28.4834547486026	10.4826620722466	21.0372899507609	5.00822887023441	17.1427904415512	16.9908833872629	20.8257787525955
75	26.4368989170727	29.7641834372933	32.5325467801642	25.2586716272351	33.4793147220632	30.4329309153914	17.5105467407168	19.6371729166922	16.5642884634658	13.5956525216992	19.2042208559690	17.0924089962267
76	7.59871942721283	8.06819701618906	15.839894468911	12.4414016739787	9.45502252932752	10.3579086129034	5.06925087594849	5.40578447670705	15.4402230859671	14.8656720170943	14.3385061131528	4.08737134077468
77	17.7648320058436	28.4283119880388	16.0868370960181	18.9305799530791	31.5355417158374	19.9480764076268	17.8621647874758	17.8323676877240	7.39091556814783	8.74953423333442	11.5834694097455	1.8364460736275
78	21.7255085289419	35.3463545009587	19.3120024347911	35.3977660908768	38.716220826557	17.5203270976517	23.5489185144925	18.952461203589	13.9316891303877	22.2782598265382	26.1257680305629	20.4220652152990
79	16.1921730834532	13.9240177168567	19.9988362862842	15.5174597733354	25.6851717841825	25.8124265419717	8.19792871874401	8.56914252206501	6.90435851132827	8.0715934645823	17.3391310334227	6.55883697178843
80	13.3500045727193	32.0017257529156	20.8201154715463	23.0110354479745	28.011408293608	33.77818483195	8.32812212767116	26.0216748118764	14.6497792886063	21.398657546862	21.1143430048697	12.8975397383412
81	31.5019705740287	36.7429122728138	19.4593726210451	30.1007787867233	40.1854539220935	21.9671417096989	15.3219087276948	22.0907685498406	22.9996749451295	18.6106733951270	24.9588645748593	16.3519312854289
82	15.680086998629	28.4981210221220	23.3480022526182	30.6933318338458	57.136614395015	32.7880402317748	15.6782708007446	14.9107884437636	19.4005865369622	19.8826566178891	21.6497865236489	16.6790646586189
83	23.3117668460119	29.4614594855586	37.5068251868908	20.4651066992646	33.9732135979386	21.5144902617103	12.0655300140613	16.6087199156632	17.4117307357672	20.4998112909448	22.0592560633141	25.9846304170376
84	15.7127722077389	29.6424925625950	12.2630861973151	27.437893694932	24.9975087268089	47.0178750748296	14.0591712987650	17.9141286480163	10.3966917573273	12.5634937863745	27.5534428460565	22.0325020791275
85	32.2370384831735	32.9928612791209	31.2542754198664	29.6187211867454	50.8022070177337	24.2849220844731	24.8988776620329	25.7723600017513	25.0914600208847	26.0363170029969	26.0710347831242	32.6651807519021
86	14.5173675394670	12.8061736832210	12.1019265591402	15.3979570799499	38.9314734970842	38.0188504638956	10.8992369790252	14.6910550020739	7.5117859604654	13.7374809606335	14.6921774294976	13.3356898449611
87	23.1380155189350	21.4056311510622	26.6941508981246	26.5994211038823	33.0109413249348	41.1003837154447	6.97487781723902	17.6788919401609	10.0030747728335	15.6418226322128	18.5634456354285	17.7534100853553
88	12.7477641737946	29.3228284595101	17.1028978369183	24.5076693609972	37.2948290170306	26.8074123982713	8.78416222003156	12.6820362001181	17.3079895840234	15.2814005929017	24.4179454252797	10.4046957500914
89	31.1706851283834	43.5122467008246	41.6926897915917	30.8948730037148	50.9924996015817	50.5571249002096	19.3640345252996	22.231148939396	24.6973210941032	21.2411471092573	34.7750901574867	35.2386705524599
90	24.7296967406759	40.82449100938	25.2988858221932	17.1823877895142	41.6562950040324	15.1845347690543	23.1162346149337	19.5580392316937	15.1029615969623	19.8574209400307	12.9856044794138	6.15149648074823
91	30.3369900429335	43.1353733377285	26.4686867766918	33.6292741398695	54.6578443908069	33.4173111465182	15.1083641053781	26.8499423926699	21.1855360557124	21.5971201295720	26.5819451816017	20.5964587617822
92	20.5883342034166	25.6257729403497	18.1740767798712	23.7356424576035	29.7597311045994	34.8355190590749	6.24221570585188	18.2882308908647	17.0342676095683	15.8479637244081	19.6681819379833	18.1439082317850
93	42.3891980231564	46.9513088540783	37.6600824477894	40.9278173815204	67.1757598628034	47.271980185082	22.0018327249330	29.9164052506485	29.9933768186578	27.8472211141417	30.4534226656868	26.5821362812127
94	23.4139437928577	41.9665086683899	26.8434561541175	29.5911669824369	43.4669611684151	34.5334485139814	16.7629414470463	23.8133398593428	22.2253046694372	26.5007683455342	23.0255524573798	30.3759372360214
95	20.1923126458893	30.6240759309275	15.8356968774171	19.8429869608025	26.2665006262043	16.4252195127323	14.4365741778168	18.5884531475872	17.377126210201	17.2699458430091	26.5382427612745	19.3393395417007
96	24.1106002792876	30.7775188787940	14.0417894044167	28.586297851579	29.8542441209408	38.5107969678338	14.4876420742751	15.9637550372319	21.5996502628008	16.1410352088521	26.9280785219752	17.5919064198123
97	21.0104910010612	31.4456448202533	19.2578481276122	22.8713536499282	31.8992845547768	30.7176266692358	13.5137050455873	21.8118007528776	7.94054302602298	18.5170743815529	23.0705680240938	16.7662185685818
98	14.1012548413644	3.5241671383287	20.0678651595372	9.18644749193486	14.7259876337739	19.8068265517678	9.07696789090226	11.1348930457515	12.4741901893088	11.4016407135034	7.63216698711657	15.7546931391695
99	19.9588653027927	26.3163681841959	23.9844576051345	29.8793816069259	40.6173794363505	27.2714639825326	20.2022285750889	21.8671029324335	22.049791334303	14.4052305421375	22.5674348315909	24.5447367956038
100	15.9820390530958	13.5147851202213	4.38537631499161	28.0539251666800	16.607995539838	10.3581119171793	8.32547082759939	10.2209852039965	12.479614574028	15.2818722746464	8.9557749221936	8.80188282792567
101	23.7223494058300	27.3553828357919	18.4353555205569	27.2859915222671	34.2968913909951	34.0210039455228	17.8235655113774	20.1440415569477	10.371737695628	19.6928756211871	19.6447638499941	20.3611368489514
102	22.5677642625388	19.7886476530372	20.7227321752702	32.1633665078602	36.4959491144803	15.3160715961226	15.9840003468825	23.8628927274674	17.7670232620599	21.3444605482120	19.7108768371509	17.6082928869791
103	19.3452350042493	28.6432014795346	29.3314964797339	28.8581814226902	53.8073661379883	29.1661555756248	11.1335552763014	26.0927885811418	22.8130300655877	7.71917515651368	24.3996997379416	17.4193158696776
104	14.6212700103940	26.5071797050281	17.0074536985176	20.0855389372704	33.6979361882629	24.2071189828966	8.13954150948385	12.6064411397724	11.9236413982603	13.3832611321711	19.0429990513872	15.9434591368062
105	16.2793960011860	5.72017236974727	13.8846947158689	18.5187236006576	16.1986270363267	24.0000158021433	5.04139882886372	10.7343221833285	12.5213152294272	10.7748146154577	23.5615034760187	11.7060577985284
106	22.8590175832718	38.4522508327458	28.0411632144721	27.1287450541794	40.0430325853763	47.2522469931734	16.8361508213898	23.9297453591157	23.3643448948221	10.6802084055882	18.2607572680926	25.4184005061842
107	24.3895368196490	43.0398310688903	41.6367263371449	37.6750997119469	50.2792375971961	37.1670995638868	14.6716529798213	38.1943125857013	25.8135327261091	21.2466987456009	34.2355294128629	24.4766184278209
108	19.6654294349575	29.6959765689423	31.0304084819931	17.5506743588428	36.2887359003312	34.9981145350025	11.6698555514837	20.665066119238	19.8358733816935	17.6022169015996	21.04363434579	16.8148799679778
109	25.1970256102587	38.2277480080762	17.2973621405902	38.0461636104722	50.0840852941544	28.0139837666552	24.0173565577538	18.5330785376431	15.658824737379	23.5670288472814	26.8057977311449	15.7657960792751
110	27.4139268060615	33.6578351256184	9.49191472889101	21.8086207791460	45.6960339922533	24.8455742257249	13.354720768269	19.0495315063202	14.7929727867462	11.7396166488405	37.0687627842162	22.340667850825
111	21.6534419167881	29.8991748733249	28.4068003435006	25.2887837217316	40.3343988928011	35.5899634507142	16.6779418890884	23.1417978936992	23.4236082893606	16.8538806091208	34.7249282740777	17.2750941574505
112	20.8418461157186	32.2210727574940	10.4124731416526	33.9314852798834	29.8041933444494	26.3599229835016	11.8937355705565	29.0378665264047	11.9035990271519	23.0233965517540	16.6895581325700	18.0233763263568
113	19.6108145730982	18.9609024503494	19.6310854597297	27.4081113249735	31.7429515934843	32.8493593217022	17.3346350166841	18.7913923268811	11.0351231630943	11.8285066337298	18.0458575496554	14.3557295713951
114	12.7393118525721	14.8342279102659	14.7158273173875	26.6920604122608	25.4523946320157	7.43343378377352	4.52332240695529	13.5470997291482	15.0357008355409	13.1788825327412	10.2563981643164	13.3047662723008
115	20.3256878599525	34.1504740022410	37.1475453149407	28.4191840840623	33.5541799361174	43.2923731250094	12.7042229788765	19.9459251045372	25.6755437991175	20.0022214951844	27.7424072987792	24.4220493132722
116	17.2715715767820	23.8094528294232	15.0101400767544	26.7926713640519	30.2923638745099	29.1367799903521	7.65061257298107	12.4099112496950	11.5323442799832	14.5132642993421	19.2436821350787	14.7738784174466
117	28.6870291767133	45.8085726821557	24.9438992668546	35.4442897705830	54.5292256932581	32.2869299239244	19.8319032666451	28.1600429434996	12.5290613547204	20.2096993700174	34.8924254945405	16.0051233597866
118	15.504671117079	37.3878531345265	16.6898329744483	22.2083249217797	42.1884066333529	17.9157959964699	20.1577203289337	21.8627673159377	14.0976762014288	16.9526996919619	25.0617786652797	20.8316480647255
119	14.9938168528271	35.9727019528089	23.2363698588211	23.5212109431344	40.1461444551844	36.2338886933898	13.9359438303338	15.8086984541776	14.879958933394	21.6835481638697	20.2520608366920	27.5443722674798
120	21.1936211299208	34.8148006649865	16.2331161841504	27.5311928346923	38.9287961690509	31.5119187920694	15.5501424756438	21.8580271812877	16.6844182471581	20.3000677038518	28.5849875112215	23.4226225841567
121	18.6598530354414	29.4472336013918	22.4187296952772	28.876102519978	27.9597652195143	22.1502208269864	13.3801737691103	20.3624153527518	12.3975682848668	11.9024748329118	11.5240936987227	6.67760994530402
122	15.9379012145492	31.2719811969674	31.510731554871	28.6238433630217	28.4778018465780	41.2556601290425	13.4281329568273	24.1668593873179	18.1861929921800	17.3021594953748	24.8143647791227	22.6218924231125
123	20.1311745797714	27.1454833522349	23.1876257151443	18.5959644810992	34.6353471480873	28.1510928245948	15.5705578509466	21.8373764400904	15.1466918008632	19.2510158263314	22.9983188537077	13.9734466300742
124	19.8003516020325	30.3812780434233	20.7876425676747	24.3172600685622	44.5170745067701	39.9672670156954	14.8098354039517	14.3914246651997	13.5582520605290	17.8280275335868	23.7058142279962	17.7874907224516
125	28.269377009941	35.4625205033534	23.6170162580858	32.0705506199984	36.2500559093957	18.0145586975700	14.6291902985060	18.0899006456132	9.37927431250672	20.0727829785904	20.119882261694	21.467206209257
126	16.3367540701583	6.37598921959748	8.04702645957268	15.5036224475216	21.17734265121	27.8564653332790	8.56219222378654	12.5223439949117	9.30046287999022	12.6390795228979	13.0050892340343	7.42054010699652
127	24.1564826001157	23.5816532091572	14.5838510049291	28.6671893983697	33.9044963803869	31.0929320467888	9.35592272091733	14.7898548386905	21.9488172343966	18.1223976371478	18.5195927508680	14.3024632270692
128	33.0891344057598	37.203347332073	32.0271143404183	34.198932337316	47.8288640778156	28.0011069017813	12.2866362000183	18.2884739437494	11.7178878606333	12.7172023824221	24.1049988428299	19.5077595010301
129	23.0616519793337	25.9546674578872	9.99863024758562	32.9305921955008	42.4695729472668	17.363239404821	12.1639966816225	17.3255596525843	13.6467883842969	18.7815575148202	20.7370617864292	11.1114595480062
130	18.7191439119201	27.5620269395998	20.4201063015031	20.5776052067584	43.0827888196924	20.9768546774875	10.7681886182445	15.7531029588494	11.8008470169669	12.0142874699308	13.4955793449564	6.99757715850958
131	25.88777794743	28.3824231358660	37.4497445030492	37.3405105777436	57.243612161511	40.3389076838217	14.1270238275986	20.7311441915642	25.7903838253126	16.0313828523008	30.8322161967064	15.6215283435565
132	21.2903649146863	24.6476569939043	20.0536649306530	20.7834501832475	40.681858388641	29.3570251293556	12.9414138801406	16.7116814633847	17.2290715237524	15.5649409764896	22.053692587592	10.9499590581671
133	18.9447947780469	26.9222936140251	11.2939124849750	22.3263957754316	30.4408483947308	16.6979350319135	11.0512183359013	17.3442500323133	13.7119926779026	10.3425920397507	25.1846171564254	10.4424769057011
134	25.6006737994587	34.1353615907374	15.2864739166513	28.5851037125329	46.9744222861064	25.9566361563881	15.4695890825799	22.5312516196810	12.8048369974449	21.9334810279935	26.166946305608	10.4315706048764
135	18.9111514261192	26.7432925395097	18.1350459128373	21.9176727598671	31.420936075984	16.23767929884	11.5220291984736	19.4282556423616	18.3890226336110	17.2414561558528	18.9988145039026	28.0180453938594
136	19.4812857097894	18.6299910877821	16.6171069456060	21.2940339268547	27.9054593897347	24.1727965871288	14.3290752213395	12.4265900570448	16.8754192030435	8.11109376188674	18.9823534831273	16.0108788283434
137	16.3287712889892	31.7873265049868	18.3206645378662	26.8667699230573	42.145370204603	27.7017661244555	18.4691919181164	16.6351222586744	16.5686832102513	19.0919618679211	27.8689222742577	17.9940124814166
138	24.8779281978582	41.2722513054554	28.958621164114	16.3430805621800	47.910399880252	29.4920927699228	15.9274347122801	27.1511814046245	27.6317375595254	14.4773829396811	26.8492408897687	24.225276004206
139	20.9864157085931	23.4783792022541	20.2974439977211	32.9211018788257	30.8803585141404	29.0964254664928	15.3921408968791	19.9993836999768	19.6185740130434	22.3512250129483	21.0992488378471	18.9312116315718
140	0.162865853615635	10.7866136212332	5.96798944888298	17.6162926147416	20.9998284088478	15.3200934457686	11.4308401871241	12.9400809291521	4.05063642835258	6.16952920255516	1.03244048025482	9.74429916437517
141	23.7784928065559	25.6343426677291	14.9318682130185	15.9312017822558	32.1719703230727	13.2420572176431	9.91052740496499	18.0403144396040	11.9476498476597	13.8848581100212	20.4247031145719	19.0721471795877
142	11.6413386943256	37.1224488686386	19.6533200598561	40.2444224925457	37.4114940812133	12.2155990478428	12.6274293641145	23.7217550156718	11.3454412795391	13.0299197190591	24.3155562152407	9.49220667520797
143	15.4659615933613	27.3402288965638	10.0667388409899	24.5970638538754	34.3393021797156	26.6239946691566	4.83285401625997	22.4008439316321	13.9755627687395	12.4096077191271	22.4428142811083	9.62656736119793
144	12.6577805504792	10.4908781441625	15.3204355068123	14.8120629550287	17.7126503518668	22.9764762376096	15.9522215462112	11.1092313410216	4.30648093458507	8.92062586836145	10.7559137152079	10.5239768282392
145	24.5100873392184	25.2114520741881	2.01235506630004	31.6066942156464	41.4637727545127	14.6988052626587	16.8374154316511	21.3457666838893	9.80758853020838	17.5600820352547	17.7526869265723	11.7834554143381
146	15.4124145952203	26.682898088653	26.9657931401145	24.4986382231795	46.6904799815473	44.995139631453	11.7823509074075	21.0606017025530	13.8543256519823	23.0801558346923	18.7665397494400	17.8915996640469
147	16.6121501193267	28.3592391916643	22.8144926249213	30.5241373695863	33.8702774263863	27.6617337652022	16.5811047531221	20.1263145768251	8.20742024873913	14.9452464276734	25.7457472967026	10.1365569677456
148	9.85575971567423	3.57451471808391	12.8282247661691	12.7562242709955	17.9631886547363	19.2089259918856	5.01121701016431	1.29569943659190	5.83838525087268	15.4977522623272	11.5805987009024	10.9771039272396
149	23.2488140628008	20.8686292524690	20.3509502194267	24.6367749874815	32.2125020229902	28.7415889474449	16.3525640094737	18.1681491189316	15.0447601183051	18.1435799315349	26.4586240384061	13.9362756808290
150	14.8122559903187	17.7417332346821	9.3984845974769	13.75900242899	32.3502599750777	5.42360549403708	11.7298108944665	10.3198279484451	9.96814572889842	12.3079664038683	9.87539595072935	16.6263899860564
151	12.4811378108505	19.7595727227360	28.5725146252734	21.5156156298895	24.2090490931475	19.1286311385841	11.700593329256	9.50565876129138	0.490415916851235	7.39700867015072	12.0066756156977	17.6522237697225
152	21.7700854972470	31.6132927402801	33.5086753562928	28.0999579060591	31.7855479924905	27.7275370365879	19.0014574954381	9.90221983175859	15.8134565905372	17.7947879043456	19.6917787068822	12.2687991701050
153	27.4637632426690	35.1240967242303	15.5518420815807	28.1697337104929	31.6629614315102	17.9232051604601	9.09981546050708	24.053693654227	21.8451742004387	22.9064380734604	16.6746230182718	13.5331579111339
154	15.3810339505044	35.6232214639409	9.96608532297821	27.8809886312458	44.8992922212972	28.2132686218873	16.2946149794679	25.7230583771636	12.2929199308578	18.1040941203694	22.7503635662284	11.5055015454059
155	16.2988906808677	35.6521626059812	7.87143083626687	15.8462383907906	40.2798444573724	22.3444464809160	14.1229456933380	20.2043004962493	8.00542085258122	13.5192246142337	17.4269819371467	12.4899197146896
156	32.2443101754149	33.7956678861168	18.7331555727244	29.2188343702814	36.1615052751783	22.6996410892692	16.8583237765244	17.6353220757300	23.6966575869908	15.5535607082712	27.0112480693818	14.9244338667009
157	27.8482899201871	6.67898305441004	9.3540702443211	27.8692998098512	24.8930391621605	10.2339571235806	11.7702375907680	6.99635839516064	8.5161681292412	8.62137356851132	17.1350047539280	15.9011539339061
158	15.8789576048777	30.657350068684	20.0978473055413	23.9992774677772	40.9661537032642	35.9630570047513	17.0037135608905	13.1723393790071	22.0210374867427	14.1436205655175	21.6935161682352	13.6094649230898
159	24.0042711262659	32.0487190884302	19.1076834585911	38.3657671824631	38.7708694857104	26.1875730948292	20.0135865611983	16.5318841670002	13.7085382063548	18.8920761433700	27.8461970797209	18.5331865747156
160	29.7458250616667	42.3598242419712	27.905855200338	26.1916050945140	49.1118798060796	27.8903824700463	19.9118329641964	19.8683754016899	19.7883123060169	23.2423236578780	30.6437929431369	25.3859928534491
161	10.6875345695922	11.8422435521771	26.3100283724506	26.2826411202401	26.7408791831093	20.2504701254057	9.0065185697856	13.8112074511977	10.1218097383408	16.9346538204214	14.6405241102352	11.1175204732174
162	22.7674916380761	31.0045614218527	22.8605238064317	36.7755836512236	35.4531466470133	25.5186147342969	15.9486083156206	19.0799214058663	18.7198551937732	16.5669154743573	25.9523898870941	21.066928225811
163	6.58399452525506	6.76439968548123	19.2692306062823	17.2365028739266	19.7845207207090	16.6162793579883	7.9344454950745	7.07176540173713	12.3333359966977	7.00860231112774	5.13982584288836	14.5826773046160
164	32.6260000363346	43.1993549119016	33.3228903208176	29.3450747166349	30.425458161776	41.3025493217253	20.8409463304490	17.3579081935909	17.1112447917189	21.7792557945120	24.5655891976758	24.0562446872399
165	13.5268396257121	21.9196660704524	25.4847166309463	26.8873541349096	25.1008622814810	18.3662747864982	13.5029030654870	16.1237057427064	12.8549266389817	14.9875516824373	26.2185939251115	19.6458462132001
166	13.0974413016339	23.3356960540058	20.8454621102906	28.1494356766525	28.429557387206	24.8947104460024	13.3114112727183	16.6805944664735	13.7850336492432	10.9264707002678	16.4439047428692	17.1549028006232
167	21.8017724356674	39.698156465688	20.271926926161	26.8927811871115	31.3451286989363	30.4758611232996	17.3817489590674	21.4627393819556	13.8602640320967	14.2877946714836	28.1085126271954	20.7536597548117
168	23.9721050181962	24.3772964555271	14.0945166243885	11.9442806369082	18.4936996860369	20.0368239395986	15.281205005504	14.8667134081437	5.86302326928396	13.7354579210945	11.6205747629584	19.6656303687841
169	18.2933759967762	31.3424983788974	24.132205456882	18.2650948818503	33.4424497943913	13.8655809313226	8.42550416644733	20.8774754526062	7.79414686641059	19.3356784172541	14.0989506012744	10.3824301606635
170	14.2607022704017	20.4694351898114	20.0761967447276	16.3340631813353	32.0106975050149	26.6299848515455	11.8435302409547	7.36974758744987	14.3359244730631	9.51764080330657	13.2691912646737	13.5600995731373
171	27.8161906497550	42.1605615628422	30.597510794932	25.8538749971443	39.3838330112077	28.3018486638105	13.8086733716831	23.5134636505066	21.7994505609013	20.9549176316607	26.849014487021	16.6107154897967
172	15.4812480126643	27.4897846159591	36.6992752504235	24.9208245158927	46.1821550319386	37.1644233952793	18.3224771975490	21.566574484701	22.9025362083899	21.3019579544035	25.0637668890629	14.5525328873835
173	17.2265458402860	20.9147292983296	25.8961857124265	37.7649595213494	30.3476027094079	22.8646257071739	18.8521419924036	17.0333777819674	22.6775785446979	15.2591442229437	25.9501538902605	17.6672054433876
174	25.5508666698131	48.642971964807	32.838185775558	35.8727913354311	60.0789647925559	49.1618432766466	16.8303715564259	28.9694528802901	18.4478530289088	22.0926956350486	33.897632689662	28.0545360301159
175	9.70449512904698	18.3126434673571	11.3453683669795	17.2865556623513	12.5858551538174	9.0567250209298	11.4976945116800	11.4547502137025	16.1637286610122	12.1350931412329	15.9329726366096	18.74794371831
176	18.4130361005786	28.6706761896116	26.2481765321129	32.6871551667814	46.4495311492266	37.0647415659531	14.4279021887216	20.7906102825251	16.9810354493237	16.9491276253385	22.7870447693336	11.4435534193324
177	20.0212689977213	42.8275102195417	23.2278616405603	20.6315652157903	35.7154869039438	27.5094896739438	11.9325226313398	21.9928644398879	22.4148240339549	21.7907835557364	27.6694459023256	12.7242668841460
178	18.4697438832493	26.7219530504897	16.6600307072565	26.3559740986352	26.1483587956275	17.4299465511464	14.7397365546887	19.7657412335847	15.2606790852316	20.8878596835505	20.3022848115021	8.76435502062623
179	27.6377401733303	31.5487886126242	21.4247801413584	30.2628744377807	47.0074792434991	27.581690621004	15.7219974651060	25.5233908100128	25.3608379308670	19.4022316334997	20.544649706845	26.4296726903024
180	11.3022850021031	27.8813570597031	19.5973925035388	27.7448565243779	48.1606376770288	23.4242255348961	16.863593299083	11.1515517753875	20.6652446211760	17.6053247590345	23.2062502870412	9.99180303901668
181	11.2403463226047	16.5905679333332	24.3015664475538	12.2785891761130	48.359129583188	28.3177849530444	11.2666761945948	13.3238312694625	13.5311219069581	13.3087272524230	9.16868653131698	18.6635009677066
182	29.5180094836609	29.6794001236305	26.8007288869777	26.9832246588987	35.8969924756295	35.0559644450027	13.0007235966458	22.8120291695997	21.0341493351108	16.4806692783489	29.4275842543651	17.7804868007991
183	20.9987706622220	47.5668432526135	28.0046052977622	27.6843277797190	41.709639692217	44.2518169129501	17.5307809506748	24.7075018951615	19.3729766211066	25.8175284896047	26.609325094182	22.8098783430991
184	27.1453071637045	37.8566424740446	24.9635506548985	38.6270673290688	35.4156415766155	29.1716873963868	24.3282216241156	24.7101738810838	12.6507347139221	24.6815718092092	27.4350739837306	21.2358542016932
185	15.0296958098743	17.0930326762503	15.4472115244062	17.9833370850899	24.4616540376911	10.2040520459516	11.6068591590277	13.6249105633858	21.2669428981299	7.19620162693897	15.353512688302	16.4619728581356
186	21.9971361465584	28.1797023807219	22.5791267515183	18.259746405965	33.4378319622495	24.9204572784502	14.9876605489137	29.1622376141483	10.3974951428148	8.01737619790801	26.6699768924107	13.6204285109752
187	26.9970286818618	24.1063105919601	24.6956695109881	30.2404312537414	41.0816026032836	14.8024184000541	14.2878763745735	22.1692168789955	15.1221884919185	16.4396995383668	19.8822323152434	24.0868133865504
188	21.7655406487543	23.6336414946869	21.5204375129653	21.8859386336223	40.319557562905	29.8034184981021	18.1824470913132	17.1618938003112	13.4857231286152	22.2719841246887	30.4515820247337	17.4584258725305
189	22.1294224636113	13.3797402329062	3.96143450307897	19.8358324062245	26.8488398738864	35.4964718381546	11.5902465808064	14.4797438041837	19.1000772037003	14.0707488084062	12.6444997542972	5.1389097283589
190	24.7866157043121	37.668662441072	22.6867054995352	33.7452761544967	32.9871092296873	40.3276155160958	18.277049185681	31.8190927305342	18.5796598626410	17.1452025688277	26.6727580036227	34.9861745686458
191	26.7168846929810	48.8306497552909	16.6692982564919	41.2050455059628	45.3859380005217	33.8535129916987	15.2883722495299	21.6871619621358	22.2989688652001	23.2689730454070	21.4385111341771	10.6470157676108
192	15.2245492667967	19.0599946821748	10.0661820935612	22.0284128254721	28.466682652078	11.1283970925891	11.2592570272307	5.43629409878264	9.50166435002824	15.759877441348	20.2273340220659	18.5903616284516
193	25.2343232385545	26.1862096684123	37.2716837250495	23.7876764801357	45.6193558933545	26.919226860329	17.5861325021305	31.2335045608963	18.8741320670198	12.8891437006012	19.5532985281015	18.9190630344209
194	13.5823296866251	18.9312416708227	11.8230332048947	31.6740343424064	28.1965919375725	15.9010900478255	12.2905878941167	17.1579879361560	13.2567234779441	18.7384141554272	17.0751404574598	15.7768125928514
195	19.7826438765849	27.5298388902340	22.8060195201858	26.6275813514717	24.9597168308871	21.1269885065414	9.59164811249254	12.3927670235085	7.76413333546438	6.86410250712386	15.0710579772862	9.04526583403
196	16.6132929007235	28.7235238473575	31.4753084238847	33.0508781557316	41.2316353515542	37.4099233994832	14.6382292024894	22.0374295687017	15.6062369594813	13.5829609484846	30.8987657111457	26.0471692367024
197	24.7119050362711	32.0426241384697	20.2807413209533	31.6029646643495	43.4813906418588	18.1572365591611	13.2822278324754	13.6116951423372	16.4889225997203	15.6817288101643	17.5185874425144	6.34535868048164
198	15.3471089645669	31.4632362313231	21.2894254710566	24.1268663313102	27.3121207415124	35.3502942497501	13.8536245601430	12.5703993802511	11.9426600949353	13.5208896486154	21.537727181449	24.0898743273538
199	21.3878923053608	22.1741223806554	22.4783589641813	24.7899492711351	32.7229172604847	29.2267953591574	15.1842835385492	24.9528068502629	19.9974091164768	7.54489194875966	16.4378731423570	22.7983125425177
200	19.3154505794408	19.2149981151110	12.8016244284480	28.2529364488242	20.1114747892946	28.7471802371069	7.05484629388654	13.0665082144104	0	11.6388704430071	22.2193404048245	10.0199824542873
