# Supplementary material for: Simulated data from a genotype-to-phenotype crop growth model for pepper
Source: Data Brief. 2021 May 11;36:107119. doi: 10.1016/j.dib.2021.107119 (PMC8165395; doi:10.1016/j.dib.2021.107119)
Supplement: Supplementary file 1 [file mmc1.zip › Full 100 GxE datasets/100 -- h2 = 0.5/1668634690 200 0.64 0.48 0.64 0.95 0.8 11 GxEyield.csv]

	NL1-15	NL1-20	NL1-25	NL5-15	NL5-20	NL5-25	SP1-15	SP1-20	SP1-25	SP5-15	SP5-20	SP5-25
1	11.8425851085873	23.4556391100970	14.0968610569564	22.0096902386896	33.2541284708049	16.1026305815148	4.66493715375347	9.5946444478453	16.4302106309745	10.2482294684841	25.4788853153443	13.7476352037010
2	17.0612866110587	21.8118665242903	7.36358271112911	19.6565632274452	30.3414691413725	10.5287982861964	11.7118218603951	6.54942898065109	16.3050736626757	13.6995712237979	25.7740520344997	3.89001294061266
3	15.3030880855399	11.9053274729713	15.5184264375982	12.2629953424041	26.0227212143259	23.509117503776	4.76546298947113	11.6755399191458	10.5420805956463	6.49184406836085	14.2764866434556	15.8327884054991
4	28.2668351719496	52.9846766636132	34.344701882795	31.0194084580558	45.9168629937007	59.6562601577494	17.2724022402421	28.2682033083822	22.7189704716598	21.9216873222499	30.3003411718713	24.4416502340883
5	34.1890960349732	47.3508849306687	23.2385791707884	36.0449616881581	53.4303405467367	28.5130258494092	16.2490103306675	27.2869696814704	13.0730057710738	17.0814987341711	21.1137707375013	11.3017212592056
6	25.7970423594492	35.8848869879285	25.7797727597621	25.2097277048501	44.337395679009	31.2923288891151	18.9367715963108	23.7543245598866	23.6222311481403	15.7480218984001	27.2412310982296	12.0593707986801
7	17.9152064852600	31.5349852686943	28.4790054922073	14.4078091698212	46.1512877130615	43.7438338751745	15.9965963107244	24.5843544340613	30.3278277436163	20.8778403124318	26.5825984202552	26.7370979858212
8	17.8483482368367	31.391304877007	24.3053134229844	27.6756388654257	32.7337400134035	34.3517827769717	14.3175015457677	24.5869749915890	17.8533899814430	17.3466003091137	35.801431169352	12.8367188403175
9	17.8701153399769	37.5433172596118	32.0674268362083	17.4110642860484	27.6327840466082	36.1535950310388	13.8296052672370	20.4324985019796	13.4719855586876	17.5937068909716	17.9425711758961	28.2968315220895
10	7.7843052211565	27.2377808698711	16.9744723567843	22.5191750429059	32.0488007794979	28.7456520818588	10.1021652030096	12.7632855432777	5.86831395129552	17.5019944111803	13.9611614910123	8.97322452446949
11	24.6863030575035	15.7185143675942	10.7973617545099	8.49918400397858	35.1274373248897	16.7828194246028	8.82430721876631	13.2907347345404	11.8569659762039	10.2854339565459	18.4460113082208	12.1899227839224
12	22.2913415658703	24.7768069125079	25.2332693111122	26.1280864606554	31.7400374041293	32.8907215569248	10.7038327523158	14.4611982588787	14.9766795988357	22.1591215999694	19.2528315350423	18.4581876240899
13	11.893474491926	20.3019846943810	12.8851222833468	11.2975197668090	23.2792435703981	24.0328326465770	8.59298920885517	11.5293025447957	12.2514734042447	11.0386548650208	10.1784511794494	12.2177727772930
14	26.2660225925298	26.8696574470538	20.4366982719438	28.4285903499637	24.1480931808085	30.0177849582201	10.6943647180410	16.3592395438154	16.2837100144171	18.2792031817393	27.3907262035005	32.2506594954389
15	26.4716583990422	27.9232067267475	24.8600879943606	32.4352910825395	28.4614426253775	13.1006927074830	19.0112900353437	22.3166180204278	19.6109150604	20.1190838673733	27.8689577843417	20.3059519523676
16	18.3110166515237	28.7198656788769	20.6467562585761	34.5757415584468	36.9730810619676	30.6195349482637	19.3356167316575	26.2915372437615	16.6217596586535	17.8561843893885	21.3166582537688	17.4112311788100
17	23.8962819116517	30.4977626889315	18.5923640562393	31.3718559294815	37.4957767715509	22.4651363506764	16.0616832938068	12.2803634611525	19.0743764242395	20.1584841950737	18.2694423308259	13.3702291929900
18	19.6415311688836	20.2030904532047	11.0015662654214	24.6361008530020	24.8559654859544	40.74256355606	10.7467716868679	10.2502151122017	5.12370896749373	5.0394525956845	26.0380775814347	31.9354622727836
19	16.7921821047751	31.2782859446888	25.6539959657991	29.4975091475980	21.6697505585725	23.4008185294696	19.5957986348050	25.7769159541468	7.77415979006358	18.8130801942762	16.0271384199645	11.9771523687307
20	24.4890158826700	14.5956330495926	16.2841541024441	17.0743279185473	24.4797356355553	11.0618012614604	15.0760302321923	10.2777148580648	11.9375970111093	16.7151469924737	18.0764180780179	0
21	22.4802345852600	35.7911128340058	21.2760449974500	26.9089240051641	46.0857473845331	42.451841683032	15.3050644321221	21.2024882281849	22.0331128470882	17.2115710982564	29.7905506099799	19.5427681387807
22	12.7193473956149	19.4460359302538	5.98170500471844	28.0673093020384	36.0863673975395	9.13133872165788	14.6211613338635	29.2288569040532	1.00590914648796	17.3572730016378	12.6591310647316	7.36182674847272
23	1.54002258148778	0	13.6918789282915	16.331197105645	8.68575919856044	26.2579937393608	4.77875700242159	9.94560814848447	16.9071974887496	6.91289622766016	12.0980586107168	19.4828310188149
24	12.7604784600171	23.1717551132382	13.7197517677439	18.0394091514324	21.0084321466903	10.6206508349174	11.6600710870654	11.4966529985079	8.6120801150713	11.6480732267922	13.4720604014016	16.6498570633352
25	20.2569621880655	20.0001422731777	25.2891372366265	10.8967262238732	34.326243723455	34.2815456536658	9.96520754692553	14.2144522646206	11.9685460289421	12.5928118045159	14.2636228034040	17.8458729444963
26	12.6436462528512	8.8952355312751	21.6366461798539	23.5518286211191	17.2048327391704	23.1591116504717	8.06952487599186	6.33697927951548	11.0441706016864	7.84358888594507	13.3367602133299	18.6501489493245
27	16.8608214597936	20.6123553224847	20.0134492028144	10.5847617108118	24.5015395949083	24.113075902901	13.5040436961153	10.5944416647853	8.48879211859056	15.1200166543143	10.2869053469365	9.03255905876875
28	25.3427812823383	31.6334617306859	16.8278651876094	15.7545708239387	25.6747396843127	28.2505968640873	6.32826035585409	14.2875552357075	6.88183699355292	11.9621657789000	18.4342211084795	5.98804839962379
29	10.0752518959762	24.4550109998727	32.7834735648557	15.9266662269044	29.3969882681473	26.7143577935929	10.7533601774835	14.2364062419719	16.23575123038	11.5878319289997	25.2117334122722	18.2863988611993
30	29.2156792183061	37.6282655232967	15.1316139544091	20.5102308812731	47.9004842702607	22.9243305239492	19.8578978210391	18.5616820815195	20.5382712039530	21.0411910968981	22.2250976874767	23.7859944599646
31	14.8628992562237	16.6325524585386	14.9836533268554	12.9546628647700	21.8223896329081	5.8342372276779	7.58637622795422	7.54128220512212	6.42644749883423	12.5207977092497	15.4258273329558	0
32	25.4473945579909	33.9705660509893	20.6775266140136	24.7165575425783	35.5354779053428	34.5151271023906	12.8733646146881	19.3624989732278	17.3479234628472	14.9566473993062	24.9774663732583	14.4809566572458
33	14.3425056950526	19.8063331769264	22.4040407386210	23.0807565239078	18.4305527563623	2.47260055373451	4.96088335850474	14.3145445208362	10.7752521747343	12.1457334698402	18.1039722307999	9.43896878906806
34	14.7818591046971	25.7478837009024	11.6127315391511	23.8690757742016	27.7188237381678	23.6145727554832	10.6377306932204	21.9500748472856	10.6101668754202	17.8789936914840	24.0737872645446	17.5534505931976
35	23.1369304401353	22.3060422714412	26.3922494267782	23.9683215844180	29.7440025032382	27.8809581740702	18.9960013391875	15.4210114522011	16.2662159845791	20.1706917138485	15.8873528383536	20.3101208724289
36	20.8347107624318	25.8842076715168	20.9853307999951	20.7588493953726	15.8484697283799	17.1165231134160	11.3496635986269	18.0152419174025	12.9411584555083	14.4092233943570	18.5384697538949	19.0640353923411
37	24.3994355674987	35.2550479738663	31.4714420956801	24.3333526326929	40.7130641066079	26.7800913770903	16.3105277164043	18.1695363813834	10.5398334170389	24.8719706918771	27.8523567104207	18.2977336594501
38	13.4308348520394	30.5614895192177	23.8547843187011	25.7567938329127	38.3105063062361	33.1706610585503	9.79335455943155	20.6268493461882	11.2092066606368	19.2030820607562	23.9972386616795	21.7594635451755
39	27.4151913676187	19.7209315349746	19.5298823154338	22.1682528468445	32.2662293815738	33.4188684443654	9.83770503614557	15.4779049258282	13.4848130296577	18.2971564273200	20.4435566966383	15.2544388303808
40	12.1438242124148	19.3523739651934	9.53608035903305	16.5169341391256	39.8096981996071	11.3965425586961	8.97951299493148	8.38978440105812	5.80098824019488	12.774934818248	5.9219163023107	6.16276521969157
41	21.0478697297560	15.5379196016617	16.0632167330136	27.5014062857140	22.6980920786160	15.6145271069856	11.4591839150108	4.75508093453621	2.90513874023241	14.4063677029925	0	7.99260356970645
42	20.2732627008464	31.7618312522815	23.2224632710116	26.7368419562167	37.1593442559432	40.7084965480575	18.1546930498046	22.1146395797946	17.4144421171738	17.9211260886403	28.232448486884	18.4240724794049
43	22.3924085706408	27.0421485153710	27.7197375325479	30.7560443098344	39.1340675312535	31.0044253494545	16.1952074314160	21.9542185056655	24.2965213583658	20.5032054963821	25.0993569476706	24.2067018662500
44	12.5920511567378	24.1107878014336	15.4698843084163	9.72400909064894	24.5629326551912	23.0294247415567	5.64730969985328	18.1703802685000	15.9595281797630	8.65188767184583	7.43166520092418	20.9272987588202
45	11.8522110435690	21.9394815504677	6.76879424244618	23.8419105606237	38.7546752247500	30.8958824347129	13.6674295423891	25.8224814425312	0	14.8831211974072	19.6484884747176	7.28405788943926
46	28.0143821894685	27.0033867822866	18.8622014093955	34.0021465286868	34.7450727649385	21.2857787204714	12.7592645921877	16.1269452636250	17.3742250197383	21.2759316238863	23.1534682832980	21.8058179825652
47	11.5212963405883	23.7013876432619	36.738893735579	20.9315278463792	40.1362956675653	21.5944529510515	7.50010958721718	18.9161797487357	27.2263128195319	8.54515050744839	22.9077091298652	24.5114079583643
48	13.2489139762206	11.5543817389186	6.3045940694003	20.8428630539540	25.2560717809092	34.1851408436604	11.4362093883429	11.7280846558740	9.06279481694619	9.89462191649221	7.78407026115984	18.4135093357766
49	25.8735507092245	29.5834607519972	32.6751878425299	29.1768116563536	40.7846697872714	34.5918094717488	25.0185684472912	15.6376987466142	17.7685490147642	19.9483243053861	20.4899972755873	22.6596917076878
50	17.8412912889053	35.1934878883824	29.1421188806082	25.124559652616	45.9677471945192	47.1489155517288	13.1800494707008	21.0021854326156	15.6543462216975	17.3082661558458	21.003526734136	27.4782453391162
51	21.670327924813	40.8804366786338	38.8154017623996	34.8212620576724	56.4310203577925	37.2222086023502	16.2889457164631	33.5163192473227	28.8622315687487	21.6626006349468	40.1352139514851	26.143410816064
52	21.4719622546880	38.0659712314982	32.7308437981344	24.4415783523571	50.0955384615092	35.0402385595769	20.2487331129842	14.8870429302087	13.3302561886572	23.8110661794915	34.5768267152638	12.7113438375311
53	12.9978192727156	27.1013734018582	16.4720183233661	25.4532250141624	48.2076474138466	32.4603800643334	15.4437822919472	17.4677184972814	17.2185859781818	18.2749407687811	24.0894600987582	14.5491525654298
54	17.9093232085312	38.2320096307294	14.0270471469339	17.9364798752528	33.0366422977895	36.3324074244127	18.1318664064246	23.7452249002162	13.2587058704632	16.4603322277264	19.8176589515719	17.6294785844055
55	25.2708915708014	34.9308607692448	31.0598197685132	14.7675379299766	54.5274754352066	27.3511744288429	15.2744802268048	21.177171030619	24.6023410063473	13.1116644625278	21.6805419217331	8.20629633871373
56	22.3363456536242	31.947152079922	26.7671092339273	28.1572267390159	33.2684246478327	12.1581082554706	15.2691145483823	14.9150987454693	22.5287673828092	13.3137841111794	24.3579852276859	16.2773346503814
57	26.1944321983402	50.2322410500671	31.2387728701036	29.9228678532664	50.5175835271663	18.5557318807096	18.9464704654583	29.2955467272526	17.376160843468	17.6540193507140	25.3445832301719	17.3250877352367
58	15.0814686474691	28.8714158723503	23.7506259992203	26.5291193569963	37.3681619943318	33.2274511066736	14.1019459593371	21.9756514482051	19.9898099424642	12.6752150066456	29.3656788514728	10.7972993421939
59	17.5692853227988	14.5879842754375	24.5131334539936	17.8316114583279	28.0184288040888	15.7753314785164	9.10286565742154	12.1758153389231	13.2617161560078	11.8135027068155	15.2972337591909	9.60619277971333
60	17.2279138960122	16.5775338644141	4.41343820546163	22.4035464382771	27.0255429867046	6.67119212289004	10.7008484989187	13.3672025209619	8.52460836058002	6.72379208056998	17.9769017712913	12.0560538535049
61	20.9683799628737	37.5279962301062	37.523577874093	31.030928620104	54.7811458313565	43.7594697160244	12.6568843802264	17.7034419120560	20.5694734478877	19.5083888791314	26.4363525365444	22.1584507021349
62	17.5797254060563	16.7947377215268	12.9980700943778	12.9627851591985	26.2644582374462	20.8846491364537	9.44072852764328	16.7022921278196	13.7127718037002	14.9664248399488	14.2597658126415	20.0883304305712
63	20.5122644160956	48.1080787436869	38.1228874608143	28.9800694516837	28.7142479290000	46.7284580848744	12.1297973538772	30.7447614759331	20.6380792632967	18.9098519035617	26.1248035666847	19.3850329986616
64	16.0208769769614	16.1872766056349	20.2478230834422	23.0570042669101	18.4707436053893	26.5273521046879	15.9030707001924	12.0975484819010	12.9440185160456	12.0320041505639	16.4868896556923	15.0076874358365
65	30.6420814970787	38.3817697441639	19.5642607645822	35.3299854742197	34.9305310384937	27.3456371278328	20.9954181843602	16.8221274650276	10.7826784713501	26.5377622075035	26.11189473255	9.84463306089013
66	22.9206850720375	38.2877725041013	39.1141016388535	42.282786002609	55.2223392920177	42.0367785120462	17.8407805846475	28.9350211106990	23.1696557034316	16.4305918913536	33.4261224894524	21.5093006139725
67	18.5378359063358	20.1988855856626	19.3657299967641	20.1677398651828	18.1169128071669	27.8895782231679	15.556074265274	16.2420958461610	18.4536180708020	12.7560497610903	10.6673843598542	9.63843125254457
68	26.5460851519462	36.6494711803708	23.3139006581958	34.579214168674	39.8856907175497	29.6498661856388	13.6394400241767	17.6256968116114	18.8240385520989	19.6128165817852	39.3165410492241	14.9394148048797
69	14.8784261561963	15.0373443389656	11.5849101368391	20.4426016397195	16.8396955758319	22.2664259875080	8.4326115153325	12.7775949590882	10.2967952451344	10.5967656453852	14.0019213133713	11.0772403713666
70	21.8619466625152	46.7625382936469	33.7509513881803	36.145889661751	36.8198652660738	49.6608600840357	16.0299115703404	21.9221055821865	25.4916070946334	17.4823218680444	19.1274625976384	30.5329649504981
71	32.1563915048282	49.5161077270336	24.7035378012816	35.8236122806994	51.5062964691864	35.848970960702	19.8981929325430	31.1393998826197	29.9233938087525	25.0769921273442	29.6759888769943	24.4782482102605
72	14.1826298717672	20.2598593060070	20.5503684393484	19.6326565337647	22.7796136104627	31.9465141772989	17.3620377846738	16.4378480662967	18.2463140666965	11.4607683878509	10.7974302702654	12.4546996682537
73	12.3711774699525	25.2385511249728	30.5164196133729	21.3097040967207	38.5900848151405	29.0215947644967	21.9795796942561	15.4453136849562	15.8993472665734	14.1904066992754	24.0821473227168	17.2629482940087
74	22.7615548630383	21.6772165744270	23.8935000485631	18.1169276558997	34.8580595576702	25.5615801327585	4.57397613865739	16.1060231970336	14.4402456632815	13.2667248358086	19.8188000172084	21.6965103684582
75	11.2580519405462	21.4533482765512	17.4294875867144	22.4892314931535	40.2771006745632	24.2677935369869	17.0075178439474	12.0248474257056	15.1060405244280	20.4559962725465	13.6832085772011	15.0897589983789
76	23.5786401609671	38.894205771998	14.7642689738131	22.3904858708081	37.9936389045199	8.25255842610507	13.5017864482092	18.6240541597975	13.7226490703577	19.1037882332567	20.3574901249723	13.1531311308549
77	18.2668250663479	23.2768888959574	8.69220358016953	21.1845105355268	32.1274053216687	27.2454406511317	5.40989068396718	18.4984123915935	20.3231257931592	12.1141946434974	15.0566074135908	18.5670615862894
78	10.6953551883133	15.0892189396599	15.2823970258024	10.2780754728699	11.4256787109032	30.0419262800953	12.0072737800251	8.4718756269185	12.0995379396103	7.48478505362816	14.0106380960943	13.8959603268279
79	20.2413292658322	30.8615074551182	37.162895688165	36.3144960010133	32.5411189953039	27.7092864199042	13.6058184506263	14.2354137501558	11.9172805496390	17.2273669491859	21.4047420376927	25.0680227580087
80	8.21486023961667	14.3788279903102	10.0280580344314	18.4143498381647	15.4539317620752	15.1661739869564	3.89360607093648	11.2644438290425	14.7954825879301	8.3344703438695	7.85777016354424	15.9544691198407
81	23.4157738612905	33.6219870251378	21.0091135954514	24.5502076538084	36.3164714962098	47.5795446787925	14.9175848846286	22.3134402395183	25.6830217531338	21.3238379888937	22.529043300721	22.8356462675086
82	17.3151519357291	31.7722099455369	16.0787119958961	28.7572222082459	21.2621758994005	16.2905434758942	11.3452541074759	25.8131150137107	14.6142442335368	15.5744511602437	21.2983178298027	25.8857837497569
83	20.0052032736422	27.0481536887091	16.4924298419283	35.1276741084874	26.5464514529674	30.923734125983	13.2951948198684	22.3591950459894	15.1302619482823	13.2900494887313	21.1819958576017	19.9930654353983
84	17.6301405689019	13.1901657637641	23.4535667811432	3.76865228682822	32.7753850339870	26.9850689334161	14.5503694001269	15.7994500052044	13.6851294504110	12.6992222562297	13.9967996666677	22.9523007129383
85	18.7141544383441	17.4466094422644	18.1008258925573	25.3099526544612	29.2382264476884	16.7761715759243	11.7199128811367	18.0114290846800	8.5855137309964	10.6835939942345	10.8978881166798	10.1658716165026
86	10.3027265568369	30.038131475892	18.253590517519	27.7113566002923	26.3947267798365	8.88791394863145	9.45709913558824	12.3102160400387	13.7798592880759	9.56479224282913	23.4883586400583	17.6284189226913
87	18.7456547918415	25.2132890447167	24.2250937321883	24.7876553647085	34.7346512633475	26.2218228729116	15.6707886030172	14.8995696277191	8.24094433843364	12.0253756807548	23.1102647895071	22.6782871695671
88	33.2284668205481	58.6967141702649	45.9233896282205	27.4527451823586	50.7260347832044	51.6123646356394	12.8519040398139	39.472762470753	35.1112782949418	22.8606113657291	44.1653252443774	33.9490617984435
89	20.8822888013438	23.6177917371560	25.8297771311088	30.8338060534182	18.6029581200198	29.5773071776066	16.0444312719573	15.085252145586	6.79491725410781	17.2954360449001	20.5183760662877	14.9587037608713
90	13.8182119157294	14.4200332695188	16.4536250998568	17.1752367365903	16.7581578718142	16.8719457686072	10.3935377039951	16.7202503900653	8.71248412471345	9.15392782146843	15.3281811063878	17.3938496334347
91	23.2915461310297	32.0353289974315	29.8233996568660	22.3048426082952	40.0555795301086	21.9352787754829	16.0284202501125	15.2239915612799	15.2943109963316	15.5498098920895	19.0974557079842	16.6095740742013
92	17.6252493246534	16.7622115184973	26.8639425325860	23.9311183103476	9.34900349162913	19.0402377710727	9.56018538229724	8.88812551370764	6.14796495585768	17.7646892216958	15.9395791843413	11.3361040164595
93	9.34084686555214	2.30137594743999	19.0545631144362	13.9966454635409	23.4831258416728	27.4032301821417	5.67597924042988	7.03423502492498	13.2218863511553	5.66977013206379	14.5509241523406	10.4559285951767
94	18.822056116109	34.9180520518541	15.7749335358965	30.159323065468	39.3546041499975	17.7779898463807	18.9893412015671	19.7184017950820	11.3000972211839	16.5092375714599	23.4337739904275	21.4269213974076
95	12.7636531641103	17.4503064276625	8.11386483732398	24.0851792173485	37.4356761997248	22.6546761735095	8.88099358690648	15.7778497006010	9.47717308843499	14.4892861733465	20.2356683893875	11.6775154799188
96	19.0414774946948	17.6517100440380	16.552329645764	24.217246642981	22.2972184333672	22.9551126171897	11.8473434073180	13.9669615437593	13.5561216999417	10.8431229962482	11.9891152272051	5.44677264708797
97	12.1558018210137	24.3911121183787	29.9339894224459	27.9159805875440	45.7815026079976	38.5139623820207	12.9173038403002	23.4879156977437	14.120480956466	23.2778481593843	12.8260485325264	24.5035753322053
98	4.69435844461237	18.3278531579112	16.6416888991410	27.1126608741475	18.1519637903608	22.7238459944241	15.1784174374864	15.1894136855802	16.5182440056665	13.8871987478786	20.1212998871466	19.502082714177
99	19.9326735009359	32.7139990187538	16.7058631198909	19.7126319551672	30.8308149386288	25.9271382161365	12.6022379138629	18.3196585582219	20.1410121616673	22.6428165288896	14.6466720944704	17.6157007825802
100	20.1660943251113	24.3706514339943	23.3247672581097	29.1170223666744	25.1946460516067	31.8542079889837	10.4799265877372	19.4041845996716	15.9029270297018	13.1094814106655	16.8029580443094	8.29673059944086
101	30.8043981772798	42.2887908430258	34.9849659964046	34.3365212652587	42.053666054703	57.07334504807	20.6254952606330	30.4734659795954	30.1182431071422	21.7927043984267	35.165870358796	24.7991640181474
102	14.4472243460834	27.3421146306225	19.2285865898312	24.67891130508	27.5420133860104	34.2703208042793	8.0461699882009	18.7482579571984	17.0064378471566	10.2748011845743	25.3105107823837	8.55704663275851
103	39.679352602904	44.813685903019	23.1228684423512	32.2688723086775	53.3620785036214	27.0639919367106	18.583012457322	19.5337896357101	17.7880079365935	21.7458899985523	32.7330049889665	18.1616604630680
104	9.4497300636025	16.464794807164	13.97083192996	21.1026631041780	28.6387470686146	13.0743097014980	9.8056432539102	23.2226804482424	9.4528205181392	15.0560568046659	12.6004763243683	8.25639840529928
105	22.8359581007711	25.6913487400832	32.5361211790599	24.5770203662394	51.900964793802	34.6579008084097	16.3110701220314	21.5733987257790	11.7988171563447	16.3849751942005	21.9849033399000	26.2764172453302
106	33.0905795897355	32.8038335486061	27.42684735349	34.6387731570092	52.2982556911808	34.0962011452863	20.9483448283593	26.766168294721	19.7006786827611	24.5926628743238	26.8859535296612	17.7278356559278
107	22.6470543068724	25.1388522172159	25.2734935236563	28.5505848525374	45.5690571975072	22.8168464310625	12.1819731369368	19.2068920641298	14.1541220701367	17.6140637754302	24.7420767230136	12.5649673410585
108	20.1427398350759	28.8181362650172	26.8481460703550	31.072254726325	38.8988952134712	37.6310582770618	16.6543446194251	15.4520603631028	27.907948850989	23.8495662238558	28.2356860211724	19.3985881209678
109	18.1295265295234	23.0450488744885	19.9458149846590	19.8255844740565	18.9270838232355	27.7640370362638	9.74717428144435	18.1675369843234	10.8513563718970	15.6906605586508	25.6027047235124	26.2749243073531
110	15.5005451747431	31.6518206878497	33.0890787086427	24.3251228307794	48.3058873926687	27.0309801505449	13.8217481127576	17.0542151001722	22.1554323696445	19.4260475745135	23.3081116296198	23.9280095565202
111	15.2029095260621	29.6133272426450	22.2738396899496	19.6375897176556	37.6345209556740	36.7836858128341	13.3387761764774	20.282990788952	14.5892801358966	5.27662476343371	17.076651771917	18.2418329287593
112	23.0247482442972	26.4333363041078	19.4933470061543	23.8071001897543	25.9354137791015	26.9859161180268	12.6528365960877	13.7947811494379	11.1254293814671	20.019451600006	25.3183863772359	18.194057228522
113	28.6571482480234	37.6304771705549	20.3607359207136	38.3559522534694	42.7718829080419	35.6381696220107	17.9794183998867	27.0974441776593	19.8024045732924	27.0510410082928	29.6814683342034	24.9057973857811
114	30.2987192275269	39.5557529485931	13.5499889252267	37.3227778144125	51.9538098240547	11.7185254767693	20.0989246758473	27.3410872646102	10.7374119970439	28.6536321335200	34.7454890275420	15.0358816234940
115	13.9645512867184	42.3533622354754	21.6423410965478	28.8092332775597	51.4336820093154	31.355995041801	19.3828976646786	13.4999905042552	19.7965518026123	13.4218357857966	26.3357300277617	19.0356443522414
116	19.3676730457012	40.8559865208984	28.2222156764145	34.7333907751972	47.7170293256686	30.6368672797087	20.6195480435464	28.3263214507189	17.1630326566709	22.500859249238	24.7688328890698	22.2021761077536
117	17.3246408848141	31.79504508831	18.7015198191315	24.3962051692961	25.5640643208364	28.7437418399330	9.6359558704975	22.5600172213081	17.0458632948475	19.2306789868364	17.0620412343181	20.2216444133785
118	18.4635664147325	31.5586850130929	24.7455078700305	32.7962682235817	32.2396448657811	33.3454196496218	17.2456358862872	17.7288841366178	12.9397668374208	11.9837163442855	18.3512213561369	12.9069804739827
119	26.3806109633972	33.4610591498625	25.1230400340255	24.0654122732012	51.4676668126144	23.7131465545182	16.4822321248609	37.8485080043525	18.5409151004005	20.9523109738354	21.8477946368146	29.0522895205567
120	18.807307191519	13.961060352166	12.0692676570162	24.5613784366953	27.4225436229262	23.3504257791439	13.0555482618446	16.9918035159060	14.2220428078068	14.3476391195433	25.0979171851754	11.5277685771676
121	20.2615510513756	37.6051381763037	18.2216238172297	21.9720528509373	30.2645694953738	46.5941360849345	13.0666492317234	19.9952822024343	19.6427458093448	16.0788665394316	20.2904237370968	37.2819704486788
122	17.8698053390612	32.2427183129441	16.0750033212735	25.7826827336733	31.5229660701284	29.1161812861467	11.7034072386029	19.3227696752516	15.1002017169067	12.5867181915436	17.1803675010112	15.2705612566596
123	10.5275187744977	0	25.4552720301332	11.7328762269916	10.7113660974220	25.5113320849182	5.57305519506967	21.4742198704447	14.2157611192320	12.1603902745436	7.01140190592596	5.30329075131588
124	25.6637691435603	33.2747768378266	18.1975888302614	32.3419891513955	53.673881560863	9.23450368770048	18.0617850780969	17.8024926351006	8.00092046702892	22.9736175409312	27.4820180340905	11.4777493663576
125	19.5412425599262	38.6355620143069	20.2040944604518	32.8756027998346	48.3482184906656	25.7596543561705	21.1679853163776	18.9448986351900	15.7872836596006	25.7482019803489	26.7228674626028	18.2503653190037
126	32.8024956249271	29.3889209726015	9.72283690397546	27.2567899801660	47.9670913027797	31.0944785190074	17.1888590358944	26.8055025210847	16.1360471449569	23.0879262287913	23.3357164136510	26.5375561728119
127	16.7763056228955	15.5492601818779	8.18720490452847	14.7233079301381	25.0785179220532	18.719071189497	15.5471431650367	20.592021837957	16.0080022997246	13.2467270984433	19.8878549779459	4.04005765672756
128	15.8660651452439	22.0308518938312	7.52718461713305	17.3460251943970	34.6737525956376	31.9669493899820	9.46386111564842	19.0180467338176	15.9899759235306	12.710092901789	13.6759053881659	21.0614899358157
129	37.4863770474771	34.4777213788288	16.4130334186706	30.7350966061353	45.0581663291775	20.8347482457795	14.3969844832463	26.6077635280824	21.0325628594922	17.5704845486017	27.0236727667781	21.4407246164245
130	18.2707289767597	10.8675270052716	9.8268566745782	31.2751864489193	27.8151794412679	21.9577489609955	17.4294083495124	14.4481620241700	5.67436540097834	14.0009254249320	21.1527240694522	10.6744593784988
131	17.4701561577902	14.8391173334865	19.3188202633265	21.4876306966492	38.4580253992306	8.1642074435082	13.7966500167849	7.687669995679	8.79904729078753	15.6411496581666	21.7087498653097	7.47562272569547
132	16.3082018232571	13.5990077422134	21.4687689957658	23.1687327041861	31.1004665776294	15.7080473035285	7.3364744505034	16.3410240380834	8.67824182880743	14.4846433906994	18.2749637593559	5.42901952639066
133	26.6538390695609	21.6124994950613	23.9374013008153	35.0347533815823	22.9261642807556	27.3019774460958	11.8235408951361	17.5360334440142	14.6355465313250	18.0234882851326	16.6332945166500	11.4413799571273
134	23.0143174740132	42.8550946490898	34.0460161781993	34.980079448292	36.6000941693783	48.6024599069551	13.6286167939735	23.2346682570479	24.0403775735245	16.9856361806212	26.3121854701482	35.9006019018061
135	18.6099549522330	26.0668523777893	15.6952773060569	21.6147481566206	33.0058660872457	35.9109550631377	6.65950183165221	21.0087898509718	13.3490853879990	15.8118359573242	15.9250579010223	12.1684223902289
136	15.2510681977588	23.9101081358522	35.1669430614718	31.4717967327092	41.6791964925549	39.3841020680502	19.0688209923439	20.5396169943637	22.4627461054347	16.2591850708476	18.1382598001316	19.2251183672709
137	20.6333382005816	20.8208180148822	20.6961312809473	13.8182623803761	33.6980639164368	28.3686265240405	16.2337675143238	14.0214575731664	19.1427435879491	18.4783535639470	15.7751817681467	18.5060294046415
138	16.0877351822587	24.7731673254229	17.9438959980769	18.5637039362834	18.8557475744979	35.3920564101665	7.06493522690669	18.2826960367192	18.7896442199088	11.9953763989834	14.6591841844156	18.2718433209430
139	31.3882858806314	33.6987817517847	29.5690383007577	39.2061605517175	42.8707764830439	28.9009947051643	17.0491387171030	25.9243804433822	21.8470839368206	24.9040768503525	27.4768614189728	27.9260194353431
140	23.8204740375238	36.9406478634397	27.4730915017749	33.1550171052707	56.3668675850968	16.1038413733268	20.4043318077118	16.6900975311303	13.8044310995447	12.3150491970101	29.8880238056734	23.2178740465120
141	23.7749874148555	16.8488740899701	3.68466872665511	22.8693386047723	42.9254510569324	27.1359724474393	9.5667040186999	15.7490520336302	6.12726681643473	12.8670973177763	14.2140818112384	20.6575086386438
142	23.1407638836553	26.6888455559837	23.8359298150942	35.7894824872837	39.1061608463114	34.0706076975268	14.2897966263997	12.6166754686336	17.8500208832688	15.9064651759949	24.4734838410014	12.9340729918688
143	25.1705471988814	17.2877233004859	25.7974470365656	17.6767950010308	19.6565167901386	30.415380528386	12.4349742233415	19.2141525312175	8.76757124965001	16.6504838051781	17.0642459173669	10.6179959928770
144	24.9511225373306	20.3858909950216	29.0527468059049	19.8536799971838	23.1813649217855	18.0825828155672	12.5034037851744	11.3394909077337	12.9992535269000	14.2546625071106	11.1565639062619	10.6862103431849
145	16.9517166821861	15.2340638884198	22.829881140576	32.8004739176850	27.8911110860409	19.2140233013094	10.8496244185678	21.9823465040947	18.2151082988334	12.8490575643618	20.6511167445277	25.2878200617354
146	10.1164043049371	9.3139200932614	11.7927696388999	12.4772860915629	13.2671813015871	15.5450413929850	4.39013824919914	8.08304107765631	7.03035870886629	10.9361542250367	9.65294492244928	12.1626269377641
147	22.7248202058298	21.2870836269159	16.6127081099404	20.8842463198056	22.1271335562247	23.2774584487598	8.62895619350698	21.9889098249396	14.7247837377314	14.6968690586530	18.2191392940902	15.5499061077251
148	23.4062947541137	41.3567483450383	31.6492739553886	28.8249377769193	42.3832844966907	35.8348949251212	17.8023546486259	19.5099246374974	12.2064569943267	20.0411831246661	27.4878519928928	28.5087133222305
149	20.7979060924279	33.6711887766599	24.3005457774648	33.4826286565815	36.5692437746078	23.2451058909891	13.7052646850689	24.3218866190345	17.3841603202939	17.6752531855895	23.2178093908660	24.9958943986112
150	21.6600766461785	38.3319784131919	26.2078927659615	40.6189196255043	46.5155782073205	22.5163408009970	16.4061659422095	20.2588579293580	9.29931436185822	21.3412119442462	23.3273649420991	22.5765006209798
151	9.39012152766045	13.3381134556914	14.3840664707944	23.2561423797169	15.8973394567265	32.278742382373	13.2540970773952	15.9309759820347	15.7130370433613	15.4422433844063	14.3551610558375	19.4812420091219
152	30.2830166474281	50.3787482898539	28.8009619078651	44.3371870631395	39.8779931109614	40.7680122360575	18.3917452645732	26.9809548566477	25.244956787279	20.7450810030094	31.9141307670754	21.1027420182729
153	13.5924015301629	12.5070968085977	13.3420407831222	13.3762641639478	22.9178895248534	28.0627783920190	12.4312143182563	7.60321632429551	12.2229050700333	9.31627477528296	15.3641383996187	12.763376100369
154	27.8723284871316	34.0803996723591	20.6643086087802	32.6231541593147	33.8626871430531	32.4175376826331	11.3873036150458	16.6946336183983	20.2471342575521	20.0937115788913	22.5077593005821	19.9316341377860
155	19.8451319322363	25.9760882628034	26.4713208037485	26.1773273446356	46.3082401640649	35.4756551297352	14.8190549426176	18.6029618821984	21.4500422774037	16.4399576226342	28.3904387823128	19.7587021296418
156	18.9240990026813	24.0451143405609	16.9867201975081	18.2526923739536	30.7060944883427	26.2802122344057	15.4607967618383	17.5743074529373	7.70283704222902	18.2407790646006	24.2481353571205	18.9725126811233
157	16.3733022861000	33.3553493938495	17.2584133095791	25.3319445742183	29.9856617250215	36.2491516449065	15.3043072506552	18.4496088977619	17.6375918305891	12.6868039012797	19.9012801193482	23.7268014862795
158	31.3424524032175	60.8562469260733	39.608469722895	45.4986766920725	48.8793226069103	42.0514295740354	22.2660893377392	24.2897168393585	23.9631087031748	28.0061521082405	34.6792403452531	27.7072691278528
159	24.0976116441421	24.086722799501	28.6211699901180	32.6639573486083	36.4035304484404	26.1323389111620	23.6140984939683	19.4423294709660	16.4239142268165	19.3437441787176	26.3349881931280	17.7023931414033
160	18.6322588456686	14.3584122327588	14.8439081426527	24.8383041073875	37.9611282343466	22.2527589145005	13.1703081630182	23.2396751165873	23.3773912712586	19.3735217288405	23.0036601072007	14.5281229472642
161	14.1427411800132	22.0651128713954	26.4287620702522	32.5451702974289	32.3222062104793	36.0338746588135	16.3918974961024	19.6398620407719	11.8884650376384	18.8900336239883	26.6456586921071	16.6445436259091
162	32.4821386213201	44.7883236526092	32.4040626422726	44.8746991847475	50.5577311414173	45.5871789092962	17.6959774497043	21.9450113462862	21.4363131253763	26.9167152380935	34.5793583601443	20.3242598677266
163	20.9983598450761	21.3003556606648	19.1082295965623	16.1863176048228	27.888498263321	17.7189737385829	16.1188236790036	9.50953472692906	20.9380359550110	14.1068458670276	22.0378074320282	14.4113648661504
164	21.0746142387600	29.0165023110876	14.6515965386006	15.0930391898117	27.1335983344079	40.2890657530319	12.5719384891579	18.7354282689069	19.2458528399795	8.91626380627322	26.4089143671293	10.6384457826751
165	10.2647010953788	18.7014588346091	9.0256456072996	27.134911392497	18.4482078733163	13.0851671817476	9.77908456330734	20.3634702844538	15.5947896185106	10.5179878598356	17.3642864063648	8.59808126400553
166	23.0775344907977	36.2668690314425	14.8397502174703	30.5695572849827	45.537278256086	26.9319961082752	14.8292626894114	24.6620705499639	17.4424969797706	21.3901140596743	29.1370293370681	24.6568578175933
167	16.9136204642042	27.467842750077	22.1109870398338	25.9065006898230	35.3341946420746	19.1348288317126	11.9134331729014	22.8492546112367	15.0542323470344	16.8864607273219	25.4652764112255	10.1602530404633
168	21.5279912608812	24.6823248149824	17.8863709773335	17.702621220197	20.8175798487969	18.4389323943421	15.6481595530994	18.2719409284765	18.5363092655798	17.1687947385822	16.9799119069075	11.6680862514141
169	12.4431648759461	22.3593635682792	27.761881311756	25.5913224924745	27.5685527442791	41.5373372092897	18.7101840317526	24.0994318676576	21.2680370676034	20.1359742275161	26.6611002299016	21.3498871217598
170	16.0308954219697	21.1576591122370	19.5888506605118	18.5231014540011	27.842317580584	36.6806619307043	12.6960191475762	14.6343043459572	18.3810812985424	13.2011999313587	14.3785450826922	13.3664059963119
171	14.7522557426452	30.7904739309605	17.7703880008124	22.8833567504018	47.000412566496	32.0953130012172	19.6817193194905	21.8259119457254	15.4602695812054	11.2685814719001	25.0583405050934	23.1524520831422
172	17.0195952966664	24.0741184162322	39.4033831781724	27.3539772579128	44.9671112944301	32.7161845683459	8.5626859399818	10.6256462234404	17.2069614321229	15.4785369696615	24.0169151219464	13.4131793205128
173	19.4094385794913	14.8733913294239	20.6555175077657	15.5516686212032	28.7249737177152	28.1452821709356	11.1387997997764	8.52865644119633	12.0350991426343	6.98489239197163	19.3782544212999	15.3090307639491
174	9.61251345935382	20.8178195340002	24.1877482714724	18.6004513510545	21.7477122218129	20.9667839873565	17.6372691967110	11.7528004817840	18.8346564120079	14.5823169113185	16.9513750087349	21.3896815888724
175	30.0140560648871	39.6639946895241	30.0747898324944	34.4590674064385	30.6795285316820	35.0791784799074	11.0859738994515	18.3775539544239	22.6607000677532	17.1689473643955	29.1717397189636	19.9508353327956
176	19.6331006926521	31.7865700076820	23.8380112858993	24.2311992964308	47.9731625621932	36.8501204925453	10.5647427148931	24.07927630385	16.8132937712025	17.1560665561885	21.4068167284493	9.44855199511272
177	17.6380727474962	16.3210880519018	31.9663977265638	17.3291829320794	48.4599863584253	18.8675475007055	9.4741913224206	17.0830019813921	18.9989825915752	9.8568035404624	17.6743280695634	19.3900306453146
178	16.1147761362268	27.3400515705199	20.3322128913032	23.8191540695338	35.4762197665153	23.4976101419715	12.1784442236659	5.87369185291487	14.7804042453160	19.4762409265429	16.2636925436216	2.13968108213871
179	14.0894273849902	20.5028169314458	30.8587226709703	8.8815536021216	14.4500052556631	24.9600612351601	7.05583202967511	14.7922264892326	23.8148643787938	14.7492286188909	20.1609469147248	23.6706420826627
180	31.4323207274368	44.9929840997603	26.0180471448718	31.9104622393497	55.8165400987252	32.480501297636	17.4861987797510	28.1346913496999	23.2832220842608	24.0737912142982	28.6234792206633	29.8803682375257
181	25.0195967509777	37.7066070868054	26.9919443972817	29.5319905436911	40.8825177458812	33.6254089249348	13.7919210361443	28.3370843081831	14.1850427107689	16.8473487483337	24.6979121733248	27.8492601158439
182	19.0911814074188	24.7801982248517	8.8096578955731	16.6815316878838	32.1107186006343	16.8758569679287	9.79536158552764	17.4067148299661	7.19127840182034	13.7618389129662	21.3950251296632	23.9926290302076
183	15.9655914756344	30.2522313703245	23.1792699343709	31.8407897513316	30.6905493493881	16.2339310840462	10.7709438820500	15.9627087510102	18.7710219335789	19.0295780373936	24.6241967620035	21.4531494067973
184	21.0284337111263	24.7003455069805	23.554300317428	29.1586490873384	23.9125580471916	15.1830775238513	10.8667098103947	24.2067488587417	12.2065377509741	14.9725065263202	14.0023219322448	15.5013509880518
185	22.7028966777963	16.8564639042752	11.3389242880294	14.5329719083466	27.7576136062196	12.0067767215492	9.6180761818204	8.62424608179041	7.01678077085411	7.64309372285474	29.1259561507864	13.0270228118610
186	19.788104510794	9.32840395499392	17.6488040896661	10.4316949849144	21.5314085832593	23.1326631484194	6.19086676050508	15.7488504538202	9.15074757748328	12.6051833552478	6.28204918713411	16.1471681861666
187	20.2465715509531	21.7906623923583	3.57412093004427	25.3464030624819	35.6334219642025	32.1382790129597	10.2640438337260	17.0222457560903	15.2625236134994	8.71620153043552	21.830367277839	14.8184804785649
188	18.0507159341808	46.3412315748565	26.7062905225509	33.1163969205779	57.796095319802	26.3290771066057	18.3433445853727	20.3106752052274	21.6861921218870	15.6471495902093	34.2104740489644	29.0521026367125
189	20.3938468975062	21.0725608321913	37.4772034984126	24.7174976111697	51.3145395142747	27.0820678825243	13.4824979373459	15.4663753513394	17.8347255031373	12.6544712327169	24.3891089889392	24.6292423465163
190	18.9362024944691	27.9254299195811	26.2289510378599	18.4063830639194	39.5932181096932	18.8008120382482	8.8021822884751	19.9065881236266	24.3310438751362	14.3492511480567	22.6730512911967	21.2256145980970
191	16.7933923393174	23.2758274325730	26.6603753288181	32.3421305361717	52.5426633143792	29.8986530434061	15.0272135040419	23.4634031719005	16.8710772562451	14.5322282887074	22.1555499252578	25.3074451523221
192	14.6887235503490	15.950317544318	22.6426002250600	26.9153921556783	28.9608272786629	23.0121749036262	13.0417277687471	15.5381034695936	5.2114356054095	17.0353992201354	13.9274313104922	7.32525400125404
193	21.8477880584515	19.5609636396621	27.3295729379373	18.2654779527060	36.1634886403128	20.9695017969806	8.23472861705348	21.4392679532708	12.5604192405123	18.7167355652118	26.1470819532242	15.9156171663286
194	21.4927743233748	39.0024651526398	34.8415309709181	20.1113359540385	42.5476452218151	33.7776853760088	11.5125119780771	18.9633066690319	17.2771740078886	10.1984296349125	15.7056847517356	16.4375687622959
195	24.6698778090834	24.7759949436129	27.5423824535834	35.496738286962	36.076669371079	33.2169739812143	13.6351115355349	19.4653184882636	15.6644038918654	9.92230312671746	25.5462752142656	19.0814498156990
196	15.8853264289763	19.7035351680041	23.9295068211829	25.2419053015805	41.1719801315096	37.9513033571919	15.0837897284574	21.8831241418563	22.6117924475900	18.299209917557	14.8696133098351	22.4810948769776
197	25.6870946702680	29.0448360950480	19.7300633846596	31.6414018312285	49.7331846748974	35.7596499014101	9.1695108243993	25.8037608881993	18.2561638806905	15.141180779377	25.9673478334062	24.241610472454
198	28.2920492270004	34.7218719949896	16.6627381207098	31.4947736169252	39.349826539222	39.2760118001821	25.7624503869978	26.6773125198703	21.3509231151442	25.3284723681136	34.1814308132309	16.5090406700283
199	14.7683931525525	25.6836309579764	19.6945956631103	12.6262065802474	36.1119175374393	21.3667613917363	10.7712450061277	10.6728674189288	6.55186544867672	16.0153845990907	16.4501855676173	18.1787422609367
200	26.2621969884686	32.7340860010078	28.1924532988957	24.5908328828886	31.0472211083990	24.5653452072501	13.1421438403630	14.3324244262013	18.1864874308101	7.79777515107021	16.0382874529513	18.1892018231141
