# Supplementary material for: Simulated data from a genotype-to-phenotype crop growth model for pepper
Source: Data Brief. 2021 May 11;36:107119. doi: 10.1016/j.dib.2021.107119 (PMC8165395; doi:10.1016/j.dib.2021.107119)
Supplement: Supplementary file 1 [file mmc1.zip › Full 100 GxE datasets/100 -- h2 = 0.5/1687398817 200 0.64 0.48 0.64 0.95 0.8 11 GxEyield.csv]

	NL1-15	NL1-20	NL1-25	NL5-15	NL5-20	NL5-25	SP1-15	SP1-20	SP1-25	SP5-15	SP5-20	SP5-25
1	25.3636273796619	33.3570402854164	19.1620179352687	34.3337544903246	25.6000019841236	28.7227733206888	13.4700686794898	21.8182034274455	16.0086287997118	19.6461461119275	30.730564074498	20.087547321722
2	5.39422155400257	27.8316432710500	19.0571727444382	24.0318999686266	36.4903738171236	21.5594221994059	14.5782763132256	23.8253653319445	10.1511032565251	18.5029214715010	24.5284012310257	8.7617909299404
3	17.8485320839433	25.1115802751851	22.7545460858077	16.3997189735784	35.5122620005943	36.5653005787297	10.1833569313110	6.59326172249814	21.3850491917502	16.1591781980224	19.7840552357884	15.8848847209568
4	36.6180329655279	47.5926927737613	35.2574206585074	40.2010181260882	64.9749692168757	48.0452254371603	26.9697899083449	36.612399745824	19.3608912176111	20.4652865525605	21.3322180094483	26.6296998930241
5	26.1594145177133	35.7970896173891	22.7370598693056	33.3074205382861	52.369115013102	39.6981538957913	15.4062977971434	21.5776789766867	20.1376289584969	13.7633386798171	22.3807768771656	26.5281681170288
6	20.8652635213854	33.1518294134628	31.7804762236797	25.8712158098957	45.684535388771	39.3511963645235	12.7286803620190	20.6491379402467	21.9579181384418	10.6450529495242	22.7952416881987	21.2938528641535
7	10.4659195720602	34.1104003315299	22.6175468051215	26.8275503601638	38.3707332740644	38.319315624755	15.2620432676381	22.355186037274	28.5293963202839	13.1087564073368	27.5934465883258	21.8572260785262
8	22.5264545821530	23.0379401822668	10.5898506313920	18.5929981024102	32.4690913864907	20.9149794029133	11.2068837697889	21.5975634776664	9.41769195272108	17.7544471971347	17.1535264798037	17.5015376630629
9	26.5365978036834	42.5853847022369	23.6293657761739	21.0019719433267	54.9573343425487	40.7728918642588	17.211548395073	25.736734916449	12.8702468918387	23.0105636357976	26.9208004393458	29.6283713214683
10	22.6068706336564	36.4174031665151	13.9787775648467	29.1684821231495	33.9624737611123	19.0937559653423	14.4861616977311	19.6445399706780	12.9391573976935	20.6021412754091	19.9563871809615	9.97913650984355
11	16.9439848982646	27.2960950108028	2.52097771447353	22.2899192629084	32.780396417741	25.4323445245079	8.37967826564602	14.9834424513087	13.3086811497882	15.7979967448145	17.8147598838394	16.5995266371158
12	20.6581548068124	26.3493676587241	31.7849133981566	17.3798403811642	30.2296704604834	33.7990629801272	12.6789505124278	15.1618381055029	9.30671296900256	2.78508644358203	23.7385932153645	12.3465498778047
13	16.7868091313605	17.2481530416992	9.9886523454737	23.0929312039459	44.1369567482651	27.0434231318461	13.4815964830619	12.0058009293446	18.2445117033424	6.42455861356003	24.0985261561189	17.7209921377666
14	17.6882886891277	16.7912775373282	10.4987056538837	23.0099551429753	34.5492687527056	30.3594774119570	11.2532429190873	20.4295379624030	9.27751931481195	10.3519819161762	15.857985024197	14.0701355106191
15	18.1744202718824	13.9887570616594	8.6737073371261	33.2738106638722	41.1395058851645	15.6646068286059	16.1458160431093	14.1987139879954	7.977084548278	19.8929338318836	32.1416023476137	6.50739943239398
16	14.7521217683349	9.33417872248226	9.28098955228037	19.1045788866322	14.9565775822949	3.92228465579153	12.9330505324127	14.6115844814189	1.05915084117802	4.27358994733533	16.1720055228873	8.05265185856307
17	12.7964970605103	33.4859142677894	19.1959558173804	24.9840319088438	34.6784271831552	20.4396873400534	13.6753066968279	22.7524657440687	13.0122300463935	22.8512673445442	23.7221628613057	18.652886734043
18	15.1540260175383	22.5637291327937	19.8487621516432	20.9276014109083	36.9821000999481	28.8620178154376	7.39638404531395	17.0778423668851	7.08130818208972	14.4786741977509	18.8934397667111	19.2917295800944
19	20.9583206376418	16.23434918602	21.815881037076	20.133630198851	24.7428438668516	27.5204878046875	10.6644137737877	16.0523539145463	19.7376389306843	15.6504725624357	12.9108985615556	8.66619137593116
20	12.3965045769328	14.5381837302572	13.2750162492162	14.3604357248580	23.0905935179496	15.0051709314052	12.5634959703116	21.7778440582287	16.6317772766014	7.7733331482232	11.8736568676176	6.98302138081847
21	17.3616158186715	10.1930487071831	16.8278385471528	20.8448286940927	6.00730971877948	10.0031039838085	6.59521656735152	7.46545623773479	0.806280686135748	8.2404837645214	16.8626161143881	10.0900965062649
22	20.5687512463967	33.0553917851192	9.44229795909092	34.1589924138753	40.533036992021	31.2866492516540	15.7401899374707	17.3056945950507	15.5785315600172	24.9960273979770	19.0793947434025	23.1187156778910
23	26.9124323896549	25.4060232105288	18.1957273573817	21.8626046303850	31.1150554240110	22.8210274074159	15.2876892788769	19.6080809069375	12.3889637022502	17.5286270685317	22.7801055105545	20.9112973556437
24	15.3465783403820	21.3638883429669	16.7530429219789	35.5789416303288	40.4866545385319	47.46030038456	19.8972717172629	17.9638364423099	12.364367275449	12.9657006516857	17.8586700918021	16.9795111989315
25	15.4569901525382	24.5765002750057	16.9940030228114	30.4399614942948	37.3217033053937	5.20490110969253	21.1251770400810	17.3712308812024	17.3147021768776	18.8562505971643	19.2301304131181	16.4477753535191
26	35.3903839253557	40.0699717391655	33.3592641279177	32.4360876465988	43.1133950338292	43.8407542939535	23.4313395045840	31.9086903042935	16.6412520055082	22.5579418668611	21.2790614177236	14.2867362777807
27	30.1247119739830	41.5302865875206	42.0007286194238	38.6693404233245	44.6087837954565	47.8923009210107	20.5704153602026	24.0686462400081	24.9239719445996	17.1772290567382	28.8429807311091	27.7650413974932
28	17.1920702984670	13.5350479560642	18.3683703972124	28.4725288992647	26.1813826712004	16.3678540901779	12.2832583777110	21.0897917908424	1.51569856353863	17.8496233795117	21.3259050895722	18.6063471413452
29	31.1531097045717	52.2332736117384	19.4645085195469	41.8389998514422	48.922522042665	45.3811782481578	25.0458000822898	18.7273485417073	17.6987161379717	27.3119829680964	33.0519202762028	21.5573092164182
30	20.7589416415380	20.1634320342324	14.0029076051699	20.0054342902287	33.6201450927776	28.8687784840352	5.7052944887729	15.5618011493353	9.47553709132407	8.5817795928465	18.5712557253703	22.6205777242769
31	7.53500178170454	31.0868813319801	20.8498686721504	21.8306598157035	30.8467827137486	35.7789117839380	10.6653732755417	13.9482171874919	17.1258207534173	10.4361843756546	19.5397421680756	21.8449475448212
32	24.8264734776583	37.3684130909401	39.2710411872272	32.8675525577329	52.4392882226861	47.4272120605863	15.0601992521331	28.3850905159688	24.5076611457958	20.3888676643963	32.0201978260869	36.0074755539562
33	26.7492861546224	37.9997371542772	3.82223073496367	23.8754809647746	33.3928521043576	40.377199864303	11.5124098196181	19.9646295056847	12.7251343382261	16.8924731314638	39.7431944794243	3.33155642341080
34	22.3027380321374	35.1084879195288	31.3593844097935	31.3940281685543	42.0610247462372	31.6878759104539	18.2051933820803	15.7342008831351	20.58115901937	17.0078067893313	18.7454444245134	29.3911051214185
35	25.1689057881213	16.5161516396569	22.7894284466975	24.0253454650456	37.5265006375907	24.4084841705520	17.4686798115951	13.3321160743765	3.80584060180989	20.2315522603903	15.7405106486616	9.67080566591897
36	25.4862240826386	44.7168309324749	36.4161471080549	32.3995988658122	32.5275576880344	49.4159978952521	11.6775178453377	29.1448550488584	28.0302994172961	18.9951017700411	28.7603247652610	33.0582765175488
37	30.6631199958791	39.7799807084064	34.6150183044674	42.0742482332821	37.6571823104461	43.4465780969085	20.3945547852159	34.5112597582242	30.04807151386	28.7309568953796	38.3595531727393	30.6788228041808
38	5.15808752249231	2.42989873761414	0	10.4824036473866	23.0241446134328	17.24736806862	3.80901200860924	2.79016317478458	0	1.90548713598105	13.6094462872050	1.43376236536722
39	15.0330805462943	22.5889494064287	8.487660614343	26.5234258035862	13.8724379000773	14.7686338379874	7.85127105432007	7.050101154311	10.7365490103706	8.92390427403431	14.6973507449421	8.89072197359985
40	20.8660514005711	38.8981221132123	26.0680713574624	38.2502412952145	43.4453301438137	41.3524579569662	16.3479057137496	21.6747209857760	19.864333666815	20.6574743754583	30.1686607245213	31.0913026043622
41	27.3772069457144	26.164919843599	27.2170783902613	37.87701333496	41.8121228330685	46.8489735187807	13.6924352415889	24.8858444972839	15.6326678538783	15.6682256174462	29.1608088367521	18.7607409380256
42	16.4657755753112	30.3150995804759	17.7147593114427	25.8557819266385	54.982328744995	24.8585528819136	12.5460336630560	26.1769673917442	19.1039491028766	14.0379000373644	17.5837668381598	20.6939385513152
43	9.6758267709934	22.0104019741717	16.4688129441293	22.4303264617191	26.8480608220859	20.7614741441899	6.49860195529326	11.9637712682119	10.8357863663380	9.09371692019536	16.3696298947290	10.3284402162248
44	18.0005054414939	19.508045007007	12.3424703517573	21.513345892827	30.4502507347025	9.51766983924603	17.1036482929286	15.8533774074398	7.90696933878287	15.5068096232854	17.3425967013283	12.3164337341883
45	14.6113660895601	17.3128519674152	14.0703519610888	32.5229452005061	46.564783767049	23.6819330392714	8.45653379964546	15.8986904735367	13.1509068632689	12.4820533230967	18.0480674858439	18.3253952104186
46	26.1367454520866	32.8357946120121	35.111093127316	28.6219966638265	45.7890543011578	43.0721858711239	15.0442317558730	19.4906122157016	26.6711652238639	21.9889397274985	25.3218255358618	19.1073219474559
47	4.94561359627459	12.8937797300768	7.70252138449068	22.2213247986517	11.0740475592228	24.4643721803307	5.78022331625282	11.1790902741736	9.37849373208674	14.0573058440486	17.7137558446267	6.30902767847324
48	24.5846578495539	25.6877394318961	23.9471613734413	18.9542617473277	33.7930786072226	8.43150010335166	19.0927935907402	15.5152202844827	9.95225861509503	21.0929682677703	26.0922862230679	0
49	24.6236316962377	31.3758016472325	22.8881061039935	22.595431667234	37.797349706161	40.1351941166582	12.8893605288727	21.9194445979478	13.1808232202622	15.0370407312543	17.8626016048543	18.6188429617036
50	16.8928006982847	24.7579577194922	9.80526071151772	15.0749904796716	26.6802313074717	28.7441904287040	9.6937917304135	14.9593442507700	7.77338561013177	20.7896488427660	19.9638202870492	14.4425452666033
51	26.1687520703689	34.7942730621972	11.4867087534963	35.2181402541095	37.2311640388639	22.5697447242913	19.5603763497681	30.0970204432327	14.6921846893914	17.3490067450682	23.3306200673606	19.9325123689184
52	27.3796430715039	43.9971628216835	33.1679639512921	38.8155929366517	37.1016432503795	37.1895708579554	7.69922012945371	25.0749534136262	26.7708971043586	13.7301799350556	28.4358753196614	32.435206327394
53	23.0410184090029	21.7864640881933	19.7596325206176	26.8048933538967	25.5953644736580	23.0296383193824	9.7657167336973	20.3564582568514	13.9730614299638	12.5844762875939	21.7836704283499	9.5212931086341
54	20.9456881239014	30.0694123556023	27.8374285226751	31.3385042405947	31.4020342201103	16.5919097948368	16.7152122731646	14.0206173893854	13.6799327717958	19.039746713117	24.1420076647338	9.1105414659375
55	34.8094416020002	31.3346674236767	20.5219102085144	39.6923160371299	36.0166728031445	24.8354804413732	19.4471888810972	24.5883913726479	20.1997426058208	17.4593140317908	23.2222386324222	12.3810005868167
56	27.3329612785152	34.0338248053308	18.2731641647233	25.5489319018483	38.3858887722754	13.3948227175928	19.5636595536848	15.7331039937846	14.4142100115363	19.3776491622844	18.6833744676284	19.2736864616373
57	14.5932337286110	23.9929463330034	14.1880756027536	19.1933899387123	37.6288491097025	24.7159102093551	12.8302040941978	17.7052792011816	9.5093912908283	13.5398029862621	20.2787349962377	10.7890300705491
58	34.2076424769910	49.6953558161377	38.3641315553292	31.1329922001588	42.9502802291416	43.4167027637938	17.5808387196281	30.2490710250569	36.6437858685764	21.2791981673442	26.6056735297436	21.3434232817902
59	15.6953338245639	23.8618432087417	21.9547990059365	23.3959566521868	41.4520688823231	28.3371461339665	9.89054039015583	16.5459062250645	7.2893895542318	14.8295253417873	12.5566106856415	11.7613790529208
60	21.851854586176	23.3263360077769	20.7765804415683	17.5450260080601	35.9499906757451	27.625748396279	11.5580235180445	21.8734688409709	23.0984048733162	13.0810683679024	19.0132920816175	22.8582753677504
61	20.6514343679927	30.8545395185223	25.8802573385342	25.0774906634327	37.8444681326555	41.6748004923162	13.6083093293405	20.9064950452366	20.5726434625162	17.3728102509548	18.1956556062366	28.6583898952617
62	28.298773176431	28.2777809112331	6.91449395800108	33.0074637975322	25.7995257978038	22.9909426822079	12.3140257471520	20.6516892681699	15.3701617790846	20.7958820476139	17.3224945158291	14.8936670240647
63	3.02926950292709	16.3989078367714	0	19.8195372419212	33.3302482888226	38.7953634251855	12.3289666565070	21.4362144827207	1.45427621450612	6.04819751868628	12.7083907951639	13.6342259663474
64	17.5842556488261	24.8627588765979	12.2407806009390	24.0727224554234	26.2819631585324	33.5396644690955	15.2990875440694	16.4734844098602	11.1324313158297	8.07313874455046	15.3010196643654	14.2343713128730
65	15.0922807565773	7.760918404718	11.5914768446794	8.1802347918879	19.6433174494890	8.66353275885279	4.34149443898062	17.6388389742793	3.88333798616561	4.84383067521539	1.19724921011554	0
66	21.7734462087601	18.2156689824416	15.5271076351423	15.6446467854348	29.7270587115389	15.4932594322397	15.3125061525637	11.6303149263008	4.50797500305024	15.3314514964316	10.3699517968217	3.5637956048552
67	27.9882916870218	31.4855268327518	31.3866256027144	36.1932557098372	44.4657143432872	29.365645782491	16.4805568574377	19.752166704037	15.9162488863872	20.1930748882647	31.4110117332232	21.7079449374110
68	25.1447070705443	23.2565829633148	23.9373423123255	13.6138898470727	35.7317692667598	35.7031031001146	17.8397184243847	13.7948986179984	21.3136918310353	18.6566239573420	23.5522477028626	13.9745202835997
69	14.3563877634671	18.6141266716318	17.6586925560469	21.4884929270846	38.4353741636566	13.2842440152283	13.578178154447	11.7341813041631	8.42158865661983	7.0801602650294	22.0109670774293	12.7388586909827
70	16.7871529852229	24.7662428901981	7.06067428375433	26.7756031813406	54.0741621585420	31.8720413524157	15.8541293193400	23.7108535021214	9.94883427778749	11.7727023001729	30.8679476258458	27.6398971578858
71	10.8804736996404	9.40853731953288	9.39952616929536	28.3574296885135	27.5810812072062	8.90266762733942	9.40743420158613	19.1427200991764	9.30841452479447	4.99093753190025	15.3670750424837	7.04124732171564
72	18.8960735170755	20.2761663873873	11.7161621560872	16.1682448382763	40.9174618795463	42.5073098668618	7.13331531058889	22.2199544860505	9.0779627796774	18.6112611501621	13.5165401294052	6.19367051345306
73	23.3677030468088	45.2474236003826	42.1700607162066	44.5023829128041	43.2752260060259	45.1930571952154	16.337219764117	30.0413783150754	29.6904544919137	20.7391677548075	36.1690720304463	34.4921089651818
74	21.412265681653	22.7502143529612	23.0158468611947	19.3378761382402	27.18872330815	24.1803296388733	6.966479469884	23.0894248886143	23.8277034097735	17.2784986921967	19.5463308640865	12.7446402762588
75	30.7965214614714	48.2204381251252	31.4962224170128	32.8608956106858	33.8672047772900	37.334211554811	20.649988865535	25.4027316837825	16.8959165529836	17.1026376509254	25.8445748357617	14.9687951361681
76	18.7356882268798	6.83653731512917	7.62292893246413	24.4859871034588	28.6784131720701	24.484330412944	7.44891923886982	21.0872524070814	9.11763019525604	13.6625459770506	23.4488227767934	11.8586337561336
77	11.9642686473403	13.5209030801657	22.1725741464475	27.7167430875392	29.1448264936176	23.6579295043398	17.4032655717960	13.8825653125478	13.2184460538193	6.79948120432561	29.0266865370673	18.5259149385208
78	22.9296556395711	16.9987417286810	6.25359177707935	31.7728470527076	32.1588261033585	26.5198501419863	17.0274034586041	18.3345634169777	18.5321459105432	17.8382704282150	21.2751135913763	9.13916121702403
79	21.2463420053369	11.1682693691578	17.3882274306444	31.3016977461133	18.7695001866348	33.4302235015568	12.0545147660213	18.4487594040601	18.9643506375100	8.2382972175935	23.8709932151874	10.8730939063445
80	24.9899698327908	39.0274015011970	26.1965313493342	27.8319521642471	39.3039938503174	27.5047486244012	15.9480219169727	28.4353667824231	23.5204364756212	17.9899069564227	25.1655336289457	20.6190293800613
81	16.6163067831105	6.24337896865831	11.5614437775742	15.0702382113369	38.2435300900128	19.6790290310165	10.7426434137772	24.051871827334	19.4461719025632	7.57427676983353	12.1715811426281	11.7970625404572
82	24.6535739335041	47.9629150557689	53.5255483043278	43.036167150225	58.2839361999549	61.56872727203	18.7808002961122	30.8243426915455	27.5049525361191	26.2960370272107	34.6074359502435	33.5026024748709
83	10.2047301619634	28.7740834634691	6.3871980235471	29.5282542201592	48.5436556227293	22.6613458067688	14.5302400571193	12.4306325237780	4.70871206348031	15.8152078674772	12.4425915108040	24.1813769023779
84	20.8538761121816	16.0606804709525	7.95863084183156	30.9705768085082	19.4365420585747	21.9600047690400	10.2751067345175	12.8842009170569	12.0801052851439	12.8055044063274	16.9021628017573	12.7190998621451
85	18.3920503502751	21.9164692948903	18.5924841660049	13.2346908886	36.2621679364219	22.9265953803613	11.8118056550107	18.5214545095070	14.4859194092275	16.8423098941458	21.9867827208319	19.9842711552016
86	29.8504144051866	37.7336900324006	25.481003201082	30.8979986826263	45.2328751504089	12.1274957977734	11.8560336134181	17.9314858801607	16.6235537182132	21.6281930725596	25.8155126554128	13.8075060554657
87	20.9188488636170	34.6566053668813	28.1978122589318	28.1074651282493	22.7792263370298	33.0533065002652	10.8661223814142	18.596530916825	16.6412181492790	12.7120462500088	24.3436884997171	25.3278954335897
88	20.2423364671590	14.1105478056562	9.78145205538766	14.1725077167986	25.6438207461808	35.7339110457765	9.66973313913487	14.7655220269464	11.1634519122463	14.5136573500536	6.5152542026385	17.2795252054703
89	21.6131716043738	28.9241013602594	22.4938089914296	35.1675145842821	35.3407209063054	40.7130349310577	17.9581135028894	30.0249634972306	16.2145976993148	16.5051961020760	26.9864079932097	21.6282600610063
90	22.3455491968631	31.9097412571246	31.8516730207484	27.0536559680496	46.6694526733399	50.6799540662459	13.4962773085289	20.6105473866065	13.2087128533864	18.3544687843743	32.1729177783318	25.027846659049
91	18.4677321698368	19.2476056932017	13.1636697491413	17.2016224726023	23.9808732038601	16.1094426514533	1.42544331101188	15.5660442224386	12.1176986949344	11.7223703889967	23.4537812223329	20.8702383211705
92	18.3208181403443	23.602174192236	30.2636262252378	40.4701636948962	25.7833225131835	20.6140712682085	9.32813667142377	18.8987393880606	19.924236037252	10.2922173791682	10.0255441881217	17.2867714941771
93	12.9043380179833	23.2766967533102	22.6129755540576	26.4140626426065	36.6324676223842	18.8844675521066	9.51277567186206	18.383971615289	7.79039574258867	17.8026663476313	19.8069849729098	15.0570594785306
94	11.8331954035473	21.5445757500457	7.50576695190179	12.3268976673075	30.5899865960557	25.5055832595952	10.6987192768850	18.2909309194386	7.01093387112687	14.5568783533026	18.8052664110276	10.6947141076573
95	21.2008086938019	14.0088871888753	7.71274835777538	11.6447636864993	26.2087784716819	18.6231846106222	11.0236745630593	19.4206629294830	12.0139338932416	12.1681473263431	19.7623619656181	20.133497548133
96	18.8846527207408	20.3577015921478	9.67546255268464	34.5730166124123	37.1465085970281	36.3153712729211	14.9666727261653	11.2513407829758	20.5430573923025	17.7526108694451	24.2673946435296	21.7780647240880
97	28.1171759029814	22.5330466498336	29.2458379093741	28.9520297490375	50.8770449670726	18.7397410850351	14.3643083070887	15.0290190799026	17.2247563605124	16.4671523219901	18.7977783674757	10.5695368709398
98	25.3372669716572	37.0305007720313	30.5863523851541	37.4938069902757	40.6674698922306	28.6968894493285	17.3423914322401	22.4041288568042	14.0153879267040	22.0111115416635	18.2122744523236	24.5216661902431
99	25.6931097564808	34.6965261324405	29.5368023454532	27.1599219458765	40.4033504138735	49.265644267661	16.3963414092184	20.1684298700187	18.8742195994375	17.4113652601555	23.1539263500283	12.2938154760429
100	26.5831533136669	28.1670696052042	23.7331786131628	28.8805110095699	23.8175209820914	27.3497503001695	14.4699725369228	19.0899003948647	17.9280023244782	8.96438194679512	21.8022360220563	25.4767464106092
101	13.0511572321666	17.1866727739228	23.7831387040911	20.5351159384633	20.8989370875062	35.4671783057891	12.7590128318613	12.3372291668640	10.7126249947279	14.5470736908167	24.4625546381722	15.5413472871474
102	22.4649350106088	24.4226561314568	21.6996124813983	26.4847555851487	38.7782826129959	23.8953145877253	13.6460400280792	18.6490890158094	22.8635482479183	19.4935186666418	24.3305098296430	22.5211702467133
103	8.2031976761275	20.4569578270308	0	11.8783770037649	24.6279518955108	26.9194814422405	17.0465164900721	17.1744168626546	15.1993543612869	9.37357415639315	17.7451757722396	12.2793520333612
104	24.7057897968478	31.2281775948508	19.3992613319518	29.5515438977548	31.7475275676463	21.2739190724199	11.4994176404470	18.3295209842231	8.84582474933688	14.3395486624551	21.0361580846579	11.7484441650707
105	35.1461903414424	43.4114059636626	33.5795074214182	53.7476628113574	34.7096959663038	24.4780146543382	23.6325017462793	24.8430745979949	19.7124393069301	20.4773867446494	28.1162637568831	38.2670550233194
106	13.4775430838987	23.6225437611380	24.6449069073793	38.6913887719209	29.2737098997149	25.9775313842783	18.0432621066406	13.3707758342614	12.9001382724742	19.2473901192558	23.3109996321704	13.4320115165011
107	15.9504735940483	5.74246487152332	16.1503544098119	22.3315949033080	16.9405917663057	17.7866740781121	10.3842557131394	9.05714387594356	0	15.8436931216361	6.37680991311071	3.35196851234414
108	29.9114276390203	29.818373085889	25.7372113974713	38.6670499330833	41.3701978988713	29.0001832118627	15.8468225549548	15.7308125154079	15.0044617112606	16.1412698456101	20.0463667543268	14.5527485936188
109	26.3732566387246	45.6929055161636	41.8388983204562	30.9303356528183	40.7493481921044	54.6440124128509	19.2233974366457	23.6803092791789	18.1778028352691	24.7554765126474	37.2068430470482	31.1339542081782
110	10.9089242228727	0	16.9810655794178	14.6406230752081	12.9425063745156	22.5544168891935	5.73760386808778	6.63166732749743	11.4332771355154	13.6343904459597	15.3015526456005	0.825614236226137
111	5.8510742204769	23.0182138843447	20.6296850939139	29.8479400648647	42.7066765057531	23.5032969365348	9.67888962549444	12.0888067286287	20.6965499017551	11.2249299619304	28.6543943946679	29.2856722864828
112	15.7156949498579	14.3972588460860	11.3960749963724	24.1043743698807	20.2014321031016	21.9742834543037	14.3075776488427	17.0115181998109	5.96441064619623	10.5808366722746	16.4029737707109	14.1682574180283
113	19.5205438456085	30.5605566297032	31.5620696555522	28.7039222726787	37.3790007546693	28.4253145521946	18.4093037745480	22.7567770183739	16.3468008612334	21.9598975696168	22.1389665598020	21.3355391145252
114	13.8248754677662	33.0255860325785	19.6613198021526	31.5287392135405	41.7687789609003	27.2847392477527	19.1224906614452	22.0499426375473	16.8346408380295	16.2822995872365	24.0786290437464	13.4252506107899
115	22.8944227546265	27.3130529570936	26.1218154514342	31.1580330661533	47.4395235467487	31.874367656878	16.1484091965201	20.6843112319064	20.9500883045957	19.6609846602899	32.3532039626105	32.8478825119985
116	27.7304587067830	33.4581120129405	26.0479786031241	43.1307726175752	38.5374597247477	50.3182090769527	17.9276696969394	11.5080118543990	17.3917807587665	16.9467229583541	16.4609847217585	21.4498853133968
117	13.9414347903634	10.3240764688126	27.5393486148187	16.6386564901141	21.9475247398006	30.4097758507773	15.0449283029799	14.9526481316455	17.5457379645767	6.59544498581495	17.3806088010512	18.6074399254229
118	18.2867258543338	31.6847339576536	13.3433312322337	37.4307054682441	51.218374765838	42.9784190729199	20.4669461649451	18.6041245623649	17.018162579471	27.9787412220093	25.2531673422746	18.2740244125960
119	12.8353121926622	8.54791514736183	6.54542760867875	5.51394308166265	15.2402319956796	34.4622255841694	7.56730892141539	4.2295080841865	10.6419754211269	8.80015574133719	8.21873737983199	18.2674726348148
120	16.3968262832811	17.7960284610552	26.8666224503437	24.5957640580624	43.2220285936993	17.4569414881334	8.8947025409285	24.3817765820513	19.3464095924921	16.5543810081588	20.7090452339164	13.3755489662583
121	15.4418432028197	18.8918227356288	16.6235333992948	8.38005384338616	42.1876321269376	30.1638317814989	9.96537267690788	14.7090012679952	23.9422601906113	19.2203663732805	19.8771978637682	19.3482994605147
122	34.4495197116844	52.3788506311878	43.4944457450956	35.4807830647530	53.0125505439383	46.2443822887557	20.3802441678556	30.9319143885422	26.6650053154667	20.1831778986909	24.8973475721853	32.0143437765864
123	26.5347158523058	18.0046246710884	18.5489457056193	30.7774931043284	33.3278242437132	14.6888912041025	17.7430632108576	19.9249105282916	11.0538178582415	13.9846574876462	28.104735976571	7.9264017213115
124	29.3642297818313	38.312413868942	34.6797160654296	32.8856874210663	43.0637018768942	42.233566984577	16.3793719559619	26.6575208168515	22.0518350082251	25.1710574021513	21.1291778585784	28.0298034752528
125	17.8680665696423	12.2459952160383	0	17.3025629271452	25.7639098366689	26.2553435295093	11.4438217740795	4.09980215128445	2.1423717097261	12.6973195511980	21.2007982984626	14.5043062274292
126	14.2161343109762	36.8452526170065	22.5269150306929	24.3628895473357	45.6794753155342	35.2170418251962	11.5953253946778	23.5620478316764	17.2758893717353	15.7828311703095	24.7297644700721	21.5700596202564
127	23.4546406415796	48.3812903141748	46.9591183485102	37.0632664287441	55.9931455225223	56.3787824200798	15.8900624429287	26.0340568260318	19.8120391269157	21.2570828721618	23.7656185345889	31.7956406458774
128	18.7847266333059	23.1956615320085	27.0421566122052	15.5493102608527	36.3766399560453	23.5957473244668	7.74762295819747	20.7619600377862	21.3791488904983	9.50950378957004	22.4782319126859	15.4656405541220
129	26.7637591215248	29.6058217583140	21.0325128693907	39.3886114863617	34.8217590141282	36.0240589940532	13.4972348137163	16.0754998200706	15.0725176110105	20.4099797295778	24.4766217601963	15.6452903989717
130	20.1343419359674	19.8473425561777	36.2985024350782	25.8412123786469	40.8775965936754	42.6002292049951	14.0056630127408	13.7617992998316	13.0129656485558	15.8327249324127	25.6490371805319	23.3283409820262
131	18.0807206204793	22.7522881540575	11.9488771312933	22.3200267447598	33.0636287619912	24.6330813963295	9.9573814583519	15.5670589611091	16.3395876097881	14.2696579387424	27.0592128048533	18.2911132769363
132	31.680564897375	50.9685022022039	23.4155976171527	26.6562632945162	57.2161245898235	44.0823673476621	19.6974566577137	28.8596691070969	20.408547672676	25.7006233734297	25.8474788815716	29.2821523917720
133	20.5607539893637	29.0426400180704	17.9155493686747	34.1094711030414	46.1081967096159	39.6904020095461	17.0325012593158	17.6283623823474	16.7775242386612	15.64643426556	18.1708737071348	20.9733230629424
134	27.9363120715708	30.4440468795327	28.5442714087298	27.4856649385911	63.9952157534868	27.4297309820179	9.64811293317626	23.8386855047526	17.7753651875700	19.0059883228557	23.2809017570157	25.8282784783154
135	18.1614716040036	6.68047415052004	4.91605441742484	21.0103041735695	12.9590325744875	11.2053099673575	10.1868699204545	15.1915522729508	5.37581906679076	15.4006875826012	19.9057781545764	6.46543602558628
136	18.5028762705347	30.9442668542659	22.6837939511474	33.6288868913697	29.780929669154	44.9298838366577	13.4172341183826	14.8663583545854	21.6951762081518	14.7481960750479	14.2296112595597	28.4510613523145
137	16.5843817510412	26.2712578921737	20.5370751425644	23.6137811335763	36.9404158958782	26.5654012143857	11.9575407594674	19.215049131743	14.8347389828062	12.0991168679077	16.3671487498584	14.8447087985034
138	18.1251872347995	18.0705228556283	35.4216360132087	35.1178624893474	48.6357880411174	20.7467473363361	15.2547198327962	20.6956846000092	15.3064385966630	13.4189439605469	21.7931543963702	17.8154243733803
139	22.4593752578305	28.4523856251587	13.8607430523892	29.2921030116985	36.5130640640654	36.8662365691321	13.0631963226981	18.6613775708199	24.2600540703983	14.9535851348030	24.8818745538322	20.420771917747
140	19.4223015102144	29.7603265555211	6.51089107730204	27.5407334959855	33.2253591584211	3.05763014430992	13.8426595678514	19.0487999177053	9.6399202917564	17.8621730364711	24.5593799090734	13.5474300931955
141	18.573861825968	36.397924113545	19.7810060971106	34.7993883728954	40.4186348133992	23.1153117948928	13.4587844432355	17.9986898746466	12.9469062385522	16.7872752989907	35.5314496751624	19.5075987343335
142	27.0993182358795	38.9088305319555	27.2336864429669	34.3717796415377	38.6630207521281	38.6981011876559	17.3142383473967	18.5178977704475	22.9911328025164	25.3247890821201	28.3571237384682	18.6412683142428
143	19.3963612487701	37.6779322357052	27.1060164201601	30.9952215739265	44.1913173112368	24.8770519124437	12.7980737745350	29.8109945222028	24.2671711332555	15.9542377619422	19.1324827462051	18.4869063324503
144	15.3174010679035	13.5117634980085	9.62016758395482	19.0385090847951	31.2972121029096	27.5428266227969	12.5121282281707	21.4674120739856	13.4156414200293	11.3013940943191	16.7540218956022	27.3126760597887
145	23.9396255066018	23.6071874762795	19.1107812129946	29.0035333744854	48.6649183313915	18.4607722445084	21.1055104565166	20.5257147452900	11.3670472879338	17.0208282451867	27.5803885413709	10.4999118986940
146	15.729520477366	28.4106131836343	5.18272784462311	22.7352127826497	37.2634000146475	25.0324711322532	10.1110005484004	15.6170722187661	7.77720892959243	14.1471502549525	15.4447906064956	11.6450391790272
147	18.7470820402024	26.7268133592162	30.1641405870605	29.1030269567893	37.3666273254784	37.0448767484867	7.97505115986428	11.5018413951642	12.2062233546853	17.1487013068982	15.4687880392401	16.0361764675725
148	11.2465653966467	16.1589327332563	12.5266141427737	10.8217391950823	18.6205962553123	12.2839304289887	6.83450267092643	21.7500961156028	5.50711771278836	11.8442843197315	18.9550224128173	4.85821435049072
149	15.6970498752664	13.9178783504446	17.2734210498310	23.3107293675121	38.6956791922484	28.9030981194221	9.41117147050161	14.9349856904186	8.97589590588166	8.71111103213812	13.1217747460970	6.25239289094026
150	15.7257966815234	3.61533269860114	5.0988447254635	19.6812120827373	10.8997324815775	6.86686343796099	7.546148571483	20.6817284650315	15.8258529371498	10.0470527964687	16.2206309995094	16.8316541375383
151	5.20515585758465	29.4963351639295	26.3923563183569	22.5833732366004	28.7534393174897	25.2154316510239	14.2648124043337	9.98510017115135	14.1886902863368	17.0723206327579	14.9454718961069	12.637788048495
152	16.1513178384603	11.5723680323688	17.1809034924123	9.05627502496035	21.2290143451033	20.1883383894362	10.0642119095870	10.1810965901687	5.16105532393727	9.33484534104273	27.5117847194949	19.5402748519098
153	29.8756770184381	52.6640943033188	34.041460901106	37.4612084781498	47.7845393043722	51.0253491212245	15.2273090247111	33.4172181206423	23.198731584176	20.4488232249325	33.9594983609929	22.1982996789140
154	20.5404891543428	22.3355577387115	19.3301592816546	19.8225335643139	14.9945691044107	20.186495845869	15.2083195689065	22.2201153499416	17.0361775649581	11.2244232344766	15.8165733310527	25.2384976580779
155	20.3868261021452	14.2715141709998	12.3083752340271	17.4634220617813	32.5148275276560	28.2664101260062	9.64236148067152	10.0275820812731	14.4580135547111	10.3639790582787	9.79631434994579	15.1284264699280
156	22.3971302167882	25.6756229733219	23.1596469941636	29.9997343397355	45.9756960172858	25.4503161886939	16.2057656534063	29.1068943553133	9.4142799762933	6.70304609557464	24.4613449177135	21.9031380750886
157	14.9550386975445	22.9754168796491	28.5292197267583	29.9988577669777	26.3057803027391	34.3753998720777	13.6179664191305	13.6532153217814	14.8356826036373	18.8205448168133	20.1363802081984	21.6716165433979
158	34.5925863892802	37.8778946643529	25.7575982224263	46.2463424269307	49.9134246065381	27.6046920461185	23.8324709184515	32.1746627478611	22.3337945136345	28.3531643557600	36.4518620551731	25.8282372757637
159	37.1033763140359	34.9499360259816	32.458529733051	42.2065751244707	42.964196518806	40.7869941079863	18.5273632100657	22.1800505925349	27.8169832109722	28.306165508302	19.1839961154369	35.6400584730833
160	11.3471239611102	3.62458942814407	13.4570346541793	11.1897122432401	21.4079328740565	27.1022778868306	12.5160956389625	16.7251327388514	11.8287448706067	11.4278150378169	11.5964266116279	13.7693268951966
161	24.4229114693902	19.4799893297113	15.9419628716865	13.3538268060485	26.7565783180105	19.2427859353049	9.20386501293052	19.6123623256642	14.5393620786869	17.0247380892366	15.9741183423984	14.4726940610499
162	26.4540543147555	19.2763938876996	7.72099481886901	25.056321322506	39.6764397453381	18.3928072452165	10.0382151760776	14.3139286069583	11.6785381384275	18.3824097522345	17.0850572387031	3.12888457862219
163	31.0996036691599	19.8921824817616	6.94578289188071	20.9810662378842	38.9050883451353	4.66033143657782	16.3624231058682	23.5484479314446	16.3343198687690	17.8029365867705	10.9595677570959	20.8851459880968
164	5.21750476227233	22.4082162404005	23.4114218966320	26.1827215976279	23.6528659019311	3.13791064267924	6.25514267474529	19.5046187277416	13.9520112555612	11.2710689798205	20.1879474446649	7.75589669805228
165	12.1351405802251	6.65549524208295	14.1173106452234	10.8441247577489	22.9400684365908	0	7.13194021884624	16.3692449385229	10.7308066066356	7.84655042464734	13.0034410954059	0.255172942721504
166	16.697828363715	29.0294185558537	16.0360712055734	17.7084452900957	29.0672708187405	22.2421629513384	8.6674133324493	16.0170649355311	17.0479389546251	16.8843740050383	10.6045301860138	12.5937439994512
167	24.1466410440475	43.1679922745716	16.8045754954464	33.9097723224767	46.741432680116	20.2158467293033	12.2395450111053	16.9866320071114	23.6553072630312	19.5462794621990	28.2611444710639	27.2005267433324
168	22.3327543791014	21.2598544486189	30.4647983401749	28.4927218001588	63.689289497787	35.3904380261262	16.1635559696674	27.9557302311222	17.3660110192417	14.7007634481873	25.8004198584950	23.3493918684165
169	16.4621479154987	35.6304515916128	30.3059807686918	27.1407642024417	34.0930058834380	35.7673244632144	13.7595132561381	19.5392508185915	19.1470926701946	12.7459874835004	26.6357101671261	28.0881342344971
170	19.5652571347604	10.6619578186058	33.3039392841368	36.2080605399237	57.6472065481437	5.37176522744808	9.90955161463804	20.0193904491905	19.6774879360089	18.3628997591250	24.8473804090844	17.0135651488235
171	27.9378862588677	21.1396439748708	25.6485527987011	20.9010270004239	32.3857401012191	34.2271595885528	13.1782231577505	10.4910952972427	15.6681733042274	8.95379746966987	23.9572257424806	20.1600153910992
172	10.3682031550859	20.1421118515321	20.7752336303593	26.8002182503059	52.2088667231799	25.5193708133725	13.9640895763087	11.1822768889547	14.9037215181393	17.4657422242931	16.4473231690347	24.2821039861304
173	14.9231343598736	22.1640960848383	17.306427979901	12.9934131320458	41.7926086850728	38.7798167304770	11.6222104240441	13.8421480626930	19.8852770378715	7.99197396109314	27.0594929914015	22.9643313403163
174	25.7327851579848	28.6533730088692	7.255616216822	28.3644321839857	27.7926427805667	12.8484868588038	24.5220296460969	19.9708571716879	6.85952549981035	12.3455239867534	24.9932400166713	14.5308372812279
175	23.580601432697	36.2472167535826	16.8644093680303	25.2378686663381	45.283072759395	49.0181824255433	16.4729849510606	18.0090656289510	17.3912023587025	16.9717038612697	21.7250534848527	21.1869124042757
176	26.1252943647355	24.6284716527565	11.5557170635252	19.9161515898915	36.5951055693977	18.3304139124347	12.5780785218090	17.9740418739753	10.5102329823334	12.3768137850652	19.3749254354736	24.0116397105458
177	22.94990867513	23.2016586245374	18.8985126313838	25.4666269339248	28.8329289324643	29.9490293245407	9.59018695277436	20.2409549150240	13.1338807677779	18.1717998676473	18.2098578127707	9.6966172339773
178	23.0725142956514	25.8875315205179	31.3903436764154	37.4558167324069	37.1880507505351	48.2062159663167	9.82981819760223	28.7969484932839	10.2413467119797	17.6204373101194	21.3619256200351	27.1460112329094
179	28.6332534411127	39.6272568080607	43.27641173101	39.3945758690367	54.1024319201623	54.40196526	24.6478053615823	27.875963631098	15.2013596248562	21.7084840511262	30.4650439807792	38.8303535496456
180	15.4287330284777	37.6222426928879	7.29086272108374	29.4549907474161	33.1454755665854	35.8105939450104	7.28881074892249	26.6982124225932	11.6912750053373	17.7305783895037	21.509713246145	23.0232408562962
181	14.5193195917833	13.061722108469	25.4279336853963	27.4066840108656	37.1394785551672	36.6017832771426	15.0461311638824	15.7486565274287	15.8263792166314	11.2550109548922	22.1837830635496	9.39795533482296
182	19.7363642222229	25.4580724707442	14.8383026836023	17.8831358371712	33.4225384065274	38.1415990270976	10.6207604569116	13.0257490906913	14.3608121141923	7.37432412112044	16.1179196322719	13.2346365272004
183	25.1328805437872	59.9767828456215	37.4178614468637	32.2902966151910	26.9906147138558	33.894467363529	25.6106590874242	32.2642444140253	14.1815102690437	14.2462726338632	31.2201120110282	17.8682409147595
184	21.2174853678304	31.1012220947977	39.6843639547411	24.1429779544623	37.3129058125649	59.4121295334997	14.5123166573560	19.8959497220136	12.2146918252509	13.7880468161776	18.9311976077161	27.2398840012403
185	13.9355034517626	17.6475652787669	28.0971009021968	25.7222304040932	34.2824847686278	26.0276758067315	12.4916839662159	20.8179760309847	13.6528165080397	12.1168577724472	15.3690445427024	8.12928718839498
186	15.7414189428377	26.9105242151045	19.6348595887173	27.7702286973743	29.4723592533875	25.7914316387935	15.1681980514918	20.0940870197524	11.0668755879537	14.7679662399311	21.0365948286547	27.1872155997605
187	14.9629468923491	15.0488240213649	19.1536593166652	23.6116695123328	32.0437217152427	22.0000232272352	8.72728591369297	17.0756928535936	11.1738474174701	8.47968375999609	19.0046259820456	14.7239764609914
188	19.0035957396184	35.5908444208560	26.3372799728013	20.8530242655598	47.6176762677233	26.2709723698219	10.6199217248525	16.9032157556646	20.683580343522	17.0642501544025	27.3381779606650	22.1846337583744
189	32.4779454434122	45.9347404690822	38.9999566041556	45.019259610906	36.0766290444905	40.7713721534722	17.6044926428832	26.8688870201879	12.6566361843161	20.7527327316457	22.0705038631448	20.4448334845519
190	31.2611283762994	38.3304368367411	24.2466112511487	20.2972705727167	38.6969871491616	39.030709925064	23.5055774379264	24.3765997600715	13.2298576906551	17.7950447029781	20.7768064406801	9.29806560587697
191	24.5840114404006	13.7819335558003	24.6313987053267	37.2200414192536	26.0599245338772	29.2370613638549	18.4685971011162	24.4736841712442	14.1718986952443	20.2737451380173	20.7192373549964	18.4447051001624
192	31.3633119312598	18.2283433973465	16.4477660025512	21.3513890740271	35.3884139124151	25.3924720797867	18.2055396526595	19.9786026809894	13.851076401158	15.0707080785126	18.9556294506186	15.3042227772639
193	23.6558316384186	33.8877912743714	27.2811938813697	24.3369921642877	49.8812261317206	36.1320902967028	11.3030334190430	17.4528472847442	24.0326857527382	15.5840033692172	19.0933196392520	22.6342163383505
194	17.5191228219097	27.5533665000553	20.4681343131947	32.9749137595322	52.7778641678634	32.742292536527	14.1586639337799	18.6639159802944	5.34282713440494	11.6423333882354	28.0763356706427	18.2904973664840
195	13.6065538106166	30.0071930356529	14.0268521358289	29.060013451904	40.3305189976761	37.7255288175251	8.62950160228606	12.1935972503357	26.1999711711767	18.3811660768681	16.6827619323114	18.9851419408574
196	26.1984003548061	28.1690288201937	19.3614115787297	25.1073710400848	45.0291499726311	18.195187190569	13.7397900761818	19.840436627216	10.5693806447536	17.7540248288616	22.0088599302522	23.6899524023358
197	17.3483676118425	17.6269749343852	6.99637260930469	28.2981004648847	29.7651067102194	9.42810101365535	15.1820814530535	21.1880697169371	13.2196027378954	14.2235723897901	9.25133159456072	9.70070505202327
198	20.1722253152291	30.1378985516224	29.0280716670064	27.1690410777987	36.3975260324485	43.7141455400498	18.0668964538250	24.4159435344584	14.7019390850870	14.9784357732073	14.6986750832049	26.0226372724679
199	16.8186968001064	36.5796126856214	37.2926735016312	24.6401377848522	28.9359293501471	52.0083129506637	20.8812007347984	24.1073931242231	19.5336204595981	22.1174072217785	25.0832862032946	36.2724836883117
200	19.9029147672611	31.9235587156034	16.5580944940430	33.2378452998337	36.475231755653	25.0603900459852	17.3683676035313	22.484306874549	12.7988149416978	24.2316238553710	20.1535092963026	19.4000271305687
