# Supplementary material for: Simulated data from a genotype-to-phenotype crop growth model for pepper
Source: Data Brief. 2021 May 11;36:107119. doi: 10.1016/j.dib.2021.107119 (PMC8165395; doi:10.1016/j.dib.2021.107119)
Supplement: Supplementary file 1 [file mmc1.zip › Full 100 GxE datasets/100 -- h2 = 0.5/1701586999 200 0.64 0.48 0.64 0.95 0.8 11 GxEyield.csv]

	NL1-15	NL1-20	NL1-25	NL5-15	NL5-20	NL5-25	SP1-15	SP1-20	SP1-25	SP5-15	SP5-20	SP5-25
1	15.4373528666436	27.3658002313826	9.06012730682817	22.5598570512752	40.3188330380715	26.7067208811353	19.3964404118222	16.0364349078782	15.2098047887759	11.4619764305445	25.4182755627080	21.0395421452044
2	17.1304753338652	26.3195078774836	30.4004070002946	26.1115241817094	32.1025427407392	37.2200642032234	15.3989089418597	22.7492839259190	22.7586072178732	19.8832825686800	30.2601143167479	19.6880551414822
3	23.4982518518984	12.0585083408455	23.1127868967313	24.7765325863207	24.2538465948611	21.8206492518064	12.3427859293380	13.1211208624330	14.7336262602229	16.0027347554568	13.2560519764778	14.383251270194
4	21.4758032912665	13.4101045793678	15.8363942031266	27.3513753121312	33.0886159476753	13.4050342837837	12.5055645636556	11.1647113378646	10.3852580162380	20.1414479246233	21.3115289462704	8.22496794189445
5	8.84618696746763	2.84941608831125	7.22053907338437	16.1435156298402	20.6788795814018	1.74055789574968	4.78621702190152	3.37770064351057	13.2515494900250	5.69244564838943	11.5730080930372	8.06464648257555
6	20.1349203027769	20.3039655270631	8.30651104867365	19.2746568717328	22.8901994562304	17.7814311863916	10.7116025559443	16.6451314849331	11.2170964388754	18.4885274709976	12.7338041320478	12.9272124205218
7	12.1016838960612	27.0927809744945	20.762194731542	15.4090405671562	24.2328411079595	29.0809189904532	14.9297831336862	23.2617554662901	18.9604014876986	16.7730886348038	21.8666785474960	16.6499288453691
8	18.3154964602976	46.6655074752207	29.5809434739919	34.4120771878632	43.5859826823105	24.8787177900655	14.4917853320029	20.0324221119809	26.0820271866762	10.3613254244790	27.9741257538236	26.7704853918731
9	25.0496333666301	25.9632574614753	22.1292463428146	26.4290398674368	52.7485345337876	8.09184062079143	14.4195897933719	13.2116501085396	19.2955675383499	18.3795390078163	14.9552055099705	26.0861259690929
10	32.627508382775	51.2331321511826	32.6358633125973	39.5251062243132	59.367727634426	52.847874594683	28.0069968600001	27.8419683057352	22.2299868067404	22.4673816780824	29.9859753938697	29.7276161442323
11	7.49265467600018	13.9517535478188	0.850762690873587	20.5334012664407	17.1931734504826	17.9199618832985	5.51843435528614	11.6915255376295	12.2879769944834	7.32591452457856	21.7710692503155	15.4543633089357
12	30.2205032961536	28.9197253367879	19.4623772514115	32.3710132278251	47.0997964406097	28.4700119994542	16.8626251613315	14.0292040215453	12.2230914325273	22.7313389810274	19.7229393151939	20.3892710254888
13	10.4624718664129	17.0567154784388	16.4687851574448	19.1012688852746	29.7145680954626	8.66320890824159	8.91102398538688	14.0425135572088	12.7963909363687	14.6291700789565	8.78990489769398	4.66087635825277
14	17.0250603589819	28.0131879510288	36.4705179995707	12.5656084619160	35.8702489268122	30.9473638319165	17.7809885688366	20.2864109899886	23.0454985682915	18.7312663711944	26.4278756519580	21.5956062924121
15	3.16885552971517	0	19.3422198163133	11.8843997992318	18.2313395811769	11.1903914941363	6.9303640616886	10.9360931010267	0	6.47055854543001	13.5902942641430	2.17213970270164
16	26.3828716140719	49.8360991591497	30.136323462703	39.481994439186	51.4290930685058	50.3091055061844	16.6120551229686	23.2602036380130	26.0154073722045	21.8030146898623	27.3338670690556	21.7168760426017
17	0.494549474874932	20.2646304961793	27.5369800825899	14.3287296904685	23.1322462536619	18.9558114730078	13.8258912608999	8.5569331654686	7.85938805606563	1.31124555188471	21.5232328928959	4.18477391038806
18	18.7433135485811	31.4935681524808	26.4900357500119	22.8109133610691	32.2788843535239	33.7976850034444	12.1047377530991	20.9169502152989	13.8651291856351	18.5575181352019	19.1153903455927	10.7563431764228
19	22.6004054577368	31.8423076428609	11.4654947141456	40.7889824029215	37.7923136134124	21.1553580424736	11.3363563716303	13.9531166910015	12.8321875509356	17.4101212931325	24.7279146583113	15.170974183961
20	19.8007897832623	35.8879837378867	25.7224414261331	30.4316769946917	28.9206189511341	31.1558615265588	15.4775695461034	11.483376834006	9.31495260073023	14.7140618404946	30.2423642539471	23.4574307265315
21	22.2610579304247	41.2666486050807	35.2040619769007	29.5508779920903	29.5041397477865	46.4682145194694	17.4012186855795	26.9735571451815	24.6256462047602	20.1318283748297	30.3669013982167	30.7163756043673
22	15.5832632890210	16.1381234995529	24.6450614570749	19.8962660829469	44.5041569837273	25.9935005354028	15.5135208317726	21.6804986638151	13.8673707738701	16.3922980651680	21.2376656110425	20.8059994272286
23	18.0403228584129	24.1457093966241	20.1534391178834	18.2024667606121	34.8335338472068	32.0845520696188	13.0794095107664	23.3004593871499	23.2968351279219	19.3530974924025	22.5721357478571	21.7488136165428
24	12.9667561447763	9.6363216007239	15.0136031190250	20.3369603467467	26.3893611609212	24.7460210940153	11.8798818495432	15.3289007977767	11.7814906428332	22.8446446935482	20.1883854210884	3.96811991449001
25	29.8178999078203	24.1015364155118	19.7617015857811	21.6788981884693	40.1132252658575	37.1880048900388	15.5760273559081	18.3200251595389	20.1532102817919	17.1071740871886	18.52679638621	11.8598057393976
26	17.4821378432936	26.2057862027694	23.4121197864119	27.6712569524752	29.2705630035785	15.3325747402015	12.7966019872222	14.3049339712988	1.05872744599088	16.9105625037328	27.4072747749464	19.9152135489142
27	23.3599144084728	39.1969362361872	29.7615639339798	35.2895743463488	41.8140951245974	35.2857434983801	19.7493053932476	20.3746068953075	20.2758510974061	18.210269959572	20.8728006347639	15.2650851235213
28	21.7286052955671	25.748947895995	20.3787773359320	23.7711992559402	16.0711583221782	28.1220787933201	9.95126078863754	21.7429150714291	8.7781851010466	17.6973414181133	12.9379267152730	20.7448998170528
29	20.9216287586256	26.9333381856372	12.6820293039475	26.1663130244871	32.4330679050932	33.2019570607168	14.6103883594843	11.8460738672104	16.1135449333413	8.36392690882183	29.2503982835187	10.7177709107192
30	15.8432243712291	29.9331582763945	19.8471545676934	23.1251918037721	47.1057041212422	25.3962660579281	3.85497501963328	14.7093101694677	15.9766386278089	16.0283171225192	19.8137259314229	8.93346061950928
31	26.6980112377620	36.1691711165833	30.9722321992567	20.5551879276312	42.7798012614384	23.9806625401494	20.0606274683484	19.7742974088053	7.12471677674274	18.3962689512814	23.6016801415236	15.8965917965672
32	21.4608977212821	20.4267755675200	14.8460192871477	20.3930627835958	28.5207631378235	30.8446675536685	14.0807671678473	17.7045575410395	14.6511728419741	18.7802977778477	8.99678269582478	8.09786872901855
33	27.0434240326211	30.0687487386421	18.6651595316132	30.2577959991834	48.5347905124764	37.9524056882359	15.3706590800187	12.0426054434806	16.4038806785723	21.4177099697550	29.645156867524	9.59099671761363
34	13.1057374138238	21.2638308105879	9.47321956439813	19.0769880010148	33.0251630172294	9.73811260430792	10.2001912647135	12.7024592573418	20.4019125318834	16.2194839067671	15.0977851568245	0
35	16.0132509385448	16.02926944931	16.6006213714567	32.823864575622	48.8394618741032	34.5567404221850	11.9469259690343	12.4547066452351	16.3674482767283	15.2343551083251	11.8214218493387	8.98599127177269
36	14.2751694328464	26.0137260911693	5.19334815572293	28.1414160277673	28.0725871812765	24.8213891820648	7.71875780923931	16.4114360388106	18.6980911561748	14.0924450129376	20.3647057876525	20.7686700366092
37	29.0492574160541	45.5648671955116	30.9027689851671	42.009649814919	46.1962663366027	22.0086445878891	15.8062220575303	17.0081564299623	17.9516171850752	18.2017953656668	22.5527515269751	21.3250124718171
38	22.7606037138116	30.0233206728892	26.5681730390023	26.9760651168795	29.8543287546581	33.8019979922801	6.70033701146531	16.9734071414399	17.8480854524212	16.2726557151401	32.7815016469457	33.1510913147827
39	11.0193914741664	4.2362623211588	13.5511683716140	12.7718677967574	15.2207271363560	9.35928523376995	11.0843192041380	14.7313504676409	13.0680192219502	4.43601010583361	19.4110376219361	0.151434035400694
40	18.051395023926	26.2804439728006	30.5304729031789	31.3895393714079	40.0963061419545	20.1983562978275	19.5267584160398	19.5334037806833	17.8629610852896	16.6359884548126	22.8311428294055	22.496846574515
41	28.3267909696678	24.8155531530464	14.9927607773038	22.3533371792293	43.420856221992	27.0981019276624	10.9953867644921	16.2527020523537	16.0703450281030	18.5964271698237	17.0654525188851	7.42474136062785
42	18.9006513026889	28.5797151888317	24.0688701575908	23.3940297416122	52.0509627660721	37.3579835786402	11.3319506251090	20.6548996626350	24.8338453214432	16.3531324171840	21.1576437256448	15.2901818882453
43	18.1650460440297	25.9984103909053	23.4042242790628	30.3901618703242	35.7424381790806	32.5931077992223	7.23538356305943	16.9237914531931	23.1699902567972	11.8436543524022	25.4881928440645	24.3585201798891
44	14.5551017655772	14.2593181230658	27.1139649958603	25.2236376801319	34.9703686411092	30.1828716752694	11.6791403790148	14.1754559132265	11.838597012512	3.64899621444285	19.6124039363619	15.8270111859957
45	19.0923102989880	12.9760471317701	13.3386740248084	8.08746885318007	31.5973924653247	11.0788415753170	9.33882213666299	11.9202600844053	16.8858229428407	15.8916348863977	24.2187620116622	22.5168023182307
46	20.100035527618	29.3805282189443	22.7308321167242	20.4882030398739	44.0203414138944	24.1544159594434	15.2638514363626	19.2402828127201	22.8428045899498	17.6096071986447	27.3242120010871	2.2689079378408
47	17.8038451067018	15.5802518271105	14.4976902138595	28.9965582687237	14.7228495308837	28.807320056686	14.1420189338108	9.9376212479533	12.9420498095335	13.3334226722132	21.2139641429808	15.4460767244547
48	30.2834886547121	51.579947834429	33.1569407404395	42.0149609183799	54.2211421234248	43.4516832396171	22.0156130093380	31.3111966491492	29.6469145080566	26.5898558359849	25.1449839807013	23.7099295297514
49	14.438374654878	12.9278815027357	15.1229885213279	12.1987756467553	29.9214979333381	19.812437645759	10.3238259474601	11.9835027488524	10.6925733929293	12.0767258088506	19.4477416559523	11.8956871075339
50	22.5715954008310	31.8404493375874	11.8619341887780	29.0169866721526	44.7485335990029	26.5478168977525	19.7136937775290	15.1779284310606	7.5909710296202	13.5782910874968	14.7267126934441	12.1317308584002
51	8.09549443998755	19.420161154632	23.2155998660288	18.4217428412467	35.4527125447185	34.3197524884774	11.1775859428586	11.2405300247251	16.4972897353574	9.56385398187175	15.1414159865842	15.3053605811289
52	2.79092705854555	12.6314551193701	16.7142925696207	19.9595929897852	20.1163368326930	20.3403947768308	7.6863377988638	24.4729932973291	10.6345027574272	12.1362369028921	22.6310897325795	23.1139784940525
53	17.4416482843072	32.6592694332382	11.9969538743677	18.0783755781437	21.6553542822530	29.616060372691	9.28652257314976	11.5313537470661	8.75954052258033	17.5090866853924	26.2766138961967	11.9421112669466
54	10.9941061327341	21.2855277736592	13.7113547650459	19.5728447562502	21.8783639274742	19.906341717909	9.27370762468656	13.8919714397606	15.3151129885848	10.5539528345053	15.8081920765648	21.4605702382961
55	14.0270092406644	38.948369205095	29.4639918628849	29.1964266571142	30.1956231844788	12.0378502212646	12.1395262306018	21.8580621123406	2.23019601824292	14.5676334865393	12.5610428039223	16.0254684126080
56	18.5256894489942	25.2090732860591	11.9169122240946	25.4596920388139	25.2794282247257	30.4327455762363	16.8697237512636	20.0876924491956	18.7470617999670	18.4045503002253	22.2672562435526	23.811560748861
57	27.5570723782939	34.1389598437400	28.2983117431830	33.8962287601577	43.5313689380763	24.0529418832760	18.9343383097600	18.2978913351368	11.7300345476278	19.175746522949	25.2813848878611	11.4268146464145
58	24.6085695583768	32.0876590155113	27.608160275972	24.3940048421204	39.3413771369113	22.8268085039895	19.4161001740075	12.8046222754793	15.9152327699239	14.3198220807487	17.1257884669661	15.3309670553093
59	16.9456187648056	30.0413342246913	17.4766821374508	28.5081191846431	42.1547742504848	30.6548952589503	16.7699974432520	20.6367354853394	8.69258992394942	18.000319448828	22.8014615670012	18.4669963978241
60	30.8594766674004	28.0387049440755	4.60922796164632	40.5022718032639	42.6953948109836	27.9431936751593	18.9545422487284	17.7918525716656	12.9057987001928	18.1636917747976	21.6737989973865	18.3732252893848
61	24.9904839018055	56.2454577308632	33.3294552569659	31.0385636871707	40.8769682555984	60.1335802275897	16.0114600274657	34.6955871511046	25.2332804441113	24.1198482260636	24.2808189259411	27.2019848389618
62	7.62358637014315	9.16178197842388	9.1057235594666	11.3432172165060	36.8693693487954	35.1462276166273	18.8342543423823	9.04672513677933	17.0670054966121	15.1396235064879	15.7271660937238	8.76670376340524
63	16.6458581602676	11.1548065957187	16.7652673008903	21.2422944919920	28.6482159881635	22.9274733867537	8.46623975658533	9.76039691129683	7.13848077824817	11.6758826625894	12.9719901125786	8.72974665427825
64	21.5462396372422	32.1353536709399	25.8565167679356	31.6141245052359	37.1684448622771	40.3999230940002	21.2684804548046	25.3999365374666	18.263579246233	28.1908692516677	28.4732651850324	27.4204347338746
65	20.5804138033453	45.8729041610588	31.475644570046	36.725230968129	58.6712345854866	43.5297967042854	18.7734143813895	24.1619814113631	24.8231905813768	17.0774275687299	31.2169258873326	19.1673336202003
66	34.2194860696698	47.2102680500231	39.8599829508798	42.4202644204735	35.7564997198721	35.4441816991457	17.3456270946830	27.453422083704	11.8134561106570	31.3634818846766	23.3424896406486	19.3633858091730
67	24.8187224004030	37.821697226008	45.1035865376821	26.7984955342056	57.9637785568094	53.1619475895772	17.9955866040045	27.6535002933427	17.3155931502477	18.3388879909694	24.8751890984842	21.3177844354887
68	9.12111751841452	31.8482779569678	15.6187355298699	34.6189656488898	45.816247670066	22.0408144218058	7.94141851025863	23.5130197666925	20.4640461480762	13.0599413545186	21.2012355204352	23.7238562725230
69	20.1481669483403	21.2855635772369	26.8245830062391	27.7530166906879	12.7709526280741	19.4979669468332	9.92665997538629	14.5563509583028	5.96072053375237	15.5567260055741	14.1524186616052	18.311595074433
70	18.0958596763267	24.5743096405848	14.9596177380677	26.2201286982622	36.0560460560516	33.4760238645966	15.1359108938168	18.9900700350372	8.40615602892501	13.1656751429679	15.7488827360186	13.4046020433484
71	27.8402719540146	29.3862700880752	41.0372965147049	19.2978226786338	40.3562585457345	29.7128383574110	13.4315262489545	33.2592493618808	21.9494690744875	16.2401821289651	22.75160189872	19.9350514339794
72	20.4890259007999	23.5725509597647	18.7560890780531	23.8642715753919	41.4342886114034	35.6265581950314	14.5726935839233	18.0759310381837	13.0541948242143	10.9822058229686	25.5837464190477	26.5577300259464
73	11.9511452662770	21.3299457284038	20.870550433281	16.5677023566955	43.9154122898303	31.0923334663775	15.0376123326404	18.3590662184791	15.7819608611495	16.9224830630111	16.4371104250629	10.5244608974861
74	15.8049396532295	13.5829529034439	8.44045114371811	23.7518355514984	34.0142852366247	16.3127407519757	11.8730506765886	13.7044534740330	9.23125660300048	14.2217852057858	21.6986062755493	17.3845652560094
75	26.9182808921107	23.8242049584783	36.3700410428303	20.9575913202318	49.4398892097799	42.5653489623358	13.1042618855512	19.3295131197024	23.8519026300638	10.2808205507887	32.9718612731499	23.4268636331154
76	14.6141864798683	12.3283456661124	8.43974212639182	19.3224139683257	29.8038142920124	24.5911595685225	10.1341400294124	19.7681964993235	12.9592960782358	11.2107239034436	18.2468653950476	8.67028613877709
77	15.2516983755353	16.7747106617812	14.0250726202893	26.415143026036	42.1593807061703	18.3865872714297	18.6850116895498	18.5704044715105	13.3421711335472	15.3478776546667	12.6032100994589	8.73743262072403
78	11.6904461585239	20.3306802929215	16.8140936595139	29.2304621222487	23.4279137663914	22.4258648257008	12.1096089366168	16.9507285753900	5.14350635415902	18.6202760426705	16.2812683508569	18.4445347420480
79	23.6157098067422	40.5038076115662	33.2866937990402	33.2107329735928	41.3500068323277	45.5092171175601	14.3648245643535	17.3843890332891	29.0120439861509	18.4270001565723	33.0750267504924	34.5360622532976
80	22.1448445513417	21.6592947262653	22.7460908676973	36.7874708249839	23.1403935508690	26.9067670078937	12.3702954007011	15.8221200315744	17.5418536204864	16.0392684465034	17.6311056710763	23.2985351050959
81	19.1018489572368	30.3293135640518	7.87451345622984	20.3107085121706	43.2789832396701	29.8706687281232	9.63521620809144	24.6732484736023	17.5898872318913	12.7368180719116	12.2294462440238	20.7040394727419
82	18.1635958872355	35.0814470106762	37.6998939920778	23.6924418742625	34.3408341799602	42.7946271072284	15.0609257048955	22.8947088698012	15.5630911198944	21.8040852165124	22.8601756305606	22.1240688621806
83	25.2227226827942	48.6381075501367	36.7845011078627	31.8910095248292	58.7306692396512	53.8479895970817	14.0984494649687	23.9103120502985	29.7457193910595	23.3364208580426	33.8452469195388	25.2674692697929
84	30.7303894733254	34.3589397812724	31.0870763702804	32.7900366655588	37.4994819624375	38.2754794969011	18.3536503920683	20.8151981746781	19.5976914182101	19.0167434137249	27.0540775588264	22.5679958081108
85	34.7132544209225	45.0681719323833	16.8516135424409	40.057799808746	52.7251739395276	25.2260952829453	20.1081273056247	29.4666741493351	10.9060306431363	25.6146152950557	27.0615764828754	15.9841582993804
86	24.9009427627542	23.768564258335	25.6636919556261	19.8899512658376	28.1767384979342	32.0441285350098	16.890592483411	21.5251356709185	19.258100071267	12.1645725981855	15.8954744090858	18.6225228389899
87	20.9488853441623	36.9854574464770	15.7567803315551	41.8125747197408	55.0850807365237	15.3250485528150	18.099791835848	24.1801864927891	16.9705834440106	24.9321412286848	21.5546121737294	11.277116474367
88	20.2983600832216	20.065565819206	15.2568379481064	22.4330140679649	29.2028857959473	24.2481614138821	9.80114661335333	5.05248183029413	10.559461784751	20.1929270552271	16.4894312555422	17.3011860067911
89	25.3844531158297	35.3888683393550	29.4238496261209	50.7917396126034	41.650687203109	40.1992460368779	21.2221368863578	24.0407839105042	17.0404956391404	20.6015478343455	22.4964667804804	20.5093384985247
90	17.8205614719902	25.5261013972258	19.5079685752577	25.107694830842	25.0596189466244	12.2744158031922	16.5664658907144	14.1971590127894	12.8957357482263	15.0928404430738	16.5759196161167	20.7233497018252
91	31.4673180917265	46.0123057064371	40.3001709877058	35.8392962311773	49.2512903973376	40.5020711015905	15.6988121056969	25.4619152384546	19.3260708888051	21.1589595537641	41.0156296174820	16.5091015529670
92	12.4210062239975	2.79234079940588	16.6642966776810	11.0263898657585	21.8669318718546	15.4462099175488	4.82526920792608	7.77708196645618	11.5361157584652	1.16925533511203	18.8606496973576	4.24475112784102
93	16.3006990828217	12.4993596815004	19.4599692737559	19.5983989617226	21.0082736651904	17.0650682280261	8.7084910592654	12.4792040968776	4.44076968143604	13.7059601583485	19.1737226839222	5.97345313362586
94	31.9284131880658	39.6419333379163	27.1997265094949	41.0874615339249	30.3669580876555	40.7685044493397	22.8272238460535	25.6181052781238	30.6158841069441	19.7382281680815	21.9478838024492	29.5846546934473
95	21.6040316972537	34.5582322160136	32.4356767922107	38.2454780924797	43.5173893798136	32.0063927768367	14.7178050682296	16.0831108383748	13.0354347454372	15.6470167424530	31.0010857300438	13.5375262140822
96	22.6835601771973	32.7210723805379	11.5674318709987	29.6144162371465	32.4899808060295	27.6039309452645	13.2167864307333	11.8662181936249	20.4758914136565	16.762068240384	8.60749584826444	5.00978982993756
97	22.7755077777009	44.1095108476325	24.4558104608429	24.2676852808948	28.0669007448129	37.7367703486465	17.7685498839189	17.3386090781764	14.7896157388057	24.6464434427976	23.2838197491360	16.370812985563
98	31.0590131209139	38.5222241330591	28.9286516345475	29.0372561092864	47.0941551150739	38.7598711499588	21.3965600156310	35.4169534856175	25.6942692281508	16.4706321814217	26.6851577395386	31.7589032477225
99	14.2910814028220	23.7313565655476	9.0005716670839	29.2381147243309	39.3980679685493	3.11989704340818	15.7468554114732	19.1877184714732	9.3317751242025	7.86867051276721	15.7107624943382	8.5741994133395
100	16.6185321856912	24.23277793881	31.6181801033192	21.4024907063494	45.1942757375875	24.1923741353687	10.7126502228926	13.5212938763113	12.0086357316065	13.7405736531859	23.0457903922982	25.2218803448990
101	23.7756513552204	29.8246841068924	23.2619720326972	22.5586018017928	23.9132001210521	19.6668804258998	11.2394528216470	18.2669485773819	7.6923609961366	9.21071017117842	23.3913353936516	13.2268469744622
102	19.5512415201545	24.5924316528283	27.2079532367450	26.8540791674813	34.9541456589883	20.4890650983406	16.2562811264705	15.1877086845179	9.5617572670360	10.7267814757009	15.8353254124468	21.1332880606698
103	18.4663059307477	26.9550492432529	28.6427667214350	35.3794075452173	33.7841438703751	16.1828384279653	16.7613076324903	13.4151995051609	13.8419946337973	20.9046691454119	15.8169612866816	20.7863619174091
104	27.4729724021776	26.725939487242	12.4073618824186	25.509074671672	31.8911960545688	29.5522003179505	9.7599563802296	20.1065122608334	8.88950799321369	19.8225106003375	19.3985027656268	10.3310596355658
105	22.7337154040037	22.2951599720900	13.4141117723318	24.0085842593586	29.8762630801428	42.4228423231464	11.2569823655045	11.6120300153397	8.80404696044463	19.3663493138050	16.8400010369680	10.0090102679225
106	16.1613047792627	28.5239267005033	29.631112184993	32.498571246185	37.9736280107906	35.9304623063559	15.3541026454329	19.5675942421291	13.2944902303095	18.2338670147229	20.2351690000796	28.8685889628526
107	24.1103392500091	25.7262819110682	20.9760358049644	24.4336688481855	22.8246166610549	15.7138203687761	19.0647921116789	8.20819369155675	14.8432203405635	10.3255612989983	24.504524471975	21.5056190851743
108	23.284326653917	17.4634669811328	2.05475556984261	18.8226524113268	13.8692544077387	20.1168578826366	7.9011069722289	10.3902280839392	13.2161937709549	14.9071217409464	16.1749200896553	17.8252702513839
109	11.8571675219692	12.9581735136386	27.6899739902789	28.2763120984207	28.9808032112093	31.4297929459048	16.4932921633911	20.8717310192685	6.68423280679163	15.9649213676968	20.9392020541394	20.3741907018479
110	22.8718425706360	31.4619668697631	31.4117873509151	23.6757663045040	45.409029679963	21.2832627569787	5.66094914311682	10.6607409305697	15.9515736057551	20.4561363094746	25.6808829177775	24.7994333601258
111	17.7152002330243	23.1772526748398	31.9612068175923	26.4232983185069	20.1485676731030	30.1343494259620	15.5502287457809	11.9833586176137	18.4057518261577	13.4100785394844	17.7316741635372	9.5240584095830
112	24.9754745296920	34.2894939031913	23.7038597571618	27.1676518484481	42.1577366958979	48.5407644642859	16.2993501664387	20.6364115753806	19.4055510856197	18.2284995847239	30.5238907095281	16.5617249806975
113	11.1912447362606	14.4935959063935	2.53622286608275	11.1200187505533	24.7894802479504	6.45861842448772	10.3280006137729	13.6419473941780	8.90776904673577	8.8262304564586	21.0165092659225	10.9368020360139
114	22.2665737063787	25.7703643630205	35.8216506342045	28.3914851641893	33.8766289621768	35.4590235636546	12.2807895218591	20.199851717745	15.3706524164843	20.0476977470815	23.1558868600854	29.5659550068348
115	21.9776778426446	27.2375314302518	30.3360052632190	25.0490547229352	26.7141046783309	29.1449546327792	11.3734172704175	23.5641995927754	21.9060475186901	8.96264168932045	12.1129654385734	15.8777188095185
116	24.2356232012743	29.4991368437759	17.9330352787201	24.2401226895042	21.4687185170276	22.2234210819717	11.1709091544789	17.8691883151827	10.4920883852334	10.5523417941786	17.6693002666056	10.8672259901421
117	25.2101430500333	37.8051052362817	18.9138420642499	45.9642955281280	39.885862008409	27.7784381687742	18.2159386844693	22.0820961944794	21.1140869374380	23.6844718811795	27.4278627562952	30.032336356567
118	14.5552893219353	24.1749354236635	9.47297672757692	27.7724421807795	26.306201346849	26.3406287989523	14.7052869092073	18.8775180598879	11.3391360420953	27.4106382916701	28.9030187030826	10.6774473397854
119	20.0858919149698	33.2853551582459	24.7761427595340	30.4338057368524	29.2122390086743	39.3644913304057	7.20175637685317	22.1829475330623	21.0301377751622	21.5189369004617	24.3975481915059	20.8009147103737
120	21.4519478543329	30.2492807274057	21.6119129219230	24.0335480968397	50.26555788675	19.8478065085227	12.5060313220645	16.7302234851655	12.2435470581780	15.0924280433917	22.0808247068564	16.4595840029491
121	1.20587494600457	9.39700914196591	26.9343457827812	12.6342817394953	29.5426094923447	22.7116604906931	11.2007671939890	19.6200148083759	11.7892996111555	8.67330990540587	15.8393619011996	18.8986555691010
122	12.5078914455836	9.66878140037326	21.1347226079403	22.0829148116871	32.1742831437510	22.7976096085458	10.9893003397989	14.3393886859737	18.8572448825192	12.5225774978721	25.2142093649871	20.6466362014283
123	20.7265786499584	27.905460744234	33.5889608526252	14.3295455717194	36.4734877426984	36.9836907614727	11.6516900836122	18.4160353433345	19.1431071682321	14.1170436168122	18.8825386069376	16.8467882868192
124	22.0579354481755	32.1850807612866	19.3577638707026	28.6664592345649	42.8151438656062	6.66928392219742	12.3398041257271	23.1743672881387	11.2112374097003	10.6674973707882	12.2785570578152	15.2026183615012
125	29.7529223892819	35.6343377052717	28.6522250566526	40.5144536869839	25.1815977240283	47.2123132497995	20.5073373097508	19.1213452295673	23.3402842385688	18.0722560779560	27.7578267453987	13.7925931819124
126	22.0226533481774	22.3804009398480	22.8364734550024	26.8602506057608	29.8301252338812	42.6242243047203	16.0073505640379	17.6047737663705	15.3523283107122	21.7706834509573	29.4099230709319	25.0529672119010
127	17.6788037855173	19.6600169800340	26.6246263819572	22.9571817956633	35.1098864098464	34.4018687705811	17.6708801490027	14.7078872637643	22.8050207241824	17.9938556738484	20.2217337517369	17.1196032200027
128	21.9080832753709	30.0470775761367	33.0937319304052	20.46006457977	42.8384069777568	39.8824078630396	15.3101880871794	12.2872140877364	12.3891922179448	18.2897598837798	33.4727529560197	16.4247324577432
129	24.4105528390227	39.2896240209907	35.5484425482965	26.2179049406398	44.9389308870725	38.8889484518893	16.3936442033219	25.7043143438214	28.5023607586814	13.6532897300501	24.032219594449	32.8826618995924
130	33.6667490650726	36.8280753835759	42.0196899995251	40.3538096651137	41.6568042028909	34.8527509636742	17.9728358383349	21.9770218789869	22.982488248585	23.2153654627840	31.8722049156384	34.9695825100203
131	22.3333374236074	8.53821080292969	16.1084828867462	18.8831187533625	43.1098985283341	18.4277725645024	13.0992628049431	12.7767657307726	16.8841983387113	13.7712459486533	16.8123234668820	18.0517444246178
132	14.7578216156176	32.5118482045919	6.18407809144539	40.8673337510315	32.6065738428212	17.0031212359539	18.6319858589349	22.6511785130073	12.4168251215902	18.4981027381623	23.2379797661335	17.2335745836502
133	12.6239547731470	13.9545711417292	24.4281211362828	3.55857903411279	26.5112128410751	10.6299856342418	16.1370320773134	6.68928458792954	4.32041608348437	10.0495261806046	19.413331010447	14.3963630558719
134	11.3979650021845	22.5082565142402	24.5687205233386	22.1996776440208	35.3423829022830	19.5703611281177	7.99205267472143	24.0198278025131	12.6788069134253	19.0835281467483	26.4221736655825	19.3357453634374
135	10.1758133636794	13.770631314032	11.5403799274436	18.1585943085744	20.6402252850847	0	4.55420293219023	13.5974100598189	14.4070168740958	5.97445192293459	17.9066643171843	4.19062368989388
136	17.8709920500043	17.4489258711174	14.7004789201898	15.1796957108765	30.2891453215075	28.0891639595978	8.9566214512745	7.21714462739608	15.1327924975917	11.2649480530780	9.44698928949688	16.7075943460713
137	22.0729028667389	22.0452826505261	17.4332965171030	22.3952393001462	36.4278806470792	13.8417855568373	17.1473417730169	15.2088706246691	9.23737824619985	10.8847891588207	11.7237966928030	10.1954794944127
138	19.2330339573303	15.0123844260670	28.4529711175839	14.2176743270791	33.0198528611421	19.7719041341763	6.78846671711285	18.4505872589744	10.1930312221620	7.30728397034842	28.3017945886619	22.0942609268422
139	16.1410723248663	21.7192916284066	1.79134212909141	27.7837206716314	33.1379063861256	15.1556824344942	14.5616526504172	20.3847283677220	12.4372259681745	13.0986527881220	12.6937605100875	17.9381211967207
140	28.2429181485373	29.2516412850473	24.693092557104	25.5085191946299	38.5569943852115	27.5305227792318	14.3851361697409	29.6987877646921	21.1863849223002	18.5505287014163	21.6810007739103	18.6356312979602
141	16.0757231211416	43.7442295432543	20.7571895780532	26.4762444049476	39.2200437864762	33.5232383239088	15.708368955262	19.0904046215374	20.0445581238711	19.5393220686353	20.2126202136792	22.4098131699607
142	17.0277771710521	37.4886145996688	17.1522499866830	23.7419012421979	35.8700193965723	36.4164436654951	14.5873975144972	19.495517557428	11.2366185742329	16.9397563985853	13.2569272816339	18.5444479614033
143	16.5426741487299	18.1719436489668	13.0873834010248	5.78069956466521	17.5434228697668	30.6274878638452	7.48939307814954	11.3180481131703	15.4940063649714	10.7720783011393	10.9806439341142	5.92630896916291
144	22.8354953363377	49.1238375322809	28.5345889248399	39.1754522040407	48.4546780063683	37.1374593412222	20.6286765565047	29.4376310986961	19.0437094006358	20.5426664889447	35.3930757957375	27.8217045934926
145	24.4951246995398	36.3278038806620	31.0058144805866	33.7060908621806	46.7469053209266	7.58832455907909	18.1231799449985	11.6099044163228	16.7145874019523	24.5859054480893	18.5966357931326	21.4733170989904
146	22.1604191010458	19.9698648886326	14.4124257547178	24.3277735599248	31.0664050932704	6.46146851669799	12.8580807380674	22.1866343794417	15.7575067463437	13.3162267217158	21.8316422562397	11.3566222618387
147	18.2601089658243	17.157537696527	26.7183224149041	33.7847386259532	38.3553323371835	30.6806408138929	12.5903457767586	20.9924134848394	18.5105534320194	14.7326811583104	28.4456592038976	10.2061442595368
148	13.2616868724024	17.0027751218531	11.7430984331183	15.5630675779213	15.0304113453308	25.4213586149761	14.4730780666918	15.3049607291585	11.0463556241966	9.15862540633192	18.7183949543162	0.192574022615023
149	11.7268538066275	14.3456969444654	20.5256734695699	20.0830168300997	28.1847342994612	28.9459533108175	14.4093699914351	15.4321063330036	18.1557074887864	18.214264897177	8.0673977826872	17.2700978083047
150	37.941785736455	41.5864142184745	29.0770075717491	35.7958276224097	34.1247906321445	56.1538118946861	28.6506139062449	27.9726033658075	22.6933511145884	21.8641510213132	29.7185409809538	29.4093743510231
151	22.1320067606724	36.1095206721281	40.9697140505679	31.3466619594433	56.1197993590549	39.9119576494464	20.1678903277854	16.7681502657310	26.7918220316559	19.6183065070514	24.5846129754975	26.7789995685575
152	27.8260222150972	39.385338806454	21.6878049436934	27.8012037507913	53.2291395674429	35.9901260074179	20.1306978498969	30.4033886446434	17.2166924696700	25.4704775022969	28.8738114013756	21.1365673383067
153	19.7459368001787	21.6940560824177	27.5288287178787	30.1908311947471	26.752695522666	32.8116637582125	11.8243452459463	11.6934025807720	20.0326086013753	4.13332073547691	19.6892132240921	17.3422894563325
154	17.9277091644896	33.4172716345102	27.3083592181279	27.6999023371109	40.583019936963	39.7112626702502	14.3119778185136	17.4741853382407	18.6106668252976	22.9702379366348	26.8315586997837	12.6090842434222
155	11.5342855521452	32.8522277700911	15.4978095821551	27.5673950858190	30.1997675645161	37.4222770244106	13.2846563607017	14.3301307945200	23.8484843696594	20.2231578840333	31.9132849438173	18.9253412643526
156	14.4565796203523	31.6597949000291	34.4379705412445	43.5155104710318	54.3862599331169	36.6215482325667	15.018229662594	22.4531225897321	20.7576404176751	12.5167417703809	21.7116739974087	15.2965011492518
157	16.8569523566239	28.6852713735422	27.3191677598607	18.1023774176276	24.3163346149084	15.3631680888743	14.5640187708770	18.4366237712899	11.1580398032028	8.48722529837272	21.5152030568872	16.7897015770783
158	15.5341243173605	10.3699156888962	27.9755199729351	31.0063973689679	27.7475736713444	31.1973329520522	11.4087168127151	16.3897267412332	20.6109740211948	12.4695912384903	15.4539318335798	12.890476049041
159	25.1289435811794	18.6283707810802	28.9749998421513	32.5533607736619	43.8143233335346	37.8273672076353	8.47996806217387	19.0345547003322	21.0756859543050	15.6141475627976	20.3635781694827	16.5269683749838
160	0	8.78078141295518	16.8843840919845	16.7582906721205	12.9797832279040	0	7.00082893259136	13.3283646533820	11.0778166554172	12.0514478903315	18.4065129586117	9.57009715286101
161	22.2873711725996	33.7903171231757	20.4668608504498	20.5068055250386	30.7286861262457	43.8767315181992	17.2229759261621	15.4573895316967	15.3654019640916	22.4975735307103	18.3590867716837	21.4721804808072
162	16.7298137339567	18.4413318622595	21.2427533277087	33.8263081696522	45.3496634540833	29.2432516206445	9.41553560076636	18.9051848797388	18.1453532247716	16.0955665526199	26.0286918798171	9.91809211996286
163	23.4092190553310	25.6594259456260	21.1069913830707	30.7709858369598	25.2302410235349	9.854961429978	9.66459519724493	17.2573414195012	9.44177174537936	17.3044421279757	12.2342014058079	25.2099023694211
164	14.7811533402806	15.4022778958143	14.9631572939378	17.8112287636754	23.4981651688526	8.66721098534757	8.0947426619603	15.3064720616343	5.08708721422445	11.2928805372332	11.3101438102628	12.0707948355375
165	32.5860970928183	42.4636320192305	21.6315042219816	34.1024769486522	56.0351687276951	42.6411765828709	15.0894722518396	31.2309992787181	25.1477824087969	23.7724042220896	27.5913240939198	20.0708077711840
166	26.8497465654037	39.7130905576223	22.8923037390697	33.8546915883585	47.6763302435424	42.1060449568521	18.7487520476428	20.2477487476896	12.4823524171369	20.2499871701847	29.5734438206006	24.4766294996605
167	16.0129647346761	6.50199612288965	12.3314713598423	10.6058270402862	10.9447444635093	18.9723694262224	8.11058335044545	16.6653618582368	15.5910664550856	14.7802645949985	9.94771908078922	13.2392079598886
168	19.2257755451340	18.2985415831138	25.5108609785983	34.6819873756335	51.0128720541192	35.7139930381251	12.3695483211990	21.1084050879109	21.4550718827158	11.6686864193017	24.3927264014911	22.5508315440333
169	22.3392721657766	37.6227140579135	24.8586881948075	33.2194812861257	49.1114112487528	15.7780426351073	20.9192133643168	24.428841814329	20.2864449975660	24.7147047998726	38.7666192542021	23.4977152734418
170	17.8863246736583	31.9041319397573	25.6029539635460	31.7641656574592	47.2036086441616	53.03979406259	13.6426651797324	23.2732827636843	22.0193909118565	19.4630470983248	21.3236671638768	15.5934234039044
171	12.1368121636409	20.4450062580222	9.47773074806166	22.4758897329417	32.2699872984466	18.3437116166537	9.22202677687882	14.0927204618112	9.76670269317562	9.52778758897353	12.1180754461368	16.7835286656083
172	16.5365206590249	15.0384690260180	8.46060547449639	25.9672115155407	28.2875782142965	22.6858759253280	9.73142707550742	9.96571547657918	9.5383587915476	13.6945745760680	16.6166949497107	8.53179227659468
173	9.1683163046784	6.78332125044576	15.6914759366215	14.9549806730361	25.9832709700921	4.03452307832210	9.9793913896531	13.5058244952020	12.3882573337415	8.50326234378276	16.9955280012950	2.24489225908076
174	8.55326750568275	24.8903450504071	17.7874301600071	20.9045932680112	50.1014530109602	40.5234315078216	8.09621330903484	15.7123733698116	13.9801435940091	15.9216227780790	17.824910245426	27.2081467214509
175	30.2263819191653	23.140832998841	27.5047540743144	23.6436442911786	48.7159445054222	30.7715357063075	17.1887189995959	17.9738272852633	19.9550734671011	8.3447175808089	30.4162633330139	6.79357124522873
176	15.9698297385683	27.4453663810812	10.1346187929818	18.1152574561461	21.6503905637444	28.0213163490767	11.8386061399173	17.5711223367892	22.0486173062814	8.8657080797262	15.1205313686220	6.94242344733123
177	12.7317833289510	31.0215040942804	28.0284219042587	31.1475453220192	25.8313409823070	25.2690732346462	19.6029702447308	24.3482737508977	11.4418850504870	17.1959712234873	24.7525743535758	26.2395625618667
178	8.18430765802614	11.7338959051020	15.8455710148015	20.9891751649175	25.1875138730776	14.4762786311530	6.99511448990794	11.8842881670608	15.6891979353777	7.39475574563697	11.0828247186542	12.4972837769060
179	24.8747187737093	29.8716090783471	15.4907836327448	22.0074209509167	35.663941289966	22.4412853606662	16.3438294666966	14.3695673241866	13.9513726506804	21.0063338099049	28.0153551691436	15.3985240018086
180	19.3846745598352	8.44412689134105	9.57660283175357	16.666190978933	20.2524132631699	4.81070395662053	7.55508146223214	11.5369608523197	16.4268391137085	1.05001965431313	21.9226430917916	8.21123289021338
181	21.0576660334277	22.6442333249656	12.0752831060393	31.1017845917477	34.8541619203953	10.7585452082260	10.2925559007649	14.6811514429153	13.4892071536408	11.5888325543186	9.45542476192323	11.6375538939736
182	8.19087971908323	9.82981966744859	21.5488422341995	25.7596450214197	21.7604445034563	6.90986428126823	11.0738537274767	11.5667792700588	5.57499724666977	8.16597792758673	14.3944902415248	8.99687533763844
183	21.6659602315414	27.9249916690227	10.6962354272688	28.3375579384606	47.1041324802228	22.1836119990459	14.4700286934263	19.2470449307310	21.1104326876437	8.95039651677747	30.0522041246945	22.0041244727174
184	11.9939379290657	20.9973283369131	23.7395839498413	19.6217228396463	29.9657978724638	6.54977475562974	17.1427287680889	14.0356043732046	9.39039839724265	8.53531421859543	23.6352395399947	19.288989779866
185	22.3632581196461	35.0920371600646	28.8499473923534	29.3100325014828	49.5505293407678	30.2986185452442	16.112041266939	23.2008061550347	18.1886064011703	16.1991163332880	16.1207288057955	18.2144256599467
186	13.8279676340659	28.3391347544744	20.6727646695469	22.4845079994384	34.3730464419930	23.5267596378578	10.2328348226095	17.7092134082166	11.6902882105190	9.33695800255969	17.4689640582311	13.7138453737676
187	20.5257127422083	20.3335199956365	23.5809432072474	14.8718142059985	32.8574072364822	35.8364704363599	5.98408089037417	16.2453602437593	14.7897279527715	17.2382133893915	21.7379327369098	26.1878586120060
188	15.6401529762928	17.4154709141259	13.4194576527125	15.0132041514910	17.0819732297392	4.35535668321208	10.5521957279822	11.7180134056477	12.4678200058428	12.7495258865087	11.1378002597078	16.0400710103928
189	20.6214160734913	47.5341641343477	38.6028480071922	25.8747292953222	65.1563222409149	47.8999649501468	19.4709147409438	21.7379097740540	24.9648745011821	21.7840297431231	31.5383726155731	32.3377715688555
190	22.3421724622941	34.3324617642427	24.5837051092353	25.6118270050549	47.4857066050403	25.7148486715850	14.5993731831994	13.7377762567992	18.4404956123914	16.6684053695255	24.9545228494083	17.8479371117716
191	23.9178884112609	50.3565955115357	33.0977088605563	28.3144039895126	54.9215926637663	48.3935128023763	20.6598813798221	27.9516980038358	22.2637012539236	24.5838304878777	34.0301595143239	26.6840596406805
192	24.1827283904026	56.9875411041666	34.103512937843	33.7330767266963	47.6878976907044	30.035460780944	22.48459350412	25.4685089458033	24.3910148984202	21.3608433755387	33.4268950798692	27.0258572136525
193	27.3245004137239	40.199755376597	28.4722885768377	26.8175000853771	52.5777865204564	26.7943586149007	9.18254469549654	23.1735048016123	17.0993465760232	14.9949569921005	28.8115104628759	21.1403391098003
194	26.6394087604968	40.3316847981044	24.1771456328755	33.6900491155305	58.317872097707	57.4102836635686	15.8230961909460	25.6986166119136	26.5593339805868	15.3854809101968	31.7841155016474	25.6162551193578
195	29.3442139121435	52.6177409600344	45.5027211927272	38.5842135841287	50.0264385494571	62.6587592061781	24.5442507828813	26.5911419364315	38.596799905664	25.5336933306598	35.41019010975	38.7036403216404
196	18.4622155725492	24.4947443326259	12.9815691566205	17.1772927937878	21.6073071933671	33.4195610425099	9.94032384824888	9.29015161135255	15.8135721067631	9.39362527942335	22.9480380185242	17.0095969452599
197	23.1036700638349	43.1413906677644	25.2741897905465	31.2968585606129	41.2661138222056	39.4249695050016	13.0966381460403	14.2472997887443	21.7648000390760	14.2241233602893	38.8204243810968	20.9950479143229
198	25.4990998571997	30.2874910815407	36.9453522131336	28.6487042991364	53.7142303428042	35.2556319190096	11.2804101571985	25.5353903309842	26.5443094354781	18.9412333655998	30.0078716756251	25.6118402006125
199	29.9089718952916	42.0777591859459	45.9431070717114	29.439376035575	53.4445851408479	36.2297566304949	23.3769418815046	30.9423368362804	13.3108935214507	21.5275527634936	27.9832550448486	37.9389682548912
200	19.5209315201234	15.2288247622795	19.6064441289950	18.3394076925779	17.5391247427765	35.5056498707282	8.12357119392354	4.65704050337602	14.8859717676405	14.5450535817329	18.8524229542380	16.7428501661725
