# Supplementary material for: Simulated data from a genotype-to-phenotype crop growth model for pepper
Source: Data Brief. 2021 May 11;36:107119. doi: 10.1016/j.dib.2021.107119 (PMC8165395; doi:10.1016/j.dib.2021.107119)
Supplement: Supplementary file 1 [file mmc1.zip › Full 100 GxE datasets/100 -- h2 = 0.5/1716518250 200 0.64 0.48 0.64 0.95 0.8 11 GxEyield.csv]

	NL1-15	NL1-20	NL1-25	NL5-15	NL5-20	NL5-25	SP1-15	SP1-20	SP1-25	SP5-15	SP5-20	SP5-25
1	28.9988752474554	30.5366684353939	28.4850383183774	33.4426497952738	31.7168380844559	31.4963256854434	12.0789583383386	15.8875661162408	13.8753707833602	16.8519662804607	23.8607129620063	21.6560796361813
2	22.1531625670853	51.2529742379839	40.1760532059491	27.1546681967544	46.6037075017638	25.9594453604829	18.0631247515813	30.122665574188	24.9601147148526	25.4875231013044	20.5837901360898	28.1821311568131
3	20.1536775198339	18.7775233874469	17.0571002121864	25.6723182502996	21.7146086777914	33.5561816284739	11.3121596513078	18.4082623818274	17.9078442781900	15.4959053331004	21.8758371651858	13.0434786493397
4	12.6653861100986	19.5124589503077	22.1293463491538	19.7726374524212	9.10632457951183	26.0508941633863	16.3712552066268	7.63794134893659	17.7254700378650	17.4245054628475	16.4259264009319	17.6831615038839
5	17.425572997131	28.0191523201761	21.7035823923549	23.3466051305160	37.8596828592196	30.7004413393326	19.3691637848449	24.0399453675777	7.58344059057157	15.5576674279945	23.1795072666376	16.9778858320809
6	16.9488888844766	24.4061972126106	21.3082269085183	20.3798356708501	37.6691226436494	32.8346172109226	17.2935935421104	19.8995433750014	12.8640581713917	15.6011917717923	25.0452558660186	10.9044252041702
7	20.2218774001528	32.6334555734928	30.6438545106068	23.6267239755088	33.3898441763408	34.4655002289798	10.7090222527124	26.8045067450053	17.0931204508676	17.6705042140433	36.5487145946631	26.2590756816272
8	7.52248973747882	18.1335789660453	12.7026412388063	9.26576820056919	36.9332787272073	28.7672688784661	8.75584197014375	10.5583451925863	5.22717070368149	15.4624705004848	19.1660878424768	12.6392235588619
9	17.1890388271943	28.4211170116947	24.9782324663686	23.6100729586658	41.6722157320156	18.9007687786316	15.9873260306046	23.6072145567363	20.0164950332097	17.7019803738197	22.9888690933597	20.2401365439849
10	18.923445321435	15.3730953351339	13.3001204894051	13.6670497134967	20.9167089055301	21.3185743572174	5.89055691440527	16.9378366347087	0.497784722681805	9.49372630154385	20.8563559991848	4.99382448266641
11	21.3962360800674	26.6015453048163	4.09981355475165	24.8058734206163	52.7920141984397	18.727450570586	14.3082140474948	18.4955451682930	5.57696821943464	15.2680337564911	20.6079083422194	11.6317687858335
12	15.6772407511028	15.3401959868401	12.7427489622580	7.93056155311996	25.4680915950712	32.6273692618869	8.51579531902748	11.9098400494416	10.6388163132965	15.3472834389126	10.2437253079993	19.1091869086980
13	18.9961587485598	22.2294621070575	24.5699768010135	30.1067857307658	37.4479989448714	24.0897086268607	17.3439686782305	20.2901739321849	15.2942853466939	17.1783104802278	14.6411554602501	11.1227942769503
14	17.1299582060047	17.8807250391056	15.6632027232303	21.4794997767678	28.0841125323454	20.489722216946	7.98590666844589	16.1927753120025	6.10204939906469	6.74906965393755	11.3119556042693	8.0570796743114
15	17.5952238492665	39.7340135194961	36.5786356350221	41.9410969850089	46.0518508479025	40.8052375897116	14.8650514242272	21.9832374374778	22.1290062638073	23.2622988885654	20.7964357497967	28.6704417086231
16	24.4886161982986	37.919683472079	31.0044185360937	22.6454408527624	35.1245447521173	32.363399474627	17.2625722064977	33.4478619175199	23.6398613555703	20.7477368025608	26.2088489130187	16.2833284541693
17	16.1229404471376	15.8793573135119	2.45093215436415	14.6028735619437	22.4426388894728	28.3959844909231	13.4522206026106	8.20596930677782	19.4018631661671	10.5447595178774	13.8289286910997	21.2528230044667
18	17.2627856399918	22.8786725572477	14.4008183170986	23.7182437577115	29.3516222361975	28.8613590004341	4.26772080419923	15.6720305185772	17.5149626329407	15.8339017989227	20.2116556326335	12.6577791362609
19	19.0359594054986	12.5017455653395	23.5208317428986	26.1036184841631	32.1377175766398	29.9446692057781	7.51037826725503	19.4931749196919	12.5127222119916	12.3765966775563	19.6817222747674	18.2016389439407
20	18.5081923479296	27.9178164229841	23.5003161216231	26.6921766618212	43.2196263784444	40.1393569019607	9.93234688712558	12.4742561231926	20.0692308903534	16.4001435100511	24.6009106774701	20.0751060477426
21	23.6112731579989	46.605671053093	24.9950216247426	22.8091729602031	53.2482649404063	35.2494951698914	18.0073581152428	25.7443577396690	17.5409575972154	20.5711263032682	27.8580107435961	26.6276803725332
22	22.4996702183032	35.5818362036451	36.6616712744336	48.3412693156947	35.0370403552734	28.8349621948855	20.5291975801313	31.8621280480096	19.9885353360834	23.8984266301869	32.7106555546963	24.4925713892921
23	7.87175521254943	15.3872249072276	6.35707394181075	27.2133944008741	28.9345496990062	17.6638647648820	9.9143988307345	10.1286984521956	9.39705535165603	5.20056947801027	15.4721027887172	11.7742582499078
24	15.7053476393367	15.9415934797602	19.6972908499944	18.5020416271196	21.6628787889349	16.3949091389266	12.9311889261169	6.82526938980768	7.20097827422893	8.93619243209566	12.9361732646407	20.8597533607844
25	15.5050482958251	5.8839780144174	9.21933112309157	15.6595689040053	30.8668929350465	32.7826811583004	10.9292242607912	14.2922894954121	6.60442839836369	10.1135482801567	21.0887527282669	19.763492442012
26	27.3859480622297	37.7907900554237	32.0291391199994	33.1802669224008	47.0250986484269	43.0129869566694	16.4595351117845	24.0887282378650	21.0859619898561	27.5577396819386	26.7885402277583	21.4026170172878
27	19.7479385789973	32.1688115128056	18.1224895054835	28.3561310548106	31.1785008106600	32.0891262409216	9.18565544258161	22.1545878608054	26.4495597521701	13.4405674897156	15.2964672041378	10.3994165894544
28	17.2781403752529	10.3088630046812	2.71922014668725	23.7242864647184	13.4423743544348	17.8135696193172	11.3377186976652	12.4275861423566	0	15.2122839215122	14.1416539630347	9.30266647392454
29	13.6025193676357	3.31065938909924	1.45812759959925	15.0781123137313	20.8103065598856	20.2238355060601	9.09450075744361	2.15654766872232	6.34882915243533	12.0407801518341	10.2046683805264	4.9354285325371
30	30.4136097321794	28.0462054042863	24.9984432377861	26.434870791447	50.7464547852258	47.3860226038863	13.5479448670059	21.3463533949749	12.7050668571469	16.1589061183103	21.6523219781902	18.5758411035618
31	14.3702802936353	29.6653086030498	24.4758742501619	24.4973824079313	31.0152963789827	33.8034404091000	3.57275155783123	17.3950057501750	6.97769148700787	12.9491844837570	24.9704694572147	18.0359066338676
32	23.5759429509635	25.2678115612611	19.0203843694988	34.1672963775526	47.455538612719	20.6177270901479	12.2122652468873	15.5683151001045	11.4473606519640	18.9021071698428	22.8594739792897	7.01998605436388
33	22.4346702491644	35.9695896232064	27.8881408190114	30.6254276983879	44.1910705612989	40.6738909999763	19.0771219687201	25.1078483061433	21.9369825149591	20.2760460880957	21.8510403774913	27.3805938058741
34	17.3750166620562	31.5137227520098	26.9862812796945	39.6671194167158	38.4029533127276	36.4041497727502	12.6689313432306	15.5596103160427	20.1761512588093	22.7538983195023	25.7657311476197	28.4666615927021
35	29.90310598582	37.0824329222757	14.3842348854850	33.4376090217423	51.5657998309533	10.6951817877356	15.6561901700028	19.3818598105570	19.0360671618928	22.8770715974167	22.7253705754840	11.3563204974183
36	14.6138593977394	12.7519781891638	17.312882620727	9.13268498460855	24.9030945770243	5.99296104939875	9.2532666906405	20.6919145064854	2.46768747733909	5.45032338782045	5.3123400002986	14.5774091288109
37	12.9854688126628	24.0509720325635	22.128256823899	23.6839950142081	21.8351684236527	31.2405246292751	9.3860024671267	17.7016573096211	17.8287075288019	13.8390982182128	14.4028719757806	13.5022801966216
38	7.73541042702787	11.6351337098013	4.18165382495985	14.3322390316894	24.8761705630660	18.7899488150182	4.70768640383381	6.31472094337779	0	10.7698637433881	3.00426189836097	11.3844074997033
39	31.4576355001475	36.4097692554168	27.8622093078967	38.3749053018886	33.3233984004697	28.7498749479922	14.540958994454	26.8974519585295	9.332967097442	14.9591732233893	29.8751940768877	17.2110527721131
40	11.4594512523094	14.1665507884599	16.9461948968970	27.4374581610815	31.2374529075689	19.2504927642959	14.1777162091492	9.08605405211526	13.4056747548057	15.2701579299818	12.4111169251209	15.7627617676143
41	24.2798603045310	29.2379977963829	10.9809629029859	23.9756251131079	19.1284732312257	11.3982462532638	11.6187621448091	22.5633690456251	6.79285691376112	12.8529061859937	14.9194142042102	21.1317225048726
42	11.6089917845939	21.7317590258927	16.8209500664865	18.7996816011926	25.3844620982261	12.7306800607063	17.5782800497112	13.1542505166762	6.56525145068637	11.5295318707907	27.0295742564635	13.4943322404485
43	17.5246147170470	25.4481158873112	13.9245397858263	34.4362302043659	37.4110758562141	23.8372091026009	15.4626823614808	22.9823746868584	9.02409079821498	11.6309129143119	15.2464765086362	24.4135443953623
44	15.5744791903652	18.2560483305174	16.1203829880471	23.4218150325252	27.5989727150497	21.200846051791	11.6034156235047	18.6896908832835	8.82562628214399	11.4214827141156	17.8279263540475	13.9335999334234
45	33.6383576692762	29.9923705271558	35.2748074194105	39.0755031160802	51.451170702531	38.2760988396046	18.6067932802126	27.2292579764176	24.5875425128499	16.441833096425	33.3549858577453	22.9617614733462
46	18.8572536673920	5.05976203974576	6.07922116695558	13.7473248904917	18.2358658479112	15.8676702949301	8.45269122903456	13.9144159472861	15.0901626422114	9.27675158854503	9.733571757484	10.9384306447040
47	20.6917901583577	36.876461425792	22.0849006538551	29.3653924949958	34.5130710027886	29.7489284487555	10.6280290293749	23.5078256449192	13.9511045344916	15.9579131823944	23.7120948632239	12.3421234620805
48	31.509473947329	33.9051109324924	19.6530883077443	41.3923963535466	36.0844458495721	46.2799763225805	21.7877729962193	21.3502111079712	15.3138482161108	17.8622171791625	26.5957405702382	17.0037385233476
49	13.3431937270621	17.8417088846465	18.8421241066019	20.0436268700043	28.9770056709329	22.4621306513492	9.758508855801	13.4704450834994	10.8420280505472	12.7876663304634	13.4050553389009	12.9987740533871
50	16.2704783489403	19.9617588123297	9.97276006985288	16.1708064169236	24.0192167623601	22.6942210673404	12.5624620522804	11.0546992337662	7.2574503813166	11.8856001667853	15.2998972841766	12.629313924527
51	27.6330719641271	26.1534858191030	17.2463960638794	32.0591129496012	38.1660428526626	19.4695164762129	14.5462162564901	17.3089489565115	6.21156040412538	24.4020266258825	18.4647448266713	11.7980994391595
52	13.3345971685845	24.8633651615178	19.2199358400720	23.8074823965104	33.3591727252058	34.559249655424	11.6925818291570	16.7471837071456	14.9111209770180	10.2159375692617	22.6580016012344	13.6620791764944
53	19.2027291198825	20.0893457990547	13.7306163313798	32.4934601186872	11.9087526137087	17.1581895416462	16.0314425674594	21.3670668954405	7.60650346461297	18.6622680912404	18.3980344311501	13.0441489446482
54	16.4092213653532	19.8904478301444	20.5698149531806	19.1991309419990	25.3617924052813	21.674094942535	13.9560564648064	19.2156102918592	8.797079482357	13.7370529804338	25.5819694462898	1.03232120847979
55	23.4994529796129	30.9297134863629	15.617230906266	30.1353629653231	39.2116642347789	39.6746318072484	14.4269183823452	26.8913093771559	13.0811747588279	20.5765830021916	27.9368749743443	22.2093693552371
56	25.5671611394901	23.0467774322084	12.7731039015551	22.7851608666729	32.1454982976686	42.0601025706659	13.2079443960814	16.2076594043221	19.4163034465891	7.58186382184174	23.4748663621940	16.4204454085264
57	19.8711286545273	5.47092377633574	6.33482398933845	21.6004596708640	40.1665488435302	8.26732955203411	13.7635797099661	13.3383609580145	11.0892651882403	9.98052599938745	13.5399120878759	15.4793327890964
58	25.7277377209178	30.2782889597829	20.1504043062473	29.4595695715192	50.0541770445423	29.8163091708283	23.6658188333921	22.2590570924607	15.0207629745917	20.1312814547179	25.4484979205196	29.9332446861459
59	20.7667566166234	26.9446335253412	26.9506838154102	36.5075081056006	50.903147812511	28.7959554200524	13.8180999217269	17.2255094981045	16.6634954843224	21.3475145084468	27.6442480719676	14.4120027587722
60	24.2490610813557	25.0094993088375	34.2960449702062	23.8306676624500	19.1066563941881	16.1866274064088	7.41017810991614	19.5123129800054	16.289194814839	20.0884841404424	10.6029417903079	12.4028561829011
61	26.3634654988197	16.0860767375472	20.8681466041710	31.7887060501703	20.7983946753477	35.4597352451410	17.9240006762713	16.2265843094126	13.3503543250421	14.9988907959888	15.4501906550937	16.3122740023116
62	17.5822313312614	28.1287721426543	13.9056606893586	21.2835122646931	29.8365057236914	35.0686953969705	19.5490108529047	20.7694559343279	12.7206696214721	11.5225467878457	30.6445902040455	20.8486852403674
63	16.3216286415298	30.9517062609893	40.277696768916	32.4939745264562	45.6547771603545	49.3110675514817	10.3090145218772	16.4297248796807	16.8813259947561	15.6317432581325	21.7563962987391	21.0792043279427
64	24.312556773234	24.9722671638939	17.4772561028213	28.5747263599387	30.612599812505	20.1526196984377	15.7447120802857	15.6440621418854	16.7665029172794	15.3754541850625	25.2758315623609	14.4046351000875
65	11.9969682114724	25.0351272043534	12.3117447007962	31.6474123709432	41.3594567811021	22.2743177607529	7.29077982341925	18.7917438682001	13.3117652118927	13.4594283044268	25.035726390733	7.9255914604953
66	22.8378318836231	17.2834594990527	12.2907583907452	33.7346305280343	34.7401154140991	36.5915293427499	10.3480446257906	26.8283107739084	17.2127793445092	13.4324503498414	18.3541512453332	20.1127545240232
67	33.9118459783627	39.7031990530848	31.1367854202196	39.2835507604373	40.4566631302948	41.2551936618589	24.2038753344004	19.5773216843059	21.8739478789363	23.2578087439392	24.7867066768505	25.9217497993191
68	11.4668447590616	6.17573432646195	7.6742365523613	13.7518577037492	31.8537315060454	0.769491562738459	13.6723990916905	14.8099420022484	13.7315812711272	10.9059699166931	6.30740354069545	11.4914689216591
69	26.0784729159018	31.2969750726055	31.1550799089602	26.1950253803791	49.0169910805946	19.4127145477184	17.8548655765724	24.910520969265	14.3973094014248	20.8230860121496	30.6305264691500	22.155045846527
70	9.55180763798058	10.8587255629625	6.7600154949538	15.2288145636687	30.4662987570111	10.0917615592352	10.0066367065228	7.97646682297364	5.22344969760623	15.0067206565399	12.8016830549414	10.9237824895142
71	14.0057238097060	20.3333668474729	19.6793478798004	27.1134840767045	24.8412204003488	21.9878897845294	18.2527774428999	15.7903253387658	14.7414761387392	14.0133299884422	22.8320300867486	21.4786343890442
72	13.4180073810823	45.4604809726431	26.1005506906360	27.7266130406719	53.4611620144099	41.3551435667865	14.1661142690706	29.4439936750559	19.3612552209926	12.9636434902023	21.9644382734448	21.7752949004573
73	18.2685006452289	26.8939625086881	22.6636075578124	19.7599532548114	32.6042513128027	36.2484025777312	6.28804156295814	22.8858124396971	10.4709978841515	13.2325495291461	26.7630341273689	12.8894951366048
74	16.6251385963504	25.5779801338337	22.2766275378987	37.2470721662465	24.5083262571581	23.3887539082143	12.6091109106147	18.5858590455538	10.9176366068032	16.5724538248813	18.4924851458835	12.0292625074937
75	22.2642616088339	22.8663371091305	25.9610184655408	24.8402192973542	28.1288821121919	16.3155984773952	9.36976231579205	20.9597023567137	11.1459244625611	13.2673370765857	17.6187293528588	15.0315854476901
76	10.8538339445130	16.2997049828695	21.4366081039867	12.0744237326359	31.1482151166803	13.7773259710478	11.6710390320875	19.7020945064903	7.52759849709693	13.7144944887930	17.1894395301053	18.1099069071645
77	23.0325130727468	20.3333491401644	21.6592393388408	15.3901114248197	31.6664747312657	23.5905513974718	13.022560760593	13.6825391337878	16.2598924322950	14.3324269436109	20.7024824175913	15.5714452047854
78	19.5700891345566	21.5966961470817	19.3346894496332	19.4000867094429	25.0654451039007	26.4524785037058	13.1735112180922	13.798028015827	16.9306301955758	19.4145062798122	19.2480339864853	16.8920283474509
79	19.6936695316619	17.0898242969962	17.6570504717643	20.1809748663098	39.3079819291155	24.7951851984228	8.53759438985521	12.324135340611	19.9559907954563	13.5260715206231	26.368880831187	16.2853028064063
80	24.4019774580908	22.3030064939391	1.89007971949338	29.2412208594561	29.9325508555426	19.5311879609454	13.7999693654961	18.1553970041757	8.15070855937132	20.4189692433717	18.1718254441777	14.9295381099609
81	12.6912482800373	12.7613661329497	31.8364764013987	29.0880365940025	37.1635821300496	33.7681901043123	13.7383886285583	19.0986117357555	17.7092194828104	15.5538553390557	24.3516183459787	10.8759925888731
82	13.546975371636	15.0465826589971	25.7643883505433	29.6982352490959	30.2969823151751	21.1013954217475	11.5863788936110	10.1622732746385	10.8179435375043	6.83453450592791	21.6383245158882	20.9100022995724
83	16.3604289800398	18.5612964192576	18.7264052061352	15.8533430879504	30.1989353249837	16.6824814505456	9.34562336235709	19.7096883848407	21.0951092701346	19.6885998321347	16.0725585505368	19.1907053998657
84	15.666397742531	45.401949746441	20.9642652988970	23.9635750805754	51.9862224812907	44.8930381433957	17.1840283377065	26.8283200534501	17.9757675939456	23.4169648294410	24.2529188700075	26.2808525132642
85	27.4335238109607	22.9288727307255	32.048150142274	18.5763040449271	54.9379067508647	52.5366621374836	17.3169689170122	24.8420445681606	25.2470737455983	19.4415372830635	28.543853405247	24.9225419648776
86	32.2940957308314	45.1736650721772	36.0002330146953	27.1377412520003	45.1854619320803	44.1134164583568	20.0468861938577	24.0314850600211	19.706781438642	22.9174557733827	30.5887025482261	24.9889583553339
87	10.9697080180380	19.0329807705906	13.8747893588287	22.0167570636530	26.9039135487004	7.26031656538381	10.0112076712115	15.5463120979506	15.3044888550808	17.0779158083343	20.3864112063003	12.1661960389153
88	23.9739246703975	19.9299713661006	18.7616162902471	24.0649085428363	38.3959277138569	28.9128437919051	18.5178093526138	13.8062802574040	19.6036757194644	22.3933241848504	15.2798479782681	16.5112402206328
89	35.1969907707727	40.1815952324644	25.6090184277668	46.8881950511447	38.4216488345009	39.3103218475695	16.2221534465487	23.4617501437664	26.7906622302107	23.4162489132334	32.0805845688875	22.4350000727118
90	17.2740090496548	7.96742156579673	12.8510031344690	10.8352514780109	38.0416942364423	30.1835728526324	11.7608012755096	12.4935444553977	11.3507464833334	14.2249532958051	17.3129007681777	20.9228955049272
91	15.5359446051745	23.7692633364040	18.0069766510380	28.8364964804068	34.2968550322906	32.172352903436	17.2739865478462	27.8836936871512	4.97383912401401	19.7567095628456	26.7508824603356	13.6200301964434
92	34.7088820454855	37.1068587231618	23.1678471270517	45.7488306926258	52.9335783584755	45.5511847843504	19.2712553382225	25.1137748532207	24.9324482399822	20.810881861764	25.2996663312446	27.4599504202377
93	15.5643620860582	0	17.1988761707420	25.3795414563805	25.5386058213243	16.1313099990537	5.95212286855938	15.4147494376507	13.3804022658468	14.9296443821874	21.7582122483407	21.3987629276571
94	14.9364393114260	13.599333717548	28.3782208416582	21.4003813637366	39.2855356461246	31.5471139760329	19.4963391535597	19.5865415981061	19.1632379539008	9.30457631494608	18.9413128662812	19.3578862300922
95	10.1473503832419	17.4006341149980	16.6932546397682	22.7295682414705	29.5339954644945	19.6689615690989	14.0200970288757	17.5393507790281	10.8848021490941	13.0845538060654	10.4885422705666	4.81560849718485
96	27.1439328289006	32.5240952003564	26.3280266401231	33.7073670692660	45.2578210003824	33.652576964517	15.6639989106660	25.3455226587678	19.6842199922435	22.7993643727694	25.9091476665036	23.7018742123520
97	18.4242035022683	35.4739011876195	13.4353221597782	29.2815726142057	40.6715646468153	33.6798159663713	22.5656627150236	15.2718013220299	19.2060276993701	20.1831383253231	25.8767236657672	20.3816882178776
98	31.8442397006597	23.9005184077405	28.1420296217269	27.07004418957	33.2505733793491	15.5490804475525	12.0937198408456	14.6397654033866	11.8379353574016	11.9241743889074	28.7221490732873	10.5759907287
99	19.3301517693570	39.3422173478741	27.1903362098403	31.7613204939650	36.6608701004845	31.664801911859	10.357307715202	17.5669065642754	22.6318034982047	16.6831843955482	25.9245561298814	23.8153596338676
100	17.8255312062121	22.6498027423563	31.0470520690497	15.8577622607576	31.8987950804982	34.8080069031985	20.4909823026777	22.9795512757840	16.1503201242155	18.1207820064003	28.8824311566158	12.8492188860979
101	22.4985545179430	51.327332831256	26.4771060858040	31.0163143586943	46.770405982713	54.6545043692104	18.9862007187281	33.5836534443932	24.3510872179189	16.9844809862997	27.2494516243295	25.3765800954210
102	12.5382843757429	21.9416710290849	32.3356227401234	33.5739362389807	36.1021512952378	24.6283345902605	5.79463780121762	17.2529778275974	9.8685267580012	13.9066353504347	19.9206555951573	13.9133846305071
103	17.2887653901065	33.3811297353158	23.7456889322138	27.6807990190093	39.9074439728252	15.6648422098898	15.9434868961103	18.5329650000861	11.9532800417798	21.8217141614941	17.9973608222003	25.4521956228594
104	25.0533931496409	25.9460945550819	18.3525897506493	22.1804696023745	30.1718999667895	19.6221219704561	10.9348834614180	18.8622151076163	12.9294387986354	14.8572975837479	10.0470517379030	19.1508966344042
105	13.4147654865011	34.0989677173513	15.9598437250331	40.3841137474778	30.1113660227194	11.2671383276594	10.4756836332092	16.4669134886580	16.3518488700940	13.2117270856589	22.5463421622958	11.5684244387271
106	15.6591620591049	24.8357581226697	29.0682297868673	15.1224116172983	36.8417951322813	25.4388902658934	7.81759232804892	26.2469709976744	17.8883619914261	11.2182768724209	23.6252150413053	11.9308247162015
107	14.9621542034086	35.1119310650508	17.417604315226	34.780180605094	41.7689551375877	39.4444462891514	17.7075710760456	18.1803102317487	14.8244880546123	23.5354167942814	31.7594595264738	23.9498183321406
108	18.4800115656558	7.583036560146	19.5092988019821	14.4976263328218	29.4649529062811	21.0755754987391	7.7231917502834	10.5516015280288	13.4277784583772	4.68251244937302	17.5474139090703	11.3753205273093
109	8.18983766611301	16.9166700702611	11.5360032232751	22.6487505739599	24.2131093259061	13.4052954780651	5.09946587043822	15.4022878491675	3.31579880571043	11.6180474904393	10.0947601701994	9.9170111494057
110	13.2729994599021	10.0978226199805	6.75499757215295	27.3030621653230	26.0096189886496	14.0602371557182	9.60861481707615	16.1677377070933	13.9455653141825	9.2652143931492	31.1752276175440	17.7390009047097
111	17.5136778078203	27.7104859018178	18.0293512704557	21.7417146239731	21.3558631286650	25.4310084937823	16.0447590544141	26.5578674612743	14.940253681466	16.6747238524538	24.0360718050914	15.6464908798921
112	20.8182790024758	23.8336136461327	18.8716249332237	25.5356571211252	34.7543647870519	32.8848147947294	14.2363550943052	14.6831892674788	10.5000339353311	17.3021134392739	29.3967221933057	14.969559711313
113	17.4459867951281	39.870342001323	28.2863276887524	28.5122542238074	45.0602994185401	38.2252933961626	15.4939625044245	27.6603691007257	21.3524822002457	12.9516293534125	33.9365481769686	34.3673938122124
114	16.7913939838985	21.1650410441500	11.2028057175449	19.4544841022806	27.0553550954467	7.67692226673427	13.0586055282579	21.0939219007404	4.19329221240267	20.8705947553634	21.1269345431807	17.1886304938986
115	24.3683569209051	44.8774348529185	46.539929598402	30.8456416248652	67.0165203037182	59.3335946717747	19.3699611346684	17.7982744645266	29.1158376540398	24.0067686723466	33.3578389255401	26.2543282191616
116	17.9542512832660	33.9692535016915	22.7457053027993	33.3223852369947	40.0258883471179	45.4495141529834	17.2780947976191	18.4230508940718	2.4251477736197	17.7674807923862	28.1989411162285	11.6328812036973
117	17.1710439347247	27.3818952882163	22.2144010198201	14.2844443764579	36.7385532842143	30.1485749423487	9.04293804831426	10.9141725158506	11.6665064384481	11.1598770438002	23.1269829428649	13.4928522945383
118	24.5232768969528	46.3658566879744	25.2587815450471	45.172511406986	51.5056988742319	61.5146865100387	21.4722034809211	18.1465143016444	20.6528720711057	22.1896586225539	28.6840085398794	32.7312979314512
119	20.9513124114851	29.0713654650482	20.5342443654612	17.1561065472824	49.8545170908947	24.7043273684178	11.8766280672730	10.5837433232559	13.8936212027224	10.5263509073661	18.6217754816600	11.3182699068455
120	22.2790395541159	34.5996637805642	35.1735108488352	30.1415612797156	30.2144971565747	37.1647469502245	15.3759629156430	18.5272184065848	9.54405534257255	19.1191652303578	31.0874243889247	27.9037859452423
121	31.5080028491324	24.5145973269716	14.4722184437195	32.5244098547947	35.4359263642771	15.4377728664192	16.4484936399169	18.5062490794044	14.6916710088166	10.4761642104449	11.1975463388797	10.0245877697859
122	15.6971583641214	25.5897074894791	21.9122098630735	21.8366084629589	41.7101915124841	34.5124805278323	11.4136557235074	25.6581544962467	18.5036976591078	13.0077376249478	29.2994620161132	18.8142763745769
123	20.0615448456527	21.0820818177998	19.4046909719903	24.0685689802225	18.5687662066847	6.59651633876978	15.0782923515171	13.0343289233087	8.24223663085174	18.6468050872602	18.3401201632588	11.3101515168624
124	24.3231175769057	25.1556266885108	38.1120061280568	24.0808863718637	29.6996672591689	21.7136310485646	13.1298918698015	24.5953643860394	11.7122019583153	15.1726425737257	16.3953955870820	7.75049165759015
125	18.3589981644852	13.5653644812206	18.4096672309580	22.9206596076623	21.9956878349185	21.7767220797954	13.4774698328956	14.7890860216487	10.0323954944358	11.5034221647513	17.6649168028386	7.94855802944007
126	19.1109897093113	31.6190380279776	16.4691014347640	30.2649950653151	19.9729168092734	23.1386270693227	12.5616108796125	14.3389203395416	7.13384027189651	7.34747327602943	17.7035267218782	14.2498375841877
127	26.8187236031091	42.2006896497427	27.5651336796696	24.9851764492555	29.0403856501331	36.0426841270905	15.0811652983169	22.4198381040652	18.7644428633976	15.9774359738683	27.5306743105823	31.5122492358783
128	15.9720642010544	26.32615029418	30.4431396210970	17.384659915998	25.464565209864	34.4354534885139	10.4298382809649	24.6305151536569	17.6841188706981	20.2253879963657	31.9400168432172	21.4592978627329
129	27.5919290977314	29.6522209236571	11.1968018458537	33.3910944563098	50.9623944733035	26.2945785816352	13.0661495355356	21.4788419282670	9.49151466361942	13.1630033963178	24.0064529807316	23.7138373625997
130	16.8293428833028	24.9150498071865	16.1754294932616	27.9627102265258	30.645377420487	23.9445392747163	4.11601057116361	15.1602117877037	19.2196433917890	14.3399395381389	27.0367341920665	26.3144069916173
131	16.4874865149813	24.7051011674687	32.6674977149363	30.8437512108885	50.2641358710219	44.3492617267072	19.6524084973687	25.5859919384572	19.5421817379207	20.3599997248003	21.5677561806001	22.3935428528741
132	12.2537199033801	10.4132020653439	5.37216896644499	15.1435121997005	16.2255416286245	17.4361305386089	11.0323423544840	14.3241532208833	8.32383062122583	8.19756416870325	5.63248554395913	5.4951734371073
133	26.9114002254221	41.6846376702443	23.7415244267659	37.6102120601891	52.6289982661547	42.8120236471296	21.927005263379	23.3253271970929	23.4022976890828	22.5186017712736	34.6579248170801	26.9324710612400
134	22.0609349339497	19.5538080353245	12.8082744624329	19.3908216037319	42.3882634518489	23.5852272511092	17.8085380334607	21.3742996352886	6.1539650910072	18.7413688066630	21.0554757003671	16.6867776364748
135	19.8200042267963	18.9173221814623	39.0778087556221	23.1134076067202	27.1366934118503	22.2157141888977	8.93719416226396	18.8656712455407	14.3757013730030	8.70420527445893	12.5973469090658	12.008729784699
136	8.39760848425867	9.625766609475	11.0679940887519	14.5574668836000	40.6464874038955	32.0983249283027	8.83286217863461	15.9868200518849	12.1062994715284	10.3115715625430	14.2846910137166	11.4007117111581
137	18.6314885739939	23.0798676324615	29.2206564460696	18.8919580023821	28.1769020373256	28.2007507932039	9.36783417907265	20.9013712129279	17.9818300282391	4.70706450668685	12.7639564698486	13.9361084978302
138	23.2539422673702	28.9294607237045	17.1445072254553	36.7837996312991	39.0576779466587	30.2886228105416	18.8409677550579	25.199046968129	19.2767892773937	15.2877651012401	19.4259843922336	13.3452762915335
139	29.6324832369003	29.2892113533908	22.0394782664999	37.4090384251358	35.9224066047282	30.7220632196773	12.7236293135484	21.8836658975351	17.3136450385624	23.0045280025857	35.1938534169553	17.1928895779934
140	23.0783299162736	15.6850837475675	24.2451275083399	25.2743004929759	25.5594532453736	25.7836701405432	12.5008698558389	18.5188380287573	15.8362355895880	15.4623015148654	19.3498998778058	23.5447741968730
141	24.7180903518931	30.8963799431888	16.4722906247037	39.5258741292361	50.0584865222841	34.4328243349383	16.4140419128102	28.7985116560102	9.16639486520932	21.7557230724455	30.9535633954061	9.85956625604209
142	29.3094132004039	36.5755949203938	35.0382842748511	34.6828651704065	44.1096310785933	37.5000153073944	15.2864706066126	23.021113118219	21.9701347104406	25.7818017207000	30.1754919686723	32.2146022509297
143	23.1684056418268	33.7649840627848	25.5194213901729	30.1364231746204	47.084855235753	34.4744120911610	17.4081200296186	17.5236948846181	21.1416657190413	17.3234583449332	28.5573829619271	18.0900890107848
144	31.9552742722613	44.2743856455023	41.4576194712752	47.9465391187082	60.7147275115824	48.7381472609073	18.5492960007364	30.0391896975658	33.4748426362005	21.7725801400240	40.5226148055573	22.7122275221884
145	14.4350190178176	21.8784408738859	30.7553596609857	25.2503121596099	28.2928963728205	34.2994329990613	8.85094735166464	13.9640133992198	13.2271933136097	16.7693175277152	11.3167326038993	6.19885149242489
146	20.2074550525662	24.9914845216006	17.9519949054922	28.2350411258668	34.337854801118	31.8786989772806	12.9487652861771	24.2186230282184	15.2996755062896	24.2724459204419	22.6640128252885	18.9079871034255
147	21.3281832891588	24.7977359412393	9.46304712155513	20.1059923554922	34.3672457285356	23.2650950486438	9.5985610601744	19.3643437145664	6.65960089840479	5.66665623786556	24.3416232436899	14.8217765979614
148	24.1989496217376	34.3402840896815	41.4604791856136	38.686437949854	54.7452152330994	40.3973132555402	16.2236098960196	20.9263752874995	24.3782862456257	11.8371853438091	33.9657035991706	39.0465439810527
149	27.9405888477148	31.6750519494478	17.0738596703887	43.7041872948033	34.3694502984824	25.5151584032404	20.8795356292731	24.2448631485028	17.4176455116173	15.5864892878943	23.6750398160936	29.238934089106
150	24.5157739779037	23.3790575062673	17.9913525671905	30.7408963066572	40.4270044332863	28.1733984016379	17.1738591934953	13.6592381983919	12.5851085277558	17.4385612989375	16.3559210650019	12.1860863483982
151	14.4744862224674	35.0247173721299	18.4411007854648	19.0876315780537	36.6929759024436	26.9198731969258	4.7401233488445	23.2833118836729	10.9588101766882	11.1422478213459	20.4479957474069	14.1724282566906
152	16.0515937202799	15.1954525822403	14.7894945855787	21.0860031272711	16.1426237374149	6.70916223300508	10.2894204533802	9.73721607739738	11.4295007386397	6.35861695565479	16.2006554045807	14.9949859668668
153	16.9829861576897	12.8097621626125	6.47825550911162	19.7667055757974	18.9595909988952	26.0420674870779	5.01396768086479	14.3267922830026	9.35581775116363	8.68479930633863	10.7565784336056	11.1305916102793
154	32.1258144250896	42.4588956556436	20.6523156011280	27.1618642475168	33.4434280434337	21.1887984775357	19.0001082245947	21.492610046903	12.8850938626993	21.691157009191	21.3617478288485	15.2168420984943
155	23.9045362871993	42.0761040469855	35.3341751716841	37.2015771608603	52.1515074729795	34.3249982282808	20.2998589641866	24.5588847639988	27.6580758197079	22.9043502842410	34.1313882376158	35.4701817895915
156	17.5918323322128	19.3658757271581	20.1230780276223	31.0819991656310	33.1863118100950	29.3653720417148	18.5498472664974	13.1363123063312	15.8497182369753	18.6924618589718	25.5807943783231	15.0403148984051
157	15.6609686232640	17.9494099476153	28.515842643039	29.4746669203971	29.3518461675916	22.3883606123716	11.9464472125502	14.6113200444446	16.9703849972534	19.0968796108965	21.2610797176967	21.841149632493
158	28.224792353875	38.4469215910482	25.9033921076834	36.7948266285774	41.1115198102936	20.1761613906649	21.6960643257136	22.0554123366201	18.3159601927321	25.4186229270094	19.8240755799325	18.3522809111176
159	18.7663266000565	39.4493096982283	19.9926961114473	39.9451870782331	37.7199978413721	10.1308039502280	17.5767389307619	16.0976428806401	15.9141132042373	16.0483700231851	27.235734808165	24.1849174789268
160	3.96385864315959	4.87412363941612	13.5576500049216	29.731564690557	21.0640726370362	9.24743487570903	7.02706498743143	5.98069831694795	0	8.42246189094027	19.8382009246918	11.9532279788670
161	13.3745517181249	20.8547670808072	22.2538115711071	24.3945731524699	34.1956359368234	16.2034431444625	7.596795209675	11.2840262219213	12.2298813464026	16.0439479390512	16.6678162941081	17.6155786863453
162	15.1190825002296	22.6544326467478	25.8019068523131	18.7855892820122	30.226601850677	39.3356422335105	13.0386387891884	22.1012560048734	13.5692760254778	5.27901497343648	6.13139332598422	14.6216346252275
163	19.9741441160800	31.4051262553666	8.68579132239259	28.7308838539831	32.5722108513236	38.3433566127266	18.9996996208927	21.9754176890687	18.9645685621264	18.1230221656357	27.0310540617273	27.7972223649141
164	25.3203623664691	24.5483957291784	0	20.7917044596528	40.4712622017008	14.4329742929506	15.124426294076	12.4710819668452	15.5397687499282	14.5833152074144	20.3327507637586	17.4121626001162
165	11.9953712204333	27.6169906824963	24.8931903961869	34.4931703172977	24.8114576089160	32.3543996239291	9.16455877921594	19.6636035589616	13.6158272067684	9.13952394068005	23.4775026175427	10.8419140206359
166	16.6233137335522	17.0985206983949	0	29.2738167280340	27.6243780251531	28.2503394833592	8.33492412507585	13.9485260575516	8.48903745223793	15.9287816735629	16.7422896911503	15.1355083550105
167	23.936546775035	31.0370051724752	19.2535753775307	32.4402379503055	37.5850020751089	33.8615090424027	15.1295178461149	11.5174450897842	8.20588044425656	22.4287325833927	20.4751477671943	13.6574614810642
168	24.2883250607483	28.2002621461294	5.46014660991471	26.6186116935751	20.9885046348543	33.3736314740941	15.0416254232544	19.3156145004042	23.0449512553455	17.0356655733956	28.3723267343433	20.5505860468620
169	13.0261521708326	34.3713111897367	27.8397800056613	14.6134865352736	32.5886666570955	39.2591618962654	13.3687282830709	24.3203538622392	18.6618789048435	23.2514826362964	24.7004739270692	30.8261527433860
170	12.0233622089759	11.2319085717110	7.3825323720872	26.2176405753752	25.5071386049559	16.6082299472930	4.37472835749488	12.9350937298345	8.02599700370997	16.6012844049426	13.7094224305067	9.64008773124213
171	29.2772775407822	46.3746386560313	37.4675436003179	36.4299019431223	51.8497550387616	47.789346745075	20.851370391771	24.8274812027674	26.0350523130487	16.626471821005	31.0647301732013	28.8117234803655
172	27.678394978747	24.7318442021178	14.9952711000850	30.1449594624034	27.0259236937794	24.5474525861079	13.0972860658929	22.2013341864807	10.4047991247849	14.3691875011669	25.3855033297623	21.2246337287191
173	21.4418098346763	30.8260631548387	27.4810850180484	25.4168618127922	36.2004341284839	25.4563983555541	14.0064540099510	22.9081175594787	14.9738938062843	18.3437886671473	23.1609586680518	15.8946506752384
174	31.3578079579194	52.6795015389777	27.0290629121094	32.689986215852	50.7375402776661	35.2125514294670	25.3595310469917	28.6028009225737	23.2539444938698	23.8172945386969	36.2960412636632	16.0479205610734
175	12.2120301165128	3.83219933813298	3.59969891424021	17.9807759844651	18.5308247397013	27.9128224955646	7.27325909051618	4.96235235883971	10.0400843396082	3.24037615397131	14.3826720797055	9.11399881598836
176	30.9632195667211	21.5810655077615	26.8708989721876	38.7083750876035	23.9586210100525	46.3445306101324	13.1434489726424	17.4448256115711	21.2123464269930	15.6387236402791	21.44664745759	23.7463410003282
177	27.0923452646356	35.5116646135915	17.1038668716651	32.5641469582982	32.7597299419983	27.3795002325653	20.1223536951222	19.2746578881569	22.1061644095832	15.1112911574105	12.6239672035054	18.5593145888943
178	22.5547071585651	32.2591246113654	13.3411680845573	43.9883482363234	37.6572753332083	17.5797729095410	13.9468421046288	19.2690603183544	15.8659366728372	14.3053859535202	17.1336433645072	14.4877628161402
179	16.7055391667737	15.1430227221260	11.5127011513685	21.7453406790778	43.1769387445819	21.6346572656926	16.2729383835504	17.5728324211684	10.4905210427617	10.7019076641910	13.9091260588800	11.4716295361324
180	19.7606128470994	22.2994380873972	23.9592973664905	40.1638907069828	36.1271109529601	27.7644688548538	10.5077862726563	21.2117247331498	7.02514126994585	8.51606186550204	12.5270209050178	20.4640931222433
181	23.1747582114327	41.4486825781647	32.2643460286793	25.2885531497321	31.5029495193347	56.7553211669095	18.4339538689495	30.9096733173726	29.3388106998053	22.1414558530329	26.9406417421825	30.5346239455148
182	22.5684677679486	16.1751149762228	28.051323238659	14.758699702734	30.7881829846179	21.662767928199	10.0514730095611	19.6248700809215	13.7072170237037	22.6048176408273	32.6173145302805	20.6393157069513
183	32.2248940113573	34.6697110040875	8.0891922699586	32.3133196241437	39.8589844961958	43.5920328888071	21.6931347075197	19.5840583432724	10.5297020322580	15.8178844320293	15.9190366137271	13.5064389927284
184	11.8679398615236	25.8096362462984	15.2556200754906	24.1437971884069	35.7882349588673	32.8120545544064	17.3816583981142	14.3994944109428	15.9445990612946	11.2050077294072	18.5087308593813	6.90878908876268
185	10.9521098882327	4.50313660500235	3.12840259483138	12.3337956183987	34.4635286129574	11.2672633420133	9.6056574284259	15.3328158633662	1.87565116174149	13.5934581581110	19.990194044639	14.0570643069068
186	13.0141709153275	25.0388124485003	10.8107592778080	13.9938321508238	29.8310779229851	25.9762877309314	9.42342621315602	14.1551217531516	15.7301695664953	15.0810706863008	23.3033408522841	16.0609048294514
187	28.6977037479135	43.079891916639	33.5387974769942	29.9392124197089	34.9226379254684	38.4329743447791	9.0213304308013	32.7696176404675	20.4760051067304	17.9316185612669	34.6513845683173	21.9522793442883
188	9.2144300539057	26.9180995220785	11.4434479514213	22.7490982570203	35.2424280131333	21.5471869558715	10.4005700750907	12.2866033668314	8.48592480023539	10.5874453299051	8.68845427944015	19.6026181499222
189	15.2871916738596	13.1806545761579	5.19978849438651	13.0028682710357	15.9491253742993	19.0100764543893	8.43976046153147	13.5698264893090	9.6973538535663	3.78813763723379	6.11453564220339	4.95912141643516
190	19.0970715924165	16.8916998616085	14.6050673344910	29.3981611806271	31.3174407023133	9.72664496099584	10.4079785793064	20.6655355908982	10.0642734671355	19.5012295135804	30.5405191707571	22.7076039624706
191	25.2190848496161	26.8618606993988	24.6517230279867	34.7791589369509	39.2265395145441	32.1450188311483	7.3422776615209	24.943983907842	15.6271276101492	12.2704382568563	31.0808355472741	19.7595814680847
192	20.7079865591193	13.4711581898858	16.4303427944506	28.3900938282933	37.4879127859835	19.6349253804427	8.18647353303732	14.9639970617781	10.5987064994819	18.3111779896674	24.3647691200268	11.0499201518331
193	28.0943402979029	32.5750440636185	35.5490071390114	23.4499633015066	41.3538029994321	31.4991207407678	13.5609530402955	25.1456388658421	17.8672839002326	16.1410782878485	28.3557547380831	14.4921657435176
194	14.0433083472867	18.7262190167902	27.6556079170939	14.9931323549281	36.1674618154815	24.6843860568124	11.0598098083884	15.3318663281648	11.2050873080049	12.5064431922342	23.3492208045394	15.0168290370906
195	14.4758592195102	16.2874822542094	22.8934990908675	18.9830597553327	19.0038454216355	31.7672479406062	15.1068910829450	15.3250089051367	11.872646555123	12.0337585623560	27.1961088778509	9.27756146250114
196	16.9820241324543	30.3852969385552	30.1705025747986	25.4281748561901	34.8362940496178	27.9011016167285	12.6065030193438	19.9936776235850	16.5352357386452	13.8190341092985	14.9472636009736	25.9984687153519
197	17.8019528029617	31.9408863735563	31.4357924177969	27.7129582164057	29.9069079997573	32.8719679163866	18.0402065639563	15.9421770174464	18.6326590080226	16.4666561972965	27.1108156233722	28.6934649422382
198	27.4378432326581	36.9704075892975	32.0943042279277	27.6324492777383	42.4423049574313	46.7098367961766	17.4206167023468	20.5437350697076	26.9036104359916	17.4850451473198	30.7576631020477	29.7166553455374
199	17.953721381216	26.6957649480077	19.3201205565450	27.2301467887956	26.6758220815528	25.5019016679073	13.4287855505951	25.6166854978016	16.2170602454011	20.0448041297028	22.3479757005535	18.5891858309360
200	12.2097678636907	30.717758794673	18.6491861195262	32.6455805527313	44.9303314840705	17.7597742231679	16.7419936301586	10.6597513475230	11.9305615563240	16.6515059720635	15.9368946989551	16.7518754244693
