# Supplementary material for: Simulated data from a genotype-to-phenotype crop growth model for pepper
Source: Data Brief. 2021 May 11;36:107119. doi: 10.1016/j.dib.2021.107119 (PMC8165395; doi:10.1016/j.dib.2021.107119)
Supplement: Supplementary file 1 [file mmc1.zip › Full 100 GxE datasets/100 -- h2 = 0.5/1754646252 200 0.64 0.48 0.64 0.95 0.8 11 GxEyield.csv]

	NL1-15	NL1-20	NL1-25	NL5-15	NL5-20	NL5-25	SP1-15	SP1-20	SP1-25	SP5-15	SP5-20	SP5-25
1	34.4457200061972	49.0037199569423	36.4833123265821	38.1145802413259	65.5824020361312	46.1843734942497	21.4317294398224	26.1605371621834	13.2233316424674	14.5990251302514	27.9927196313997	15.0606849276661
2	20.8633722898923	30.5304910347031	15.7031011779589	27.1322449164509	52.1626759436344	29.1129764077519	13.3492275783726	27.2306612385085	29.9379384924286	16.1662281367060	16.0116421969390	17.7176807836076
3	13.9840744923873	15.6927912142005	19.8943160824117	27.305419942214	38.4011321715008	31.8608915166272	8.40365968584486	6.34909764826784	13.4555301894782	8.51993794143412	15.5639996269258	8.39104785976476
4	16.9081999542988	30.7793671362713	15.5577212319679	29.0678731875437	31.4344265466138	20.4925788295663	14.4871779564734	16.1822250766438	20.3837981236673	21.0764645615557	20.1013383752068	24.1907680941227
5	15.9363766372077	22.5057608400401	23.0533203757603	16.5036842871721	24.804070548909	21.6908760232341	13.7348910343564	12.4370893957731	19.7423751513920	15.7930229263080	17.4709097772888	11.4156395885605
6	6.69763835380596	13.1084530876651	18.8896652453679	20.9755705029974	21.7121390588787	28.1394751568582	10.0160635775052	0	13.0352831928207	8.61401246308168	12.1326656177129	13.5536129695871
7	18.3552471877683	18.432416666932	12.9576102456276	16.6582054554926	29.0537516470452	9.63577868118447	8.46294927106279	10.1353103019261	15.3263023287829	10.2903876411028	20.2755406498981	14.8069102114367
8	18.635744567363	31.2465518417643	7.60620629759361	29.0845244967352	35.2234626349966	23.5465979930684	18.3120850044502	22.9488508768670	4.65912577003473	22.6833719430955	25.7068683468071	11.9972790601628
9	13.1545018301316	28.0721546892478	21.2978065217405	19.1191698561810	21.2715117359530	25.9607703388629	13.8013656662349	6.88148325973695	18.2678073445719	7.55202911083485	21.5316198273523	12.4643494083186
10	25.2491082212818	53.6846197369936	38.9009468481164	44.0617749844786	58.279751605958	51.4534340970569	13.0895013815301	32.4551763566349	31.5099502990498	23.3096060094028	36.484147424939	27.9738788060032
11	36.8296221348068	58.2164512562697	34.8788629765672	57.752561589622	70.2954660514585	31.6972423613453	23.7745125933620	33.5368194592538	14.8127457256345	32.8089172495732	37.7594442920646	18.7309540596301
12	20.6274542008801	17.3433757216911	20.1899269714316	25.9705791301641	19.8273819070543	41.3351817075136	14.5559653165050	13.2378151292862	13.4831249576805	13.3408596768861	15.9585820991893	14.1199162231326
13	24.4015856628232	47.6841080357769	28.5918150825514	24.8655707831695	25.7895006567874	46.5035000830525	14.9573858484997	21.29827599818	24.7085182820858	15.3328671924705	19.8189710544754	21.7744615383263
14	15.1824310098804	29.7949875914325	27.1221069028300	27.2353514318248	33.7483341029438	38.9521631830651	12.2763580254202	20.4124315719287	23.5087742199161	18.1205373954230	23.6361569335574	28.4117382586277
15	13.3694345079031	14.3504445641161	13.8812621861672	4.5879735068595	14.4052107578777	20.5673098064729	7.68064645560821	16.5581578796885	14.4065003818881	20.0829951131181	11.8109951385853	14.0030555860459
16	22.0785034275842	35.4713766430109	36.2450260296895	22.2683029705795	44.0174035619359	41.7417752144317	17.4604806774292	20.1934377383144	29.9601603809117	12.7011148804034	21.5299783013414	16.1195001774423
17	18.1713804311865	22.7796275962599	23.060555469519	26.2952837601676	43.5998889794143	34.1298302967276	6.7963834600668	16.8614975410049	12.7605442327027	14.9070981508279	20.0777402083218	17.9338920325828
18	22.2440249260008	21.2112007965601	20.0896691461301	28.9248079772503	50.9943814463455	32.2688799104965	15.4232928586195	16.59907400561	19.8533415054483	15.9059750671244	30.2783877824677	24.7926179329342
19	16.73930323172	23.0046382290548	28.5994012011129	21.8984052403516	38.4568563703700	30.2848097216341	9.84647701321191	12.7578066139304	20.4575244410325	10.6509880509475	14.0464382272117	18.282945317894
20	31.1609261784475	32.6850004353237	32.0590805676449	22.5915262302403	53.2390605949454	45.5772803831947	11.4017676552475	18.1890562194247	33.4904741614539	20.4105742540432	27.6394630183062	26.0823411131952
21	23.8263410499896	32.6244231104557	17.0339297287995	31.4522694921911	41.6063343053648	31.3218346737985	11.2232235065879	16.8584199743621	8.27317147575385	16.6715680092851	23.6211984793726	14.3166985827801
22	38.6891709754168	50.4234525959514	41.9081396406356	30.6247871265509	53.0132552246568	46.8148703373915	28.1876645874013	27.1179245628385	30.0510832038414	18.7424822633891	32.509119668618	26.7111320441961
23	21.1574125145818	28.9094567841370	28.3984183479615	37.2301695900477	48.8930055587199	23.9619016950417	13.6162872603773	19.3235165785216	14.9869568966433	23.9766336952536	17.1134877822727	11.6224913770788
24	13.2033264704555	8.41933314626458	15.7726888052098	23.1528140303796	34.0985846083184	22.4237755340279	6.65137416602883	9.2966390093479	14.8580422884955	17.8569912904418	17.7584421635836	12.5207908282466
25	26.4148077292298	32.7273371244434	28.3251859004509	21.6175866651539	33.6613245014999	20.4182470485696	4.88729074334293	26.5164217508444	10.9857827284937	15.2554905242174	22.2720775573409	12.8537994360921
26	9.38045329921799	18.3945504696532	18.7853086287167	18.9016948146035	34.8645218208152	36.0568672460543	13.1317868397612	9.51122554716514	10.7495258485824	11.1399907821595	21.5134990419964	13.6864327614392
27	33.6568704480066	33.9917564587185	18.7174928713535	23.7150377818607	31.5290969877248	33.4014455842652	18.6950717649549	18.1813829556073	9.2828834859484	14.8463509896353	37.7629859398437	21.1473552702733
28	28.1252711844886	20.6262484569	19.3633331919938	17.4529231755765	45.8975425443285	22.0157219127919	14.2512643632308	13.8460223846559	20.9394339259256	10.0491467964457	12.2799253946325	5.50216502768763
29	19.338224600763	11.8907576569483	17.9982329612598	28.4913667917126	28.8031159522932	18.5821366736041	12.6921792513854	16.6901256364982	8.88112044641983	18.1540894765151	18.1642564428448	13.4058831725463
30	21.832403351285	17.9082401727297	31.0102464532464	30.1242933380048	24.0516637071284	26.0021557087909	8.2440421053439	20.7210813564973	20.111089759921	14.1419513561622	28.3985551034738	18.8046434367154
31	19.1710335819404	23.3556403031396	22.0035616223028	23.6513470937649	25.2572929284915	13.9492266015234	14.6111339043006	21.2202600586845	17.5408125374165	15.0041442024594	10.7560271852981	8.47253462377455
32	15.6201307297679	32.8094083651454	11.4241285198480	18.3295369076028	29.0186547364205	34.3724272033348	20.7846918743390	15.0285687345094	15.9653777318817	18.0995084635511	29.0703608692152	20.8870931782800
33	22.5474623491103	29.2743589649763	17.2327706124103	33.8367332055038	29.0824957963017	14.9780237749929	13.7363236373154	15.6246401248595	14.4711493010549	21.7189203798549	18.9447196550325	17.9753670620094
34	20.4144459579497	20.1643865482284	8.06750058539698	29.4312680915534	36.8996356242563	24.6741527407587	12.5926678659644	16.2181145885022	9.03682937046047	16.1038376782449	14.1339785266104	13.2975193901435
35	18.4803370627637	19.4554788519993	19.8565791311362	16.6605171077552	24.3866675808594	27.6425210339456	16.1391135248653	16.2929771157269	10.4915856127757	16.3744829253611	11.1476109714607	12.0268000800485
36	13.0639584648555	18.9489346440235	23.2825775364277	11.8302920893797	39.1927169574081	32.3397276255188	11.5263661636753	23.0706639842818	13.7873015105885	24.196527024267	20.8017094344992	16.9175435225828
37	27.9305047073624	38.4812841015093	30.7002523733812	48.4577757349039	42.5774398291457	32.7289638632955	23.5276298290231	25.5500159282498	13.9822526446201	22.2277958494524	21.9360829193811	26.2515643943689
38	22.308107564256	30.8834178565438	32.1075568224505	27.6791789351295	38.8444490350466	30.4286390460782	14.5622649380632	22.9837059148643	18.0829823148853	21.1450790931441	24.445880533481	23.6081633855111
39	21.4682489474811	25.7275154835812	20.8476612980553	37.1556323126452	48.6742253965903	29.5789270931089	13.2554695420541	19.1928010036221	21.0041145396234	17.4647278941308	19.9697553719178	24.2866531886021
40	24.1933007551666	28.3474775524768	28.0444840293567	30.7054170332953	34.5051029562044	22.1541901156366	14.798543664409	13.3052475104646	18.8333040167529	17.8278151059406	19.8324520087964	22.1049538192068
41	10.5920172900104	20.8905108095671	15.4652200430123	21.5818634373614	15.0631519021745	22.4080064235711	11.5302307975044	14.8400794945394	1.86261247514612	12.9277975563849	21.4530082043831	15.3598300483374
42	25.5049120767339	21.0402256007405	23.4113872751827	17.9596933737352	47.1880163808199	42.8224559779113	14.0760852451661	22.2875503915254	18.0926916118815	15.7506384797299	31.9786792429059	25.5699724714497
43	13.0309251362645	23.3857777538885	13.3269659161744	28.1435160786176	28.3912219463872	32.3907192834462	18.4966312087230	21.5288920852992	10.1341046213366	11.9983626780419	26.9571005568173	16.5434581692213
44	8.89598549392246	13.7237577760766	26.2863418353862	19.6926043074356	19.3859012167917	26.0253066857720	12.4766294351669	9.20493323225869	20.0838915433837	16.1159787578766	16.1244570081476	14.7561123806790
45	27.2377709756696	37.5897444187824	32.1210650547033	40.6190135328589	54.8031232863169	25.420115475454	21.3713996285167	30.6191979880702	19.9382526056335	19.3782633318037	34.1218430803286	21.4317741412857
46	27.4096241176508	24.3095875860480	13.4536376704755	22.467116536328	52.2081558006657	37.0973356522475	12.6155277698824	16.9455720176533	13.695204764109	20.8767250914667	12.8620774194291	14.0265429709108
47	29.6883459485868	39.1192059791631	31.1259197917281	36.6519276484948	32.4833776898142	38.3665990485692	17.678717488368	29.019621854689	19.6070239744027	16.7341048422785	41.0920402897012	23.8830345275904
48	28.3997694940284	34.4182420018259	28.9607756968423	36.1918673046208	35.926214541704	21.8934557590643	19.5363865468741	23.6016679408489	25.2478101207126	17.1092608873154	26.0605562054764	20.1630329994821
49	20.1742792857067	26.6590183309362	12.2364383116958	20.0896940377569	40.0495219311531	15.6599550658092	12.2552918285746	25.0470586310803	19.8899124817889	16.5856390103551	28.9163662169387	23.5018199447451
50	14.9852819837151	8.28491696446295	9.03277874292268	25.2271406668493	33.4538422341500	18.2823143092499	12.7951107435780	7.17125441352807	8.02144936619185	11.3293856415769	17.2241528834405	11.8585373597227
51	17.2398226642580	38.0808302238943	28.8315290493772	36.2925445759072	58.8795524122476	30.1615072447464	18.4120421278051	24.7472497620026	27.9578613737421	23.3536386165634	22.1443742783380	27.6355733848807
52	15.0118320736341	10.8432303632451	8.71621503284012	22.3068371999327	22.8281174300194	16.5355151125757	11.4147749129514	11.9411871329074	6.14263983225175	10.0757592594346	13.6554985140358	18.0932659302198
53	20.8583513485220	34.5626896115273	19.4500769122658	42.7383568921687	31.9344133707758	30.5683479686774	17.3165222253889	17.0154214719442	16.6020624643540	13.5372911600776	22.5113845020274	27.2702255411586
54	25.0037371060188	33.6293305712532	30.9424760206072	23.1991318513715	31.7401990921388	26.0907511005885	15.9434028396671	16.6582480521951	16.7896659240476	18.3970486075168	18.2761016496832	26.99016901503
55	24.9176934182542	20.1609659727385	24.8752159544453	38.7696490571432	33.6831550220978	39.0322591714239	16.3399956852314	24.008920950579	20.8873502150867	17.3675720060857	16.5509284190596	14.7988102352864
56	16.9062813791492	27.5864731389638	25.6418889117364	28.6854362420160	25.651117428971	33.2407933029199	16.8113288894951	19.8572020385451	20.2998532616647	15.7522087188850	18.7089136214698	13.0611747063810
57	23.2367995302450	45.3926860979888	28.5441228653457	38.0422608211097	37.0731262012028	28.7557752595399	14.8384740059278	19.6592358880965	13.9723427540007	26.8302824155438	22.54637811246	15.9861009563601
58	24.5616296792024	21.5064471769362	34.6501692230737	29.5564236999662	36.5919838826811	33.0747624262518	7.56078996657138	14.8856750901756	18.4460641717702	17.9322805105173	17.9787448284779	27.2102491077277
59	25.0013242149694	41.5752183390217	27.9908554201747	39.8279927593860	57.8965064723241	27.0697462933489	18.1176095124088	28.4689329614902	26.9304883594498	18.0592156491783	31.2624038622807	22.1401791035346
60	18.9402765215532	18.4818508458362	12.1295302472288	30.1546679899061	22.1917798511887	12.6842291865406	12.6992793625821	9.67727712775492	15.8015258970417	11.7676238678382	21.2909627492485	16.7911398487321
61	12.6030423009966	8.79092564504546	14.0357594360911	18.6582179209610	16.3605536612759	10.2685983035718	6.9491256162311	8.5980797280956	6.31578976756015	6.38940785071844	12.4810338530099	2.68118503654658
62	21.3450573623167	15.6477451782116	14.0342505590143	25.9124735796115	22.6710954623294	12.4458510363838	16.4911820014598	17.5089952987243	9.48230259173494	20.8961024523262	17.4697051783176	18.7115250489155
63	21.8599701671965	27.3044663798948	22.8190014684625	24.7505096972501	32.7671919212559	20.7754464021434	17.4888998736921	17.8399065160667	10.8024288737169	15.5063155453905	15.6671996249603	11.72555867299
64	19.5280357703014	18.3058834773530	11.6478213914118	25.1399763360801	30.7800277881213	19.9945045790934	13.2917752575377	15.7597726447165	9.85736212136808	14.7410374378946	19.8690056879489	1.47904934965114
65	23.093399040609	14.6436787447354	26.1523627839235	27.4374741433372	31.0556256137299	1.99642512392372	16.2395107626996	26.6552568675513	20.2662981207401	17.0151486971492	11.8203787082521	15.4876695645479
66	33.9307096853207	40.8337000114422	26.6950674190594	42.0295162112197	48.2350135359096	38.7819075682138	23.8674023325	32.9373089016646	19.2190510830680	26.4086280194733	34.5091273637661	29.0503757581957
67	11.5831587874174	20.8607099263732	11.6020153403345	18.7118215943350	30.70809255307	24.9659558157567	14.0464905073650	14.3802887469827	13.2697062750425	15.4416952319378	19.0493174943372	19.8260927908203
68	16.4541771471159	33.142887561043	26.4362546003617	30.2837627412154	44.4413389960895	14.9620651382979	17.7909046404076	22.1477125196138	13.1187818852868	21.6609918575981	22.8601852637613	12.4300976611666
69	21.1888089894664	36.3217391027878	19.8775884010655	32.9100002630507	25.4186040850923	27.7809368082851	14.2772384979135	23.8537289251929	18.4168502497389	23.2548797034586	22.1570726230980	17.3578371894574
70	23.5902214008100	19.3134471165141	17.7981035394615	25.5326755324839	26.1467087078673	24.0776107005813	15.7887263009108	10.9231974911953	5.48566828078336	13.8138702913254	27.0425478393130	13.4221985562559
71	11.5678192689618	12.2130399872107	14.8252967954031	16.7252871071348	23.6659029741698	18.2101707723128	16.6439750793186	21.1636716969195	1.18926983319723	15.7465525628802	17.4133261374092	6.6172158183319
72	13.2332597728558	19.1586104256451	18.7469682782036	22.9348187080862	32.2997694101659	17.5459292323754	13.1873288289135	27.0361507957699	13.9247853954703	18.7430768568040	11.9080806039226	15.7867925090368
73	15.8220732199385	30.7021523752011	20.150380635844	31.9280346250768	37.5757860451175	25.5045524148170	12.0582941253276	20.1788654070213	9.4009056853249	13.79588462964	28.3312296827597	16.5573373284025
74	10.6419516852254	9.38267143782147	7.63780743924253	17.5115308611769	29.7556610729629	11.8086770429317	14.0808809747811	17.3553818850785	13.9886387272114	11.8840094122087	23.0275270228090	12.3569326593807
75	15.5258201265721	32.8378559078016	35.6276364203773	32.5700895729147	47.4006011425585	30.1406344213329	12.1996993410710	17.3984043468643	16.8275347600625	14.6206823006194	25.8886483183881	23.0385780206296
76	15.6070463048785	15.5422465997808	4.49600005028069	29.6050982196554	21.8882440404428	6.51174453059451	11.8207745248121	15.1497752600832	13.7890974010548	13.0610163633772	14.9326034180043	10.8324091088249
77	21.8665070550889	35.6842372451295	28.2323935846688	29.6267609377014	56.7446400842962	28.4045775454613	17.913702513631	27.5641299885157	15.8778335626083	15.9297533723215	25.5408747832603	18.2292279703288
78	9.42821637740681	28.6869848116976	14.4663995181459	18.186782101407	12.7507464571623	18.3972459551213	19.7513987858540	19.5322079521624	19.4896843685982	12.5368895309169	17.5007654201079	17.6799568956531
79	22.8995388191308	32.2773222673401	16.9843032456009	32.8910182228234	24.2315493754744	36.162520376601	14.6195853207405	20.7434698579171	17.7146673136472	18.8518907927234	26.3007861516295	20.2566201290077
80	31.8243040974121	31.9630723971475	22.2823715378802	26.7250501764120	34.1421614873916	31.3482018815365	17.9420847711309	19.3146280719206	18.0379213667353	16.3400192219273	15.9910320249979	18.9308371431752
81	14.4878149026336	13.4637412801264	25.1933643384424	29.5678034621310	34.2408288794811	22.546236999488	10.5373723325394	12.6268545476720	11.1483603872040	11.2468312377079	26.3543316307623	10.4070152167461
82	15.9066594827611	31.7812422824461	16.2416959638321	28.1042672328439	41.8937733281539	12.8685145813595	15.3607312835306	19.2611664365771	11.9406984764786	22.2046139196692	36.1209934271988	16.2328403220185
83	16.7109105571758	49.9985456666654	38.3185864008221	33.6914552595609	48.7603644605515	45.3080262510921	20.8115471398756	20.6033936101537	25.5103807056355	20.4309390607005	25.0276409420459	28.4259823653156
84	21.3636301019813	23.5043978824205	19.1772317270081	26.1031531199763	40.4430225971566	20.8333971071012	11.3180740907663	11.6979664386549	17.0520661440780	16.8563137971760	13.9383741346161	15.1696111831568
85	23.7631513730288	38.2182953003068	36.8374438351442	30.8556062503167	46.7187725382073	27.5185506895771	24.4285919578574	30.2276611959133	18.2427483132376	19.2224492699514	33.0672848590877	27.7349500433006
86	10.3646954110160	20.0966650218446	22.6875855903011	32.3803754216782	35.8822029075627	40.9252555243452	12.8958745665604	16.2236747602891	17.2297934209294	18.1349019696006	25.3927043174687	21.3758114566229
87	31.275998155296	27.5765619246652	4.280933396861	19.8812631800596	18.1234384658087	19.4001851948169	15.7483082069267	19.6461239990037	9.37801724650822	16.4851081283114	15.0289109769700	12.6785723824271
88	12.3580744134107	27.3341621828165	25.900100719004	22.1136412121191	26.0406832732166	28.0287489485749	6.60364798562089	13.8332649882692	21.3821700949273	14.8012361768890	20.6060306243743	19.7893142801230
89	12.1582390672835	21.5623024106095	21.1857956422106	17.8916419312019	28.3571486989231	31.2459141276151	14.4066799713491	21.9013448834798	21.4288148736657	13.2708599201520	15.8154064584622	12.2703921163879
90	17.4770756387157	31.8061903605159	14.8040547428147	24.2619373924790	45.1177971326315	26.8917294724554	8.80539736268371	21.1149400549815	21.3688194020922	18.2607318429197	17.4533280500016	24.4553831718687
91	27.8119230439081	33.8297049576941	22.8367241115496	23.2407641741067	42.7721511268693	21.2597070106604	8.81339457517385	20.8708288940425	17.7733454620849	21.1789004206300	36.2216380440198	25.4811402014767
92	15.8476840061665	31.0385216622065	19.5237564439050	22.9689377935388	36.1782657440382	41.0721364009533	12.5858247596107	15.6222024722485	10.1028487982779	18.0796479379607	23.9688219845487	20.4525828611356
93	18.8122172980424	43.3617173457616	22.1064802190894	30.9898464321568	38.0773976945876	28.6588017087715	22.3474833887838	18.5026748986722	15.0266540962520	22.3148595092876	29.6060383665663	12.8157935888216
94	8.98403710423241	18.3793647737362	16.0120920984505	21.9038332200295	21.2407183778365	31.9647610827608	6.96948188847062	13.2511047647275	20.6365027547529	22.4607839792086	22.0865993204443	11.4097380335161
95	24.1325333703277	23.0910227435723	19.2368417678083	24.4392913252151	42.6439545439274	25.5164863803930	14.2045975867538	13.6386891610925	7.31378417501525	10.8024831775165	24.8855290444413	15.2737828707280
96	15.8135812652037	26.7750690797057	23.0765260485061	24.4779910977514	47.4967821526134	34.8771930494030	10.7345329210951	25.775289026736	15.0978626310555	15.3477560245006	18.6002974573653	21.9313223120398
97	10.0842203675009	24.1735233761336	15.8834456496868	11.8666508785445	28.9428204135547	17.0610704591103	11.8104701151117	10.2098463328071	13.7130083210842	16.3462224104910	20.2311565848540	22.257835917835
98	8.70078580845927	5.13480056303649	19.6012446993577	5.96081905429626	14.7254209704926	16.3800172102250	6.58746849017636	6.15948152204517	14.8985606499448	1.94690885327938	20.1928721290241	12.1439965618065
99	5.85955548599388	15.7504772417163	25.6192824940820	9.31341786854568	30.2764930052998	25.4953198922341	8.95836523735829	6.61764511028333	12.5381391069064	12.6814706988085	18.4021852663057	13.8226301055001
100	31.6810397240859	19.0239450719836	23.5955544115466	21.7662661849286	35.8855669643433	22.0910068661992	15.0182396541005	20.4268389277735	16.8372203625518	14.0661775870338	24.5492942145291	18.8571908443178
101	7.47909415030237	12.2358301597544	21.7693247267369	15.9828902709034	31.5944468014615	23.9711937662397	5.00370732318494	9.8743033463132	15.6314612903255	13.2220164498968	13.5531277059024	9.29391441325532
102	30.9137625803014	34.4545648015456	17.9277491161219	33.8479812373653	47.6016436179625	32.4748505212529	21.4940053867587	21.9498960546467	14.7797433533681	23.8105881168542	26.8017607511046	12.7813581387795
103	16.5188170929430	29.9243582511197	29.1715509610411	27.8004196735199	38.9859813173796	35.767546586403	11.6135193969149	24.7638155690301	18.2605508705075	18.0170436907836	21.3929602212758	20.4914822729992
104	25.7901128463256	25.3673938865282	15.2191239399377	30.5351528028369	26.1247958377568	29.1808138313473	11.5500856816937	20.9440897350497	9.06096142278269	18.3346795312788	25.9980672287426	5.47141865232443
105	25.3593521893119	30.0137722681084	31.2112705384065	40.4683249845709	59.3810034110373	36.6914234644657	20.1324938985523	19.9787294443928	13.686531314847	15.4628892949615	33.0306689792624	31.2219922214368
106	15.3416033108931	37.9609475102613	30.1394716885659	19.8243282380849	47.4598498515183	45.3193005137152	20.4281516194441	23.7441670545273	25.2453468699046	22.8482756992246	27.10587603004	24.8719525832202
107	15.9326068404318	34.9333878317136	9.8275204662525	27.9441876073296	27.6518791457169	35.2421977285214	16.1899438605213	20.5243015048045	15.8189884728343	16.5950499984511	21.1321719466148	20.3025990529674
108	8.91471999954033	14.2887677564482	15.6008796330457	16.6571890377684	25.2014746634375	8.08539049110109	11.1600238811216	13.3217948632656	0	13.3511552404352	21.1722411436207	10.2489003797997
109	34.3509065496316	53.5522988631158	46.0000155477628	40.9623989925144	59.6717319913983	55.6148594641984	23.4808758672647	28.7233128488784	36.7153542688019	23.5658643607773	39.801602912728	30.3821360960755
110	16.467814134697	16.7465837200316	6.04245877225339	15.2430706198298	25.5671665402766	24.9442201341594	10.4063335112599	12.7690066420339	7.13790890658352	12.9438777707663	26.3765988344333	12.3767462276328
111	18.1019722292324	27.2543751400169	17.894573934059	29.4461184649878	36.9955098961908	30.4740051705209	17.5737819737233	25.9404651744825	17.6442328956169	19.8727670659465	20.2731564441421	15.5756374098587
112	23.1864738962117	29.7683734857213	15.8530928277758	17.5444776269694	28.0163106900557	25.4339014260405	10.7369496618871	14.8348156849562	19.0220813710452	12.8767087649023	17.9535674664031	15.1866577817732
113	26.8402786891543	29.0656161820660	28.3534697686256	15.8012335518102	15.9589334747568	28.1466434747045	11.3264769321923	22.1436615090460	11.5599355194761	19.9732617681606	18.7200463647743	25.8676175046128
114	24.1887638080253	26.3944529300604	11.4128055359981	27.8733353848187	29.7128002700915	21.6444967498125	7.6358720477549	15.2870807535163	1.79413767011060	11.2470920453766	12.8145909044598	6.85198777179774
115	12.6315791418256	15.7328346243637	10.0471762878897	19.9406517566329	32.8456905030985	16.234769399858	12.2400067505830	20.3829141981654	8.15683413065779	7.31052563540751	15.1519933940948	10.0011922520716
116	11.5625527218276	34.0326267954332	21.8723325889419	25.9164736840846	43.0068014248973	29.9105062250308	13.4088868066596	11.1029153927278	27.6442150398407	12.9100903436789	16.0902611319020	29.9198402199269
117	20.1405150048487	28.3159134103018	27.7146699209469	32.5361418642124	40.706517111344	28.6188631892749	18.8338246898350	19.0402590387062	16.9642962867748	16.6756181143558	22.8832414356466	15.5284235247263
118	9.26209597393741	8.91146241328555	7.33627527956256	19.9884230123645	27.3777805896633	17.183176168037	6.8267565274382	8.4434468737763	10.1453727843321	13.6064553041644	13.4274342310621	10.1434112111719
119	27.372425250666	28.0826320287619	31.4294553889195	32.7532102786906	44.9582674098589	46.8018699288639	12.9320327086090	23.59666852423	21.8435330383051	18.1270389911774	27.5362673733742	13.1599208591182
120	12.7704241872496	27.6883495157778	13.8517763013549	13.4345360311599	25.8458375571282	24.8504503119339	11.1506790975788	10.5938804975467	20.8329583661182	16.2522098691417	23.6925144804543	11.2994246529431
121	33.0804084419105	35.1825479313992	31.9826042672531	37.5041795198904	47.6296934561791	48.7501436991513	20.2398489752206	26.1414205364339	16.86254874627	14.4953840912374	31.0783554852209	25.9314215289153
122	15.6604905818308	53.5237999094346	32.40994166755	15.6103080117088	42.2280154280051	55.2352398344366	15.4283922289697	33.9577054523263	32.8803749941468	25.4135246807995	28.4892972892027	26.6727841871633
123	10.6247202606891	17.5232849900361	12.3874911179802	29.0697264387779	34.0072858845534	25.9454769079712	7.08600198065922	4.90237485968437	5.90058654430779	11.1877162367441	14.3028658071571	13.0596569034573
124	24.0166573064110	35.5573505743171	29.9185160772468	28.8796131521252	32.1962081664426	29.7243342728967	7.0460662981306	13.0458455131936	14.8077670450422	18.5192318838054	22.1037597691923	12.7036926792534
125	18.791299056537	30.5356255950977	19.5127128801998	26.1540753191386	20.6070290874289	19.8326978894502	8.35639603984803	15.2999998089383	18.4502957887112	15.4406019401479	20.1132593849118	11.1785561329215
126	14.0393044176773	33.2366372501396	23.8949819693059	7.76183517728937	28.6351488545233	29.7717744115508	10.7002010825153	16.5269546572026	10.0690203346254	8.12276553942647	15.3634928175152	15.2382191596506
127	18.8449380521263	21.9696747150975	14.7753381922927	31.5595912283966	28.8539337811101	8.01369512178807	8.73989290122966	12.2915118305712	13.0046808747208	13.6795833665250	18.5374747523230	17.4018754192706
128	22.3114537526201	22.3615646723302	23.2820924773545	28.8979143867417	21.1005537745586	26.2501066942192	15.6530471953892	14.290866836806	15.0804892469368	26.7746334281609	27.7167274866729	21.5854386093112
129	21.6359431728089	37.60601932731	18.0931821566345	23.1797898394430	31.0203113825325	17.2336310448254	14.5416718714285	17.5223720935718	9.86571815161458	21.9893402847697	24.8008002447057	20.3827236607734
130	12.9086774517837	27.6667011148819	8.18284861529452	28.2225841049306	39.5186429553806	13.3789545249799	13.4078130514036	13.1970119136464	15.0788708056892	25.519994852366	21.0606958607195	20.8657638661878
131	11.3504385456883	23.9574263585338	16.2006652834242	20.1314493752710	21.8916828651433	28.4115973345397	10.8728556008411	16.3559255821003	6.75743381513147	8.85680792873858	18.9092977260595	14.0854562612124
132	25.4081519310571	32.1096252403686	31.8385622419860	41.6435941713168	39.2311872081607	24.7076897991133	18.4500332830759	26.4387648125339	13.3761334266134	16.7122742985239	20.1511697441259	23.0977655676346
133	13.8017987162059	15.3527709502103	23.535417370851	25.8562072989093	24.6297842327711	28.2326062825481	11.9591432461489	7.78186569278002	16.5558109930015	11.8026418181841	16.3982225403741	11.8534224917959
134	19.9202264724888	21.9548957389106	19.7576316531313	26.1856960830536	41.6898553530951	28.3362702766971	8.51497295772887	14.5310237786503	15.2403415035299	17.4208753662962	22.7405923440542	18.4709665967228
135	30.3951204440589	36.7841375779474	27.7175722375549	21.5155726350095	57.822607628361	30.9792195214075	12.4625928088266	21.2001487022294	23.5224660822094	14.3455688191217	29.9423752052447	34.869556462621
136	22.4815115599054	30.6755126753756	35.4952532400971	14.8699894891816	48.6144483346881	32.5608822122069	10.9908086495938	18.5649365927437	17.6936819746898	22.7500258721514	21.2556199888053	21.8777976144084
137	20.8806366316883	16.2421356576168	20.4928610453022	13.1829594824746	19.7603166719740	13.4121251447024	9.49831153372638	16.8632832946963	9.80482196681887	9.21640458617676	11.7436665766966	8.32764967264706
138	20.544748885396	37.6362233976815	20.2185552247135	27.5353842935064	25.8809167975326	0.877504429717334	12.2007505666673	17.8878440896183	13.8048504037642	15.3770185616384	14.5613864359761	0.130512751320021
139	20.553783753173	31.8267566723578	19.5396233782509	19.3289386517730	49.6549054386371	33.5542567407235	16.4288617567788	20.5766697671894	19.6773248068245	21.9394068272878	26.0064144444949	11.4477704226485
140	3.55123973237346	0	12.2967499520420	19.8506795388597	10.0359009521885	14.5143903801684	3.34190028139582	15.9611713883870	3.33479630699394	6.04235775560342	6.49847483075626	6.68457993946169
141	32.2448644340911	48.9830669443570	34.8907619642524	46.9151935009376	51.7494818178086	30.3382949819617	26.7576130245329	24.4342836572511	24.9016120433166	20.9229938670561	25.3552884725148	25.5355972027034
142	10.4160152406663	24.2278686686193	15.3548786921000	24.1289184712944	36.0394660988157	16.6539430952073	13.4329530344488	16.9899670039922	10.7206050034086	16.661225328776	17.6380027617087	23.5512803003257
143	25.4710051891393	29.4067628595097	25.3588887144928	23.5924607160422	32.9502466282265	21.7860487226077	12.3671951913671	24.8763467880517	15.4826654837746	8.60934401590762	17.7890443159816	26.3315951393896
144	3.47372030240446	4.9596361471543	12.5199765241741	4.71111770972402	16.7285882551001	9.36893205641119	5.5625190795237	17.7655177664196	12.8211447533304	8.45997193891483	9.2265375998789	10.1962421157421
145	20.9400592152309	27.418360401559	23.0243126626669	19.1018222979992	49.0683101757219	27.4792287517223	16.8277976183420	14.2496220167381	17.6804646063743	19.9332861772271	17.6947804819600	16.3389655362647
146	25.4582130361008	34.9332559881418	18.7323685118547	36.2098523835074	39.7171398753103	22.3611183182603	9.3236493898328	15.7183736285396	16.8175695392804	20.6376372115269	26.6943728946031	23.0933463520756
147	25.3839543806005	32.0518009301133	17.8293079199686	32.9317848001399	47.4109609834336	28.0833790283018	20.0645475434277	14.0057973518823	12.5375493691127	20.4870691771038	30.2758663005079	15.0264011146090
148	14.4477880226901	6.78474069085729	15.5630918752948	16.3431794520691	44.087085710811	15.8873743720372	4.31189341158344	20.8608401733183	14.1105245959211	12.7984910235425	15.9257777952270	23.250655727992
149	7.94025518579481	10.5165642381123	20.1129095695048	19.4321522299511	14.7694441362159	3.16506878607021	12.1501758285010	19.6793207127979	11.5932779986458	13.0943988993883	15.9112530549474	7.6540530597209
150	16.8294695075113	7.6367468196449	18.1836280671000	26.9430754929174	32.0592698539018	26.3811902569275	13.4583712412931	12.7603145488897	13.8185187910244	10.0668664771207	16.4025319863018	18.6017808891652
151	25.3716843068417	18.3076058322165	20.3948087589996	18.4239372710942	23.5277733007613	26.5571699253440	15.9848308355149	20.0595490317965	16.5961952480032	14.3969020841790	18.7326784620962	5.77216175248038
152	11.3106151623407	9.9540851032447	10.1427673816045	16.2697367350793	14.2254579287288	20.6275947496386	10.1598312548465	12.8106280319684	10.1528700595114	10.9117592285191	22.2446535834100	10.8708675923708
153	10.5773915267524	17.7218134590651	36.596940031167	14.5641826526322	33.0691709236715	30.3824523831800	3.72045876408196	9.44157895152767	16.7160873192683	15.9619205631666	25.4985462093804	6.79831479536196
154	9.46826589158056	20.8739319745927	19.1267970312876	19.7883243455209	25.5591229208783	29.2139088599762	10.1213442151448	11.8872515457085	15.9988877581347	18.5364702280656	22.0189450012588	25.4156782541359
155	25.7812598311969	40.4001257330102	30.7766705933822	23.7811098095938	50.5170361829351	35.2759492567832	15.3814086593951	17.7992412215978	18.8122809552115	6.88063320873798	33.8283997129564	19.8224042765861
156	11.8171016549113	9.4698700321539	7.69731844050073	15.0937840249761	20.8772733436365	17.8513234711005	10.3948658050799	9.11523059864609	10.987676339153	17.6468179789279	11.9646146094601	8.60909106968582
157	14.7848920644697	13.6610604909881	17.8135565832160	21.3677159558876	23.7608019216802	31.2153863325685	10.9488894600678	13.5734439745675	12.6072565817734	13.6025976942099	15.4399871133121	8.80662806750044
158	26.2223597461319	34.2145915425966	17.4820735595279	28.9261774738424	33.9637140319419	42.0761149215486	20.0027964184811	21.8415756084282	12.2031123930169	17.9884555006702	26.6734012374756	14.6201663029014
159	21.5084848229579	41.8319661752244	22.6428784258444	27.4011551349681	51.9089486129184	34.0086826641409	11.8281478530430	25.7940075911330	19.6435341235728	16.9327764398447	22.1470068273784	21.6142966417471
160	26.9883271433911	31.7253110887322	36.4134331911906	29.6083355042579	31.7008145360080	23.5785610170126	22.5285861786391	27.4937553479894	16.2074167744626	9.8193169342097	20.8038690445079	14.6306466840918
161	26.8791990350351	30.61980296361	20.4088240206078	29.7731151177564	47.0740120477378	22.9055133972348	12.7317352057404	14.4724647844590	16.1628771310526	23.4903061541462	21.0107354649864	13.0785660098524
162	29.2175813915395	31.8176742540798	24.6834722963861	40.6788753500716	41.5194466188993	36.9883279357563	17.9410951546372	25.1423006599812	20.6213948722958	18.4014379381555	29.8943828540006	21.8536350401246
163	25.7984814196452	35.9224162130246	26.5569061110444	25.6434807334275	44.2113084625877	35.1696182274728	15.5245595913182	26.2232980548602	15.1918684558957	16.9182109958799	23.2596897722588	18.4652086593669
164	16.6040830453865	24.4645040384483	21.8202959517493	20.29539174394	29.0062526730303	38.2390062135319	10.6475354565103	23.6140002081933	12.9183755006145	18.1871689213108	14.84736336324	13.8136598184769
165	10.8173743628743	31.3948020394352	17.8030704552703	29.9645468221924	35.3839991972471	16.0237078271128	15.1018751218719	21.6011868670985	14.6822449694828	17.3975568072943	20.3204568807208	12.7470904815003
166	13.5169703099767	33.8837770906867	38.2461088898763	38.2562611773192	39.4918851620315	31.503338429781	14.1344760670163	24.2454008136178	18.4573428353165	15.8103094250692	23.1788738513757	25.6965771271451
167	25.5268798146588	29.0920672132504	30.0827093915331	24.1974238794252	54.1386972144634	34.1808883032763	18.1086190390322	23.1139225712890	21.5031055393405	17.9943794777271	17.1650237490776	16.8013000686776
168	28.9864152022951	43.8486640031494	37.0154520847051	42.6515569412071	58.2217728940304	69.6092056332317	14.0839504452737	29.8837260338633	24.1891274965242	18.3144053473568	28.5574764958085	26.9172863481834
169	13.8991735549281	23.2180003066186	17.5680558105759	25.0833002528373	20.0562469176902	25.2665466110386	5.84248215295552	15.2665104599804	11.7301170875092	6.57350373726988	17.9069739571699	13.9311758090884
170	26.7852126879769	43.3507268388148	32.2601473226052	35.6243881329182	54.5436564886956	45.7805596517565	14.0551647449002	23.6765100979258	20.7323568755983	22.9010454426199	12.3190609785751	21.1185532203277
171	12.9668865577686	30.6862490054684	32.964346575277	42.4190322499462	40.2673045268386	17.1758494735004	16.5136142897256	23.8169364977548	18.0287466686440	20.8756831436404	18.0789461965659	15.0703623834848
172	17.9338995475144	25.6863814501835	20.5519689001871	25.2913302609557	33.0216434365719	18.4262369757863	9.17907483092976	17.2604533566696	16.0009004919523	19.7647044298509	19.9010112998411	15.6377267727476
173	19.4115225572130	32.5064516472755	25.6441698619214	34.3002603493905	39.1597939263612	25.3822673582538	19.9102624382404	17.9943143975454	15.9236246953771	20.1738271675225	20.8665241657113	20.0135394687518
174	13.5030216245084	16.3197705369878	8.48419305573587	13.5043288833395	20.6918089110765	25.9016512953892	6.42684187961492	24.7121463106610	15.0468165220749	12.9246168138652	12.8151577384636	9.54092551163018
175	11.5233378517629	12.6743353318310	0	20.1709465340563	6.1285141591135	10.0444166905477	5.20668655239586	12.9591242400199	2.56341171642935	5.46284580311048	2.42419877295228	12.7782414856381
176	36.0114091253438	48.6368342788428	38.1193510060875	33.8475724549916	46.3712706240887	45.3514592438259	24.8437480821689	25.8797375706264	13.9493054684564	28.2808635213002	37.6171441353221	14.5762275180734
177	34.4074649218655	26.3007203549373	27.4800741946137	34.733974243813	38.8997830775973	29.6134242232131	22.4270869539409	16.9262046209072	24.0952775187488	19.1656185606925	24.8630112606148	15.0418190636239
178	23.0812510356837	38.504172815988	24.1281768693629	36.129880167358	50.6952335399593	24.7875087824195	10.4923154341094	24.0295972541113	17.8176624352548	17.0371763988967	28.5178728617729	17.1082493267196
179	26.2865896898503	16.4709023720447	23.8512963467034	34.2460296462136	45.2455570855578	20.5682322677094	7.89498005607968	17.8618037898181	10.8266510771804	15.2907344594785	25.5654687757938	11.6903957158988
180	24.9041302079337	33.7292665208025	30.0883337770854	32.4003253596381	39.7828955761402	25.0009200699462	13.9987042498928	24.7237106500343	12.6773949380900	15.1039835141383	30.5050821617195	26.5795735346518
181	31.9527221416109	47.792228206011	27.5591662117802	41.0551332984093	40.4382585596516	38.3052505752722	15.0128200693388	25.0257193026220	23.8120482120673	22.2088948554299	30.5489850899937	31.6032041138372
182	26.0290775325053	30.8539426852314	26.6681667759503	40.365228486208	44.2532130095605	35.0472809976852	21.7577442383946	23.4588312737053	25.5536373169684	18.0083761785818	21.9195376001679	22.8975687313772
183	22.1204931801849	29.50121865917	23.1225053301681	23.5228036096642	33.4532173056955	28.0251722094523	16.6289587398655	19.7980623398003	20.4840882936083	17.7567170696645	14.4975503566605	20.4917382431167
184	9.72182916009413	13.9366228622955	18.069364830937	4.01218422440614	20.8216786284004	24.5965350227115	12.0773956774100	9.2797881371046	11.3537523054973	14.1118505099436	8.69443228177203	6.16028243360145
185	9.62998297975412	16.4731674439032	15.6656543904411	15.6598222566582	16.4975631647479	34.7133752510062	13.4438936933558	13.6066779202958	18.9149258472314	8.94229910757154	21.6942074024911	13.2609027064657
186	8.74633840164056	5.96104239832029	26.7563842613919	21.7064060154594	24.987858528828	0	10.3067463158238	17.7940312061064	20.3888720554366	16.0031198525324	9.83412080985435	14.0904262463432
187	28.6896686621692	27.0132073064076	20.3811210127454	18.4731676564826	35.2357429760118	16.6809472044009	10.4361411553410	18.1710462629586	5.07167583418544	12.2595226838287	27.7621324173601	15.6051358303551
188	14.4131594055760	0	7.09969018781882	5.91843251529587	21.9743194995572	2.46684452417119	10.0391473050548	14.4340977507979	11.6077837447946	8.49885893780581	0	10.1174359812575
189	26.1355057186226	28.9442343471696	25.4814013001341	27.2306279495108	32.6914383386145	27.8389266728421	11.5690172015616	11.0528730089403	12.7469833090178	13.2833795522260	22.9368385478094	22.4532359587323
190	20.4972882183707	33.021745642253	32.4716751943705	21.9984207583298	37.0322284722056	46.3231187250366	9.92771272918454	22.3167292061254	25.8181878883192	14.3984113675630	31.6489647184397	23.9799791427243
191	13.9553966829192	25.5193589929722	8.97607180943432	13.0369998392411	27.0899267096964	13.6845584560342	16.2345153648845	17.7521085830513	14.1088563487017	18.5485384382714	23.3932315630560	13.674362929336
192	14.6149271910452	19.2094641837701	11.1231120183034	17.3531604790548	31.1451921721135	14.2599135781588	13.7512777057233	16.1997386715423	23.8530449797567	19.6623068139157	22.9704529506551	20.6566658352880
193	24.1236910138885	33.5212295758077	20.1540847651992	25.4778902971777	33.3709547403672	26.9542042761148	13.210006406846	16.9389727653810	18.29045663027	20.1107188780737	20.4808754542137	4.09030560679143
194	19.3154849271689	23.4251922526699	16.9018382459248	29.4415687795741	31.1129610659488	22.1633567666591	16.2912580547455	22.3707795758313	5.73877694912517	14.9704966753233	18.3301018894164	16.2656493211334
195	27.3592484033926	42.9025444387699	21.4837707577187	38.5720761240385	39.7158290256298	25.3730002403393	23.8621625517952	27.9703803458365	28.191846104624	24.0110165873666	28.0120601222909	15.5022954457560
196	23.3036601577357	40.8179538465831	13.6178311892806	31.5164296344769	49.7096399208757	22.5781664143628	11.5658451305266	27.0190985986632	12.6911289736331	16.0460616210485	20.7584523711978	11.8245156035249
197	23.9206984519319	25.9543715397136	7.92753091644472	28.1673034095668	41.8234255135015	8.49694291578077	11.3311295063678	11.9249996105227	7.12657728102785	22.9047233001066	16.5489644909426	21.5358363219470
198	31.7440952686814	36.3226440860119	27.6486829664503	27.7449338715402	40.4595411019179	41.4571639384468	20.0920345517702	28.2276559737386	22.3929758157437	12.4082908989956	35.2490779549421	26.2390763975758
199	3.01700859960366	0	17.0365205242537	22.0346358143201	24.3864380050140	17.8650079502367	12.806819072089	13.2850807248278	7.43318063191957	7.62355506350802	1.57123435472679	9.49078019814476
200	28.896021530132	35.710120877616	21.8356820720114	42.0238229090262	37.7497373515446	13.7112814362357	22.5858264828642	17.8950286054950	17.5339342738312	19.5863611592668	26.6494067946015	22.7420453372835
