# Supplementary material for: Simulated data from a genotype-to-phenotype crop growth model for pepper
Source: Data Brief. 2021 May 11;36:107119. doi: 10.1016/j.dib.2021.107119 (PMC8165395; doi:10.1016/j.dib.2021.107119)
Supplement: Supplementary file 1 [file mmc1.zip › Full 100 GxE datasets/100 -- h2 = 0.5/1760421065 200 0.64 0.48 0.64 0.95 0.8 11 GxEyield.csv]

	NL1-15	NL1-20	NL1-25	NL5-15	NL5-20	NL5-25	SP1-15	SP1-20	SP1-25	SP5-15	SP5-20	SP5-25
1	23.8801179283018	25.5201310314543	23.2468056561855	32.7233040585923	34.9961172193902	27.0882311922226	16.0757415480193	12.1518483332866	13.9990870233714	11.0998853490382	18.7832566714373	19.8566689256483
2	14.6212695048383	12.6135295044683	15.5856398079849	26.9172633565574	28.0316671855060	19.6741142609514	11.3358959127639	20.5947725236962	24.6957249479214	8.85650546699644	26.6896430788869	21.0488967981805
3	21.3455179876522	22.2956656226531	8.35527579123961	17.4947794165499	21.8661119961852	20.7661948677613	9.5769013849438	14.9953724505261	1.44319915618069	8.82031045184696	15.4550263785236	17.6634889665752
4	20.1734447651692	28.7112890368912	30.3520144872583	24.2472270372262	36.4817586518127	30.8166619770825	7.55045936296019	17.1328796301976	15.3121405893889	12.7243919319221	19.6177655244908	12.5941949009346
5	24.8301157874080	36.3651027127018	26.8429141185864	39.0922819084508	38.5538616178539	28.8054694498913	15.1070550072737	23.8551055800571	14.8940751557319	21.2990760599092	25.0138982239313	14.7491853610897
6	15.3208237997543	21.2775162937141	34.9066116786074	17.2444199220825	38.0110079522349	8.34716487386777	12.5162045099521	21.3576914395434	20.9120144592969	13.4910002544611	19.6699015369764	15.4732632847981
7	22.6445409407792	19.7047691838743	12.905463254302	29.3151904774513	11.5546561179526	7.61876463790083	11.1625403343213	10.3068733993410	9.76533955357902	16.8931516392569	21.2064566820031	1.85954277252563
8	27.6879016554861	26.7238825589787	23.3841210563093	38.5731875314598	41.3026931644339	14.7276340178458	22.0174265937866	27.2449062536489	6.7062036033377	18.9268824197843	22.1042213787649	25.4275410851343
9	19.1732905330459	30.5221577709635	21.7041181751768	28.6531076805289	41.0826171324497	9.06324103602247	10.5847171383592	18.9616384817211	19.335852232616	13.9331527119503	16.1359923719642	17.3002452439537
10	16.9634846400034	20.9333380730728	5.97770875537593	29.1248653112092	40.6830644182164	11.1306660310639	3.05500127470748	18.3999436688177	14.1537562337326	11.4693945673257	18.1207445715113	24.3250868012406
11	17.3713590290212	20.1389166035968	17.1415603775390	28.8599870328742	30.3857694922954	24.2906753552729	11.8891445321914	12.2818116412933	19.4895185372585	16.7887392661336	7.81909067832358	2.87756054293204
12	18.1733147663816	29.2955285724617	21.9606761517587	31.6702180429471	47.1621182440859	34.3045179584543	15.9746937424562	18.1738807022174	16.62883675447	19.6778912225934	21.2108218307565	23.4286677243161
13	24.5143495286521	36.7226231382187	35.8159941078813	27.4721664868635	35.7151677939178	41.7108966726519	14.4941174810825	20.8462726512433	19.8280610362416	18.6090056586696	28.6182049099655	27.8731548513383
14	13.1075222220844	31.7903142021037	21.1742249415419	29.4562665480993	25.6361731371688	34.4417167661987	14.2575400305095	27.3841713347322	11.7211747843601	8.84415321204221	23.3429254729611	6.19632377150303
15	16.3491211787371	16.5092484853682	11.6037242483928	22.6988091480551	36.5203968417633	4.56336818561786	12.8634421521050	13.2421978871188	4.71061706975195	14.0435613558292	13.0277376968698	7.54092744544924
16	12.1051756002991	14.3895269303536	11.5372462986643	14.9613886840474	25.9273213333515	0	4.83946836060311	9.10290902500251	3.51775002079472	10.9788595684620	18.7088451375479	12.9744477441795
17	24.4288756192653	31.3113212782925	11.1176718890821	23.8580651219939	38.9335296493223	23.9192038936260	13.1648548433905	25.8439083578476	6.86545341602205	6.05029115732135	19.6683308133374	15.8975538374652
18	7.11084258408206	24.4338995896627	27.2251701931795	16.1624418374558	15.7399151575944	15.0827355110019	8.3648835300634	9.87084840143943	7.86048539274256	16.9456335577180	24.2686929720664	18.4599784077218
19	22.9205880031102	19.9800659051999	15.9764246783329	18.8319697561492	19.6796262461774	21.947694308716	15.2607984792712	20.8362604265056	12.9942139192183	12.8708467702734	17.8181125508542	17.5637243809056
20	10.1668727681372	27.0884813008108	16.1113981771308	18.6538792488832	14.2305472114541	36.2955294149234	11.9408038763009	14.9405620064330	16.4155989567741	5.84254615484599	19.1260865645547	12.2620342323521
21	24.4300577630551	29.2024780943615	22.1654823652112	27.8915892864183	45.4569316729422	21.7332364127813	15.6281868556531	17.7616115997632	20.8379011201732	12.4430818539521	13.6881063968327	18.7097873435692
22	19.6457255099561	17.9046337354053	23.3405261252347	18.1771697158194	4.0201626668419	37.0184659997383	11.1153095335688	20.2051214463780	16.1206267074398	14.0978192538022	19.1741804416541	18.0032082056765
23	20.2987411540861	37.8524003236223	14.3723619540104	35.3577756179166	40.9026878449281	28.4883674654573	23.5239281408771	20.4161379758663	11.1903407090642	18.9513260549588	22.4617166749265	9.5840378359619
24	30.3799970274327	50.1539370058523	37.5524769193911	41.8225150075086	40.3430924608949	47.0834322906699	18.1411043854831	27.6629219708128	34.2795719917195	21.1656794635149	31.4941245121935	24.878866275617
25	17.4569769937981	19.501452887059	28.7864682854610	18.676157947033	27.5556981651020	29.1151008420968	6.9483062517784	14.3034999776570	11.1794632719378	12.3203742038768	14.2192185598321	14.0915654190032
26	24.4761095023649	36.1168588244176	29.657542894154	27.2122592803603	58.1494022117314	49.0621515704107	27.2315442754657	23.5982704371528	22.8564394990681	25.8722498557057	33.0747618584076	24.9046487923987
27	16.7155800518715	25.9481226635214	26.0049092949439	22.3648827292801	46.5891635926104	35.1358035179041	15.0547786380845	16.0393117770178	26.5465436676025	18.2009659585384	23.6397487038105	13.4165700252727
28	20.2207335274460	36.4499028414201	18.6463410707190	27.3419756277503	50.0957567108716	29.0339750359279	7.95449352421538	21.0398517608272	19.1036588734709	13.3900823541571	30.6188069264643	17.9235657518419
29	26.5173895709247	7.75721780312143	18.3075726113856	20.9667114296936	40.2559280853149	16.2553174956145	5.97846363781934	13.7101397648699	13.3596082548039	14.2991945549652	13.4632185504448	11.9025835089758
30	24.4273133776183	38.3049223178076	22.5669747421048	32.0026279093109	43.1610732030422	49.5482712154119	16.5676581816297	31.1083942599892	18.2197807135062	20.4880956592317	33.6133152477449	32.5354282956969
31	24.2908016523622	14.8398602628341	17.2481770499301	25.9183786491273	32.8765260353303	20.6085754052273	8.95879222829294	16.2260203413156	15.1486860361947	9.74734604933698	14.4673822086663	13.0860680396451
32	18.6158032581360	27.8177622777999	31.2308834537238	34.7837454613496	36.4215948014329	32.8224528469279	14.0421155682113	17.0478900026037	29.5104470300806	18.3830699939153	27.2960930274027	31.48385673895
33	28.1807787362371	38.4178069408817	31.3818540677505	32.3631709990501	48.3939158544755	28.0070613166937	19.1125324102131	19.2878854238335	14.3462015181213	24.83462896812	21.0179767969958	18.422428063149
34	20.3516533576978	35.5367221945444	34.9110750908275	31.6289017964027	39.0459254458109	35.2990329610542	19.4420613335111	21.8762029862156	21.2137955235645	16.8438823534176	32.0005634227391	19.3504923146497
35	30.1196997047627	45.8203538544683	31.9116220373326	31.4155813546140	66.3671910570194	37.55439787704	20.6043072477429	25.122443895466	23.2586237733924	23.5838831854667	26.6321321344321	26.117861210032
36	23.9460013093634	30.7640821322848	10.7833139953768	16.3006419203601	37.1885291336387	19.1499681408753	11.2135028544594	15.9119250711325	10.1726093775718	12.2608694137581	12.6350223778611	12.9038219674609
37	14.9226111064076	17.1800620803339	17.9117608621316	22.0281401426301	18.5354503334056	31.2122131332424	5.48805120075402	8.4554876070906	11.0250248855496	12.2306562970716	15.6958400908575	17.632862638501
38	16.7579551769254	10.7532742377457	8.29199070784432	9.68243848825097	41.3901275319562	9.10472515900739	9.73366508038442	15.7969153595619	17.1604769079834	10.7768363660368	11.2183916277789	20.8606929965704
39	28.4249813241557	33.5417301631620	23.0020524165125	26.7043138277651	32.8837861865749	31.5269758496089	16.8446938352173	21.3896158844342	16.8816243367725	15.1662066421558	22.6660635706996	14.2537996375352
40	24.7102599133961	16.2710105837921	15.1481955497709	12.6890988454420	27.5452016527080	38.3804412523814	12.1610307048708	17.4642993950431	12.6027734441358	7.1966817160354	15.9574422973853	14.5209529335965
41	17.2580862911332	22.3697879152775	17.8312703464136	16.7749665713659	44.0322321490687	30.7452756071082	13.8254853331648	17.7752362808434	9.58669831112508	11.8527886470344	23.4178726090076	23.2002757694923
42	32.1941983983651	43.571715685597	30.3305620738336	39.1941052919510	40.6373471821623	48.0165932332492	21.0596477564039	29.4679633775596	21.1119146022759	18.3992821594056	22.4095918064357	23.4485874860916
43	26.8786311614892	46.4521073500637	9.64270210856745	31.6436530361061	39.8653143537891	28.4520108057491	16.4649991813223	25.586513553797	22.0372911209212	24.5674570853929	22.1535166286967	18.6795944908903
44	28.7112250130462	32.3892191037902	25.113386937655	30.5002794860517	46.2688311242849	43.1894367885141	15.0954813898900	16.4095527904192	16.9324525804189	23.5252302553331	25.1315375308651	14.1014571457765
45	21.9639950151243	30.5670339824261	24.0764892760072	21.5658570382468	35.1602822364881	43.7979050063323	13.7691700072925	14.7632582086989	14.8778350576777	12.4278953155953	16.3184246622645	28.6576461783971
46	34.4148377459496	25.0027548305247	19.9010563768211	30.2812129041867	47.0837161909065	16.4600463742475	16.3358974074620	20.4057809117685	16.8750103263279	16.3478857360679	20.0044665004363	7.45965358919432
47	18.2105819366988	31.3504574430236	23.9336772333927	25.5208498066416	41.3653867385697	35.3000350381220	12.7516304170198	16.3840442849832	16.7578236610512	14.7220641743192	27.8337922512894	19.7100745576855
48	12.5873891215147	26.4846174660923	24.7481637467919	15.225466484843	33.0189185162589	20.4578751160895	8.82572593585255	13.6342659861157	12.9005846549217	13.5033508821386	18.3571162824533	20.5974211309767
49	20.2285960623777	30.8223145756917	22.4730829321130	25.4223205414703	14.7024934048229	11.3999574363365	10.1210415264242	18.0580352124684	11.7128498123542	9.11619772538992	13.4813188879978	5.06238916592173
50	25.9930017150227	35.3877971985332	19.9749585680797	31.7199401270905	69.9679613753102	51.7675172668231	19.5089901936446	19.0981375513777	9.89819713891284	14.6361788845744	35.3321539552105	21.3445442750323
51	27.3871676132557	37.1895565605236	24.7798180001036	27.1767024878257	40.9152438219651	49.670220230961	20.5434605177912	25.7264510658935	22.6941927388655	19.5798028574018	34.6246268943316	22.8182219624009
52	25.9106889899308	19.9054567617552	15.3183446213153	22.4966843502318	42.0714647831592	31.8830517033278	11.0264019863782	17.8764832728285	29.1282179788182	13.4973256206911	23.2140174533387	17.7981872207211
53	23.0968347341602	23.5516208629298	24.3549991567644	32.7544085881216	25.5595322820067	29.3792708209550	14.0689414506375	18.2353481180184	12.6282336914474	16.7901923696793	22.6153586907759	13.8724334575652
54	21.7521972291537	29.4078802404704	31.6459779156379	31.8875008112411	25.265137179215	29.1771846372176	9.05848603434715	17.9792580426523	21.9589451049141	18.7017126620786	29.4805782417424	23.9184098873356
55	26.8640303942926	34.3755822481618	32.6846580671291	35.9803606694062	39.9162971600724	15.8057005483561	20.7023011395068	20.0730403543787	22.4255174388957	7.501854455724	24.3380367728274	20.0277957815839
56	18.0285765863544	24.6881309217931	35.0834252632505	18.8165104005909	41.3301735577171	47.8312921214441	11.6472211783948	27.2832448706427	20.890193564227	14.1416359186516	27.8822456125139	32.6338938923314
57	8.6858271849322	16.1179753817346	32.0569078961458	14.3353428081832	25.0188615757571	35.8666023852263	11.7926577261607	16.8329640628072	10.5506923386936	8.93684481188646	20.4078626103053	18.4090451560924
58	0.444346718985453	0	10.328444295772	13.4026148734181	8.35312779436998	18.3090749964558	4.82637226405149	2.02330240778786	0	0	0	15.0007728574625
59	25.3837322797732	40.8702027526393	23.4782345511206	36.4602359420784	47.1765206455555	27.2617284502489	20.7144672255721	28.1394905916968	15.4169277529140	23.7660283790315	27.6798756663559	22.5918779096984
60	29.8046425741988	51.9012129806328	26.3253418100045	28.2791643170865	54.7675289866034	50.5796935029136	16.5137882703115	19.841918679735	27.7179352298487	14.3048536245200	28.9612999667313	22.34848198851
61	22.4526522318913	22.2687672031045	15.8551703514765	17.0677680065522	22.2458336149876	9.47509407284027	10.8671997889292	10.8359897035821	14.8681392006564	14.6915504190811	15.3208041699146	6.51471093211319
62	10.4915476250852	20.0623691216201	18.8374579296594	23.4344468302460	22.8138958751602	25.0613658692488	15.0686859010730	16.3845246903131	18.4600481525437	19.3233049197240	10.8014697418805	21.090788868084
63	10.9824452235546	25.9835898115545	11.8283803798421	19.0876313762582	38.7080780293849	28.0147765863996	16.0317422037494	9.28466532486612	13.4088447186259	6.89392066461058	18.2110501432412	14.9930700649544
64	19.5871808212984	17.2242800202165	28.5332790687825	21.5195312519615	30.7132147334694	16.8774040375031	13.9698005765719	14.5683436722714	6.02137361861879	16.3779869134662	19.0559565520927	9.2251728312378
65	18.1212210477782	34.7899837443983	32.133441958791	24.4539631972422	47.4852049880123	43.8272470323655	14.4172814116857	12.2301172403067	12.7845842178498	18.6621240530767	22.5965745441281	31.3490535720892
66	9.8131290385471	25.8015284593270	9.15019202276757	25.6934225333160	33.1040777188304	34.3432469984303	10.6128357318819	7.06801978367417	7.04376933469706	19.1977900992783	14.1264573843252	11.9914205892316
67	21.8202117337170	37.0420027030055	23.7505033837328	31.1357196661449	26.596490691343	4.08292607408261	14.9354293668616	22.0369718841857	11.5335210331486	11.9732366404691	21.5558378863952	11.6679879624889
68	23.1460639116843	28.4581810955288	32.9193650480786	32.0790389501116	31.5470966227062	36.5101091463539	16.2707187113987	26.0912712683470	19.4070752669972	20.7473133920009	33.7168583409385	19.5250649162639
69	14.3926433290403	22.8577738448125	17.9495408957988	16.7406087657497	25.5696360871550	12.2208186342589	11.4475992935973	6.7412003151294	9.66287561998568	9.2471667152005	18.4130092521685	16.2793047506674
70	14.5382719562533	20.3160489333821	11.8797995588555	24.7642070371846	47.5729548585368	26.0704514789823	11.4676145149301	11.9538987031717	15.4671758008168	22.3875440227305	22.1799995659765	15.5683529671138
71	27.3782536311712	29.6655966252407	36.1965706244679	23.3721645305899	36.8915972272788	36.5638691049376	22.118576400735	19.8869777915541	14.9744481801029	23.4805311930044	23.1100206434011	35.414532768217
72	33.4409294605754	32.9004348412896	25.2374818042352	33.3534204781616	25.0767389240547	27.9331759703566	18.6718791532786	16.6397839459998	13.6785664907342	18.7801989645641	26.3682951141549	23.39665901396
73	29.2076465629899	28.7950995648955	33.4093212193881	17.1041064177004	57.59369533264	40.6385459286134	13.1683441223515	18.7932724303508	11.6185342739995	26.3012279268395	23.6106987611337	22.0651754503381
74	18.2155612213660	32.8548641381714	24.4051399955559	28.4537885899846	34.7641062312851	29.4397673382803	15.1871289557370	17.0133253819766	14.2539783354029	21.6134044616447	20.7948951827757	24.8409453096973
75	20.0011698317782	25.6509309588153	15.6322123664935	25.2841215363896	20.562969559436	33.4629276825768	7.30080829103307	14.3009140685205	14.9431960772403	11.2711700964813	14.9610132973291	7.6692866793436
76	32.9847632195746	28.5469589469642	22.2094448588722	28.4356385705454	42.5545098333245	19.4626951196433	14.2354806138744	31.9451744973173	18.8880220260125	15.5136277355153	22.5187590293354	17.8864072614191
77	27.5102166909456	45.176110868802	24.3397029438941	46.9302972229252	52.5380061732598	33.2344062007616	13.1113566040004	29.926080074939	20.1571885492730	28.5224024600767	32.7589152722102	19.0683674698765
78	12.7113106645834	18.5397930832194	6.32507816728543	19.8232332427767	11.4769371697819	19.4713671960898	7.21866673554589	13.7033221235018	6.30484917743589	11.9754514861194	13.0517910087395	10.7391238884438
79	19.5521522844948	26.4312251207258	16.1458770284515	18.8465238164456	23.2122390179195	30.6093694565309	13.2257145990074	16.2461977354081	6.56261629899459	14.6189052951160	17.2141988984054	4.98729952925587
80	25.3719514551405	34.0277901373116	35.1697200480633	27.9179197770834	36.9451094217515	30.1127087268118	16.6256060928144	21.7194194397959	13.6597293806374	19.6508097510615	17.2677824978984	14.9913361360627
81	22.4957518258189	34.3461345487709	15.8621059605607	19.5824766255125	39.8225627147334	46.3087514561973	13.8581827213010	18.2788118045079	20.2586280488767	17.8489015933233	24.0126855517812	11.3770332204415
82	14.6653639819296	32.5537759297392	36.4860530002351	19.8828816116846	44.403138599252	29.5446042798520	11.810007405418	24.8206638922598	16.8944530321419	17.2571637463895	14.3647770506915	25.0724251633731
83	23.958386762897	29.9285442295744	20.7943798420649	32.6878264983937	33.1061778499419	30.1942315434709	10.8533576079128	19.6797735333221	11.8960412880714	15.1554855104586	25.7685020107735	13.1086236434346
84	11.4385174215398	27.5886649063156	12.5464600509508	22.6641286126708	32.3412729593640	34.2178732044554	14.3809347540586	10.4445450688510	9.20340444354328	20.7392054138248	16.8691958419232	16.5638792088578
85	26.4035108300192	36.9035271217075	23.9593573858489	22.5983971998002	41.8693609794249	34.3456309863284	21.0994659815538	20.3512563808618	17.4426354791950	18.476485851305	21.9915472786003	17.2632597000024
86	16.4818369912370	20.3493437528941	18.9338298498998	14.3294470122256	29.0033809161847	31.0383528153973	3.83987003073637	17.8618834806397	24.6321464619412	16.7280025066622	18.0971987907550	13.7709015639732
87	12.1544633715006	24.5349574965253	5.83921899016147	10.8458648987089	32.9100929317749	14.4095133828504	14.1484230394196	9.87698899343361	12.3170566587629	18.0951506970611	12.4542457933544	19.6428179395298
88	7.01758791806093	14.0265158216792	2.04573207537440	16.2295001694916	16.8691853250838	17.0460996713668	3.56434618926507	12.4123762764277	7.2125410222253	13.8653858867532	10.4242440975064	9.25634894316262
89	23.4905027825861	34.5899186573847	28.3348031190859	31.5581845040485	46.3784755460252	40.4820595670560	21.5816784536578	23.3132599081661	24.0786922750648	20.0771490636188	24.9130349496317	18.9022776503603
90	16.6172861959959	25.5243945520371	15.8269794753123	25.3379119905212	30.2239006774020	11.8043035259887	11.8456600465704	18.6725468668305	6.5959259492376	13.3850130778271	14.1476441313258	14.6295389223929
91	9.63844542700738	23.8432265377868	26.1493662911142	27.185940593701	43.9143372627918	28.3251193424309	6.38482486464756	15.9928231184188	13.5268474439797	14.1696255197193	24.5968380038698	17.6564093200241
92	18.3804552669664	26.5782179617966	17.0883283331618	21.9488080737797	34.6813245205432	24.7480906963413	6.69461211220765	21.7356002824623	18.0615817106256	14.6332953900495	16.2640123377957	13.5931497106903
93	14.8258033950873	38.8698812757676	30.2540685310021	30.3056591986244	40.5269115529549	28.2661181138300	13.5630567606891	25.5930748679294	14.1717517637319	22.8160028564387	26.3922763034203	19.533670534336
94	11.1397240255790	14.6582939268613	8.81017975359374	31.4461671167926	28.5041302664313	25.1215011278792	14.7940035356599	15.2274897211079	15.8896171636739	16.2904712199376	7.78876156341703	26.5838879174138
95	23.7051765897966	31.1719652285874	18.9870059658809	30.2034608222758	41.3062083138586	34.4170409801078	9.96752682570812	16.3555410307177	13.8943489652143	17.1136968716183	16.0301100604110	14.8023575143863
96	31.7496899170583	32.2542494240528	22.6547850395587	29.9923368319805	35.4888383166925	36.1390424259227	14.2256620105974	17.3263386755287	14.2124522433837	21.0467681573338	15.8832387347742	17.4073746194021
97	28.8884124993684	41.2616476687324	43.1200725798377	35.5562475926548	50.8799834680427	47.9656645482611	17.2681756230967	26.4192319420283	22.5128719507744	25.8803460674601	35.92965332483	37.9263387554273
98	23.4362522481183	41.1996245760193	28.1051969946193	24.6849725865666	38.8290615118276	36.8247828587053	15.9427789330498	17.6580670578715	18.3837744885793	21.9988748628126	28.5085440732491	31.6412626593609
99	21.3819417815229	24.1130450951815	22.9348366070309	32.4274122561025	35.0532993678800	22.2763440932337	16.6549831498771	18.6898066860033	11.7466960579763	16.5169474651070	19.6561891429465	25.0493843358131
100	22.1842688678346	30.5059594134631	16.9548618740070	23.4727945681935	17.2656792505442	21.4225037710004	11.2052865870271	17.5954571720319	6.06335225844434	20.6442238350921	11.3351087821284	15.9317452542149
101	25.9295294468393	41.7441780003046	18.6660494804548	38.5972416925705	54.3746390176456	36.8977477253021	19.2651340169476	17.5066099667256	6.71725822816148	19.9135045814506	29.1099287677028	22.9886728849062
102	11.3776195920496	17.4238287014980	12.7010032707695	21.7922698496788	26.9389911094050	25.3124708513969	11.9495802670589	12.7137333604877	5.21059330337491	16.2497262101636	17.8739518053793	14.7449809753364
103	18.1512198482524	20.5344455111184	28.8446177030122	15.9732213559791	26.4722618165464	24.8568407525528	14.9599857640030	18.8914334907200	16.9936301965390	10.9223798194370	11.6621830270604	9.37860427980115
104	11.0875239687593	25.3778975671484	13.6747323388303	28.4164937094180	26.9251763112265	23.0364253650947	11.1837659595188	15.2685017882836	9.9347902496761	9.01100742193616	22.1298139982763	7.90804649420457
105	18.735902176064	27.6918377556025	40.2674830456969	26.9150740370127	43.7922645800041	31.1972900427582	15.8081774624926	13.4023234638226	22.7309724240778	18.3606749586628	22.7755659167668	27.869705580737
106	22.0404741721193	24.0435939072776	19.7769062462653	32.3843776489149	40.5250690288925	52.031692150761	13.7835966521850	17.1932187366482	20.0853708752723	13.2291273699058	20.1728934528628	13.7002494709929
107	8.20562010475208	2.54037633214997	13.6516918264332	9.03605474004236	13.0304555758055	15.9988357658469	8.39081047510117	3.8047264607444	13.2670516331912	7.18859200574754	7.67536844449197	9.7741281188114
108	24.0093287588044	30.2086578159452	40.3347196316386	42.9947808043926	26.7438138023769	44.6077694341524	11.6679166353942	27.7948419636449	26.2675569683825	20.6175373530187	23.3530501779944	24.1336838059455
109	11.4402466057263	6.53215025340953	15.3838592088937	20.6530704356901	31.1527727127822	12.0880084674163	8.74012333923596	6.11347999036195	7.12194525807714	8.25776158692544	12.7299354001325	7.68394619134087
110	22.4961352460369	36.4679678731507	47.1752800332597	14.4679995049516	37.8658457982049	44.2325953866536	16.8034781559144	18.9372305290050	23.2900498052139	24.7240180822989	37.0177434815774	28.323186719009
111	14.5215099442026	16.6680386301672	9.25532980843801	28.3125953646552	29.5063854224516	38.4951775895030	16.1479840625693	9.97568919054262	8.53556427369756	8.86315918042864	23.9566703400797	8.20553743098217
112	21.8797315148631	11.9862673789470	26.1990991825233	18.1434051502630	23.8218656531657	6.2267713895682	9.96750064559632	11.6140425932954	5.73366482737985	23.2384044928538	16.6997963039345	14.9571619624302
113	5.65380433417996	14.6369855156727	19.4627509415566	12.3311350692092	25.4218222757907	26.5400833179192	11.033473632328	7.71868245124202	7.08114070772947	13.0509406361100	7.80301427592128	7.06941202599006
114	15.2363700728645	17.1974931831974	20.2449949367111	12.1896677719931	29.3363208158086	14.22705651988	10.1577573206399	18.6600750979712	20.2339509839099	16.209548286325	18.7898993145077	13.5630404715061
115	20.9205847380684	14.1484129920233	16.4936015985182	15.8874979495686	32.4915280602611	12.5000283520173	11.2722183805475	15.6764041773868	8.50019011311425	18.3212129223801	15.5386366879101	22.8727836898359
116	15.1939953363365	42.5027080791796	20.8566890360677	27.6640531333557	50.1471466493204	45.2442803967434	11.9757528922170	21.8342302666955	27.8044941467043	18.7777854562931	30.8195216597919	21.9668431600397
117	27.9752541014319	30.0881833478782	24.4018711921737	32.9707606465123	18.3352776060603	23.6593886896643	15.4071899855792	19.6910915600076	16.0863839411071	20.5934772832483	26.0383320810132	17.0135654714034
118	16.5647473419997	30.2473566263104	19.3117339710093	28.0155335891911	32.6976835944139	20.6090096081317	16.8632780727908	23.0601310464402	20.4081891813608	17.5588812270201	12.7774848568934	19.6973361533157
119	23.0692570256248	24.0200144690808	28.14997242765	32.0631333581135	42.2369642924805	10.2885514361204	11.8049688083678	14.3710994553854	15.7397628238952	15.8716123538639	15.9532863002377	22.4089246039146
120	17.9188711278123	26.5960092105168	22.7486775042268	19.4763291290120	38.4870564650477	17.8263513367986	11.1852251785278	20.513440357623	14.8263513780647	10.8074297679352	21.034685926058	20.1620633164413
121	16.1135799755788	6.63702446987822	13.3457236470392	23.4046131381941	30.8154913324689	11.1926698023084	8.70690477650717	4.03287765821141	12.1356981744040	13.3913513552758	20.3587596954914	7.6289313121027
122	34.109490900281	40.931262932146	24.4011009916367	41.2799221313236	34.642040058465	22.7221225330535	13.9821697353119	21.6921920628478	18.3803951868211	22.7538257121553	20.0577973494254	18.4864126029786
123	16.4186338388886	17.9011236641446	22.9296454985456	18.6063761445137	32.9841096357202	29.3998564667897	14.5537240503191	19.4954902034261	13.2654875941122	18.0263084582417	20.2620967342161	20.7220254649343
124	23.3676202621878	34.8113902992285	34.2405514383994	36.3779351918190	36.3586688757702	25.7367235047349	14.5378934242710	24.8077032529112	16.9506397079617	17.1161940609790	26.0342352510347	25.0749593870655
125	14.0102686813224	12.9576241582210	0	13.1445321321832	27.8501537894021	6.92297569529682	11.6416068391936	8.58690412783949	6.16344737576986	9.84375422943866	10.7116409931339	16.7197696157478
126	16.9316540838324	34.4287749405857	28.2276440659848	24.1292003388376	37.3258017767321	26.506930272835	15.0494846758639	20.1733039465125	14.9891083548121	19.5926732466464	20.5750953049685	10.3264894609457
127	16.6772607306652	31.5836752726947	14.9134001964932	24.9516487753494	46.9484387387987	26.3627105167415	9.58021212972236	9.74768290200663	23.3986895292385	19.8380309467114	24.365499559106	30.0597943284190
128	26.8989187294158	33.1579220367905	16.8571039137264	22.5983167595472	31.3206973716465	39.8942076371173	12.6470311614226	19.1640388060784	8.18801969765405	15.0162478265528	23.3064923610054	28.4793764359961
129	18.5776742519938	27.2160799566693	8.87224801719599	10.617561009617	44.1028522224391	14.3870998973568	11.7801793838913	20.6320858775716	12.8532989736522	11.3411449376952	11.4299505115156	15.0590464740328
130	13.1078290909819	18.7354724153026	12.8510879034920	21.7314917876012	33.0648982357185	8.37211593335314	14.2416707390505	17.4531821523460	14.1324924168017	11.2951158205612	21.9959647485542	17.1994175319775
131	16.9908484242749	29.5076746527769	34.2910310927146	33.6889232934133	39.9900169566848	32.8980902744314	17.1405477317855	16.7900925478655	15.7704105311250	15.0214589690008	30.2000870062360	20.6524390829860
132	18.1577592499146	19.2228912368464	20.4986382763183	30.1811509641501	14.8367649610069	31.6275694116619	14.2967496680134	9.48712191276996	14.0170555068313	10.5299200412647	25.5439420750441	9.6578560933452
133	3.58441893020010	2.39782116494225	13.2524835272988	11.3731360262095	22.3710616941150	15.1241899586296	1.90737117395762	3.21202368768791	11.1315527061682	3.88304824018653	11.5030933087111	2.39157865781709
134	21.6013231596519	29.229351019452	4.46909432689312	25.1639107099058	47.8960449018024	34.401953073429	13.6669361765941	24.506254629964	14.6093374115182	14.4245837271594	28.0909344676269	13.1204283468506
135	21.0491161019597	45.20067910435	34.1882718817792	30.9887938914131	35.3851505270698	44.6088056673352	19.9415368804834	23.4927214939264	15.9956273050539	25.9674441361937	26.0597199286965	24.8283674373463
136	30.1346636723375	42.4643801657932	42.7065752045902	43.364295009288	43.4146494279538	39.576077614046	27.8051041956858	31.795339901229	24.3678366177601	29.0876456369657	36.1871079988576	25.9699913105388
137	19.2535879200206	11.9718746559447	10.5987847089623	16.9050136963798	37.6748228416404	2.76801616736418	5.29134668874299	13.2257485763944	10.1901293693610	17.3263180174080	24.3707161816876	9.99805560072168
138	11.4931521278424	26.5301518198232	20.0262659581743	27.6557937334266	18.0563283059327	24.8175022403381	8.06217428538266	14.6151722049633	8.4720790503956	10.4730446512957	22.2473398822804	20.9777213855326
139	15.4743508745694	17.4325237403109	21.1232881624285	22.5743925666122	39.7329261243473	21.5032227592812	14.5318315898774	16.6065037642734	5.48483527104836	19.4818227843136	12.8060891947879	13.2539076221346
140	24.4465207165243	16.3113960899073	27.76698949756	29.7762589177052	33.2709796221863	34.0094187439167	12.2288232466313	16.7223447433923	22.7629927281975	11.6800102492415	31.4327719547759	11.4606407440446
141	6.3831953576708	21.7665791195567	6.38375373481693	20.1620343830719	20.5415394439163	14.9143777247844	5.92322590624575	17.0528958287543	8.77670618997208	4.12522021519107	13.1746608015562	2.61689806910093
142	16.9679234976611	15.1130743329961	26.1215740183543	25.1356635122134	29.7066517874743	8.52861676282704	12.7961525274344	14.1200805285348	13.7680891235827	13.3850335159239	18.7325232534064	10.5523775944777
143	9.67032651460745	14.9472653428046	18.473552044391	28.1231430004851	16.5231585409422	19.9475681615615	5.81595559105777	7.79099032378907	2.69952567334895	14.7832703351359	13.8109862163670	15.2483692729678
144	16.19744592535	37.2270299337696	19.9668137291727	38.2128006256154	34.8292309230263	16.2356437411576	17.4960981767013	18.9166678311951	23.7643329450702	16.6154797690945	31.0766015051803	22.0483473726624
145	12.880645386644	28.0588743957864	16.33529998038	17.6769098889449	19.5498020026034	29.1796077818012	9.22587094562088	8.50043930815904	19.3166259447022	11.7554154997379	27.0127033342128	14.6606905007307
146	16.4930861089649	19.3730289232868	23.2474542616921	19.9566034118708	27.4991031180065	30.3005025338765	13.6051650018559	11.7262482831000	15.3036603001010	5.32334638213294	12.7942219467913	14.3629812536709
147	14.4355718199319	43.397787454864	16.1067428077337	30.0194794351427	33.2766743874208	43.2313873230023	17.5889238307612	27.1980903998302	16.0319125739876	21.5353932910079	27.4357787107988	24.3752801565881
148	23.2666469938135	24.057841714509	25.3601230171005	22.2658210575561	38.8945067239091	33.0792531868175	12.6698535574887	17.6640920471269	11.8466519343006	11.8748146071435	21.6103895703024	24.3573382835036
149	22.0983309128981	28.8270666998150	23.5427038623587	35.7273008934467	39.0596942782122	21.5654808474171	16.6960626876732	20.4534710505255	20.1548102420796	18.6315324168850	18.9396062686324	26.2607986618515
150	13.2780730861663	34.6684059074393	23.6440357863866	24.4143206183139	33.8996802042369	10.9085125250586	12.4129992627207	21.0970864784071	9.38269463779304	11.0657199200531	15.4240810587758	11.9098449773990
151	29.4857561390706	18.7482557245108	33.4535321318946	27.0490175901603	32.2830100894449	36.1171022880336	13.2679871941813	12.4167710802647	3.96236623351765	16.3250347902080	18.3197951280812	10.1424102646713
152	28.9662053384224	51.3568251566771	29.9564958270870	27.6845448906773	57.6591261095044	50.0448463518594	20.3419805548778	28.8477814731452	30.1802682086372	17.4144419784246	32.5805748058193	29.1433161458755
153	19.3825261796625	30.0598904356705	29.7111526913123	25.3439765300549	29.7391433784584	30.6613735757994	15.7159395732508	21.9921090899117	22.6830028791438	19.3031293535873	23.7951593901857	15.8515842121683
154	13.8621685676112	23.2613633497576	24.3494744840263	31.4666204154965	25.7768320253283	32.9284293082958	10.0324583980017	25.9156678589812	12.3156796305868	11.2607280999362	20.5745859232947	12.4067178432297
155	28.8471713491412	37.2671420015402	27.5410646619529	34.6277009866251	39.2041400748982	44.0352308294437	25.1016752074514	23.4711420647140	18.0544139141261	26.5865993009047	23.5304787291577	21.579555601619
156	9.55392967710119	25.9975914734150	8.69499854237913	26.6898056316099	23.0530920060077	32.3604455650951	7.98733982544225	16.5825829599309	6.49582380622777	12.6519945241819	24.3123956408807	25.2241322526720
157	26.9430653208085	33.0444220100238	29.5018156526886	12.1111530430059	28.1215058605480	34.5225583859659	11.6000303347819	13.9686297360549	11.2366091018164	7.78102184886684	23.0720792764168	16.2623392161263
158	39.8946965245	47.3649119486819	27.1924932121886	38.7096874918280	47.5474956791791	32.1649596254041	20.9070096546277	25.1685470537391	20.8477898682182	25.0451498371947	26.5324598963623	23.3882318879498
159	16.0883772939376	27.4719247538169	23.4097576304109	23.3835149336956	30.8408001382598	15.5117280475860	15.4104962339528	21.9267570830275	21.8829428777366	15.7625792412140	23.8178338245045	11.7246284567247
160	7.77344752626985	9.16558024039843	8.93462797314353	16.1829013900223	7.9806081814237	11.7339161545348	10.2766440513599	17.2775032904341	4.67814300025138	8.45986803371974	17.3066932408927	4.73841866929204
161	22.9773929984801	14.1420240111000	0	18.3757196852577	32.4282921275544	19.5517999882261	11.7564333230290	8.82727311398895	9.45585914170934	15.9088055381619	19.9478934854158	14.8616791311981
162	27.3267321015112	53.5381334499786	22.9811778565664	40.4112983362293	49.1910564290566	38.2991504478664	25.8282117705250	24.6563941156652	17.9972727918414	25.4120706538053	42.3381339398337	29.2450410425161
163	12.9526741689349	20.0463173154348	16.1650073301119	23.3438855832322	35.7123094614015	21.7139200332676	14.1737550944408	14.1328612037409	13.0442642265902	17.6524877581129	16.8822211078240	14.2221372297349
164	22.4795585171998	30.4614582888789	18.6140649877219	20.8243769156347	24.2792327681560	35.7215664139578	12.5890085992599	18.4293664357743	13.4346857448349	14.3797213480680	23.1192543328098	23.5706337582316
165	18.9183748758351	27.6305757283631	15.2420768070306	31.6608346266975	37.2582899228104	28.6853075715346	7.31326314480225	28.7088019558221	19.9961391325835	23.7016006913964	22.3031784588226	23.0465265343787
166	25.5737215361061	41.1781407272772	12.3288389986896	26.6849549071949	37.5784294495231	25.6104672370055	13.9329077033777	25.2395392995368	21.8802160320084	26.9409470024673	23.3119400144806	33.3161635534995
167	12.1709755937154	17.0872320712544	17.8202200609267	10.6031684360697	14.4555724364156	29.3412754291840	6.23068110892622	13.8316586705421	5.1849101531651	13.2934201127493	17.6447635328921	7.37200613549365
168	27.4450887401449	41.4873350099958	50.458667787176	24.8285282937293	51.1486221409597	40.9825551875125	18.106847720001	25.8748918293344	22.1852469418949	17.7409451473263	22.9322052937429	32.6892364988211
169	30.5203388421625	48.1523547844276	43.5100203536972	33.9715973219505	60.9166374359526	64.8326312920919	11.8006078739174	33.8358919797337	35.5090149019464	26.7078209458086	32.0843815662531	22.1756695264524
170	22.1401557175221	33.8064565760946	24.4091205487823	21.9867339758200	13.7985107377097	29.7989829090480	13.6359453647976	16.0211032954092	11.7365894848234	12.0717511484615	24.6273315683704	7.56550238651914
171	21.9776174059111	27.5066222650478	22.4411360969372	18.5245355700187	19.1633261946964	24.9426204673087	15.6020820683159	8.63660278711234	17.5103908908256	13.0152047731626	17.6607245987599	21.4299596489185
172	20.356404704673	7.69785158449072	14.0175242429449	29.1959082358216	20.2169481661393	22.7363892141488	8.0430587517026	14.3568767393377	13.7361849584037	11.5764874294985	22.9411801420373	16.1158117085989
173	10.9991930818534	26.5739086010944	24.3902833543982	21.8572513863576	37.3505888526962	29.4989654660555	18.9202183060706	19.1326097799405	17.6149835611336	12.6984211623636	21.3802308124090	15.3677992285925
174	13.3424129957766	18.2051635578854	12.8313537334044	23.4711528939227	38.3410539841738	4.70261205521235	9.74874999202082	23.9165353598451	12.9578811001731	18.6513453899946	17.8590229360896	3.35841629985295
175	21.1515914081451	16.6840992975027	17.0867702427934	18.4608267299981	37.9674730104683	31.1211135631339	14.7734530034388	13.7479555051099	18.1245121296622	11.8216473740184	19.9708156440396	16.1068179741373
176	28.1689740546157	45.1169392577634	27.6101636444770	30.070445628999	47.1068217879239	29.7343823381042	19.3014735652806	23.1039864211019	11.7687187612993	18.2629717281042	24.5438634943727	8.8733813463534
177	17.1574888827212	11.4894109202038	12.4118776664822	10.9348139977239	26.2568774174461	16.5841218258372	13.035055582195	11.6818260436510	12.5984943935263	6.23436271490917	14.9343601488033	17.8726607248448
178	13.5859824722464	20.9312589044187	20.0726262722855	6.50182283741018	25.6660925677006	26.2828747159024	11.7405560737850	12.7874870845555	14.0822094127551	13.6620124727128	18.4103164772907	22.0402627360783
179	11.4218349635448	0	1.27209355753562	18.0469620621175	16.9271480110888	6.49212395896496	8.25294552723539	3.46426488157817	5.26815772982992	7.592524089985	6.73646519109081	3.78293987248905
180	11.9513193019797	32.8554801375046	11.7266596761204	24.4365727326565	32.9592461768652	25.2924136975044	14.4993255475487	20.3631765029391	15.8012360665626	18.0904025334833	22.7584726169149	24.3117602222154
181	23.5169926948965	28.4351945003460	18.8175825674038	27.4086461703027	33.9138775082554	19.9769269524616	14.2083142204962	24.8805680957486	27.5786802012238	15.9506134126683	22.0061575170839	18.5524782657280
182	28.6208471204061	34.7030271053459	20.6723312486925	32.5646064691382	29.7816470816398	26.3141216976787	20.2903158781588	15.7318465168292	6.58707803710998	17.2676141083283	20.767156406504	16.9998934768826
183	20.7006451020550	38.4176429304037	30.3854062910221	14.3134669392131	36.347349390933	36.9926556189488	11.7709832577559	25.0569123119539	15.4963055756557	13.1047883356743	17.6171532705035	15.8146880717274
184	28.1365525988357	29.0115974080781	35.7343520702451	39.1966842236558	47.8880280087861	49.6140576038993	20.1144795189746	27.6824942307296	22.8613023354944	19.4772749658577	24.7974764866317	22.8424335865884
185	15.7173918277265	19.9651813194332	6.92711763428057	19.0057116116417	35.4649523979233	20.7394318045403	12.0040163069091	17.9236051726944	16.4932970449648	10.7036083200103	19.8174651086759	14.3693270103517
186	24.876677101588	40.2931009134744	30.5709697988036	39.9173957970763	35.2518209873265	37.7644436260421	19.9619117743151	14.8959410442875	9.00831810878086	18.6324762029742	25.49771673491	10.9584620229991
187	16.9728893536742	22.7197672198358	5.86606563031817	23.9361737561845	32.0520664314767	21.3553929986332	15.6607149399913	12.1951124601457	14.9953781965929	20.1665613236126	16.8164875784174	21.4684316772506
188	21.7876752671697	34.2762466662753	25.5269265066439	32.1821659612213	29.3921127024584	33.0591764408681	16.4802448367003	19.2383041647675	28.9989813509859	14.7918418353179	27.5338179990449	20.9985507631745
189	20.1606187458257	33.8992665246206	23.7824999716205	25.8560957953963	38.7443633794916	41.3250588586315	19.4079647750010	17.7337213340871	18.7324320236838	18.2998718188247	25.7426337024890	16.7783032008267
190	25.7236981271958	38.496562148805	24.6407640563896	37.4497528090072	41.0632099061876	52.3489741464405	12.9660130256500	21.8114181294247	14.1374029771579	19.7260398014131	18.8609111803041	20.0409701976051
191	12.6414802369654	21.3530495193736	10.2227414750876	34.7136858656351	34.9406825160196	22.8188606843078	14.3176846981305	13.0303504593257	7.06018588843451	17.2270901155680	9.00214745895979	19.9650547475291
192	21.2323682246238	30.1915910298191	24.2703639187601	18.4866830078531	35.9857324780688	27.3291128262511	14.7587035732721	16.9591324818204	11.9394026461580	17.0286801264233	14.8170231557500	9.19263495725193
193	18.0671071845914	28.9623278520502	26.0870360024861	29.718638902855	32.0794337029267	39.6155051453604	9.34013902664829	23.4108014577911	21.9874758437398	16.3029996593745	19.1882765572660	30.6945333000610
194	24.5577745030119	34.1576929287033	24.4069234093122	25.3859314560928	49.1988892569777	31.4977479769455	19.4980413586020	30.1415002147466	16.6937527946469	19.0870206835068	22.2729592004783	24.6022158724326
195	25.6545962122339	32.4944259763181	21.8222138403010	26.3835912931440	32.3581515250040	13.4008479814162	9.9558757821707	16.1013057486652	6.29967977849669	13.7758968268608	21.0476195452276	12.9982583062808
196	15.2652175473262	20.5922311618735	15.5782674787706	20.3334999703967	18.8779431641144	32.0949116549993	13.6563415211607	18.7612769785533	10.5952500432543	21.0912088646708	7.96804888880934	8.46255577087231
197	28.4981074392614	34.2650691542514	31.1273291122699	30.3872580348395	36.8527934656763	35.3880956526202	13.6523082274123	18.074638719127	18.1676486882217	17.5268139952744	31.0792994766776	26.2262745727174
198	21.1289192631112	38.1880264089537	28.2579414507472	41.0990406458261	41.8775535126983	41.3402218679725	17.0699430439774	17.6670981835749	26.2246757992674	19.4246108697328	28.8128267037298	27.3362281800407
199	24.8932768032580	24.6697153539570	28.7992855933565	40.4184294502823	41.0259852697277	35.0281808967553	15.1220751281067	19.2193581116550	21.1828474333400	23.2351734601446	16.6450101825034	15.1800296401830
200	11.7910644511184	33.992088517666	32.7892024759233	22.6975203519539	33.8914407042319	31.8218070341681	11.4160422983495	19.1781881152018	13.6114310327084	13.1857930938078	19.8729559009229	24.5251351375859
