# Supplementary material for: Simulated data from a genotype-to-phenotype crop growth model for pepper
Source: Data Brief. 2021 May 11;36:107119. doi: 10.1016/j.dib.2021.107119 (PMC8165395; doi:10.1016/j.dib.2021.107119)
Supplement: Supplementary file 1 [file mmc1.zip › Full 100 GxE datasets/100 -- h2 = 0.5/1765929597 200 0.64 0.48 0.64 0.95 0.8 11 GxEyield.csv]

	NL1-15	NL1-20	NL1-25	NL5-15	NL5-20	NL5-25	SP1-15	SP1-20	SP1-25	SP5-15	SP5-20	SP5-25
1	19.8163833011078	38.5786328307008	32.1912475887948	26.3382982556561	45.4703828453051	31.9044372004646	18.3221721360331	15.284647863164	21.1627654821136	13.3398971708669	27.1179332652797	23.8568023808934
2	19.9028744503625	35.676148519048	33.9536273097747	25.4871720291272	47.2781392260274	52.0212134693174	14.6557988789029	23.7719279479828	26.105085386314	11.9956052821536	24.1231077848894	25.4046013918300
3	16.8942536366828	21.9173982806556	9.65703705819277	18.1129113606267	25.5376015473264	10.1687098236006	11.9352452003433	13.7463396429283	9.39409308399935	14.1985859914169	16.3113526544359	12.3945022909810
4	18.5161870773397	25.9558326988340	22.2542042610617	30.7756783425004	31.3537115503912	22.6333896951828	12.4154116011960	18.2445314315477	12.9285457857174	18.7600659752947	19.6358603311661	26.2510372245768
5	26.6390040488527	39.6355926004032	27.3326159508733	19.1862696739875	25.742836514613	26.0492893466839	14.8629998775949	18.1102573465496	22.8466335926208	21.6781218654982	23.6533459754242	24.1609522518315
6	32.722498549217	35.0870326564919	13.9088476057018	40.5652928883779	47.0471077782063	25.8451213696702	17.7690434614051	22.7912103305413	19.7600481928907	16.3887524800792	22.7377106178075	18.512790194798
7	22.2128308705625	27.3337743781777	24.0514609041411	25.859417105653	43.527964997883	19.6813409547891	10.7980698502067	14.0125958962176	10.1191885301544	15.5594598756308	17.2229758916579	18.4367190947655
8	19.1203228535073	15.1203407673944	4.65487290577027	24.4715289850631	27.7902465823398	20.4357592094808	9.9951747687911	13.8823209993793	10.9186349534423	19.2982388131773	10.6639978121557	12.7613102639153
9	19.5253329444624	15.9297580392718	8.04129747484124	12.7796163257654	23.6163412426750	38.060981165937	11.8144401742436	8.62120296737033	9.34292336311547	8.17180122445912	17.7725715364638	15.8511525000983
10	21.2706150232553	37.6809368828784	24.8246324819142	30.4028514107546	29.4951615339873	25.6672486462709	16.2020345328292	23.0953440291160	26.4918330834132	12.8126728574038	17.8267502307375	29.1644561867803
11	25.0060754655302	37.6903348873741	31.2130739296744	29.2754344159198	45.4461921611951	36.0377355244179	12.8416837538706	15.3904779802576	17.8438870054652	10.7157316600364	26.2717982699916	20.5912488810085
12	20.3780729891413	27.5457391402262	17.0048355616649	23.0319589698779	23.8140045520795	6.82417302648722	4.29608260077266	17.2782679719248	8.49377553141988	10.7534528872850	15.7599940674138	16.9469772532351
13	23.2349679844836	35.5519440252847	28.1403131810878	22.3829519627312	52.9009463323022	34.6251345786149	18.9082876615579	13.0792396752889	6.50148436418208	14.4327396443991	25.8151190709359	22.1273870359439
14	21.7338955434639	30.2361885178079	24.7025429933923	32.1161234849301	34.3132600396709	19.2097480254349	13.3177136385807	16.9894026964215	10.5082487278719	22.1119037852148	30.7009082667856	17.9404694563114
15	9.05323428162782	10.8908730626949	19.1614258032604	26.7339405637921	37.4697130070737	35.073072624454	8.53305388598655	14.3523404081246	11.3229803106101	9.85407158987419	13.8845755749159	18.572923817478
16	11.4363604257605	14.4318654388588	18.5817644589179	13.1495219934412	27.6310958793802	36.4375155748564	9.80858209242672	14.2951598825737	10.7143220238804	6.06241687357357	14.0098244845575	21.9465661736789
17	21.5972524960393	31.7642128697052	19.3355509877789	27.3276182261277	23.0345602513912	11.0409298956307	14.2608087703548	14.0507781739580	10.2091417263096	12.0171596310910	28.5758855526116	9.05178245962507
18	16.7458523536331	11.2139399979002	17.3535048384672	27.2563126230774	34.0567212878847	25.6905915707076	11.6849829100962	19.937186601169	4.06007609585273	14.0946450742103	15.9939772571680	16.0977967817667
19	19.0371149583637	16.7478909122908	17.0550545129455	23.2308396452366	29.4287260855917	16.7251170241618	13.8507463005144	9.365032774001	3.60850619411903	17.1081891347922	19.8831841374416	20.0946285526261
20	35.4536858877592	46.123526234045	37.4980430051027	23.589298395654	43.7615200910139	25.0946771248833	10.1326907395386	33.0082064897274	23.3327393931649	24.1198332529771	30.9799072388887	27.7775849976633
21	8.97911393906465	21.6956143193245	4.91226369326226	29.5629660186457	56.0399757981005	16.2524970825433	11.4540678890140	13.1451739384973	23.4229208057073	12.8888328098161	23.5901246779180	9.11168533286832
22	10.2792927358043	19.0542333659398	19.7391456369569	28.7780007435039	44.7475970509265	30.8935132799212	8.46778017759608	25.2608881437450	13.1451927754420	17.7792913838118	24.2849407976339	18.5509270729304
23	16.2521059715464	23.1798107692217	32.4713908582626	26.3583927982306	47.35727751559	41.9215644825181	14.3426793749117	20.655969733689	21.7261887245033	13.4171866604030	27.2921051484744	27.2596349276636
24	18.9165452672226	29.581217150293	29.3998918256541	29.8774999153912	30.430372483966	36.0195595246859	12.7725798851811	13.8293218974900	10.3071079254279	13.3677878163105	18.8532002995767	18.6571190850914
25	30.0065710662218	44.9735231703885	33.4839371215224	39.9238530156166	43.3192235160574	37.7983801362391	14.3658064909902	25.3887472857609	25.3797139033511	14.2067729900591	22.3880054453145	22.1858296425925
26	17.3434740130284	23.3012087843623	19.8313492704913	22.2874998045112	32.8967405932526	38.4481244223335	13.3811115579628	12.6436140865038	10.8729566967220	13.7296023089607	13.5605041369644	19.1012886261824
27	19.6808683293467	15.0464263981240	24.2951584539587	14.7297918224769	32.0664220141338	24.0724190203705	8.7011349134316	13.7018079627419	16.2789129479032	11.1537924026522	15.9720530527045	19.6973067007128
28	21.1412723406485	37.3049400457640	9.62600193820192	22.0000109479578	44.8599863874421	28.6100289752765	16.4373693408057	12.5040206401121	6.40609120179907	15.1619636531744	27.4090138028642	20.4766259742361
29	19.0083362640144	17.8312180733312	16.3531334761518	22.7153162646073	34.7124035484608	13.5920637789131	11.3206358946712	11.3693637961293	6.53484097968775	8.60443992994746	4.6907628704669	11.5832025690125
30	25.1002428552306	41.0229026540154	36.0128269678009	33.8074028551046	54.3410777406406	41.8375782085009	19.7180539718555	26.5571540757497	21.4652426564075	21.0736497394496	34.3657799518447	17.6257659445177
31	16.9703105397015	25.7733443397524	17.5647242226083	28.444704655987	31.2261791705425	39.1135100639534	8.13893834710354	22.4291298151242	10.9964137851738	16.5212722877342	23.7249771724278	16.8138446960368
32	16.3366700442135	23.2193127031009	14.3789974418015	28.6371288032741	29.9911507650668	16.2157865831173	9.7878023977447	10.9807373913415	11.2726913757940	16.0967768219311	16.5115695433441	4.05780380160893
33	14.0588638253459	14.3384969746494	5.46971915215029	0	26.4010181667465	3.84389848527442	5.16444232634191	11.1558928120607	6.87872648489715	7.52971872845207	9.69544881783924	14.086999832091
34	24.4442186057957	33.5762151099691	35.184948356806	34.105377882728	44.4496980282563	29.9153565831898	17.7439299753385	17.8317409310835	13.7811681984746	19.0141715728989	22.7790491777251	21.2191708037682
35	22.0282941751821	36.2854573437843	31.7797635112247	32.3862997349128	36.7187677876339	32.6607266303266	12.5551225542509	22.0792225696095	30.9627646580602	18.1274822016944	23.9627709550521	24.6342701260075
36	19.3651876448382	41.327921017635	28.2109511138308	25.5292740120526	27.4317401525456	21.3627799492001	14.1582960148171	20.9891197378977	14.3970050433128	13.8631460752712	21.3600541018889	19.9382201303285
37	22.9198767812777	30.068137882355	22.4686365866117	26.1720372277269	24.7420765358272	41.4273977951465	12.0628053380209	25.2191903743849	11.6997571958769	8.22010657112441	25.6899080546311	24.6133319253639
38	27.0795769359266	24.6822028908506	24.3901982571097	29.1321667767102	32.493138172004	23.9673485464798	12.4549001901611	14.6708134957995	16.6499493990986	18.3698310582235	19.1160619769584	12.3655802399044
39	26.2483575960629	23.5277186205158	29.8270601533671	30.3691509005346	30.9460497453428	36.3780729429199	17.3660150116159	16.7635461579068	10.1844724310454	18.2089606129429	20.9503278089154	11.9320991752588
40	27.3051438796631	51.0444337017628	20.2914397951594	28.9065586983849	43.4670435275051	44.0392577213812	17.9093372362149	30.7663803421570	21.6986735017532	22.8735109162273	26.253313008737	29.5097084515724
41	29.7689969677318	53.8679118231499	30.7285788931882	40.7054581593124	60.3094519200223	52.6831309978026	19.5478601893417	27.721821999323	20.5467993579246	24.281641457513	29.4268164130613	39.4669624765995
42	10.0202801620613	10.8373204883117	10.0051099069129	22.4629345133751	26.5980907612614	17.5387508215087	9.1640883454333	13.4914296782934	6.18899412853355	15.2347995599889	15.1192850321415	12.1483523635954
43	14.2772109369829	28.5490150894295	22.8879660513071	20.9238985795323	55.5707856777476	25.1714998360179	16.5031558149342	25.1177872904127	14.5037517845668	13.6292013586951	21.5319927687337	20.9777254159241
44	28.3761092427329	37.6839100002264	17.0285999302526	41.6375309477963	54.1278483896706	34.5190062387764	15.2500891732986	23.3351235566138	20.5126096279634	19.9276759904770	23.1391994591607	23.6623976929184
45	19.9253400038094	24.8109277423747	22.3915178429744	35.5221857972599	24.9828619163879	20.1486684306405	14.2493855398603	13.3373144518043	21.9119630006084	15.6854028543857	20.8186034122121	20.6726338971508
46	20.3009400327261	24.508357320438	17.2280844560434	24.6138986111472	50.2038020979004	8.56825312081793	15.6627990169011	27.1740733013504	10.2890776622504	11.0425705536074	18.5377196304235	18.7851004357697
47	23.0527332095343	22.4571879068212	17.8677846671194	24.7431335876808	39.9919339568785	27.3469862698494	13.276575820991	15.9794435628432	12.4733935255169	11.7886633648558	17.0724565079064	7.36275170242704
48	19.4649807660859	24.3165318680606	10.5404778069370	15.4831174372904	42.850741631832	24.0549955892509	12.0680861660240	13.513798722581	10.4987873171808	12.4060372421958	22.321126309064	17.2726439847587
49	16.7231294584514	27.6416891030197	26.5541947344547	30.3472089442546	40.3398774111759	36.5874484931446	14.9775955828829	17.0738968014998	16.5148666284406	15.2601625522371	17.4540349581396	15.7231599418135
50	22.2003361378237	26.3612303305130	16.3035953304850	21.5159669228506	44.6181503719662	30.4288338500157	11.6016409460678	20.5053005826611	14.3870535109929	15.8988598953643	20.0714319812784	16.2333307291181
51	27.4673188321781	27.0296868219301	15.2031090274546	25.4432091025636	35.0843932764515	19.83434565027	16.0045207994129	18.9612866741649	15.3376275057881	17.0420365024476	15.5167093257137	18.7943100889557
52	17.9036954809896	30.5103307984805	25.1368536927054	22.8421761471477	37.3985757092681	34.5848521420181	10.2260284653124	24.7034267226787	31.2086403458477	17.6576796194342	18.3805503467874	15.7732817532697
53	15.7967811833956	40.3722699035443	19.7254107870508	29.8704620377895	50.3796090768857	45.5462937902459	20.1136077690428	24.0245541082440	24.9395255704442	19.8496932405626	22.83440397111	28.13264535152
54	11.2045378849313	10.0314495950770	21.9808611968906	26.0522549922062	19.1987850258582	20.8326969028672	14.9924591271092	9.21325650325125	9.9624538966581	11.3313153063215	19.0531249021474	17.5586280351414
55	25.9150845313738	36.9105012677246	37.1776690460731	35.0173269407839	45.1927489136461	48.1825209005705	22.0590942917032	27.8927266302902	21.2252213803476	23.8674406802874	28.4577186767009	11.3874376767400
56	24.3884669150231	22.9429417213079	16.9274291483087	20.5195302109137	21.8332141756756	8.86410924174678	6.70622102557593	10.9960677059817	7.2260841670138	8.63522290801162	15.0048956318048	7.44430640681134
57	23.8317484404173	24.8103840081866	6.23427635263781	19.948109163338	28.5022842970361	19.1226563478197	13.1362361320366	13.9529833168499	10.2864735667777	18.5302779270972	16.1356138843383	14.7280410276061
58	26.8576057640142	42.0344027532939	19.8714988083695	36.626677801973	53.1328499358975	38.5741277325952	17.7099112251977	25.1361646766235	14.1688952252512	15.6047370547171	23.7951134346599	18.0696514209497
59	35.1208257544335	47.8410935891236	26.2668877798818	35.5765728408129	48.6342509063144	47.066449020136	21.6005639830506	25.1892831341975	15.9283097093694	25.8496796237845	31.6887536898885	22.0400329476667
60	16.7146725844573	24.7204839080577	22.4724469944419	27.2530193144469	15.5050008476195	20.3174044669262	12.5857346596687	21.107375041394	2.65221200377825	20.0096377586326	16.0102472513005	10.2371674317611
61	23.5326802690021	32.3268091830856	36.1202433466688	22.6201639882805	56.1939140625811	41.4030993982723	15.3053868984146	24.8178088762418	19.3333703225145	21.9084209727397	22.7896780568807	24.2873366371207
62	19.8697075794482	14.7135129338172	11.9873389281340	10.994503151909	8.03987010294961	15.5795101029197	12.1004268618481	16.6729191414369	9.5951543549424	14.5177981711065	15.7360981123591	13.6329705603427
63	12.9591595132762	15.9672016210182	12.0847392549919	29.9231604924419	25.5132722497507	31.9099449527538	10.5708218613483	13.2646280767539	4.45027278384884	14.3912524365613	4.92495765946763	16.1800553469038
64	18.4805120576991	25.8247705207091	16.9019568264877	29.1896744688124	21.2778761922435	25.8343409955047	6.95492986399848	19.6165908292865	11.4099295410022	11.0658520453522	9.86135882023664	16.8939443779032
65	17.7113238672181	16.5470538537838	10.4940030999507	27.5972758563420	26.9457221786821	25.7391494829448	10.7561896130075	15.2101068272094	10.9925390232283	10.9422290858421	20.0266872634167	25.6069225651582
66	24.5169832668632	21.1159035764700	20.9535374560536	20.1560749197082	21.8246321706396	41.8358332379193	13.1763153775078	8.25363076558827	10.4732504316923	24.6776804273719	24.4199558901227	21.821042254685
67	18.2160909088543	14.1067740116880	7.91329480308466	21.6299897988531	31.6802911335817	7.4991286542875	10.3099099814716	11.2929764909451	1.35387151995251	11.3812769042474	11.5055201793125	15.1345851302321
68	11.8369033847877	7.57876502482318	0	21.2638190160334	21.5005001696352	19.8033022002947	9.15871524492698	11.9944858041993	8.7896850036904	12.2871291893329	20.0232134700169	6.27760422228681
69	16.6920640764920	17.2201551530544	25.8976324665281	22.2438072035136	28.2090396039087	25.7089739836491	14.8203829813670	18.3077539830476	9.23172268394737	11.2947583565254	33.3305751834208	8.32589601292655
70	23.8168778404545	6.31364716844772	18.942130805447	27.7965869227571	42.861344645038	23.6979385939565	10.5371041869388	7.8314797059703	6.78911476523744	9.73605838940021	14.7807583224772	5.2284406675189
71	17.1395891274264	20.0702495446537	13.7845544638006	24.1226466511683	26.7117412547845	38.5677903035084	12.6628615001282	16.3366850615370	16.4639361444847	15.9029239134772	18.7401308962274	6.44315892829242
72	17.1649041925474	19.7749097622017	18.7487523168198	21.2242670183247	36.9136461943656	34.3177124462316	8.32656395219755	12.6386737025161	19.3369945609289	14.5965356211952	28.1224396183900	13.9923666576324
73	27.3500096434963	39.800024132504	26.5311579752721	28.8992157484393	35.2108174113588	32.7823712160827	17.1737093358153	25.2588057160187	19.5129454531440	27.6090851449258	24.0596709698128	14.4787342609002
74	26.2825412224192	38.1938188845317	15.9133938831314	27.0813505081091	33.2090080300296	45.1413065026947	17.3632541312910	18.7549783472222	9.04504116687608	20.2312974510068	20.5823058962048	10.6035250192321
75	16.565115608225	18.8558012979493	6.59419296740392	16.984108181994	15.6120588746666	12.8243166657388	9.51207676442335	15.0165637595370	9.80594678421934	10.9565174971209	18.2931605319505	20.6597727887141
76	5.45285034167682	17.9309977191415	21.2921316120366	23.3515300723456	43.6199127936114	25.5045214709799	11.3162648322639	16.9634923197731	14.4821321435287	15.0098644374742	19.6198819213166	17.5288851024220
77	25.2056864463412	33.2561764516574	22.6069723995271	38.3857685172206	37.3616253441767	45.8690747426959	22.1593607476375	22.6650371315866	22.9409100512698	18.7832660309576	23.2625846269537	26.4444397662761
78	17.2038667876334	15.8420598821881	4.89084350773881	16.9394527601215	28.3648488347652	13.3108254414436	15.0353225114663	14.9313442025286	11.9101374536346	10.2963081927476	19.1459417250505	7.95647410094501
79	17.265983582667	20.1106868357819	21.2051842430675	22.7817935082541	18.1728135323783	28.0392214597071	13.8092477464429	16.8933968415245	26.9641461595776	15.1292309411350	19.4391409135916	22.3682008840154
80	21.086642033163	39.8548499510611	35.3001998176290	26.8501344921730	67.978081583536	37.1526386566312	19.1197851520435	28.3495811688019	23.618719657911	15.9528035816301	26.4119335653272	29.526783363003
81	26.5556868139463	25.8545689525397	13.6709396965274	30.2643776997727	25.009107892546	28.1599876197150	15.6537795556759	21.9089940223664	13.2327561183643	17.9389873721802	24.3844940288032	18.5509043723728
82	13.9573121213677	5.47688866400539	18.9131196888664	14.2115280405845	29.6341118681642	18.2184892638105	9.24000919514972	5.70258161216216	5.89199936551565	9.83479519859639	21.8423000765675	13.4040790143487
83	26.8885221105146	46.2994142138717	30.6239078748246	29.5979166780750	47.6073453755237	38.6217956254247	18.8842827216216	23.4403941437347	27.7006053703365	19.6043441831187	32.9997561560444	29.7160336288142
84	16.8257348416288	33.3367043710778	17.3969291168168	28.1465889599898	25.7255048502142	16.8818631942474	18.2705177575897	21.3179172773729	13.5985395187515	17.8246605407701	15.3050814347915	12.8966684904589
85	20.8060339635616	21.8125432642090	14.3678485598596	26.1069154488752	28.6194760221956	27.6802717211688	9.83571778080255	17.5925679528710	16.1220767915529	15.3380227185958	22.7720288331547	11.6079426117736
86	14.5750893428902	1.34081527625885	11.5096820562518	18.1387190777407	14.0114946061075	16.223379995143	6.91860561175166	11.2395517260926	13.5187304985067	9.42256136417307	12.6913862095731	10.0099266229679
87	22.4140047871175	34.1417504055569	22.3521143653691	32.6018421908187	34.4375643560496	26.5389909311909	14.9640770540346	24.9167229575663	17.5610559028104	18.0218768206501	31.2639982270529	13.3656815231107
88	9.59390077286394	26.1168448805324	17.9043524997953	30.5392390940526	29.2308648866192	39.2308696482473	12.5400600329631	21.5747802998159	15.0792198037902	8.22642438042628	19.5134734866985	15.5081176902068
89	7.89728854609681	21.6928849682045	17.0873017756033	20.7468972895987	23.9228277755353	22.8065941395330	6.6000666812835	15.9141804332638	15.2616970385254	12.7915140330872	12.964167023403	11.3887010248194
90	20.8728140500646	31.9446891885275	22.2706513318614	27.6271149863072	41.6614950893282	34.8380428006429	14.4000634057516	21.2165725427686	16.9371440626949	17.8234515869454	19.5369602795551	4.38425216780474
91	15.6456485403979	35.3173693560654	27.7645530152068	27.2732970399384	44.2423085462962	39.6022910205684	16.7403847597388	19.9937760243763	18.6168100355924	15.7098352621784	17.8351266036786	14.9840728618296
92	20.2345025909076	36.8702964193046	22.1302562339863	37.734321725865	42.5220344134891	46.1724326360944	17.1300526959532	20.3802958186899	19.3578064925552	17.8545119297429	29.0837284729331	22.8948260432882
93	21.0789759709022	30.9055795364445	24.7087152546739	16.7279563103617	25.1951400252131	28.6708207165038	18.6063798433393	23.4012639701629	13.0793527837339	16.7724217729115	26.9743621795867	23.6160582183234
94	12.5743680854847	20.2614296201925	6.84521824423363	30.6596580813861	22.4398911801512	24.2534693281786	10.4250170348052	15.7376972464958	6.70699092249539	13.9690112212343	13.3144551748852	12.9114870577146
95	25.6348498629613	43.3008068877689	28.8991725029099	26.8716053823972	43.3966441681879	36.3271210623095	15.1982420413067	20.4780255998431	22.4811975229273	16.8941404961614	15.4563796584090	22.3034087720870
96	26.0628486134161	35.6873103781094	7.94071685577026	40.0064830664941	43.9601966952738	7.47644168924996	14.3823814531600	16.4423499550434	11.5814859811573	19.4841631711474	26.7615136233417	15.3292266842638
97	12.2457202639184	1.77009819486550	13.2469914030303	20.7903906062502	16.3910002680412	0	4.83775149666883	11.1204374002140	16.0806714415933	12.6431334210437	9.8668703779068	0
98	11.7589259526681	7.70718228845604	11.0415732555754	26.7483114604229	28.4022386132381	7.23486649792524	12.4917600168183	7.95032900692996	2.89156533058955	11.2723675725745	9.3372204068339	14.3700661887114
99	22.887545625419	21.0189768492522	16.6286972698936	25.3230148906165	38.9482011318699	18.2248504547796	11.2173578090285	20.0993826662153	18.3944609364088	13.4722050512221	24.819656803203	19.7451310516967
100	19.7448552290195	5.52496379986838	17.1761284430393	26.3281201385621	27.5637565786424	39.0705450210478	13.1894637734213	2.56104665040970	7.7375160039787	12.6887612864476	17.2991169566974	10.0416094571863
101	19.3442540434447	39.6152371669519	25.0476142060788	32.1698433171623	35.4615331729225	36.1512656861434	11.3063515779631	12.9922338053174	15.9607874303835	16.6393490745313	14.7115156032531	12.6100166487447
102	29.3811740000808	35.8405412396244	24.9047140873467	39.6588599959028	35.1040102008072	17.7521472740021	16.1202099873563	25.0941911702171	4.00412031171349	14.6174897297274	23.8225884351189	15.9878747864333
103	20.6759223315634	30.9406896118881	19.5033410727059	21.6215037281261	25.7719460491667	33.2901119834087	14.9462389706676	23.2959091716683	13.2124383639059	15.6224331347463	23.7600243392021	5.36880624377924
104	22.7565761525322	40.1682860567637	18.2557393047190	29.6748591647806	33.2056159583423	44.3109203814529	12.6071657565427	21.2264970820705	25.6883046917493	18.0575691174111	24.4529027860571	22.2381441201939
105	12.9147815777575	27.3846769009950	14.4622710983156	29.1110922119951	37.4876355971488	21.0236126882456	11.0303773254246	24.793050536891	15.2018291432459	15.0071248329346	27.3418951573333	12.6161150706545
106	22.9266271695925	19.4319702419416	18.3658999656822	25.2193326603839	28.6868050790803	8.5924152487592	8.0022794039163	20.4372766584335	17.2578570785360	5.65357335842359	16.3894262723854	14.5265334463150
107	24.0637810749359	37.2103291081967	24.6348220640896	26.7458325242353	45.2043132037169	31.6538402009838	13.4655838587629	26.0164280114066	26.6309252890297	15.222448446737	25.8891189036544	28.0756645688475
108	17.5478867096435	19.2879167675634	24.3696056810622	25.4434468422326	38.6935475893961	13.6399548196204	13.2971730422185	21.5184824089471	13.9754935200122	12.3749139862618	18.4785466375356	17.2612937388389
109	26.1186494044601	33.8041159468334	28.6429130082834	20.2588796762114	37.3717505522828	43.142577490167	10.5404953331725	18.4478860160738	16.0375467601170	10.4886023411068	17.3092167180078	25.7898396882561
110	24.1889370852124	17.5529392332437	24.0194576698629	15.0528812036295	14.6027364555863	26.8146722784023	8.69803583851995	11.2404936379492	14.1157058252010	10.8873773587202	8.44820646080895	14.1157348164270
111	15.7525379865764	27.6661302049928	30.5993097889709	35.7145409792795	19.8858696719668	34.2452733234080	17.2945815998025	14.1041447886872	18.6874608295271	12.0987855880665	16.2027409527308	16.4020282807324
112	4.91993025683304	8.20339171861671	11.8031964628503	8.95050791920924	30.3390342042638	14.9264510228282	11.9175606748337	6.79825750139213	5.48383344785029	10.6916257824531	9.47967920764948	6.98209626441032
113	11.1022562357877	3.32576721500331	12.3776155755820	16.0980631209624	21.2106859333813	26.1494288108020	10.0340859474574	11.5383450192045	4.50472902921011	8.46685452236748	18.1789049107277	13.5062411956882
114	17.7625776342409	23.1669833927295	13.5980723322465	29.1221723636238	34.1918390618029	28.1695437335057	11.1396509262400	23.7307020156246	19.3795562366575	13.5361340008543	15.1227279615025	8.58406466523078
115	23.3562416995891	17.7612142139662	9.38742690352904	23.1395065922592	34.4517183829675	24.2921225573401	12.282447632173	17.384758486932	15.0175884543496	15.7257325191169	30.5566281846641	14.0585578080716
116	12.1222644916602	1.65967574971013	20.4167623682515	7.86956902012306	19.8352279547232	13.6443337397647	6.00254242583982	1.79635285331268	7.56810202971527	9.13991708309181	15.2047104192773	6.2963213792761
117	29.4772002611943	42.8550216615255	39.1360738565334	24.5358309729881	53.0164591356466	38.715751880502	21.0837198653772	21.9786779726231	23.9673208947538	22.7391353596278	33.1507684947819	23.7113367257676
118	22.9340260822166	30.0188173775594	33.1694829271048	16.3233517430849	38.2086058017674	54.9143591188658	10.4484405847260	25.6371894587203	23.0658748766473	15.112466011395	24.6789006529524	30.8006841481783
119	28.3141627110237	30.8268755521121	33.091618293116	46.1081141238709	38.5500149558996	37.349594603963	16.3895353502725	26.6375176441395	18.4565802318604	22.7987648028609	34.7078774862225	15.9035996949528
120	20.9437455697416	42.00108808122	27.5674415279308	26.1196969313498	56.5480443939435	38.4355028126093	15.4674843103723	24.078255723761	10.7459956413488	21.0918885563707	24.7281371590759	20.279746310111
121	13.4758435079460	12.4108334785567	21.9161064447625	13.4934718680410	23.7656750688803	16.8481658729264	9.34317109528296	14.2307161346213	19.1403008191184	10.8666366924234	20.3402694632853	11.381403104828
122	20.9409485869898	26.5060752538312	13.8583236236567	21.1385284409661	18.3477397914749	29.9094110623097	12.2762672166364	15.5210723552379	5.52374509380172	17.27779511654	21.8168070768711	9.26757220730001
123	25.0494057707885	34.6808453464869	20.2599754848816	43.1706431870367	47.6171086819686	35.9651318433374	17.9736768176507	32.7608687738753	18.1322068440791	14.8120473402650	29.0939374380333	29.3599102353354
124	18.4189841020936	33.0448968663839	22.4258112353306	23.6886587929124	24.7196436575702	19.0800876336563	8.31078700211617	12.0528336251192	16.6070479252617	15.7216772248896	26.8485677238597	26.8386182665311
125	32.7667972042547	43.2756629699577	35.0190501238306	27.2994496182809	61.5565613380276	40.3615945564505	12.5584824759027	27.2686799210279	32.3361857966342	14.2586286670369	28.4917761792314	35.8698813310333
126	16.3523621353796	8.58725725829936	22.8219436061427	14.3446780907707	16.5965949606364	14.0278245707259	12.4779124245420	17.9977863478039	8.17851309043209	12.5604806189007	9.31822077090631	18.5010493634613
127	16.2917346762890	13.5624508072755	28.0759571878018	18.5863750779913	34.0683562446234	37.1656467618088	6.02639565668989	14.253043761857	13.3865548648072	11.1662975608089	14.3500190042987	14.2245100509069
128	24.9781820961613	45.0299208973448	36.1505169416485	33.7323172135181	30.8726452963172	34.7196526624352	17.1090866122814	25.3192164386786	22.3582526021689	23.2454127650123	24.8598693828964	36.2970627325757
129	10.9568694385866	9.6822036944988	8.3143220234012	16.1990027938447	27.4016783425388	0	4.68647982810324	3.71753640740589	10.3794496007223	16.3664416356856	17.0015974901985	3.70630381740084
130	20.3681102904619	26.5736336852140	26.2900119760182	13.7651228288789	26.1287508609412	8.5860648255532	10.1143744058285	13.2776759487203	15.2822232494398	12.3794664590176	20.2119175536694	16.0925023337722
131	19.8408782921922	17.1245004460712	9.8934415042189	20.4714451578450	34.9548151575604	25.6847988022742	11.3700161100665	22.7919969729623	9.08220808046123	15.0995151948255	17.0177973059939	15.2605597654889
132	16.0189115956228	28.9128547083048	24.5389283633329	15.4551173779412	32.5098873042084	23.8893379659178	5.25330599204846	17.7431546163295	26.5907363873831	12.6269079274278	27.974752083325	4.7343413583540
133	19.2983086289508	16.5423358444532	0	25.7237137331674	25.2774824941613	23.5708210019363	7.72991463856076	11.6946163198131	1.12658204083482	11.1919326422272	5.5353973457407	11.4295028509775
134	15.2124255805415	33.329372838599	19.5353117993439	38.3595937103016	43.5551741737160	31.9756643072542	14.2909799829047	28.6217820517073	19.0885496390666	18.2958752319508	28.8038310813008	17.6260047612605
135	21.8311584591127	33.6779262073465	32.7278641100848	28.0658569673686	38.1441384552675	37.0218558739894	13.8328855368428	29.9986944129243	11.9541675634638	9.29471663884687	28.6373989058719	14.1747851914204
136	22.4994699992405	36.4819065182854	33.1224359254324	30.8263330228975	39.1475109883718	31.674293099753	16.2036463717036	22.8603062306725	26.9275599483773	24.7967435054406	28.081695259704	15.1693691140266
137	17.2913197419462	22.1104011728183	18.6712160776257	26.2250321153817	37.0870083622360	27.6345420877551	8.68559434540632	18.6090586894987	20.907420787213	18.7037889702604	24.0797761233172	13.0953976775594
138	17.4575607942139	22.7767646394025	10.4318731834129	21.3614879411943	21.2762326242288	35.0219880653908	12.3522739291525	20.2473411633241	22.3790160513762	9.73088113873242	24.2990028032409	24.427259655887
139	12.6048526440846	25.1443376243932	23.0121877767015	17.0367355452305	24.4172874171948	17.4120304314550	5.94344835218844	21.9242044635667	5.561396642341	6.58123373334735	19.0736132299067	3.35771234544899
140	11.7256040970205	17.4200197415883	4.74503432937188	11.3433619616798	31.1765191933135	12.5895093889689	8.2577086794762	11.9728002632295	8.06895516044288	13.9144503483524	20.4533174644029	14.4657587481226
141	28.2834260276241	24.7015210697907	20.7093561863027	22.6640695930210	44.1484196663815	27.1938310972524	13.2066936207169	19.8171755446756	20.0673333290450	16.9539846391248	18.2591118321675	22.7887817952477
142	26.5584279320848	40.2489343111466	18.4409390748614	29.6050976705053	32.9876374012101	29.0329327464576	14.7954560456275	10.4525168716746	12.7072895956772	24.3178948157957	26.0727100613760	16.0241818961357
143	20.7935161455439	28.8395094531345	18.8040968160223	28.4090637960697	43.0132235505597	33.0293447019267	19.4984003089631	16.8761236422077	19.5390440559699	16.9806920753620	23.1032298711959	10.8937313950514
144	23.5548564865652	38.7020717284128	39.2557034314519	35.5658801387747	46.2821504732784	37.9869404290989	13.9164571008320	29.3650763339926	14.3722350081676	18.7530836893199	21.7264022869770	15.8739887794042
145	24.9323824093213	38.9269757628258	40.9335211772169	28.8078468901735	43.0435621452215	38.6772724724653	21.0236662082608	36.2334742263133	22.261179772607	28.5950499178150	22.6697166032526	22.4435910029842
146	29.0714251881437	26.4711569863170	13.7274748257582	43.2562012183386	51.0818054153762	43.1918033033787	16.8032708862279	23.1032951068811	17.2078983243052	23.0857921106127	30.3784102900071	31.8941546667499
147	22.3388692899199	31.0094111486366	29.2141005805011	27.6295327937749	22.8805841896554	13.6903993264097	14.2859281609534	20.1569482282612	12.6083152711162	18.0151589256761	26.3062379451727	12.7847541466798
148	16.1986496736118	34.7803036350153	16.2803847344105	17.7227536223574	45.4678235666911	35.0440939876128	7.49882985961548	10.2909448255242	16.8884800057253	11.0409965897424	21.8390637353057	14.0450731795028
149	24.8399875514512	28.7321493448819	20.8689261106319	32.91815650504	46.2521384685905	29.0715536140963	15.9411513139654	16.3911817000259	12.4992568753389	17.9365559113110	27.0708034288395	13.9651738070869
150	20.7900830477903	23.2941649398185	21.5914942459485	30.867641307333	35.1155766372004	12.7608166316988	8.5499639636429	16.2734106433957	14.7297494114529	14.4813848023758	26.0069208595543	26.9492922729705
151	14.5382487309103	12.0596501854625	15.9878541552376	28.0412851625595	34.9452212966804	35.6812745574201	7.41865035573423	13.0991337505854	9.66766784725538	12.6840256159004	14.8539601731997	17.3557837544102
152	32.7733112923026	49.5379586088236	35.8468935113003	31.8901566925186	54.8365977222629	37.07653874321	18.6866922011821	28.1036058573560	28.9102412905613	22.5675050245803	33.4301791640703	40.7877430199234
153	20.9358586321824	40.5841237849762	23.879995970398	35.4841793892848	43.9527849241231	28.5781036282430	16.1197929063221	24.4646168601346	7.48378631988775	21.3312752345116	28.2085602392112	12.1066247729698
154	20.0321308758588	25.4092890358269	15.0196087949672	22.9010810434116	21.9261210390974	19.4540597810633	10.3829086091349	20.7133891685117	17.3362865574939	9.96686171263047	13.0028472585570	12.5917377451289
155	18.8265098916357	37.7638645570991	23.8387652475832	27.3212769678077	22.1081008528053	25.2495364301599	14.9055687010845	29.4062236320664	20.2185184431488	11.0190187695164	29.1723773407594	20.9499786485146
156	13.7068741825724	11.1323931075727	15.7949087024205	25.1206765262986	26.6576368687965	24.2463602480687	9.88519068875705	12.2007718174776	8.59603968073666	12.2289404356146	17.2781427893987	21.2999299243765
157	19.5378095621018	35.2864536538683	24.3323662413939	25.9389630188681	28.4333766015674	29.4337783387351	10.6987653768395	20.5813777889830	17.4386793854068	16.0530968904234	16.0254153655887	16.8146200891125
158	28.3043092273428	38.8081634689215	33.5877285293264	30.3379756684041	42.9755348330638	31.4145357927832	14.3147176802408	22.8228787543496	20.6809106537993	17.7999679140838	24.0574659488845	20.5114911877151
159	23.2426486029747	15.711097051317	3.60821257118824	12.0149170846936	25.2530101087949	5.44837126496852	5.96350178836787	8.74199879138105	11.1286830970595	13.8970475168175	9.16658921690962	10.0348710175017
160	16.8359925078337	30.8254862629909	22.7854224141133	15.4511349672467	45.877649721884	31.9191774676769	12.9330361776698	19.4650755240783	10.4158944113595	14.8178365958308	25.0043951357248	15.5732624016030
161	32.0277374924256	31.6810670787144	27.6313274154805	35.0245158184836	45.8736601975875	30.3476523630382	13.3788011729172	18.3865457340183	15.6116851750525	16.8106101611431	25.4335210890118	20.9189874885822
162	24.7112658409569	29.4714246399034	17.2252177867417	18.0312223025403	31.1476649276711	25.4090111496252	11.8125128900848	16.8067703002399	19.5396356508938	18.0752419088962	20.6072024458233	11.6195375983144
163	17.2545079982314	15.5700299613696	13.7326046803505	17.5098783389435	33.813535709375	24.2851806439164	11.0199020104369	16.9252052393892	7.05320244206334	12.7493460102221	21.5453958137406	15.8933596684206
164	20.7231146477848	31.2903146630753	19.9776383321077	31.1786442171976	41.2983121151249	31.9318424305848	19.0621837224189	26.3895653365618	9.60597020037148	19.4683694285597	20.9523753468173	20.0947375581817
165	33.0426008957331	28.2218603028977	13.2695714025230	34.5702655860593	30.6189808571657	34.8388258307270	17.9890725101155	21.4930385061063	8.3022822892533	19.6748113861097	25.5446577402265	21.9569718822624
166	20.3487412820236	33.3709695827252	35.127754132785	38.1497319148356	54.1461775999827	46.3475686765735	16.7770199285233	24.0702298601522	25.9463891325501	12.0129320799272	30.6026692246023	23.5036483814997
167	9.2654982868769	19.506800531576	10.0273480263421	18.8789521936470	24.0270258383003	16.6715368556147	13.0544544260691	18.9381055528558	7.5885693867319	12.8268162638971	16.6728939536415	21.5519638271767
168	18.6243394771836	18.1520760058315	8.42936445232926	18.2382625669719	19.3768630991888	13.7538684748062	13.951636615514	16.3744794752299	7.55245546370509	10.930301399799	13.3388502752766	4.93062767653028
169	20.7408629789973	35.0994908469237	21.8507658729845	24.544399626806	27.6653152651885	23.2865180770533	15.8251752521366	20.147440375074	17.2778297098089	20.0350564784557	20.0309010262887	16.8166729509355
170	25.717817455451	33.0355938325064	21.8872113527962	32.2533110443314	38.5501600921770	31.8506590124548	10.1358477362503	13.2627325755499	11.4818475984441	13.1386097369638	23.275195252495	21.1173716722988
171	22.1635535854514	38.0310935069635	29.6555385657306	40.7742813488524	38.940687907863	35.2647377095254	13.7849526258906	18.9207284956212	16.6320700053166	14.9951435226509	27.3452290644781	17.6079517856489
172	12.3688469819802	20.5497771462021	26.2311007816898	10.7681677477739	45.3589567399414	29.7661662149368	6.35323157198031	14.7852729393329	7.86492233591172	10.0230794898493	30.5862391554108	20.3162930419901
173	16.3701686617548	29.5855706145342	11.2517814828004	19.5339943115858	38.6242380283450	31.8911827680072	12.1429032717133	11.2412518707527	16.7142548389361	19.2299948833107	24.1107286850641	31.1526605584693
174	18.759942217712	21.6368315997936	29.2992576487386	15.7972335251648	33.3533631453886	21.9853663343794	13.4951600515408	22.6750326035054	11.2550026163641	13.6563329634741	11.2008817067927	13.913406257101
175	22.7529667870746	41.3506810180825	21.1921105196774	21.0673196381009	48.3157668978997	23.1343134795415	11.9848518338771	17.7112186417197	20.8179867704193	23.0079856353768	27.4676040710493	17.0470041964895
176	14.3825497639493	21.9219416079443	34.7811356136341	14.1941859524534	29.9341811132313	12.3028104634475	9.5427762713756	19.1208202804748	11.2178127198810	11.5763404242997	19.7067686160724	14.5931898362096
177	23.2526317408691	12.5317600337942	9.9973905956876	19.2923641395978	28.8608599992221	13.9341762784863	8.6006137117928	11.6704754580186	8.88792224458881	19.3827410338435	15.0363638022808	18.5347460186407
178	20.9697725785666	18.0031945334634	30.5824638861304	30.5064390286952	27.5106855322853	26.1605035425408	10.9888355147793	10.5488588180742	11.1992156988577	9.17147297984683	25.3503944079789	17.2971810715259
179	14.1838606824992	16.9846597056893	14.5445910437498	25.969632974422	33.3503572755258	34.4853405352107	13.0128724192403	13.5371237390439	15.3609646866449	16.2377604920859	24.3411723540202	11.2144139184131
180	17.4525226642110	9.0932670477211	16.2823187052638	27.0942376095051	25.1867941595190	15.9084649027899	10.5689196301807	8.17804068237256	15.7876865971030	12.1003684733060	14.3195430917242	10.7647959056715
181	19.209491914231	43.2682486635904	33.3001499624481	33.1914067842097	58.5300917282557	46.2279262036847	20.0670794615815	17.9596120697875	25.6496934132207	20.5982670072257	22.7685617723958	27.4487521009607
182	26.4919418045454	23.2872703187999	8.47679782149961	34.2367494603692	25.3042641091365	10.6106514548578	14.7846649264601	13.2598554230024	8.0110359513607	17.8383156230719	21.7478315743619	12.6428812158659
183	19.6550953296803	34.2600301249579	27.7174753096256	32.4962977857526	32.8588911647452	33.2835812758834	20.6030525076492	33.2311929096816	19.8802260943041	26.9471484072696	29.1984479146229	22.4091643323903
184	19.5927982181591	19.7159084029592	29.6941676888508	24.3859662726175	28.8144011782985	18.5877582778723	12.0216938790666	17.6687762075613	9.6934189057307	17.9278351527837	10.5288547670088	12.1664891920858
185	24.3663565932588	21.9906384035721	13.2969181230207	24.4632470236578	30.0456898389967	15.6769431396744	9.17786891919964	12.4312331153117	13.8819026736624	16.9554423280745	9.97501067855535	8.16497698410492
186	8.93681307133734	19.2435895685410	11.7199087038017	7.01315219837378	32.2705877956766	33.7949668336303	9.77448030002578	14.3513932406183	15.0986626741866	8.8648169079253	20.0050102615993	19.2172080837799
187	27.9003209077512	28.3802343420584	38.6481910916151	22.4727590847847	31.0221069692690	31.8856869855235	15.4732524154230	24.2474496010262	20.3232014912684	14.6731773348003	35.4091653352514	23.9151198420272
188	18.1312404092115	36.9801146350296	33.1940091666409	33.9338145175107	43.372924451801	46.4748835902426	17.3680985497739	17.7202408817157	9.7436811174789	21.2822717597137	32.7230422852077	24.4575226069119
189	19.0756610004793	30.9180619661529	23.1886300766766	21.0989779914502	47.3775769000288	39.7276333287925	13.1338277355043	23.6774787558063	15.7806681121285	11.7292187970678	15.3449334205733	27.8804440579004
190	19.9628967527361	30.3273640103827	17.4945391970372	37.7732762143921	51.391103957392	15.1347333659313	13.8507122270840	12.9437330480683	12.3799650790149	17.9904364505168	25.5746922568614	17.8051723488115
191	27.6363087922683	37.2664963184513	38.3611363926542	25.4315133541467	54.1294259944895	44.8904620943731	16.8393310320525	23.0457006698647	30.5715981852624	19.1125571689457	31.4349460993653	27.4886758650816
192	24.6847031867135	39.7204734353912	13.6313653762862	38.0430526658923	38.0171693529393	30.4382247211836	18.2367957797790	25.1362311914313	21.7664652450619	19.7406436143300	27.3274616870358	28.3939403922177
193	28.9090381135792	38.0115335056632	33.0233901747482	34.1699970331153	36.8610692435324	20.3515157620063	14.0830311301798	22.1828573972927	14.1990833692244	16.1165434479498	33.7001443186745	16.9331676424223
194	14.2417780292073	22.6049338200695	5.64968342419795	20.8590806614750	26.6664255917799	28.9806426510473	6.48436400652426	12.1493855474964	11.3104885451851	15.4594362509115	11.3324081712871	10.5188462902784
195	29.7427886880298	41.1516180027599	21.6314190823104	27.9218760694996	47.3022912574643	31.2876306249104	13.4756988358482	17.1016945751370	15.4108747497470	11.4396448881717	26.2831847004137	16.1622409959507
196	21.7420023898223	35.5241792043082	27.7796593453211	6.25145017894729	38.287053707647	23.0847003200345	14.2274387151789	20.0431669250030	21.0741866632186	19.2844702692585	24.5876559385693	19.0953901315164
197	15.1380790900315	26.19752780179	31.8191963905734	24.545052590891	40.4845989046582	36.6838106111805	11.1657182027157	23.9241739195458	13.8782928127964	14.3378903870065	22.9944584200626	15.0611276545764
198	14.4371826570357	28.5919324440214	31.7645364652457	17.5924773729167	22.9471143617220	28.7307855038358	17.9234693149144	29.6032238583304	22.5137541726587	19.9934391188051	18.9687251168542	26.5463778591028
199	17.7795402230164	32.3468113330629	12.6116983440788	23.7918275031956	33.6913506952306	37.1441871557694	13.9019259961936	18.3893727662407	6.60846303635517	18.3246865375628	16.4329503135612	14.8353474862605
200	28.3597241271374	30.7895977461733	38.0391124170149	28.5818024711579	40.3597118266963	31.9307502776903	19.1690736064872	20.6417120901862	23.7571638034946	20.5464483734860	34.0705847348715	17.3776923373978
