# Supplementary material for: Simulated data from a genotype-to-phenotype crop growth model for pepper
Source: Data Brief. 2021 May 11;36:107119. doi: 10.1016/j.dib.2021.107119 (PMC8165395; doi:10.1016/j.dib.2021.107119)
Supplement: Supplementary file 1 [file mmc1.zip › Full 100 GxE datasets/100 -- h2 = 0.5/1828959102 200 0.64 0.48 0.64 0.95 0.8 11 GxEyield.csv]

	NL1-15	NL1-20	NL1-25	NL5-15	NL5-20	NL5-25	SP1-15	SP1-20	SP1-25	SP5-15	SP5-20	SP5-25
1	18.9543575873362	23.2501810279684	4.93669108784929	34.670077870399	31.2445683887012	20.1711617548883	9.92901971380935	23.6655326895619	17.3477378378080	13.3887978691946	23.7446788339291	20.3849702510793
2	29.5969449379969	45.0479488337813	44.3536372691498	29.6967413787344	52.1137583138818	58.3369466936514	18.0763557355234	28.8477894135265	25.5330534176901	11.6753004387198	38.6168116064291	24.6352260309762
3	31.4028338845888	45.7924532368199	27.9888015766628	30.8605056803126	49.6445063124209	31.3077006770189	18.9514046466271	26.8755984102767	26.5332997307956	29.2548742984813	37.1081345936458	27.1523663728370
4	20.7048534200446	25.6460060761557	23.8865595764996	21.1253817270931	31.2261906730188	29.0182277690452	8.5975776488656	13.1276511784080	8.81865256360837	10.1076983557797	16.0964910810166	11.9397320687537
5	22.3549414694432	31.2799715600313	28.0053411213204	33.8938585397543	26.9631661060753	34.3071632814777	12.7073376730591	21.4051943699085	15.5285468669688	20.9199599242153	28.8533028639253	20.6457403109598
6	14.7951805243375	14.0354117369348	13.3284695350899	17.3431433557596	40.8116744551568	14.9475288099646	4.40502641050434	14.2275105981615	15.0669758499550	8.31837534462714	12.9993544225839	20.8045998072590
7	3.76329693168182	15.4592710014937	20.1611328483876	12.5392351322392	19.9780361142622	7.47372443690807	9.84449691464596	15.3666496895133	11.8486893850129	12.0762787557688	12.7629745474800	11.0334817248704
8	19.2178793075489	29.4751698614575	20.5660436517157	23.6514056478058	49.8598106236784	35.5417108366242	16.1171421668061	27.9768064141118	13.8247826623097	13.6315099136548	28.2696707668577	17.5478455155687
9	17.0355595979946	23.0381137113988	12.8919911286287	25.384870111065	38.4922175162696	27.9506920083983	11.0554909587184	14.7280580619746	14.5635348314357	8.76100482369571	13.5841520529605	4.22858821591952
10	13.5434480856862	23.2799666205361	5.77096110251536	22.1971998410834	21.9935247431019	25.8832695687188	16.8995455726315	12.5272996587222	16.4934726647359	9.06094634520944	15.8284037687499	8.23128715316831
11	19.9547303869958	34.4716171273943	33.6669346375035	23.4743214991922	47.402981176866	38.7292802714921	16.6756053173143	20.4772731891904	20.5563627435859	15.2498524609119	20.2739111016341	23.4780708508270
12	21.5313233874392	23.9568803253923	20.7897069781265	17.5762966723244	42.560946144824	20.6273313984660	9.36011559096397	18.4409429195676	19.2433447243221	8.31842742184417	24.0952647232401	20.4607678888332
13	24.4293556873844	17.379149366899	22.9589935631335	26.7603114810205	44.4091482746385	17.6559720179716	14.3259229188934	14.2807817738603	11.0848248529128	18.0776620936118	23.6458384918554	11.1509610170912
14	19.3860850871571	17.8774863009391	25.0203474274546	21.7008441380726	28.2182221936660	30.4342154295794	5.24617604434217	13.0338416980756	18.8114324763420	5.3449019437542	9.23684563210453	17.7830983070035
15	25.0548391111392	46.8421638189810	41.3227645983267	32.1992743161278	47.0846771927166	48.8111883714252	10.0614690314546	35.6974642048038	22.7301556908960	16.5525857086616	21.492624633676	23.6907500802008
16	22.1491686089841	26.3454481184989	23.0028095048562	25.7875070877735	28.4121868990809	33.7155932150528	16.8723721850966	12.6394209347525	11.4301871087485	11.9594933379386	25.3559629292392	17.3194280060790
17	23.9231260551835	14.7911234220450	30.6557169881152	26.7969820668270	30.9939076200181	34.7536240289593	7.67062079811146	11.3167334248401	13.6275637744912	13.4983195871232	17.2968529380204	20.4484533907790
18	28.4455624630865	46.9130449297577	24.1616492877301	34.6254370353826	33.413789124812	28.3621248634212	16.8046382921052	24.2421883383008	18.1667698281518	25.3725003936335	32.3913025695583	32.149722071309
19	20.9976136180829	18.8198755218821	16.6449630443163	21.4218630207817	40.3185268544225	37.5882912795408	15.4642729614963	23.4229822276981	18.9171326688902	15.9704863413029	10.7065981198659	14.5857607787737
20	21.3506472511687	39.5746007998761	30.93660501408	19.0750029186851	40.2004868282158	37.4616558078158	14.0306384434684	21.3901120517075	16.3619743733354	16.5472169494819	30.6722707453438	27.9642959622694
21	28.4583176244930	42.4280603388736	30.1327674030325	39.0848268300255	46.8818508970207	48.749254403718	18.2425807921933	16.5084514219161	26.7206529678314	23.2861300975668	27.5385282997240	32.813608872944
22	23.7860433355672	19.8497217886517	2.64979996144316	15.9949148333705	24.5415393082017	11.6496021309459	10.4304026705823	22.9977005834374	0.97257259789858	15.5886102378806	13.0367529867127	6.92384920220314
23	18.8999036967985	25.6374887882094	24.3041649779203	34.2662164404325	36.4729115870221	21.6612406538127	12.6591121023961	21.8200172397791	22.5284294494199	17.4759356847263	29.4018719856397	22.3439692574546
24	19.7846460444729	16.0376527351235	15.2252664095438	13.7239786826978	24.4897850838704	10.2409196736577	14.0522757227072	18.3267057436002	20.9236063834294	10.8285704134406	16.6430005376231	14.4530008663493
25	20.5413483011018	20.9433798507982	23.4510696866973	29.2231343445520	18.0870356559504	31.3476582588549	15.8401071313132	18.9428354399119	8.9105659868405	20.1748754603415	21.2002314971827	21.5510330622331
26	9.06976697918386	16.4908711506188	3.33640402219931	27.2065359469019	14.4622284501204	19.5786379382838	5.21670282341854	11.4795741367687	11.5181010590051	15.9627924830662	19.1905603354132	7.26159156318899
27	23.0263039678153	37.1701292144467	26.740091250422	36.0077554301431	37.8602159328439	24.6888858127933	14.3515461326019	21.6838887007121	17.0909727825171	19.6632113349937	23.5773385185598	16.2749590333992
28	24.5083714863333	32.0281912411652	31.4548675084553	30.873204194774	48.9924149465876	29.1612599747301	14.1983491475850	23.0076671037337	15.2566823173663	19.1061835291661	25.5021337441987	25.7206843515051
29	15.3949013263161	43.3516053486902	18.5394948099810	26.61982287418	49.0072055108762	44.828197908617	12.7731311821173	21.4131251053309	31.3916000797763	17.0657021635941	26.1721332582364	19.9033056101246
30	15.8496386209604	0	6.4712084868666	16.7102736192670	28.8354831071215	17.0775269461017	9.64850153433869	7.63228500852712	7.87371375543137	11.4153638056205	6.84150228689513	4.34352030509591
31	37.5262559341051	38.2810791216597	30.8461768566591	36.7331442071341	48.2229590442568	40.9045086197198	20.6135480123877	24.2571655460655	19.5014279402817	18.8388277922389	36.0416375819954	25.029504320877
32	22.3704361785189	35.0118767308465	27.6740335867193	25.7367213648925	35.4048569670921	21.5047745604392	13.4284337007314	19.5626761800002	11.8828342176605	18.4801390334237	26.9875763546198	20.7037010174589
33	26.5342993722728	15.7661245914312	13.2080693743923	22.3989904385225	27.662821245893	26.0459398406850	12.0291443742244	16.3353110430526	20.1163832015397	12.5859697508285	12.3363909792397	14.8221133428204
34	18.8030862069276	13.1256122105774	13.334367182978	21.9453829669498	14.8720560157791	19.0829573844767	13.6371427512158	17.3201336271111	17.2622582698282	9.32425785947333	10.9254009770002	11.1242702047679
35	15.8378635957199	27.9432840535367	28.9255462961836	34.2366415044817	33.6149719269632	26.5983024245359	12.7874931853176	20.5331651771080	18.9660625367158	15.6811560261012	27.8913650617866	14.7697396991015
36	19.6862421734465	19.3584223291888	22.5343537111377	29.7233240259139	35.8305081609243	21.9084105551299	15.5886842765266	16.8895137940197	11.8922808114465	16.7569773473392	23.0389073152150	20.5392663396499
37	23.6740498024518	34.259924014535	25.4390104041359	31.3404983356512	34.4315940613965	32.0915500144588	11.0375143068719	25.8417096158496	14.6286197709414	22.1958784249962	23.3661456328584	13.7742045429203
38	27.6558437800151	41.5019050528196	40.4133082196496	37.5634172863167	45.5801398031656	53.229532268394	18.78453432516	25.3805306856839	31.2264247862960	14.5304700463782	20.0151457337548	41.081032001479
39	30.6626008494032	44.3357630189825	28.8688367102931	36.1611196709003	52.948605463365	44.2410460410138	18.6550202230559	31.0739837593530	20.8242181644963	22.3157656551836	32.0115438449898	25.6619314032857
40	21.4303629723517	20.4428164913847	27.7295090292667	33.1591032436899	45.1491375529006	35.1010219440365	13.9831784960462	20.0768126030185	20.578110614908	19.8155383831154	29.7590857860802	21.0582180558862
41	20.4411996348154	33.0264898613266	37.1070157055859	28.686710533822	39.2453613889215	40.9037998082566	23.5557626199788	21.6493718075079	12.8225680087966	11.5414625818692	15.3398123745897	12.9701381454057
42	26.4524962833250	25.6690801386466	21.4669507203126	35.7987276162331	33.8648379795193	27.3108735492482	12.1295684785164	18.6813289530809	22.1302150444491	20.0500515021357	20.0159487435717	15.6219816342509
43	19.4578751436920	28.8272630268071	13.6968908742754	38.8562697158338	46.7864693075454	28.1122801961446	14.9447829406788	18.8889370505115	14.6635813194785	25.2076184061901	24.8182536773594	7.55217965127256
44	21.8859488471492	41.0586492413266	27.2068611093206	34.2638883032537	36.7501757698757	22.9753663559075	20.4037904235383	23.1358367030059	25.9687747252249	23.7806307802588	27.5099154390494	18.1566689502313
45	24.1798270284191	15.837575697432	21.4316669356229	20.2869693050912	13.0649041895552	29.1862169711645	11.0623978533886	16.6659556219265	15.4997625242903	13.8843976610538	21.8027122506372	7.94931534520748
46	23.3384667069033	29.8737922993277	22.4076860988527	25.0121661707520	34.4851139866297	23.4893121677508	15.8184783260334	13.2192901887780	16.2418720574023	8.43693482647445	7.01401148465372	14.75033016058
47	23.8892448560708	41.3522682654414	38.1324261566587	24.6048559646676	50.7324077445384	31.3967265883474	18.1821030580853	27.2693253902157	24.793900520806	16.0140681365622	32.2080532994203	17.0354513259293
48	21.1884019144460	31.5392096890022	29.8810005550346	29.6086934482011	32.0363190970982	30.7394682824716	16.9153209373107	17.2632928180629	12.0089854984913	16.7283901791802	25.9779578279457	20.0869256320556
49	14.2996422093859	26.3381088686506	27.3851163631317	26.5542487274099	27.6216002344804	13.1734317079049	14.5473843476322	14.4624313963479	14.6454656741284	11.1594251067392	21.4158947596099	13.6646549169489
50	25.8855952790530	29.3627824262368	0	29.3525926553842	28.6314714867313	38.2366578596582	19.4192181203709	15.917304954252	15.2629602966710	21.0530926979044	17.1452911996217	9.40239552923526
51	20.6705726636815	22.5423689079143	20.9017390675774	18.1635820631677	23.7195011394094	27.3424848678719	12.6246057975483	17.1534192753602	13.2843214235856	11.1087784882224	20.1714138637917	14.592556109331
52	25.3523894846145	20.6201517525321	39.8262978005217	26.6854223253143	38.5055945054346	32.8195238722708	15.6054763719037	22.4859612091881	22.8678639255841	13.9579463515184	21.7325431216900	22.2009519531674
53	18.1905680145920	27.4207280674183	26.4939690518707	25.8835613170362	36.1703136185168	40.2805221054976	13.5179481825213	17.3982198027235	22.037270696054	18.0066132915609	23.9648333352285	19.5626770501778
54	21.2378302321978	28.1939002271873	24.6910726291946	31.368510399849	28.309163967992	15.2515557873175	12.4167058598963	9.03337482428585	23.396481356331	11.1428963221783	23.1305185413637	17.8343048663960
55	17.8775554054232	26.5479105977121	14.8069961130900	21.7563553579956	19.9151079731392	14.6050101186583	8.17083455717887	14.1704963753922	12.2803934255609	15.5272551975422	21.2073552828463	11.4026566507526
56	16.2275632319573	21.6727178655741	15.5550803758235	20.7572597393739	37.6206586284108	24.0461928258767	13.1350242231142	19.7765035139201	14.3790193607355	18.1287125678660	21.8667043690012	17.7488717191550
57	14.9490221844909	33.3484081564638	11.7805378365121	27.2777803830538	16.8365493751579	20.1172235256574	17.0942217378182	15.7418077340934	7.36430164732726	14.7916994963622	15.4611258533271	9.77071024322582
58	10.5049758499476	15.6149928695404	10.6753120105756	15.9945453374155	22.9323236124152	7.40965139394188	9.47049146080217	18.0488187531790	13.4185390872657	18.643580972652	13.2339853707299	10.8634277911132
59	37.5256567659833	57.6643595798788	46.1810331189327	46.9707889807888	71.5959589431103	56.4213986375163	22.8140759848016	34.0432569761494	26.0468753152648	31.6565048003840	39.0538144588529	35.8254352918635
60	29.2958773221294	49.6009408658932	30.7155437868017	36.9301670174493	36.1948786419987	32.3556766071399	18.1062063265454	24.8785772770284	17.2527379791871	23.6816878061495	24.4928357992966	19.4376911539812
61	21.1956088986556	36.1422172661879	18.1124880743302	23.509338631201	43.5552603641110	43.2024092725212	14.1292086324101	30.2540918467312	15.5076729042517	22.5235528413089	26.594505076053	19.9057195028967
62	18.8164053958814	22.3928263892125	17.9941364790264	22.7445062847442	30.2732662838327	12.4182352210459	17.7715082915408	20.0110662820111	13.1835556273490	14.1001767065466	17.0892400858085	12.5715277872331
63	16.841792544049	17.7144546098513	7.50641624302189	24.9125533503849	40.803410454574	33.1450534420313	11.0529643088631	17.3630362117188	19.1405988648067	7.61901772689964	15.340436987567	12.4529849854742
64	17.6227531129347	24.2347123060786	16.8863573721235	26.845042463262	33.0348384032953	29.5731176161363	8.15503536982131	16.3492098178383	7.87457213515077	12.4969450768181	14.0413105707519	9.38967118417809
65	5.7845435221331	1.57538459836183	14.5829943065239	16.4663033272477	9.29113386868259	23.7574830969116	5.95186545601269	10.291541869139	0	6.07768215497102	0	7.76175980091923
66	31.7881437202915	26.7145228923143	30.7428659214696	42.2384676258605	49.7002477619805	37.6723998583517	14.602684996196	18.6756800498334	16.4027238884593	21.244847358935	23.4852990924868	22.9019419789993
67	17.6725656903143	8.95285149226928	5.75944738804807	15.5863333278626	19.8397800607330	5.45898991142142	12.4392191726052	14.2036086083991	4.30184221984246	10.6664373329941	9.58102779959348	4.58666448969067
68	23.8546573425858	47.9104519519004	36.9331414156787	42.0874140589012	45.3012558322036	50.6337109880341	13.9174390068602	38.3013383631472	27.3993323273695	15.1138841718571	30.7596030696011	22.4894523673257
69	19.100801634766	13.0946124192936	7.34630624277212	18.3405663461483	26.2796153437379	16.5882387355635	9.5759558379139	13.7986542832334	8.16294894351785	8.30413198435054	10.2552691306579	12.4451121318493
70	16.8382859394032	25.0688447479030	22.9817387788720	25.7836030080494	27.5205909550644	29.6637281190276	8.55370900052932	15.7745241952225	7.62659486308053	16.8917375685899	16.1791960256278	5.65985118679995
71	22.1486189385786	40.2730975065147	38.7988980730934	26.7722786516901	47.9177601357018	53.1047566558175	15.2385055922550	26.0258906404540	28.7740956663022	20.0251246436974	22.7157371359235	32.7301601276323
72	18.4461567897469	30.1045287231747	23.4336208597583	30.771353339464	30.3300446192868	15.9279530144481	11.0275977239028	22.6736869881083	17.0970592396499	20.0428626117274	15.6681202752198	26.5407076499756
73	20.0408309340741	2.41671981954704	7.19925329745226	19.8305397891185	10.8834092351969	12.0967332388283	8.64094327815052	10.7662777786164	5.22705436098	12.1038216578384	19.2219668001698	8.67999124074255
74	23.935215881891	45.8282620145117	37.133425413843	40.8773754439197	35.3911450976484	19.7658725636249	18.4774676596637	28.9848838138427	14.6307414843346	16.0379293970705	24.6665313641818	23.5765835209914
75	14.5294370327249	21.9550431290015	25.4820645399853	15.2838543108266	19.8312078495433	20.7593755952309	5.38917905736978	15.4735056134337	11.5532849612528	14.1650030943769	12.1555348189240	13.1597891138340
76	22.170326367012	26.9660654426344	23.9413968847066	33.1558176243666	27.3262764300965	30.7581873250735	17.0533854217476	27.7849700442783	17.2556093347255	17.5166645190687	34.8537332653402	20.5476014559935
77	28.1477275386992	29.2025329920975	16.2035920730867	34.0232390989251	35.4936155954141	31.7560176446675	17.8020838942754	22.3221994987168	14.2068787528510	17.2562898007387	21.0637453421193	22.0270182210908
78	23.7882955334839	26.0591098775397	6.1300600006013	22.1788160182844	48.2518340969381	35.4536601565064	18.0372416544351	20.6409410679644	13.7059709975018	21.6747275549305	18.9179399383791	16.4860815536337
79	16.7420032748998	32.1450772192491	13.3050971541928	36.0709919783926	43.5856552628311	13.2797410835561	15.5888981576914	23.6901637895523	13.0671802753365	19.6114508267397	17.4527155215666	20.5732338916888
80	13.7179041009751	0	8.93516556703553	16.2241774027814	5.00338879624046	17.3948953624852	12.84837742806	7.65199684832362	12.2580008105989	12.8722120792642	8.39593477484587	8.5534761321084
81	30.3301490393983	38.0851741432855	19.7670852891783	33.6143454678888	44.3136499706416	4.3884929988732	17.4521775892046	22.7853692575928	25.9765080122117	21.1623117604242	25.0777777156468	20.2998952850847
82	12.9431303812214	19.4875135485931	20.8754202401059	28.1151881829254	20.1444452809471	25.6522194225664	15.5745686347307	15.1676129905797	21.4968422422374	13.9774099162067	16.6681471339707	2.50543538699269
83	19.0714088981814	27.4091986332137	21.3076573906642	26.5170229090804	34.7825227708799	11.8544022080427	13.8389398210316	20.2414135467992	10.3868805684113	19.7488935797885	20.5948401079087	15.708913438709
84	10.9493124699273	31.5605841956653	25.4925126650312	28.7063794303966	22.7151249429298	31.0062804794386	15.0611920037786	18.2677327342839	18.4177760414759	14.3378194465878	22.7718652607067	21.6745956997224
85	18.1223444271408	23.5617539926671	24.1830703050981	24.9036999343016	28.6728192504927	25.2788045226311	6.58576438362913	16.0994383803343	18.9595283558962	15.8772526338112	18.8078850177259	16.4231548246242
86	18.2403640496581	38.8513342993279	37.5775085859439	38.8683971952803	53.6350470186359	56.966071857862	14.9579981831509	20.5790497345699	20.7460443958184	11.7194395769202	34.0751171705918	17.6618429748023
87	20.4374154406893	32.6973935859519	13.9819599543514	22.3430383522047	30.5849693727011	23.4900751219086	18.0961394926404	20.6648496508280	18.7967029517047	11.9406814336423	17.2794942064119	28.5535359243682
88	21.6789818676922	21.8284275396642	14.4786790797223	28.2048152493582	32.2904119435410	34.1240149776217	17.2193108289720	9.51846655356398	9.19863756026375	18.6192963491012	23.2475026414666	17.1152543326483
89	11.6760648708657	6.66604560086471	19.0539034483151	17.8544311478701	30.6253481913438	16.3099543981201	11.1532884551267	14.9629337971997	5.99646541352994	5.41234769491189	25.6315859705781	15.662778660695
90	27.3554209957289	32.7691960016674	34.0386379944362	28.3937232921443	36.2478043335376	37.6471356345727	16.4993669968098	13.2378662680032	15.7042075712495	11.9464419251968	29.0314874955938	33.3140456039026
91	27.4072451865901	37.1637529765499	11.2731094173828	32.2685640433909	33.5842483384737	21.3218700415836	11.6731556578210	24.7009665097257	14.9892103286958	19.9206026305153	28.2765097379708	25.2215922253574
92	22.9094814839637	9.6975064031706	19.4035371635604	9.3007377858954	13.1893884885681	16.5222305433902	11.0838658903561	16.0724975417161	11.2680675881419	14.7729377972160	24.6674261221087	17.9669646069011
93	17.3116140652712	16.4966820229622	16.6635004231115	16.5434996036901	39.2846404628056	17.7787592403377	15.5653570979350	18.6573787658169	9.02980827049923	18.0223373598103	22.9815584104435	9.2647492998798
94	21.0130162419834	40.8497303698940	49.7038699825099	36.4531192445248	49.4441367335829	67.5307480538302	14.1202079614810	28.7644283034326	29.723605412464	22.0179082952141	30.8656540290361	31.7436406642501
95	14.8055212013263	16.5854205889140	0	16.07050895602	10.5146032509337	24.8202307226653	8.42523408069195	8.94948267870575	2.34253732495253	12.2871404603262	16.0404307062049	8.98889202486046
96	18.1428963758757	15.5030206881476	36.0311395409369	11.7551413986800	16.7513364493771	32.5435565261480	11.6746749202358	14.6141414274032	13.0503160120704	17.949681204284	11.4151981505606	16.4985191467404
97	15.1619735850945	9.02923288160895	12.0168411603922	13.9571370136733	26.6794336871592	29.5675133043618	8.17565443461845	16.7948162961974	0	10.0743925022848	8.15905517067677	10.9665852798017
98	17.9262581160405	49.522413713771	27.2520594283331	37.3421804622555	68.0738087820555	48.7170397552043	20.2667096836051	27.6301934232746	23.3645894966932	20.3013463169305	39.9281914684954	29.6303318207182
99	14.4406362204716	25.7922256810941	5.71733916173897	22.628944836923	32.0450628904313	17.1857482666276	14.8655906299922	15.3341639265133	8.94755642346529	14.3589787547027	21.3940368093577	9.47896931936933
100	21.6942405994824	27.2373609973057	28.9795946447	20.5471561003646	21.1397731714162	22.0371968447872	9.67112381759087	20.0846487272269	14.0044816047644	12.4999110583327	20.2534782792964	16.9833251938752
101	17.5557338310678	41.8990312785944	19.6817791708021	28.1417147716024	47.6776717200944	25.1481440354820	13.3684178301383	26.9997642870685	18.8018063655441	14.9075674014631	17.4037110095926	16.1190608773572
102	16.4000998390722	30.9529204878582	22.5227141927648	22.7108134633415	41.6080484477095	31.690964976308	13.0612277954499	20.8300037053324	20.5045066195114	15.4284752279404	25.4049786932514	26.5251453257450
103	11.6833393417737	26.7601072765219	21.3972796042554	8.55888799434655	49.8891034486723	29.4380544774769	9.57261614616724	22.4012168893936	17.1521455427741	16.0492852293817	25.5889101243435	19.4209759857503
104	28.1154294083848	26.2546769833553	15.9211369591722	35.6397443751312	38.5207937131146	24.8230904692133	15.828764447536	18.3840952670095	15.6456753456391	18.3157653955138	16.5114431535705	29.3428737318501
105	30.6821827116142	43.1209650913580	11.4672458827901	42.2478538258087	51.7382562690469	28.3426016628715	18.4476257094350	23.2041055875556	18.8786540062581	19.9669771196931	27.5462156289804	7.66650772367363
106	26.3811997814636	38.2941079215489	31.0939207094258	25.7979865338669	49.674849732521	55.4968601877816	15.8616182556781	17.1662943471084	10.9185698443725	21.6636546539907	33.9966623889037	19.5936912334438
107	22.4741425780046	16.5076991033860	11.2212266490913	22.4191931268342	49.0043917370118	20.9148422015023	12.0514077204676	19.8260614883555	14.3883202910802	18.0382743040861	27.7959319896578	12.6841843049822
108	12.3749542313766	30.0518211446412	22.4670900309820	18.5450671701863	37.0098230673352	20.7402749576568	10.300794153296	21.7348826558022	15.8902012186564	14.0060540285979	23.3854517594436	7.28862646657504
109	16.3722695251150	18.6436286885631	23.8724564489825	14.9095928400889	34.4798621273805	41.875062244351	14.0063385795668	17.4498293407321	18.9271812727723	12.6047214174549	12.9394149286254	17.3033261425516
110	14.7200507012585	31.0669811809009	36.3101544212464	17.7655040414933	36.9821887290625	42.4858858733966	15.3239606392016	28.3395176374780	28.303447734149	12.5850469521098	26.7373329595854	17.6405901908871
111	9.53429477356358	0	5.28802259695086	9.36885321777055	15.9166064499398	0	12.1128962618781	17.3433754700970	6.22157447414282	0	16.1336483213939	6.14696838174133
112	26.6139150282554	35.3511496112053	11.6332615152377	44.5882013255727	30.4782039674212	18.3921790689057	21.1725684544864	20.0794837843827	17.9861792787256	18.2183265335737	17.5959362367164	23.2878581396513
113	23.2788091898651	35.7627220551611	20.5333684065644	41.99237734979	37.3143738237412	35.1306203675531	18.8273190871812	24.8284111503548	8.58461592186557	19.6594135566563	18.2672209671538	24.9266452726865
114	24.8770188751792	28.4012564082477	23.8902355257586	23.7542217430491	33.1919960052856	35.8485147925697	23.1427911952819	25.3737754724186	24.3432023218257	9.70134953112698	23.5236733613967	17.4735597456429
115	19.5910909114675	32.7601871900638	20.8219022108633	27.2774265567941	37.093616314643	15.0321448949521	18.5008828914196	20.3402926790824	6.77522352009266	19.3260606507054	15.0094437821488	14.1498430032465
116	17.5256396217071	33.8618612534145	25.8695221987638	33.3304431774641	29.8561362444263	19.7041276683566	12.6495431985199	18.2725025087373	28.0999548114873	17.0823085287914	27.8710217389584	19.2931086846907
117	18.7330473013097	18.8164612541439	20.9218712745237	25.9825523194774	22.2736598715354	29.6582523541302	3.63532210509882	11.0984679402926	21.4947191524049	12.0443106619632	22.5883984474598	17.7354952109997
118	24.0553744036272	26.2574510222768	20.9846790175692	27.7674541142498	31.105791126988	27.6007028683279	14.3252758570317	20.7322333257397	12.9806749499109	17.357391442448	20.5443043876525	28.6864515990915
119	20.4878016370561	30.3082436180132	17.4486439623039	18.5515511063484	33.142475513206	31.6708138067262	17.3343883774431	17.9056784160777	11.3968609190010	14.1639155990882	20.2516709879507	12.0857710934326
120	16.9560329538966	12.2020383921250	9.96685885186105	22.2067403462743	25.8360423475088	17.9394164750850	10.3521280855237	11.0530732936891	9.5710943642935	6.54547229502673	4.714527463277	16.1739371784602
121	28.3284062996450	35.5493972384702	37.8877566619868	35.7534365684065	37.6107181361208	33.6042199972345	19.3499704282708	28.7495523393166	25.2306856802894	24.4093372388509	36.6305497001353	36.9827167128266
122	16.5206989442810	22.5377338265116	20.1724313077242	22.2321647713351	19.9579000350352	22.8630121302713	18.8624462788476	18.6809362490369	8.07556969770038	8.78146509223624	21.1033649435712	17.8069148653157
123	21.9163401851002	38.2286149855882	17.4570363158709	24.4820678039725	22.8209266789531	39.2044020580969	10.6512029156642	14.2745984839528	24.3114983913356	16.932013149327	30.9044621535123	16.5056517661421
124	10.9883080900387	26.9401379836077	12.2322278848092	21.4681483052659	15.951810715189	29.3569245371873	5.68114975394651	9.31548131825067	0.728815816564357	13.6612639656235	13.6986442473436	16.6716635190603
125	20.2398265713875	27.9991076871963	8.17498018813476	23.6307428304211	34.9658858482123	44.1748375943751	16.1564553544083	18.4331494630594	11.3273702029750	17.9766164066644	14.6075776159021	6.64481739784576
126	18.3795334143989	28.1726524229301	22.9030192207361	28.1372770886544	46.3069973963586	29.4761361765414	13.3761443664868	15.7391014488524	11.0463281404973	12.9352768505134	17.6159029283903	20.4879717895759
127	18.4946829074641	21.0512801547667	28.8074346772088	10.8517225368893	44.3491177936645	27.0502188696644	9.14119535777695	17.5656663675998	13.2473731457878	13.5668204953872	19.9897341810900	22.2579937123413
128	20.5483592579002	22.4853705067776	27.4510824589537	24.8873927188271	29.8945050076453	19.0592673045132	14.8650054326938	9.12389368502086	15.7456620934938	12.8791530548065	25.5348492271936	17.1277471493710
129	22.5181712325954	17.0817768385415	15.8918970361330	25.6794819339789	34.5420751213459	28.0894041533221	17.2848478752097	24.1174956326427	13.2109079316074	14.6706849327393	18.4393233643702	15.8053266082844
130	19.1796000084133	22.5470968452334	10.4348013366469	24.1938116294784	31.5106318502852	20.8741408056478	13.6013500281560	21.8564658672995	13.9807034318953	16.7498230580652	18.4821985179917	11.1716196857056
131	16.7044021179388	27.0503783285912	24.4436384713371	24.0542889507478	31.9428180378669	26.2325500839167	14.0055718715542	22.2404370459718	21.4218777756076	16.5321870796674	29.5271852528154	18.4521005921902
132	30.4617896161454	30.0226736646098	27.5361406125821	26.0088448497207	41.534551335219	28.2338080826606	17.4649939845838	24.6917677848336	25.5726946267986	19.1769028557677	24.4897754267315	24.6534481023197
133	32.3569134172743	38.7923152020687	36.231003672419	36.2751507602522	39.6735517368029	41.8806246118839	19.5715576221137	17.2308254456595	23.2613834510413	27.6065687035457	25.4142987646170	21.7343510649440
134	17.3434938017056	26.4389229025694	20.7237580741942	24.3358089548998	27.046955701736	23.3651013154663	13.7906925888254	20.8442822169407	18.5832270770753	19.4801401370035	23.45076777428	26.7217582127807
135	21.7089682886695	28.5009142077968	8.47373668237038	17.7925769297233	33.5594391125137	19.8067184057027	22.5721688174293	15.413159106067	8.86656464240354	12.2317858792745	13.3871579708900	14.2996321418985
136	15.9354059888061	21.9670572038349	11.9352304993184	38.8748560957084	24.2352204959916	13.3008266257485	6.8359060324903	10.9462393701483	9.51597838895552	9.62056143346152	10.3367216240152	9.65673953665736
137	28.1958433848585	28.9132968862517	14.2692237786181	28.0169868428107	31.4416036919762	27.7137451418876	17.3641009701322	14.2000748971752	12.2367277794851	13.2285399134542	20.9122146883349	16.9686568804186
138	25.2908932061175	38.6483594574913	28.4193348351116	21.8561930971235	36.3436602652172	23.5244678600906	18.8070750388809	19.4756405224635	14.8098056054809	18.1862210444798	23.5916340941937	26.3064733876429
139	25.2960041897518	15.8035765132091	19.4969167988136	16.3556453357826	24.5217829202513	19.3266239370891	5.50442894570121	14.5946276847844	17.5495184591155	15.2773997662637	9.97770650756527	11.9149516571390
140	22.8557502659714	21.5885199474963	29.8070657884488	31.0965751348224	37.9510314934198	25.4125036188845	11.3915055349031	17.4528362618193	19.6643581252088	16.0067595708102	20.954240801258	28.3825365379480
141	27.4526506663187	22.7728969433909	15.4117322046172	24.6719292601463	29.5046309956710	25.5014971847105	14.5609959549935	18.763410683436	5.47126097301759	8.25565892884615	12.2622937791780	11.6230835010539
142	26.8078493234686	41.7411797622060	29.4156705779147	35.4194391091831	37.4623436298742	28.7452685230847	16.6620861026144	22.6690557950584	14.9359849429743	18.6444711352778	22.6656240862182	28.2123638162663
143	19.6065527039962	25.4372617115576	29.6573901412451	34.0824817486842	41.8383643308057	39.9870011914313	15.7699724876801	30.5753830422210	13.3744541091405	18.118327083093	24.0372008792535	11.9868392754959
144	26.1146179079347	32.8334905573517	23.7205143887318	23.0582420918550	34.6220211612033	22.8017560408465	12.8121304797644	26.8969092143779	16.4259505846102	17.2769683457764	29.5185085781707	20.2103396359861
145	24.7556810838653	17.6500621172654	18.4466290540261	22.5666916795688	24.9411958754714	30.341897524757	11.4254020290112	10.9885341708206	7.36971954282819	14.5556659078779	23.9636684557853	14.2548679475848
146	20.1995433179589	21.0827483011772	13.7501989096043	19.2551409514660	46.3502883700714	46.8169016370203	9.24508274992939	20.7616340725652	18.2469414116505	14.5543937683571	28.5876391406752	10.8363505270363
147	16.4860238159699	14.9686174942360	7.40544508095718	17.0244663953205	20.9905396574483	7.94497533981651	8.96254093149797	12.1827331397312	12.6004151749221	13.2162536406683	15.7574856436409	10.4501342422723
148	18.2992271633375	32.604533698695	17.8924738037414	35.1103419754125	39.038761440015	51.4014147908886	16.2270521902464	16.8752059768655	19.1070530554557	25.339359806569	35.5658719499998	20.9073887983116
149	22.6075767212113	32.5443495338972	34.5623758981645	36.6634897319307	30.6446974696751	32.4548742188535	17.575992704027	18.2718115937892	25.3394516644233	24.9658237929881	25.5699589041380	30.0810458561072
150	18.1613718484738	28.7892222176694	21.8061736428278	22.770699288399	27.9971581487105	40.4380438186907	16.3810733317110	19.3817264018920	18.1873211985383	19.1280688848604	29.4113816798122	15.4764448638577
151	30.9192796186602	37.7613967265026	35.0835094784453	22.2443140297389	59.1462617774685	33.1689004684586	20.3543137395153	20.3329691226902	15.1576314294995	21.4356379454377	24.9996544476924	17.2130504725992
152	28.3287207994905	31.071134239873	38.096135825703	25.7157252367013	43.8712502168185	51.8926410059624	12.4917935807004	18.1325902603731	17.9350492485124	17.1555868169488	23.7107778122398	27.5440691872751
153	20.1643153578525	26.8629027974347	33.5409718927121	30.582074675515	28.1801871246705	32.4700193977431	16.8220446733839	21.8033887493426	18.8990221349531	20.0719199334623	25.0067753829597	28.8016858599561
154	10.7748136211398	14.0570739072163	14.3082811703173	19.1582692358967	18.995307629768	22.4600421861969	13.1194861144050	12.9023671638091	9.92599569481396	13.5308538613343	18.3629546587500	14.7712278850355
155	16.8333672103751	20.1394678385742	4.72415936084025	27.4567552911176	28.9776894715715	19.4504046520517	11.2065370427075	20.3912798170969	7.91857412693767	15.1541444770488	15.4035730129248	7.03748339686029
156	18.4136644477608	24.0444092292126	36.2052110959412	24.9205791866112	32.6767801638759	20.1418754235002	14.3980085193990	14.8511054452763	18.9981603291393	12.1140149618121	29.6101311945992	27.1169091479446
157	23.4145086291006	34.7228450010269	26.3902837458384	27.3484114072946	49.0809165718333	38.4215604452270	21.1970829311855	30.035287308981	23.8007059167631	14.9718398862580	34.1849230941473	35.509684197013
158	12.7841640715343	25.1617865269505	13.6852048642763	26.8972102399728	15.4148216276333	29.4424155491890	15.0360441747462	10.8643238172565	12.390849831598	11.6307930118402	12.3110188580608	13.0135933115698
159	16.772201871049	17.724657134635	23.2038550476105	25.5118224849857	34.4985214778087	5.88124171636196	11.1085291165046	16.8670418778619	6.30277017907958	14.4725202861523	20.427590126735	14.1017770353102
160	23.5836839876588	25.5572212949043	22.0779508981403	22.8323441326506	37.1106725449155	23.2904549344749	12.2908142977194	17.8006197313584	11.0437339945803	19.6693746433642	22.5739465259640	15.6478138038832
161	26.2667626239802	24.3577897713462	24.8364063218720	30.2466371216313	27.9272732202697	29.6451769679743	13.0692913824003	13.8908879978156	12.4701685275859	11.4596644191264	14.9009938727886	16.6911674616453
162	12.5503682893272	24.9598305002977	14.412692039745	19.5946799050821	30.0734885630912	24.1528952405824	0.817287385659194	22.4165323284767	20.2939426903941	9.88521406238184	17.0806936268575	11.8289079406691
163	22.1604516792328	39.460109777952	23.6765955368568	32.8700018247239	47.0220610974578	21.0170877643051	16.8230774361471	20.6987895454486	23.074476486804	14.5099592332124	28.5156610879927	21.9305683649961
164	21.8377628949289	27.8779475442507	26.3652691307651	26.0251992494895	29.6884668851994	22.0663902042611	17.2584411888042	13.2099187739457	12.9357706728331	11.2976089842468	25.4729118185538	16.8409364800981
165	30.5668517391636	36.9353551553347	37.1599603364788	36.1812354980766	36.4157610026718	51.347404004183	19.2965452757247	16.600501599631	20.0231186593756	19.8489429523018	26.8073934167421	20.2449073541540
166	24.583280579741	38.2386752123429	21.3163432926383	36.1203814026019	31.5154088391986	32.4879580137625	17.0142630153789	24.6700526783048	16.3957227390162	14.2698916228511	12.2602710421653	25.9181994042334
167	16.9326987069982	19.5482081287209	9.19127160981792	21.9184801969411	19.0774769277405	31.3207743203468	10.2543957701707	21.5560196928375	18.6688686225248	10.9270037620585	6.08340922768041	12.8788906496402
168	24.2508780097179	27.1101279675984	25.9103104099641	24.4181683576857	33.9663274840246	33.1640891342831	8.28515472216048	10.4667714644775	17.1678054790598	6.33227552638298	8.68330146476712	14.2337476708219
169	11.5231270022222	23.0724341663931	17.3698814317585	23.2304082365816	34.7131145809619	29.8126451518240	12.6435473175856	13.2858241429784	18.1088563431396	15.7031505457459	16.8216767896894	17.2697689662080
170	22.6940371291793	15.730094569535	22.7443105244034	29.9982225057362	12.8679229499897	17.9170171288695	15.0899091430204	16.3200999642711	10.1091077858025	17.7463769548442	13.8151787277657	18.3616790525729
171	23.1713417705106	36.9089231365097	26.0927606753674	19.7914743984074	16.1020702863031	18.4253631271945	13.7156926340613	22.4130530224346	13.9134216366802	19.0560189486772	17.8691526440312	17.6708015122381
172	17.4395012893927	29.3249422016162	17.0881053631050	26.553498959267	23.9774196952639	16.939810146308	5.945660346618	12.6676250901290	13.6241945810134	12.9523876047051	25.5469421648406	16.8091240032343
173	14.3699146298449	25.9082931453677	12.6284394086754	24.872303744323	26.9079915417248	28.7778246969286	10.8966680331316	12.6416277748359	4.72854057503903	9.99274229092007	12.1263210427646	23.6362251304979
174	20.1579106105318	30.2169152915313	28.6539383118005	34.9153535308726	54.8028550907368	24.5955831922369	16.0311336104992	17.3362069198388	13.4048968574754	12.7898717036226	29.2458539234125	27.3930870122529
175	20.2706766914941	3.47028797353627	14.9674088118427	9.44714078916088	11.2553649465388	26.1458033124518	9.48454850411676	12.3892658262220	9.63524214593745	13.8727938945008	18.0192662890090	13.6948959383644
176	26.0873423595738	36.7795753930778	23.3317036382088	19.3239590980483	31.1169999093467	41.4889046957269	18.6833057409108	14.2940104731843	16.9489465151808	20.7740476270677	23.8616065576364	26.6746238906941
177	17.0262157922236	9.81581532528357	13.0685575927519	18.3241651004296	29.3716813971388	14.3313635749298	7.92024553119431	15.9098837678108	17.8497377522399	10.5808646105351	12.0102187246743	18.0924643035680
178	19.0212087206255	25.8174977266019	30.1467015635200	28.0713758956812	36.181051933059	23.9635302520547	9.53747437448666	17.3805615441211	13.6672409119649	15.1309648863534	11.4052124806957	16.5851835362754
179	17.9306255881841	37.3752064115828	10.7480760031063	31.1493412006013	35.2550617447084	26.1146319123764	12.3403930811685	12.6381103626824	23.1011172072329	16.7920216194902	25.5781248561334	12.0216583793127
180	16.7608394703073	36.8008082282867	16.3809850989977	15.1227410685525	36.7347707539577	32.8254543600432	11.6558456457837	15.2008700386325	18.7245495921907	15.9561228217842	25.1616859928027	21.9247390566034
181	12.2072321016136	5.5153173307147	8.69260441342666	16.4598980140407	5.43475096190301	17.3291402701614	2.08749680749239	13.6276603779179	6.50036228134241	10.0468016401844	8.92959434083713	5.08789436320586
182	25.5932241960332	28.1874026940637	16.0127977284617	35.7906117016587	48.5205563404165	32.668081851287	18.8051636532856	21.8582944807062	13.2322515547539	14.5388042608146	29.3487747450128	18.1969491804924
183	21.6861655693595	24.2103987660655	27.7307197736844	23.5347946502677	10.9500782090919	28.9938449845762	12.7082140036848	11.2162435189645	9.16200019684202	6.8675960082647	23.4567068191371	21.3886206582063
184	30.1824096980608	37.2818793087391	31.1298183222731	33.7557165553089	37.5436065091058	37.1950187330677	15.5457339543274	28.6449365036642	15.3958871137706	17.355228699935	35.0503538522268	19.7614774974532
185	19.1942372619690	1.70598636664111	14.5410525920098	15.8408816801401	18.4725498862794	20.4336145366461	8.12301481897724	9.39716477556895	13.3295132869088	4.93350140552882	15.3002894810379	14.0040322835167
186	15.7759938988333	29.1163721810873	10.4407526204431	15.0866646682787	29.5623073942074	20.8701934027693	16.8189301300896	15.1651450651354	14.5919454940143	18.7465957552932	17.403004790738	8.14594595389759
187	24.4308373075103	22.8094305647621	11.5168628597315	26.5702811590435	21.6777881706466	16.9498753666147	14.9349473571142	16.5270629118302	6.76565930104765	16.6722856477109	13.7733466147066	13.3816965656141
188	17.0527990227587	28.6754755077913	14.3458016120308	13.9019702468117	24.5853654081456	14.4223829726591	12.3511443220908	14.4469587100212	10.3550733687785	14.1851936341629	20.6465892654924	15.4047259099146
189	25.3004729725990	22.2728883339385	20.9617381788011	32.8899982866651	36.7040548468671	18.4604017822513	16.8469040555362	25.1008831812096	17.2795035842429	18.4233648434582	15.3659005679023	19.5811013836273
190	17.4049760874865	1.29580257336157	0	17.5664502739344	22.8777592294725	16.0074476303453	8.9401108176016	6.12185050398295	10.2914719703285	3.99394486589931	3.58134154518559	13.5642419726587
191	20.7042087887096	30.2828100197094	19.5670977810352	13.3973167206066	40.931869229844	33.730867100816	11.2067944387081	12.9846093171844	15.4612434948647	16.2544222221905	16.4912557176567	21.8465974153708
192	22.0835460154112	26.1511500075118	15.3938973157841	23.6732286913776	22.3137907587201	27.9284549385066	17.9148029858950	8.5432590766175	13.2045527498372	17.0740685387366	23.0081282683852	6.7976209324735
193	24.3890659286834	28.1960175254274	19.7741115831722	30.7330209706038	26.0891878783775	27.0199273518352	19.0618989889699	17.0770324643574	12.7696065516332	18.0383717864274	15.8538612454942	9.9518199360975
194	16.716520581423	20.5396342035874	19.3076695579317	10.7018780352503	29.5450768532006	34.0512780223798	7.65193982425295	18.1594252664164	13.3900764709707	11.4029529966351	20.0504863325924	8.3696071049913
195	32.4808400381526	60.5092664277545	37.3786517253145	28.1493681026861	46.6446845051987	57.0486202045107	13.5852413367023	28.5312409771254	26.1431552025799	19.9626943011365	38.3722705673982	36.2054893928433
196	12.2015912887555	13.1025624684984	13.2045498025377	19.0990355457631	27.4311176385302	8.86074032251142	10.8569823118526	14.1050758692947	0	12.9860859038496	13.7188271961181	20.7587823308264
197	22.8334919036886	34.9967106959047	33.7341419523214	38.5435878965976	37.5018705096748	20.1886311505079	16.5717657041483	25.0010806744908	21.6723190897866	18.7737818187348	24.3783979181661	14.6199306654385
198	17.3409979880480	17.1096953276840	17.5768806474917	22.5948432090397	20.4366265546357	29.5405072215074	10.5227975616756	14.4446615906973	17.5339419350014	18.5864571757486	27.1380324026519	8.49937381832715
199	21.8222547646658	36.1600595054591	24.5668195950371	33.0332861116883	40.8188408540215	38.2327157686200	11.7975300633245	14.6317565790076	16.8630007432829	17.0523878825559	24.6205366762047	17.0127457499162
200	25.1426978014244	33.5805294538793	21.5776642207288	31.7701059498588	32.0370260577906	36.4133281150566	16.0571008882756	26.0117877779859	23.6348775256099	20.3995441942156	28.0288449768503	23.4038917849009
