# Supplementary material for: Simulated data from a genotype-to-phenotype crop growth model for pepper
Source: Data Brief. 2021 May 11;36:107119. doi: 10.1016/j.dib.2021.107119 (PMC8165395; doi:10.1016/j.dib.2021.107119)
Supplement: Supplementary file 1 [file mmc1.zip › Full 100 GxE datasets/100 -- h2 = 0.5/1861789493 200 0.64 0.48 0.64 0.95 0.8 11 GxEyield.csv]

	NL1-15	NL1-20	NL1-25	NL5-15	NL5-20	NL5-25	SP1-15	SP1-20	SP1-25	SP5-15	SP5-20	SP5-25
1	10.1148123944251	14.8065458343768	15.1797275065622	18.7438426958913	26.4832471685571	18.7080649565215	9.78166622992873	4.63744393901662	7.92390662903738	7.35358797284341	16.9363771674316	15.8583193762611
2	23.394415315192	48.69370046942	23.8095056126347	38.1472031117843	42.7996052241758	54.4178633966184	18.2377258905126	22.1704906178624	22.4286937898235	17.7422331929280	32.167641688046	27.3792667079883
3	26.9306889490281	28.7063069029824	29.0125784709768	37.5145671994566	46.9417479739662	27.1086489981268	17.5609556518447	24.2594698587269	19.0102718918934	13.2500829405969	15.0581685251078	26.5576750896073
4	5.87060322113285	20.5334403406012	17.825784962564	30.3092897407166	29.9937352865425	34.2457920714163	12.9401993383896	21.0890008334589	15.9165654538850	15.8158375252300	22.8750077909740	15.5293749515311
5	24.3022805366933	42.669014726491	25.6182146058613	22.1505153937368	46.0767879790404	30.8502221948144	17.4430602814545	24.9809755525348	16.6664620400564	15.3517734922515	28.1340841516394	24.8585878184072
6	27.5632504792055	50.9334416672793	41.1083393948503	28.4058690235571	62.8941486161568	46.1002140269728	18.8210585301641	30.3000624223714	25.4138870590476	17.746824291775	26.9264974123494	35.3201450125431
7	12.1230178007274	32.272604251651	12.2160616825404	34.4746517538274	47.4622187184075	33.4390080730827	9.46248375992683	21.4452251556807	25.2515336730966	15.4252610565330	17.5180356067124	18.7548618892412
8	24.9772428312073	51.0152603830067	42.9580339033606	28.1758609841035	39.906194259979	56.4967024628417	19.5552934664759	16.1887925129951	21.1976989154041	21.6013289230347	38.0720891479558	28.3941773753575
9	17.357115356988	36.3416151625984	28.8770110088278	36.250277787232	37.8098020859825	21.3814048184782	19.9725539688403	20.5787924111316	11.5485470376304	23.3946791637765	20.4581186075629	6.38696638290794
10	18.9459252713276	34.7244357734845	20.4425685635015	24.4651544217341	44.5803033238298	30.1350259808356	13.2810249781720	27.0697484673697	13.9186591080723	23.8384905873765	25.4412484026117	13.9669633921260
11	18.9326907407906	38.8398427499451	35.0284787269162	22.1600153828155	34.4296849423127	23.7492110384552	17.0776380491863	20.7790448443003	14.2265764226977	20.9030371081434	25.5295148110761	27.6684235656815
12	23.8775993720669	22.2064809087037	15.5690001965326	28.4947155012033	43.0324876594345	28.3607310978532	17.5687989125169	15.7016813697133	9.81015338590991	16.9555938397384	15.2007648697491	12.5462303244968
13	17.7696314244403	28.5910976179954	26.7072136477360	26.7494120877182	33.0822265861083	26.4577034172878	15.9498687123546	14.9824370135804	16.1759461261076	8.04348631636362	16.8841826380270	14.7836637800851
14	15.6419662746255	39.2426256560810	27.3375246452368	21.2815054877029	45.5284231135195	38.7813578321051	16.3559253414701	25.4061993345008	15.1867400856172	14.2337244884918	26.8531656807208	25.3738551219961
15	22.6586432959053	24.5538913657888	15.6635586517898	21.3908409773989	30.5647455049708	12.6590733835070	16.1071026236139	15.5452078767102	10.6977788828252	20.0522928416933	19.1214247211427	8.38639506376125
16	19.2732682815557	13.0655794733933	9.4606500468805	21.3592698747326	23.7659254507509	1.02594682394159	15.6769396398058	12.8703951850737	11.6603079185116	6.29867033282796	20.0829939816857	5.235054291949
17	24.2867794513574	14.4699695839741	32.6678846156862	13.9188530177604	16.0431859851340	23.9595785508151	9.13247535928783	13.9884002483761	17.1615832053072	15.0599449785783	18.0872467433555	21.9357355416
18	26.1984573034129	38.0464205894349	38.1209049351701	42.1396136070937	39.6870844709972	51.517168399402	7.61556882649809	27.1034949526094	18.3968812838839	15.6708479349034	29.9823856835446	24.5053198678322
19	24.8942871183326	49.8036876516589	21.9766035615865	44.7602369147918	43.7562323743334	43.0077356254472	19.8642232723818	30.7129341168021	15.6854593597684	23.6306199156963	25.9563888125025	29.2880359036303
20	8.12758820457156	12.8240051200603	17.881152045	14.5362805562805	29.7040353862572	18.0589188436458	11.4185466204288	18.5726870200912	5.48514044550855	11.6982580363844	16.1267430418654	10.3942111249012
21	11.0140185667024	21.6372280057282	19.8371167732385	15.3097291150503	36.8161747739099	24.8638276453760	15.5099026877304	18.9210471943514	17.9045656428666	13.5426412981819	10.9284152457627	17.2412876780509
22	24.1258530115427	37.5026199158917	38.1977723401728	28.3502315461776	48.3803183789940	43.6692461944113	17.3723014265003	33.1312093450974	18.0042053599232	13.0245550786555	18.7535351694875	23.6238096207798
23	27.1718311441266	35.0171734462198	13.0188282956658	30.5441020022587	39.6805322284727	33.2093283104115	17.6247784197072	16.8980508669447	14.1950207825151	17.8239150824684	28.5454221609035	9.94984765950252
24	20.0597674168348	29.9233534947396	31.9514376739423	25.8537386408235	54.8127046747694	31.7759779136845	17.0020963288531	17.4265904906663	14.6913056836794	20.7976405658239	20.4005985954024	20.8408780453549
25	15.2802473633777	0	16.3669267925650	18.7486563682346	24.0988906067326	15.0963030259064	11.7291344060335	11.1528433016917	0	6.32155958158264	10.7340821987159	9.50349360046545
26	14.5239538808524	22.3330273512207	18.6369224228254	33.3519438311295	20.9581928792989	31.4827312310809	10.0340105691947	20.7783137050314	19.0988973911505	14.8954981559089	20.5532089796041	21.9559680084569
27	5.00213257571087	18.8268854585925	4.89501993303984	10.4490443970791	34.3293853657143	30.0409001166665	11.0540103933911	19.5182562005267	12.5543425391166	13.5355115876725	15.0923833354737	20.1724585074902
28	14.9341227067869	22.346253835172	18.4837316804941	20.7986638069750	31.7025135079912	21.7758903358488	10.0050180637530	15.4243174127285	14.743053902732	16.1292895394498	16.4796306551423	15.8391285861369
29	21.1571558727062	30.7397871368553	26.7436670231239	21.0276844415032	29.6672468315431	35.8996342832952	14.8006222332097	25.6886769373091	19.4150596345354	21.3466260267212	24.3210549405317	10.0449741265496
30	26.6062013721001	27.2652164969948	33.2031928859385	23.3867727397237	34.1561925515192	45.5296628428988	13.2988154884665	23.6283594483169	25.4168925031349	13.9924902711462	23.7766250663984	30.1766510410795
31	18.2907072866246	31.7791048614341	26.8397200501879	24.7361645639096	25.1589627013191	25.8852485288491	14.3246312460948	19.2568561803264	14.7666968578016	17.9931026726549	28.6039140699563	14.9595852535579
32	15.8893261443579	26.3620940567196	25.4914104182367	36.8544701589610	31.9977041841254	9.18827408342909	12.4547593081825	21.6711131551153	24.6366388200126	17.6585188026721	19.0998101531259	15.3991898751295
33	23.3798178162547	20.9747483312363	11.2236200766702	35.4048641418769	28.2235564335649	24.4865341055797	16.6850381791090	10.6523228465110	6.2544186703614	18.4157393741811	21.1181642134179	11.5109680974582
34	21.0824830725761	34.7270647066793	23.3986464843523	21.9556543555577	41.2230270443755	27.7263460245611	12.5585987264608	17.0174828656786	13.6966677383537	14.5867622924340	18.7425175332151	22.0006424410964
35	11.1851263562521	26.0325146996563	26.6869074256332	32.8381710355934	24.2996898720175	11.4161155700929	11.7878507081023	11.8221187767905	12.4129837757551	17.0875305417758	16.8188405362128	8.63168661644121
36	20.9887708165299	35.9883810277484	28.0948637269071	36.4653408289082	40.8309590990661	36.3705950864892	14.1013655441424	20.5329696687745	21.3517833384470	16.8340625240026	34.4986454172543	25.7736717986727
37	16.4336321121417	17.4657832400114	17.7692589697265	19.7855443893212	20.6161780705276	27.1954251413786	7.19586853121275	23.7806876717711	14.6488683314749	15.2600838977601	10.7712552417099	20.6828468662622
38	25.8884640086617	41.8616020374853	25.912982732507	41.1541819355662	35.3654008808021	25.9185986618762	18.7633004661982	27.3135436940781	14.4358606448342	22.1831827163046	27.9705286617213	24.6251177250020
39	17.7369659912827	31.0945810659080	22.4935942273921	38.533681643461	37.3428916602712	16.9845716715784	16.9143819637380	17.2468400695069	13.7719147696641	22.4076838072705	23.4876688280333	18.9120004805353
40	18.6255600999917	26.0058925796161	25.5997427668416	24.9569760632904	32.5436868365941	27.6943758272058	7.11165693659224	17.3412839009263	20.1963536689193	15.0442688522241	21.4211324798340	16.5646992534585
41	15.9651562222940	10.2177685712719	14.0470328957564	13.6548480566580	20.9141924713024	21.2656527342790	6.8349770357736	16.6957291813502	13.3173041447833	10.9939806444012	17.38585019774	10.5425783675021
42	21.1935911385333	29.8068608073573	30.7645400863384	23.8390269878469	47.7186426170587	36.9414276071366	16.1019724258525	31.3909327733075	20.2657381500364	20.6269596310682	27.6106893474112	17.3703578999406
43	28.3983687432728	35.0990617310372	34.0568923316037	32.5330000130836	34.526638191231	57.3292226751775	17.9780440305326	20.2626236371313	30.1829861894419	18.3627942372565	27.1319349951619	21.3601216673561
44	19.1499991957863	10.4597140810265	11.4163344707057	15.3359633232198	26.7805429124380	21.1781393009756	11.1094772535937	16.6656959327261	6.03496442593575	9.56839307423872	14.8896054442706	10.0974977068212
45	12.7994788810357	12.7906289690487	21.8635601488515	11.6529200741466	36.8827036763777	31.5465969832809	8.26967355939462	8.04142367587903	7.60424617016624	5.00994090457313	8.67998172871859	11.0210039402249
46	4.95995926544699	30.1835272083721	34.2070807916145	21.0409292793563	55.2075714342824	20.3181532854093	8.861518781113	22.2901041702218	16.8948782607433	14.2180318914492	16.5584850954844	25.1474877137035
47	14.7295968090455	25.3934718002539	8.01570188542528	33.9023225507579	11.1644210376236	21.8523593448478	12.8801812502894	13.6741749491127	7.69196771165216	12.6577660995253	15.9908895144985	19.6524087335193
48	17.2899274088146	19.6360703995506	12.0891669993446	19.0544660397638	24.5904180604642	29.4538491584338	10.6355672001682	14.3645686680269	10.9381753944369	11.7647092244478	15.5378753997268	15.4074254923935
49	30.671873238326	25.5795705123666	30.8338178636397	28.2421933709433	27.1874268029824	27.4282457271792	18.8033875360003	24.3650620121429	13.1884698130436	17.4210588352282	19.0173886609476	23.1079445345380
50	13.2138438379978	3.51829749201922	9.83391623244968	16.5722670352194	8.02409674281045	25.4839577938848	9.46602651992845	9.20782976062589	13.6558391776113	6.9619463704701	15.6261780940577	10.5133016819193
51	17.1709745869255	25.2493552178208	19.9002684387996	15.0955536807797	37.910910997702	29.7526461566312	12.0634633304825	21.1984592919129	16.8539112086989	6.07869417127697	13.2264566883277	24.8453738237512
52	9.54569440327301	26.352768552222	20.3209366891716	23.3643795198067	30.1385090061919	29.1003602608184	12.8156135421293	10.3703207011920	11.6065869227488	17.415196740489	21.9822241014867	12.1729325883649
53	19.6409920702691	26.3033046711082	8.81406942550182	18.8442237861839	36.1982386590441	6.49703626896279	11.8495581776032	11.7659565172078	9.02674818043466	12.6823810431481	16.0977348707391	14.2470382407601
54	10.4805968024159	17.9026112612559	11.6579228819310	10.0967350667942	26.6947247955994	11.7773902235353	5.97592079371158	18.2274169669346	3.1765558749407	2.27643323552921	12.5074335595554	8.57046273392944
55	14.4153373385085	15.8665015576594	9.84120019414213	18.4507536663848	19.4260918484055	15.1431259087619	4.01654409054705	17.3566348556347	4.72068419880508	12.2533101020499	14.942788054106	6.69656539871626
56	14.2680745137840	15.2520570228924	19.7067968490162	6.44830090242033	28.4181677282577	21.1004533675868	7.02548082952567	13.3877105652253	14.6281370438553	8.74932515156062	11.9335940201412	13.3070145511707
57	25.6729256193514	39.9465048930115	20.3523727896795	41.4852999171201	41.3338120916038	35.8742226843477	23.3452646033904	26.83364188757	18.5889626995149	19.6502473169098	30.0472606624713	19.7992790196399
58	27.3867409562773	41.9333873566616	34.5497586316205	17.8285046778659	43.3768206383865	38.7362785185042	12.0752757572506	23.6422664722964	24.3545410907361	12.2276843772190	25.3713796052528	22.1095482722501
59	17.8882017591339	33.9452528194359	25.6146024936081	31.3303657916433	44.3212767983872	34.0773346588907	20.4453136975806	27.4644312507621	16.8968478130956	23.1985547998224	26.4104636021820	23.6882582513163
60	23.4584834120489	30.3358678778593	20.1149585363946	34.7157373801239	27.2064792361342	30.0680975796292	13.2925226339208	26.2549367628255	13.1024211852909	17.4898077192845	19.2504254128418	9.56268443259037
61	12.4133919945199	20.9950317446640	20.4717536238702	21.8479092022252	23.0733179526218	21.7135877912596	4.68373510077475	17.7402428749249	9.2423320797285	9.50157207016256	14.4682261251258	10.4488246595532
62	13.9460131843678	39.0243331692790	31.9693848415766	35.1399435456870	49.7259291041485	32.4659814931141	10.5246980358346	22.5970651370579	18.1374373318415	15.4263385482102	30.3296835700923	27.8211267483215
63	24.1906501838707	33.3716305592255	18.6782357418144	34.4897249044329	54.3464560194745	28.3849339582824	19.4316390495739	18.5509325064789	8.725438507676	22.1622092792605	25.3017195664718	11.9936011384805
64	27.1638824225918	35.5252880069193	34.2650684485679	39.3043480240179	42.2231461651768	41.1689376177414	16.1182741061107	24.1531391876274	18.7069707332959	17.9808220549933	19.3013711228345	21.170356006774
65	22.9261896172901	31.810697917976	21.896246300704	20.2535213378924	35.1197799730579	29.5195849730107	12.2991646524415	21.3519719107135	15.6062288593723	15.2620679716307	23.9511100370464	24.9783420704765
66	21.9414782851022	25.0677213819861	30.6824994978431	22.6740617915012	27.3918814065615	20.5424296048036	13.1578616363533	29.1157413564139	9.2174724811366	16.7974026992630	30.0225918807845	25.1690168225962
67	30.5167547507005	52.3697299625598	42.9622928693946	32.1297614118685	59.1010424468259	43.0790150163868	20.0898806583109	27.7740461430159	23.1029371387930	23.7058663322274	32.3394991754385	31.4252475257655
68	28.4529882668623	30.5894015767375	23.1200738210446	26.3278622485831	31.586300761447	13.1309956585221	10.8930198454320	17.3102497283263	7.55690792575015	9.73794253575768	15.4234503150131	26.6537121443894
69	23.3628094625531	3.91623314113566	21.4949610580321	24.5802121232619	27.9477394332459	17.2175379709292	10.8226203723696	15.2461172712093	5.97188192035253	6.82578158275078	10.0068612356886	15.2481541272911
70	20.2547112595942	36.1613819554108	25.9933201449369	16.5389640674089	48.2484026715295	36.2325568598113	11.3165053959813	26.6681077425668	19.8315920042364	18.391597690757	26.1275647821904	25.5830116309863
71	32.4881242865529	44.5174403066169	41.2124484203565	29.8953853522798	42.5682041787983	53.5538594459069	15.8566838336060	22.4543770856416	25.8450410276353	20.6121578293673	32.9388019647982	27.4693269541922
72	12.6830877819946	5.79024940192466	24.7526020197117	17.5176513257173	21.7431032015215	27.3270009344623	5.60984626420406	7.64352355510773	12.6217929964683	13.3507524678397	14.3392701957952	14.4093252811634
73	25.9914924209866	27.7781528796258	18.4903765860425	31.8294373451175	34.3621890362050	21.3336153060718	18.4494743805740	18.7707962977704	6.71355829260847	19.9252165518754	23.0143989751915	17.2912123855668
74	9.55551072061888	17.1895595903618	20.7866717696870	29.178307890284	15.8463331670584	15.9622913767002	6.6563174329363	23.1366173680785	9.83804765171696	18.5009774130270	24.3386192604364	11.3729055538864
75	16.9114070999131	26.3074945839691	3.79977750177158	32.5993934210914	25.3857791252099	12.7350303596158	16.8628503188013	18.8568085689951	10.1273543111800	16.0445613896213	21.6606193573812	17.9929729388364
76	15.7680309615183	16.7954601902603	14.2634134916369	18.4489891282863	41.5521975549839	23.0685174923470	14.9451127826906	17.9172753009561	23.7696418487641	17.4052524494758	21.8213660762765	16.7892113196387
77	18.0166471291691	17.0453835142415	25.8057352950301	21.4492522174565	36.6744351821396	31.9959355008501	7.3487624587622	7.60244238240703	12.1011278975530	11.3052638610355	15.0113383886906	17.0954448339210
78	13.1362723885810	25.3617334829722	33.1169865814350	22.9321517765131	40.0540428617664	29.7436374868755	11.0325662328715	26.8533137921462	14.0846874462573	14.4047456356288	22.5995477890623	14.0039914885308
79	31.5373781307402	40.0436859473736	34.4778042060108	36.6952980782908	45.2512774586761	43.1831502022366	20.7463481664408	29.8689959121131	26.8100996552175	24.6500838908720	33.3253947680661	29.3494019923264
80	20.6355209156163	34.113319304365	40.4720130418485	35.7621626153782	37.4281522656031	23.7255632533152	17.2724757253242	24.7154178879982	14.8474158564097	19.2505110095971	32.9147368694892	2.79737123716043
81	16.7148484285606	20.0414979721190	20.5925873771800	26.4129534845824	31.7713188098708	23.2413859258945	8.26617778059163	11.4789405939144	13.6156289774827	9.6885842161700	15.0138656067721	8.10236590371158
82	17.3020230323856	29.6750830199884	33.4080044107454	16.8272864710367	26.2494488567123	37.1709990026480	7.80528462463388	17.6937026535283	14.0468257194144	11.4392935422419	20.9963806662175	14.9322852257252
83	15.8054066026294	31.8832506275989	24.4749890919434	15.0191313669944	28.8167454433593	16.6985032209839	16.1668558395487	12.4996692959566	13.8081036150330	13.1671065702384	25.3541881726771	16.0581671347729
84	22.6266510604800	29.0722874506882	19.8259025787447	24.9067572504805	31.9059929554818	1.48559355395265	14.3215563129027	13.3937280268379	7.82352281637776	13.5250052256791	32.0463246632363	17.3597192289732
85	16.2530250087579	23.0266992088766	27.5660021287256	24.2674300064712	30.7961869273964	34.4606657092439	9.76239285437606	15.1583290136579	10.7597273615530	16.0602450652747	28.8880367967637	9.55242757087805
86	23.0051893254488	32.4364334308029	24.5550848128894	20.8815986988383	37.3478008789422	11.7226129993751	17.1145840860325	19.7281452652644	21.4168613843785	22.0963883722129	24.9399141759438	18.2226070698093
87	27.0731907503312	47.1812451163714	22.4677308184747	26.8075894750463	53.4836445521191	35.603612119382	21.6841142526851	22.9979780849276	10.7478406506393	24.2685596450842	43.1058936014161	29.8439378158638
88	16.0199500021207	25.1393882167874	15.9811324663920	32.2226552347492	27.1754808305598	19.7109014731332	9.8788665019069	14.3831831121396	17.4591660009816	17.7589745897802	11.0453534624421	13.3672322167057
89	16.4536179756661	24.2132148643311	26.6345806423035	17.4431361707881	22.9268425397788	49.629697897024	13.8450258243411	17.0623012849043	14.8659649997526	5.98100687078412	9.5447390552407	22.5162775996755
90	27.3938765877022	27.0786294812614	28.8868880958945	31.5461093224239	51.3696900075628	39.0063592458277	19.8276533424828	14.2411061556102	11.9047679325589	18.1928724984748	25.5632402913528	16.1029402077376
91	24.9186878027702	41.4357968948784	41.2331629800525	32.8470984215661	36.6836462902879	35.5038663212606	16.9500139904749	21.7844436312657	25.2757029129938	26.5053041265559	32.1138333064054	20.4831332351728
92	27.5616614870073	36.0882115282481	27.9582007043778	30.254629244576	42.0294181381336	36.2336088637118	13.1585286558550	36.3701719893164	18.5424918735679	27.4582354100721	33.6043945568767	25.2116877254092
93	13.0716252070186	21.5872943318528	19.9416864705670	14.9841094001039	22.0473269233141	20.1530547085820	3.04366117468124	15.2391745900348	4.90548370411779	11.2635536738047	19.2460886050614	12.7871253898746
94	5.08088653633173	13.4670482134786	7.41498094832835	24.1547160318890	18.3818024688311	12.2776506746176	12.2809324589977	13.2096314633585	3.63103363753056	11.1830664345104	19.0321287243394	12.3063313381776
95	23.7304497060526	29.7186036635864	20.3361355953216	32.5272616296997	35.9159499403955	17.5009270792649	13.7894421030026	16.9096222611563	8.88866780354102	21.9013368098071	23.0066756644821	18.0165731402302
96	27.3452701285979	41.8227399258706	22.8156640542730	27.5272198481253	39.9008855290065	37.2245780154129	23.6841037565494	22.3897035693316	20.2598931467828	27.5315898753471	23.5257342920702	19.1204698375274
97	12.4321990151480	15.1851146988004	18.2060718972095	11.4173454130159	26.7219138722569	33.6205474268871	10.8029492842081	7.71707595841221	7.33590651361523	8.62138046392302	9.43725805984394	11.0999954367277
98	27.9516829354937	30.5023800688396	23.6487149566556	34.1997635784234	23.7786118139788	5.95688728088181	13.6846746037518	13.3286013715456	15.5299117298188	9.54852490939584	12.6866592792126	14.7639478755937
99	15.3787380984748	16.157309416068	17.4405939821868	23.3894378252921	32.4950444623419	27.2854070590022	13.4299489634026	20.5709967975748	9.58134106794135	20.9107620576523	22.8351623580269	16.9250886941138
100	21.9656697130613	27.0551986591431	31.3543298975113	28.2817271789703	37.2266206992733	25.522043294046	15.3115295401856	25.2653308549471	19.0922945255647	18.8885763483986	30.6630891348931	19.5863384021922
101	15.7545955934070	22.0627703749132	12.6120723993861	29.4678642146204	38.0593051345546	30.5039497571735	16.9817521150821	21.1291897088709	15.9721722025396	17.9798306276100	29.4471828668031	16.0927716752579
102	25.1487424445646	16.8922568105078	21.5546488356081	29.0152892881972	35.2714394585418	29.9371220070933	15.6743156099196	8.57306564008211	22.6220090589811	16.5351763221835	24.1882584862002	22.8149881563715
103	28.5849687216374	25.4949878149241	27.5771199414475	25.063868259443	23.9772073413634	30.1097412990506	15.6286643188055	18.2724624808100	12.7807125814883	13.7241435857330	16.6425829213376	11.6773006262008
104	14.0196131450805	26.0896099030701	25.9432848682508	33.3300549122987	30.5185305304697	14.9692692630146	12.8406254869666	17.6143023505201	19.0357899453432	12.6355256516792	33.0499313291035	13.2832981454909
105	21.4884719661079	40.857992710783	38.9794597027977	46.0229653607335	46.2003293713636	39.9589577587513	14.6717021703976	26.9114937490468	29.0980788809112	20.4904539017918	30.3943074544548	25.5531364313643
106	29.5854376724835	23.4397879645085	18.0826039214666	31.5765959434864	38.0127147252079	12.3241207102599	11.5966187440863	15.9689935395698	18.5286022921025	16.4393963607463	20.1906132440821	7.97491434670686
107	15.3707533889665	23.6940863271967	24.0903194373621	33.5318638346659	37.0279213019552	24.6826332554307	15.5384829155053	13.8594570279708	14.5906408647828	10.4838652066443	23.7994881760817	16.4625452464674
108	35.6172351870785	41.2694718371877	37.4439669993714	28.4064528013662	53.7473181722545	39.5564286278973	15.9547072244304	22.5102818749021	20.1162290058096	18.2052294011891	26.9743010474542	16.8550626761406
109	21.8512716704148	29.6861190180199	18.7846772685542	25.4482910784229	29.9809601103994	37.912679465021	15.1062773323599	17.7002952238350	20.4960077565308	21.4351067300814	21.8205533170003	25.1768666366664
110	18.6631559979640	32.6359095343836	20.8307339871303	34.9451565157793	31.2974628887563	31.4504635470139	20.8203980690482	19.0742777580554	12.9755922871059	21.1507647310051	16.3974929964369	15.7555234468801
111	34.009552360578	28.9937815490968	32.2970652863296	21.6365075669681	21.5772663546698	20.255423827291	19.8143594959187	19.9032656113636	16.2166861790008	21.2970749265264	26.0405265621974	15.4624335718772
112	20.8321942173566	18.2500997734969	19.3557361343531	30.2279957786818	14.579080740777	20.3521751913841	8.99026156619667	9.46763327069954	10.5544400814868	8.7114007714591	8.92006518843936	9.79072902812367
113	22.8462653359789	27.6853327459880	19.5487897687628	22.8448355573648	23.3695556179226	28.0704166239993	9.79759803689105	15.46868618898	14.8515599091913	15.0432539726343	11.2379301993310	16.8239526769521
114	6.7053151531108	0.356571360655138	16.7309129953372	21.6282452017677	17.3495848339379	40.1791077712546	8.20335088322621	11.5741249269711	8.32560496750164	7.70713028832686	14.9682178004043	21.1751765384908
115	14.9634560728363	8.82034563416198	3.90269010659828	9.23399338962047	33.4797566450422	20.3409085003556	10.8980972308828	14.9396226954452	6.48919807486213	16.9148189398854	10.9721264275057	11.9454158584677
116	14.476489517488	28.275214690041	13.1142925818638	35.2483397850599	34.7868721179131	23.1899124698200	17.4132502680709	19.5326649520158	12.4171987055766	23.0144114805795	28.94973487959	17.6648585106743
117	15.0934412229867	22.2109725151968	19.3109721084848	21.3453930927309	21.330354954418	32.5162856723746	14.4641001669736	12.312435180374	16.2556925655299	19.8127878645438	15.8809025474082	9.640704614919
118	19.4737929496125	32.8578467877550	37.3469193164266	32.0299851479793	41.1112260936584	20.7602563829934	20.0455703076191	26.8381118466977	15.9398711759525	22.0507366235270	23.4134500249637	17.5559663983844
119	21.0638176208729	38.6420057591374	30.2209460256245	35.1758054134015	37.7641026331202	35.886085637771	15.1174252757405	19.8977450879757	25.1544992215457	18.1720017733489	23.1921998818148	32.6975438172552
120	20.6669270183723	17.424991632989	23.3702846353143	16.7147945414097	30.2800501692086	27.5404396935216	6.65722565495238	18.0672107957869	12.9484994135535	17.3352214195302	20.8210418290675	17.0446532777203
121	27.6980904860666	40.360289804064	27.7753162108069	30.7379887672004	38.6236659353741	13.4639570687830	20.6127369179898	18.0336072637386	18.0623637858430	20.1963846391851	26.1177817105561	22.5398586004259
122	16.0645135754886	17.2854035638200	20.0083682089372	10.4945692677791	37.7054263780786	32.1964138154716	12.6803756880138	16.7765168886150	14.0930630672677	13.2574187318337	20.2755448861056	17.5039853255617
123	25.8615368428879	42.1657630485725	15.4154615416034	31.8423977274627	38.6748290730897	24.9235619558732	15.752232562115	22.7615999440708	12.8692405932024	18.5762712076383	29.4582068043342	20.0475884592454
124	23.2642851992664	29.8351336870486	21.1278801447691	29.6878856218603	38.8711137602108	39.9375223824435	17.9242649867461	12.8700601882065	12.0079129564944	18.0494454121561	26.5089148187971	19.6380508318559
125	25.3272083790462	39.2388959379313	25.5957763119195	28.5632008816664	40.9903880554962	34.1970411362789	17.602462231849	20.644226977879	23.1492223707626	21.6325970732557	21.6821143155295	21.6815401204133
126	23.0476337763498	29.3746839129946	17.5872799628698	19.5264971375313	44.1250880204639	21.3603699367356	15.1871470829074	16.9620335262326	8.97582209492222	13.6871710219591	25.3502920103937	12.2890051297072
127	18.2147091485722	12.9439199990554	17.8163520235280	3.84303638132572	6.05432046614237	13.5559520979020	12.2516836180832	17.2882179746466	3.75524956748503	12.0498234932457	14.8286575143908	5.60894029191287
128	22.1938489790997	23.4887014416524	15.8260237261782	26.7766336944937	18.9031091334361	20.8512986434188	17.0909520290216	13.2647805798658	11.9006151836625	15.7550121039866	29.9348461506721	19.5844958253182
129	34.1068798553195	48.3387573511896	31.9992717535678	36.4672203346367	45.2964920281723	36.9104145485397	21.0366682130009	19.4530384859208	28.702508935448	25.6799009181665	27.2087598304933	21.8884994606336
130	20.3447463453714	30.1159718937329	16.3960738650209	32.3539888057233	41.3000493179794	36.0649031727681	16.0005961077425	23.2700472922998	17.0808889413566	23.9705236631183	38.6405674766673	22.0014690894248
131	29.991066507881	38.6401771349740	25.3770175598456	33.2286808529643	38.2373394679243	21.9918168594364	8.76072358829702	23.9568001995725	18.9321125722837	21.4486987658086	24.0917360934609	20.6618490160581
132	22.338569393196	14.8679771726544	26.6248899597401	20.2862783731033	22.0329262863871	29.9048986368917	13.8376100171157	19.2784666318704	18.5987076847577	12.6237620967319	14.5819852299508	22.2623044309938
133	19.4613742584302	27.3573645073338	12.7455658494266	29.9432980533661	33.4032397883192	42.5771507252731	14.1413259501815	17.1364691251508	8.6757853835499	11.6796763809915	15.4658101134821	17.2011879864299
134	23.5379511543529	15.3308831613008	16.0195883059783	35.9495624309696	25.810154145777	17.5928700477082	11.5616039340230	15.6657458848073	11.3401515576453	16.4279082508436	18.0308551851770	11.5599505166542
135	16.9221509155638	33.8356871066092	22.776974407096	17.9080495444435	40.2998182146797	37.2778817359985	14.5278738255224	14.5735987394747	14.7564295396142	17.6967002657676	29.0953451537358	13.3372387457714
136	22.498521041569	30.6379321763221	23.4060043182492	38.3922963711833	47.0939392471403	23.4473027373357	20.1443145890190	20.4972993012531	13.2491772169194	19.6676985659955	14.8267541609858	29.6995976574848
137	12.7002472479822	13.0301136124233	10.6132778815159	22.947895016028	26.5049701274061	14.0174616037845	8.77259931553759	9.48805984128098	5.83071951324888	10.3896666159730	13.4069729887744	8.17525932493201
138	17.8070963676017	22.3553159752699	8.37952394450856	24.1299458664720	28.3417422973886	22.118497031164	11.4661332719158	12.0340824664686	8.91292769186645	8.97983179350446	10.7868540608231	9.62904782341332
139	21.5592197622861	29.0164153256721	18.0580161176583	28.4109068395266	46.0340476266799	35.0321616649674	15.3295222904475	22.2466473951998	19.7449998277109	14.4062888147088	25.4509227514495	20.5989530978534
140	30.4420367394585	37.973283075514	21.5237359126515	39.8053138357443	45.9702243442697	29.4332350459626	14.4503477452654	26.4380441065417	14.7243643977809	20.1844608686523	25.3079452703297	12.9719797466110
141	29.5155208540906	42.5848448024229	30.8184282341277	26.1499857222384	44.2605622535442	24.5449802519060	14.8146190430939	23.9809152921350	10.6310746480817	18.6162556340657	21.7514931262438	23.2486141733047
142	19.9000164401114	18.0017090748335	20.3887960204769	29.8055871857874	21.7399243199313	42.7641271983054	14.8035213731250	16.0704987604531	15.4079305115921	18.1611423765374	17.0345311109077	19.4094190863586
143	12.5626691657799	32.0750149430793	29.0857577000082	25.4841016382309	27.2661562913211	34.4274170400873	12.1132579741035	26.9659752824235	19.4915849115862	17.0736266599002	18.5156727578020	35.3159251794486
144	21.1983002482470	18.7773761319721	21.1744249326529	22.4792969366878	42.1551575799583	22.1242329617423	13.1698694531432	19.780663045274	16.4556381614546	18.2085916047611	15.5985120783383	14.2677793313041
145	14.0904601494158	21.1951226003023	27.1505239993288	17.0319746886432	32.0606679920640	35.1841434632022	5.26673859898243	21.28373511702	12.4457903725172	14.4447872290410	28.5219385806314	11.6867716070952
146	23.6073970443794	23.7622938983214	7.46050170611074	14.9921525338871	20.592564187074	24.0129655538059	14.1870394083312	9.39844771463213	21.6561602797640	13.4063714589493	12.8041960470159	19.2315193791036
147	33.1739569323933	43.0099497660998	14.2630863920940	37.4268571159327	47.7243563400812	28.3335383050851	18.7448086715307	25.0870780630181	26.3288106573159	24.2667635584764	38.9096658623046	23.0177910235432
148	19.4877487463097	39.1163260463629	34.1117194716169	38.9590810437291	58.3278460087641	39.8376611554931	18.4722251475891	25.2901521597485	18.5777381209023	22.3115906918824	25.6430175412060	16.0999037931111
149	17.7276778758491	11.1470689804341	13.7871880056889	19.6297855968793	28.0212723295861	32.5776752202314	13.1281258472168	21.2073486627116	5.32908394779087	12.2748435670503	19.5180172223339	8.41853951699566
150	20.1987986097483	20.7676647153973	19.1408863657881	27.1697394500027	16.7487549378233	23.1594598107630	10.2195542917100	18.8467495284964	8.8552168062275	18.6519008462919	15.5053568955991	7.35527000734702
151	8.9632174444311	18.2802867932932	19.9338147131823	21.6300598970283	28.5778316224526	33.4622713821482	14.3534115332750	18.7667386791035	9.37692057827416	14.0017287570905	17.4703444098128	24.7932026074991
152	23.3068995703407	38.9333348791259	28.8195727519461	28.8716051501420	32.9107741159189	35.2048071720290	13.1281102542710	17.3437596139513	24.5592312128708	19.0701024554779	27.8617706906758	20.8750137260606
153	25.0565871650843	31.2861917077871	15.7294584464429	19.6849064795472	20.8020856940967	9.69969040277014	11.6257545710269	23.0776702833406	19.5506724783593	17.1626185082341	19.5412555806868	15.8237425034424
154	19.6608223296284	6.2583304402096	8.330656968364	23.1412405913847	28.3306765294523	18.9676645242233	8.04609286049747	8.73105945271493	19.1259335862515	16.2675721614428	11.0727493280335	10.0430993664441
155	28.5046925851514	27.9495965257957	29.0982326844257	31.2288830984146	37.2835450850491	24.7734556392372	16.0219440191854	22.9734883851086	14.2724806995767	17.2965722727509	20.6538955079784	24.5698022129024
156	21.2192991686384	25.7455979659641	12.5927340893746	28.6697212929476	21.4717743607675	21.9724984851723	18.0855265343632	11.5944246925656	16.0216713826037	15.2706713929858	8.48564287205048	1.00368935552270
157	9.76259539807605	30.758893180035	17.2425399819239	22.6492546348881	35.6772192919912	20.0255238431393	15.2417175880369	16.3952854488242	15.1233821739124	15.5749855512387	22.0051727177601	17.0636140260870
158	22.3953997055330	29.0486954729546	33.8907955982862	18.2966874324143	28.8700181115399	34.549544549043	17.2456759544912	13.1752379746946	17.3388502734119	17.1080079812605	30.8239362210404	8.0127766779022
159	21.1386881771483	23.5480454836534	18.4344858887934	27.7715398496433	20.3298516464069	11.6095031726274	8.1255641416253	15.5077794885958	2.6448446494844	14.4100668188603	20.6123395978631	17.4878404880434
160	21.1378095516982	22.6754942047703	29.0934335809212	17.6768969243518	22.8194378803743	22.5574005818589	5.11977356200262	22.5475678069829	20.1580233073626	10.3166165646844	20.8022041242499	15.4158362622048
161	26.7713926542966	31.8719144906028	23.3572588509456	29.2423555689963	51.533887635979	29.5075595418108	17.9592810241134	12.0389660700141	19.6149130884428	16.6687272652646	30.3850319728544	11.2357505099571
162	19.115518281943	15.8233028777076	11.1857990126868	16.5683331174121	18.4031406966721	9.54615854958658	13.0488260383022	7.47590042541263	0	9.01880853893155	16.0658771070534	10.6387420989763
163	18.3572933663574	15.2125953519538	14.9307783653480	24.4237724279716	37.853446468028	26.8041786674580	12.0164612354156	13.0350133949566	16.3553194504148	10.7000057473696	19.6392705398072	18.1281745871837
164	14.6665315725136	21.3145346684982	20.2896283010267	24.7977632778527	29.1705318208565	19.929990046671	15.9302801687646	14.3796916266600	1.38446060066905	12.6019123652738	17.0001378133073	7.83443731190521
165	21.2728654782381	36.7195717610436	20.6613292059537	28.7091247391174	40.6779298713294	29.2170474737216	13.5128242067187	23.4515515728692	16.5105311694610	18.1646178494737	22.6899290895891	17.3791500704875
166	16.5229018797666	28.5747685679622	16.9427486538156	17.6111966199353	29.0190157093499	19.1846731916055	6.4622278027288	9.66179593502597	7.4903706083685	16.0302913491255	11.8229997354753	10.4512150921751
167	9.94719859884567	19.0672805505477	12.3224175018533	21.3443199419892	28.1697847838129	28.0431293695365	9.96484336654205	2.22087916561481	11.0945427902053	6.19926479568156	20.0693788701137	7.27640092873926
168	19.9961720990621	30.2805929738037	31.9903008160938	19.6079562494559	36.3708519916455	14.0958821571596	17.2500946745058	20.3191149246897	9.52307450826455	19.7600964983347	15.6937653969330	14.9280800819538
169	18.1574573825706	36.6485944815797	28.1383623408875	38.9492964096720	29.6314811630185	40.0752369214767	11.7725108730763	27.1875715448225	16.4303191799458	16.3527791876949	19.2998973704985	28.8632719038935
170	30.3273854527139	35.162982562685	22.2856644810379	47.2145092502467	49.5210289544617	31.4951816448252	19.9400153438064	15.5320074784666	21.9766895197392	24.8967333750143	30.6851596566284	17.5186936115560
171	6.31871467227539	0	9.19414484874322	23.8866694357522	34.0087041905996	9.08708315743844	8.71970056217297	9.21295224298172	16.7038843614743	7.77810442220173	12.5710756001617	13.9028532114057
172	22.4357238045079	21.1039063246875	29.9134547160278	33.5534409007077	39.3276972241641	42.0689596829354	16.7373724273012	21.2779453872859	15.8085922115283	12.3703944087955	16.9240716791604	7.5337789550718
173	27.8960203486159	33.1155003237838	21.0608730736661	14.6820681887726	40.8187281961821	32.7329835790493	17.3416162444036	25.1986877254554	9.59715042557658	16.8825828510608	25.1672254797320	11.3908799638294
174	25.5202835022862	18.3930449893311	20.6399369918472	31.7519714037499	38.4642376331371	18.9351331461766	14.8891131716342	22.0991641366892	12.9569338225644	6.52022040256926	11.5289395941206	18.1061620903455
175	32.2568997987555	25.2615735068733	23.2097791564276	24.8144773292303	22.8990441488261	28.3882530672449	13.9224804250130	20.5058475782591	17.8904713596994	17.7244808149448	24.1126094077511	18.2616239688733
176	16.6682619199147	15.9160125802599	23.1813187114947	22.2056149294472	33.1287446943971	38.6468075041603	11.9870317141242	9.47756924634362	21.0294334669384	9.60173065363457	27.8569333499348	15.6757918454162
177	20.2317465560943	33.6478229499156	21.5004966403560	27.0414032972218	37.2683679704692	41.4140279721885	10.0391661080308	20.4952621910775	22.8579740333612	9.66104112688361	19.3166809349825	15.0377761552611
178	28.1017136469648	26.7080872327198	15.8076576221183	32.031232798857	47.117074432177	25.9584934884672	16.9719422271199	21.9485828033417	17.1473806454071	21.1867276143469	23.8368361732193	20.0821083921656
179	12.0509727785726	28.8778913187102	16.5967159346812	15.5783832877155	37.7267306261191	15.1658188423315	12.9473053022280	10.8852605224304	9.13340786872667	16.7047818618061	14.5329997364522	22.9395470946857
180	18.3998203388449	27.2221710087361	16.6992692595194	23.5277251996809	42.2532869169839	36.2022066877108	15.8566309233540	14.3486961641891	12.4584954595131	13.0527317010677	27.7015303279551	17.8636812741836
181	29.8749083353753	44.9819205559123	23.8835241228505	29.2258662950769	61.9134638464969	58.1651035283528	22.623031374433	25.1762535663075	26.6691454968052	22.9146656513478	32.9593257391531	29.1531752629797
182	34.5833875253203	44.5333002054113	27.7805065623244	39.6624657871248	50.06036313939	46.4255083407567	16.9778177474061	29.7600153302685	30.1831615808113	24.1483183766967	33.8474485055871	20.5144091787628
183	27.6111865945983	53.9216535864876	43.9278430630997	34.3276371518899	50.4281641374273	51.0329964840307	19.6197117004493	28.7877180463732	28.5895477557098	18.2240006406487	35.6194991835140	25.0283471140596
184	15.115788631118	21.8355733417	22.4275843236831	28.4861917143517	26.2601749414629	35.0824945498525	10.280827403137	9.80327371730713	11.9764128344693	15.2181135712246	14.2113529385319	15.6848828107084
185	19.2029524051105	27.1461061166345	25.7775674092336	23.8242983521860	43.3683085617127	34.8422899615687	10.4184118352240	18.4015305340221	15.3510513288953	9.74046008921414	19.592210757814	24.2502603111381
186	27.3259074338083	30.5832699830838	31.1911706507918	42.3056865842218	33.0711699085625	38.9522908990598	21.1838456608631	27.2663841584184	14.9577020474718	15.9704331424215	29.1313743218662	22.9220427939838
187	18.7769342605212	22.0556158459866	23.313686899404	16.6259430338861	34.9379910934907	28.7182634324106	13.4655255311711	18.1485280701479	14.6625705600205	15.7732705700554	13.1515632096454	19.0085803706211
188	22.7748776809502	27.6151090396022	15.0547541073935	23.3674191045076	29.3403282475065	30.7644090429243	8.1110217884166	18.4939306394827	8.2117559353177	14.4444269499871	22.3844014648307	25.4849439376348
189	3.34267922448001	8.1766861412925	12.1918789362489	15.3533498263472	18.75505601182	18.2184925906060	7.29746362982999	5.56907356646425	2.27269489751161	0.312022987521653	17.5965200674892	16.1076467702565
190	14.0998448375425	16.6142803837705	16.2570953534058	23.5569923130138	42.3796033928202	40.7835144449516	15.5373139752610	27.5745016030602	16.5770332389631	11.4981795351802	18.1830003620994	12.7002291756747
191	30.8909273685551	31.3378414859539	36.2842209168651	27.6543035499953	36.4544857613646	34.9665469902975	19.8268593249759	21.6666340164493	22.7262217868212	23.300511894076	21.8459792188313	26.9263669599653
192	24.2423089126191	39.1771280147281	21.3947500666826	32.8060542762305	51.258680188889	36.0606364820698	21.0882160160335	25.8636477901476	26.6600695612244	23.6749416368547	26.5864064402829	31.3792182964278
193	22.9469806468947	39.5275050118398	30.2462564416533	24.5214836052196	33.0672622498873	29.8134636978175	13.7288285920255	13.6917533823559	14.0252269266661	15.0592341176131	29.3799877556088	26.6549282830371
194	31.9751280793826	32.5687047738717	16.1975370961974	41.2980979854543	50.605853810705	44.1402285526296	15.6800404383672	27.0639048365592	25.1863203205508	19.4824395421486	27.5555218577023	30.5558820467146
195	10.4411921666596	36.6247304970612	27.5718931630169	29.0256573440610	52.4702300396604	30.9374407755575	15.4572377899606	30.0125594266928	29.8939060229966	15.0680138429404	27.7687986113208	26.5133476176076
196	18.2876417680314	32.5812499260448	29.288379305014	32.1808352540673	36.9816205914486	27.7903853657993	14.5502065668291	19.6453849931423	16.9269896563519	14.7756372094894	27.8120839165636	25.7009693387443
197	8.79354962961936	15.3811362562510	11.9786104433605	16.9252141307802	17.8961585052453	19.7555594401397	6.07097987078439	10.2807760408144	15.7649455496999	13.9311745204108	13.6024200401982	9.8147069766484
198	14.4267394397861	0.523481497501351	5.97852571010074	12.0685426018339	18.4155576930427	0	9.95613182531474	0	11.8143317055712	8.62212523839041	15.4047373101127	3.21521286262697
199	17.319266232215	17.3816104061536	17.1400638753355	12.1891832054084	22.7880772472798	14.1661841081719	9.80475676505253	10.2836761861824	19.2194165357012	16.0632415261216	8.40077639042399	23.1239820590478
200	8.88230476236513	18.2406164077223	23.3565352326885	12.1325609353293	33.6943521482481	40.9082003768152	11.7670447679925	22.2344294472706	22.4139226172900	16.2884493969250	19.2446878176099	22.1887815608517
