# Supplementary material for: Simulated data from a genotype-to-phenotype crop growth model for pepper
Source: Data Brief. 2021 May 11;36:107119. doi: 10.1016/j.dib.2021.107119 (PMC8165395; doi:10.1016/j.dib.2021.107119)
Supplement: Supplementary file 1 [file mmc1.zip › Full 100 GxE datasets/100 -- h2 = 0.5/1864208423 200 0.64 0.48 0.64 0.95 0.8 11 GxEyield.csv]

	NL1-15	NL1-20	NL1-25	NL5-15	NL5-20	NL5-25	SP1-15	SP1-20	SP1-25	SP5-15	SP5-20	SP5-25
1	28.1484571376207	30.2306584531502	22.7016561375595	26.3464276798147	33.6360448633697	19.6303837282512	17.8124419549652	22.9688986255481	14.6558690214594	20.6716208652884	28.9397513685994	21.2320748879456
2	9.1377926526845	37.0054363750975	25.0666779647364	20.6309598928842	42.3607612774573	26.4351648234334	15.0001531979264	17.8485131505349	17.6464083020387	16.3185601373959	27.6197924948642	28.4282288111114
3	20.3248239102867	52.4871112056559	39.7247185954863	29.4758826267068	45.2666410159847	47.0405261088734	15.5208110443357	36.8643132633276	16.3138309246291	21.7439578220790	26.4849923861348	20.8378416333171
4	11.1039279261912	25.213926650509	31.6480295683156	26.3075632040437	40.2729460856188	40.2674288719696	16.5967130154981	16.7055763454259	21.3523542019712	12.0989208397795	29.8871924385002	28.3277453411347
5	16.9958696887678	23.5798109717503	30.7880373509743	26.6946407085208	51.2379914901906	22.5953132859560	17.8622648270990	15.4481735877120	24.8713104069448	18.0060405901309	19.3979361158087	24.1275404900515
6	20.6464262507238	25.2552481947546	1.83422059188692	31.0084698437506	36.4700797723861	8.32088104390065	13.0731634979534	17.7291712137569	11.1468663644780	10.4914392496307	17.5726785198031	11.7471887995286
7	15.2718985430733	25.9861863036997	23.3987497399325	23.2308351774921	46.995645173749	12.6419784717891	10.7353900550018	16.1231266172726	13.8794860558754	10.7596607968437	24.7084402202634	20.3403977520131
8	18.2679099836501	20.2372798753309	21.6378640370961	24.4260759592432	42.7193114594981	24.1109556944230	11.3253528388279	19.1253975464027	15.9358218301125	12.0353071766063	21.9284435256113	18.1427545129413
9	23.6062780949425	29.0209929679902	32.7413121478925	26.9631505996828	39.6960195327606	31.7007307204125	10.6861280291431	23.0913734193672	27.3565559519992	11.9029197201388	12.7541642621507	30.7623119292299
10	13.987058478689	6.40908257801619	13.0134744636357	26.2714910020401	23.4280966321274	4.610556679018	8.04241849014284	12.159305108582	18.2012691216972	7.29152767344439	16.4984389336323	6.19519365124311
11	16.6064553014123	19.2008057000817	15.9800192950817	24.3893555592301	26.7246303486270	19.3081777415804	10.9425599211578	10.3119166282789	7.20407438201422	9.3186152339072	15.4074138644903	25.259291378595
12	22.5226757518504	39.6560411664878	27.0733891612821	36.850649434706	36.9457230405809	43.183067373799	16.4929605159451	23.5739230096790	27.8937267001875	18.9167012047407	27.2605374036772	19.8945162951008
13	24.768828004009	25.7556855456415	38.6217718271886	40.5325609295572	30.2532871198128	37.6898804292079	16.6374631302739	16.9999734164774	16.2369512476616	19.1276457954677	27.5533467089411	34.1619058908801
14	11.5162968639891	17.523197465038	15.3936263683689	15.6823706008787	35.3142383827404	22.1287209422730	8.3558628055865	18.6519865873176	15.4406719641027	7.93702749141702	28.7733870267979	19.5707042287702
15	21.3919499652411	33.891744627661	20.3005038651697	29.3499235483585	47.018596862262	21.2022219868301	16.8726431968857	18.0211105045023	16.1821018984932	16.5825312289431	25.3899880812994	20.8628370092023
16	27.6553814618243	48.6144852029373	33.9492485645510	37.4713695084916	66.1354072849143	32.9327013933723	19.7928686812363	30.6309742492932	18.9782228625753	18.2165318838442	36.3675169451917	30.5214450867682
17	17.8568836514894	31.2382098730009	35.3123198820587	22.201306879754	42.8248835944600	43.0878714974164	19.5898883166294	20.5979418072863	16.1160296047816	19.8507078715508	28.9080439639557	16.9399943160374
18	30.4299220955839	31.4399248281323	27.8815645745424	25.1768216658532	35.8498418789527	36.9545757433295	14.8989013626595	26.5597576122114	28.1820384259178	20.2142749779609	29.6069589617135	24.5579312420808
19	15.7402080543404	27.0707847013105	21.7103800427937	24.506008489688	24.8294166149740	26.1706057110781	14.2636720614025	18.0078559728027	2.87734708538571	18.3965646988297	18.4871929343868	19.7984733711834
20	23.1921951959280	43.1197235606055	21.8026694740352	29.8642164491926	51.9563952744544	26.2966242857970	17.4149868070828	25.7013416961392	2.03273677601876	19.0525854808632	29.0191191079798	22.4953551399453
21	13.6189732350998	17.0214620410322	12.8988647031871	19.3316613667470	33.3525244715969	6.61179976760679	8.78129508617141	19.9157514770962	16.2313611974752	6.44251786115322	17.706468133998	20.1835933490048
22	31.5957023704092	39.894007857939	29.5967499008568	28.6610948324778	34.6348854229818	19.3612089148082	17.9880759174880	14.271114721527	12.4934037097064	21.7047581200985	27.7869100661259	13.5086884176197
23	23.3400176295741	26.1439907404243	29.0064915045449	24.8145541341705	39.6697486769846	25.3912811531218	13.0908952970118	24.1167906872629	21.9610480319211	20.4016226958497	23.0548590823344	8.89968921028682
24	24.2375103336509	40.9114114163540	36.9890576892137	28.2134157041729	38.2312272259512	33.764822521844	14.2788317846234	33.5001292736938	27.3142302437619	16.9742114476501	30.2092342236954	33.0625142430809
25	23.7912080181917	31.4157322294455	19.708628396409	45.2826003736058	53.6270663232123	12.2816840544874	11.7553411661359	16.8238083078818	12.6621677487445	15.8683884252103	27.6191624274542	14.5597169266977
26	19.3605577474787	22.6214825667327	33.4105290278777	28.4963822121231	28.6213309949770	19.9024107997791	10.6962600556996	21.5610207745096	20.5736434938671	19.5557608780360	21.4337586233994	25.5072232541166
27	37.4011633348795	44.5058433324967	33.3232051743166	32.6095689328625	54.0577241991277	53.6520623465167	19.8000758819284	27.7295967039211	25.1746808408827	26.0964525149288	31.0575370890883	22.7159880825941
28	30.3776698355815	30.5313883555632	26.2485155416096	38.6756237807721	30.979018959679	24.0806756259341	11.2993305604849	18.0093501667798	16.5610713695431	14.0506846959370	20.0700520287549	23.4237876163334
29	23.3066564681410	41.0840233380769	16.4276103409637	26.7733837083831	47.4531729113214	31.0942410227729	13.9948572756061	20.4379117665688	19.2146929542154	11.8699640916752	30.8885245492877	26.477802239118
30	11.3789048495854	27.0902061947002	27.2030099442715	20.1637873995758	24.9426505741114	46.6901900651753	12.8418737682884	18.3102893822784	18.9916921417028	10.3851107232782	18.9690654859258	20.4628282771516
31	19.7110908456591	11.8986517768917	5.44510764295182	12.4068547292280	23.8350932019218	2.62103809588853	4.8075291814036	13.1108238858318	15.0183809401062	16.1638574495367	17.6203579770807	18.0369141072044
32	18.1127854558345	34.6206713690456	27.2526330809111	36.2968575506671	36.1226697316294	53.7646591128253	21.5827422223291	20.7053294218825	20.4989623032637	18.6518148588409	22.7153321090322	26.2438582472221
33	20.5934270131798	34.4779157342091	31.2387899365974	27.7054411791638	26.9115828702112	22.1397294163335	10.3941261588354	26.8227488261481	17.0130195713861	22.5588195183249	18.8932864990273	11.8940839065838
34	25.5383597755589	39.7779197992802	18.1083561039071	38.0966758870206	30.2973161858392	36.6804777188974	20.8640729994557	25.8036718254002	19.998982752789	18.2487751449144	23.7118126697026	23.9299421323354
35	33.208603699911	49.773455959541	38.7623571857473	32.5683454550576	43.0670733423336	30.3223633709752	21.4500673070253	28.1043991901693	25.310923538345	24.6253921733069	39.2161374586125	34.0960509896348
36	11.9001300950699	7.08448294052911	3.97916187989766	19.3938989187459	27.0918459795053	16.5371967598849	9.66789382146678	13.3256078689022	0	16.4984735192871	18.1560529118404	4.98951109751312
37	18.7367237476990	31.3396256457169	24.5049416592554	35.1701506825125	43.8666829009742	31.7265732665857	15.7196403926251	23.2722139044993	21.8989375223010	19.4582623441527	26.1513727854021	23.9054816091340
38	21.5808776617713	39.6954429253086	35.7207304997934	24.1374663724095	40.3364998648195	60.9652731401576	13.0600717310224	20.5780274276235	22.6580151768351	15.0943423103584	27.3405780024607	25.3299284082132
39	16.8697216962994	10.1450085462642	16.1067521322317	12.5362121808765	5.73744314318398	15.1692825675683	4.51172223968125	13.8739138121028	0.620053115116932	4.84742653051849	18.4119331656684	3.73368447980417
40	16.2989271975011	29.4040103374490	23.5773400158133	33.0300138397080	32.2867685290319	24.4159052604411	19.2132469113624	14.0002523595253	21.2538649213171	18.236267193299	28.7955931405178	22.182669159845
41	10.3065237889516	24.910139183276	24.9255846853624	19.9242749979333	24.4893511735724	33.2703999186154	12.7979028600051	22.4278641475389	11.1196709598664	12.7037999681431	14.3795911240687	16.7504244728894
42	26.7337665560428	20.3751822100595	33.5622031764511	28.0252917344704	33.9132511047742	16.6183349335918	17.7206379263676	16.0559178127305	14.3446624580632	16.2643904870067	25.4886977262202	17.6986702368434
43	23.9211364948483	26.1776636215964	9.7514228927659	23.9598062117734	25.2064663784087	24.3407516848207	17.7484852482389	12.9662519944609	2.35511927824886	13.2148110093750	20.3387449865133	12.4704538376635
44	13.0152630647032	10.9046593585737	4.61979154458942	26.8533188627468	24.9262202915545	20.1622115544203	14.2206213273703	11.1158858701577	16.9815962873780	11.7809163069098	13.2044438850025	5.61490018204778
45	21.8002015435616	39.8347721089629	20.2594871986172	25.6932855352697	45.5673665533235	13.1835123112941	17.9787816761750	24.0586879463838	20.6231886211025	13.0176303037923	24.2038812359766	16.3391103951248
46	20.7680843111923	30.9834019933177	18.1355677551406	29.8297128865507	29.8854986493826	20.3079942272923	11.6122085862052	19.2720313014918	13.3389229472225	15.6905746840801	28.2331807709030	15.8279058514349
47	22.4498249386062	19.3741517904571	13.9368892898596	12.8029973919446	40.5368453226111	28.7564792756187	12.7565106680987	14.2683463155472	15.6862567542410	15.1659585858503	27.5512001447963	14.4185944358748
48	31.4406126282244	33.124344938534	27.9951056620074	29.9103719324902	40.2459265600924	31.1400628179530	23.4440848635751	24.0083418105530	26.1193075077536	21.6268961440714	35.4926424981081	19.9800608060983
49	32.2964348694261	39.2607283882251	20.272582752363	33.1149196871028	39.155484373413	17.7207788634042	17.5663990837760	22.7499968759252	12.1277668118228	17.7179516565843	23.1005334801474	25.0169996556791
50	15.2886012874563	5.33124653338887	6.71506053600812	13.3716535233226	17.5239927012952	11.4531126108747	9.16991499928992	15.6253424577328	6.5789444388579	8.69884996747281	17.8380836186739	7.10212824442424
51	11.154541859503	16.9937202284086	18.1664655846873	14.7998012668099	35.4722799771238	10.4699163430515	14.6642612597891	20.1031760864884	8.25031196299616	9.56865946420107	22.6412749691989	8.26661053841813
52	25.0832973839577	29.9973068513998	14.2489940419438	31.6077637069382	33.1888525673312	35.5725735524366	11.9449304826036	21.3191617251196	11.8852111646736	21.6208302472924	19.9889147116607	23.1433515475334
53	22.0087514515721	24.5673493851266	19.1744546534885	23.8254146534254	23.9294344068804	19.960935618234	12.1601425455536	16.3279404392781	15.0105061287594	15.5623755166589	8.77693455072993	16.3559086882991
54	25.2966097473998	35.5223962467575	30.1322119448813	34.934685947181	44.6262386877785	36.2478232981545	17.1870224758684	20.3381772275908	21.3443878854974	22.0130779784365	30.0132170255117	28.0915850257872
55	19.0905498829762	11.9433202105728	0	17.2019726086805	20.9093681520318	19.5729883347645	7.09470773684431	13.0466249112072	13.6917833277163	6.84553179717068	19.4366711127149	6.79119394751099
56	21.4823851139194	16.9603751104567	26.4218269587938	14.0633150320660	42.6939024036964	21.6312663137756	7.14364999434233	12.6984880306106	18.0262422452508	12.2103062097401	10.0455952302565	11.3793916652042
57	33.1562289641511	36.8566294288896	22.6148802316183	32.9091162117382	40.4186250981089	18.4152149008996	15.5338143777826	17.9218055191131	16.5753646262854	25.6165567067325	21.4196320814780	18.4975481952189
58	20.8926432577840	9.055128942377	15.800867227438	17.6308782252862	25.6441620715925	24.3680061676791	11.4090836206575	10.3859668348418	8.92626062848876	13.3334640551445	5.72892153613456	10.9480875819228
59	18.4137754445314	24.2177662093329	27.2635976828558	20.557329983759	26.8078788924788	35.5015236189302	16.7220097036652	19.5622158772910	10.9711964156474	10.2225728936693	12.2089235142048	7.59765621637528
60	36.0773509520029	49.2198271478638	27.7594109437025	30.7470949118213	57.4175319954728	39.4767586455819	21.8285485725228	19.1746968003662	9.38071243654205	26.0815700477298	35.8858854782426	21.5807552247147
61	11.7695458715425	11.0434525930630	6.71537488428703	25.4873308786509	33.2789108523822	11.5214361963	5.51714853723024	8.81670534701348	6.64576311434753	6.82918329451724	10.3508927491157	0.561461117797159
62	18.8439108423085	19.9025709365493	30.9517005687646	27.1319456245442	37.6184145363348	11.8109444610997	14.0743678995554	13.4662127394101	6.95639547115872	16.3464406226303	21.5115047751001	11.7532868489409
63	20.5138852394823	37.2058390998052	36.0980308032587	29.1843540798157	55.191108672312	43.7524938582491	17.9702212191481	33.5982538577767	24.8552951300510	23.68367413279	25.3085317114568	25.4872290388149
64	21.2375162090345	34.6932547045426	23.8507552095169	22.1759675773471	31.4190621468826	55.832132320019	22.0347258439072	22.4708582039279	19.2529680783499	17.7159412850663	28.7110804408442	25.2840830576607
65	15.2628840710938	26.3774302210757	28.2777725312566	31.3813282575594	40.3379175888467	24.4527816577145	17.9466782017717	22.0155162593420	14.3630657962192	29.1921331200489	19.4267674918230	18.6082463067528
66	20.6762580620205	20.6435673960363	25.4713524102687	29.3852065665741	50.4303671945798	31.1993370434182	10.9077308573428	15.2935794857426	13.3435939948447	16.1423257819785	21.5590586146153	18.5917668790464
67	24.3448344377674	22.8000501371667	24.2053559470877	30.6923379046471	44.6857300037958	29.2624207535843	6.57971448269458	19.3408011069297	19.9255777612142	11.4124609310704	22.4509483039401	11.9110507381074
68	14.3783166611170	24.009734294751	29.3329950060369	19.3365803372603	39.584953535115	23.5643217989278	16.8237749496461	20.0677519475291	12.6422391321237	12.6444751294798	18.5657502507499	9.74203442826856
69	30.8388424758511	37.9200193729677	37.6440191343887	28.3260795988559	56.2229974235112	50.141737038721	17.761764472572	23.8301205484189	22.1695550220771	18.3669796849162	25.5978961827734	27.1255295113399
70	23.3903326812623	28.9537331614723	19.8431674438244	28.0436017474383	32.0397160378093	22.5905343020795	9.67762680091167	16.7828246448682	11.0449736270041	15.5978499586055	15.9000009305958	19.8191360479920
71	20.2644210296871	22.8770681756173	20.4652943367454	27.3507456606146	27.6695223812587	35.9593180862873	11.0980779744268	16.4274439228745	21.1168020017309	14.9049869829571	21.3521255738737	11.6256164872013
72	25.2262033418755	31.3756453957389	19.2223170926446	31.5952376543533	46.4961904160944	24.3630915065389	19.8515909205262	12.0264291267503	19.9808194723019	9.1908479892946	30.244951378402	20.5828643997223
73	24.2521940608012	31.4450933642946	23.0660306385194	29.4819802353924	22.2775844891058	29.2781349384693	7.7288607818513	12.2095273824637	9.68797059271391	11.2738355210088	22.8255966385851	22.8966827396576
74	17.4492245418885	21.9621341062572	16.0686673647237	20.8367414896932	25.5667590970651	10.6023474227152	15.6646218763739	8.57157232121071	12.0396568330472	17.4389933701604	22.0980586242747	15.1438487467856
75	17.8616128368390	33.3743955639871	38.4668558718438	17.227277896846	27.0548386112893	53.032277838608	8.79610171065038	29.8711017002149	19.2162712509054	20.2017801092886	19.2025053696827	37.8228624647867
76	24.211070487841	50.1096794452339	26.3385049064146	33.089869596172	38.2249795467716	53.668246727482	14.0888974632486	24.7533535102551	27.1802458644494	15.7357676753636	32.5864145761545	23.4261442172541
77	21.3583396670930	22.1300162532526	24.0186328602798	17.6486307644754	23.1398839970365	25.4011805673961	8.5114789422146	16.0126559860394	8.56980724615664	14.1502740542739	15.1271368070555	10.2794940655084
78	24.9315948512378	11.9953850976978	9.63521376490193	31.8468914157656	31.9987905229754	35.1572705027201	16.4331007643078	18.9630139586761	6.84353806595688	16.4356024279337	20.2775111183307	10.5243939832237
79	26.7550242240758	28.8110538425582	20.4810572517974	29.4309643855549	30.8551397537085	24.9021043659233	11.9165396901308	21.8087326973458	15.4447497281223	14.4564978630138	22.6122844377534	20.7904032265895
80	15.1320767648207	21.2188110619248	15.2432977774996	23.2850498781045	45.9933338873183	18.1912442283796	7.12408377221075	19.7007582580085	17.3787517359405	12.9645126431317	24.0477362439577	13.7399786976299
81	23.9525659639167	30.9797269151114	8.06237540611174	11.2346347064184	21.1681926160466	20.4094526753377	13.6654501050272	10.5796267917786	17.5891156263998	7.23578445611495	11.6945668080203	14.5721287398705
82	22.1758772474763	32.1608809108619	25.9414931410635	25.3327393523731	47.6326498762076	14.4929228572183	13.0262974380855	18.6861875753434	14.1106095421554	23.9671667774114	19.9209874264127	10.3200168853234
83	14.9378903967543	15.6120921534603	14.7788975382132	14.6095537772191	29.6296940059263	37.1856480553956	14.9061111909161	18.5188181918190	16.9333475581732	11.6703332252503	20.3284440315441	19.9148916181618
84	22.7621406406433	29.4345663803891	24.9988083588939	20.5831712869456	37.8683597096036	27.2233784137434	18.6377942746651	22.3380582901192	23.6458178940179	21.0551027173299	17.1742454621742	18.4276312737563
85	6.65225870053651	32.7570333593168	21.7763734227482	34.8810752419294	37.6920381293176	35.5281948991684	9.42865261965565	25.1004966223891	18.5803434080223	13.5436809717848	25.6692656820887	24.4927365498393
86	27.8245796577922	36.3260158122062	27.3301913310387	25.8044033472542	46.8658128137768	35.3897194011172	21.4656972751823	22.4845587525703	23.9044464280974	18.5798331501764	28.5583443629509	31.7033058359317
87	21.9196981978144	23.1449435620566	26.9901024878331	19.5384868724091	29.0748858560402	31.7464805928745	12.0264427147143	15.9096201939491	21.4243219806758	11.0007275754629	27.6913034592973	18.6283086739158
88	22.3115957013468	18.6020143815875	20.1232255082859	18.0087674755589	36.0975022587523	28.755144154968	7.86439250148712	10.695654776556	10.8925374088522	17.5950962225515	15.1459859010286	13.8556938042509
89	16.9912037255667	19.8252160787266	20.4210737826289	25.1309913823921	25.6217518072906	12.4438414366744	7.20403440999577	17.6786886293544	11.9424669928463	12.4566782842122	25.3759448992986	1.93177781796301
90	26.9245468887185	43.3976290745288	33.1464085706322	27.2018564929108	32.8356947247247	43.703331161505	21.3389650112272	19.9650594572247	17.2324406776273	19.6833369670534	26.7215104341881	25.8029086092573
91	32.4731573105332	42.8090062051345	36.7704279911902	44.5792055127547	43.5743964562610	35.0301729119703	19.1934829328664	22.4961707081864	15.7363481552213	22.3419661455694	29.4875443075934	18.804630530528
92	23.8253668432173	37.877761459015	13.3175905161205	29.8113307606156	46.2467395832618	30.9259938770544	14.5053704311694	29.5061181277396	15.3687241713900	18.4838654478815	24.4278142966713	17.3538416717695
93	26.4140587062229	51.5311272442449	20.7319276773391	31.5117156537573	29.7263192172506	25.9990381071854	22.6683989812529	22.9342493581461	21.0431043176292	24.7828691677007	27.5926489535073	19.3584127136063
94	18.7669061713919	11.0401159319510	26.2012553779296	16.3567492616768	31.9173664349849	34.1222752662139	4.56604005627297	12.4743807841607	10.3596832440081	15.0393183434774	3.49420733352628	3.58951450933736
95	21.8280904995466	31.3998361987608	18.0778768535291	24.5586892699826	35.337223550585	15.7300413933000	17.3837814176362	12.9971634544135	13.3053102414691	14.2769167616156	26.9682717323120	23.2188620281926
96	33.1267430418935	20.0203403297797	16.7638701086766	28.8629714352514	30.4220413870949	29.239702491939	17.2064288523358	21.6622414699788	12.3243476637155	18.4013502670171	24.0274684630710	16.6752273175089
97	10.5144581682676	16.1406502627079	30.9104570599427	22.4167842226940	42.3859695824082	26.4306670399502	7.27401258466713	26.4405548942410	11.9056920797905	10.1771894335138	15.2505078677102	33.3575409359160
98	13.3335274838713	22.5587634446300	11.1596100681451	16.2424568294342	20.990620677254	11.8778471940664	13.8584051738253	15.2073847393288	12.8616837125066	13.2333520006179	10.7137315499454	10.0444041245760
99	22.7089173670667	24.6645508543391	28.9689200681024	32.320116991463	33.7913018113736	47.5289845242439	16.7237719814765	19.3520518174806	14.9163678395498	16.0668299227891	24.4216608115522	28.2705553714043
100	27.9296739731903	25.8236993929843	21.8442343200253	33.6646955169516	48.2823369033764	23.0942280912675	16.6240328638572	25.4440187298114	14.4304623030770	17.0333668848766	33.8171954447276	30.3664261274469
101	23.3264437826134	11.9867148813253	20.3645222622968	24.6309480674868	29.3177250012751	22.4055867583848	13.1361950474213	15.3847925679330	20.2147003335777	6.34850553238713	20.1098738278093	10.7877619424716
102	29.3967160718648	51.5321197221163	28.8613220477894	41.2482480813789	55.859852752424	35.08795835805	15.7718334490675	24.1289410709065	20.2656784652985	28.8276013303282	24.7828309183174	9.98274760821457
103	17.9664344919123	16.4200205217043	17.3634675566893	12.1741494881208	30.3839725453728	12.7702680125732	11.3347156520386	14.6453130837946	12.9382372214859	15.0978791592100	20.0824177899882	13.1839817829842
104	16.2420702402712	36.4047292370514	34.8888593522535	22.2746710774701	34.3060012161464	45.0917262295168	17.6501966622824	24.9506006811201	13.0597502753953	17.5751183103856	34.5339547444055	17.2896077775571
105	12.8802764766820	33.8214715920822	20.8655846024044	26.7613058365131	37.6438669772720	19.1477749426597	15.2678498262824	16.3530781780462	22.2984423590259	18.5420660539857	17.3196595607096	10.9534333339853
106	13.1836238360335	46.8207784443291	26.3529442052683	33.4988696885203	46.1338515894222	36.6796400924711	7.72108341913182	22.3801186153473	26.7104596983859	15.8704413714840	32.6312865932108	27.4696527320201
107	6.15811665016324	25.1323853271469	11.3965153273864	20.3555690872033	21.1151051034658	16.6122853148142	8.64555680488888	16.1113197134861	8.23185582445018	10.7209347909626	17.5554795554468	9.51707711571079
108	28.2019631719338	43.6582055510845	47.0272612791544	26.6782790133727	54.3073316151799	55.9024198653128	16.3239941143985	28.3473229450535	19.4139525895700	17.4969786543841	36.6791595896488	29.4839798395525
109	14.9704606661361	32.8796546111373	31.4195406723308	21.4752273648041	37.7813514234168	25.3242221487637	10.3811853653159	21.2144833511963	22.7237721838182	18.0319169468497	27.7933035966975	21.6928246778313
110	16.7715585212444	27.0757765532686	26.8401913813581	26.8523443223358	35.2113136504953	31.2745910392329	16.7364387934280	21.7101038055020	19.0502578550240	18.2546058885007	25.5630725411690	15.2624695619607
111	15.6071091559622	32.2092003338282	22.1428469066049	22.1416479152985	38.8753688320856	30.5728578693249	11.7771587056249	19.2003277287707	18.2336423849275	17.1934854782145	21.1502288393860	22.8956017862483
112	22.5189211119800	22.339870143978	15.1164708333517	31.7219620326477	25.4933316169050	33.5826653419043	12.9344142073982	9.75285970468141	11.0890078200190	16.0094477643375	27.1785125148867	15.8498471503186
113	21.6087076680758	27.9529957191933	31.5876118259192	31.884009543947	26.2458254749245	21.1718162664506	12.4463909556364	26.8200585151737	14.7439707298541	17.6765465725229	24.0026120299966	19.5380671391917
114	19.6226453962700	37.5074658682469	9.98965683910672	30.6937481725102	40.5624745304859	26.6012999283554	20.7979681093050	25.0033431320523	20.5221312360699	18.0729027698349	23.8016431112701	31.1513853981548
115	23.6295691489266	32.3502624841054	20.9358472003174	15.3323688076458	32.595202267048	26.0267301178524	7.34673359886394	18.0744730009826	20.6387735099219	17.6777997796239	29.0295461426943	24.4541207320086
116	17.8888573601354	23.3168535872687	21.9812971370113	24.1018690607424	26.2971330930518	17.8876809147406	8.83957141155411	15.9925029642551	17.7516035334329	8.28396627515635	12.8356368676678	10.1083070955296
117	16.0237125534356	27.0397854411237	25.1373882290102	32.6190513420768	27.6296064963794	35.6604343103087	11.3273518854159	9.74431812795878	14.8243772853374	10.5788166535680	18.6811460961514	18.2811294658407
118	22.8248652606638	30.1681350825061	23.8752810600203	34.2760441726218	33.4829555748045	36.6958684116444	17.1312789962624	12.0733854645541	8.38098333569901	6.55206216917016	23.2655251573858	17.5003807119568
119	18.0587770288543	11.3367191524677	17.3292751502507	14.6203978241209	4.66143664385001	29.0438966962136	8.04096062492641	19.4656461833302	13.5417015291640	7.54117633556502	17.4259009487075	12.9674388810383
120	18.6106367063469	16.6359232366011	24.8709390890285	23.8234495893868	22.836685640143	24.6528959602106	13.1323595488599	19.9397392965285	8.60722391382995	16.2302853598297	8.7299366901389	18.5234696956041
121	13.2616791906658	20.6528335645298	29.3327803213161	18.3091652696387	37.0145445472133	17.0847368547925	3.23309346108393	9.09999626274483	16.6465776368548	6.22236067834243	17.6840961030432	18.8867299494848
122	15.0876476413754	14.5190025056209	11.6757396822780	20.4201659329111	25.1030304185862	20.3274004272484	12.1446446234024	14.5531388393361	8.29021670477301	13.4461481431156	23.2540654218060	12.2882153655056
123	17.7157821236031	6.75774316819912	10.1825942957668	23.6136461268332	23.7423472026468	0	8.0840274157014	13.7658047575093	6.06679759610325	11.2342467240791	21.1364528275054	14.6025758978919
124	12.7356807178445	29.1141536112601	10.3885867051524	25.5091199102986	14.9241602725396	12.6344770286497	7.08869678830574	17.6496071188919	16.9705121023203	11.1551033737883	9.40160020912142	16.2432078270943
125	21.1311211943915	26.0179296360213	28.9758002764027	34.2233245108783	37.0689930418317	24.3046526525981	19.9632609826621	14.5556252637062	15.6741983540601	15.6600064678679	19.2899642759879	16.6031358373138
126	25.8059077685244	32.19106149617	13.9034579817505	27.3966158604299	41.2524346671658	23.1485728138045	12.1506746593415	20.664758851599	15.9158627813880	15.8857089335831	17.6446831217224	17.6886790719104
127	18.7129305893768	22.1381248048315	19.6691522115009	21.4543246227739	45.1291623267659	12.0280022864441	8.57028131242041	14.9493287774226	18.5046401973766	16.4517832326155	22.6586637928005	16.8329639981407
128	9.59507862627991	21.1782328856354	33.796313847246	26.3821613064007	29.6137108607838	30.1132837916146	10.8001333080265	9.8986939768473	10.1975572216406	7.7064081665445	12.5398196363966	17.6437398572235
129	21.5652646979662	45.2613286539170	34.8089337569736	39.3549729607075	36.9953931913843	43.089349816526	16.7775066088180	18.5337810258632	21.1615444808764	25.2890674351984	29.8185106625471	29.3487457971892
130	28.1757088900089	41.1793276064327	32.9759293105792	31.105213420268	53.3216033412648	32.7109995098904	14.3566162436955	31.8867751339773	20.3594252648158	19.158529976437	26.8790886894210	33.9349761813784
131	22.8160770186595	18.7742459122212	18.452915150581	25.3166555231278	17.9962387212317	14.9525436963813	10.7651362379909	11.5634471010078	10.4159433018529	13.2257543182554	20.7023353682423	10.2230510866383
132	13.5478344735202	25.8219853555801	33.7096519372817	23.440353132863	39.3792484808858	22.1543002646733	15.0157814669021	18.3379163587480	9.58720222799676	14.8059452174139	19.0884842335786	5.18024019168511
133	6.56381324092258	26.8847906158118	22.6070691742036	22.1208240281899	38.2303900495974	15.5412671543353	16.0066728694137	14.5307917285711	15.6277093256392	16.0562853482006	15.9007402546568	15.2657194381086
134	26.5673952433935	47.0105766184565	35.5488314829395	32.3028925133245	50.8910585523616	38.2893625938929	17.5154946631622	25.1047785965803	26.4748242810665	21.1218359607578	27.9466515499188	25.1855864334479
135	16.5277222690867	28.0587561692493	20.8684537096663	17.8505576563088	41.6847704958593	23.8797520994074	16.6874140870269	18.7568525132364	17.3910208632775	20.6281554605643	23.7308245069929	15.0962672360376
136	27.917005837716	45.7055892415574	26.6104035206745	34.4248234069739	38.0090283750615	26.6412415299493	16.0386116340393	18.9330095245553	22.6647394981872	26.532325030653	33.7444823007144	20.4679984198
137	15.6106143879159	15.4097872881826	11.1469446394915	19.2916464401927	32.2290659158375	9.9848533953081	10.1994820910663	13.9170708876415	6.35449401385955	14.6839266246512	10.3737970177876	4.79453586851053
138	8.18485731561115	13.8093765142668	9.78832339961346	15.6309178906942	30.9265945438152	25.9133295593403	9.86124201104164	10.5162897516857	0	4.40245804781782	7.49229757402872	15.2245120648014
139	6.99276649585743	24.0625430971054	27.1225617857848	21.3852772770405	22.3082443970686	34.4752761575422	8.45097181392332	7.17160032424781	10.0682647752657	13.5986622987789	14.5497938555579	16.3526544848559
140	29.5662704557848	39.2573911144752	35.4812413060973	36.2150428091379	53.4418287097558	34.0447931193821	14.9781284371658	26.0905412848934	27.1497883455556	16.7767737600285	30.6587154666625	16.5393154467607
141	19.0784695416484	23.511652756753	11.1696906096163	26.1197379735756	34.5977895888125	6.11554221385757	14.1883006232402	20.7490435282056	10.0375082882676	19.0217721806553	13.9684024990459	12.1527499968134
142	24.8978952570871	32.9886984962954	11.8687860244698	36.7870391033921	45.4210458246275	20.0206284460215	17.2828435115986	19.7401040991849	23.0082985916780	11.9258867338961	18.0844644509062	19.861541195584
143	20.8612030866180	26.5442563892648	24.6225801104929	20.8132262409456	38.1792133543438	31.2538456747781	13.5512954973645	16.0941312649295	10.3280448792085	16.933878660433	16.8356199844931	16.2531719134815
144	31.2395420830676	15.5634063838295	15.0337490479795	22.1542804873650	30.4653506202371	19.7282732968336	6.35649684701577	19.9281803688754	21.6380084989541	15.4629108797916	14.2564862846904	18.6972337032204
145	24.8413619290866	34.7023289268393	19.0092220647769	25.0424127041592	36.4958482620810	34.9918144736275	19.1856893507916	20.3811720738024	21.1222356508820	15.6343723986406	12.0935809784011	21.6258026577604
146	29.6597501737648	40.2586125092114	36.1452251912537	22.9466767015753	26.9242644827539	44.1262557199594	18.2428865414760	23.0399415940118	11.3909244980649	19.9922866499038	25.5801457493678	23.0801217545478
147	19.1581990164457	24.0418750986871	34.5706618907603	16.6451283956824	47.339379586516	53.6571198901955	13.719908588464	23.3535425148730	23.3738032681096	16.3528015594724	14.9287283440344	20.6314822383232
148	19.0135217567769	16.8246002759766	14.9488779202963	24.6884294589411	27.8780943753123	25.1020626615460	13.6122432911056	19.3051210385300	15.7858310378376	17.4121052552939	22.5838591937904	12.1074086052746
149	7.4723955153862	29.2420614421466	24.7074695134723	35.9196681159668	35.3626497286359	10.1810213723812	11.827975615082	16.8683556331507	15.4435358683164	18.3623569762033	21.2501645813029	10.4500058710982
150	13.1187837137402	27.4796135030697	15.8363536984461	27.6508224323965	21.0353774280616	13.5946994380275	8.41363501435855	26.0524556541885	12.6813351084945	20.2152544247058	16.6414012817646	16.3494162569446
151	23.6967645828626	41.4405480901782	30.7681345296480	32.3498631116038	47.4644342153764	35.8455896619312	20.7099022217755	23.4352640128662	17.9070137574922	14.2119261127612	26.6983366110886	21.1120494459214
152	16.7857109468342	14.8374125097934	5.39120688931297	8.19859210431548	30.6358631122128	15.8047306687719	17.649558808114	12.8854258718749	13.4165378088661	14.2776823582388	9.09007897386446	3.73585751180006
153	15.0032189599970	42.826877328071	27.2980224855148	27.9846575514426	43.7021219463272	36.142941489507	14.9854151297537	23.6295706357873	28.3128271962939	19.3474949704836	26.2668752033549	17.7765664079054
154	20.9602520324923	21.6397370865794	26.4359437543394	22.2930542656496	34.2967743230407	24.4137790015794	11.6399932933558	16.5334136935249	21.0048705766785	15.8538220321320	21.5562532432539	26.0866825215195
155	11.7622693764922	5.99174478456626	8.10180801694433	14.1594204786796	16.4034949984405	12.3580926142134	6.56967038035141	7.44204124451657	8.49830505618282	17.5608913597550	16.9094586249914	19.3811448932063
156	14.9970754839882	29.3642998210508	27.0865846198602	21.6775852393141	36.4414295455355	37.0206963920711	14.4907263566285	20.6729514732260	15.9392263556259	5.93977325209151	31.0786212131088	14.8962959910930
157	2.48239746457694	14.3913395011835	11.0541373408528	13.9635014904346	24.6816677011477	27.1973421314751	8.8033401614216	11.5081933929088	16.8044568914955	11.0858079104201	16.1855206787384	13.3742976371916
158	24.7599006715475	49.4851119455988	28.3781414524169	34.6113664829196	34.3877637948725	46.1489680997191	22.2207378837952	31.9631478142477	31.5968110910721	22.3505149892332	31.712243675663	26.2770532650393
159	9.95278857144217	26.7128467929174	16.2685078425190	20.8875572473681	27.4367373182728	27.6780717676114	13.1101488868790	25.4237366788781	6.05758975766644	17.5063756133119	17.988337277759	17.4696581105187
160	15.3160643596355	15.356728731237	7.44004896644754	11.0244963142388	13.9152457794508	26.4296615048802	13.5283791776180	5.98686478280088	10.7410197706005	13.9926004903744	17.7073608541877	16.5824317388788
161	14.9507547330776	5.43934904844746	8.81345052881661	8.9600695257347	0	16.1898211900763	9.67944754433925	12.6341778432727	10.7391828433396	5.23700493508787	18.5991860914932	17.1545294357709
162	15.2532163879670	16.1310098437617	15.9105040049754	27.1668830166846	24.0043342299444	8.14276496831249	3.70591181079701	9.9326019257009	20.7989056129579	8.88023915307235	20.0526671032405	12.2701209877632
163	19.9094867942218	11.2748111735246	18.2616049182851	16.9547127693216	23.8188492913652	15.1196621906591	8.44333810046133	9.54046756629715	1.22965239471129	11.6576790630940	16.5861323255706	15.469915671043
164	18.514937430449	36.1884676105262	21.1221812952167	24.5415462646574	44.0668786796204	15.7458337980237	10.3732918723035	17.2114439414918	13.5046427068717	18.9398946349383	15.9834538573806	18.1771280400818
165	15.6945781509925	28.1414482904863	22.4739789009775	23.9340204259296	31.8574606724268	23.0034816673400	4.28296225412103	16.3121802750577	21.3670069344273	19.1689594707031	15.7599151152370	11.4041120420249
166	26.5693474062647	21.0844063036625	22.7843808686703	27.4141879699406	43.5236903494671	18.1245103281052	16.5997043688298	17.8373479274987	0	19.7085879521414	13.678477455872	17.4917905717213
167	17.8055915927929	32.0540875972911	12.3938631648013	35.0605449464528	16.4992619577814	34.5523003993291	13.0423067952930	16.1113162419961	11.2072202367680	12.2097586883271	16.3604372772541	19.4391726084298
168	32.1931703832237	43.4078222736965	43.0805257729134	39.7229783701895	43.9977584700035	29.6261120942941	22.6409769193774	29.9062535576225	15.2259204847458	23.6076778028363	40.4422195058621	17.1580701949199
169	16.9346448251772	30.6353425371154	18.0222999167518	36.8125606975959	37.6671657028208	21.2123061169679	11.1847802874469	23.3639895767754	15.0236728903634	17.3359086382679	27.3797283609699	13.0445748517993
170	24.7057785986163	38.8391429212335	24.5999810741740	25.2025138293239	47.2631610599181	54.2486372478784	15.9094042912127	13.0745891666693	13.3248892862180	23.2108823826623	13.5154764754901	20.4326139302870
171	16.0179850201215	18.6177332831672	15.9227030759209	13.4763372850556	14.2346907920178	22.5541746933604	5.83364752663372	18.359616210398	12.304662842089	5.39115289113711	7.11641719476905	11.0069183966140
172	26.0255348076480	30.4644120557197	16.7592783141765	15.3361527350441	34.2010285168042	32.5661220489841	13.3521463328689	11.7386037770282	17.1983123116399	17.5087911617937	23.4028367537939	16.1784078531056
173	28.9127967515102	38.4587766796919	22.1550150305134	32.2493432489291	52.2320426138389	19.8074295819083	11.9478755593919	21.0107648707417	18.5577435989528	14.6293743456386	28.5749606696117	19.5430172409003
174	20.8449076168318	12.6387468887812	31.134933588306	22.7270758753147	21.4876395663200	27.7967428073320	13.0856036273480	21.1437607320248	6.60266802394402	9.98294166165884	22.2736191760476	13.9576338921484
175	28.3050813995307	31.1528293969259	32.6647393567015	26.5792326196148	35.3588723329697	46.0043861135034	15.7386710874229	14.4906576731394	14.5441268758178	19.8845374526427	32.2606096587602	18.3969911954325
176	12.8836018801993	23.2361777579801	4.29902272816166	22.2681036515308	19.0161804322756	11.8217430588026	13.0538681550602	7.69651227571686	8.19081940571314	12.8314758984704	24.5538281354136	6.73245354567043
177	30.764318536772	36.4527869704685	19.953030382094	38.8435968155634	63.1878824630974	45.6129471233095	19.1934121672199	26.1462377316650	23.1089034337587	21.8258382796048	32.1666912504366	32.4214576678622
178	21.6068247297003	41.5773417386159	31.0268679385035	36.7784941283633	41.1783497177787	55.6723914018154	12.1809070167288	17.6547661389296	27.6076747598459	17.7381958793872	25.8578236106192	33.9016917449877
179	14.5062804340415	16.8422674884672	10.2800188328365	23.9610278917691	31.2671918181607	20.3068813460587	10.4364597797503	20.8999364372720	13.7897729666177	7.79588116607892	15.4542000604428	18.5205305133797
180	20.9017443739332	20.0448805524085	12.6873325290667	28.7944342000026	20.0895997873711	32.7381957248727	13.2880350566080	21.5284401407050	10.5135837178120	14.8972318625377	27.5182643444757	1.30210345303083
181	16.9480796958975	26.0768673047014	19.6836546119641	12.2038829111312	24.9813787737742	17.3810376790350	9.37009271132314	26.3254110019187	11.3680590717850	21.0349473862183	18.7389142133445	6.31840151418404
182	27.9811371982375	51.2665271042805	28.0271850861416	31.7146631863399	37.8005222554731	36.8357731930524	17.7530782522266	27.9401853763445	16.6448809565998	24.1327766721864	32.6487456033352	23.2900868128429
183	18.3717184363788	26.4791158129478	24.0347459411334	33.4728791753339	25.5002215256966	27.5974931699514	9.77055621975624	9.82456933909798	20.4498230289694	15.1557269005552	24.3157395450068	17.4469849285925
184	19.6818188059102	21.2620224222287	14.7658820548060	18.2284075496272	29.8251327788238	16.6970404426667	5.99030380750782	5.8207487028381	10.4071583419727	14.8529934062737	18.2611497042437	10.6126826103827
185	19.3090325542332	16.0590352782146	11.6558961681736	18.5593426133000	27.9403294431505	22.6358438502959	7.6828571419879	19.5676788901434	13.1592725744748	14.1846428839479	14.7439362607758	9.19886510497247
186	31.9735638889096	37.3791658258644	27.5531771904834	46.4486313790899	54.7140096002269	11.5282669998330	20.8212091551365	24.9149820015424	13.1365367037815	24.3561836783935	32.0086291966433	13.4504504689528
187	22.1496387992647	36.1229247939017	31.9800260788235	28.7938725306682	40.9547920375173	35.2406331315799	17.9718735448186	26.7636756706985	20.9473393175685	17.1315339048666	18.2962524632519	24.1055503384631
188	22.4986279531049	35.7026984993426	34.3362203854872	27.3942103271459	47.1111855842048	50.5190252183358	14.4622749073147	24.1194516580035	26.6847177718834	15.2797289628051	23.9083178215926	13.9760823852874
189	14.0410115838429	18.7540063702856	22.0912778103701	17.4689765707298	22.2006192918213	10.3122145680373	5.24525364159163	1.04474100074871	6.20965189551873	5.78892625836564	9.46439070365104	13.3957717844195
190	20.4924659401318	17.4758342739428	26.8682212066199	29.4716463779877	43.6969615087861	15.5980634448925	13.1679432185547	21.6504474984244	16.5735181349712	19.5622157912713	27.6297915845479	15.7614601624579
191	23.9826561310419	26.7951508578018	21.723754064002	39.2344148886706	47.4767820481248	24.0038076774269	19.0967192908283	20.2498355892114	10.9554671693161	25.0181791904285	16.7345941107636	11.5910882050540
192	25.8489616923338	39.1487399942297	11.7150614748291	35.3312851270923	41.0999420570747	26.1840354497432	10.1720019137539	15.0112501944163	17.0207194310284	21.2710213060069	27.5279386598997	10.2673795352323
193	16.8787286549090	29.7120034158738	27.1253271278809	20.5601679161145	33.7190435125113	26.5325025281762	17.4968999091506	23.1005090218027	15.3338448259784	18.4570129249732	12.7555644037117	18.3053101485702
194	15.1923615729501	10.4124219148344	20.3171089242740	14.7458367620497	27.4352486751488	16.2128913580299	8.16393385842803	5.23211515541433	13.3795376138180	5.29583706175598	21.1032105683408	13.7393544685169
195	19.4565273254098	32.9099743476565	6.58655807523665	22.2487682915605	59.1635464544965	45.5598721709955	6.84043096936473	19.8548666971510	10.6548820258833	19.8700653355350	20.5114089825019	23.2579439610079
196	17.5647080647000	21.7195106424744	3.91592042833665	16.8524671930177	38.6192046287114	13.7689526375740	16.6885821969906	11.0805082355419	17.9928615374878	16.2819188240430	28.4248231600871	21.6298212816868
197	19.8876435707191	16.7011404010299	16.8775890961759	13.1008947715896	14.477242626559	0	11.0006197334346	7.17750311050222	12.3373960245099	14.227789415861	17.0961743145887	9.0805022191461
198	25.0699572331213	30.7679593971820	15.0820683892220	28.6576784201698	31.2847258621795	30.8941836832588	13.5064649527052	18.0237609719041	14.6077510430686	12.1330828286489	21.3830269420097	13.2992528005775
199	10.4668655263114	3.76798522057804	5.64169615752337	9.07632610343276	13.6541272868361	15.4149854972699	6.16805647499072	11.7926895493538	7.32052372689629	12.0627435355081	15.4908073051719	13.7067327205807
200	17.9501820080300	10.7842786804043	6.09943197023481	24.5376825088555	22.2875018095163	13.1140815611718	9.84245733588338	19.3005984016498	0.616020203008718	10.5239457740979	12.4274023537102	4.88493116435957
