# Supplementary material for: Simulated data from a genotype-to-phenotype crop growth model for pepper
Source: Data Brief. 2021 May 11;36:107119. doi: 10.1016/j.dib.2021.107119 (PMC8165395; doi:10.1016/j.dib.2021.107119)
Supplement: Supplementary file 1 [file mmc1.zip › Full 100 GxE datasets/100 -- h2 = 0.5/1904803623 200 0.64 0.48 0.64 0.95 0.8 11 GxEyield.csv]

	NL1-15	NL1-20	NL1-25	NL5-15	NL5-20	NL5-25	SP1-15	SP1-20	SP1-25	SP5-15	SP5-20	SP5-25
1	14.2062020789988	8.81618433438809	13.7448955977832	17.8128139610032	16.1224809090231	8.92444644390574	11.9419069443962	14.9066318832696	12.1150704542554	11.0357979012636	25.7611879591804	0.693154663245051
2	11.1195093341968	21.057851756812	17.5923712440226	19.1837160752468	30.3164697925931	18.8736543063941	9.75153775181333	14.0614318996960	19.3128303628657	12.8920228785859	15.2422611774684	19.6925239746851
3	19.3897512758	32.8495074679598	13.8814903550217	31.812516932475	30.7548888707011	15.3471812643726	12.3060418012468	22.0597478419532	9.34689287181979	17.3900335942235	17.8347353527214	20.7661572858526
4	18.8130473264901	17.6563576866785	25.437287657824	23.0796277632613	28.0037662987433	32.6595837954441	7.29199395540411	17.2969171923838	11.0908239934643	14.4524525855134	17.2309567749901	18.3418572419691
5	22.944817506633	21.7473554278238	8.04403851909796	32.3637335331554	35.3175571303568	8.51443699593464	17.1829570436638	19.2071812562022	10.3870048429925	21.6983404192424	21.5110759428430	10.6188276551986
6	34.3292041114207	37.3667144244456	20.6161849521568	44.9749223817771	50.0163903231146	34.7211174372147	21.2811572869021	29.1721733438119	22.9435317721727	28.6248287959265	26.2527053311397	19.400801263346
7	20.4755316896067	19.8726906945799	19.3806817559947	13.1464402115585	27.2400372039141	21.7353277064214	9.9288618340848	7.54259098679432	7.6335520131675	11.3091814679530	20.4598289011176	6.22682332030099
8	25.3399459928591	29.2327856701629	21.4294101913587	38.6617227804517	42.4330415106344	43.669927207701	17.0624676106044	21.6273500414363	15.3815160005977	25.6655253328047	16.7480209624385	24.9410794163547
9	27.8519719817649	28.1010584741426	28.0018157569381	22.0635600467858	29.5426441256228	40.1650647617828	8.73471328310365	25.0384777878187	16.0167256506201	9.10170046029944	19.2805034617389	16.7391157486518
10	21.193315767748	30.124613647424	21.7222258137520	14.6192611854993	37.6137939603236	22.6689381827102	12.5522618986679	12.1368838130486	14.0083387332171	13.7335527411844	15.7265753953459	9.01771160324922
11	19.1305147530347	33.3447395130962	24.3464376636787	18.7742705212826	44.8584286684451	44.05162227496	13.4309369929615	26.5206134508397	18.7860534600160	12.7406370944430	26.0973598969656	22.0908956447069
12	21.6747750462902	31.5518858998238	21.5330154348495	16.4832783800080	31.4067561308554	32.0332223994675	9.92087988168328	13.1626886387856	17.9293854362417	8.47584425233235	16.4599149211977	18.1241634850376
13	27.1240534742827	38.8217682393885	28.7108336836906	25.2434805050771	31.6595440196514	40.8995221606101	15.3930305896628	25.1021114209854	10.7488338363317	20.9352036095129	20.8262847160598	17.8265609977263
14	24.9792362911436	26.7965718902746	16.9402179951976	26.9226697555608	28.0229568997777	26.0647656144676	7.07192599171705	20.7513109452161	12.3436767194804	16.1629068006379	19.6556949186436	15.3224013160090
15	16.7797413406559	21.4261492945166	26.183670223175	24.9169607091866	24.92436765386	28.3227520673617	13.6562806845296	17.1945165921845	15.5657853178211	17.1150558935659	18.5015398911613	25.1443221917033
16	7.97869523732192	7.67305255690544	14.2872436255963	19.5266258851641	29.854515857917	6.68862348985884	10.2231258843275	13.8234177989965	9.42569653039638	10.1801736378168	3.03091728465877	13.5499993849705
17	20.9206580324487	25.2101463936093	14.4967496239537	14.3887605869582	29.6762709109753	20.5404077578878	15.9419614128970	24.5837386253195	11.5389903748910	17.7597875165574	24.3382415355285	9.65189836218792
18	16.1461782355284	17.6999137763614	24.2117367961882	19.6636783725329	27.9257473202772	31.2022161810589	8.81954440100309	14.2728458296238	15.3426149521476	17.3477325854513	13.5775367230792	13.0146273784675
19	23.4529682152665	31.493903122716	28.2672316823656	27.9499046729373	45.846035898977	28.7945455054155	17.5018199087621	18.4220276218989	21.1669530818581	13.7096443825701	24.7648549219272	14.1656894222858
20	20.5510945634914	40.0513183810393	31.5265543901632	29.1911178269633	52.8561319543954	34.5990045060725	17.8589433992934	26.8480559522911	20.3432988394266	19.5246177404041	30.0458807664658	34.8955415319108
21	10.5084256158033	15.5746092844129	8.43553275016621	1.41547142755094	21.5166176697234	12.3762881889070	13.9813176806418	10.3007590295080	7.59254271022577	8.81477094435608	11.7546038797703	5.31700903114313
22	21.1529121488707	19.5418007716315	19.6269067274676	36.9366478352963	32.586566514693	12.4121636123405	13.5916096956801	12.0996605012449	2.78418338520578	18.6912216112598	6.79019207690807	13.4197810457826
23	27.1362282453949	39.7397888400817	18.8808194347086	28.021611900467	40.5933718197067	34.958345656959	21.2899169082440	25.2926052426511	19.2614239278494	9.57089836826404	27.8042120109430	25.7962791961498
24	19.7210156417422	22.6999219438883	22.7930599861238	13.8886741802078	32.5567074381892	31.2737073047119	10.4011064021974	12.2599433735302	12.3288187460808	13.1747326480645	8.19283920173092	22.191773441013
25	27.40622933623	39.5033964164658	13.5995688974423	34.1955011442308	42.3881145255537	25.239793742309	15.4720228546267	27.3296003585391	22.885660071175	16.9011245282305	21.8736870914782	24.5546698605155
26	18.5918806997424	32.7332643183783	21.2740398538345	22.4641454879002	46.0306418688115	55.5412459757788	14.8557901981085	26.6658927289520	26.3374937769032	15.3837507875239	37.3160394014783	25.5771854704205
27	22.7978581871389	36.3910989597817	23.2996357058047	28.2533907474874	21.2299718602044	23.0767850110675	15.5740987439842	22.5341910868098	11.9622321821796	13.6712528820077	19.2176947658377	19.9283625849419
28	19.3222449955508	19.3408771486841	15.5758655774635	21.1589340856667	27.7702042085065	25.5844531401077	17.5071850204506	12.1050170175241	12.3657805517544	10.0945972079033	24.8035854510606	8.35077091662497
29	24.6749072215819	51.4614218632723	31.342953728835	37.8030771069452	53.9849685235785	47.0439115041777	18.3405173743463	25.1561333668412	22.1489951273116	11.9315509797352	25.0740203704559	21.5500137553887
30	13.8456147018502	25.8472438849261	25.1854669795572	28.0222906392353	39.929822351068	21.4357630683897	12.3102545704014	12.9766369122028	13.8473790979588	11.1054600126374	16.4762307694122	18.063189138443
31	12.6845225128643	12.5780573418455	25.5461630498224	22.6516908752186	25.7141904929386	27.2214864253884	10.4475369907653	14.4241421786727	12.3911146298119	14.6725676615328	18.8472059450984	17.8317364290586
32	19.5138285988707	30.36748589998	22.0588362344311	34.2134624840343	32.4565613737211	25.2205132572820	15.8768446916385	19.0600528276289	13.2957762626719	14.9180821069209	27.3761820708264	20.7457994996033
33	17.4741532926759	23.9553858002025	19.5173572956769	30.7793677918865	31.9497279580203	33.395959543666	16.3720430662229	18.4374056825968	12.4980106965188	18.566092658485	21.9243303172910	18.3801244694757
34	18.4613580451566	18.9936332082218	13.0486626355171	27.6058174437276	41.3693842447521	18.0332476508867	14.1210926040359	12.1719340150979	13.5929180523077	12.2766674884793	17.9089252739207	17.5567469368228
35	20.3360117051430	33.9092311371254	40.3595304222567	41.822806174046	64.3489748089393	33.9769929522074	13.5927478228556	30.6232662147947	20.7177238700018	17.3899927687328	31.2139875714988	19.430066640004
36	24.6509530075184	32.8487674150866	21.7921945034039	35.0679217922438	46.4239147190472	41.4857312062199	14.4579923741405	21.1548372710734	17.6365705648666	21.1667528549401	28.1818311907324	25.2376557715386
37	29.6077387354951	46.1262164167299	19.4500903802332	30.8404504248275	43.5796885645801	45.1499186451777	15.099701451432	22.3553561048255	16.5928864349104	13.6379924510779	24.1532415950439	17.7351347276760
38	25.8021679094212	32.7366785887051	24.1885495031445	35.2893499510282	44.8995790404667	39.1171478523153	20.4872296794269	23.2432985679039	20.6061061576624	20.5527372704858	19.4519326051559	26.0985639461882
39	29.7006788328068	35.7973833932432	20.3761480726198	36.0897376700917	63.7129292214274	31.9739495282624	21.6744797590323	34.60371324693	18.9249462641367	25.1460757516740	28.4137675710968	18.682127925215
40	26.6004591417599	32.7878660838814	16.4335232777242	31.6833721729874	45.3402618542861	29.1330380772844	16.8317315925748	25.5098347576708	16.7285594989073	23.8074812354217	25.0160786925035	24.0694731391747
41	15.5036054366832	20.6527717773523	12.8653592897312	26.9055200086915	27.671822906094	13.4179273078508	10.3244051198992	21.8138320207739	8.6084037046955	6.41788330335071	7.71169442571255	17.0357652568836
42	18.2166558277558	14.1776074578877	32.0330185835799	23.7234353529124	33.3312518364624	19.6742877222139	17.6786397072159	19.8228917772467	15.8192374694153	12.2779171748117	17.5033700449296	20.0126828192948
43	21.3828618537178	33.3435280904803	23.2180014283747	28.9890791140439	52.0402155651279	6.96775140868353	8.39789570997357	22.0966799061941	13.1745885231019	22.649779735346	33.6104684763579	15.0005509193108
44	15.7824189340410	14.2977945179675	22.0271740528421	27.5882433256618	34.1175978819555	36.8877197960969	10.3492970244748	19.3708549682217	18.9733137106295	14.7441935493996	26.6228653602821	17.5292842515014
45	17.5918407928971	24.5676462006823	15.1283270036049	24.7678540038183	41.9664080208917	28.0243510469940	12.172929219624	18.0880548412811	15.7419551431420	13.3129731651342	20.600305297531	18.9986020376371
46	29.1904203968027	26.3560163200199	19.6520593143815	22.4587001418614	52.5482140571920	33.213153983982	19.8000276794861	17.4748613441983	15.7581835588851	18.1342707777839	27.1978394775831	21.1950013042209
47	18.9030176542674	17.2100394111963	15.0555375590769	27.4881122514970	24.7811238449982	17.6856101405977	12.2491093082960	11.8930345241417	9.49413047202822	17.5479264319012	14.9184281765544	16.7730434405972
48	10.9305319070043	13.6458980897316	19.7743463413397	9.56029530264158	29.9814553666029	22.6965928405489	8.52327889805845	4.64422323313812	8.90456436742868	6.48084777904814	18.3804655911241	10.7370772265738
49	26.8935572259018	31.9371091173725	21.1752137812088	20.6301462486171	45.4670749766340	36.3114057797306	10.0363888496876	24.6598682889406	12.9902001022651	23.6814651193567	23.9029826656369	20.6551624371727
50	11.3190203181461	7.59478529836207	19.6668074549445	9.53347823776299	10.9749685973029	15.4841681318283	6.66861149894609	7.85646647363016	12.7801268115310	2.98589904609914	14.8926761148186	11.6741133521007
51	22.6699506272550	25.5772388896354	27.3926335057253	37.4609799293647	43.4514961510896	37.9708680630789	13.3891197223744	18.2206877132191	16.3979483598636	12.4104754828514	22.5826186264810	23.7515800594449
52	20.2885071206663	22.8421452383891	18.4146598909844	18.6150803352927	25.9297432704141	37.8812615672985	12.2959415206455	13.0487939417708	16.247484018518	15.4639064782900	22.7619008792014	18.5591027134787
53	21.6560490073985	31.7291616011703	22.6820947591765	28.0922301307696	36.4102435523961	32.1389473862161	15.0363166199937	21.1188421298407	11.8917128750158	13.5739327972977	19.1908515003838	18.3005811420432
54	23.2698448046260	30.3159002913483	22.7153934339920	25.1818711954379	41.3916893262879	16.955650504982	20.9542172012193	16.7725085813189	16.2566415891419	19.9238525781322	25.0127857013643	10.4845381793613
55	28.1684105085736	47.2035586027669	29.0724263108359	36.5942674967132	56.6939345973864	33.1077952156174	23.9859403360257	21.5136072781072	23.9055560324416	17.3244713766903	34.5286865997338	22.0238651587313
56	16.5826688569243	13.7886907725795	16.9503847362793	22.9847172609494	27.2265146260403	27.8937935590234	9.32754802836898	15.9346185972927	19.5845978367852	7.97293978237709	12.8789782637944	12.6395159441851
57	19.3143527748558	26.3746654321885	29.4588341288901	29.2659458524301	32.1701564570357	39.7998947293745	18.5601815186262	21.5223112022924	19.5768717232546	16.8189153886304	22.1171120106348	33.4913277647399
58	10.4699756680721	8.96099033034847	21.0041646969645	13.2714901382901	25.8418828275178	28.2034386597128	14.5066981623116	7.17920278697475	18.9027076126298	4.7615292498105	19.9168030289746	6.94135476622547
59	21.4083285771134	44.9164028960835	27.2128140298197	36.0054072060361	42.7444622725279	37.0418338470357	17.8905785940920	24.3050410788198	22.3294403568420	19.3409930047922	31.5899876585835	18.6598342135502
60	26.9859723802414	17.5358484346331	16.3989552155864	26.5299329432918	35.6115697809589	29.4845646374412	13.4340471856482	16.0919399639950	19.4829291029464	18.242695413593	20.7333469358907	9.77101724903747
61	15.6933943738151	7.7600849375495	12.6258222593498	26.1823813497597	7.44191121274895	22.4768188137094	11.8162068656382	8.27791954965316	16.9849281060992	10.2184254409499	21.1016129239718	33.0683148015708
62	13.0811979625952	20.8794901661145	18.9676361541217	22.6704401939602	30.2954651563699	13.3814595744571	13.0449903772462	15.3962114841785	10.4586455722865	16.4076642337898	15.3698307771487	12.1181200317136
63	11.0988994330558	16.7892198497510	14.6072880465858	25.2760702239870	42.9209180399122	23.1033165812172	10.3537355074610	21.8193633438902	19.7263909273838	10.6065873742008	24.3000188777330	12.7364345071918
64	19.5561460345715	22.3610303929375	16.7322311866178	14.1978392560693	45.1751870558419	7.13702461095854	10.6535442392080	17.4390057510645	10.8111604543905	17.1437772795220	32.4911981184711	13.5956535253318
65	25.3641873832678	36.4248864854122	43.5733725949138	32.5402557674731	47.6431221896475	57.5245263449878	13.1879263281871	20.0929145741975	22.8685216358707	10.5559089957112	31.2035026457135	28.1769313043103
66	25.6759911837717	27.1747318423859	29.2010712981158	20.698997703248	50.8046590082127	32.3200652649613	20.5246550286777	19.7635326417793	15.7551872952842	24.0827684048294	22.8972396778887	18.57163693739
67	26.0191461538442	27.5069263910796	33.21880953702	28.3882330172967	49.5003316183059	27.9736482794450	9.30584796947905	30.5367968654880	22.9107828193995	24.5428584798590	26.8343719334167	20.0417181183275
68	15.9828456952436	19.6884359561994	11.7846935260502	26.8640773065531	17.5559524252731	20.9717973456516	10.2880026013041	14.6491660813441	5.63903544690679	13.1931254485860	23.5316939932038	14.9917365927892
69	19.9847029190974	27.8013494686885	11.1671978755380	12.1052360528141	26.7568357051355	25.8691106218743	13.403150845585	12.6107891070233	13.7783413979054	9.29481460057518	9.93913965442502	20.8682122928326
70	17.0720350432507	23.1906969005	18.6432950729263	22.3709536697606	27.6249521881423	13.5566524957992	15.9925434275802	14.9739342263762	8.27455245624951	6.2793203439682	20.5159546161433	17.1278032916627
71	6.61145983128378	15.0220208620540	17.4365623850089	19.3953740010439	30.8001655393067	20.3827857186761	14.1703519944586	16.3524174913561	8.80666548069119	9.5628892415443	16.8173678952343	14.8891136044168
72	12.9339937002238	20.7403947028901	16.1556311805844	24.6722267549145	19.4227126529361	15.2335483260915	8.29731627264456	15.7713396858363	13.1131669369581	7.40608966764088	19.0507744680578	7.68757282991171
73	22.0795804854286	27.2958408689681	25.2225210764629	27.4714001133183	35.7685043040879	23.1707149989417	10.4322059765844	22.7737107806679	14.9127315436826	19.4464592858668	27.7615843964063	19.9082308132274
74	24.0795919530477	36.8890513519159	27.4761112166407	28.9998697931981	34.0371536968994	35.8599179594407	15.5060949642505	21.9634677815089	15.8072048630494	15.9702950495290	18.2741175208104	29.3427440916527
75	13.940908511814	15.8137415513113	17.1969298196608	22.2042206197037	38.2556004458942	38.9442633492614	10.9963311062604	8.46540020699978	21.7586107784734	7.79581970957211	14.7859072187679	16.7072909571087
76	10.7336198248871	2.05110546010066	6.72941190075651	15.0013049042188	30.787400912634	13.4129682275104	9.14975988134597	3.13201942770613	9.6600181440688	4.21925648951497	10.2521607935349	1.35634257849264
77	21.5762155624989	20.3417288947891	14.2246139814857	27.9029180271704	36.459131435135	38.5721127050211	8.40649831470212	7.11740384312236	9.08447164926909	10.9454161292470	12.8816395891223	18.5583637620761
78	19.7948742889733	34.7919174993152	24.1001089107185	21.8472854561350	30.2449377906437	39.5887045204334	11.7678238277519	19.4169752272222	18.2946822412388	15.9308833168045	21.6111427163811	25.0372346463518
79	14.9452293367948	39.3040284249735	18.0761096871539	17.9208069666996	27.2421456407002	37.1564303631928	13.8808878044087	20.0208656838416	14.2194794093999	17.5693933627369	25.9888910458850	19.3064650224795
80	19.6201298036471	22.8611488914722	13.7627118429189	31.90863657698	40.4547423758433	23.2866664770258	17.2518170963138	21.2140970225595	13.6942686693603	21.3586649290615	19.5947533276989	17.9559652300725
81	17.3119735297025	16.5610414192820	7.81918867797662	26.1808988544854	25.0108428873557	23.1951674657041	10.1325091712055	18.1841388497465	14.2164999125839	6.84068430071277	14.1693539272456	9.50081797079117
82	10.6674628684012	6.49936417955473	9.8537688167158	23.0255987921134	21.1621436526480	12.5353439971079	4.125236725901	4.05474525176078	7.57183563698428	6.64771562480179	7.63517602227453	8.45271213145073
83	20.1885186913608	31.3256949151847	17.8700602749960	29.7683825033107	30.436931973378	36.0306891159256	9.16960973888262	22.6736830426553	21.0488709492520	16.7055316988909	27.0113296797161	14.9916701093133
84	24.6468640328931	25.1646465715088	19.0148573056168	27.3839010690637	44.3656748757398	27.5195951551831	13.4615761099283	23.9360490252189	17.434711644511	16.2852438302919	22.8246824752111	14.9629099605116
85	20.6409708489385	35.1571166191056	22.3683980150101	25.5390845863089	34.419139746931	28.9861170712646	12.763790962702	16.9846872492489	18.6724876404828	18.8413364243922	21.0406311960745	21.1913326771721
86	24.2571234735151	29.2612994581605	34.0073652779056	12.7634871671747	48.9985194864618	44.3289893544685	13.1491435732734	19.8287489166329	16.6910767235356	15.8234072219580	19.4875362105537	16.8508019109022
87	18.9990887971215	34.7367983937210	4.96755077400249	23.3099156040598	44.747649379381	31.2733404010087	11.3025187779066	16.8685334746389	14.8870915849811	15.2605561494859	16.1808614812589	23.5562098812603
88	20.6336450249617	52.8687682126853	29.7490335994722	35.8205922470943	27.6432294336708	35.589686484837	13.9357065802835	25.4759141348626	27.7319918661684	20.2737867389032	27.8594241441860	20.3947626896494
89	12.2223476231106	13.6621040075550	10.5963202617162	27.3130399483827	21.0952521954370	6.2293258872067	10.7904488327484	4.1439032897177	8.10036636460277	20.6230383003037	14.7108061990350	7.47760592961015
90	20.7605146328402	6.17622099914335	19.1191261755449	13.5651090514387	27.9396442447051	12.7235370235078	4.11908767763696	11.1153493688248	11.9834067535687	6.99780366830255	18.5300376073291	7.06200041266398
91	16.0733395556458	35.3941054131343	18.5306707307990	29.5506056822674	33.2127532361266	21.0420472994925	14.4560408826266	19.7696046124981	14.7517881248600	14.0134949840674	15.4001779895667	21.4500996218138
92	13.5726132851081	4.35323250146587	7.07430001307565	5.89602372733353	15.3318620964713	17.9449003173479	10.8478723068369	16.0089254182855	5.22979372205851	6.9567403790339	20.186296451849	15.7882560392194
93	24.4375650332358	27.2895445027649	18.8348199393449	25.2346898480779	32.8387345363854	29.5296485347838	7.64630912079524	13.1290825128147	13.0080545711364	6.04998285928593	20.5370530262796	11.0570384794593
94	22.0245361752395	35.441260375486	23.2610235702320	32.8628613087152	37.2361914293405	33.0646275001457	16.0236115900886	15.7761276565207	14.0751947839593	21.7699411296944	28.2430064520535	22.5907678175076
95	27.4124827423279	36.3017292342758	28.0528667727074	30.8303041327849	40.4187375731411	50.8430216592039	17.8364886830038	22.6254936133013	17.0707372750844	27.7813271590269	29.5700083982944	21.2988104327663
96	16.5229042698649	34.2590832144413	26.4509257866517	32.0937068859274	24.9552357144851	22.5688740665867	13.8177205680383	12.9499413564789	12.3409266060001	11.2260555300598	17.1890490121037	18.4141363797533
97	17.4311064814025	21.8163565685079	29.1313120338699	30.9868019920021	43.8540968038672	33.3741696670225	15.4520034416606	15.772899719428	20.5065257718183	13.9200131225267	20.5514517963077	15.6070824721326
98	13.2375818247389	12.1591718626396	16.1096565708573	29.5966661221933	18.0758486808556	18.7547751374461	10.3437604596588	14.2146852888553	12.5127906664637	12.7147192884983	24.5483048968207	9.39082251941662
99	11.9732347198254	10.9141808468247	0.154330220177624	6.55435028090147	32.8748394800556	27.1781480579754	9.81231956007695	9.54115750577045	9.91536250040658	14.4668389928710	15.6357320080823	5.52868095042323
100	23.1661252937058	41.3031726642264	23.8633184104378	30.8639613029052	35.439534341325	32.8257814504414	13.2989079218017	21.0656260162999	22.4627978138951	18.5584656273861	23.0792435009635	19.1003719036452
101	10.6058059854526	23.0077034187044	19.0805270648946	18.3719752320286	39.8413875760083	19.4827594033987	13.3275886576113	15.744086095965	4.92568966450394	10.545779136542	18.7671243598872	14.8177805073775
102	21.8021493836564	30.2297278366829	26.7712939956281	34.757622919513	41.4227895158106	33.1192423231574	18.0394196622414	14.9408555371815	14.147313411509	14.0732608112912	19.1505283543937	20.3186855411602
103	23.4528639514586	25.9939211151469	18.8500970853908	33.9252457261747	24.2499456115404	19.4566583742464	15.8021375634689	11.5959660590512	16.8090722585319	19.4415298092679	13.4822441691910	8.91698952818334
104	22.8043069394158	32.5846901205633	21.5285670585760	27.7813594742219	40.6039151829234	37.4409174990554	18.2269843909031	18.9389882621805	18.5969611844670	13.7903502600049	23.2581795432710	19.7289545906386
105	20.5916484668374	17.7989388544988	17.9415384193061	25.4733956700051	22.2597572483981	6.17339040725186	11.8495358787894	6.42909979207018	15.2541001631340	16.6495372201213	5.96972987368129	18.7055628228480
106	20.1643428097538	41.6412978039904	28.6113976783405	36.270402368108	55.5632470057248	23.8854039458401	20.3488487554784	19.832449562439	20.6664809306866	25.2182892098468	38.3068717105481	20.9116737983521
107	20.3054860252215	13.9599175776311	13.7352422086796	23.8324270471141	24.1296506234030	35.4529382329994	5.84347535978346	19.3289180494308	10.5478903718726	11.4900287674236	24.2512736017563	26.4017245339431
108	26.9124747814806	24.8922774151391	17.0787446320237	34.2895374425957	44.6027692234886	22.7833411519391	15.9301105785143	17.2527564619712	12.8880323141323	18.3162778133861	15.7563775535008	22.9686886133344
109	30.7522148407276	28.1922989037283	27.6616550668116	27.7977750889315	37.5315270087068	29.5706815636778	18.9404224548158	18.7636162634989	16.7259631280219	15.6449223373471	17.7998797998508	23.2349092111971
110	20.6038737745049	27.9781883139937	23.4124815081446	21.0097220709548	37.9737278587995	26.661231398146	14.1271847625823	14.6915543089783	16.0531406042373	9.03045241703043	25.4248669989302	15.5988621194415
111	18.9569246120609	44.6097279323444	35.1150897609719	31.4881932666126	52.0355334693059	54.0633856594327	8.75049131489855	29.8674014330133	25.6864957364111	10.5539602449859	32.3752762988553	32.9740789470969
112	13.9134753689525	21.4027546058196	29.4444702372961	16.9442140183166	59.2911835113478	30.9312844681054	14.2326254990284	15.5480509450118	21.3654413857072	11.8296585130971	17.2024019023797	23.6727328894598
113	14.7602560407636	16.7707661363625	20.9331808907283	19.8797351539109	21.5960796956183	20.7452700978864	13.6098595836687	16.8809043103169	12.7988254573638	15.0075134095577	14.402458191392	19.1408739335730
114	11.5214739965815	17.7799421309527	24.6518949397786	28.8593501422425	35.6844367228105	33.2216622223185	9.30276851988585	19.0957716184298	17.3382283564432	11.6502971156189	24.1450439904236	19.2274631041338
115	22.3207780521452	26.3588217378737	27.5930252178909	31.8369289665162	30.1702420859849	43.9871475885256	16.5656627407517	18.3255865456093	11.8006601478168	16.8588518356404	26.5615991989512	16.5142172590852
116	18.4101430016505	20.9316028806284	10.6258747325235	17.6748969503421	29.8721132498289	27.4963922654034	18.3739794547384	14.0042566060052	10.4946196248926	14.7441465606722	12.0277606921287	15.5577015314151
117	27.1077679025560	39.1782965341418	27.5744303172959	31.8496622712174	32.7623379162869	23.7076468714548	15.5951531160072	29.9880475744658	16.7147691980144	20.1530093720221	15.0906288827279	14.6018747299033
118	19.8791225512036	18.2024584585448	27.634891980869	27.6135459292692	29.4083849886863	26.3728526845792	16.1686545186129	23.4218071724907	17.8634613094263	15.0307888441439	26.7251809603342	18.7969325088209
119	23.4541070679181	36.945624356206	19.4764722366071	31.6191760411472	36.727203709826	18.9548270580907	23.0098182280857	20.0542986070479	21.0063890216049	22.3102054499057	27.4579781589831	26.3081392874356
120	20.1233811367699	25.8747092453846	23.5030152009449	22.6841522916551	35.9603080662279	37.6062819120081	8.87837793266588	15.3421746740474	15.0995128227790	17.2936295714094	21.7991557903857	16.7061149959939
121	0	9.4081860258887	6.94848088642395	20.1520076827329	6.91687785287331	20.8532027720973	4.20339731764872	9.11541452151613	9.87082465358707	4.66004927287465	10.5859131299650	12.0817549329147
122	12.9581591376852	20.1671138192420	14.7575124105694	14.3050455771131	32.8887625962092	21.154912199285	9.5548560453971	10.5263577910969	10.5735236846677	8.4127787737707	17.6044433363700	22.8076371612364
123	11.4779114382095	34.4894593445479	28.1662085451741	20.2141324060538	57.2681171287349	35.80020435715	17.9292657411209	19.293876193407	24.5078338896280	11.4314709283648	30.4513961366818	23.7170679708546
124	21.845244071333	37.7688092068540	27.5037430551623	32.7574963324163	43.4873267203395	27.7568319256402	15.2674214192624	28.9061043520401	19.8723938347919	21.9563689911261	26.0752517007343	21.4142265581164
125	16.3887458418513	19.8488249958957	28.2225708236354	26.8570193572428	31.1408049463893	29.9570618485558	11.7845591695496	17.3420513820748	17.9944013645537	17.4213282395238	24.1401585604182	13.3571132778902
126	26.3098035007212	46.6796100292041	22.6129220345651	30.9803727057815	51.6600801061327	24.4358552252985	14.4161964000876	20.4898722014693	12.6825687593494	9.72689656826045	29.3948111480932	16.9212637739754
127	25.954143092363	34.2204596805324	25.3006439892824	23.0066006224029	38.9537121838585	38.0224002490151	19.6012110386541	23.4192677758602	17.5610421962913	23.1622756272509	26.7732110167375	15.4701771999654
128	15.0663515364046	27.941760095526	23.1957447476873	34.0139410182034	31.4027993976284	27.2862373632404	11.8402784867939	19.7347847678997	16.7169932992591	19.6201665918767	24.9231205318709	19.0430867465477
129	26.5201742663937	32.8451818836978	25.1043903202955	24.4031354921875	29.8033582700805	33.3025686846279	18.9976251612659	18.8313786514177	10.7110116255622	18.7717935449004	24.5667269246007	12.0193162379575
130	29.2358604065662	38.9890852362641	31.3467090968371	40.6991911615712	44.7624471484148	32.3700834520036	15.9843484990662	25.8464380055842	15.2803327138964	16.7112785277223	29.6864386406429	24.8965656489692
131	16.4753177376198	26.8164012071808	20.5010224264239	19.7440860551304	41.8844112233508	23.9764290339921	11.9485635488659	18.5368235697997	12.0964897487099	17.2662420823509	15.8983673052038	13.8981430148554
132	18.109578119389	25.8571489357026	17.6792951092329	34.5561773012963	36.311157690588	19.5360453277181	11.8773493176087	20.7258105066780	20.7264999038578	19.1515055938367	19.8990349135156	14.1676815778298
133	17.9028459568269	30.4948813667580	16.3964896382616	36.6072652789668	44.9327878107889	17.5088034025293	15.5549439903216	16.0576649961396	10.3010474110454	15.8756304174384	35.3414550040827	24.0573254465308
134	10.5374207403345	19.0063878382427	21.1435516469635	26.5472270493092	16.9385971625995	14.7247733102691	13.9581170574348	10.2719457678694	4.94658675566583	19.5269557868849	21.4994086352025	6.93298997993704
135	10.696303196022	30.2129748345055	25.8451510779997	22.475928763333	24.9927590377630	21.9844782974107	12.9785798365837	18.6964711672431	15.0803183351490	15.3456891750540	26.3502723389067	18.2037275431796
136	25.8741990691536	32.0091662262144	34.5248919579546	29.7709476946982	32.1939939302034	32.2448388095367	12.5791064637575	19.892537198198	11.7427847747798	18.4277117431528	27.3551743639903	16.3290155489168
137	22.1832177402916	24.0264616191988	33.0445993817125	27.4259766499906	34.9648011176891	32.7855462814052	12.6588564440899	18.0309706427405	20.6799664135877	13.6342883450117	17.0162492971201	13.4814756391984
138	3.23614174440248	24.6772175773647	12.2983730733919	28.2566636388627	27.6561969642302	17.8212508749007	9.96706812531	12.9907301532968	15.8499416413775	17.6495803204156	18.1622723513472	19.644540556863
139	22.0464603618407	31.2654906729851	16.450938032611	28.6298346686856	41.2843327412233	14.0298796234618	13.5762647402082	27.7166570308533	8.60812275266784	19.2804627476171	19.3054699813033	15.6961186198916
140	12.1079785164480	16.7312539879381	2.75001519105608	16.7155239366022	27.7622125030553	19.8639144182429	14.9679518595188	18.4928455574725	12.6753200606495	15.7713684317129	13.9152261731613	16.8214873328326
141	27.641438134292	32.5455648005913	17.5937378783992	26.2447478173654	29.9038732252587	17.3968623424439	13.8677782895613	15.2927929595419	12.6227799618362	20.3256666886783	17.2502120508225	22.5230648760066
142	15.3947377195031	20.1836826562111	20.3004230383023	10.8589835230167	23.5952472644437	26.0326808773153	8.67737288118006	19.1195376969166	20.3479472757717	14.3796557614234	17.304522411026	7.1928698159166
143	29.3321496951908	54.3801448844727	21.8917209326647	45.9393979071875	41.2743138232115	29.4037450629144	16.4632421172539	23.1778181265021	17.9629695013219	23.8015283807209	21.1088084256407	14.4917135938154
144	24.3209081069631	34.1827701258249	24.1526498562842	39.1892949663226	47.0913114430694	2.94153898517244	16.2850444206071	22.8648728861348	10.9013314866088	25.2114084900162	26.7305748470233	14.6576923011826
145	37.9905041882303	38.2087223059364	23.0475115111978	37.7570773436149	42.6433040947232	42.6086133410160	15.5752758082658	18.5275120600528	23.5399234057223	15.5374692046737	31.7370136466411	23.3672187520892
146	26.2837338376574	33.2449913588538	26.7677258570596	32.8007831185225	52.6834364672268	32.4584294447832	17.2164045367789	23.2817250555931	21.6396434482927	17.9003450460636	20.8543584026244	25.6874919560368
147	16.4548713838557	36.6082007593438	20.4666758136509	27.8288237614957	33.2230084525056	33.7733414209406	12.3132337007815	13.4529190800491	19.6505260412557	8.62549837342423	18.38556354541	27.0002133563232
148	20.5832001806395	8.88815798368269	11.5310995329600	18.1340845079890	20.6082157912726	26.452143580902	7.55795950033712	11.4922919678662	14.2146981778457	15.3556395733052	10.3319802872730	6.02240579684631
149	38.8719169899751	45.5318689037326	23.8233105095324	48.7519128968363	56.4676542324424	27.2079929389743	24.3946580054885	33.4949180571104	26.7542155162857	26.5156945950265	24.7160348261615	24.7139690738813
150	34.8249893901895	42.0620331741029	28.4801354457794	48.133691135971	41.2062810759703	38.2918005220806	18.5025005763315	25.9590272344768	18.6266366635796	23.5782023995085	28.5183323867848	27.0402967387769
151	24.3430982188671	27.7554391000151	31.3704752195784	29.7464639844611	33.6121189486466	18.1495993975809	11.1626752279884	23.3025826148899	20.0726429167341	11.4508844677476	28.6164824497409	23.5131113497254
152	28.6075578633833	29.9596467644442	27.8107881344091	34.185699391267	36.298213556125	25.6538356621311	24.2540958105409	31.3668555875293	13.9106799731181	11.9822240768228	20.0794402089259	23.3966983388057
153	14.8116997956631	21.8035198936522	23.6398361546275	22.4429422674198	47.5126043034909	45.2973242016955	10.1465747713478	24.9596519864634	12.880580256866	19.3023183891565	22.7585527445528	14.0180593432956
154	29.562995327505	37.4531892254246	28.999672860328	30.7801530349743	47.476499974520	45.5886666426766	19.8688208172695	28.5021090848485	18.5191378118595	13.7327065659909	29.2565559528125	29.6045785246167
155	18.4526857869435	15.5991565064513	15.296445056958	21.2848739929864	40.0662610748859	22.0823860534366	12.1463314944267	12.2499017377615	14.2701720464293	10.3882241906737	28.8456183443497	14.7252318237682
156	21.2116920355864	30.0809953471462	27.9038752876987	26.2287739892936	43.1527054064561	42.2863957587683	22.9533889658166	21.6176725818533	12.5838043608649	20.8634033961257	27.5005125502054	23.1968380568595
157	21.1699553423274	25.1916830449391	16.1235005515571	29.3823958227929	44.2223258463535	33.6371289386550	13.987538967382	25.1305290386117	8.38583268202752	9.21066230442175	19.0594866608275	13.0730283967569
158	17.878744402784	25.1897596856412	10.5435961790746	12.6127692056158	21.3935027663121	17.7735449737374	15.8524521667727	14.3671129957793	17.4068857806222	19.6859977520968	17.4599010569379	9.86745177119894
159	16.9662243784465	10.2850374453951	9.0272753295863	9.76715043528423	3.11941867778154	19.5389691163619	6.69790895330852	15.7135038575730	7.54283862387127	11.2898135618413	11.4595181859033	14.1755682205528
160	19.2065050276412	34.3418137678764	25.6648718623122	26.7061642666453	45.2471699838712	24.6048367520203	12.7818988204758	13.9612110452377	13.2902818050574	17.4504718786902	19.1587792036250	14.2466191906728
161	15.9951595678644	40.4111555782122	26.8471021948177	32.5791923342900	44.4312631692395	44.8282378493969	12.7776125278838	25.3041798627080	19.4840569971403	22.1909684899468	28.4651665012592	29.3264228048661
162	23.3498995423704	42.1014826157682	48.6016263363664	28.4952276049849	52.173210072879	36.2747613946405	16.5543083271816	16.8553588420261	25.3208476628939	17.8270235516597	18.7606960290423	29.8302365957659
163	16.9488377709225	25.0213397371081	13.6630538203452	18.4798397452997	27.620812968151	21.1762720320286	11.7253926253662	19.8526632848771	13.6151896720605	20.0608281619786	17.863385617511	19.7380480162702
164	21.2568021658904	34.6511475173929	25.0764839121479	35.5271223137025	29.8344038964929	18.1991236530816	19.8236471922699	22.7055854336736	22.4154502852219	15.0283404988394	28.7939921719847	21.211270852701
165	11.2705653425982	21.2011589380902	26.4248870048811	20.6466778076879	33.9076914282262	28.5437262993566	9.36659286614532	17.9492534342859	14.3636426439567	13.7791631437618	25.1224080193404	20.2384670992335
166	22.4989619061848	29.5383218115591	9.95731405693705	31.3376244250433	46.6355989020067	39.9517487486002	11.2064037353569	19.7531200470216	14.8891781981274	18.9773680379014	26.8732242267096	7.38054075950075
167	26.6393387437623	19.2943231925837	16.3353982768333	26.9668266735194	34.2534969575210	23.1289844740717	13.7930798232385	19.4421991046865	6.23182585250037	12.5171499899865	19.4279314638541	6.76622058632808
168	14.3472427761917	14.9344055163355	16.1681194089082	14.7355680918125	20.8072638890006	27.5327157644755	10.7356107841079	12.8383692406612	5.16339266105281	15.2233406301666	15.3448602447435	7.45554996538307
169	17.7047860058483	26.3807712350378	18.4934704529522	20.1356945933597	35.8013634966516	11.5514018376744	14.4765693541932	15.5047164902603	9.82528456119855	17.1073362106180	20.1622125081494	16.0616377320769
170	14.1345216979208	32.3506280125623	23.9669090397332	30.0986495802805	40.3441960226717	25.4274395564584	11.7354011177739	17.5810412407317	13.5881762328887	17.90535560194	24.9447034332157	14.5137620376411
171	27.0128232535386	22.0797624125412	10.9539489218167	15.1195178381639	27.2098882146490	14.6752861322417	13.9312106756165	10.0697407046696	16.2675770580088	15.7412506914634	20.4430020692508	19.8441949166531
172	24.4576702011768	41.6961695613389	18.2656554303161	35.8722214924064	29.0291884401249	20.1757775443666	17.7620901941197	24.1474160919704	12.9050927502949	19.4523176270155	24.6436551512891	20.7989187413044
173	23.8194889497817	19.2559114677631	32.7577516809497	23.3397932761731	29.9069615183748	31.4605571792267	13.9345830713026	22.3415514785589	17.5252784056283	13.6414318913538	27.8255639506780	16.4713351900833
174	24.6131626747266	28.0185486783485	23.5621892052947	23.5320562178398	33.0033408826254	25.0674273477935	12.4701354047583	15.9397635543137	17.886134574282	12.4807430569103	22.5453866052095	19.2628511754838
175	9.58043954097831	24.5990550721774	15.6417543983064	20.3075281100486	36.4964857089654	45.3942372478260	8.49488402184674	10.4793530051399	18.9410324607441	13.2087680543761	17.044553402346	20.145380934841
176	22.5100871236934	36.906496017669	29.6890691000018	32.0164679233068	41.2539941347354	26.4748124425409	17.9511318136335	12.8793799137542	19.0353785998690	17.8396319760301	25.9945767977265	12.8986622234566
177	28.7461112822012	29.7053888321376	18.3443307334775	26.6465596450732	40.7456959458087	37.0358626848471	19.7378169002685	18.8128644535023	19.1401375053032	24.0036871282564	19.7483214311363	19.0592136382314
178	23.4607019435199	33.8544759260699	31.1053997600462	13.3634754635276	42.8947364586579	30.0712422835846	16.3890596798346	25.0071361237553	18.8582484388904	14.4213532496415	20.4664761221209	32.4052066888283
179	15.6907451265820	14.8765903893160	14.5762720396633	18.6017879150105	25.5950892612221	11.4420961908220	10.7187785811694	13.6800706669173	10.9283592915664	17.7809940999082	20.6931217555901	16.9686805773317
180	16.1955130010164	30.7245974239566	25.7424380933894	36.0288492948997	31.284310088545	28.0962424048442	12.9833637543426	21.3485162769355	18.7416970343173	17.5047040729343	32.5319067733619	21.3794162932228
181	20.4584773149859	32.6503444873502	13.2933548410905	13.6010338526968	35.2427548368921	9.07449490097137	10.5127042189046	14.0714931151031	1.59338220937025	9.30924205384872	19.8030998836312	2.96049857092676
182	14.7773939781454	26.3939854361319	28.0246737118034	23.1304017148607	37.5617360831744	16.349633502903	17.6646410376318	16.8377883649276	18.0037172400389	18.7294410010838	25.0629382004716	25.7952889670264
183	14.763168022735	19.7379098819509	17.8450129417174	30.9414207736778	14.5019905422796	18.8575603145615	10.3123924372340	15.2290284934842	3.68110566685547	10.9339888379271	24.1390626296341	10.5377422520577
184	17.7640418297466	25.3233339128285	16.2084672813156	24.9780879059231	19.1830572198025	36.601679535461	13.2622917051917	14.7427106282276	12.8006372625868	7.83926085040739	18.0058166062457	18.0145452961832
185	14.5070245664408	12.1835969136984	16.2508666318368	11.4007293280148	34.1179151068840	30.8962559721767	6.65181286786829	14.0888843556018	19.4144375928589	13.6057341313796	14.2232197916957	17.5946836635325
186	17.009438953583	22.1130058859034	22.8142894529874	34.4377921188415	27.8843203773805	19.275003606071	13.0678807182928	22.3143306343035	6.01875716901533	18.4616527600375	19.0238935431191	18.4001405918038
187	17.5886779652562	9.84638328579472	28.887386639547	28.4714139069076	31.1627470733694	16.2082346733806	11.5961917327699	13.8425918988915	16.6059271362827	10.3655316212910	8.66446769382523	12.6686233511169
188	7.06609859794736	6.2749045563054	9.36115168087346	25.5405650419423	19.0146512193469	20.6387489666573	9.4166634855062	10.1349747650351	3.58202990068136	6.66591562226363	8.73432498322003	0.587851235437087
189	13.2005382307225	28.2370569084857	24.9192115360181	23.1773483009999	36.3137755577715	36.1578013495387	6.69604085696523	15.7481476580132	18.2617346236473	19.0842848554526	23.1705368770096	19.8755290152737
190	17.8333687864633	19.3335635417837	14.6261390752143	35.4928952430806	37.8019062873852	24.4679024800438	8.4992161349618	20.0992923523665	18.5749319390978	9.61498690694094	5.10352720108863	15.2856102715470
191	19.5037019621381	48.8477754196815	27.7352543444854	30.5487838213911	38.777810751351	31.3968062426114	15.3361441464773	23.4546335222442	24.1328398733393	17.7218999295750	27.7040309827468	22.2294738146401
192	28.9073627269524	38.7870853700152	22.2420174563978	36.4756791254522	29.8411028243227	10.4935606698104	14.6888141847267	18.2017337926613	15.5492007769955	19.8884774647769	19.0017350898451	10.6619976013862
193	38.7336495921123	53.4105801603533	36.2992784938184	46.5499577250032	66.104986838636	50.4500027988341	23.1057619303643	33.3921577270952	22.3245440997336	30.5050338073161	33.4163739273263	29.1058342157746
194	30.977370689677	48.1854805015129	35.7876489280801	37.1922365097398	58.0013452844261	28.8122761245676	22.8972115717833	26.2505076614949	26.4655458112491	23.381014609841	28.1215721838624	23.8119526800682
195	24.7203536540984	36.2285980623478	26.2485381530404	33.5286183975025	41.631406424747	39.1849422160352	16.7838572228469	19.7518037840676	19.4914128439997	17.5210998419552	21.2230316103641	28.2195712481447
196	21.3450061203886	29.2617892170584	18.9640784932073	29.7035215935460	42.3695081071306	21.6121125084169	10.9092039034432	17.1374034330758	21.014231801653	18.1170407710481	24.5115961583487	14.0695007531229
197	27.2728113573225	41.9017809519444	28.112566463564	31.6237260682534	53.9399992780979	41.8792581597688	21.0433784523241	27.3427723961210	22.1517953359187	19.1276476406572	32.6405392462238	23.2213838156510
198	15.6109497537774	17.2595291733200	11.1370610694606	29.8779508705904	19.8138299829140	26.7300421264347	8.71982790989256	21.3742270674967	8.70438987611782	18.4549819139519	18.3850303700911	13.8658179774032
199	19.8759888299774	23.6414926529164	21.2314178895484	25.9501257446341	36.1017045144599	36.1039694710664	17.1682067807056	21.2151469626590	10.7119390968901	13.5153610121803	11.6948858798035	18.2439447934133
200	30.7113889134179	40.0732338709263	20.5550242994999	24.7103123512688	50.41540224656	28.5716248026165	17.2040079437438	21.2362054578199	10.3110564557756	14.1691691788302	24.9826484784341	15.7723733016552
