# Supplementary material for: Simulated data from a genotype-to-phenotype crop growth model for pepper
Source: Data Brief. 2021 May 11;36:107119. doi: 10.1016/j.dib.2021.107119 (PMC8165395; doi:10.1016/j.dib.2021.107119)
Supplement: Supplementary file 1 [file mmc1.zip › Full 100 GxE datasets/100 -- h2 = 0.5/1912297172 200 0.64 0.48 0.64 0.95 0.8 11 GxEyield.csv]

	NL1-15	NL1-20	NL1-25	NL5-15	NL5-20	NL5-25	SP1-15	SP1-20	SP1-25	SP5-15	SP5-20	SP5-25
1	21.5934289661156	28.0506721045521	16.1090414820556	26.5779004581188	33.8716524241026	27.7204791143068	9.29146773833477	18.1499643685799	14.4970087314936	11.0097558733322	22.1561062813012	8.04235976366403
2	24.0024445357729	50.9699277652197	28.8533148578823	34.7793850993527	43.4555850259379	48.2744518130076	19.9152679759109	29.0388586815943	25.7008679652916	26.0223039300643	37.3751266066055	28.3247301460191
3	8.19611178092906	20.3837178150717	15.5304907529639	11.7075058938500	20.9094434834572	19.7923861602304	8.00255210131411	11.6800272309497	6.07716638839632	3.6194573205066	18.0863952648217	4.21878383388393
4	14.7080705660554	26.3897567835413	18.7988107762876	43.1967074294797	39.6531787344652	23.6257307978944	14.6945455472127	19.3735539793323	14.0434904799817	19.6204824036591	21.7150042169549	18.8013256517154
5	22.7704291212176	36.6259645382265	24.4861025906825	28.7466887783440	32.4052459346016	25.508782479423	16.4106344810671	14.9834020896272	5.80685605003212	19.2263229145166	24.8240623692523	11.8834328294816
6	20.7340486804832	11.7226314215633	24.6724919714038	12.7738324058778	36.3319084226386	13.9191201087978	9.469614856493	10.5743240028529	12.2555639136288	6.48379888982759	19.5037946418666	6.93269386162851
7	21.4728333203136	24.5814968188199	21.5520363924848	29.5071520025926	34.2812152952344	21.388881346637	17.3573420266922	16.6552457901446	10.2250600709368	12.0875762450402	18.1373655683315	20.2063046322073
8	21.3665852188766	18.2239146515895	6.64517731125052	19.9266105873595	31.5697957273848	32.4563555063319	18.3024396533933	15.5920598442722	12.0534120057906	15.2388467628264	27.2429565722964	22.3933441453657
9	7.42619511783669	19.6323240914206	17.7206837627895	14.0268283957583	40.7780984700171	38.7964730209335	9.68114814721918	13.0072884689282	11.2303994174030	15.1940317988227	23.0952777051091	27.9461515615957
10	18.5702024318316	15.1082071611243	32.8003708091969	31.1814112643740	41.0330811636439	37.5655111159366	14.8707062633307	12.2679462368100	18.5117270459421	15.4641061733817	17.7207858764187	20.5288864782229
11	27.3214889994844	28.0861723167924	27.7783181869581	26.8244139248108	43.5169186434338	43.8189809169127	14.9628477122618	23.7350465695037	16.5471112575885	21.7377309070911	30.8063550577389	30.5289450407071
12	21.5128798263251	34.0122490495020	26.6224979342246	23.5382423946093	37.9556093441535	34.8521636696022	15.8815587342372	16.8630029075692	10.0627162187484	13.5791280694163	18.3663955378485	22.8361318508693
13	13.4747520235092	11.0831670371605	17.7323620082004	12.0558008922745	26.1979116838415	27.3392871260309	12.7901926138925	14.0563069649475	21.8310407735177	12.6978438871001	24.1708450193033	13.4929232999339
14	4.93837459981307	18.1272103694803	17.8764759288768	34.6795883202355	44.2260981027454	25.8670004775478	10.2872787587879	13.2654619790206	13.8842489582715	10.8027770591428	23.7655011378269	31.4560036403762
15	26.5279077124294	39.7385303131473	34.2551082939098	37.0594999761379	36.5794997113111	39.1738305128106	18.2072793456773	18.5845118280077	21.7550428159509	24.7543426073815	29.5547415351346	21.5222405702104
16	10.3238356765433	14.7331337432561	15.7809237807156	24.1502435205714	18.5995327828955	18.6888255147893	8.14477195330152	13.4892502782755	12.1881308458247	15.5823665414459	13.2532422003692	5.95796043264602
17	15.6941048434389	18.6365644345019	14.1447935039693	21.5966789150373	28.4512587806431	30.6486667688674	4.77894599935821	16.9626496843035	13.4583566644512	11.9285495342233	16.9268895120695	18.5050388697926
18	31.6299522843462	22.5866827220364	20.9918655493498	22.6623674242916	55.1107516263682	27.6652186463676	15.9527151321101	20.1612501063447	12.3911074780433	21.4618562067492	25.0705686100333	18.0348174605741
19	22.7180190171968	38.6326207670157	15.9858710349709	36.988982724089	32.4044942781892	26.7514083896893	16.0559090222179	16.1980164916779	12.8406422745315	23.0202341920974	29.1035619186929	7.62365912684893
20	15.3983266159639	9.6746608400422	21.2242381571127	19.7619612752098	35.4721508864713	15.2061657933193	12.6706543987477	13.3287269927378	15.3589290213629	10.4213468790087	14.3654846579255	19.3072108977412
21	18.5313835229626	6.53823322748616	13.9872573407672	28.4943970768831	29.0679719687975	26.7755947805481	13.6114245030332	4.76840621359127	1.08856957043575	10.0550134872803	20.1857218579738	10.8409941296459
22	7.9575922432726	0	9.46485273691162	20.7389509212478	20.9587739189117	19.0397902013592	16.5986727657524	9.03808606033443	17.8176478821072	9.33123741097623	16.9565515889014	14.0519349471367
23	20.1341422335647	9.15923327030487	16.2095954533559	23.1862138988829	23.2358159288665	7.45928430151886	10.9269970230355	6.7174685295607	7.41450712177267	13.3342089480610	10.470355147037	14.7124775472918
24	8.45685617744443	12.9906031973491	17.5634785542417	17.4680282431465	11.1217204707785	27.6083041494407	10.4424016584225	15.0587980952152	7.55663605922208	12.6351041385987	7.83245049511942	5.04941038566812
25	21.8829845216056	23.2535096240589	19.4725057081298	28.2209910772107	32.1349279987113	31.0816198120053	9.5977112657551	17.6452642141591	14.2555970690352	13.7004371933420	24.2913256008010	12.8441396466564
26	6.92597990190198	6.5066518390001	23.4857396889512	12.5856367253555	22.8673034057512	14.2354878979668	9.37890766449997	13.3462147849695	6.68185281455126	14.5395916104824	11.0710685776829	12.6442871181839
27	16.0959863223205	22.2051944090611	13.2391203397014	27.3188510202551	16.4986341816534	18.0098310709853	7.3597905885765	8.6765548256336	12.6472085827397	10.1833261845432	14.4546152074815	10.4837900457310
28	24.8711987761718	30.1922104902247	34.0225343580925	30.1671872844789	29.7487846680220	14.1320907649940	15.9249965774015	21.7826753854082	18.9512549524639	17.8480177175280	29.0829595796971	22.9332068559750
29	31.1742395472727	36.5470990130333	31.5347223095039	45.8520536268405	44.1619664354092	49.3363617308448	24.3768636758797	24.941095496162	22.9258949770934	17.9459196692254	36.771480505911	17.3429459740156
30	8.40852188204202	7.45748447130246	8.88505952763597	16.7536222278872	21.0098492031244	12.9027036519535	4.61483584441735	17.6244562388739	14.1929920861314	8.87555601157916	10.0168549154326	10.8717750969373
31	14.8570109337509	24.5317354411166	29.6784423311185	28.797182577981	35.3504742742755	33.0138213470424	9.39956398851768	9.40151293492132	20.9429557334522	12.9966823394407	22.4500875727141	22.9579227068499
32	17.7049317996684	20.9361079840718	1.38602320915973	12.2908504137711	21.3660492308474	21.080305908354	10.0305480620304	20.8129609361675	17.3894206279866	10.9944682403335	18.7792106716050	7.92814095028564
33	28.3836996504867	29.3851041186764	3.39461892895949	34.24886257181	32.9408729384217	26.01158274699	16.6243038032788	11.4730894308674	19.3047889966449	17.9223522913577	18.1808278755312	18.8098056635024
34	15.5942277904550	36.5632832424325	29.0424940028618	19.8203955907977	26.6054509240926	19.4266902574065	8.60437752988815	18.5164657521040	10.1408527532802	15.8595060148013	28.2669576987766	27.9841699335395
35	25.2603336075268	17.7573486811094	21.9936772503236	24.9762134891543	40.3073194777936	15.4317190279183	9.59126745506874	6.43088054445871	13.6163164625558	9.0626876664114	17.9828664404708	14.861478530172
36	18.2731542802030	21.1433562697564	17.6978911452257	25.8247432448386	39.4902055736535	19.7481674671644	10.1236693416127	14.1724840848217	3.67997625353204	14.5914021121604	19.2809330173031	15.5035250154769
37	22.7465774734243	25.2438153488072	17.1096447825260	30.5549027022078	27.4439958479788	40.5156941912975	12.7629392188047	12.6978366214737	17.7665200225983	10.3759962491705	29.3403024439350	17.9156065872951
38	23.6005103351576	41.9748424056162	17.9549381923823	30.9702835186136	47.8998361173703	41.0670294409767	17.2666774156815	27.9996015361646	25.2506551238965	20.7205377906143	26.7444616417226	25.2524041939099
39	20.6208960932822	16.9292086973628	21.9495167632385	26.0209022181312	23.1865428546146	16.5570960938082	12.4989056976067	18.0175728096836	9.83655181765794	11.9489492384486	11.2877114939164	14.3775747277816
40	23.5898092034336	26.8534458266413	21.9748512695238	32.2847593012272	39.7233480409715	39.5381139748359	14.2028601458716	17.2332512406162	17.9274410895377	19.9862651143762	20.1800423432981	22.0069882821819
41	18.5823860262994	28.9189548436251	24.7837473029979	25.8173942826419	30.0270766407806	33.9117208336587	16.7949025555351	25.3764597476333	18.1439245912580	14.9602896467192	5.64787162882659	26.9142878688589
42	27.3381442023833	26.4391794029654	24.4893271797515	27.3382423082502	30.9612626128642	16.6135102499623	15.3593224044428	25.7009544793266	14.7900444228492	14.0706508253897	19.9963463701967	11.6008713423542
43	28.7683454773445	25.3446067471448	25.4608881016254	24.0934561079743	19.3345389144917	34.8432963160031	13.0204272710652	12.1304729642525	15.2777519033436	14.3391101985667	15.9388956443711	11.9665892320723
44	13.2699250082629	18.6054110483327	21.6054218953586	3.28336471618971	18.1944601678395	19.8838129008273	9.1755460746679	7.15369325193749	5.68581153581444	19.2817747830126	13.4141662992513	6.18268622538384
45	25.2208351540877	37.4227785362660	37.4052221390911	31.063843626891	37.6453172241966	55.5752101147925	15.5703704915983	32.7958907823393	24.3965993988172	19.3840813812225	38.485596432188	23.0651390064674
46	16.3250876043688	29.1021129809933	29.7344978512248	26.6716190507114	22.8189323498406	39.4674163906838	16.0547607679704	25.0283278844347	11.9150361806396	15.9245696984535	23.664994966204	14.6312079426538
47	17.6827240839537	21.5334183078822	21.022361997996	39.3553466874235	41.7726023050758	24.8474365511526	14.6379433051199	19.3049381433531	22.4446275161001	20.4168666430413	23.8779396199376	28.9593787109270
48	14.5743087408043	23.7861624378754	18.8589825470668	30.6029044550767	16.4100575318814	16.686942089622	17.8144864477771	17.3639194712181	5.97703403005532	9.07213506762903	20.2525980424059	14.5792567022117
49	28.3127977196697	32.8157366932526	15.4045587820933	32.4533970064327	40.5625316172369	28.9136220684484	14.1869735449284	20.0301903815857	16.5530393756117	20.7152029844028	20.2219479418913	13.8982377507654
50	11.3191157518320	10.9696177127972	25.2238764289658	16.1423752605099	48.7545660518977	31.6162470914412	8.19920177356743	10.1064299814786	18.0792761467362	9.49736850824055	8.37109981600524	18.5546264011134
51	28.9692109108063	40.2982220702003	16.3147012432747	36.415532952396	46.5790421919102	36.3776626608155	24.8620509211576	28.6429904303511	22.4569288689685	23.0469494868413	21.8104522845187	25.5627309506611
52	33.5262094340206	35.4539192936405	25.9221893730335	35.9823906564188	45.2228830467352	31.4247789434291	24.2566191697924	16.6748435494362	14.5683650011318	27.0943931080999	34.8173328643367	19.3643574893312
53	20.8686097683826	23.6015122346636	8.9326639072508	18.8737643021246	24.3479106560452	13.5313291425173	8.76148491426873	10.0398730135379	6.20675787678891	17.8134279273102	20.5773357441162	11.9050973472554
54	16.3268463547648	22.8619843266510	24.3604957997047	28.0437501911073	46.1504434519597	30.7212455983590	11.5976660676153	22.4247238426642	14.1977312822453	18.8423580875509	28.2045865932396	12.3851319113918
55	13.6144255216706	25.0296609430943	11.9655687254334	33.0502873688788	24.7689426577494	12.2654949827964	11.3006720945042	17.3194311314585	4.89449572460034	13.7491591310453	27.7346863981968	19.2639939924903
56	10.3662679312065	15.6617764987571	6.14608093085435	23.0357329252742	13.7786849856165	25.5487333043115	12.2467577462567	9.58781845231074	0	9.03287814035235	17.8305698722183	5.42017768058591
57	17.4422676143340	19.5523334850762	18.2189578578133	11.4232758995168	27.4512278439847	20.6029518989412	8.8101045287112	17.8798977432665	8.99416256717494	6.61514500633121	25.6951745308754	13.3018046863599
58	31.8026168531174	30.1777689304026	42.1227821129735	18.9079173999524	55.3256524564736	33.9386316041464	11.2821446310521	22.0328354792325	22.4503508307794	17.5470687762100	37.3480625117533	30.4768063290066
59	25.8076660041043	34.3891586312116	26.5863616348925	28.8643035815541	41.8702269986631	25.0380755649618	18.5246928867192	28.5603461849825	21.3746185649143	25.2018046503551	24.2435372895301	6.27544079575262
60	36.6079394015138	47.6035368007086	33.0871236581119	33.8501537649117	46.2027216765114	44.8323251995767	14.1318387219183	29.8773186994854	27.5578043335997	23.3353678434607	30.4396205227941	31.0749636011815
61	17.1753117436153	24.9197558198992	23.0435293772874	22.3291640358237	32.9340785727197	34.2102484244348	9.52080053637369	17.5241365238811	15.7551029749823	14.3844533157745	23.3528029010988	18.2350298080540
62	21.6030650258113	30.1298700231245	35.831202551425	31.9090524532814	32.7309404640317	40.3525797207222	14.6021658849788	17.6059520583588	17.7844447451042	15.7275557467839	19.0499617544403	19.6759731957571
63	22.1621608809082	38.1291074952331	18.2126628751880	41.120399522073	36.9241504770755	28.4923947783835	18.8345032664278	25.9371073993994	17.3629573819802	11.6274777636079	18.7514422160197	19.9562727495759
64	14.7325313818367	12.8216363825214	27.8745767951342	15.0512615939277	20.6396528119402	4.30778190416086	13.3246235309809	18.3666623371208	21.3702625755829	10.0301730063677	22.6622324072574	24.5363457242268
65	20.7662470684928	26.4427979783292	23.4081357791979	26.5410073251073	36.9757741149645	22.5935135110279	14.7222054914378	17.7548633851854	6.19942711641283	15.6703745485648	21.0087398768713	12.3999676322517
66	21.0220233189553	15.4410451757463	20.2126619058203	26.3782155364607	33.672935766455	24.63386017906	16.1273401730979	15.9383457363511	15.6148015486769	5.88893730222667	15.8349154837476	11.0240203604754
67	11.5991242228606	13.4581279727136	14.6485094050364	7.38079903798904	31.4628161553342	15.5830294223182	10.6863838522846	13.0486064825782	14.4008758261906	13.1944260021807	14.0314631234668	12.1304118614410
68	11.4981786251985	26.1485211491783	19.8600653302964	24.9341473358148	42.7688003291411	24.1777102113891	12.3411110858162	15.5997922241812	15.0525915595432	25.4646510516907	13.5713629865412	13.2402462264615
69	29.3618968268155	32.5431377084250	27.0247885802247	31.9144526118625	40.765034456817	26.6319280552077	21.4497212491701	27.2835591428514	13.5507668713993	15.9007823279938	23.4359598033943	9.95147681868306
70	25.8113608996456	24.3339678030682	11.6101184757997	24.9341092612571	23.2864849364411	44.8295945522861	13.1059113797017	15.7890146790782	22.0835156433239	15.7008735722286	9.5332232430976	11.2411813263583
71	30.6291517245026	33.9766671542968	29.9955386528041	30.8591131638356	49.1682515425309	34.4423593009367	25.3489399480801	20.145552563592	23.1376461598841	23.4282874612232	29.3690604472309	25.3160079479541
72	16.9439590565712	18.5164594662033	13.1953471436932	14.2341950569643	22.8000015539062	0	9.8585315516529	16.996774227856	0.0853110943244637	6.8940672694372	7.54464232611498	16.6419999221881
73	20.207422999057	23.6370245061132	9.9672638001457	33.1063161330324	25.5508981923905	23.8040188449151	15.5758552395020	14.7805414718473	15.8219078819041	15.1757457464719	24.2497005443692	11.9219420830468
74	14.5285033726444	2.23843288170716	11.4024795272598	25.0763384493387	20.832969194278	17.2606432256652	0	13.2492268048795	9.85672797006527	4.59112033002114	3.36550026547929	8.39827625702731
75	37.2058550659437	49.6433161070392	36.6918687490344	40.0118041202139	65.4375006278318	48.3842067006026	19.8020501731037	26.7161933573993	21.4780867188536	26.7378239278154	24.9319029133054	29.9437583391442
76	21.3637268165249	37.0784704338438	36.2211731196387	38.5008249105757	37.8108780361338	49.2997514698635	15.4841506056112	24.9751083337616	22.5150231737136	15.3774773697950	16.251074806476	22.9328142729624
77	12.5219560409620	23.0640862504794	17.9783587069354	19.5174034644664	33.7908264808753	18.2523229153946	5.75163696654462	18.5499794007285	10.4641445200736	12.3022014451357	14.8651058071189	15.7165126829709
78	21.5909512422574	36.1035407010518	28.2836181481659	21.7126067704003	36.1726515741721	41.7632356839541	19.0119773134229	33.3466053002421	21.4919306056364	13.0433772969253	32.0903074223054	30.4061760202718
79	21.9539936984353	36.8585028553683	32.4875202816089	19.5693707484510	39.4633196567285	34.4412219660416	14.8298241662483	19.8264862131711	20.584026612351	15.8889557144537	31.6134672500282	21.3560530083429
80	15.3277835435375	11.9211592970414	20.2328416880189	16.8496762973192	19.4356047296747	18.6613902442725	7.86221859385408	10.7713603726493	11.4214073317224	2.76538269216374	7.84833343541613	4.48618751916527
81	23.8954646671012	32.1183350366082	20.659869520533	21.2810780365130	28.4863699525338	35.1495038572747	10.2677360485122	20.6550047797690	18.2839696311991	19.5753222084149	15.7042727971081	9.33165005315273
82	12.6489981682784	9.6026716568509	10.4335757608084	22.2116808621876	28.8247968330084	7.20217933160517	7.2364946706859	9.11771942843053	8.1448913514662	8.89642626804415	2.53871324558565	9.77719140511544
83	30.6440239842181	32.4660266744002	39.6625629717703	38.0034961431187	37.5504547922410	40.2135942002114	16.3349178268308	28.5929146327297	25.2946795549222	22.8863253179660	37.6337015491183	25.4531720449108
84	32.8384986478895	41.3550984556084	25.5709061234239	25.5135106121484	40.1741011440636	33.7455174683583	16.0653776488845	19.16267452615	15.8224778994477	11.7203825476148	21.0386899175139	13.8291859131263
85	9.5366948902966	21.7066513992803	23.1891846252101	18.0967075790586	29.2866612961357	28.6161281496603	6.89135139446636	13.5333035441609	17.2827729817025	9.64048597048905	16.4865092310435	16.9302374624712
86	28.2270352025620	14.8326091007182	26.1013024752179	26.1440976569656	32.9023940301761	29.9096694601765	15.2984545574517	16.9346013764639	14.9428890736093	14.9428548691906	23.3384916830777	11.7132804282763
87	14.4498997179417	11.4635229935273	21.1482410989503	21.7094673813418	32.3536364579708	15.8105714064127	9.87495567788073	10.9701490679280	21.95947120793	10.7652398632947	26.4243397943724	25.668487477307
88	21.2983858019384	19.1891966869113	22.0904594514595	24.8756177895141	32.4352143024325	36.4206361942471	12.1997075759403	18.8020384510729	23.3050932687365	19.4489699671747	23.5950441295588	20.5557492905168
89	23.9548528836115	37.8719006656651	36.3230795556782	25.4560567629253	36.5088779326313	44.7271743479431	20.7962394742029	17.9013757583865	14.0829254825138	9.64251654744127	23.1175632582561	23.4120711963927
90	14.1160087845250	15.1396267852642	8.48921443523001	16.9357426185335	20.9121374920885	30.1462696000154	12.4065640391243	18.1308680150402	10.4896708601918	10.2928607431870	19.6535602034814	21.4757661702409
91	21.7426710535181	18.5511042303967	16.7508471980254	18.1426581832867	41.2511110932761	36.8089301743772	10.7977739897313	17.8301565070143	17.1438958415501	8.87838716402186	26.3945407238119	22.0380743173269
92	32.5992913412635	55.182090444685	39.9058952752069	44.9850356745409	58.5327177196063	37.9391381913182	19.0465564017201	33.6883343150207	25.2591986614716	26.2689398943914	34.4162956986434	28.2338088381033
93	8.95468915201696	19.6381525071381	13.9453109788323	25.9850743019852	29.3285743770904	21.2443085336638	11.3019094003427	12.1135551035694	7.86844676903866	9.55458539804532	15.2277049071278	13.4975641161525
94	35.9435196124233	45.2558299723497	38.1500092962187	46.6137326124557	45.3538492488155	29.1125752317643	22.7726432118931	31.107958625451	18.8241015309112	32.4877583580439	35.1428920671230	17.9741482814043
95	27.5247283053526	22.2305336646274	23.2138003520259	29.042932885621	23.4381637272466	34.7353254497147	12.1491744194749	7.91482623920886	10.0964968215419	15.0318892114939	18.5004679773014	15.9463661903171
96	25.4633995908076	24.2240952628388	22.0471286212412	27.8491316073995	39.7451119832257	38.7233799961336	10.7852995860583	16.5690015898072	9.05978069136813	14.3166947396179	24.0954703010266	5.09948494757324
97	18.9982774654955	22.8578871296447	13.7661597610290	20.5271035930446	29.2531931689698	35.2840237962902	13.2661767931429	24.0651656157486	11.2232242811361	9.520722870484	16.7953709211826	12.3799709523702
98	17.4575057448028	19.1971065724025	38.5257282698226	31.0417477489973	30.3301563915328	30.160011332033	14.1027850685003	16.4089513473526	18.0123096886302	20.8986806900474	15.0050860581915	15.0877452087274
99	18.2963632281709	21.4345347704102	18.2262259100000	30.4016878217239	32.8120955068842	28.3668592130801	11.5825272489594	20.6191265040272	7.03148936672213	12.4830350861625	16.8280254374362	11.8980768927562
100	17.4586402479388	16.0638095063399	12.935805860866	20.4599197382770	26.0685879550356	22.8787359770014	11.3227560293560	8.75263549381919	10.7615243731659	9.5803715753668	18.5611444916587	9.07649106700102
101	14.1692802643376	15.1183780809543	19.7181530733476	19.3997977982048	22.9967906271917	19.5635284904807	8.43082146631118	8.34847846474546	16.2908093633961	14.0224151029180	11.8545568960663	24.3734045727829
102	23.2211191024339	33.0812497326457	17.2697528246443	23.7309436352749	32.8857701726688	17.1457444031968	15.2234282421813	20.310277127092	22.9922473641363	15.4699222431571	19.2708668355722	23.3219667175478
103	29.5899176792782	36.7290827651354	19.9512191877200	30.5549205140396	38.7446122516005	29.4102491053365	18.3418126163386	25.2330874693284	10.6996755916765	24.4036353068149	25.4802828421387	24.2045209228307
104	15.7884201567236	22.9457732528859	14.1431799811192	23.7837581274795	30.8733769328178	31.0095145029849	11.9187059122171	22.6231645384815	21.2579116512314	22.5564151474557	22.6372063298083	18.5549744907885
105	25.4997595773024	23.3730317242394	21.8525684672419	27.2405562726073	27.688834421908	30.9551214665204	14.4575855807587	19.1679762303627	10.5326744887374	18.2122539967878	26.1410803178631	15.4468082953166
106	35.7230559206045	22.6506162156922	19.6493812261621	28.1203015132068	50.3165151241963	26.8946056532980	12.8150850691893	21.2288867276938	13.1535749184825	15.4662083849422	31.0561618170902	22.3345520804392
107	18.5952918706833	30.2050561680262	14.9214379177207	40.8802779083464	42.788948729513	19.5129413758664	13.5433896709415	29.9835695779297	17.2047792773037	19.7817524616900	26.0998931598706	9.62821536425407
108	13.8575169436273	16.2291094175035	13.3577720627142	9.22481630147076	27.5029016396443	12.0149062984369	14.3329130515517	15.3937035442633	12.3209269328648	11.6528648163721	7.98178488235653	10.3684872124738
109	24.6064575220982	53.1836785983646	16.0410106331301	32.6759713785743	46.156983746058	51.3136707599529	17.6898004322027	29.9637597314986	25.5300009480303	16.8046181715032	48.1625347978065	37.4997067121103
110	21.8138710808156	29.9298251833238	17.3283899469242	28.9817757074789	38.0147863885602	37.7786947294975	16.7444721291478	14.5370693753373	24.6565477060848	22.3816787566254	14.1211127632291	32.4210651945226
111	22.4246316164024	35.9533907694919	11.8301208437198	18.5131152144333	31.0913153355118	19.4359999342279	9.095510671309	9.80658699785292	14.2812099694259	9.23106561667868	18.0138930917950	7.57097050388421
112	22.6696470054359	24.5907628933811	9.68296031086223	23.3197185220072	24.0229839259316	20.2218667520957	10.9835167232564	16.8811430593923	5.12500409530859	14.9314584171867	17.6343234289641	12.1645234208029
113	24.0289342707883	18.0532152700125	14.4704065704565	23.8045494980057	35.0869386229904	33.7460488232656	8.36090508797752	24.8440836766863	12.3038815323516	12.7517949882589	21.6653132000425	12.3588330169282
114	16.5194610654676	24.773401990886	9.57164334031056	29.7837513669498	46.0575391853677	33.468859128518	14.4391617196271	16.6282798223942	14.4649112113261	12.5578486572838	23.3719622264461	16.9954078519034
115	18.7849945195968	35.4476671758726	31.7189358551543	24.2709691187582	34.5528915911285	44.4994461165401	11.2168890050492	22.3219990035792	25.1253705187437	12.4291045278491	29.95696785034	20.4665725903931
116	21.3549634220249	42.690900425485	16.0881401009976	40.9817183639919	27.9562845201444	16.9275456759734	16.2428486918076	24.5778324853176	17.3085977032089	13.8737430771743	28.8344924096181	22.1027749730354
117	15.8060777816251	38.4944245201383	26.1823741142086	29.9655323418481	26.4103581124784	34.9454242018497	16.2838910063323	28.2165601735951	16.7802694948785	18.4171163199833	34.2996821349718	17.5531900719095
118	20.7470199782370	24.8336994175855	17.1135496365322	21.7679991874397	21.4798719476913	29.0033601261984	10.4596812450468	18.8111256577823	19.3804126304513	15.4543581827447	22.4368784583026	27.6804539883394
119	27.8588259396198	40.2856776166385	39.7036258410036	44.5175672003557	65.8116119097837	39.2506397141431	16.2858770548143	26.3020659790726	27.2120614643498	26.472512842043	33.8987226613805	27.3399597139325
120	8.66448401889533	25.3905985153591	16.7706399868346	23.2573203114745	44.7364703768759	31.8656407165983	14.3930442204570	18.2675746371351	6.7020654242999	13.5963335398065	18.7157166464500	17.1009909027784
121	17.5556923788159	31.1862825732400	12.8719856962035	29.4509532433503	46.4911589571465	15.7819503054200	8.23963194720548	18.9147624554111	14.3400309322104	21.3326854637011	13.9943637085581	8.53176284037886
122	22.3401677702262	23.8914560956997	18.1366338487195	31.8692212282349	43.7651275684064	35.5053343310266	16.2695363584840	24.7526403380401	14.5475782700539	20.1200685279007	22.4696010262507	18.3378900862430
123	15.1746836659201	24.9890657126263	18.4483142155974	22.8730970364218	44.7838473180944	30.8567252770948	13.2200222589598	21.4326498736852	14.8198318773823	11.2157212480452	23.9393151611699	28.2842285726596
124	32.8214645269243	30.9190956989872	16.5906230050435	32.1625309873089	46.1437475564556	31.4508413632442	13.3525487201352	19.1567118755593	14.1808176211743	15.0759178257297	23.8248055297336	17.7843071091273
125	14.6444421338126	10.9689917751455	20.4992189020388	20.5544601351882	27.3718530241338	21.9638106222047	15.1556653513020	17.9540991358381	1.23667614572525	17.2602746227017	27.2226167698842	18.4899224620442
126	19.0732005708543	25.7954071202782	21.7397659895236	26.6685908804062	44.2537817298714	30.8799191830265	10.2040820925552	12.7116383685398	9.70672748067636	13.6484522601578	16.5509783661542	10.7065556515924
127	19.5369678783448	30.5693482544432	25.0098628465535	16.5255193314238	21.7745649387604	32.8647813694841	11.9558868556906	17.1279007013057	5.65784535741986	14.1122586150153	19.7880072613065	12.007263446348
128	15.9460353620458	19.7758102827593	33.0940589853426	18.9747643075312	34.0123617921849	25.6815707240111	7.29606592748245	15.8416116220500	11.6052770637114	14.8758335664603	28.0886676623554	10.4016147745099
129	21.0045434418657	26.9532132135658	21.2718385299879	17.4079565958376	33.9178906308048	26.6047484974048	15.6933955083041	21.3174573583194	8.33511368675743	13.3781980934884	26.6897738300013	16.7785234225718
130	15.4575926790653	16.7311139510056	24.7109935302614	35.6327364417884	29.8977272905023	17.3801622182409	12.2738076401262	20.6828671317507	21.8058167470647	10.14008380171	24.8920121542663	22.8735614992546
131	22.4784852057131	38.2128273359578	24.3568184076005	23.665574781083	47.1010746343696	30.1302275231235	15.7290414456452	20.6067277419412	20.5456532557600	22.0470630413025	20.4912936343764	15.0870916106775
132	13.6993890700067	11.2112480712880	20.4662237076714	20.5435562689743	28.0714882526829	10.4239195171829	12.0307515786459	17.4568016798840	15.3226969373286	12.2713721915914	5.27942839188782	8.65766825103089
133	19.7319164882422	11.1191098431550	4.85441896461984	30.7165697766716	40.2891641218859	4.3866877844001	8.53503443827026	12.1131811866989	4.27086418218504	13.7574492017056	1.58923988790630	11.9478753836919
134	24.0606142907439	23.6756617425559	7.27456842874246	28.3522747932638	29.4727653863332	15.5026084282179	13.9311366756138	15.5438519580062	26.1073774077975	18.5055407360647	6.92572396974095	14.7149353975394
135	25.5704665962039	33.5548922830409	12.7705069103187	30.7619789271558	35.0267635106199	23.9381532324752	11.8394487331785	7.87462443114674	13.5311760441166	17.1824792576784	26.4470271717365	17.9354483447029
136	33.5138771217278	25.0280302905079	25.9801778858327	30.1667159336902	26.1569188016014	32.0936203436551	19.8382022102186	15.4495041351176	14.0506564811233	20.1923883317342	17.2093091122519	12.8426258519707
137	34.9417898752643	42.8649839578533	42.2950336065417	43.2243088116208	60.8945079494159	51.7375087328915	17.0930429657309	24.7916761926778	19.4800797145666	23.0797444759591	23.2263624743467	24.8792057355829
138	29.5978761075422	33.1621575639930	9.4368097656445	46.0853496286858	33.3365964573413	43.3393551300249	19.8183901810927	21.8964458113373	22.3443888652004	32.9962008529764	32.8990478587825	19.8436372622906
139	18.4539165362559	23.7727668067139	21.3742617972736	31.6481711757542	26.9302857862341	36.0927027901733	7.0635175529839	20.7246902660425	13.0804933451839	13.8926975996455	22.4693098551428	12.9895047743657
140	18.2487349638666	23.5811825604108	20.26541961249	20.7956750454772	27.9685270253728	28.1612513002354	9.89871218274789	12.2218317881171	19.4245426007053	16.8281830651696	25.7762757510710	20.8849960163664
141	25.1032500469426	36.1028238836631	35.6687144608539	43.779758871527	47.6908985037742	50.8876315525043	20.1673142001415	24.3430413453139	15.1139036502790	19.9324142562842	39.0281657992210	26.9833841282958
142	27.651135159662	28.1115054466119	15.6296353500153	30.4768215146368	32.8115802479221	27.5330974222981	19.9711342087660	20.3951413340945	18.5055271125887	21.3661316692107	27.9150458118445	16.2974674019995
143	16.5766690738463	28.0279326885663	24.3176860572092	12.5294857683207	38.7497563067438	43.688152366888	16.6709167326994	20.4637673274705	17.1383489266876	16.0188460221692	24.9587536233886	21.5906350592861
144	32.9932301333297	49.0882089641883	33.5815603532067	45.1933937700099	56.1725728815361	37.5892334097516	28.0576332807137	18.1302594491936	14.7772983114965	28.6443608051530	36.3617753057366	22.0890911795123
145	20.7916512062336	27.3886576351974	26.7849955073147	38.3308557101892	45.8655089120415	10.2015519881844	16.0477786308662	16.7075793949878	4.73942140183128	19.553177801251	23.0800287761634	8.18736044620465
146	12.5034803239261	16.4662030328263	7.22559902920305	28.6289721836563	34.2015542240146	10.5853096588215	4.94335734692925	14.3317213996248	17.9628457117145	13.2478181551901	11.1669747694262	15.0309475187797
147	11.6791550325311	23.3962501560794	22.313067367778	23.8956519004168	34.5229393206576	26.1183299077579	10.1665212664625	9.72617858773285	12.6340576651830	8.61396113151638	26.5694481297908	13.3692902923702
148	17.6511441607079	24.0675156429981	9.45403366619088	17.6388000474174	18.9179308697520	0.0559943574118549	17.286997323801	14.168515458921	6.6348489670474	8.38830000078452	11.2522551368846	10.20342132896
149	24.9991325427472	31.9291873168719	32.6356336123784	27.694094587571	48.9437387827491	32.9694698056304	15.3456544299327	22.3286013944720	24.9057819669873	14.4296314388408	21.8664198159793	22.1949701483925
150	21.4833932698339	32.8213972482318	27.7954077485183	24.316491580019	49.7496383535804	24.1515420043715	14.2347556072855	21.2401680488213	15.3363269292768	13.3960890343248	32.3529921137926	25.8155350174669
151	18.6330391756413	22.5826226401644	17.2632065529049	24.9625272464909	13.7535662256072	38.2310639343713	11.4983955674287	15.8046021483849	19.5176606683654	17.1431704289055	21.8337501535504	10.9006642069154
152	24.6604933801283	36.2164380313845	30.067671982545	21.6655734777624	41.9432778378925	16.2640367978836	17.1406336926424	22.4521748613539	25.4700649299049	21.2670764736167	31.9034009148596	23.0947821681329
153	14.9576996929524	21.3883440639007	31.2279491466075	22.0307421417361	37.1340114734688	19.0062389829357	9.39890770875516	19.8336692949222	12.6157639185766	20.1838743157293	11.8910106198369	22.9964608146541
154	27.9859800512615	22.5713690194888	15.5323277846267	6.99413620462322	29.004780829023	25.8155763135566	11.2299499107404	20.8409048509354	12.4151762193449	16.8017866527202	13.2035672620072	22.2098051129650
155	6.41088602308266	0	10.1632535779463	9.6099132568407	12.4511173259699	3.05538891608912	7.21813248984245	8.81279138156686	1.22359526581003	0.448633321782513	4.90720780823402	5.95929131099498
156	17.960424832431	18.7060032153111	17.9370040879457	16.3088160336888	34.9303522753306	20.6985504800201	7.70573539391398	12.7520273837163	5.10963073955868	11.4442456968427	18.9678978372067	10.9244158732596
157	28.9133023379506	44.1226622594519	34.9019670353643	35.8966745856750	37.7237316773415	40.2650277103608	19.1302770307677	20.0956390751237	23.9098667252919	20.5698959109729	24.1735408797395	22.6179530794958
158	22.7044001190447	42.5456950257947	26.7370945188118	43.3935658999957	36.5439845673115	28.9572709619735	19.7303987249707	29.560205034976	22.2520143797270	20.333488404412	29.8263765250817	30.8697674779849
159	17.6795426401901	12.5946823185723	25.7493261088766	20.2643511239801	22.2813424588970	18.5446389530265	12.3437733062489	14.9004525991760	14.3622734181907	9.16830570887824	15.7040586488665	14.8367555218235
160	17.5784496328852	32.6038064227706	21.2018271099176	16.9733137208628	40.854397634499	25.2516656799687	10.8413009162681	19.6034596410974	10.2369496318005	13.7346556051801	21.5076200029012	9.80035237182573
161	17.1987645975306	31.3899830824385	31.4609435667142	34.0337922822297	38.1217461464157	35.3774322404954	15.6720273771391	24.1974810289459	20.9730512104064	11.246440672983	29.0067689565765	30.2463389166621
162	28.5057012794581	34.0271301936917	27.9914239253042	36.7205091174385	34.4533612335385	33.4940458828972	14.4229071712393	25.1198693561877	31.8000822986252	21.4520811900205	30.8041499049538	17.7480978336275
163	16.6145593661726	13.4687616329627	19.7057434182893	28.728694442477	27.6017392079061	29.6984974224593	11.3944089143766	13.0547131110947	10.0227367700738	9.1461013132837	14.6382882905030	9.04678911350075
164	24.8546569183587	33.4313848961902	25.3669163721184	35.840507638545	44.2470683216289	36.0584709108820	18.6256774739107	24.0175546076616	11.9148045987826	16.7935216403991	32.7893507096966	21.7857861659608
165	13.7274363899565	23.5586908070303	14.9481755639997	22.8618132650182	21.1790601925261	27.9071223709728	12.3897318770789	14.9230229671365	8.20716609559796	14.1755185793895	21.4112948579665	8.52373937821105
166	18.9031975619619	20.3609814764253	13.9395296197503	9.29218452613377	17.9499232409134	17.0914764324169	13.3294528039983	14.4874226949101	16.9515877123969	18.1323746704484	22.6876383127133	15.1332102498376
167	20.5647197188139	36.1257498442297	31.5269404357116	23.3964532199796	47.9958529012129	50.9399524961362	8.83026008525705	24.4581907796491	28.3846898267413	18.2661863970390	22.3298823486538	22.8030029341448
168	22.9189325260158	10.5524819608102	9.34154408315454	26.9966317938270	37.1557382991129	9.54405156177064	12.0617534595454	10.9078387034426	10.5251515197406	15.5339613715282	21.5765380778491	10.826139413529
169	25.8834441315602	32.7577046643037	39.3238293344777	26.3656544855934	44.7714616067536	23.4330101012178	20.3535724491115	17.7957538606982	26.3145196704646	22.671924843405	24.9169094436261	26.0864039384952
170	16.3865274295514	16.5074821466985	19.7109532610073	24.1059850866043	24.6378020594776	24.3697417567968	9.50870275590167	14.3728469574239	4.13364828695231	13.7128380523718	14.77138123291	5.01824304997592
171	19.6243169889421	18.9472035172408	24.5368780293007	28.6498416670485	19.9174775258408	18.2475744454403	11.2501145696032	26.6591797892316	18.9001656957039	13.5583985245969	22.6198896667477	11.6882702656456
172	14.2230735386007	37.5693291915067	31.9582074657098	26.8883477135344	45.580215878401	33.8718429667861	14.9319832021596	21.2968383264507	21.163231948114	13.8052881826794	24.5122508674253	19.2468319527146
173	24.9972235870983	46.6217856628371	35.9952087022447	26.7387271698140	56.6543589612212	51.3114836037428	16.2388173746471	21.6290155848399	22.790153644342	20.4866105241267	29.5245629416586	29.6963652581425
174	14.3126849363365	26.9398636733907	22.5509260511635	20.9923519063562	17.3308057422022	27.8130554535526	14.9301112592421	17.2397753147108	15.5341026018078	13.2057548056881	19.3841440807475	12.9924149115853
175	41.394890177039	52.6215130439532	39.2899363220811	41.5210261489325	47.6166633292156	41.4255274046122	17.4478344358167	29.8515471834930	28.7919028400915	26.0257460847874	16.5584046829995	26.0967963857185
176	19.4194048585373	36.2901431272372	16.6379969024997	40.473699034968	28.9054700130407	27.6074915713075	14.4507020910906	20.1426033822574	17.4987332280088	15.9389520671430	25.7485271362403	12.1760594150502
177	19.176771752387	10.1367583798811	21.7958986239138	14.1046210019956	35.6710253614177	35.0442616805241	9.93964670790004	9.24738202903742	9.7031705456382	12.9266932360148	11.6336256692586	16.8096538613717
178	10.8951792210940	20.8801299223468	15.1351923829079	20.5101536099253	25.7353019349641	28.7896476293573	12.5340356471786	24.7566595763652	12.9076192724683	12.1775073304361	14.610699437403	12.6323863798417
179	22.3030282829593	42.0894229050591	22.9631719747625	28.6409929406769	38.3795754396793	22.2476881553325	13.7506402629796	15.7698535826376	11.5580615204162	15.8289023009317	28.4434616667706	23.3621555347304
180	15.7878737005855	5.37628514963656	19.1686560580682	22.0262062511499	23.6233573936688	20.9432098957649	7.8992191536977	10.6820580658527	7.90423585391444	8.04118943553224	21.2306593905877	8.32432363290593
181	31.0501328318584	33.1154504172526	17.9857887418925	35.6969646869041	42.3061265014687	39.3005790476323	12.2926440512795	16.0098087571773	17.16428447217	20.3711817212388	24.3314479997540	20.6779568259182
182	12.2438690414611	16.5058384015704	12.4123881799031	20.7733291738423	17.7409925275657	12.6458709600531	12.8566977593118	16.2423268454211	13.6100066409431	12.8894447819080	26.6846608079792	13.4443585601546
183	26.7938435448720	38.6534151191338	20.6487550045201	37.8868392646116	58.644378283034	29.8992685774481	18.3241626526836	22.0467938029171	24.1820838869675	18.1600948422947	20.208107277494	20.4371038321836
184	22.2291732437642	21.9230498834599	12.6891687763319	24.8677245904616	12.8589771526000	13.1258955263764	14.6646859268980	9.31903248059173	13.7156946925952	13.8001067827948	16.6360759738332	14.0278893733411
185	13.2272798989302	20.7280353671848	18.8998272263622	12.2756639705916	40.0522558241422	33.7598688877487	8.32727233552005	12.4120017079756	17.0117122390812	5.40983659360417	10.2608442966126	13.8374714720284
186	20.8532466174395	23.3448834310990	21.0790553259343	25.9768995093043	31.9720571963109	27.2479806011406	7.90162591492793	11.2152779008404	21.6550258232667	12.2794526758199	24.4991270802249	16.2894445427356
187	14.5584960107629	17.8066709625280	10.8809475386126	24.0684736069156	15.7352824328679	16.9483541640748	13.9379309360201	9.1356163848828	10.6891977339604	15.6247623569952	0	6.18091100546568
188	24.4878630061201	37.5341375661663	17.2436959986805	38.5254306940645	32.5625032103247	16.7189358541953	14.5645250563492	24.0327908725458	21.5236587213918	24.5212362656188	14.8078526668389	15.623436802403
189	19.8111335703807	29.3152336714503	19.7839412168192	22.2998419756677	50.5492596996629	36.3351376835677	11.8237899842463	12.3651956071827	21.5231324441452	15.2535434361923	22.2693907946007	15.0894661448324
190	22.0453190007066	35.1412085095257	23.809876040666	25.2144407780010	31.9765389343266	44.8539281016972	16.3971301754399	30.1542136446764	19.1529577099718	13.9569184148032	31.8968829863141	24.0505577783914
191	13.5982004986943	17.6121129759954	21.2894482920097	30.0356329353844	37.0785292313867	26.8351394405939	16.7171080408691	15.5209493289165	12.1387404440929	12.8712151888628	22.7014102190955	24.0179708654808
192	21.2931625331865	35.940200151357	19.8378341726172	29.3505125349097	35.5105452015406	42.7250432113984	14.8705495963746	17.8736065743860	19.1610886231191	20.4463029282921	31.2715730087508	24.0743748903518
193	18.1682574117858	27.7228831639440	29.7288013662844	25.0813846921311	38.6658192444158	23.1839824336574	12.1840920869164	19.2071189561543	20.077929568181	14.2769732979574	19.6904774515147	17.0727045704638
194	26.604390535862	18.7481246526849	19.7260953709676	36.4222295161462	18.4709750147667	8.01699025737315	11.2099592528231	26.5272258807918	3.86869317369716	16.8695694034682	15.3493363639441	16.068639236552
195	28.9973394230503	22.4807895112267	24.435579979409	20.4865191454559	43.4745293981859	23.0186160835841	15.759105210407	16.8596899518844	19.4499536444773	22.0204566729835	18.7943697631505	21.5800105330799
196	15.6396184696055	35.5500902621089	16.9168867583337	28.7530059482428	50.8229202683474	10.3153699445815	17.1992036928894	20.7373879173214	11.4407623941749	20.8504088276054	20.0082230359740	22.7127563287596
197	18.2075401922815	39.2773574870808	18.1707830727934	26.5417821787591	35.8104717611421	30.1752754699262	12.1415368863560	24.5846603478965	16.5555802497567	17.3607596566555	28.5327044844122	9.5131953694080
198	21.6414670143296	21.9260230090332	25.1651764982583	23.5252221733059	55.92330944244	27.3950761755658	16.9967184986614	19.1205646459192	15.7270062518589	14.1709925062162	12.2584811831229	21.5959795251967
199	23.0615674329656	34.3218888371705	28.5882536636106	24.1835218866034	25.9850829450917	30.6844897356281	13.4856717780925	18.6268237913328	9.56776026205415	17.0860358077514	20.0510804593795	23.5527169604973
200	11.0691101920750	17.6458891047274	18.2589679349001	26.1205152376425	35.6087017621635	30.0104854076140	10.9802379302586	15.8310155922201	11.4753419709918	16.0121376867022	18.1988981230780	15.5285837748573
