# Supplementary material for: Simulated data from a genotype-to-phenotype crop growth model for pepper
Source: Data Brief. 2021 May 11;36:107119. doi: 10.1016/j.dib.2021.107119 (PMC8165395; doi:10.1016/j.dib.2021.107119)
Supplement: Supplementary file 1 [file mmc1.zip › Full 100 GxE datasets/100 -- h2 = 0.5/1972542925 200 0.64 0.48 0.64 0.95 0.8 11 GxEyield.csv]

	NL1-15	NL1-20	NL1-25	NL5-15	NL5-20	NL5-25	SP1-15	SP1-20	SP1-25	SP5-15	SP5-20	SP5-25
1	33.650997337609	39.0210699976474	17.6008107051413	32.0928282951105	55.4445081463536	31.1072798508755	14.0345270481295	26.9541674577161	21.5158767976949	20.4024622708998	13.7107344782136	23.8978650034387
2	28.7349476784101	26.8238245448547	31.2525912942158	32.7622432741035	38.9927170943828	38.8964124690188	16.3991319870563	25.1535978770608	27.5282420084137	22.0565406878694	16.2160041468428	18.3684945216321
3	15.4448886649805	32.8741435426921	23.9831862334324	24.6767023683666	36.1304916630481	17.5701169066624	14.0294265199044	10.0402948623533	17.6930475437184	15.0413524740160	26.3194729674339	18.2252910414039
4	22.9064832653735	24.2816088076160	30.281722000235	18.2753044314020	27.1691868556287	32.4577574162641	12.0829451824480	21.3944126927484	16.0075198808518	13.4471594106651	17.0885254767684	12.7869839415679
5	23.9215899075974	47.526316365241	39.9706024431132	41.0660518551244	46.3071004881283	54.2750452930216	13.2312912295101	26.2203049362676	16.4093082971439	20.9312104937463	31.8072620214829	30.4842734666186
6	15.4903003537030	24.8710589545833	16.4502256975217	25.0025694662901	29.3718149239704	34.3309247950641	16.1024136133486	12.0911707979628	8.94095500348583	17.1213778530947	14.4701182040897	22.9036792294373
7	25.9673097997631	35.2830008826423	27.0949175757829	29.4713770730996	45.3970548069409	23.5815656490488	13.2440461617848	21.2333677057128	19.2452249034703	16.7296406903737	24.0858840496011	23.6622664979833
8	13.6342271530323	35.0120285967232	18.5574662385469	22.4886133173151	22.4813873015194	28.8833204605107	12.8345695603186	18.1262768473198	25.1222584478435	9.31929579620688	19.7551166819290	21.2691786802612
9	26.6295061611659	32.503826435467	34.8288588457273	26.4731913910945	48.8588021051126	43.7025289215966	14.7902278923001	17.2956144672064	14.7298654481043	21.7936950299267	23.2652243178472	23.7984160898539
10	14.5593735560329	21.8454951377220	19.1712728833037	28.9830142713968	41.6365895719042	30.963361117661	19.0803681287284	15.7292098517820	14.6309150059284	12.5407465206938	22.4223334151269	9.04852531069893
11	19.9867867434970	31.3777341301756	30.7371630964322	34.8425272133739	46.4490064954825	38.682587611696	14.6858240010151	26.5851902117947	15.1221375466438	19.9147752900646	23.0743066526469	19.8750922763843
12	19.6461089696142	36.7372210101389	10.4581368616107	32.5965939665569	17.6167080427774	27.2840091901156	11.6699359864301	23.0662641111949	20.0200334702985	19.3471667214772	22.3246631074531	11.2575587943816
13	17.4141725917280	27.4937431407061	14.0261884624373	30.25896317196	36.7203963824556	20.5950448068088	11.5588662763485	13.6644341681737	19.0577170130115	11.9942056464725	18.8316004162612	23.7397424965899
14	18.2762519258735	12.6874694814477	6.11165361602963	12.8012009753629	30.6344471777877	6.83429931344885	10.4109393395485	9.020428760298	1.33164907855206	14.5418457749565	6.25552915052962	3.94458017364928
15	12.6523694177636	17.2612215342504	8.28824760635684	17.3096593225688	33.0360966921258	7.58947795912111	7.6685029606673	12.9173453627572	8.39735419019511	21.4404319768932	18.9330099712771	13.7989049715817
16	33.536633404314	30.8682853593812	24.0855189748996	29.4380040995649	40.1965263156485	24.2636728450924	19.7106113297203	20.3579004323291	9.01929304619246	18.5003046928187	26.6988527648622	12.5958178214767
17	32.6044007729262	50.4713177996408	37.4361626531856	27.1986326033371	53.7955628928276	48.0236031875143	17.4715518623073	35.903202298683	22.7468805825406	24.9230143129187	42.0450574155685	29.6998798240784
18	6.34708438017269	16.482855142389	0	20.9400370820109	10.7126030389716	22.8595354142313	6.00529839111991	6.48294905265967	8.75191923151249	11.8873739967973	9.85426400976408	20.1620678961706
19	17.6791905665117	11.1193506967841	23.7510503429807	22.3670173618650	22.5712796776285	13.2232474825436	16.1508056590050	7.59632811036967	10.9891012752129	10.9925662681875	16.2970062933860	18.1530805661488
20	17.6668021000068	33.3448023277044	29.9487360658075	37.9293630141261	41.9892810275236	14.1595651411581	15.9310356273458	16.3735493152693	18.8346111482545	19.5403223704360	22.1526806889900	22.0169617033325
21	24.1264175163555	38.326329970719	21.977259184051	34.7903185228441	27.5566776087581	15.1576783975390	15.5775196900304	20.48644913795	6.00637580289182	13.3622627070322	30.1851322944762	19.6703321262721
22	13.6818641908559	17.7720388471822	18.3398202141173	28.7635837473162	27.5380263936041	26.1918799201984	9.58136903052646	20.1204342903245	11.7585259362451	12.9531230698225	22.2150418297116	14.0207414019890
23	20.6799344041829	33.7894601172602	29.7051982553562	29.3696201760022	30.8168464129399	26.968243231109	11.6340037726674	27.8749142398675	15.2808538124641	17.5575673225970	19.149808280298	20.6597244592017
24	31.607758261113	47.5595840986666	28.5192667127512	28.8487455976901	49.3864638820628	32.0880619417562	24.5108706146788	22.8863319391061	27.5078760076564	24.9379435757967	31.6375277602293	7.09282229863422
25	9.95958506503224	20.1469777016056	0.162468629424801	9.10089158584163	13.2247682487588	24.1676888064387	11.4877775987692	15.7121477411700	8.00298449298942	10.0557251083377	9.04232014494739	7.42613002499374
26	20.8411009549608	32.8088533719166	11.9049885295441	34.2870538230535	49.3244334546218	32.4784906056872	23.3391667343486	22.9327634963585	9.4979333222491	22.1159632879157	28.1250275748327	16.1118994752819
27	14.6948891243064	20.4695760947093	16.6020854521503	27.7297061065633	34.635856149656	36.7636736722724	14.3876725257066	17.7492013525488	11.4318880570529	13.5205533906429	5.17027202349991	14.8735606359395
28	24.2429343819946	29.6383608915646	28.5788236202193	23.4344793655055	36.8019712973119	42.9165542975592	17.5510148535501	14.7046088264663	24.8497942210272	17.2159032702289	22.1166035699	29.6074324005100
29	18.9960450259740	32.9801569903518	30.6437133283868	31.0981381692206	33.3164667861254	37.531168971754	19.0272569994004	21.2973053400780	22.0514296972673	14.5838882229727	27.889881313873	17.1279194689707
30	19.6711492567144	22.9242759149275	16.7600158363010	21.2946626325108	30.2789828496730	21.4350572679925	21.2404796055890	18.4866977998439	11.9547641166778	11.0632326896298	14.7038274075910	9.4707831524428
31	23.4006039784843	36.2026519818002	32.2980787771798	44.4382329842641	46.8462476515427	34.5786626027094	17.1360523808664	29.2787815850638	24.1205663151427	12.9611165022927	24.4990571501372	28.8486270296131
32	11.3275067282853	17.0631783458065	12.1121536010200	33.4606758478538	24.618118255485	29.5302168653061	7.76343787310997	19.0330727599279	17.0330359078136	15.2097343732880	27.51143799936	20.8153895769705
33	28.3828175150035	29.4551492103266	16.5338010815162	20.7805434232385	18.8798309095840	20.7923221427228	8.7487154269427	18.2766810453698	12.3378875835345	11.2450466612453	22.9713509826236	21.3778163116388
34	21.7406753062726	24.3049519576295	26.3511130020205	21.4875782234363	28.5276649209420	28.8563178130516	6.19320395013696	20.1592554771512	19.8923449444002	16.0657128759459	23.2822066573481	16.1499977908849
35	25.4544047810541	41.0883896723904	31.7144795930958	27.6400203551754	39.6941909833816	39.092020762748	21.2961484604227	22.9610590403173	21.5846298170041	21.1101637778457	32.0158289715954	22.5289997675344
36	14.9465018465061	22.4343911699087	14.0843328115280	13.4442440443017	32.595123819875	13.7659072703237	9.4238289884920	16.1701694677935	23.6644345923683	11.7296765236322	28.3330434546089	17.7639881026866
37	20.4241907471665	26.0849585309388	24.2525649762636	21.8700697118571	29.3357153613394	19.6488087941525	10.0137861080968	18.0260973341178	7.6764679798571	15.9369123630780	17.8604684540324	8.46382723431726
38	26.8648483371248	40.6086481293048	33.9188406455941	36.3985103257519	50.1981237923538	45.3145036183755	17.3214067363632	27.5881902001215	29.7243335712273	20.6460966964249	27.46601109383	34.1383309115163
39	29.5893155950484	38.8932735431048	27.4611176132066	27.1394099742365	39.6051537273226	41.9001358506616	17.4799709895048	32.2311665964103	17.0385798917703	20.9128798119211	22.9403182901155	27.232878476652
40	14.3435169019800	26.9859435272843	24.3896500652046	20.8790524176516	36.5421471842558	26.6537837272768	12.2995755685079	21.2621960266791	17.2866050469332	3.95101737361263	14.7677493559464	23.2273651829919
41	26.5449650329455	46.2007867012449	18.8224469506865	28.0954656393960	45.2555127120428	23.2729777249214	18.4301813309835	20.5276179696298	25.4719631532065	23.9665635042188	34.1969725159190	23.7049629581535
42	25.3083516584846	41.8065294643146	39.7075394460379	31.32836366223	31.8660666108837	39.4497933471509	18.7682670141087	26.4653199854405	24.5796144647665	15.6758066418197	16.2080733648086	23.0171159166525
43	12.7759206723752	5.95889128501993	26.3745140373017	15.1081054307209	29.1177931662120	22.1278341099749	7.05020619749964	11.5733845358665	19.8462212144524	10.4754966260294	11.2978435834039	7.58430768501158
44	24.7377077660127	28.1549485543743	20.0602623378563	27.1334453461361	33.6433668670191	21.5753266427684	13.5544970940343	17.1155962402615	8.3135402037861	16.155882340195	19.6210723355523	13.4077778967127
45	31.8291846142724	31.5751444657192	16.2949984368697	31.973047253528	38.5533216710733	27.3937126471185	20.9606671098715	14.5689416013362	14.8659832326135	24.2315171053227	24.1212212352645	19.5245406084487
46	24.4540269098127	49.6193394826664	28.9021313337663	34.0278992526522	49.9066518706031	49.2536414138548	14.2077245812959	29.5397918200526	20.1780227267108	22.0702606619181	18.1081523882323	36.7515622007991
47	25.9539372913827	38.5723065551458	37.8767878941425	40.1305684235086	44.1580433137408	32.2899840288832	21.4863362316930	26.3561213669309	26.9002503074047	19.4554352147286	27.6250189701072	23.2245118253972
48	32.8020023252526	31.5904826350165	22.3416932312744	35.5639294696312	48.2738908557528	13.2116160874369	24.8434368770454	31.3326468860233	18.2866482736344	16.5215861459013	24.0928468602009	9.02723146270854
49	16.4757974864976	15.3675850782818	24.7443406979747	24.3814908219260	27.6234427686485	21.500935782544	6.19962484745003	13.7816693411125	14.9116554644515	13.8364332177156	20.8079037833315	24.7661895306481
50	13.5744299102645	10.4495494439702	14.8761510479816	19.3902042025362	20.2464571591339	12.6037412562694	10.2511243751944	8.5114992280849	14.1235026422176	5.88277426516342	17.7680305158779	16.3152690572015
51	10.4256865727911	16.3236821419622	18.4870766533278	24.3765588345776	27.7425485155945	31.2201756561115	10.0844552379249	15.4913921142314	8.57492426256558	11.6071298705089	26.4469084505039	19.5096254106554
52	11.0256539980743	23.550833126102	24.0115625070158	19.8058332245123	17.6776808427394	23.1841040777238	12.0227485223579	13.6964858341086	13.8480810176120	10.1357266720699	14.6916967665289	15.9633210872357
53	13.2122459632128	26.4995087266220	23.2140519100042	31.1215404972817	31.6722233702703	28.9440495345963	13.1138123593548	20.8104556804263	12.8604494661697	15.3158335133662	20.2048958191923	24.4262052241139
54	38.9223166794056	54.9604035784115	44.3849923119954	46.7633863142251	49.3454189386466	30.6179236643527	23.4570168271549	28.1347041312583	21.2904244585543	24.5259349392966	35.0625191172495	27.6452966997711
55	20.0967342807614	31.6692265563025	33.3972736936584	27.0500697638918	32.5196013522552	33.3356314949897	7.95149544686515	24.1899969644261	15.185175687186	14.8989685993023	17.648453243128	24.1743822777874
56	20.7963976997393	25.7466221466303	11.0167755193640	25.7681432102728	28.8232904322203	27.1373049193605	10.4733675700712	14.4375180451936	7.28822818033311	10.7127436437247	17.1622788180754	6.31193146014578
57	8.33615444369498	11.5586766914004	20.2403028744781	24.7282253839469	22.1517282360747	11.9107733258357	8.90423531228175	15.2137701408424	3.34150713822894	12.6531868697994	17.7832595484463	7.52095905271877
58	14.704766361729	29.1653392716298	30.4097878750322	24.4302815747667	37.2469882604581	39.7828220798624	7.93968978159334	17.0556598619604	22.5622040625791	14.6894816971317	19.6427692634352	24.4691054277466
59	16.0758259085927	26.0969544010414	22.2515388931703	27.9096026246826	34.4020999665454	38.7811821205025	11.9256635736660	8.68426759663847	15.7120655723693	17.8863306954143	17.4062624505779	16.9051143802339
60	15.2854072186189	23.7542502635358	18.8417310389782	26.6125448158751	40.4282048737997	35.6811710281868	8.80898838216383	12.6123522765285	9.6569879193855	12.2945965741436	20.9848635927893	7.69588477900566
61	22.8086056061375	27.4866170971367	11.1051190235331	35.4449918110667	51.5307256313041	23.7101757490231	13.7289960315632	18.0187677060681	15.2137724999179	17.2056308369453	27.0906063164276	15.1321160361547
62	20.8592939961390	20.6008781109772	20.0511890130916	20.1563249137761	24.0419384141696	41.5240015807222	17.4389594841451	19.8169720003429	16.0432836108773	21.3198046693026	13.2375966311186	18.0526950475752
63	21.4452497275377	21.2313416464812	30.2682323675622	26.1852830535252	25.1008318688952	37.3817294276186	14.2080391904703	21.0450946033333	12.5385477569635	15.3218553960137	20.9048821636011	14.2952674870940
64	23.474519203666	35.4547520796487	27.8995535292959	34.1590541047735	45.1176211904036	37.5058811563304	22.8292112989492	23.6246577700821	24.378245796393	17.9570559563953	23.1571933713323	24.1668479111688
65	25.2899120174052	22.6815937557192	20.4412238994462	30.0039787016815	26.6935337186484	26.8221206328749	10.9715271715977	17.7555069325411	15.6989784469440	18.2197577674836	18.2465750359834	21.0430356252458
66	21.7333591674156	30.8699727736804	18.8369871230642	26.1177363831205	36.1568775269571	12.6902868150639	16.6431815878746	13.9426275069511	19.1077128989123	13.1291355019081	15.7884274729458	24.4702232728843
67	18.3170730114293	27.6887095474077	6.66626810904688	30.0780674852104	17.1165162590856	9.88886306031726	12.1361824784187	15.1427725529304	13.3390840251900	19.6613323152209	19.1530345271085	14.0428096481872
68	23.0779486000667	20.9899720990680	24.5359728135	28.6207663121716	40.0656415543546	27.0990083626961	11.2111347841364	20.2611561084922	8.89518106043947	13.5865174767478	9.81058024679552	11.9363199761368
69	26.7549859670584	41.6554021953095	39.2720611516661	31.5589312789765	49.127568003635	25.5967471440193	24.0799670750609	27.0842864243201	16.7477062067527	22.7940063848933	25.8391226063053	24.041679620322
70	10.8375561220959	12.0047030852950	7.6134403310365	14.9271994044506	9.22247674468931	9.8002631281188	7.74296696766889	10.2527558868749	11.4705184672108	1.96377398140495	8.31532382210308	9.98634919655497
71	34.1061589182429	52.1269339227333	25.6405024423905	19.5636665222382	53.9712071708367	50.9308491294005	13.9527456435892	19.0619160220184	18.5567826480725	12.8812460727362	24.4250170944627	25.259410967399
72	25.6629410483358	37.4779946730357	25.9924108859048	25.031614737029	33.9482342032754	48.1041502428552	25.0146351531502	21.4374750032505	21.8913085642824	20.1782564390989	28.4864939506843	26.1814048124235
73	13.7194334074834	11.7435639067167	22.400010793845	19.0336358515297	43.9432796835324	20.7255814085883	14.6222725694214	10.8633471328690	8.73761323383074	12.8148270488587	21.1356763230948	25.8490386527117
74	21.6648457058123	16.3908770700074	15.2591895687124	16.7222721042117	10.7811343431900	14.0688648672657	9.70011801977742	21.9617790248172	10.8509353537791	13.2914167894256	28.0470622541815	12.2576910933728
75	26.3228283262232	19.5822075668206	26.1892386697197	37.4984230007406	47.06438756293	23.8136045860782	18.4839027066409	21.0830926064657	6.12784381782829	20.9879935494509	24.4398281933836	22.3069703756795
76	15.5040512568313	38.9750553825065	37.2540763629333	28.4440641396928	49.9065901925111	36.5459762874120	13.5459390060671	23.6817603055181	22.0370080919872	20.8142872343695	18.7459734213382	11.3526004883398
77	20.5847431125629	47.1863924649707	36.1436945789357	30.8521891965974	49.3481952178279	38.0085483891891	22.2927726869573	30.180312472226	22.9219925861886	14.7818565132499	34.3967889648967	34.7740498834009
78	20.2074475197211	26.4652849674807	2.93664468938469	26.0760478992949	34.3296815347097	24.4625912252977	11.4075061344091	17.4800968009742	16.0623063073491	22.6019886668377	25.1591015581481	13.0412755006747
79	18.9123155645876	34.5647381847985	37.2415445062172	36.0715237286748	48.011612222152	48.8314492749415	13.5002240379083	19.3785071583869	26.3212234396733	16.6951282143019	33.881206144087	25.1895266415215
80	19.5401621419122	39.0384899410278	17.309258763281	23.3312596552776	46.6461445062822	25.7767585062444	14.8284088802280	20.0154521276802	20.5254140616436	23.8121335701464	20.1546125910501	22.0096889736609
81	15.4737256503197	12.1334550296421	4.94575649530984	0.93956884517534	21.1305221279236	22.1202390327207	6.02099167853631	12.5009054529118	9.48179132799834	11.4241223178795	15.7430682674350	11.4802107938348
82	15.4313396664807	16.9737278726523	25.6945996102334	30.5974400136082	35.7266938852586	24.9076924928973	13.2382245373466	26.4167586683827	0	15.4682235451862	22.219652869766	15.4795852835778
83	13.6584976699573	21.8417982256981	14.5019008550132	26.9971241515709	27.7680952691855	6.43846463250783	14.1629833769773	13.1035970158289	7.71411927819296	9.8253987753268	11.9871936686519	16.8739673738965
84	20.5881565220073	47.9520330257199	42.9491366900118	42.1370679270757	45.5002415096204	45.8052628724725	15.1655242766337	30.3490412875035	24.3016368706454	22.2107605023443	42.6013823365726	28.0721275617292
85	14.2074306579986	24.8263709953887	9.35986792138733	15.8317961103412	24.7910303799781	19.5270345328577	9.73818778888297	18.5112565972556	10.5960287788655	14.3642449397180	9.18726716641516	10.9809183609538
86	20.7409031421027	34.2841149148641	28.3561814933707	14.6154296129762	36.7006179677299	32.9431846924761	8.9741835268069	13.4784541747767	14.3470758790835	15.9588889993477	23.4865205770971	15.3193528807295
87	26.1019628465162	36.3212285477349	23.2059853564865	36.960527191899	41.4277034172298	33.8409955676529	15.6439555048715	26.2540846291629	22.5806442280255	20.0677475816979	21.8481280317847	23.1813721651316
88	21.2977122898261	34.4881065347164	23.3053295260643	36.6516217070294	36.5204780652789	41.7523443153611	21.4218761913213	19.9344611193623	23.1323369802901	14.5894402617134	28.5185190755454	21.3679501022364
89	14.1029380211114	20.7505009138733	27.9442195758189	13.8784948425839	25.4332480201033	41.3547032574106	17.3000302308743	16.7897044614219	19.2546113055167	14.0686982946157	24.8748297197567	24.4424080352954
90	10.0759665318582	16.3532657572752	16.7699031688762	12.4971296942639	25.8272072593932	19.8427591543939	10.0390479723026	13.3668192346944	5.49750984496425	19.0639457226280	17.8557132772173	10.3735648825097
91	15.1243587319664	22.8236764159877	26.4904482326826	16.3474215641166	11.4461545252571	20.9946352312570	12.7971475147468	11.5354372698460	24.5320927892211	13.8291588851827	24.8449996814854	11.7396365483292
92	19.0707108033955	37.8916862303311	10.6544979962362	23.3676356970148	48.8896746608113	21.6071105536968	13.2154045586531	12.1604956805093	7.48866486597656	15.7235273951122	29.4406256652762	15.7133744685588
93	40.4359050016222	45.7511180447557	30.5643019400285	37.0157944953824	46.4784820461594	32.8986159945256	20.3084311863560	39.1774919432571	18.9431690160159	31.4158028064581	37.2464258728398	22.0386235072883
94	15.5839197777864	16.5640917989903	4.50818794294944	28.4569165989949	21.9745328709538	35.8894229729001	13.2044440572376	15.4682364935251	7.96088221788037	18.3097903873289	19.6590759948268	14.1576903639394
95	37.1647267842218	30.3877218838258	23.5014163389671	30.6509481229035	52.3145502611313	24.7788548441209	25.9015988318947	21.0389683034537	18.7947766890642	18.9074383420815	29.4244890240523	11.6517944402856
96	15.9147193347644	15.8021249759096	17.1764026299349	11.4448450749527	34.0573164784865	18.6530154053524	11.9944325923111	23.4152859916007	14.7225933692746	16.9853725693394	19.7704708850860	17.2631859055503
97	12.8876697304680	3.86991983517617	21.3820030784495	1.28546607720644	23.0128152399891	28.6589035174547	6.18477444682606	6.49626667228251	7.64360743519757	11.8439615931167	10.9980427438817	16.8538904628192
98	19.4598353717353	31.7694114590457	16.2933099321769	35.5447923992578	43.9762946077299	21.7173074967595	18.2026203835416	16.2987050604465	5.1548265953098	15.7541122612855	17.7718897900702	13.1842704267408
99	9.80050118117956	9.87638588648466	29.5981144755885	13.4611871462996	21.1877154070651	23.1334771181487	5.97671487009215	17.4397198119155	10.5601429330848	7.96527478344086	8.09042024611537	4.50997595850386
100	11.594180546211	25.6774229986685	22.0418233422847	20.8220935300766	30.6494839699457	21.9715486215718	15.6742211342957	15.9133868281582	14.9950158048148	7.08289642326171	15.926253200024	19.0617241223048
101	30.5157907759397	52.7281633361205	30.8253183291583	29.1079399857312	49.1588288566027	36.1182473853148	13.7738486188922	24.2612060882109	16.0511654605803	19.2930010424899	36.341132380574	26.6149656620901
102	16.2440580716049	18.8053898208577	21.4908033319690	23.4382231045823	22.7307020942308	37.4468454805319	12.9889386704898	16.2960134576634	19.6865688132512	10.8322165381628	18.6476568100865	21.2532783776816
103	18.0888475439433	32.7832889329571	19.7941841296926	25.4256409790164	42.51764974147	33.8540824709156	19.4537524908645	15.4409000983476	11.6724025792148	18.5557920652092	25.3701256227486	14.5138559543270
104	14.2123447771178	24.2615720965311	22.2910335847595	26.2999375042663	22.3581972119676	34.3888001766202	14.0503672552732	5.48659200999761	12.8659176693089	14.9850968748507	27.4835949419382	18.1201951769311
105	15.4398161137912	21.8960910962945	19.3731211113546	29.6754418913793	28.7907698637365	29.9419628594407	13.7308110638366	20.3053096833783	8.62735718581338	22.8574895268912	22.4608484803684	14.7626656750354
106	13.8629998140182	15.0401001245595	21.3497391623606	3.59206539204134	16.7326964332341	20.9763191075766	9.53581406486621	14.8792220311719	12.1846507047685	15.2516786052473	12.8680293144801	5.73126880479883
107	8.36975146772815	2.36158886611564	17.5992245234087	6.95818937680255	0.140812488483498	18.1191874018117	12.4013437427332	13.9694358250522	10.7771968719492	8.76549702448778	8.96384906716981	15.7512025089563
108	22.9979740859913	31.3031322972664	28.3390367703104	39.8400638285469	37.2316520507942	47.4219700008688	11.8663037726089	21.1119103633977	17.7976888486817	20.0992393754996	35.7031952839748	12.2833182520626
109	12.8578801411301	20.0722340609860	18.8739932327835	21.7354623066785	16.9956004718033	26.9862517851190	12.2820562023523	11.4960372215336	8.58039417317843	10.7996474168365	23.0468273457025	7.02835130364304
110	22.1481737759173	37.9431445228098	19.8081014823104	26.7719809652243	35.5302168628944	15.545005459381	11.0921717782725	14.203964958859	12.053949826894	18.1787136681761	20.6384332647982	14.9303546147737
111	22.7396993204417	24.5268723690113	13.0177917023834	26.307791962301	36.561391636096	24.5282163681805	10.8909540601934	17.3757305520004	9.71253178121372	17.9525614681126	14.1817253428855	10.7323423943133
112	20.2471798547164	38.0851016247432	27.1492647673016	23.3115004802455	33.0193903812207	23.6523474598704	8.19748607540252	17.9918011433954	12.5142829423212	17.9631896924124	21.9627849436913	22.9016053307336
113	15.1282884157107	14.1089757341056	29.2216892905895	22.8948964180212	28.8025374535453	17.3079849534995	9.5826786109936	16.0038317879045	15.3128978394935	18.7128877521234	13.2570693503260	16.2130690725726
114	7.38052379667328	15.3462047014535	17.4178118094306	12.5750033910318	30.1784258189673	20.4439709132488	7.77013938703697	13.7212556214205	11.3842840725323	12.4843631922775	5.18451151836801	20.0109405373365
115	8.7215559785104	10.9609184076966	0	18.2765069794122	7.70222909251035	29.6153866487633	3.53403854297276	11.9528144069915	6.6134341413307	7.11655489791694	19.7919487025951	20.2935323644119
116	12.9602282961993	22.5978633660884	11.8127314452377	38.7515494742745	36.8103240435153	35.2451273720789	12.9199481480885	17.2130878861875	21.0749984491379	16.6471858963444	21.1608265339462	9.880368609791
117	12.1292771759421	14.1173059173288	20.3869488865058	21.1120762167196	21.0614050089579	12.1781274121893	11.8600485101997	5.27316584072165	6.62646254487878	11.1535161502866	9.92029699137003	4.03575454495453
118	24.9867244197261	48.9644772030345	28.7436838914179	27.7621441491631	27.1355838816782	31.5730092046805	17.8623984593640	27.1180123043457	23.5762163298067	20.0026035942558	36.3953366401841	28.6119000556616
119	21.8921177045834	44.3665436278808	26.2075514420401	26.5015868233625	30.6919027829768	27.4966969440833	18.6167916741245	31.3403651720307	15.9055415866910	16.6975569967149	26.1531137374615	20.2232912565555
120	24.0583500839172	30.9424224728869	22.0356488769868	19.9808075358032	21.7934281354779	50.9839569622005	16.0296222473713	23.2308312181263	21.8615180182178	9.85398033359633	26.7197204091996	19.2132522772263
121	15.8391290727684	20.2326675419189	15.3873011383177	20.8854796787640	31.9459651274259	24.3085143602878	11.8205244975615	13.2221146568188	11.0756652378984	14.1121462419480	13.7492584256055	13.5591095263127
122	23.979800998775	30.3235261796532	12.3719503832335	26.8922284437476	16.971234125036	20.2635363154167	14.5348100246606	23.8113574422475	12.2370934498758	15.0549956401852	18.0336569842753	6.33671274994334
123	17.3361367910440	13.7577854009606	14.1353547217365	13.8681708734453	16.4867240347811	12.7681869002546	5.2006722278985	14.0084535890190	10.4674509571098	8.55284711202948	13.9226051665152	9.36939294099805
124	14.2409937901991	5.47152023110752	18.9183596339091	11.2568360632287	13.2847135089887	10.7258946196846	7.57545346257438	16.9930940903540	13.9467594411350	9.26018304472368	12.8904727001217	10.2104807362681
125	23.1776603888126	23.0896020004513	21.5912937175938	30.7502389559316	45.556094704643	19.3761671202846	9.6225122104711	23.3885392448768	8.24498605595933	19.5926564104092	20.6296627162041	13.6909589617018
126	29.0773434284358	28.7451167670784	16.8618237349970	37.5092011500388	38.8846037651815	21.9401131735505	21.0913377511585	28.4228416643633	22.4446860193616	21.5845516358020	17.9850342141767	16.7158277159972
127	17.8852802191718	23.3760145402830	26.8337601823798	18.0610741136774	29.3632387417035	18.977552201965	10.1592928413470	15.4538621702723	7.27641497769009	10.2377738856350	18.9712620864673	14.4666930012702
128	18.7522878219789	28.7398668456776	11.8616315858546	18.4299702488652	37.4363983497313	26.2604608419534	15.9869063861904	22.4864828321502	16.3565493270479	19.8373551414903	22.9089312140006	18.6062767168656
129	18.4817474530122	29.6191100938405	16.5420864108649	24.6558604084953	34.2308228751775	13.0695955527767	7.10824707963177	14.0824662121317	9.3714434720232	11.5447267282201	17.6414070765954	27.5292418639756
130	18.099541790147	42.6890885355055	37.4303310570045	33.0217662648342	26.2656727779086	21.6164741053083	15.4648141532989	16.0967714605435	21.2513748054744	13.9044888711532	14.0814856562791	25.4033979644090
131	25.5603847584897	41.2994425546376	30.9937867664731	31.3645112582878	54.9732958816189	42.9512838594864	12.5662030711239	30.0334614302246	21.0322621971338	22.4708000593612	35.4286794223796	36.3855555914958
132	23.4573254130692	24.1962323020416	25.7776073351505	31.0079212996142	22.9785625288569	36.1057904923323	9.35142858374484	17.3137470679027	15.7031213600809	16.6326554568606	29.1085309652507	16.0303472131293
133	16.8057772217306	8.22583507334742	12.8735998294266	27.6663936394037	33.2068160134357	33.6004520575313	12.0518658858714	9.73495844519699	13.3506702980355	14.3095259372927	18.2758321406644	10.6883569307746
134	9.78059630835979	15.5376315239951	18.4134630617468	11.7651658875763	37.0894165404652	27.9075470155283	13.5236309722016	11.9022232971423	12.9969807035823	12.8376148841413	11.9367275016050	21.6829128143807
135	16.6073091579827	22.9899101672731	12.5905766497981	20.1226234585947	48.3875857118983	20.2436460265716	9.68663256578703	14.2643404412464	19.1777051396652	11.7289626494413	16.2974423487235	18.5131828607441
136	15.0355403897836	23.9050797081479	27.8508785038896	23.2186437926365	39.927371377003	43.9035428371408	10.5658179747120	13.9116687511934	18.1617846632843	18.4171678158778	22.8235516123234	15.5254772714805
137	27.2386128576938	25.72012305514	20.2181877154371	31.9525416122071	37.5467787152101	23.9909240002307	15.7643044666720	18.2361710588115	11.5850364055440	19.9563939648973	22.1463043950407	25.5974967521178
138	20.6426260228788	30.9563334172771	17.9158429528289	26.4236374069630	46.8929560639497	23.2160853138383	17.3991093607150	25.3322977420391	12.5425001148704	20.5384743947728	19.5020980355385	17.3859072223234
139	12.8096901981135	28.0845203822589	16.1258662433652	37.8291046611409	32.7470282924702	25.5398779357345	16.6151489152208	14.7701889066273	11.694587028811	21.4011416228202	21.9356636730509	16.8869906812995
140	8.48690427175162	0	26.3788119438005	13.9423485682046	15.6045324996374	16.3436906399681	0.552450536180978	0.930917907937381	5.01146095085188	14.2463235039744	14.2408474283702	10.0228083260684
141	15.2954548115717	25.1332559064422	22.8647613756579	35.4348383201292	40.7934540241371	39.9467409177717	15.0976782118854	23.3763468668691	11.5586800598044	15.6656681942350	38.3776032926967	19.3936236488170
142	20.6701633766371	20.9200387744032	21.3633503458181	17.6166058003831	31.6543590617190	26.2580179009319	13.6526785203367	14.2392178563135	14.7066486439668	9.97343869394654	21.3576829778465	15.0692243571288
143	17.5879131826057	34.1689546352178	34.2318224586253	27.0654043926338	32.3903996904114	34.2201883166287	18.6903197042986	19.4742462738901	21.9811089202773	12.9717712073803	24.0429801733403	34.2663611828736
144	25.1775888142609	13.1212727131942	17.0918817115485	24.7266604597166	33.9250156470158	39.4702005944686	14.2173598069265	12.0984133769708	20.3187320469714	13.1682150922589	25.4616954035593	9.34443240822007
145	21.2520941439555	32.5613153667993	14.1681656260393	34.1837834215603	41.4055069824508	35.9953376943455	15.4546064195096	21.7959076027881	10.2622618116393	21.9914467021907	28.9267920880532	20.1660341185188
146	23.7022422341389	29.3276198261222	24.4341904527267	33.1059499541572	41.5560281737133	42.2819184318800	20.8832210832619	22.4543690488831	15.9230294444449	13.0212405673718	25.3502705697439	22.0100593430030
147	17.5562551369027	25.9623250146580	18.3283033463478	25.7238259915922	22.5524260256986	18.9854095671634	7.33815904489725	20.1402434068372	13.0506110658828	10.5156935630673	16.2678692650206	15.9690686192256
148	12.6820975832142	24.7333839384420	13.2815286794549	20.4556017987495	34.7786150954438	43.9245288683213	10.1383769725910	9.49194626786054	11.0886333262159	15.6232422277223	19.0783850790578	22.5688343043535
149	17.5692457568235	27.6892859699532	7.32146902423808	22.2014711758646	30.8125264732289	23.2078902303591	18.9928995667680	17.7127000339689	12.4834931594570	17.5682813463929	24.2541312966828	19.2361147303661
150	22.9806360171028	28.7768589189722	19.8730683879735	17.9667557047912	12.2300463683958	20.9496342955471	13.7107784479372	14.7953581899466	12.1867979351	15.5606894464654	25.5764035547139	9.68244217708
151	25.6364688082254	27.3360694552313	31.4215709899585	27.1290553659837	41.8797395086632	25.8999906406574	18.3282636834630	18.0508780878098	18.4118814552131	19.8491040291927	29.3118245684014	26.2646576926356
152	8.40282087805647	0	11.4555113716000	12.3779367146424	17.6344895368954	19.1561393539586	1.63690884415995	15.6639175038809	8.5022473012238	5.38224628314945	15.0123753714949	17.6459880707155
153	22.3279535625014	26.5309631909009	28.00241364942	21.2359420632508	41.6171019289847	25.7784185994548	21.1582777043589	16.6728978426933	11.8011035366486	11.730710661714	23.4442086730724	23.9755569335453
154	24.2939215015746	40.3002580936154	37.4727647900693	25.2221259086623	41.1224029072859	33.7638788330801	14.2055850565127	20.6052241816836	31.8530298761586	10.1413085577111	21.7940677779403	19.7466261059701
155	17.1234907909873	26.6987798196331	22.6892853155416	27.1231767953524	41.3574333390917	20.2394740971963	21.3307238656145	24.6598643999852	16.0117391276489	15.0735185788461	31.9774399149372	26.2813197336823
156	18.3220485039002	19.0622949909471	20.0560605347819	22.5872478708392	45.6159861874393	11.2550621559341	14.4926345211772	15.1354326335095	13.6190946798225	16.4111265876134	21.0814139051882	15.2753456083546
157	25.6830101448082	29.1807938757013	32.3734280063308	19.0677030451224	29.8167330794412	48.3217198746808	16.1579810237113	28.1958083387895	25.6385505318393	15.0321408517891	30.3215813613165	23.3304282348176
158	17.2693921978371	16.6569250154627	17.0891291048428	23.3283062512340	40.7293209366805	29.5173348437603	11.1080717516965	17.371418916045	8.64867449563144	15.2392948874179	18.2088033865837	26.8590407056456
159	11.7714710213544	32.5343686792016	31.7026489329725	27.7321421729799	21.4992830761759	37.6513687659169	11.6384255096416	20.6373025561910	28.4031285653897	18.2387552560588	15.7706350502961	25.3800320752828
160	16.8450411311965	34.0827116007048	25.0955121575990	27.8208856989339	17.1583181092084	29.3690820697147	15.7971687078479	22.6190524331509	15.1304963808151	10.9512373694923	6.43552404121985	23.626866443743
161	25.6979300081136	34.5814396905363	39.2927804225742	36.1502026731432	55.0470526790275	34.8288169380767	16.9548155178476	28.5229576619728	28.3448986071951	14.8546968493970	27.4688105670774	29.9500988078657
162	10.6534523988784	17.4877796177684	21.3042477377238	20.8249467533865	23.5579205535028	27.7264944601041	9.02177860120666	15.6519866525421	4.25996566275693	15.4126849993689	16.3441941998724	8.89454896341977
163	18.1258897384035	32.2244850466616	43.2003210426288	28.0761028732257	55.7787839374665	38.0515718310072	14.1053496360889	14.2820078198559	15.7260392921943	10.0522174192948	24.6919065437116	30.8900484082624
164	20.0199678653919	29.5539242663616	20.4166176628311	33.5314516256861	29.9616612702177	31.4524274091621	14.1333851396162	18.4772696748185	11.4956146594469	9.88882676763293	20.4897466409582	24.3465190371744
165	17.6799813279398	19.5709515560157	27.8177284399619	24.1689617201934	43.7108660593272	31.6537334877061	11.0252142928075	21.0046901693694	20.3233001489182	16.6958903325438	25.3050315095879	21.4597413880524
166	14.6813271393949	25.0793236556584	14.1473171097003	19.0237255803757	44.8299748825311	35.2497201335986	14.7748967162603	21.4690578869186	9.92421794922742	15.5334857345897	27.2340327751874	15.7346850346041
167	17.7226786701791	21.7856384006113	12.5513698140262	30.3802016408607	37.8292405526711	15.3388872934671	11.7630046538779	23.182778358992	11.7668959224582	15.6372215606282	24.5434306017687	13.8104580825207
168	20.7530251337754	37.2940077379912	28.7145415108226	21.7621734733977	25.3101449726371	42.890186240581	20.3910138329556	25.338071468285	23.0116518790558	15.5886709354817	25.5978724545462	26.544482989789
169	20.7924832920271	37.3792658976818	33.6966611587339	34.6986665146582	31.3393822641027	40.743884871729	12.1042186681428	20.5703480050343	21.8510828527619	22.3751241706656	30.9168762241866	27.6929246403504
170	20.2076545453181	21.1474338248451	19.5210468046008	28.5671867585017	4.93736784967384	19.247610730496	11.6333354250842	16.1190260290108	13.248007558042	19.7204872363428	14.9817273523385	14.5693833745106
171	19.8841404308367	29.2003275463403	25.2336455290541	25.2871700480578	20.1458361136922	35.965726468015	11.4487694746900	19.8341587304136	18.8560454114797	15.5198701763572	26.7478420871244	22.2356902461295
172	8.8870859972079	23.5699004224603	25.64742952318	23.5742000199773	26.2799654129236	29.8726849860333	11.3962852406038	10.8625372671151	7.74875214634528	16.7689098827042	12.4969394815219	23.3428505805316
173	25.1128446233688	26.8157347723232	21.2943816680339	15.7778910315783	30.3747640350449	30.1258391060569	11.8456047465938	22.6665344791474	13.2404409209481	20.0905876146409	23.7166297600259	22.1581729884603
174	25.0109927783035	25.1318250037152	21.5664958730551	24.1971832279572	26.7872576910630	19.8257311217925	12.193223766027	15.2068602608252	9.26504881630349	19.9193652914333	20.2580674624053	11.1161162711052
175	24.0941357669242	38.4973697857237	22.9090730400025	36.4207499172139	34.3182495112826	29.6653440958103	17.0697409252708	22.1173516872687	19.9370801789640	17.4092747743946	20.9046573747346	25.2670000392253
176	14.1320375632888	22.7757297742438	9.32435788693858	23.5439802953709	29.3750954907044	21.733054557465	4.26610382926972	11.2711165758194	7.04281488443939	10.4985409465888	19.6816850837349	3.93853155103145
177	24.0778699123812	30.1559390103043	22.53743596764	26.9612271198730	42.6580643047982	28.2104103543096	12.3093683170031	26.3041406422060	9.98291266482586	14.4563794438295	17.0796595652774	11.5988959505488
178	17.7225326305878	17.8471676634771	14.3684634435188	27.285516773005	23.4436796144172	24.1063550770951	9.4116791415446	24.462803542607	17.3319773430192	16.0080256433024	13.3031409433522	16.0102460009113
179	22.9138870062677	41.6983199432239	28.1308572111907	35.5323509363077	40.4419889224047	28.9956732969340	18.4847197226786	31.8100461999141	22.7528809374244	26.2633104492316	29.8245814941158	19.4727748174056
180	18.7793469267749	29.4536373778018	0.878639188017733	18.9623962937613	28.903031714435	12.6994659291549	14.2170313458248	19.8393568557202	13.0087159296573	10.520394493895	23.3321332949304	8.46496680188228
181	31.4862217825577	37.9732383428614	19.3292283185311	39.410036254231	52.3158835206235	33.5720591584676	17.2108469297242	24.3482096804896	11.4375125550637	23.6178152160891	25.5835553228477	30.1610747297086
182	19.7733625661225	34.2729589332106	14.2721300507012	20.7227623302109	44.6823858186779	54.7258699458796	11.8382990481426	15.9418394295840	17.0356188240361	13.0987561277871	18.1421530580288	15.0673583663101
183	18.9736965636369	15.2826339944273	9.71065171028374	15.4539366581658	24.0914614571047	21.4379811090686	4.87097924227998	6.46935521384391	0	7.53086784556008	18.2314360442835	10.2440465395052
184	16.1363154490408	17.8591244707663	14.7709884223777	24.9613304571766	19.422767941749	32.7981765435701	14.9303205086077	12.7656593012356	20.4394550808168	12.1427912102786	20.2500729906690	8.6569801645767
185	22.3721037945142	42.7641882408177	30.6603098810882	28.6832009192633	50.3191835734004	39.7794364441495	16.5012743154718	26.2844371898890	28.9777744281388	19.0931218870217	23.7103242686525	18.7985209790599
186	10.1276959194313	13.8753111090356	7.99187123632898	16.1503065620970	23.8597116128564	11.4845070844539	9.02817216604508	16.4518205896073	10.5913422115539	11.2797868815512	11.6647673142964	14.3765306715636
187	19.6117787177926	21.3150264722691	29.1018616562919	28.5139475608693	38.9153756524168	37.0281970794183	13.9706744703221	17.9708331985092	27.3707740947332	16.0061048536489	12.1264696107403	12.6979300092082
188	12.4624746020991	30.1096738431272	17.2157443969571	21.1157090805444	35.4877709563858	22.2932676008608	8.7262430752033	18.7939344431619	12.9394973481731	16.3330944858464	26.9240054229029	16.0264897069352
189	29.4621481982503	33.2750452171355	27.613200964244	26.5449812241481	37.5669003495435	28.9782986815287	20.1746910770467	18.6512279582992	24.3765402100794	12.1915886422383	23.6816291301528	15.2850539767363
190	17.1642350853093	29.6741518680124	29.5101206164289	27.7979852413455	28.9742469088456	38.707562553118	15.0760400494554	19.8289692254512	14.8082152172182	17.2220440388852	18.6974458293385	23.4203354426404
191	22.2206378707911	8.37817283580482	21.0535764769253	34.9241646546759	28.9657872156199	35.5524500186328	9.88086707970776	18.151260916978	8.2398161871109	11.4200700751663	15.4433233372067	10.4694955515333
192	10.3305249695912	12.4687004360592	9.52867170962826	14.9433393806048	16.8694793670858	15.9512453607969	12.8711527570054	11.3855488642027	13.0503177773498	16.6510222832327	10.6009924902369	15.3227092608123
193	15.2525672032503	28.9463793695399	29.2355140847848	26.1118698496079	37.9742750372542	41.4391864753688	12.8603510806812	19.7411104724759	6.90994558294281	13.9539392531541	23.3294694422304	21.9132643673235
194	21.3175110542743	40.0172340946991	22.3291518440092	24.0898272561181	30.3093801160247	33.0954219095305	18.2072977400865	15.8483580968752	14.1659283960179	21.7299376190872	34.6315467284396	23.1397171189850
195	20.2369736394684	36.2092162853291	34.4274088669769	34.2571589462923	51.6865566297776	44.6868743166571	19.3310964077976	16.9477156435825	19.7970884237009	11.6418527623783	21.9855645425138	20.4883565687245
196	19.0540605708131	14.1016804942801	9.83025268498238	14.2990613310750	5.34315862801027	12.6603327693644	8.5148614576506	8.77682890673697	16.6099555534822	8.23984522558735	25.2124019236014	6.45224967793654
197	20.6740584148025	32.3532996696297	35.2899334411586	20.2068779606009	43.2644117943883	32.3768151348157	17.1021918142748	14.3893578796635	20.6300876122935	15.7390039139156	40.0559978317698	24.1774507465979
198	23.3025026886161	40.0439173294063	26.3548389265331	29.9333020252734	39.3981660007253	40.4291447761554	18.8662643087944	25.4421282465923	25.8433601724668	16.9272806000509	31.8054982560351	20.7054737681119
199	20.1712572946197	35.005415781924	28.9962054429648	28.1152288013822	39.1098073010879	29.3650993317970	19.1515475812302	25.8600238375021	15.8256661643089	17.4801748525939	22.9416520129313	27.919325070808
200	19.548845513711	11.8228412307235	12.9618367575127	22.3245584786208	10.7765484077451	13.0727036422786	8.65880231372645	17.0958892951603	13.0099639121990	7.38784673289947	22.5508237659165	6.53049338815097
