# Supplementary material for: Simulated data from a genotype-to-phenotype crop growth model for pepper
Source: Data Brief. 2021 May 11;36:107119. doi: 10.1016/j.dib.2021.107119 (PMC8165395; doi:10.1016/j.dib.2021.107119)
Supplement: Supplementary file 1 [file mmc1.zip › Full 100 GxE datasets/100 -- h2 = 0.5/1997510057 200 0.64 0.48 0.64 0.95 0.8 11 GxEyield.csv]

	NL1-15	NL1-20	NL1-25	NL5-15	NL5-20	NL5-25	SP1-15	SP1-20	SP1-25	SP5-15	SP5-20	SP5-25
1	8.3140007532006	15.3354272512756	12.3841460019836	6.02964805393337	12.6298113423231	27.5421494382049	10.0234349937191	15.6117115305787	5.06130870780912	5.96918454471503	20.9314133919381	9.87533712042342
2	21.2192545251515	36.2107898648189	25.2004671134129	28.7746985769662	39.8307717400473	23.7777594694155	17.8299582903845	13.2821145230711	10.8020335497571	18.4154079673673	29.8228373045581	10.5037962045535
3	15.7992126041566	31.1412005537296	13.2930473789385	32.1080164199068	25.6494571644091	12.9779376585525	13.6521842918853	19.280202365673	5.63981901791744	13.4813497711836	23.0209787714535	11.8934780228666
4	14.8176246602869	23.3440371056959	9.53877625694127	8.53781231900679	21.5228391581941	31.1887458948367	11.4064659567325	11.5295952430778	9.84648138204488	4.2858180681841	9.14039358035334	3.7352459076441
5	30.4230517262447	43.0545540648011	25.2048287272691	39.3962376188891	58.5727826460376	38.6326828987539	21.8801214469687	27.069454477293	18.7773574066672	20.1293006627692	31.6204829545969	28.5002300352141
6	12.1784920424978	18.8242256080641	14.2562554561483	14.4640977714298	20.8727016662287	15.8203242041266	12.3054486899352	4.09050877003840	16.574685501063	14.0175437940963	16.4327249243761	15.2067024236416
7	14.1553323276103	39.7072589461922	26.9679665898689	42.5170151944779	34.1836070508455	33.7495723492217	20.4986055338419	24.9335720120351	18.5655961853775	29.1309601899894	26.5061106400640	15.1233705667578
8	14.8804943201124	14.9698724453881	23.2531191675819	13.4497029073244	12.8533009566915	22.9197613709317	7.44732815006081	4.7276379813249	8.27753674461578	15.5372674658960	11.6672034966561	13.8735273525938
9	12.9726550841609	17.6595315484648	3.76706885461239	7.38603368343836	16.5416871565109	15.4902303482512	8.31070820702208	14.2722621770221	7.88747363079439	9.97596707414527	9.71158414825686	10.7529486524082
10	26.4545784384510	39.8361149513638	21.7760215812892	25.0257416007792	31.9184698620485	26.6833032227143	13.2959088357576	25.9577971098030	20.812531257605	15.0868441173659	27.0913569137992	22.0247654164123
11	18.7786208346401	37.2434088580143	18.5577832235116	21.1525743792204	41.0241093221965	34.7917013492206	19.3365818990072	12.0712282191951	18.1779945028495	20.5389347619694	27.0441203771737	20.5010053523096
12	17.8109572294477	35.0282379694835	17.946699692047	37.7007377022462	38.0656007363726	19.2939749405900	19.7498863655976	22.9463412604149	17.8726443245383	19.3098505401805	20.1870971030676	22.6269695237485
13	18.8193556570615	5.29283298129571	25.8518250730703	18.92961311375	7.129872375937	13.7044433638942	7.13044446757824	5.3659802259554	10.6664911392807	3.51479344653217	19.7841863967671	1.78548542706898
14	3.7922461054761	0	6.99732862489608	10.3788148476068	9.34336315997675	0	6.59496898417498	0	8.23423607102144	12.1971812252144	10.1774552131293	9.39998750018102
15	15.9588470304423	33.9465781573111	13.1473761648728	29.0259208560206	24.4446036503977	15.1144621612539	17.220121617265	13.1788742647696	17.5631436842647	18.6142795101135	22.9718965637871	10.5059990463986
16	7.50379230982637	10.9816611427236	8.09460691039103	3.08643365806465	25.0117384994973	8.28689927876196	7.72232971600427	18.7825835779716	8.50443423365438	13.0699121688704	17.1249145358410	10.8357102375342
17	31.3015591776332	27.704208548311	16.4962371228826	23.0796572386528	23.4944830181592	27.3477254488284	17.3525909484893	18.0758963716617	8.07081118656872	14.9390790735595	23.0004025736688	13.9274276002309
18	18.8099477778212	19.5962661829149	17.8184872400199	33.3938990171591	38.9220482286162	26.5824845316769	9.8265687836123	15.4397571709092	19.2215858278576	15.3216887361688	35.9157325867077	27.1621178496345
19	15.7399713577117	28.2523330069511	26.1927721852012	25.3740931745293	32.2463398466095	24.4818202679193	10.5179230903408	22.4028973230107	15.4161168900109	13.6985018634385	26.3479665245263	8.32315332182116
20	18.7687662574289	34.1784650442584	21.7030280151888	20.2888997945653	41.1418385573423	27.0434032732364	13.2145041140363	19.1151381953326	18.1821966306974	21.5331184582510	20.9981782203161	19.062972934446
21	27.2933256182039	26.6329079729013	10.8523629232291	18.6453882793908	9.98993209593376	14.3765541960879	11.7067442621062	13.0516287195096	8.40691467554291	22.6228287223818	17.8530982486904	11.9762195318403
22	24.6182733380255	36.8415765913035	26.1684935345877	18.3849048954467	41.836498648952	45.6240440632914	17.5775067060307	21.9020124578520	13.8692146987138	16.0868629337092	20.0211983473073	20.7754222684121
23	33.6073517707534	31.2605532617615	32.4731291482334	31.7413104809474	36.4479361230577	33.1883562378254	19.0934591155552	29.0890874050062	16.1513130276104	16.6797649281557	26.5608726698718	30.4900357887615
24	18.8524088816854	21.8305175441569	19.1387215826720	23.7294264256213	32.8829446515107	18.8726465340493	8.78068739033448	14.9880168118903	12.6639720732531	10.6919410182005	23.3775774513034	11.8203586974822
25	16.9968536009426	33.6668365924918	21.4023913778476	22.0986287312967	59.0063961629361	30.5131122522957	12.4555490878339	23.1847792461534	17.4898799855114	8.65559546010839	17.9599453462269	13.6426843329354
26	11.8876617740428	19.3373485369766	0	18.0272940732408	34.765264709334	5.91725811576337	12.7375752230925	14.2866751229717	7.39650817161366	16.4507509473451	20.9856014686722	9.17263400599884
27	11.6437580194909	20.4425933723789	34.0753752266421	32.9321078788002	27.5041823687899	15.389860092398	11.4217406685768	21.1339766700162	16.2100093754827	15.0900636477412	16.2140883669238	25.7061665903279
28	19.0746148465548	21.3818945281462	13.1164232656271	24.1486353171419	40.0786576118984	22.9062308236225	10.0679190574058	14.2882460713016	21.9381775656452	16.8973187858550	22.7629128467116	13.2175601956042
29	16.7556348866687	22.2408588226961	16.4929043501563	20.2606622455087	35.8583547939342	15.1004998306703	12.5314349950132	15.5677394065397	14.8282875411717	19.0045968821844	15.1338767768023	16.4833110063845
30	13.9897429151402	26.6167477116985	17.0907825188864	19.1073885923653	26.4350210947867	8.33269849568355	15.6282334390852	11.5425308153635	1.26091049832295	13.1168772487626	15.4244950923318	6.75075323647127
31	26.0962652386416	21.6622546125527	14.8853450478700	19.6328210227742	8.11102328476163	21.1121692740050	5.84946025346413	14.2205787238852	5.63899323037952	19.2867258000420	23.3247841011996	16.2136139696929
32	25.2337471115301	23.543184430879	26.3471985627003	20.9235898842803	25.854695571081	34.3963740350782	11.4037519890490	21.3035434695338	16.1091086384351	20.6531615254261	30.2853383375311	22.7033015258868
33	24.4077599291561	32.1085334875696	40.4711843044195	39.2074821564583	50.6691776827196	44.8743491323632	7.44539625892475	23.4598583153053	19.4128010175651	18.608764590074	23.7873709421697	23.0275488061297
34	21.2816620801055	38.2614270998162	40.9231642212116	34.4479001028002	52.6808326156831	46.5548181570603	10.9614394306764	20.0679805655201	21.9085659372789	22.5476637047451	29.3861865522507	39.2205055781822
35	21.2122001601960	17.8042857672059	18.5063174081581	31.1936089621337	43.6583110262028	29.777793187462	10.8678361321807	15.5806884968975	23.9976398942940	14.1801149730019	26.0093122900052	20.6312374282115
36	15.6118387351672	16.1831134476252	7.37522720792221	21.8124223095122	44.5703543026466	16.4138407303877	9.76869453807462	8.55639389060335	12.7714361559264	17.7680878805347	16.4360555542053	6.53674700388658
37	25.4882858997926	42.1543629936302	40.194784414338	25.2873868830842	51.6562329431722	32.2394402157827	8.86183296618825	15.0661877137426	24.2806372590385	17.5142790958836	28.3212949897347	33.3966860497749
38	17.6324318324558	22.5486493879596	27.4150381524279	15.8916608347995	8.98225620161416	17.7076667737948	16.4510429857890	12.1376273980951	18.6593643918059	6.85249932726102	9.89397431730094	12.0573853332273
39	16.3142193736118	19.2014331990880	19.4851212870934	18.4406720497996	30.1005344807459	25.9973071547382	8.94409241593141	17.4796817384509	19.9746796318357	11.2861841401261	13.0430051115132	16.3555779024301
40	28.6532143008096	38.7334335954573	28.8750074197218	29.1471385583766	47.7778444464333	47.456385013795	19.8120564004328	21.4521950769287	25.8854991363186	16.8257521081436	27.9311115765393	22.2274535547381
41	23.4471941333497	42.3340789319817	35.3160716476003	23.1010907585605	38.4724422677886	35.5613465358285	18.1846878776361	18.6801833284594	18.0595526775971	18.3212698076312	20.5507303924025	13.9693630150260
42	16.5766107339123	31.3230768979600	10.9004766937104	28.9980527764006	40.5687066674587	27.2340981206156	13.6045903547672	17.8877275390366	14.1236342468588	14.5777533283139	17.5710741114097	8.66910716899604
43	23.3076523582381	12.5301385043756	11.7228474330441	12.8929882541610	32.8291813557333	15.6351411155801	6.95557134081555	10.1576046464502	9.91363531421323	10.5042810242650	7.97195991617343	7.74461261076662
44	22.95136556731	24.5591523756915	16.9795139482769	18.8600068798203	38.1337443169755	22.3035562812608	13.8370501768303	22.5235089229067	13.0692367038727	10.6991176737192	21.8151708004255	16.4973103694508
45	21.2175994662234	35.2914028906801	38.3721817706924	27.1478313448316	38.1633742541424	41.864885220786	12.3175854471283	27.9888601286599	19.1058435528421	17.1006802557498	31.2275494976829	21.1774086324221
46	7.6228132686935	12.2512008840266	16.8235645013906	0.801586936197589	32.9280446389584	9.71708386583728	2.38484721137405	10.2431097979145	12.5003887437464	0.415147801223528	10.9359210590277	5.46574985825806
47	11.1602928646326	24.883443915663	15.2793026001593	26.8139195808374	23.6197518201639	31.9636313491882	11.7657995260426	14.0424948195691	9.86191908790573	10.9238715254078	14.8687915594015	21.1606628528096
48	11.2012045379313	12.7135791219315	8.79356034255521	17.8349555685932	11.7031823404519	16.1835731702789	11.5150355848764	6.1960115506343	7.70461732772654	17.1623505105943	8.96490180160236	14.0970070176948
49	16.5540815978171	14.4568576302864	9.83308256218565	22.6941976477546	13.5213008668340	30.6695437257506	13.1315809647784	22.5118880987531	12.2185761019421	10.2745567578420	17.8118307910350	10.8115838313973
50	29.0433023610011	32.4021507460814	39.9509049674818	38.9480685093884	47.4001631816943	38.7398931045574	19.3270878979686	20.4329274385398	14.3569583274132	16.9582984870022	28.507396587809	26.69413863215
51	26.3378836592687	49.4661261564751	21.2178146227927	57.3842719466819	67.6520945221365	29.2729685795248	23.2579797176796	21.3329448072427	10.2627603944266	31.2983863748347	27.2730251721058	26.0362705139786
52	23.9224101951619	30.3426350771601	34.2450001008146	37.6722510858874	44.4409440380405	28.1127477184875	15.2473332863541	23.1564123272316	17.485730894186	14.8427933074537	33.274202662348	20.8686492744160
53	15.8215827355476	28.9958775830802	27.7216405398760	27.1331818280238	38.6184393821122	29.0810070081240	14.3038779199972	25.5183466009075	7.68787522867517	12.9451543239564	26.0798593801492	15.9694600881064
54	29.7485230014347	55.707658310186	42.366315256087	26.592487931908	58.884915226402	46.2028065947501	17.1479040900097	21.9080849773043	31.3097790660468	20.4375338725384	37.6526543063471	33.4677780701845
55	16.1580126921950	28.0589180339171	21.8803082554503	26.4855089158374	44.152452750737	15.2031167235480	12.7602687999688	19.5098307243971	10.1870773510281	21.0975557014921	18.9153259198346	7.12528707762507
56	6.6604530934469	28.1736023231227	26.3733794649946	23.1863152878957	35.7252212240607	18.6449027724865	7.41256258623778	18.8769416946540	28.2166861564312	19.5513775197971	22.8201099911872	17.7753117407907
57	13.2570428895620	19.2302268352822	24.6739413861432	23.8556075611301	34.9655090759487	27.1744122472510	10.9095237984949	19.4745557176269	14.9986373854379	15.4968200388406	18.4852117790615	11.5507820568732
58	23.6187201558869	36.2543784179245	28.4125649293415	40.022500976384	48.2014615496184	32.168466435399	15.5306823647137	30.2292406994705	26.8750909180258	22.5938611877799	32.4088495706358	23.2478469493237
59	28.1456246900054	43.2562407535867	27.7681378937324	39.6285662591166	37.6882746246546	23.9767333024757	19.0544662111427	24.5650691611485	16.1489474339716	23.7679309866502	26.3578212195658	15.8772917437767
60	18.7942402583977	19.9371418199267	19.0236925837218	22.705227341611	25.2216557084124	14.6154866070091	10.0220404257529	18.5181990637369	23.1550181146954	8.36329695502445	16.1306019377867	21.171565231212
61	19.3476731055481	29.3115384824400	7.35812800979199	26.0390246030351	28.9536667973453	25.7168429704207	16.9473355530285	9.54618193559143	8.16479563223338	14.9389386215636	16.0592626772232	6.25283513832283
62	21.5171565080579	31.8155474434214	22.2311741878306	27.2705517710977	36.6631929898927	37.4306298139221	13.7506045618147	16.7243604438083	17.4267349826796	21.4509192589309	26.6057357718131	17.3898015721303
63	17.3219223197462	15.7328437014296	25.2478108088501	19.267035340739	34.1371028163796	27.3828832001295	15.9007262104128	23.6742801270954	13.0895226179051	17.6120787427089	26.4540828315840	13.7356545750935
64	8.70170873136656	23.9828107355966	20.6284908236488	12.5181829301128	26.7911057884607	20.4841975224197	11.1549895298353	17.3145222783012	22.1205544668814	7.22559621836235	19.3794315768497	18.0368155748523
65	28.1462949373804	34.7848189965664	31.7502549800949	29.5416770901181	44.0614572931388	52.4621424147711	15.6723637093156	20.0723919983261	16.4373944834015	15.4017664356685	31.8395756695889	19.3434197386209
66	20.1090225096066	16.8899384151052	7.00458877084548	19.9249234710405	40.1263291608429	15.7251746895954	15.9063828910064	5.06398768645176	10.4290690768965	9.63021711567907	8.74739958548945	10.2605017320529
67	10.0854438448311	20.3845846358761	19.2360892062252	20.5406542896818	36.1690286590687	25.0750528869193	8.58816708535388	16.7229587593790	12.7304773758516	7.62640800944331	16.0392452318562	19.9336803024545
68	23.3612342256975	46.6377140059147	34.9941767039021	29.3230527675542	36.5510179401833	26.1568592395971	18.6170910513021	29.2652052701012	22.8044648158000	23.6074696162473	20.3977386321846	20.8943719315794
69	18.7003721145878	16.8343011217996	13.8360884212753	20.4751465760465	26.5661340744062	31.2270788989353	14.3953003727843	18.5583772877531	19.0381294527799	8.9921407500595	26.5842055068389	12.1057691206283
70	12.1612953425305	28.8637907085824	34.213021790123	36.5998327829555	36.3874057537976	46.16023414001	13.4442275372078	16.9544539435411	21.2695190834361	8.88886072776808	33.4627801802607	20.6637807430329
71	34.5156577111472	44.7274757453298	47.0544968617319	32.3955977308227	56.9708181936357	42.7954430287174	20.0350554436852	36.7736977058404	24.6469856686983	22.3969179694498	31.6176569226366	29.8635538365388
72	23.4957267815752	22.0864369280236	19.5040130574232	27.2721604369435	34.7417769056874	26.3741667735367	13.1363504094068	22.2805938492982	20.2236138787984	18.1878922894566	20.5423012367581	21.6089881671911
73	24.038949133519	28.0773048364018	29.5684347017359	33.0712750930919	45.9342112521547	29.2611406752542	15.0267744372246	19.2796339487759	18.2845455102126	20.6724651007463	23.2522027904480	16.6700888626194
74	26.8823119048292	29.6353224407262	15.9391288839022	29.8093413721682	27.1031517140717	26.199616951298	13.7963738613888	11.4470106934870	16.2517375537743	19.8268596839541	24.529202510877	18.1095090510739
75	16.6060439097157	22.5718871413441	18.0653569618675	26.0144549872297	32.7313055261529	28.761982944171	10.8232060667143	17.7394416421944	8.62149982032543	13.8796921630908	17.2172699213417	14.6577456662412
76	19.9221206587547	20.5263465097357	11.4287631141240	21.4439994140479	34.2711480372189	37.836659620571	12.4628423554475	14.4655611708910	13.9456482537654	15.4660089661192	17.8742022909652	14.6996520880123
77	24.4665527020906	44.2206049973042	27.6776636431047	37.4287819578562	45.9604300913712	38.6667576689804	16.1754562362494	29.6923862597469	21.8904196324439	17.8518664603603	31.1431633150175	27.378227155511
78	27.8005764207056	23.3933928308682	27.4581716532745	17.1320954853372	44.0648935450235	27.6668878154667	16.5107721427282	18.5596784807195	27.4180930768064	16.2202979782289	14.0663419439315	27.0914870872719
79	32.2721981265037	45.7379573376318	26.9873371621426	55.8742242416029	44.8188080438875	33.657790159828	19.3410796277483	27.5662569039752	26.3663645836821	27.2444486732608	38.2085705166701	28.7877838194866
80	23.2697482376285	32.3691224158006	2.61535482208952	29.1917266137623	26.1248867074737	16.6569572894883	16.4900131485636	14.2744610870803	10.2915668982384	22.2501358422233	17.5286299847003	16.8318695215242
81	21.3861480301186	16.229261312339	13.1338455905688	15.2850491624526	32.6367998780236	6.81327195540806	12.8518595459636	22.9097817172501	9.39189776309132	14.8361217605208	20.1278446571814	15.7659030893708
82	18.1575672737907	20.6577292326507	19.8833706924151	17.6951839908373	18.3268659477504	14.2138870399033	11.8513668348933	13.9897189491522	14.3286365316884	13.4811502834963	11.9573391461222	17.1647686639648
83	14.0083228148452	18.0379605421967	16.0828927131825	21.6101741914703	35.7353391193570	22.7809375911561	12.9148660258693	17.1375043467356	15.880023900992	13.1728196307583	18.8893514772489	8.90047302832926
84	14.8559344746683	18.5096832670986	19.2351571939855	21.3924386219493	12.4686297001000	20.5900261274666	8.77420847941868	14.9426723750167	9.53572305943842	14.1182896729805	22.4642658945770	8.05750358712594
85	14.8151653643001	8.52812790575573	26.3809141151851	21.7858918545477	39.0145469047239	16.3802482497899	16.9506357146041	17.2244774834094	11.4208096736318	11.7401521342698	20.3275891218078	15.7696676414554
86	19.4969976972145	24.4892230429136	19.6211880190786	32.4916793881072	32.1090611776332	45.0482164096657	13.2256542925395	17.3487667571949	14.8173332292955	16.5767498169816	29.0337356844443	17.2942093783776
87	19.5918576126698	32.5648823179331	18.4094908093142	25.4744370394954	40.6468654500257	45.8709303679606	11.9931072286193	16.2279493620682	20.7818176825493	20.8372262589012	18.1848002363071	8.57256855991617
88	22.017530300339	27.8233945095197	23.1165195697297	26.8340313650033	36.236403904225	35.7681621766855	11.5737922672322	19.7015444165607	7.72184373727488	22.5542026877057	15.9913180946133	17.0397716960893
89	27.8858515470922	34.9947102588908	30.0839683018831	35.3246681485595	55.1161873332279	33.3814255057804	13.7449549286295	24.5556744874789	24.7978735918843	24.0129166432027	17.7997989807412	22.6924683561703
90	22.1566920424773	32.2843459129965	19.0364173499708	28.3681378070224	48.6963288834533	38.9628325818059	18.1762232753532	17.6970050412088	19.2040517037787	13.0787323407535	19.3579803585111	17.7054463045895
91	17.7231817760436	38.6754287905143	21.4943622719465	27.7410532453853	55.4267036375799	36.942891873058	10.9349781100531	30.0266250405144	25.0990818851671	18.5920564756421	31.8602370540368	23.3796575877424
92	23.5792067079875	39.7532728502556	18.8361139634618	34.8528818627327	30.3934996271752	25.4180741807122	17.7977528793129	23.524729383806	11.890484122168	23.1860599498115	28.4516190889897	12.4905214849243
93	20.1139725045335	21.3552822766213	15.4163601683348	13.9923627528692	21.0655547941535	24.9494851030070	13.7002121366723	19.7534681834323	21.0265983990191	15.5485608331550	24.8526117350224	13.3241395185081
94	18.1692503053551	23.0454548263693	20.1085743924392	33.0126507528190	28.6797511150521	22.1846095832023	12.8738377207704	18.3998541122934	13.2056781631124	13.4713750084222	23.7532781638734	15.9663308378063
95	18.9682446378647	25.1012171580811	11.8517594727050	23.3924474029948	31.1841619955563	9.21395243273453	13.7485731330425	17.0655279785017	6.03146103894071	14.8328516553977	19.2341763943353	6.49490185512395
96	29.7536763077619	44.3038820688591	26.5937730996313	36.0792213450660	50.0152879228407	29.8308571694888	22.2198421261501	21.8729133541787	23.2401291531708	23.1127922335991	37.1074815839396	25.5833678148811
97	23.9805278486114	44.7528546709546	38.4513049657882	20.2777441470579	58.2934249620472	41.2248005939900	15.5385802726555	32.1274749847515	31.8748912368877	24.1841792079606	34.8824665839437	28.5966811868145
98	10.6494193587498	29.0644721028665	13.1068869523385	27.0316970147353	23.4479246738050	42.4636476113097	14.0507784586488	15.1127285268985	26.8133307191922	11.0036487630243	22.2249393726605	15.0144628653893
99	14.1635738567273	37.5577892694015	25.4851425686927	33.747858894086	42.167952054171	33.8950192825812	18.2490226978377	22.0717514749908	14.2067307247748	19.2893067647193	25.2892773423778	25.4621336034949
100	24.9150863819806	26.4380320695302	14.6752131823823	24.2436435165814	41.2832475350711	14.8093677836826	9.97690856254124	22.0679278524205	14.0471949825496	13.6614003539043	24.9546327861292	21.8185924004602
101	12.2508779662768	22.5246349468337	7.26420787037524	13.6967127092359	20.3052320423517	34.9137843196844	11.4695819751282	12.5640260681027	18.8065354105687	2.07619712474751	20.5275985386491	14.8557393096726
102	18.9400125747101	25.7196604374611	22.6118846795944	30.6737789857191	24.5382253988347	24.4589402342494	15.5671033364410	22.4650614631702	12.6587494844587	19.5592160555367	20.2384989314018	12.0595011933096
103	21.9109111621067	35.3214171500802	9.36602132723492	22.5937890128352	41.1192033749666	18.8316318893413	10.4417184163043	18.9729482659767	23.2682698268779	10.5751436069606	16.3457766614992	9.51034708874963
104	21.1303877261683	26.8296306918040	30.5639898819018	18.1333970297151	26.2253642105707	16.4563677140383	10.0537456549923	19.8112389255228	18.7778526735524	9.06674164559504	15.5481108578146	10.3554296105892
105	19.1556653617980	34.8556926791074	11.7738731256569	26.9934125123317	23.7570066269111	26.1366494188243	11.8505235855384	8.96488013174015	20.2699736359831	14.4198633711226	24.3135352219873	16.2440832597745
106	18.0350566482829	31.2763168973214	25.3288579893063	22.5972537770500	42.0193118392067	16.5544824005846	10.7486682978993	17.7191007247979	16.5491139306784	15.723808822096	15.3848689677051	12.5723588355317
107	23.4300644662087	26.7134075117402	23.5786883833192	24.4384742226632	30.4175155907953	17.0110388353063	16.429995362688	15.3632124093059	9.9305811064324	15.3954559623851	20.8358762492702	16.1127783718360
108	19.6478550214018	30.0919335917771	26.3561544410495	25.9030447668495	35.7980377791507	42.8765482393628	10.9784106500701	25.9508369186591	19.2782925864044	10.8266418172566	30.8585585727593	11.9459664980587
109	22.0627334427404	37.9592353908961	24.0099933690902	30.5454207869451	40.0656991333478	17.6980683263036	13.7351635690255	24.8796297738437	10.6502216596006	16.3365589839131	25.0504235323886	30.5761170658767
110	25.0701825825264	24.5055417509104	27.0334546341413	25.2777407593917	33.7062385118168	34.6725420931930	14.7887408467820	15.2662618117933	20.4658130062862	20.1901601909163	24.1822919861772	21.8895453266858
111	17.0957032664211	26.0394315857272	24.4959849899874	29.6001450613943	30.0932103967168	11.0197091442064	11.7999943223507	11.5416748518248	10.9477375180717	11.3557518238055	22.4888263630922	16.3506734908097
112	25.281716848054	37.4466770881451	28.2517940329371	35.6470959528673	40.5446914472331	22.3972772205945	16.2234999021613	26.1948408196328	14.8252985947079	18.8767223630182	28.2986277980599	22.0187569127064
113	25.0620864204177	37.8474022457628	33.2923042652425	35.6873186028436	30.8613803631946	38.1897837821586	14.9506625563948	25.8190917875431	21.6996095769455	15.9918346254089	26.6595642181575	17.9575003314599
114	18.0171981136330	17.2791209940799	14.1087226546348	18.6866322249859	27.6058579767422	21.5624971207339	3.89844650466472	12.2217487732377	13.0760182746963	17.3143525709358	15.4665223158836	10.2003550965787
115	21.8966467913775	28.30309992818	19.6868722423644	31.6031217412487	28.8023951743887	32.0153030536449	8.93936405451376	22.1924258769685	13.2390162771531	17.5998104848062	30.4214202039966	13.7537469747125
116	17.8037549056576	11.7959719681462	12.3560968079744	21.5337840943887	20.4823005943303	5.2719915262131	9.38207388850237	12.9239262920042	4.88445304407196	13.7488582089595	14.1296442494257	12.5537531051312
117	24.0016562753054	32.4765707966134	19.9125491194672	24.4427346712866	40.627536401713	19.5503966261843	11.5052084502882	11.9214744999216	13.5201356071929	17.1912887207006	29.4774615408219	20.0465439475067
118	24.1407798363560	33.6689271969226	25.7976362349052	28.482122968241	30.6776850251103	26.3284398519813	12.8163191041521	24.8878702017844	7.03906267478793	16.9937663896741	27.7683549683944	21.1540927747547
119	16.7712924838442	15.6936373427040	17.9008039306673	18.5913057471907	3.09577664617703	23.2118708281349	12.8876235159904	8.73977615040935	16.6541885861095	13.4636484762030	12.6893013673691	20.5156614867868
120	29.8055733873553	40.5286316167182	36.4505548007534	40.197664780635	33.0326122008264	44.8674408668971	19.5923305071491	15.5722268823756	16.9978937792203	25.9213847355843	36.2918979182057	21.4584851230254
121	21.0059991333308	37.2674029080807	32.6942091465499	36.3805218076769	41.2806114688018	57.1115878579076	15.4485517857446	21.7447439825736	20.2094059014332	14.0445105866951	33.3120270317017	28.0958976952694
122	17.4141322279626	28.1898304517604	10.2455001136755	30.9778200269278	24.8728992474896	26.9197123222658	10.1332227196463	15.273892393102	11.0859767155310	4.46506471916798	23.8458172058595	20.1478458140436
123	22.9474155148797	16.7009752262900	29.1197715785027	31.9348833915639	28.9161346285828	36.4127469708563	13.5541179023622	23.547120114725	11.3591859879821	10.7358580940576	19.9871967664220	28.7780540261282
124	24.5650745975531	23.9069167884996	16.1594460949215	22.6137466603992	23.4519705570033	32.4064998814708	9.66064945583248	17.9252610293467	8.84420695301087	14.0295976611918	25.9887226448870	7.51174635094526
125	24.622224031567	29.4995529915177	18.4340000780729	19.4890469094284	30.8673500063910	34.3272066525197	23.8681601631336	18.9400586375059	15.818900523171	20.9479693861942	19.3832591567712	19.5976639994069
126	26.3916619942588	31.7468185194011	31.8875114939749	25.2355570888331	58.7411137701163	27.6567061540601	11.1756440628288	14.2515154067731	19.4134765931568	13.0838095554632	26.9201525507679	31.9984694355637
127	27.8239361218072	30.2831373705092	25.8456943067467	33.0966836794826	37.4771963947726	43.3830000397148	17.8997536986187	17.7309206141320	20.8454038593105	19.6816383130975	32.0695925356593	15.9354132963958
128	19.9070602015825	22.6314830829369	17.6018044677075	27.1599012369428	28.0315607479343	32.912196771078	12.4604553350413	14.9277411717415	16.0550389233355	12.9208031193992	18.208255955282	20.7194929261923
129	14.4065679967561	24.5677871620075	25.1057514645295	12.7225802586227	32.7645423779454	27.6975831537051	12.6301607021858	16.2469252716230	20.6309671186782	4.70877682845112	17.8511825161873	15.7430526067701
130	21.2096058701763	39.3541603249908	14.9840371400546	29.4335807376557	48.7266012942021	8.29134993641573	12.8339611850864	19.1781604451964	17.1493354072157	19.8921618866654	28.2450526408285	22.1341454683637
131	23.5032837398913	36.7222127895847	25.3071862486904	18.4415914281825	45.8760941540452	32.2485339445135	15.0544076859849	25.6915778340063	13.6914982414685	18.0198701661549	25.990451782494	16.3637113509811
132	13.4353057329628	19.9222257189880	18.0910677400017	23.2101405823140	20.8554294516142	20.0913518346388	13.9994087549915	11.9190658430393	11.1156517297402	15.2078482980548	8.53907571803095	20.6908742165587
133	25.2709194851510	46.6326137213163	35.8907796147409	28.1291668913236	41.4593746897745	43.8179905821073	17.4959682287563	25.5419361840204	27.4298884065372	17.8276931584283	34.3148671739137	28.2712007841164
134	21.8980782177822	28.7675933272642	15.1652358554269	27.3207960384624	26.4510772115332	17.8485875156288	11.3313153759561	24.7809119306524	15.6578827338660	9.07663947448851	21.5474890089733	17.1722571004836
135	19.3018676180613	30.2694122425665	21.9286803938631	38.9598500016746	35.5163842906986	28.6922388684208	19.2113234231905	23.1703302448494	14.9472392242046	22.0390688640286	23.3912220755955	13.5362337510333
136	10.5132395326540	5.49884804971277	11.5311823819901	12.2210693045372	0	11.4308901019668	5.27054111283388	15.1422963432473	11.3216698985794	5.78236720302133	9.0799888399503	7.4331723003022
137	25.2655874611569	23.8376604656787	20.4726868235287	29.4697810643108	19.4292177618338	15.539083949254	14.7930422178851	15.8420911144998	13.2404993549067	18.7436910574297	22.2184549349414	19.3584987745808
138	22.5813529767031	52.195116858288	36.2652906962031	29.2250138291156	44.4077171131028	45.2950676548026	20.4326950880913	31.3027210911659	18.8830323196755	19.6868950919663	31.8428408959978	25.5307954276913
139	29.5363189067164	38.5400956785594	24.0656429161085	36.8899676217346	28.7631282545936	33.3046930363022	21.6040934934532	24.5237887621687	6.44223416681875	12.3676710500251	22.0294615511578	12.1714430136856
140	24.6292233940063	33.4297600669371	26.5286755880995	32.3612286275885	33.1747861078981	38.5764620330506	19.3944346142103	29.2494219992675	23.4257939548338	16.2607940552768	37.3004277878610	14.8817575171325
141	17.5866949489994	23.0921334583692	29.6600632438582	31.1770131343331	31.8918835712801	23.9469003712003	13.8846426540944	19.0028403827142	17.8456564717425	15.2221613852011	16.3184533855447	22.3840203872225
142	15.7172146631068	11.5859112118209	16.6408856580489	25.4213806539864	35.4622053445032	6.71685561158126	12.2485154859597	9.7223390956461	12.6612304881746	12.1999226755633	16.3218189939894	5.87955273109097
143	18.9905815279634	10.5801571574409	20.9988828797275	26.3549174627525	14.3789047859195	14.8270311352416	7.35414611394883	9.0801484809571	3.68311597827863	6.59054389844413	15.7301694864137	12.4851161123557
144	26.42898265105	44.2460893996692	20.5553106838754	30.4127281951176	32.5837750022988	27.5492531467325	21.2498420443623	21.3347192415661	17.4822309775739	15.1411803949364	23.4836211184822	15.9249040626254
145	20.6542260906564	24.3583417784370	27.3780996820091	31.2267895496408	32.3159422361008	33.1731065685119	15.4492531743837	15.7663880111102	9.13055478549702	22.7890075988876	18.4099163218138	12.9271507576285
146	24.1323002198391	32.708869111953	29.0673782083867	21.5359271791001	38.9588364296942	52.2061549963743	14.0150538633653	25.1805555932493	20.6697845914327	21.2715297873632	37.6068157803668	18.1334383602180
147	29.0784852873559	46.1502414734860	21.4085793000835	28.4469467943429	45.3324857680224	37.4778238422112	10.8750317786282	25.2463432060844	18.8234401568258	19.9980532940219	34.3512759427112	19.4700400348909
148	20.8182945923277	22.6379080431065	26.155137502295	19.9839271850909	30.4464004736866	42.1388645855002	10.1387352717914	26.7969510452697	12.4516738605225	11.7130613390138	30.0716851523473	21.5470870414942
149	21.1140091393561	21.460414195904	14.8108749495821	22.8823421974693	31.0683477856992	28.3625559410300	14.4247032914074	14.5619744846262	16.8366191212764	10.4424276449855	24.6733944004584	10.8022297358939
150	22.1260953508305	29.7307928228822	21.7952068800771	30.2325279710217	35.7368066324504	32.1139121744922	11.3436506764292	20.5523060235925	23.7770053650058	16.3045580299061	18.4823243974433	26.0323374268318
151	23.7213731166277	34.8993180395258	30.5224847981055	31.6928249054873	32.8379816812753	29.152362793471	15.5247496809301	21.4656945161944	14.9362073180091	24.7456172516558	33.7478910071508	16.5729173374986
152	22.3216035834089	30.98331993575	28.4471170584317	22.1505446821766	53.6177524263201	31.7390403847327	15.053931704058	17.6443024542041	13.7620718777495	23.318203438711	28.1188807183550	20.0886762009122
153	13.5808115721948	23.9886381978935	11.1169272511762	13.6411883608007	39.1980278672588	19.4081069185627	13.2132880442065	14.6558151476485	19.7545691630224	15.2649770903681	14.9575710933208	16.2293870444691
154	14.8062605304673	12.9175249900859	18.9030637679548	25.6973449947473	19.3385307355344	15.1685494107248	10.2346415932766	16.0760861612756	12.8724587766111	6.01146139620514	18.0882605833675	15.0290391664511
155	20.9858682053725	32.6145086706311	12.7160789209669	21.3471551025314	36.1794835617362	33.8323903332462	19.3995149918379	20.4747238516103	17.0252418641884	12.5663076349140	16.890715108131	25.0282802937397
156	26.4254190629873	29.4720153537675	14.0917390607924	28.7844523824748	29.6586838544330	10.2143451813262	12.7115597699853	19.5397265916950	13.1501455694020	20.3597503618934	24.2048674143999	9.31622001542346
157	19.1455842720411	40.6824548961039	36.4813724608882	33.1562069464615	38.8733821268066	24.3504895620534	16.2195270089974	21.1104911020897	16.6654560810728	25.2460488159688	31.63241383189	29.0843458091686
158	26.6316739939381	38.4666337333316	25.3623443938565	37.9676431232503	51.0118169701716	25.3842364821115	12.6166774722286	19.5573488822209	9.39174225552032	18.0367677719143	9.88531313261323	13.3619013107143
159	11.7552637502329	24.6711538197928	23.7788679020052	11.5468215926772	40.7261095363427	33.887380789609	11.3861086482695	18.5976123652568	5.04203153011447	9.64650900415426	15.2182206298401	14.3556295550395
160	23.546231778438	22.4065778338287	15.6802485060991	22.6617638617842	21.6993093909478	18.6097890198683	14.505127869676	23.0361121439920	12.9911444780936	13.8408099399449	15.0013387874004	11.7762243405648
161	28.9376815191845	39.8085169156426	16.3079714782148	30.9949077445205	43.3111197223767	42.8965583825802	17.1295348456765	24.7207005427997	16.9980901926612	21.2763270995923	16.4192127625935	14.9107273731488
162	22.5179654089902	31.4264271052999	27.1822553615933	22.5812508231326	29.5981557693573	43.3509237774745	16.1037690605122	17.7482650494126	12.9009366220641	10.7701775376315	24.3462321080306	22.7610432767398
163	12.937504162945	21.5974786149994	21.5114032431599	18.8423594613802	24.6386558078218	38.7613729586454	13.1816607570203	15.8248781077841	10.7546719436877	8.69747237301437	20.1899970727346	19.8287730191695
164	18.2117792217448	20.8451855997631	20.7572164995073	24.6158117004787	30.4581339217177	29.0606769282937	11.9319851436204	23.1800307621321	17.9862104270991	21.6680440713284	16.6598787641062	19.2520546125998
165	14.6494119078328	4.28244013832291	18.689301386215	12.6200977371729	23.6111219102352	22.9279341541992	8.6710993921204	11.3878075240437	10.5291973986971	8.20615783818006	12.1971457136346	14.6610859529964
166	23.1259668580577	28.2942460974448	23.1033024888201	30.334831415397	38.1298474772543	31.7314148477383	16.1819461669257	23.1590474188292	17.9949106039724	16.9186609726542	20.5497642205181	28.7900622680050
167	15.3651938271892	23.1423641140857	19.8039281635536	23.0112007778740	31.5788629676002	34.45902527573	12.1847109977779	13.1794780339223	9.29868708286233	11.6780836824108	18.4964208046563	16.0463807243928
168	14.2534912121982	29.5244411263524	23.8789269704297	34.7443840514528	19.5026970774510	16.2082494559855	10.2788978273318	17.3622631458299	15.5836634076222	21.1637125457922	22.3533334972570	8.23777774811737
169	10.0219733299837	22.6781920734382	19.7873157440298	22.2206336208666	18.8900001178140	27.0095000237460	11.0426678062876	11.4041514451766	7.98333890714553	8.28440028142405	23.0390972813834	7.90124774002715
170	27.0792808997913	40.1418116715336	15.5672471655955	32.7385879818239	38.1870753248934	36.8000080284308	16.4915389689835	30.6262977913402	20.7097681554266	15.1084927009433	32.6317842906632	27.0199765415502
171	20.9354970450586	27.6678809302911	22.4498260757930	21.0307888018329	26.3725229498684	9.40287624855986	15.5294587960817	19.6877017930569	20.6224114138181	19.1517012793002	21.3273245263745	22.471188341412
172	16.8044673240349	39.8648668625416	24.7161605088906	26.0458498716445	44.4058883138063	28.0873176872632	14.0971662642143	22.6607385507683	10.5565598139300	16.3012729615211	21.5822876132114	21.4730091608023
173	26.6427748727424	49.4816679217229	30.0340143147683	27.3284659620362	53.7412569613599	45.1657852326698	21.6462352327601	20.9818848198307	33.1918840199769	17.1554606249420	38.6684499198653	17.1638414226251
174	8.45951772356515	10.7635889959964	23.2456525270179	16.9162670474853	10.4580945626846	18.3377068696568	7.84217180728055	4.82305242071658	5.10275223668961	7.6900003015784	13.6671184862323	5.14041470127407
175	32.7824970373783	33.4338403512649	30.3085621745870	31.574667528016	34.4558490623854	34.4180151036679	14.9597558446610	23.2469692405906	17.3819461623324	22.5985511085797	24.7536023110511	22.5221664405
176	24.4736582602688	31.9036798240783	28.5789501504132	24.4406886510804	49.2160159077038	31.8630640353083	11.5827302341943	19.1554276469713	14.5585874643896	13.8793626828913	23.7868214504703	26.2950557372394
177	18.9953831835633	26.8587840197082	29.2683255717344	28.6667510896639	48.1272647620546	30.3079058063127	25.1978120441169	29.4294936577202	19.2618452389778	18.6909396438631	27.0110204426735	23.9389234933634
178	17.2745293348680	26.4661549955433	25.8321788151537	30.0625098980262	40.4743642645774	31.448612999093	11.945167871558	15.1993000561540	17.3029800151710	16.550210583207	28.9100937135254	14.9604518838921
179	18.209446708849	23.9545913212471	12.0999139369135	18.5963182095046	23.8563482595771	1.55233719583653	14.0635419853330	5.26141768000038	17.6424541519980	13.0512382220974	12.0619164279698	16.6028949075701
180	19.4790013667635	40.9907296589326	23.3626941105991	26.8546952862985	35.0816665081853	40.0785953447011	16.6611049817092	19.9251104230525	17.0681116293614	21.0472426445670	27.2764045246968	7.63428172921098
181	22.0951561370634	33.0525113549909	20.0068635662185	33.2328760036517	39.2102199316646	40.3461551548700	12.6721605019193	11.1246106198252	17.0040413352944	15.0833106131475	18.4766879031388	17.5489010094747
182	19.555775357697	35.40979663435	14.9385762297446	46.2500229317571	38.4286755660799	11.8168236974495	16.5787615356446	22.9355929876998	22.4985222854124	13.4239709713575	19.1715136969145	15.879037925522
183	22.3811959379119	31.2124468886924	36.5582547036251	26.6642107933299	42.5380314740871	29.0005171414973	17.8619858587063	18.620237493383	14.6441946533672	16.7127353583204	32.8789750549584	25.3947024637287
184	7.81552822667405	9.0043603010022	15.9418544520068	26.1912247141904	16.8280758885863	20.8773418597124	9.86000573874862	7.65803407546732	11.9730684096005	14.7132944461257	11.8472202800251	17.8053472317183
185	13.8759117390209	21.1665336934339	16.7303820807575	22.7995754464332	24.1020330788344	22.2520631747126	12.8522531025603	16.1167776389272	28.8102058183848	19.0630658016200	14.4001748112081	10.2143183209290
186	12.6776432279434	22.2309257421799	14.4022843062931	18.0511186468494	15.5206602025322	25.9307718839499	5.19376637915812	12.1490865316496	6.96932623313863	17.3248158907953	19.006057476456	23.4468622567914
187	21.0833721135634	27.9013674638548	24.7634337494556	18.5121989717760	14.9744141036596	25.0381348060194	16.9943434617344	10.6646314518210	14.5012032981500	15.9216337900722	14.3283546510468	11.5787046128024
188	15.9936369331701	12.6971113881140	10.4110368395776	26.858439639329	8.1106015704145	18.3785033313194	2.26734085706321	11.1674993716939	8.0509465344054	14.5880461489288	7.00309357212258	13.9247816891258
189	22.9149303268226	38.9625134075280	14.6714720473158	25.1914749453253	34.5855529402937	33.3507975329714	13.6206157884206	17.9923648091133	12.7406673034454	19.5517035488311	24.2424835010248	21.0017140873811
190	27.0982633856871	45.8715566369053	33.8483576399675	29.2245215705835	63.7321240001338	47.2112538860444	19.8562280502985	29.2518577550610	33.381082659533	19.7423865863685	24.0088418544311	33.5731556112243
191	16.8616755259670	14.9314676272861	26.797418018922	22.6359389786675	37.550641676591	24.6448187439089	9.45110163981065	17.412248661159	13.7458588211099	12.8163812580556	27.220276821133	12.2576771507563
192	20.5811317522554	13.3070349966930	17.8143229214899	11.0217747951855	44.6299579189865	13.5021026069075	9.55692093384983	17.7027359935012	19.4134948039264	12.2067642933778	24.2606018993288	11.1864941020975
193	15.8144179541261	12.6727033715100	15.5063998175627	20.6264343407816	38.4579414883781	13.1387003552205	13.4116772558929	12.7802252752233	9.78641667011326	8.449342456	21.2094957033584	9.30951685093775
194	29.6058355218584	25.0118703508784	18.4108640841897	28.4822556420614	33.9386433844144	37.4163017151861	12.8565352537899	15.4606394387038	7.85565401622315	15.7815757414432	25.5941220766060	13.2636440770916
195	27.9702479865561	25.3026293943491	33.5357265785736	25.2053687989849	24.2265390630136	26.4920566186204	11.7644634279582	17.9749051197217	16.2780335016842	8.21562025464342	25.1459305310385	16.5680916685959
196	16.0086370431556	11.9649725592019	9.64798336109925	10.5408176839618	19.7832277516064	11.3950636810275	10.5698226682978	13.1322904511729	12.3541870176411	10.9079738357570	18.4752836409645	18.0977243865879
197	23.4572839538186	28.9436756252995	17.4503526743273	12.6548821920912	39.569463020211	28.5674606055956	11.0674486544164	25.9614615129879	13.4280394485496	5.42153569154906	23.2858799291955	12.1775985564260
198	19.0223885319534	29.4971081073304	32.1542846485169	29.0309285640567	19.9284472037109	41.9595823117024	12.5956847222433	25.5616744305231	19.0801158512012	24.0003527274663	14.2238798325669	18.8413246504525
199	13.3881799622231	27.1298979901271	20.4597176358684	28.6277988165114	50.8076334700869	27.2920084775493	11.0257470722459	16.1154128688957	10.9564636995558	13.9672638167097	21.7288998597457	20.1114768595685
200	19.3996941538621	28.555727538819	11.1984699399908	31.6760617376274	34.3021657997037	12.4746670196655	12.1030431057048	15.7454064146932	5.70198829513415	14.1732009150352	22.8606343899082	14.1814012770638
