# Supplementary material for: Simulated data from a genotype-to-phenotype crop growth model for pepper
Source: Data Brief. 2021 May 11;36:107119. doi: 10.1016/j.dib.2021.107119 (PMC8165395; doi:10.1016/j.dib.2021.107119)
Supplement: Supplementary file 1 [file mmc1.zip › Full 100 GxE datasets/100 -- h2 = 0.5/2051087295 200 0.64 0.48 0.64 0.95 0.8 11 GxEyield.csv]

	NL1-15	NL1-20	NL1-25	NL5-15	NL5-20	NL5-25	SP1-15	SP1-20	SP1-25	SP5-15	SP5-20	SP5-25
1	24.7075189922044	37.3875210673473	25.4301483484969	26.1846720369061	47.0919164879157	45.9639061963397	17.4970052569213	26.5767733583489	23.5784104139131	13.1955313721931	33.0395508465212	18.0809615592293
2	10.2177713298498	21.4295782519175	7.9707321240101	19.2278966698208	29.7889593800031	21.2723086809134	15.4599680967944	12.8676050564082	12.7565004573312	18.3073784889041	23.1115618831021	8.02518468971548
3	13.0376790977255	19.9804955810694	19.3787039196840	25.3797391976085	30.51780245038	16.4953584025133	8.74490222461826	14.4918883759216	9.18439328081673	9.05079209627638	22.3954531515220	6.80212485518627
4	28.9733203450411	37.5181926517800	43.609097677599	28.9774007984784	43.2387288865385	39.5741280876448	21.2474188588104	25.0864587475598	23.4161398178429	24.7581326500829	29.6446624756556	29.4228771513091
5	11.0746412493671	27.2185040002014	18.3350177857727	32.9840120111738	37.6579123519272	39.1733283028459	17.7259221688455	10.457480888663	22.6501593278377	15.4996683316530	15.5247462879433	28.7321541171137
6	13.6004837846237	24.1192608519783	26.5704635922067	24.4990789547658	43.7618319389715	33.1412569301520	15.2225669193452	11.9179873690861	15.2316504164516	12.8211219831399	27.8231051686524	24.4875493336191
7	26.3078581980226	47.8302524224827	21.2874883781716	30.1853763390505	53.2181256006934	44.226476253256	17.1900109874493	27.2057186746163	18.0148710970175	26.7590353620458	33.6513592685073	29.4525800556922
8	18.2724096525305	30.3142821231737	14.1251477258616	28.3102379952976	37.7520273118394	29.1995953355745	13.8268781245417	26.9259592928315	25.6206311377477	19.5518331487032	14.9936043168161	22.6098047246898
9	18.5144013534553	28.5092777335180	19.9930408193849	25.1113120360653	38.1387810170595	29.7744868982275	8.98271147314551	27.9002732272796	25.3860406316151	19.2153369473056	24.9768208954044	13.1092082135630
10	31.4070660653021	55.6710895607272	22.1094493534102	33.4115482578577	42.6750843469898	32.1727042669239	17.4555359264078	32.9462476477654	25.7159292941338	21.1077645879951	35.9348279090337	20.1988810055569
11	14.0202322261713	10.8328540238664	15.1731877749031	20.3619837042379	19.3823596897963	19.2790829349248	4.14547526721194	13.6089236328991	6.34484858319351	5.2058558493121	17.9482626630573	13.6886973992566
12	16.5483748996075	16.9947687975537	17.1194870253725	34.4806047288217	21.9383477720915	19.0685469173212	8.60757164806447	6.62163134791328	9.6723904177727	16.9575394377348	20.8651277907070	17.167776205942
13	18.6725709826702	14.1469762154816	16.0687257516924	26.6104256285470	38.3608665931044	36.5785305438197	14.1736456175911	12.8476920590728	11.7437120810446	17.0267831046004	14.3321482590525	11.5445987307497
14	17.3897515782492	25.5636906799233	7.252276066151	21.5333077636454	8.78572446992375	25.8629379920221	8.92598340453378	11.0879470796375	17.1555591096194	16.6569678894819	18.0750006417466	9.17829395677212
15	19.8837962392431	17.0927537643204	11.8110027563420	26.1530045496903	41.4422139414806	32.9128092504023	12.0969587002142	13.4085724351701	6.7353160030633	7.86375573620316	18.5444023105537	12.6222249571604
16	24.5978590205703	23.1127130376391	13.8316995305887	26.3217460478877	23.1452167588057	32.55698058922	11.0976755298121	6.36309648109063	6.41980366512078	14.7358058108727	6.25911264230088	15.5503281899004
17	17.7550826506315	19.8375001796733	28.4442767541195	25.3834236403674	26.2159659050189	20.7355031154591	12.0809794144275	14.2347737911498	14.7733554465789	11.9611579537883	20.956742420538	7.27013777283509
18	12.8605299189427	17.269481909962	22.0439572639714	39.378057463581	31.4803338536047	26.9214330548005	13.1829227757915	20.4176423603032	19.0222365897967	9.77878847555901	24.3602996628109	21.2086663526951
19	23.8437188009233	28.4493823660403	23.3597951300589	11.5080398565219	19.6291308157456	29.2676176198911	14.6236947037729	14.6873674455661	14.7853564543649	18.3000691101320	33.5846862998633	12.0849998687727
20	12.3256470579516	30.5961128770547	14.7945362043254	23.5357374007511	32.4598771234149	27.1907405149637	12.7870391006200	9.06725399991412	8.73507339628756	18.6247531468216	26.9461968784102	0
21	14.0684538252465	35.2191000965021	28.8601344024903	31.6722974102415	40.1412263565317	41.7577846810925	17.1881358592672	31.341957410705	28.1016400143479	16.6581269577765	27.0032083548258	23.5349776262946
22	19.9890882873940	23.6022486204263	22.3016436608997	16.409715471228	36.7141996095468	21.4370238020754	14.8907269612937	12.4045362948576	7.97996791655907	20.0309672831149	28.158370871649	26.8544923323497
23	23.9598770048104	36.4563156298378	16.7948423571492	33.7721738779235	31.9172210492373	34.7995678236151	16.8798079153267	19.4258256564935	23.0937834756824	13.0226378194468	20.672202470692	20.8569513177036
24	19.1602285537927	24.5708618257305	23.1325389290137	29.1487814520753	38.7749261256964	46.8123613648462	17.9464811484655	27.3741543691142	18.1711434298566	16.0876563476117	23.8271584422058	9.29261220441747
25	28.6897529350762	33.1276733054485	32.6376358463873	33.2331887957199	46.7924432014817	42.2015539284717	18.5944555464148	22.8981363510701	23.0610739746842	21.7696375415261	29.5165905078607	22.933397053364
26	13.9023215248596	32.3160918724998	28.2605290780117	20.9990926268620	21.9090760628807	27.9765437460836	17.6910394320671	22.2797865807958	16.6968018682455	16.7933929876028	19.1627289127346	15.1089891512361
27	24.1940937125669	29.8880759545681	13.4482885177843	20.3701519646645	43.2634335067227	40.5780461965921	16.088231118832	25.1192788574803	19.2850090283077	24.7945226572883	29.4454606468992	23.2074422619132
28	17.2986233182081	38.2578630789132	23.7885956635409	28.2057099327160	44.3152634319350	40.5104908625157	16.0062069045413	16.7001026167769	22.4022868756477	17.8511857296859	33.0273650234600	27.6334947402672
29	26.3868685744890	41.8932354038851	19.0006527271272	34.2236231429597	38.3747514657410	34.0169048931933	17.3523016287838	6.81496418833285	14.9775630494815	16.841600495917	16.9947304210016	23.7467139146585
30	23.4223415767750	43.4999778969495	41.4488163744317	41.6963635914839	40.4153468056346	50.8340561156224	14.6075464616646	20.6973187754889	11.0009473983448	19.4141153851689	25.2360123006102	28.1539058068303
31	19.6760353314141	27.9532209875559	9.55780095703626	28.4413350174844	41.1861135768023	24.1458647327068	10.8474368203754	19.6171272592478	19.8970009892856	16.9547836451867	25.3043157010470	10.9170523081428
32	20.4968620264944	33.5532750682057	19.2266325161629	34.7849636709381	27.2151308774940	37.3541994588813	16.1906265697087	21.133845888679	25.6539005714335	13.982422786246	25.4288030547627	13.1136382506074
33	19.1449980009299	20.3550071496936	16.3065884325447	29.6622292210179	14.3807333295695	38.5563254504056	10.4580088547918	14.577796976007	6.518316628084	16.6136067741795	12.3432885317269	0
34	16.8101973771298	19.7362810237677	27.6986703813931	15.0216021900159	24.0849374779191	14.5637002605944	15.0592614745884	20.5644180678756	16.4979506957817	14.2240142938647	15.3143611263129	19.6316259112447
35	22.7927280465572	18.0086458689247	11.7009193110174	35.4387512607285	35.379063940171	22.9574171267352	12.8071733248635	13.5152122156394	18.1802463313055	14.9354193008054	16.3726630418779	3.25728687792837
36	9.55903002662327	11.0611520948480	17.6101865369541	20.4895153354433	21.6719838603991	27.9545732132621	4.17700294245636	17.6790655061488	4.70330300299063	12.6504065830267	6.92088915133928	13.6583574268661
37	26.9666611699662	42.4999825191101	26.2829101012903	43.9296598408303	53.636359040304	39.6116328026531	16.3890708768289	23.5226737472867	21.2965411513916	25.1285738783436	25.2071882448164	18.2178665036799
38	15.4303960075387	25.2445667371454	28.4832583811396	27.4350316108419	16.7813690625408	44.580710584618	20.5575562082046	19.6552589028647	13.0338301597422	17.4911021651685	26.1527831651975	16.6086712806925
39	14.7762187118473	16.7923528583891	7.3727614082092	5.67808583187933	26.6813685011554	13.2332370145634	4.42305695902002	11.3867465569105	9.6714065294872	3.16108236934750	4.67263350719904	5.17698693780149
40	32.5768089792785	53.8894113506486	39.6904968318168	41.5393480501785	45.205085641248	64.0374010642682	24.2936495015918	31.1631508771064	26.7503165729296	28.2391460809407	35.892860308594	38.6212314863206
41	17.7505591916971	18.4735736601941	12.1764943897556	16.8342811062779	22.2363594532924	13.6190891807414	9.22374472987458	10.1736182852455	3.82839860257755	10.5304277092632	9.5354489141411	4.60151380522383
42	24.3993763328947	19.3752954433674	25.6831512182656	8.4097171568354	28.2756224794545	14.0719967996483	17.9855424676797	19.9025433976098	4.29691421871792	11.4764799026328	25.72353480464	23.3779367903664
43	15.6204530646808	38.7748445791132	37.0031297519874	39.3592596668306	51.1157934989188	38.9428589607304	16.6238948996399	19.1491710130667	17.9310511746329	17.0751689104507	24.4119684466176	24.0602859991647
44	10.9613538946289	22.2054115912594	10.6541498013427	28.5677314950335	31.2646574441967	33.0219666614632	10.4839866858905	20.883373164784	11.8066308362404	19.7175231261849	14.9036055740981	10.1419822495389
45	16.6186068957523	22.9319861898826	15.9974499040979	20.9827923020657	28.0734642929634	26.9160288412473	15.7259821702354	12.3489256987422	4.75114818436237	13.7942405290684	15.0746435217366	5.25943579643204
46	23.0103098418402	31.0248501573100	32.5115860548971	29.2506805793414	32.4678269251636	27.6463129646398	17.5008215524836	29.6119190487868	20.5777117772948	17.0334432294416	31.8223404715192	24.8760445791453
47	21.4146919680685	37.426068266277	35.3137885753715	28.65138439224	30.2148372385484	39.3033231333291	14.7865001710541	22.8520162102279	14.1076771158961	13.3701580414128	32.1962331403803	21.0039746132965
48	19.5902619513892	42.3220032616845	37.1556357687836	23.1061043105565	47.100354929346	50.3810314049241	14.1665842591004	26.0750288472693	11.4178204951275	16.0569916068349	27.1936950695568	33.3242286061930
49	17.6402524461448	20.9390948009050	12.8682501566715	19.3636846151163	27.0087644425412	37.086745447028	15.5553689511176	20.4399964950805	13.8403423696722	14.2866233514531	20.9450978453019	21.3205366887928
50	26.8670123313826	23.7234364513218	10.7934771659866	33.7690122602677	42.8447849405962	23.1703566638360	9.79497179439944	17.8809221968670	13.7942252340471	26.06046163488	21.3077354126610	9.85857332500387
51	20.0417162303099	40.9596150301288	19.9883816713798	41.6879019262567	37.4848416805299	18.1048708774271	20.0076653673619	19.0910116869211	17.3370843218873	19.269388364665	31.2619069846074	20.7396140574446
52	17.2060225931927	35.8160562127763	33.5581026587252	26.2817505690398	32.730033228644	34.7678342507039	6.95882171258776	22.8139372362219	17.5167391083379	16.7490434180659	27.4670381176330	20.2772904842362
53	15.0767914495356	19.3181340474661	20.4547788675426	18.5474635939199	32.6879793443833	27.797046242876	12.4851814125616	23.9535082138629	20.5474718263064	10.1366263915979	21.6410599486694	12.9328367461742
54	26.7994211062622	27.494315364694	30.203285307409	15.1610137681704	17.5074421866204	30.8374564401871	4.674532346572	20.402596877488	9.5731429132216	7.99549453051582	25.5041900626663	26.1547786514415
55	18.6614526801597	21.916862979255	10.826946727988	12.1929256776719	40.5402056415517	27.0656427864473	7.84630097726255	15.6147292700836	8.99774209763586	7.3196366948651	15.8963176822556	15.4945544636831
56	32.8023631071141	43.6099971195299	31.6724941419285	40.8548695533632	49.2803274923882	31.3225837603782	10.5420682530942	21.0553245298199	12.7025109866465	17.1399157323567	24.7787957566966	13.4277550956594
57	18.8621434859797	41.8409863814252	33.5482036918995	38.2580521653281	47.853551440316	30.6841928473016	12.5472847303943	26.4627959469934	11.0007447021579	20.8039942756776	31.3874620509058	20.7130870193030
58	25.0551421486688	29.3804795412231	26.921125878351	29.7663811001235	45.1068349611367	47.7345399133254	19.9495464379789	14.4980385568914	17.7541077312154	20.2254514457980	32.7183356578682	23.9036936842121
59	23.3836727641927	34.8395893049408	29.9241426171894	19.8069470742507	44.8845705519591	37.8364313413141	10.9414311703033	23.9824236415230	23.1854766088144	15.7998783941091	29.5887777978992	15.9435396018581
60	21.5723111596148	26.2389371509798	6.7070892759522	32.6228151442594	36.3636308183307	17.7085213752581	8.93155184953516	10.7438657270568	11.8419045162857	19.4152803014316	28.2533597808563	10.7377415343981
61	8.69580492919738	24.6641616445960	37.3987108644464	25.8874156718684	37.5345362215645	31.9520754801119	18.6109237933358	19.86844550955	12.4975291981843	18.6895008119541	19.3378382059794	24.7159082934252
62	17.2693508782161	28.9175833499107	33.1907909595559	31.2432948064796	42.0921176394478	48.8871921900814	18.8272729289950	19.1809951050625	21.0573758055641	16.4090284290217	27.8808565701393	29.9896160369595
63	23.7960233612956	33.0241709319590	23.8849179930030	20.9598616638296	22.7875810736013	30.3503438531301	12.4445070114876	24.9278555571020	14.7892624771173	19.7642233575661	25.5057619746623	21.5324290638247
64	24.5494578154986	31.0907104377879	32.8729182811944	30.478819143658	33.6642344526048	27.1950489579931	11.775432211997	18.9240173547640	14.180971094208	19.5143537078341	13.826218468547	17.8457431438990
65	14.2862438855217	17.7383162938869	23.1037694092963	14.4612411439396	29.1643993223295	3.51718837899610	9.83206896447313	12.1219478200065	8.23636813972491	8.17120789614206	18.0358161809088	10.3987250725599
66	21.9103053699303	33.5384448905234	28.4663711133336	17.5109089251067	43.557161119533	35.9519814774177	15.1338547500347	22.4475941115959	18.9861968861542	13.0319939667303	24.8753621172236	20.0980300414895
67	27.2357051078138	40.1349304372228	23.1892667068163	44.6016169985995	52.7267522554171	32.2836212639173	23.8271513813164	22.2294290209355	26.0675640558782	29.9165452607746	31.7031825697110	21.2585385553061
68	15.7486796328155	23.4239998808587	15.0321988541104	30.128445997595	45.2830149177902	27.1106166676812	21.9314957355018	15.4813686948112	16.1767352475869	16.8770166479085	24.5284554747349	23.3787420237990
69	15.7955344093507	25.6459781211931	41.0876907133768	28.2815320542195	25.0134015708433	14.5673760726776	14.1275088761363	13.5075004954469	11.8793607587908	22.3891464610148	19.7801982457107	19.4559844358667
70	23.37877192788	35.4492508642219	15.3891087935104	19.8633571589608	31.0838398069120	21.1588703385535	11.5844850331497	23.9757383454655	7.86225331247364	15.5047199921666	19.6424522245295	15.6294677643599
71	17.7281977320768	20.6453465042546	22.0318950829858	30.3086120265439	21.3391339498651	17.4716792236163	6.85088429279257	14.4283956537158	13.7589551490277	13.0477051994288	21.6058737482379	10.7243803265323
72	13.9877503468212	26.7578005313155	19.4182850501568	21.0460081161935	49.7031637713662	34.7865728876706	13.4587119645244	25.1368790244332	15.2502927747813	9.50350690057603	22.4641290355947	2.83890702423376
73	4.23914607687472	19.9291840939636	14.4811718702728	11.4325983141783	9.8449162641343	11.9207006050953	9.08497781709718	8.67486784179913	15.6102652802295	13.1602816395592	9.53431260807842	7.044455655035
74	25.4380748045166	22.8987834880224	14.9719430460273	26.5423808637677	21.9387604503399	30.8674746631172	20.1686092391825	20.0539224412880	23.0229091509392	10.4859668913157	18.4617261217957	15.6490395495892
75	25.4928907206506	10.2326135578952	20.6874282980990	20.8809872163193	42.1056700107257	16.6459288731977	21.8736778667113	22.9675319360120	17.3987642534197	20.3768784150514	20.5912345103007	10.4543078213194
76	13.4039987977839	34.6325357433433	26.4357819076172	19.7800645708427	29.6691978075908	42.5453732024792	19.1518248563821	19.0476586282436	20.7191521033173	9.6113741817514	22.4178873190020	15.0285435021238
77	31.5609016286292	27.3587381974213	32.8546146214658	27.7482505904633	40.4445804503302	25.2747768544410	20.7476191411416	15.1503950966480	8.39794788428346	17.6585778053331	25.167705650986	8.85492166921821
78	20.0967984839415	16.4957761039183	10.3968919044620	19.4567378294251	43.3508412830093	27.8331160054425	14.8558042753707	20.6522932860792	12.6414190653165	16.4657815432257	26.1045325077331	15.4732156552914
79	19.1612831511107	27.3086708542537	28.1888039704967	25.2950897304429	31.3431317726376	31.2656410386844	9.46771021926943	17.5653574937966	16.6354023489509	12.1141199146226	23.0467500268566	11.5573895591537
80	38.9173876699213	46.3245598809968	20.4609640672083	42.7980891993794	56.8737714124526	12.1623896359174	21.8268317052120	22.6281711329219	16.4706161244201	20.2739602410775	33.6258060136104	12.9002143833433
81	31.8843590086948	31.734419976627	15.2176266451491	36.132738855465	31.5729805501048	10.0132035184875	20.5245273254934	22.1975978147101	9.66570865534385	20.5152140162548	25.6098615322885	16.9099966068598
82	10.8086714618171	19.7364653577471	33.1797830992031	12.3007455835289	33.8485207229728	30.4827949543722	13.9875575554565	19.9204036450245	15.1039906588325	10.2989796919285	29.3035511160336	18.5709523891454
83	27.2612635994492	17.0154258797482	0.793768219912579	20.3575409762485	26.4523730422915	20.2230270564812	14.3561536116593	15.7045846539253	8.68818997126058	13.8012337606578	14.3422361053005	4.06197261955406
84	20.4240489096116	32.1623708259587	26.8385669673445	39.9138942190758	32.2621401687351	45.3899844922861	11.4516386760306	26.3233845523395	18.3728100929921	14.8532963622231	31.2410568185316	16.5682954344594
85	16.6825203084396	26.0059722314997	19.7601660166888	24.3557105116311	27.9325437083729	30.7826878795685	12.0412019959705	14.4017605054144	16.2705628726918	19.2852883098927	17.9466417253479	16.5382105226718
86	28.7085964739966	49.1378619310375	17.8516340572851	27.6386036204809	43.1670494804901	33.1926579393464	23.7086425589814	20.2834199824535	17.5103343507141	16.9057334897915	24.539398935881	25.0717400017833
87	34.5518195156506	36.1012587998175	20.8031972390966	36.5587866509948	51.5200677090105	30.0533055619550	26.5661615328104	20.1757383993087	13.3641203058771	22.6808798933465	30.1703861737745	16.1799090129587
88	21.1658189402849	32.8941471725627	34.2808979016952	29.4722508357355	49.3818523816837	39.0403126329759	17.5312061066601	27.0321064881854	16.9013512690377	21.0155390327122	44.3771959158033	28.7511629012585
89	17.0542308246463	23.3216619384285	12.9422025717875	22.3899773086247	27.2887284261093	14.8850498142477	13.6520990799626	15.7026896655382	15.2666792411933	10.9240966775842	19.2387186593445	14.3884489416874
90	30.8207319440922	39.2010470909523	37.9152935228009	29.9827803590783	57.9699139332821	42.0224067572037	22.3139646513254	36.5280116321883	30.5005694315479	22.8432695312303	33.0949977629033	28.1995416098645
91	19.9975838734239	14.3043538487186	18.2427952646151	13.5919389468208	20.2265715277828	1.03331299666337	12.1443095063833	15.9390462586298	13.9908010404642	4.94584161960205	5.83247123027647	11.8021818989830
92	9.53752723164637	6.16855391517363	14.4842498085656	18.9787033827715	29.5348820819893	16.9688079502090	8.6921434954963	10.5118398332596	7.43587392094842	11.4547961718726	18.2864951001805	10.6036987037964
93	30.2216603421318	37.5049449060587	26.1121638381935	28.3981180112701	39.8625484024903	32.3966074970754	21.0464557642717	32.3436929233923	19.0468236267138	18.8413707228923	37.0623926237781	29.3242944464026
94	28.8315489582211	24.201353648971	14.3600915637739	24.7090962140159	36.7906275297043	29.0349754976066	14.0376377591290	13.3358213923705	10.1749926996148	18.3190019782321	20.9471211436068	4.57312143669004
95	18.6127204742272	21.2855252780968	21.0916989695381	21.6889161909320	25.8078912781359	31.824596058908	15.2491505561239	19.1300614276370	9.9864144907523	18.1870659933137	10.7930525695724	22.5068255590340
96	9.4055822074253	14.646800268325	12.3644822301459	23.7528679972165	16.9884055635932	9.66734260229162	11.7925149542109	14.7026763051393	7.85242052384218	8.92298412797145	15.6261538951914	6.64440498930531
97	11.1403658931578	26.4488040086558	19.9804411563478	25.7057858551297	48.2402585666786	17.6612169154039	15.9434747690345	10.9008261384055	17.8272859574043	16.7271041513443	23.8424398133173	10.3813955004714
98	20.6283036582647	26.8702045943785	25.2816477472317	33.2468881724181	43.6977687247117	20.2586761995945	10.6437283172435	22.3575895738766	19.2965068332629	14.0146628336968	23.9987697931987	11.8401022022651
99	23.5997442969896	47.7875129115404	32.0647318334511	23.3103491471698	36.3281247768499	47.4668609716708	19.8485587154982	34.7232746672558	29.5446193317638	20.4851772840703	26.1765871817307	28.7491339167967
100	42.518853630533	52.8193992558517	29.4921027193773	48.8038584378028	68.0432470690948	34.4120011782492	28.1408114040868	24.9556314136088	8.64105675619493	32.3245456844805	40.090655133614	24.2569658989321
101	20.6063888938511	28.5073595652661	27.6676070933429	17.0513639914247	24.1614619108437	19.5559530657681	18.5494571171665	26.2667957366781	6.0523559169986	17.6697844703329	28.2851091872508	19.6847714598528
102	10.1414752235679	6.6965926189881	11.9050573037408	9.85941631702666	27.0592288788102	19.2797327395355	11.9544563902458	20.1033327407350	8.2718925264884	6.20941670966005	16.1557009851981	13.6737764163773
103	28.7376457994576	30.5130917009466	25.5354132455940	27.9650670703058	30.7614365676560	29.0767997716566	13.4936716164336	21.9430635870571	19.6306111194448	17.041561497989	24.8783159505943	26.869973679341
104	25.6808220295585	35.2376787356293	30.1688957528311	39.3994729270461	41.1148975554365	31.0361180645432	15.7405879950796	22.8346759407213	17.8913656642581	19.6419084060519	22.7390696472048	20.5800491126550
105	14.6932970248864	32.2315060348317	26.6339335254776	24.4776687617895	35.7554739263479	27.4186256032441	13.3581451127193	20.1846836027758	17.4455692807857	16.1271031990410	23.4788590923901	19.8115098571729
106	15.6464030371835	9.1797337222215	10.7016932454720	21.8015963117682	41.7059795355781	22.3801607390104	7.38071924059293	10.3479043823107	11.0357865496739	16.2449502671978	11.1597837113531	14.7061300405296
107	15.5059981111253	28.2276266002065	31.8058059203014	15.9884423038723	48.074188843804	37.6112998735212	16.1931074021655	22.2976695543971	18.1017237970861	18.8985245711042	20.6227445679470	13.8801775723607
108	19.5348926079648	15.8237671902812	8.45365059763806	19.8881977061010	27.5243954425584	13.0886141937308	13.5430356422194	15.4523413117905	10.3504028222659	16.0617271561493	10.0045099494846	2.39691296464043
109	14.6547731714134	17.3286689649334	11.6563905882180	22.0534070693742	8.86514753248714	1.65017587263255	15.5592066337096	4.15034887074116	5.15005195882941	11.0615450288798	8.36860926509516	10.5984580232344
110	9.51336580941014	21.701301419601	15.1505183043482	30.0867126799952	44.7833420376191	42.9888363650198	18.0709903977913	13.157432705369	9.90139696011148	9.5846410375288	11.6438999183340	7.74284286145632
111	11.7339082760770	11.6135671813537	15.5356133027366	15.6924577566026	26.5072545405128	32.3529595266884	12.7280293349033	18.1143852831578	12.3540200347623	18.1590278740974	14.0630395586422	10.3422740760107
112	12.0060232341051	32.2264367693289	24.7548654915768	14.9674705296724	37.4362953141295	42.9140061428597	18.5020056941428	22.3068634891823	10.7728201220494	16.0090382898662	26.9398950528151	25.3402252177617
113	29.4102315737395	41.3892320164158	26.8787837793523	19.5524290189431	37.1585320853738	41.4282855872910	20.0368544097055	25.4590605384728	27.5229099993708	18.8853029281105	23.8684736788441	30.8740303970782
114	14.3272115089279	10.3453306999635	6.13941317197491	24.6375375650752	11.5430061542339	6.30295366538992	10.1369183548380	17.1377858441275	10.8068375664776	12.1632314629484	20.6430648967493	7.24672110421181
115	16.5077278301784	25.698484498265	28.9995973783033	26.5547689260349	54.0148021462616	33.0050131780876	18.8341524970641	20.3070123499101	16.3878542012138	20.5947189815389	27.4340172281616	21.5458477003461
116	22.7275982287484	25.0312663137270	35.839722333818	36.5834028876606	35.4695903593653	29.3075886659675	15.8058238385064	20.9218133946971	16.1131617097482	16.4164527515543	17.1238611230611	18.2464651259906
117	9.1420076656654	17.8619335008056	18.3070968939007	24.5662610318883	35.3791342813811	20.2698110956377	13.6590487238139	22.0338122789281	16.6844350770905	17.4755088731175	17.1973802850430	18.588299866807
118	25.6211517906278	39.6018781554417	29.5750712174801	41.3500963664953	44.8940199568734	46.4772804327005	22.8034358579041	26.7037745566639	21.4835719500635	24.2609253409107	27.2063594377835	32.0873192455076
119	14.1032798843595	14.2171870503496	11.0615698491807	12.7518985932411	32.0415541367927	5.58954972915452	7.00412575859071	4.64100480884115	5.84882061478212	10.8584072226503	21.8128819867728	0
120	22.6090772371498	38.1062711987229	28.5644954403624	31.4896369651548	36.8992998251398	32.5377270079754	12.2538639748733	14.8039783316664	10.1280994035043	16.8748483242709	16.8742373366876	23.8866762339785
121	12.1952344840833	12.2622306112806	27.6723497872198	23.9563842604388	24.1670720808843	17.2571046282048	6.18318102863006	16.3952536240931	7.30179385582935	14.8924648881644	22.6352440229543	15.5195993335893
122	29.5119648457297	46.5631282694895	43.8828950200909	44.5843605637818	51.5117495358734	38.5563785107601	21.7899969006875	32.8239671572987	34.4784022008582	14.2114539209816	25.8565872799004	31.1107363224323
123	16.9521929131131	33.1529083281634	16.8664224504084	27.8654266147170	21.8900701572614	32.5024640709818	11.7211455957058	19.2884260119609	6.25214991113096	22.7572424714484	21.6871349617740	15.9175602306713
124	6.51543768213905	6.40758142652008	5.76829550044553	5.97719098668343	19.6505404548408	17.7986896392366	8.2739644270086	9.35239535905198	7.85706015700674	6.73519689540103	8.87770614769359	3.34668772091034
125	19.9048336244241	22.1335605963479	12.6738181360453	10.2768662191939	9.56312109290518	17.7546309431281	9.88281339337634	13.8361142632103	0.92835420231159	12.3406268927515	8.26041195698962	18.4881961187542
126	17.0178310809097	26.4758928848476	27.7033967069128	39.1166914200124	41.7509833544031	21.9533413886575	11.022905621763	18.0319459419213	16.5944737623186	17.5266062475419	25.3334513209778	23.0091578075516
127	14.9971700325145	26.0013518146030	22.3934185232875	22.6188663966029	22.0283718839101	8.77457120445786	8.68727507354582	19.1910004874916	15.3528983290181	7.24410932504724	11.2615896731502	24.8037835526868
128	9.17887975695987	12.7846134451268	12.0573476772163	26.7250890218166	20.4204006872973	29.4672722668187	14.9985926134213	16.6342685543532	17.4559126422686	18.1787519040734	25.8347257039058	17.2624813027142
129	21.6868213632153	26.0344493914844	14.3787760879043	24.5853482882774	39.1274005842431	30.0072803019442	11.7617325798573	22.5585183934411	11.943533894925	14.8572083814511	16.7725846536586	21.6588443602288
130	24.0122294965621	24.0851823974676	8.70261467040668	27.29449123969	37.9796459063910	22.3846150331641	13.0556723147138	17.3601876293964	23.0323856544586	7.66136727350754	30.7121481940616	21.9694331261121
131	18.1833036380295	32.4221198283565	28.5241507676125	39.8608473011289	52.5911381164231	43.7589139469078	17.8594107575979	28.9213879089966	24.0927364122406	16.9172327884211	22.6282856728934	30.7699699396663
132	11.1448146853933	25.2615222445102	17.6035710972468	19.6197087082114	35.8039399731667	43.003249637799	6.39092220493268	13.2034544905356	17.8571009182397	13.6504256178692	30.1399799304406	9.42262946190325
133	17.8511282592318	35.8145187239069	18.8767073241008	27.7655261910477	32.6300407692886	32.9139999280591	10.3741087876140	29.5973180593758	19.4412923329096	10.5075222427791	24.3132733672875	26.753850585139
134	22.8835764046064	23.1974062027988	24.553883428626	31.4018884778000	35.3658974623252	19.6436065732737	15.1145549095646	15.0265302923327	15.5639534751605	7.86814030412554	12.6734301461590	20.2487583117694
135	15.1448936537241	27.7103324167531	4.16005128201991	13.9753171128593	21.1579060376293	44.8381835276315	10.2717194554272	10.2079423346931	15.8137311608322	10.2169264031012	23.5999839438774	11.6078880160285
136	25.9084364546734	37.9113321730858	27.0213952415956	26.7569948880386	34.8271833391782	43.4995984330861	17.9772579740512	19.7376747309356	19.2603678415916	21.6337481326153	28.7772944633923	28.2317725878009
137	27.1193670688832	33.795003510256	13.9037666808165	37.2853542053476	46.6933364990606	17.4964268565325	18.6689700294921	16.8579392980214	12.6072248075958	20.7583683192177	10.4944216735570	16.0650883013864
138	12.7565235474891	9.41936374173984	18.5240479468071	5.2705106374503	29.451860757259	26.5104445710039	5.28905999188613	11.6971577694490	7.6571186355173	11.3013833981788	19.2892333561262	6.29308759000778
139	26.1249653015861	23.4748637222435	22.5461995091301	28.7337738146357	44.1236041236136	35.9644697909876	20.7667133153475	25.0868945874198	20.1805105870975	21.9547123622197	17.6367187162581	18.2293121755793
140	20.989825658662	39.0814482506233	30.0529973345894	25.1250229723680	40.3169592480810	23.9761456492452	16.9309440313768	24.7849036834682	24.4806317676061	19.7996758304719	28.6941192132891	17.6278250572465
141	21.0668191325080	38.7925504457268	45.9337953349667	35.9042710280144	48.5626354155029	31.9355971194270	18.9915015403321	25.0341329303899	14.4180066952206	19.6008539224423	25.770967857469	31.5438182376895
142	25.4472783061725	27.488540179018	27.5582348675795	33.024093524097	35.329939475864	25.013091603638	12.6448487461002	14.2828922901290	22.7765114820564	12.2689825788706	22.4346055357322	18.3669354798648
143	17.9894605357286	16.2989442823187	14.9670471227742	36.7254188342758	33.8346754507614	21.8963416310658	7.13525613979358	14.5928252351790	16.3506911776394	5.86067243881762	16.5971194697194	11.8300929417865
144	17.3578323085312	37.9326050805975	25.3137754889299	19.5616356755619	27.4970478912590	21.5353407362805	13.6348893324619	16.6912752488165	16.6152432433544	12.071562215304	13.6444049005415	10.3479320966048
145	26.9817949726739	29.8039793250070	14.9057556793578	33.2576953220906	34.5132430045263	15.2365048911143	16.8271095495523	26.1904729255033	10.0472891642234	14.7144058720849	8.59971916515833	5.09928950518091
146	14.2705150621118	22.4431092985440	19.8285205123991	22.7700618325707	18.8027084969998	10.8801328005204	14.2548588938997	13.1226645106326	8.23498483214258	20.0570898770833	8.3098141710936	6.86909265099194
147	26.0760214686763	41.1440019418702	39.002716048119	45.9884601430651	43.0427968766481	24.9101441311227	17.401568661761	25.1001292356219	17.5607083860455	23.6328563034936	27.0139460657603	21.2313263331417
148	11.2080414069876	15.3251156487663	26.2673293139251	24.2173255981943	21.4466420765395	4.64038520421228	17.9797548651623	9.72093739144679	11.6582041653446	15.4090967883117	16.6500954739458	17.5780659035941
149	19.5882319793545	31.7836497893128	21.8994294604202	27.4029981099201	26.9456199581650	49.5047884607228	12.5000322716984	19.5019350070719	18.6493781651897	16.9209572646545	16.2339803666818	13.9337940628253
150	26.7500591652077	42.9661290592123	30.8779395256863	28.0311925439759	55.8794561393334	42.1044987483221	14.5442273967913	31.8245559803162	21.584632824343	19.8872781668877	22.2124047780971	22.5138095917781
151	17.1193538146531	33.9258978650537	30.8206324776378	22.3327921455792	51.6352993117629	31.9109477212570	12.5553474251780	21.6962928201026	14.3425817361069	14.1553238658066	23.6507089863669	21.4311539079237
152	9.16765356847032	33.8538362998471	35.6945994597317	26.6689090263169	53.0372648104277	52.45995431334	8.71887991863939	31.7229218915105	20.9747245961756	12.7784384616283	25.9523166587842	31.2326814968297
153	19.2860607978366	33.804861547456	19.849736167272	19.6758412201226	37.8434503135997	33.8097068735703	12.1618134279003	20.2099825036833	16.902584069241	19.669685465811	24.298736012438	20.4309230218722
154	29.3354839703218	38.5383455382041	23.8805566156512	43.9380020448067	44.1019839083234	25.7761836457351	22.6048166104994	23.7394868012325	13.6052182206496	28.7314773270086	29.4095273306784	25.7386393840737
155	19.6433572672455	17.6619287136788	22.3060633467411	15.3310998691536	36.3488912860021	22.0470373633817	10.4557549286512	25.6839039581851	10.1355581847977	10.1513940459525	23.8064322784640	5.45462865064241
156	22.17752946658	23.9492402119605	18.2813090374413	29.2123656911071	36.6293943262031	4.90559431846081	16.350449932931	17.4419058488061	16.3344668512111	10.9656931509372	13.2436010922871	17.4945438380261
157	23.0954165296172	23.5023556931463	24.0549150359507	8.50915366262266	36.2169646702636	20.1419804048618	12.1999450071274	15.9919016808963	21.0735831682015	5.1614086114776	16.4671175830997	22.3994242291128
158	20.3810053003191	24.0731764571158	28.5950290968688	10.0628410049047	28.1946048657104	23.2135909460809	13.9325218547418	15.9795686181544	12.5614169643461	6.89096504745554	17.1369383311000	10.9306713289073
159	8.67708603313335	0	2.55321255637191	14.4194396664842	10.9069253519537	8.87565328185885	3.2450257009299	2.28870528442326	1.87960528112494	7.61224491983952	0	2.19545807272502
160	20.5012969245581	34.3480891524893	20.7000529320219	19.0290434885179	36.9695708689994	11.4271051345797	17.5125314571361	11.8525990145669	1.95079648893865	17.2736251484748	29.3482989574767	16.1351683073877
161	18.7988927570989	16.6417645813978	30.4494444641758	27.1392410877977	34.4281127182472	21.6277984819763	10.6441138250211	14.9475521076761	20.0176403256185	12.3255221388454	12.0872704938943	15.4209005281531
162	18.4553600713799	40.6485997756567	7.21854894459157	35.9012266745128	52.5022432072602	32.2301252923686	15.8388769343118	23.2935068554907	18.7483711903106	21.5131070939623	20.3343822625563	19.4560205021078
163	19.3328186465026	40.4583695165011	23.8069530796518	29.7697504241597	49.3449280438516	29.9419845250514	17.5562396386345	24.0693552761651	19.5844370209058	17.88466080286	36.8221307450703	29.0348724720355
164	24.6260917135827	27.3637153658723	9.34973465939103	19.9554533652646	23.0332927586642	37.6499373458987	9.0040910424985	18.4747111509262	14.729044863271	21.9795108853410	26.2672300182264	18.5530006774323
165	9.47973431402557	14.4065406459475	16.3684202976393	13.2655042348562	23.0147711398182	25.3227351606015	4.70507188421873	19.578590318176	11.4646390427155	9.64763609790464	11.4543991336856	10.3722856085710
166	19.1482310720035	23.6430020354374	28.7687093944306	24.5831551978918	40.2440116905697	33.2928369329926	15.2352141415107	18.1493207749875	21.1763145976297	7.4066084972687	16.9193721843108	14.3197193358381
167	28.2371352182982	38.7731180844923	18.2899831521160	31.3956899241334	35.3986911066371	25.340917929152	13.4681733772310	20.7729786858714	15.6580199085449	17.1946205402913	14.6723110594308	26.8954688646408
168	18.1302524841202	21.5017139495783	22.4433565259798	21.4867853705301	22.3222510930363	15.0983476327253	13.2524262892797	13.0750106002607	13.0579099653884	14.9713402129446	16.0852544629119	18.4093111550741
169	14.5947703780671	20.7694016461306	29.3080714973477	20.9475453427343	28.2748083900518	15.6648094066117	15.2708998986132	18.0020644071340	6.53312133371938	9.13039220130906	23.3286764344995	12.3807471362986
170	26.6765417268806	48.6660630539922	14.9280960503572	16.9516285171022	44.5816797008717	35.233832146052	13.2017370785457	26.1739559993617	22.6646782969848	30.9962893184098	22.5957018338844	22.1631121790498
171	9.02293159195631	27.1105300038456	23.1966187352191	14.9377025882049	19.6309573446945	25.7435259508944	7.70123111938497	13.8847742517749	9.93314619361603	10.3789047561585	24.2326389170668	5.16305196361017
172	25.3075003151473	37.4499021710289	32.9458137571884	34.4955299046761	44.5434998626985	24.1171521015106	23.5178542825451	19.5591578783886	18.6861340061364	23.6500523700617	25.1907421543315	27.6652537032068
173	20.9222283323666	37.8614517570253	25.9083557056504	26.6296979481692	27.2877152125307	35.1040492717303	14.0573222755222	16.1840689636450	15.6900420124094	15.4357842160201	24.7109244379711	18.4534055279230
174	27.7176474559031	34.2415252526781	17.9004267047337	37.3594968882292	36.7145563830985	45.007488608321	16.3846552904508	26.7219523704872	24.9891438550488	19.9136030416008	33.9084161224869	27.2746549735199
175	20.014635975485	52.7891299905602	36.4733670820401	33.3208968638458	59.3594435956185	48.1878573004049	16.6670062372529	27.4422680669339	35.2965848501687	26.0175774795424	28.8091607952068	26.1783284303948
176	15.1561067147208	7.65024246788956	8.0306468290005	16.1440974645678	20.4190293323569	5.91245846898444	8.78536243334747	1.96394172088152	7.78345529547882	15.3608081750099	8.93498956574522	0
177	14.2349878327777	30.3430354946478	20.4844571745327	28.211565282616	32.6731445333269	26.0316392589900	16.0680569712075	15.4632693467526	13.4811869796250	10.1949113655189	22.6200630488119	11.8832380297578
178	12.2614018068990	5.61297200419053	12.100191644262	9.82759476234195	21.0831870429495	13.0370151849293	10.1917098406830	15.0802291943423	8.45858620146276	5.35382447435933	17.2551668880652	1.70133047339056
179	17.3253968895780	24.6279060774231	22.0001692740325	32.2826737668179	44.249740007273	20.6231365436083	19.7214386618444	23.8181306886904	12.424755986293	11.7770611331117	16.6303441190325	4.77216810877147
180	16.4030108273124	11.8857002236865	3.46045177261263	15.9566030999874	21.1159290092598	18.9929765183422	9.40297369987722	10.6256575019328	8.37686975851332	13.396280656393	11.6818470533134	11.1242634255761
181	13.6617772926513	23.9687917226479	14.7428689859763	35.7766123021178	31.8346386314727	31.0932691948386	17.7902930566056	16.8300169610864	12.0486228743456	18.8061229089490	16.5537451406301	5.8244734149046
182	26.5672568563921	23.0992495740958	21.8448620807301	26.5006743780605	39.135285810082	29.1953836982119	11.7253320890810	17.5158079498764	23.9122777635956	12.8427616742973	16.3709810282246	18.2934745826049
183	19.6874197359614	17.432657487084	10.2171094599322	29.6847525812342	25.863923735348	9.70936765890644	24.5682077914207	21.2011769685708	7.2673541439604	8.37942646732632	20.3196219558054	7.42349732460858
184	28.3840645301426	40.8608995197012	28.8658143839316	27.8047372060968	49.796615970465	42.4753777777156	18.1378979559225	29.3248480130469	18.0745162902529	17.0546532014206	23.6904366737975	21.9979920237179
185	24.0039047451900	37.2388543396041	30.7306340507217	18.4171924816915	38.8502994807071	21.5591180190878	13.8395913315688	24.9101390129716	15.8805981911891	18.3163977821420	20.3216833406552	15.362486679043
186	6.03041591897958	3.33800740431992	17.7881517033201	13.3458437759946	18.1595549561779	13.9752072164779	6.9206594866503	3.78715183606891	8.05699509489752	9.9961411655259	4.06231938640949	9.23822533982723
187	22.9498481748758	27.0467943931952	14.2903585701560	20.8873902618685	35.3678256652265	36.9589084549874	16.5168797372309	18.1063141248136	20.8052087389208	9.60811195215819	18.7549137600372	18.6544572607578
188	11.3871512255200	6.42652032978988	11.4412432597234	22.9693462994757	21.1687810508196	31.4480112114296	8.71264002299398	17.3067047133753	9.24601692285692	7.3331021308972	10.6583619280433	12.9614345422961
189	9.01827501900118	22.1930374678473	37.2528660818278	33.6793741809259	33.1992739128272	46.1274270368951	7.00035007489622	17.3587182663336	8.51860253030119	16.2671856450967	18.3572111205390	12.7362224526131
190	7.65170624132452	21.3778816965933	16.130090524748	21.233625798045	34.7220460741976	31.9683391853739	6.21118516825112	3.07495791615316	11.6336467844446	5.70396395602632	19.8986129432857	12.1011625223681
191	28.6070875761009	41.6532040467292	35.0828550474838	42.5164803200767	54.6773468357721	55.9711663978823	16.6533747793546	25.4488060867415	29.1661089105926	21.5898551022537	30.0960057587370	26.8858279100266
192	9.42195249369471	12.7273416638664	14.6885273721649	13.1408587226548	9.45272353590261	19.2011213963444	10.9367489470957	17.7920487777484	11.5219319454660	14.2099676747789	18.6679913291561	3.17891354881792
193	19.8753955992608	29.1190856240337	15.7734286407454	41.680573013499	41.7222445764858	24.1517413829035	11.8504730215408	18.5934547197250	11.7372229882643	10.8242437639216	22.1989207021444	10.9091851212622
194	11.9583745283822	26.9962668164945	15.8308830322330	25.6725248545131	32.5619890020431	26.9207877110465	18.4032518460473	17.5586823424769	10.0578558807268	14.8185899282793	13.7250743864248	10.1241609343909
195	19.0903875918040	22.4575119638322	12.4962297881436	23.1136518952232	39.1573095634514	17.8044259501852	12.4422161975533	14.0228024227921	8.31095313447526	15.7504724664506	10.7173285141624	14.8012821615987
196	18.2714449779925	31.6651494251422	38.7206714088201	24.8871906036497	25.8717583489387	30.4335135651138	18.8896307964752	19.3200731357011	25.0519872767521	15.2775418167007	23.3427809157767	19.1462482991795
197	13.3748005314820	22.5079409915839	14.8891575717397	31.8970163613173	17.6217334234255	7.112605412258	7.90893858398787	11.8120940110889	9.9092159140124	4.9702551778169	16.6876905913973	12.2908394244901
198	30.0893567950509	42.4643459035007	26.5407703206932	38.3087545975612	58.6069141841909	43.4031005212143	22.4273004002168	20.7669441848511	24.0005383661206	23.9474204056209	35.9559876128724	23.7691796913862
199	18.1549249262234	22.3827835041432	25.0481526639283	9.30917474466244	33.1606477643127	34.5516053189695	8.00793336134439	17.8398079792862	18.9970888533539	19.8952582990858	20.5102075567444	24.7377498037437
200	10.3037388001067	23.9699635657025	29.4500804373631	28.8855221686449	36.3268400878667	28.0479046195281	13.3063103637501	21.8599423438835	16.0331389896021	19.0009724131015	20.5206015748076	8.05803709104523
