# Supplementary material for: Simulated data from a genotype-to-phenotype crop growth model for pepper
Source: Data Brief. 2021 May 11;36:107119. doi: 10.1016/j.dib.2021.107119 (PMC8165395; doi:10.1016/j.dib.2021.107119)
Supplement: Supplementary file 1 [file mmc1.zip › Full 100 GxE datasets/100 -- h2 = 0.5/221929844 200 0.64 0.48 0.64 0.95 0.8 11 GxEyield.csv]

	NL1-15	NL1-20	NL1-25	NL5-15	NL5-20	NL5-25	SP1-15	SP1-20	SP1-25	SP5-15	SP5-20	SP5-25
1	28.2365959897883	52.002772162657	27.7644116321923	44.6355507142148	57.0596404986381	54.5506899924001	24.2979689789026	29.1835213606553	32.6172126965293	20.1571936591701	37.768306212665	25.5353737343642
2	22.1391932383312	30.5908995501405	19.0669353813318	29.9795791681539	25.4601180112704	37.9241960417651	11.7905850119092	25.6797450677322	12.1010401204568	11.5283085014011	33.362884596833	17.1746134899156
3	20.4326853678537	22.7543238229043	2.99364764554916	33.0772329498147	18.4642564966674	13.5423225842489	11.1254290664129	15.0257917738742	6.70089767857365	11.4193286471572	20.0612330319625	8.80271818336257
4	29.6776260542726	37.373639847347	29.7422089247903	35.2775702117873	39.0708955132543	48.1619640175762	17.2156679723994	22.7587573802000	15.3486004283594	20.0266893540739	26.5093994554546	18.939675148916
5	29.5370207163472	36.4173003827224	25.9216640938270	38.945065399404	59.8233738288321	23.0601149364545	19.8549509077553	26.2918571121578	11.5706252074118	20.6177036108799	28.5817434135618	22.4279495132691
6	18.3174912407111	18.3276929573821	9.26424918148596	26.369292165397	37.7523912724875	24.1031398505663	16.478725609548	17.2063758269643	8.45353905628354	13.2812377056603	18.267572472394	19.3105766141149
7	12.8893958880122	22.0338270861139	13.3071471011409	15.9202811416408	23.4209657276811	27.9340565864391	4.19133778134268	13.5130673151659	10.224147221847	9.49928637117207	15.4569787168313	10.3898476133981
8	30.2713807445882	29.7078628998457	23.4623834819157	28.8577905925819	41.8200757372319	39.2228134514792	19.0318995581521	21.3821141215233	15.2496481616786	13.9410298581822	20.7291771379002	18.9646505545826
9	20.5698089166255	25.3217646052534	21.7127001571153	20.6754798806593	43.9320563616026	18.7438637440799	13.8148156531902	14.2533391101740	9.29595425707722	11.5821482445757	13.3178184063059	17.9337528761004
10	17.7052231343026	10.0197018146968	5.43532357749262	19.034033326996	18.3346871679675	18.2458228383961	9.46684284618837	10.2235441128317	5.95664900102402	3.31112966571763	8.43387922761765	12.1828568875636
11	29.6959488950580	35.6670356644221	29.0818664019057	34.0207099722248	44.8472083657962	38.4263185132794	14.7749270009000	21.9093829114293	23.6049038040371	19.3297330274504	24.6454556155165	20.6684401332792
12	19.8601752484130	23.9770959164582	18.7155395646908	24.6442471218058	34.7187206256043	20.0113515540779	14.2876564941534	17.6672351673558	8.81523663250429	8.01387763120015	26.6355715429294	24.9492247119673
13	29.5965220803687	33.1963120836615	25.5589782111673	32.0143723185052	40.8212116421251	43.5780042284727	12.9935268539993	21.8869510390477	11.3489701239431	17.7059016234147	17.9153398062394	16.617597614687
14	17.8769336841814	33.1108330530660	23.8331685115555	25.2009082478158	36.9469840628944	26.6662196942109	11.4370664186505	14.7376420230626	19.7058923927349	15.8969074637359	16.4440992166306	19.1253042889305
15	21.4321047271927	19.7050386919113	17.8290739664094	31.9847593704847	33.8726111999623	28.7919818225131	7.09198205926592	21.3447172380636	4.67955855917274	19.8612344319900	13.5275627468242	18.7686561885117
16	15.2540641884304	27.3818161189479	18.0549229477410	26.1935999388058	39.7576037360905	19.2577606288237	10.9872973463546	18.3230156676182	13.0969109545554	15.1679431305076	18.0920201996499	18.8039241139509
17	18.1941574046789	20.1608724223323	11.2124813914205	22.7615258561793	26.8473628000735	23.5551535837596	21.0844900272886	13.2995738179931	17.3121803368589	13.6251038133821	25.2340326445462	7.88381459588963
18	18.5732935374360	13.8996470092208	24.6069672208288	21.6768262923034	24.3352677252938	36.0904290247119	11.4233340034321	11.2124588899631	11.5790084126328	16.7686087914407	16.9468068373852	18.2805830978911
19	11.3143536432334	4.79215295465444	17.6577400617861	25.2687154842452	19.5358886565757	23.4877050194751	1.78490681962065	9.29430778157577	9.291678909796	13.0631019741059	16.9816539025445	12.82455543074
20	22.8918655498016	23.0592052364241	25.5413230758727	36.361648478723	27.8466434815158	23.3135936570815	14.7342206278759	28.5561755649686	18.2505470114256	13.6126271973930	24.6391360962120	19.3573638883300
21	26.1520705409321	22.5465291936687	23.8767191583701	20.7666305395965	28.0945707380491	26.4519039692971	16.1054552719554	13.9661128081267	10.2941675732053	16.9933037508766	18.8400914039454	9.3198363134455
22	25.6295912029351	24.9876910821327	24.6419564762009	41.4394699727092	32.5623178515286	25.7130620299089	15.8666070717069	17.6850181750721	18.1204518238086	20.1064557283972	24.4805220381765	25.9689217845765
23	19.7811007486488	26.8527440673667	25.4674399380569	34.3420927583318	31.7476999167572	23.8798265491531	13.0987284266760	17.8914463632509	18.0268994382449	15.2504147688614	24.6654321377671	24.4338901414211
24	18.4847792880722	43.9174438231172	25.0459910096405	27.3701551891540	33.5958881616964	27.5738248557187	16.2304022519822	17.2517664416799	23.0019075276851	22.4327351189722	19.6829298895387	17.302392831389
25	33.7368679056507	50.9619756821431	41.1808492553707	31.1416809854183	47.07432194474	47.3860636322873	17.1952575223175	27.1983922222987	25.7415865111653	26.8685801369400	32.5976813172394	26.1041639862911
26	33.6725021649925	36.5427907475662	25.2224803062838	30.8978941426948	27.3889452651955	37.5675966788832	17.5440093579243	29.9791539693609	17.9590206800561	18.6419426881213	31.0828148533104	26.6985635884356
27	20.5647957928392	23.1819196045549	17.2864352649169	27.0746486310683	31.2738756351179	24.2005262986664	10.1968462503261	18.1557204789381	21.9138914384624	19.2341466770104	25.0732637552451	16.3196027595698
28	21.8631890429857	35.9286830984389	21.4105413886163	37.9623901170166	48.5869841537218	18.5116909976690	15.0328116542511	23.5384155434960	18.2813138148669	17.0552691138653	17.6622868102360	13.9375871891939
29	9.39771467809577	13.5476728947884	17.5560423398547	25.0249693105757	14.2653275785367	23.011236193749	11.9130814091763	16.3080859445688	13.7186989341949	14.3142083672350	22.6141738361310	17.4987968584510
30	17.788199780169	15.3724147093631	15.0425510390169	23.4518316851289	16.1484434100249	15.8944522598882	9.48133162505495	9.85191516020124	0	12.7536753353402	19.1664824446694	8.08768242907297
31	11.3341579609799	4.73727192326673	11.0539540701639	24.2197431361795	22.9739334736123	18.4652622567737	10.730999007382	17.4328718301093	14.3733459208033	14.1464803324122	16.5109486096900	18.1897402224563
32	23.9785764383697	33.9965061179968	24.8298138129432	30.2620948396589	26.4512022108153	20.6121437984313	12.6192972063533	14.6777903331216	12.8175710214669	17.8802727384042	20.9142171518284	24.7030403455743
33	24.0391282554199	18.6663676767619	16.6552923244200	27.6732172273616	39.5986223900696	33.1370920036504	14.9748131650964	18.6249532622114	14.3827957933045	11.3367332861875	22.7871386579050	25.6061711902276
34	24.1602201915203	23.580894908132	19.9145114842995	24.8194425985246	30.1124416509852	37.3596561061624	17.6283828362305	13.2033636830245	14.2003847279047	10.6723513652626	24.0649883255888	17.7631855753840
35	8.48854552965565	22.3623332870112	16.8954016378189	12.3370219418003	34.6461561212039	34.3395483555047	6.77479835020314	14.8209443973337	23.5766007567110	1.83147810040914	11.9670704710296	25.606458799732
36	22.8399919584154	20.0987547071188	12.2160687991215	20.4147457483095	23.0959230248898	19.5837483866213	12.8468158577269	10.4734111022406	12.6290636283392	16.9719574041376	10.4464836310760	3.78701670773582
37	19.6564900129462	38.197720215556	29.5012602968659	22.3699122927557	37.2619609069978	20.3164021912231	18.5234176282726	11.7688242261691	11.0923453763234	19.8538683437249	17.2433131982386	10.2493290258542
38	32.3430905471971	41.4343273793399	24.5758816271667	39.9735795339868	48.6053223656959	34.687164390035	23.5827922924983	22.1993433930589	32.7051254264794	19.2345054831167	17.8393966352955	15.335462716396
39	26.3724529622979	36.6003213553319	9.0819779014168	39.2733503246231	42.4625966625883	19.1784925616585	13.9028719837089	26.4220565226517	6.32410073934754	18.7188946060367	27.8441927434024	8.3194398338284
40	22.8525133669638	10.6495778621050	17.3965222887553	21.3318400837547	27.2956901559868	9.41787630621792	14.3170920645707	21.8828507704265	7.18807843026132	14.8992902169799	17.7187513651293	14.3544431647677
41	28.2050666162316	34.9213207235053	10.4119039943343	36.9939970232880	38.2055181369253	27.4026175789904	12.9267947844170	16.2567745045787	17.7102632158121	26.4570393708625	28.9034926065204	9.17678827319299
42	13.7563951869434	24.1710934855691	22.4655836042825	9.81102566015968	33.7397369220625	31.5946205814937	10.7817868946333	16.9004851439885	18.8196378441916	19.7489849876801	14.7586366616136	26.5057712541174
43	27.7888365063571	36.2066789824798	5.76250259566745	40.8341097803627	40.0634875399873	38.642729903107	16.5988162690765	19.3456153933564	15.8745296845609	16.5233785134054	28.791255416471	20.5217743985263
44	32.6030624538845	40.7067634735849	22.4534062464596	35.2126913074506	46.0397227728355	30.2044005822339	14.8300948392759	22.7815937749917	20.8397924176956	22.1512000595373	24.6707833748498	19.0382980016349
45	31.9967042145487	44.0007645738749	36.7388784300733	31.3979490436665	52.3744025533986	45.4220354246735	19.4748372855464	29.0201810507021	26.1878114946411	27.5857977579466	31.9298831911044	33.7218042332159
46	21.9425899494285	17.4218440040519	23.3690715404491	20.192294285459	38.5671331415822	26.9747039751447	11.566612831143	17.4424950475321	10.0307679618377	12.2478932467073	21.2292688310409	24.0545136831668
47	9.4494976972518	9.01904788094376	22.083285340639	19.2994028723762	15.6665238212124	26.3805652853159	8.08180956846728	5.28272839860159	8.11415424433406	9.27923179295893	14.7813484359885	25.7187741196554
48	16.3355390294416	35.3049524150476	24.3251932316971	30.0127737619942	47.1413878376333	44.5099034237744	11.0704327710498	20.0106982225403	18.6030915235585	12.5432066100726	24.7156163837754	26.8480798242831
49	19.3174113575701	21.6687143065864	20.0670630881025	15.0088716693035	22.5800233032755	15.4192982283209	15.1407867179447	6.87206994272578	7.08559386510416	11.8885964773659	14.4490641791352	8.61250314321124
50	16.3089199822327	28.0641689895822	16.9695531719227	15.4499668242867	35.1440773115339	24.3933897943445	8.80240156093771	17.7816935518691	12.0350035553639	13.3720598690961	22.2245646851143	10.4558833107290
51	25.8783003641378	35.3474481595232	21.9410005581699	20.2321919372220	31.0491066914394	32.7483785562795	17.7858906483820	21.0571642109584	16.5202841549094	19.4235306705079	18.4973683465072	8.11599473646026
52	28.0664685543959	28.5817236316195	28.0225763406585	24.3865711364296	47.1637109786272	29.223777760317	11.0587379592994	15.5442212250392	14.819407999167	13.6668621388802	22.0679802554688	30.8431106559830
53	22.6607530480724	39.1041427130277	30.1696552429308	28.1218846485286	34.802935524509	25.103403571134	21.5158235456772	25.714612833482	18.7425680467238	20.5229734412125	21.3155637517868	18.7628910953930
54	8.00797294776138	11.1581862051390	18.7014476630953	16.5945746662957	35.6781452744017	20.837005416527	11.9070508111159	13.4493093861976	13.3816394990931	15.0995801879324	25.0041595815086	14.1939148109062
55	8.65869177380565	18.3127290546638	10.9418945052399	25.4121798567825	28.6758082448902	16.9770782902184	14.3138845672612	21.1000296262715	12.1894385998867	16.2777295464162	21.6384177193660	19.5057497815508
56	5.26061150969528	10.6822036640600	14.7542035956249	1.25887288974773	25.1605712919059	16.2766764888591	11.0669935272278	13.4760495963670	5.15751056521512	9.03262626785508	8.72830063306198	8.31693711841813
57	13.5105366134684	13.1199170688288	26.2924389737171	10.3684681005405	22.3522632454588	22.4547311949205	12.1103660585628	13.6820870431931	10.6458012517155	14.9438482866505	22.0567277865069	19.3112310562464
58	26.32938701618	23.061219475304	27.1585921449282	22.8889146951086	44.5953774056981	54.9240299332716	13.8744725495779	25.0650962020697	21.8578077266426	10.0715174892369	18.6606812517057	28.9432385620116
59	10.7753250272802	18.6493336140691	5.29412311142859	21.0686118342817	23.2907237845856	26.0861499821026	13.3847958390998	11.6127886025847	14.7640232051765	9.33273815636254	29.079398755939	12.4534259677684
60	25.4217327788330	29.88167572945	24.9232364903614	16.7587387062649	29.450717967379	38.8528190288036	14.5606213699180	13.7317320479894	27.3913631416851	14.3355180286721	19.367473352764	15.5065183663867
61	15.2170445650975	21.7856757021804	10.5002012517337	27.7767198224851	31.2660629271770	32.1813759335382	15.4182248668918	17.3503119802456	20.1608611015834	18.8838055891398	27.5001194852495	16.0347034148088
62	25.7350346442557	27.2840230496879	14.1813761370987	22.6622931547677	42.9164176269687	23.1515820639706	6.1422723317064	14.9327236849354	19.3621501170635	13.9456334030172	27.4742972390336	9.73295878831262
63	20.7984227565281	24.2101664396071	27.1153308497260	32.346143964352	25.7324770678883	35.7090083287294	11.8169691807290	26.4324947503398	13.4304287527588	15.8107295420479	24.5122660963603	24.6402127414959
64	24.2903449066177	32.373527343656	25.4149140357776	33.3091825242566	23.6789117850882	25.3099173134323	21.6593135953697	24.9311175037102	17.6712890721691	17.5834502235166	27.6017927301217	16.9919666195565
65	26.6866363233932	40.4171067713214	34.8938771897217	43.075433108598	50.7916189980635	42.65655955102	17.4664722492802	22.8249398795678	18.6908120878575	24.8485318777228	23.8445241762735	24.5234641922819
66	17.9898971115663	26.1051692690372	10.8537741498991	25.2828714224431	29.9552595543951	36.6102083642247	10.8560856981191	17.2239932714848	19.1581541086843	14.3100316417004	17.9439825054003	18.1260885418413
67	26.8668374171573	23.4859393708806	33.004399267925	40.1333182807608	39.0982955040292	33.0540186075683	17.1395491290903	23.4780892948727	13.9202887542036	21.0641197475107	25.7338508005552	15.5236743408552
68	20.0399653997524	29.5639608821055	33.3725608416540	28.6152764464135	23.5783436249165	25.7449216480614	9.15767424466324	21.3173480634293	27.7595113417601	17.7708998462032	26.6117226377746	19.0612116725606
69	17.1120022857828	27.4158951208935	17.8853823646194	16.5470291581992	33.6927018721786	15.2595620717015	11.1608767893679	12.0942754279758	17.3890266269810	8.78119923577547	12.6403823399056	8.17842396193867
70	17.6750469004351	22.5783719254361	23.7709434185722	23.9582620984663	29.0785367772058	28.5987419277439	13.4265098239772	11.9808195139329	14.4529830590481	17.8084467256211	24.1611677332597	14.0574339164306
71	15.3089648328104	18.8485865022833	20.4649523981033	15.0156939925916	42.8181465314720	26.0165024442124	10.6547911088102	21.7868646545488	20.1767696059187	7.69947659601152	21.4852803017936	16.7439781926837
72	30.5456745385159	49.2021984228941	32.3737132439895	32.6756555708715	41.6826523364074	50.0251038847133	14.3497521341609	25.4837721422142	18.9224478128606	24.0714756767355	29.9887264816939	20.7816406818468
73	21.4109197855375	3.12059978359414	18.7311037334435	8.22581831134398	13.8116689787371	16.8741803252874	3.44052012828779	2.63688007218076	12.0335697039369	10.65673554474	13.3118790886450	17.5923548012306
74	19.8773494448078	33.4204115751611	38.9716079863993	37.4128326148984	31.7364450664465	35.576148669331	11.7246518330976	18.369978672301	21.7542232899403	14.7996571618542	22.6950924008253	23.7390703725884
75	20.2585126515333	29.2338606994378	11.8038897402889	19.8358033441736	47.9818501805134	36.8593775251398	14.3463682226695	25.9139279350315	18.1737501087188	15.9982616652998	27.6329959648011	29.2541371315764
76	19.2259903057319	17.0666549017885	13.3562597561672	24.3275654998119	27.1309750930642	19.9490073177935	12.8351761345433	14.2452395608411	10.5226145335717	14.0887566541541	11.7641678454246	1.57439736902694
77	14.3086018201127	23.3011621869250	11.7556174890393	25.1235118618291	24.8383837356264	24.1459902056263	13.3596119019216	16.7513835481500	12.0702158867952	17.7930208832688	25.5539220862503	9.51359145991129
78	16.8776225895766	22.6570597532416	10.6003047397642	21.0419012268319	26.3668507807841	0	12.2424055104943	16.8500580018705	9.9766221761129	6.80376275150741	16.1177934275856	8.6017491024693
79	25.5848121301281	25.6217943106623	27.9071183558371	24.7833774173728	22.2026348213466	24.7740621391406	10.1052707510733	24.6907957992555	13.8672691699235	10.5101052528384	24.5634821532168	12.0870393137013
80	9.12714515257561	27.7856826108484	26.3279912815505	19.7404577768322	31.8326178317643	30.6717377337705	11.4312099296759	8.42460580657245	7.3102904647379	15.5460383581578	20.6281130042535	8.46629704130458
81	18.5301273571607	38.067656474515	32.0613856838629	20.591046255939	41.9861572451841	30.9782970618454	10.0925173388576	18.3123831608015	10.9754590807249	20.753104794489	21.4722443479834	25.0554638031498
82	20.6759857281416	25.2159364510522	16.3837276314982	23.6112189916055	27.4951773883113	27.6439532360446	14.5910400061816	20.8417631665299	13.3045072442543	17.5452468322981	18.5456093675085	10.7824144448251
83	20.7340957428630	22.0083989635551	0	29.4607697174693	38.5387280492228	17.0945662376152	19.7352058358879	22.5551221628854	10.5778122014019	19.7113221430789	12.8397359985483	10.3420336972921
84	16.8302396087548	17.8353331143692	13.5977617511264	19.0758508550228	30.3167049531018	19.0003565667670	8.01240905568045	11.8110384778998	16.1235610121123	9.7203716070705	18.8328291144565	11.5009693880557
85	21.4058559659244	36.8811515507171	6.56449654150066	26.8789456580241	24.4164003612488	24.9462015492112	13.2590711955625	16.0076493813926	22.5336057263026	11.8055610389041	28.8049551398241	24.0219541669539
86	19.2157530913856	28.5095757468488	22.7673033195773	30.3072338561151	25.3512391743317	14.5203836077920	17.1362382417465	23.4823980510261	12.5260106197448	14.6977485171528	28.4486535669421	14.878758780192
87	36.7455618788471	35.7573382708116	29.3707289794819	51.3781629255872	31.6859492191444	21.0872785901895	20.6868104634764	23.1293472293481	6.16403838851234	26.4414772909222	28.8441454234039	15.4688241952270
88	17.0106558619455	30.9479698675	26.6642614805936	26.7947938380882	30.8863641275957	34.7157869536009	10.7068591933535	21.7262840081645	10.9129995144468	18.8721245756108	22.2947962612682	21.4715832550212
89	12.4564403165296	10.4347722299934	31.2349989323044	26.9565402312929	37.4427582765986	21.0637061205105	9.95369706189981	16.3713744671135	12.0282141267233	18.9172503229639	28.5266642494504	19.4174470962198
90	15.3808326726585	26.051176737021	17.0339997211411	15.2237571235343	18.5586331251165	6.46332112595863	13.0635332667889	14.4886040224951	14.0531306585482	8.03424006771843	20.0897658087506	14.2437662105602
91	19.6153753463813	13.1629476820334	12.8339372961281	25.8540878004687	30.0735734295834	17.5752630138949	9.75861701006563	14.2286308467200	14.022171706992	15.5861570391585	14.0903835619396	16.0011838693542
92	12.5117284695860	22.4891683899518	25.3243076972984	20.0353422998785	36.9562283832772	30.9891761538442	8.91353158832232	14.6707575426422	11.4131712895309	17.9465655289955	18.5262701664407	6.5012866778985
93	20.8682507089912	17.1869234956422	15.1295803452088	30.7793532654097	30.5619845295369	26.2617041006193	16.1807653756391	18.4972709095807	9.95351909560675	17.7303056413966	19.8680690452704	15.1947835760811
94	15.5052422893664	23.8485520810020	12.9934021225940	36.1704702853794	27.5447773914152	37.7748190009677	19.7518522222	11.4168699760318	12.8033389276375	11.7173207397164	23.4218971380223	7.98024553488097
95	15.5427623159237	35.0984527890416	22.2766871888005	26.6398346913405	24.6499717280274	25.9348405529811	14.6184514395874	24.5080570376176	16.1258775708317	11.8943263586799	14.8742110554734	10.3572040261150
96	22.5459080942764	29.3040430852918	12.8700358280017	27.2343276854179	31.036005677859	27.2432988572133	17.5008704181133	16.4554652031026	15.3148667607682	18.3314591958526	29.9562286321326	11.4002349702079
97	30.4556767580307	28.2833721115124	22.6185274000072	39.4005808041899	35.3581994969176	21.3463910375905	15.0085251093029	10.6931382977679	13.2969781012261	20.7364489995415	18.3395540518518	14.8711408727446
98	34.4839852854709	44.4783024464469	30.1790410343144	45.0541444805901	38.7579932904465	42.4786397720047	20.1749275163088	30.9071598770332	21.5681013591682	20.5295906116311	25.8505083179151	31.0048668057914
99	11.9148172440380	24.5882840022189	7.71040954974255	26.0001561858242	23.7315493361033	18.2790866601801	9.36177435878314	15.5426528812987	18.8628092251572	19.5140298384154	12.2146569066550	17.4404045858975
100	20.6686708543323	21.8163352272503	20.9261700839758	25.2266904956331	23.8677506499991	26.9111884712136	6.28516668934315	21.8628902352648	11.3880066661306	15.3628156816541	28.9597667120422	5.66639177639162
101	22.0555456013225	27.48504892244	17.0847577297805	26.5423064938426	43.4227805368548	24.1008478862202	18.2503052850466	19.6700329450367	18.5494590377247	20.0874492517586	26.9734044092674	25.6839882441448
102	19.3471514926875	36.4602975283212	16.2834641663827	22.1002804059701	39.2387926092389	38.2543097051779	15.4809046028649	26.6190338834321	14.861714764323	16.6614632661349	12.5084518939836	20.8913977445138
103	17.6817852306552	37.5862345772943	32.4399990586428	26.7823394069490	44.7273199165756	50.2394925494626	14.9184085029498	28.3138048253343	21.1401337145740	17.052771865125	21.9440624743189	31.1064440738422
104	29.0374806614798	33.4821763127801	27.0788392598584	22.7344587481596	36.5053681789363	33.0932164409511	19.8478125334724	18.8640364491277	17.8105946886333	20.6170983274293	22.7716969722607	9.38708511509936
105	22.4338679410386	33.6522451483180	31.5568956104732	33.0381337488999	37.7449089147758	58.9234350173344	15.1335417312401	20.4674871099081	19.2741417301147	17.9972213244226	34.7232588772975	25.3508902952392
106	20.1380042832535	29.7244787681620	25.316575868963	27.9266375115798	28.4847136931922	44.9443063558013	9.19741661407683	20.556663174915	16.2725382070725	13.3346131461277	23.3771673228859	11.6156782362950
107	29.1184530666846	38.6914322576446	32.4266491035927	30.0969711782881	54.1502226310572	47.4864052522881	14.8141830077494	23.1940809105656	15.3656641891929	17.7877964578389	29.2374352535667	31.7137598703763
108	30.2503293543176	24.5878789126861	20.4725116175354	30.2907421634844	43.3540416514358	16.0728080893045	18.8765423076033	19.371241076732	14.3173986527754	19.3517189406946	24.5516006267776	3.56859878163269
109	14.9777718178640	32.4446531234526	33.8386132226597	21.1677210109067	34.2969121644124	37.7736376091354	16.5092236755296	20.6551613742051	21.4243172942881	13.2517073052686	31.7662672274776	19.9980090784421
110	31.8458055485079	51.1809924656716	41.0667928891319	30.380460981973	57.144604238511	36.4524384713896	21.2411432564477	36.4890690436000	36.1149037758735	21.8745876033747	29.3915792562859	30.2998082291713
111	19.9326580607785	29.9194807737959	34.6772267104733	27.0786267110139	39.0903116846435	26.3846560048566	14.1590290893402	25.8023173877335	12.0826753057676	23.5628721834568	22.8026370931132	19.1424716735406
112	23.237993649395	31.3761856727641	15.5164131351573	26.3776029268003	31.9631316312771	33.0156872952907	5.61717603176202	19.6418320275329	19.7045168529703	22.7839156563713	30.7926462733978	30.8318984954324
113	18.7926955034654	35.7617809879536	20.0674778041857	32.7032709571919	22.4737194587741	10.958390370391	19.3990380282002	14.4880879115753	17.3354260846842	20.0862423306422	25.8707783489484	16.4352209586255
114	14.310364956441	28.1043037055280	15.0129123863062	22.8472323483897	28.3878427434767	38.5353218761514	11.1237779372938	16.6293855783599	14.737088896475	21.3060017744031	16.2473934612379	17.1498981612415
115	25.2177712152837	27.0321697226991	24.3292354915917	30.3677495981922	27.4973012709243	36.8828665496192	15.5006423978651	14.7670630749867	7.62580746243414	12.4478533352945	24.7314181574526	20.5495395632501
116	14.7312542746644	35.8387501194543	26.0412399141422	19.4875079987685	48.7364317346379	41.1677439551749	16.1980996222831	30.2197163446664	21.6091749303754	18.9723474748	24.71576359163	16.9513665499650
117	21.2331418825441	21.6866857872589	27.2358126545916	25.1924941285075	33.1759904675289	58.5265338033907	12.373431241956	17.1502089414486	18.8875191434284	9.62742278716993	31.2474078157852	16.8097062279968
118	19.1943405875925	17.6516576350774	15.5763349949763	31.8723132651697	30.6199431559135	28.8337458087208	8.34551195727213	23.2548631907623	15.8263113726843	16.5815553035974	16.1523345646730	17.2333379917755
119	19.3408021300959	13.5058652933531	18.4430362482990	21.6484576071567	32.5206507684548	33.4156061703883	13.7219325413137	13.3959859338069	22.5702933010443	20.5332223926291	19.8463315802335	11.1936033034891
120	27.8897073908271	27.0376017551419	29.4475836591325	27.5349979406655	48.7893179901304	34.4446180390438	11.1053464483565	18.1175108608026	17.0308688342461	13.1536611202271	17.0724736428449	14.7913797103649
121	10.5518268774305	18.0244257412278	9.95588246849643	18.1772040240533	17.0757006649808	17.6322543361634	10.0882890486848	16.8269957161699	15.1893566900411	8.96259448972572	20.7143450020524	3.92646906907687
122	12.1735868680364	16.9682284423163	6.48684449847744	22.8517120653440	25.9468717109843	20.6908277883434	12.8780872441191	10.9552713597057	17.9330195643766	15.8832118901322	20.0993170833019	12.6764973244339
123	20.5877824812409	13.4926198014765	19.4324263565201	28.1550425313631	31.4081830543519	11.9659751472347	10.1901780668726	18.7029722989646	5.29374099438152	11.6573361157266	11.6377002121135	21.4657402349324
124	17.6384090883901	13.7912075994947	9.93017372692994	18.0180650073927	35.5823603342277	16.5678932494469	10.1001158270428	15.8753017564220	11.7983118789685	9.25601566532317	16.9457869266372	18.6082052404863
125	25.8787539796853	26.7314015120843	30.0266264889799	32.8199260947436	46.7095011653924	42.9379289109142	13.6012257237684	31.4697635905062	22.9114111668074	21.7460992045988	28.6338180777002	20.6352284583481
126	27.2382875118137	40.1496666635956	33.470433519137	36.6514498181272	58.2113339051787	50.5882107526519	15.8903942061514	29.9332414938914	20.3606829381823	21.5739996721682	23.7826226260080	26.4193520666648
127	28.3808650314792	22.7659718930973	19.1368379403899	30.5937648761162	28.6400147676687	33.2885915072316	17.5446364299536	13.5439179501694	16.3808491272203	19.4745707178369	26.8310078721673	11.3920019966613
128	24.5257094383579	18.5253917565069	10.1519492796766	34.2260168504492	25.368418842204	21.752713886593	15.4840750977482	6.24612122038186	13.2838327849231	15.1757780438526	10.5027198512980	7.79056410489646
129	20.223298958235	22.0244045945882	17.3366879298434	27.9185783809848	23.9034506863246	18.8100297980847	21.0055499157456	17.9864106940250	4.68502029783649	13.5104170155474	21.407769493266	16.3420808081662
130	26.2474168098763	19.6621199424356	30.8216010793795	26.368205943219	32.3678270520330	20.6291495186697	15.714067080627	23.7219196277361	15.2671839117711	17.8878493012757	18.5681518626639	19.0423396091866
131	24.8930607963436	24.9885579984742	12.7806073714565	27.4260496075399	51.0744968683314	41.3064034653357	15.3440841370764	25.8952170684423	15.1366631811745	18.1633042765692	17.2231322086965	20.0388890921619
132	10.0733421154169	25.9797133523190	29.0799692958739	27.9217682457124	37.7929349863762	37.9137765514767	16.7880997928414	14.1667147237043	30.0293122921484	8.17521950221744	20.2492418711772	27.0172438996580
133	16.6242922478457	26.8167087305937	30.3254388341675	18.3768232679214	28.4582731826037	21.8245321299309	11.9359467031813	14.5329195532710	9.82655277178408	17.6829713541254	14.1505272850652	22.0870094630320
134	11.3507461309396	16.7705554804038	27.3829965096029	28.0245539971163	38.3048706553296	27.1372322560097	16.6195728181398	18.7870294277809	19.0476535835089	16.3706481779185	22.1876529092669	29.9460715448412
135	14.4116225880346	20.2729521858917	5.83556139892055	28.3829584614493	13.6621469597050	29.6536214073787	12.1557817820451	12.0822333623747	10.0407038014631	14.4628920832438	23.8555225348266	12.2573984784364
136	16.7475493087022	16.4985029913884	17.0626527559326	18.461380846195	36.2746095945228	6.24106172327309	11.6114875998741	13.6577205081425	13.8172158422932	12.7476271157334	8.88542431921739	7.14783965906293
137	16.9897144550855	24.5005675601927	20.8300530329132	29.3080794865028	16.7794396851354	15.0422680335283	16.4081781768229	9.44931479910683	14.8254957744075	11.6128031296193	25.0218433180586	5.93314805619466
138	15.3541983568147	37.3559157772075	20.0702715139856	24.8287010415482	33.3150127207748	27.1944002847633	15.1107996549759	21.7668919979811	24.3160276301733	14.7452333907701	19.3459565336070	22.7440492593889
139	10.8348633096811	23.0000654178987	19.9373797919891	24.5474419796457	31.5982333135317	25.2986210402921	10.6276264447318	10.5939934785575	18.6163553243288	8.77749982481186	10.3824794471348	8.70080214465481
140	24.5752957746929	29.4372476250424	19.9886753299911	21.6847733216882	28.0929843847975	35.6233108551695	16.4681122573941	18.4090571135046	17.5180345060347	16.3945086266289	27.6000628024295	6.22246753018094
141	27.2716818166221	11.8709850471200	14.5345805164545	20.596423611001	15.8302222881041	9.6522753304838	10.8441755348849	14.8975785074271	19.9114829946282	9.17019399219912	22.9855049650655	14.0022882147628
142	20.8677545564628	12.1013584040394	26.9637263420556	15.0848216187871	34.5204308215316	21.1016334117741	8.09648544387679	17.2475290186784	14.6072797185621	10.2952595136693	19.7450287452710	11.7367805540921
143	12.7515413146933	23.6329549976150	13.9208125099285	9.29903333165604	27.6782068988478	35.6658172319428	12.5242997253473	16.6395137098977	14.6567764565102	5.26481488123991	27.4512810889961	17.5931581588094
144	25.9692328703878	30.4945171690305	24.9150614877539	31.5577864053121	42.6099432465965	26.9024661675691	14.7379518790759	24.4559226509716	8.92469189726703	21.0740048784875	24.5279907325779	21.456275272346
145	20.1017165895697	28.1553259481682	28.8054801452729	24.6749767283967	44.3535785030907	17.7493937714527	18.3173237431121	17.487529107264	9.4252324105855	13.5668780387836	22.1368796313814	26.8127458227146
146	15.5424707581614	16.9549725937976	25.5584189259733	32.2301503827074	51.1353063731255	16.5940709561629	9.06718740194105	17.33750537463	15.2619189796435	9.10304797579767	19.8130777701505	11.1224295453444
147	11.5978197073046	1.20487959863652	13.4027473078856	14.4973892476209	28.5767916644257	15.4325417073078	2.99859931049936	3.80872570900919	9.20722364950271	14.4971986188846	12.5424954258650	9.17382167242226
148	26.9588385952417	46.6042061876134	24.1613149795689	25.9807947440374	50.2991756000404	48.5966626269232	24.2209949509184	30.0394184060248	23.7455861851353	22.1839503673731	35.4820818400191	28.3316970172701
149	30.1686556474533	33.7456568618412	28.6578770725286	38.9706737246471	56.3909402819786	45.2816893484946	16.6618688001366	23.0548611450761	12.8784439101714	18.8623664917407	31.6345732902924	17.1496511721879
150	29.1572201680781	31.0604346083191	24.0253939548178	29.5165815072609	29.2242675067807	35.4508764209285	16.489605861778	15.0723224070911	19.9974377111535	14.3713523888525	23.7649050674005	18.5175108476674
151	27.6893770026967	49.101305096423	36.4551253888046	39.8382759014194	45.5447072538097	46.3068523139391	23.6707159023873	24.0576925776620	21.5904980526166	24.6563590743227	34.2010149294922	27.7607066398298
152	24.0808774560410	29.1402294969197	32.6998458327369	16.5461555884629	36.9466698556202	29.8397711352086	13.3293743683233	17.4113566103021	14.6603889944981	13.3690071117788	15.9900812998654	29.2701173529696
153	20.1666199429241	39.2630850761857	18.7434243417948	26.8324035633819	20.6084416279324	28.9871237585631	14.4174657061106	26.5341379374522	18.9870710084013	24.8116808428183	22.5961155608387	18.0124736621656
154	30.2713224749793	28.5399047349545	34.6767042759225	42.4225412225981	44.1394022455214	40.3219682455656	11.1531765409323	25.3303558004465	16.5043544381263	20.9650909190776	25.1670034561513	22.9347912274300
155	8.14381075654667	17.0294608054819	21.3321423764546	17.1022594470639	37.5479525591634	25.3046522268708	10.8208593772417	16.6417491338358	18.3155403356526	16.8588105955632	11.6681406667660	11.3863185358897
156	27.5442931181218	40.1160858390792	29.7565998908010	37.9587242189928	44.5580497860393	20.8883828650656	15.6914892496592	16.6156471308911	9.70991395529385	21.4717886289579	23.4138848370079	11.9252142675879
157	19.6447553883850	30.4708656346598	16.4079474933876	36.8157086625268	35.0071857399304	23.0407330670968	16.6832602720787	23.1469617149056	14.1908351698570	18.6213150755785	17.2143278297284	16.9803150886788
158	19.77782565258	28.5570113968571	13.2488360728927	24.0047026196723	36.8065676297335	28.7382700380319	13.8208195433065	13.1531444590665	17.1157059605405	11.3333220174038	18.6995729980609	20.7965664847996
159	25.7627802202777	20.3307552956152	28.6661965943881	19.9461378316687	34.0877161435342	35.3619225338517	8.00202203764804	16.7442196753072	17.3784621302099	14.8537581844674	13.5356998058064	11.5607653891915
160	21.7772454456916	28.4867718607283	21.6460005659424	28.5804195526043	25.9856704434163	26.9683159051431	9.90600860195182	11.6753379111774	13.9164527026350	12.8924287046801	21.3072044440537	17.2920781132382
161	27.2339257019508	43.2359688577557	34.7256005311461	31.5303134998616	45.0788942069889	31.3820853878078	16.3059080412204	18.95048105544	25.1433441645267	16.9691076678204	26.4594939324277	25.7128119305924
162	31.8724344130764	65.0972605415258	39.9172178555156	51.9683224215206	68.3322474042908	36.2475016223151	26.8554036945652	30.3113902846019	22.1696824843410	25.5740799811966	37.0506846676812	24.5773552704243
163	5.56343141261967	17.9236411755821	21.4543436794597	14.2305588270865	17.3125298665928	16.4209896855843	7.85781785282921	17.165353508411	7.0172321635325	16.0392411921511	12.5937401711743	14.7584207394787
164	23.6306227146864	29.3076161300893	24.6163237549159	32.9628682955906	34.391581496206	21.8564727388693	15.0637804410163	26.1080020353252	15.1421353873057	21.4377274810318	19.6430924248969	15.2800996268034
165	16.7006311617532	27.273251504901	22.4530465139631	27.3276608435382	12.4998778701325	27.9512019566654	10.6986351068237	11.0381960323675	13.8778112026088	18.1351610085187	22.8662222501428	13.3858475849969
166	8.14947972373558	8.44960188192945	14.5883386131235	27.0067506573405	20.1556739958644	18.4245540804128	1.49733554452268	15.0993176814054	4.34341407403322	8.24692979619021	12.5118690174088	14.7626431213180
167	19.3070357534388	20.4233795777542	25.7248815823587	14.8454138578373	32.3113420587242	10.4269936050388	12.0035441885856	20.6352332149131	2.71809525398112	15.6325929042712	12.5320463326874	16.6503391888468
168	21.8684630442828	32.0391459201786	27.7281149890608	36.356469797959	39.1530308892449	41.7078424728286	16.6784608363601	27.1686794935473	21.1280428673543	21.7788857213012	27.2362287785890	30.8089526665377
169	19.9646478343798	35.8543535724325	32.4004134130388	38.7347475618389	41.6138787072150	25.5555941289389	17.1480872800687	15.7736946025061	18.5008586580342	22.6085262046690	28.6134152576656	17.7901192264006
170	20.2359662043718	33.3754145363578	21.8510485594604	22.1913112038541	31.5523861279256	38.5812491500440	21.7701398726428	28.7582223669824	22.2174264498043	22.5497027203909	28.5897520863687	26.9879332226480
171	16.2703371024158	13.8668074028829	12.5518826364888	28.7380096682291	30.6425531385198	23.3015228804148	3.64037231995393	15.5167897002868	9.42232170529474	10.2168780044536	17.0659919845694	11.5448136101972
172	9.38179330355312	27.2795347569080	22.6004695075372	24.7896100589274	39.6213530926999	43.0900404133334	9.92306919316685	24.2111319944335	15.8815333001320	11.8341736516505	21.2779648480430	9.73004621064826
173	34.2830041901895	53.9172626337089	26.478263605628	29.8950217264922	44.4338006100636	48.8518876271568	22.3893324167384	35.7111397124940	27.2986765623895	27.4198997754146	24.5127931596213	19.3263770538784
174	18.8249855507892	8.40302457910231	13.8325031474798	6.55030756326769	30.0993305015156	20.5706451774912	1.20555506015238	8.43225471798728	5.47492537822982	9.31397155168124	9.97971393737285	17.2654314361989
175	20.8122907258093	36.7363884009601	28.6227347847948	24.5314239627434	42.0074905759915	49.0645489748365	16.1220604423961	22.4074587289273	16.1791670352517	17.6303921025833	28.5712716450377	14.2235698833618
176	18.5193449476466	14.5359889500128	30.0645783145131	21.9359983937825	36.8104393308191	29.3128810259795	12.4726029082470	16.0878520164562	13.2379004032922	6.58172362374932	30.614291340746	16.2864869538557
177	23.3443391094853	16.5913826208512	25.7173075739921	27.7988629111855	42.279096687658	38.4449820751464	13.0586608597992	11.7940544302385	10.6041724355973	14.8154591192847	31.4466679272645	27.6363324903408
178	12.1186117176934	5.24631046138114	16.6671851902669	12.890563338398	34.0440560205586	17.0320347149701	10.0574443839809	12.2037400229486	9.83068037473492	3.22999640211855	9.49382527135778	6.71313681546638
179	21.9590228200192	24.543022725364	24.2042981275963	29.6411052232981	41.9739124532551	47.8138359442068	14.7155881516524	19.4463667000715	19.1819561379275	11.6467830290035	35.9668479207477	20.2370826970620
180	13.1823264955991	19.1690076463819	5.27061304990595	9.0074781178004	24.7713438361352	25.8730165330591	11.9871498977971	19.1975879700849	17.0414795726850	16.1168251731333	12.2597638623175	2.45066640207645
181	15.7460577395712	2.59242913369137	19.5971445399257	10.1155575726436	19.1902125320015	6.43858478353722	8.08706757014344	14.5146123885858	11.9022959695221	10.2733552133667	13.8711018176237	8.62733653293806
182	32.8399346032051	32.7466831299044	20.4655401179173	15.1142203218426	37.1915927007511	29.8668137750446	18.5893405232756	25.1692358366169	18.5825932261802	21.5187290184444	23.5242323286267	20.0687219708655
183	24.5829748937626	20.6107686651891	35.1541350806138	28.4984508395355	36.7826520970129	31.3817893839798	18.4526683485788	14.9321235950274	23.5800549242433	21.8095419253998	22.6270705049428	22.411534338931
184	25.8821423158453	22.6223950569239	25.9440885575165	12.135995200862	28.7134812982118	31.9217848246859	10.2287425268869	18.2498325979358	16.6497681625156	20.4617394498476	21.3732423862346	14.5504227445072
185	10.0726008800519	12.9305465514989	26.4746186846017	7.14840721378186	15.15207326027	12.8822579307641	3.40258402319863	20.3204245490997	5.88614492783626	11.5838853201245	12.5328861892972	10.2334742184819
186	22.6406977677167	22.4557124486418	14.9563740378046	15.9309688440664	31.5245914450972	24.3962493511811	11.4195211255060	14.4581409233511	8.52646972709433	11.9988395352769	13.0419588634553	9.63877297216028
187	31.1192467455063	41.9899643906918	35.2015263726771	40.130040535893	63.4745021268856	33.0046668258271	17.1575483486997	31.3398834832613	18.1881001944990	22.9725755390637	28.9020694372612	20.3441119391277
188	15.4949951573699	15.0010153882088	1.99760594214605	17.2304145640625	18.7595988603406	30.9890851877752	7.15978521748169	6.63735294601174	0	6.24887451601621	6.57335555397497	1.66076491812146
189	10.0969058085328	15.6869364728759	12.4417293268663	15.8133509687545	21.0032556355291	24.3927419237950	11.3987519981353	19.5030381610189	15.2268907613561	20.6481859104589	21.0941010552516	11.5777206993997
190	20.1180934624638	16.5933640102943	20.5431421914780	25.7185817409775	32.6503254743077	34.5230231872658	11.8018147651901	22.8390084174545	18.0112694245318	17.7440135574626	20.214741573011	15.7597374701090
191	23.7673072983305	34.8614318695903	22.8578432978048	36.1046410546645	28.8490337530781	33.5155102987564	11.4296527420629	22.8493953686504	6.57992632727358	15.3481708956083	24.0077516737474	17.289802637793
192	18.6316983021103	25.2523257931872	29.7833062681494	28.3643090614958	33.8808030429758	33.1799111842579	10.6908009392056	22.466548881763	12.8927299677361	20.4464663136473	25.8689395721072	15.3161113776177
193	23.5668878405691	32.4255803806463	34.4771154802872	28.7438904030869	42.9316697489769	44.5874141288715	15.628100559688	26.5454416257878	15.2399057436081	19.8639662917300	36.2755846898849	17.8752591545821
194	27.4412712773742	29.6952017365208	30.7368406996369	22.4757344906200	42.8476588142786	30.0489459170846	16.6694349050442	17.7887496409751	21.2929957035511	16.9992781447542	22.1298318566157	21.4990364570486
195	35.7354721219948	50.1724342382214	51.1516571591027	51.5855924558653	71.9784828557737	66.4027067240614	19.9003403631347	35.9598145638053	22.1174972515287	22.3619425839619	44.698397575419	35.2454308897363
196	8.8106063724606	28.7956543771654	5.05852824457878	21.9250554862944	37.7647355622726	27.7567501481336	15.5576401020273	14.1210346462620	3.36607716380546	11.6630841190342	19.5447210566613	14.0279699906647
197	11.6572964001173	26.0074456496418	13.7238004698157	29.0228940089782	31.7045806129532	25.0967201670249	5.370768093424	13.8579832713415	12.7113516525804	10.2254434309490	24.7636106184589	15.0726940508258
198	25.5701011297049	24.7686084928911	14.3702895142877	12.0156198443127	33.6948059867369	24.7268888198368	13.8479571920147	19.8353988623330	11.7524702969269	17.2926844927165	24.2008952245944	19.5080395178142
199	17.8252983153880	18.3344710251776	16.6337744675404	25.4486500049813	26.9534199479439	27.7291103051332	11.1158288775947	14.8477805666407	26.5380592749470	19.6212786911906	14.2410933801213	28.7329223728973
200	12.6550578888271	12.4673161791763	27.4525150098891	19.6082027452056	28.1245191333818	27.2228609244627	11.5045766483839	8.46211225092298	13.8656032410334	10.2147477780724	22.7627591344736	4.79372164359481
