# Supplementary material for: Simulated data from a genotype-to-phenotype crop growth model for pepper
Source: Data Brief. 2021 May 11;36:107119. doi: 10.1016/j.dib.2021.107119 (PMC8165395; doi:10.1016/j.dib.2021.107119)
Supplement: Supplementary file 1 [file mmc1.zip › Full 100 GxE datasets/100 -- h2 = 0.5/224416015 200 0.64 0.48 0.64 0.95 0.8 11 GxEyield.csv]

	NL1-15	NL1-20	NL1-25	NL5-15	NL5-20	NL5-25	SP1-15	SP1-20	SP1-25	SP5-15	SP5-20	SP5-25
1	21.2470389734788	38.4115687285751	26.8722853133249	19.3916557824329	58.2465183157684	40.4951311694319	11.1865084020807	22.5589713966146	11.1185692621666	11.8851000216512	19.9801251987017	20.4023882525799
2	14.9584701074415	4.72337204674412	15.2839349746568	14.3473025399256	31.5308076246221	22.7256618403694	8.16474652105283	11.1084917302626	17.4111285869339	9.60798929184479	23.7120620716612	16.4342150597559
3	10.7618328987564	13.3786302814565	26.2886226104938	18.5854418688434	38.1591933211569	11.7036967975508	6.91909500444216	10.0725846308372	12.0107688374704	10.0926577422646	17.4196398701267	8.00678078250761
4	15.0310302890379	18.5623789556675	16.7369821105778	27.5132239973005	26.1099159549416	29.0014878328481	14.2178261901650	14.7037757092781	11.4485079086065	19.7679222952173	20.9405413729383	12.8070263467939
5	31.4584688173217	25.6803430635046	11.7708269992704	38.9402185623346	46.1875371620060	25.3046428362546	14.0472428555900	12.2907368659516	15.9934192753609	19.5861353957864	18.3228016126738	27.1639032489159
6	35.8500326950339	26.4967264721011	20.2521837879185	42.8959516540482	42.1792842606556	23.7332623123001	18.5029448920870	13.5115006270766	12.7103029870965	20.9481600256294	22.4997166687282	15.5090902294419
7	35.5875372945718	45.6564334488162	39.1088229929507	30.7065463899842	58.3616506619468	32.3796827525771	19.4315959678953	27.4782497152835	17.7222563229037	19.4605436374157	29.0545683787947	17.585951413817
8	14.1223035102258	19.4147928826734	16.8939412307691	18.7456351461443	28.9163027676572	31.0742024011825	13.4869427106776	16.7490727695212	18.7252320948852	11.6066472506382	1.18827842636323	20.4032133673855
9	21.7908428310146	20.2383358872312	22.9507639763836	29.8458752797686	44.6317936686117	19.1883245490076	14.2058079131838	11.13210715639	18.4484996218756	9.01056664134746	9.62896371667288	19.3956319540789
10	14.1723004952972	19.6314082710695	8.7711944518296	25.7604598395961	27.5156746829586	18.5922783643996	10.0996151281705	7.54386049551341	19.9346272039195	16.5462185339932	29.9897861651253	21.2658864805538
11	24.7342055876806	33.2815209220679	28.1435089897362	24.4099357041664	38.7180239137835	41.8588691615042	12.9780097486243	21.4750104559624	14.9957017841324	18.3486339268196	28.2898504779528	22.0968088322798
12	20.7927459240693	16.6373213423422	30.5578240364191	24.5546355508858	25.3898087564705	4.22416756590762	11.1443479370112	14.4080446692910	8.33723070871692	23.7051098530540	28.0406546017348	6.35324902515763
13	27.0099067542401	31.4316716520068	28.8219052881881	34.7313507376180	43.0012221317877	31.5753596238488	20.2306129344092	21.4729556287089	17.4533305007875	18.5641775062265	16.1406090845129	25.4122380690730
14	22.6194254673344	35.9800739649710	24.0668229248013	21.5174624066264	18.2661506758130	30.6985694871367	17.2292800993742	21.7317497289146	26.2535992489017	13.4908754776084	27.4338234298899	29.6778919511194
15	22.7710573081883	48.1098973098067	38.7341909468143	40.6052112861995	57.2597326217657	56.3473060039174	19.8826541615888	29.663084959929	31.7416789888643	23.7635644256619	32.5256377912063	36.5529379513694
16	14.9944411138214	30.2242827062712	12.2890487231187	21.6774433840268	31.2724385530943	27.2090142525649	21.6536750526521	13.4945223412737	14.2021212885506	19.9672951966627	26.8873428920816	18.7609465692127
17	10.8401324833527	0	6.27791675158681	13.6263344815544	21.3622413170768	17.5676692351393	6.67647902217163	2.35464689674462	2.31492984702425	6.78171349802829	11.0686373513743	6.65986066224523
18	29.9805930596265	52.7469591015128	27.3547142000935	39.8672151681386	63.1256486916534	45.4118659447814	21.0143777146333	24.7301896246933	19.8609530374716	19.3087783022268	31.1111644743135	26.4123949487453
19	26.1814720885899	18.8515409245860	32.4943519187323	31.5151271885531	29.9298196637029	36.7635953499741	10.5762370475287	19.5882004001347	10.2265492936030	16.7768211672175	12.0467673936665	14.9210556222392
20	9.5433614503559	9.48438652542935	11.1422350900385	21.9307828002826	33.561758718583	29.9697867678066	11.9406936837649	15.3536258053041	8.9813550873804	10.9843238961858	19.4456731056937	19.6614075216501
21	17.8964958292950	20.2691957087831	24.7978081961156	20.4692616811835	34.9527725737257	22.2823747673430	10.6702613176327	18.0268520169799	14.7509168083605	8.07486771514743	16.749186268868	10.0050093839762
22	19.6184850142885	25.6867546952732	31.5362413875871	31.9960462389784	30.2693970373328	30.2090215745139	13.7498628110669	20.2822290403461	18.8018907193950	23.74638165896	25.4902389185257	30.9151144443435
23	21.1288452501542	34.7169931354909	27.3879314229933	25.0389295485224	30.9680884197433	27.7157847817141	12.4098279759319	26.4032497461026	21.2570890122334	21.3279022406669	32.6047571493953	24.0547987213824
24	27.4193260257031	39.9326398440762	20.7438560722744	34.7011868150558	52.9269446819029	25.2508393546565	18.9996591164598	23.3950871683017	16.9126693172682	25.9753692988155	23.0422645360732	22.2314494273224
25	15.6300732611341	31.8897755947316	29.5743136189819	18.9870660892358	36.6911457682453	36.3889440038615	12.2884776337746	19.8542755667803	24.2028828534214	22.074393893075	35.522018240627	21.1292403458663
26	26.8561484674774	34.0054432139101	19.134709292728	36.4144796588900	43.0844641254381	32.438404065018	22.0059668414832	19.3561179898663	20.2899734227560	18.0599500623950	26.1873441331678	22.6287998836912
27	4.06522408115205	9.15431509011567	16.6451256273392	14.4684726979970	16.8797515389243	14.0254518388390	11.3193174302027	8.82633062332877	10.5851510581697	4.58583154200184	17.6476600335666	12.2572701637779
28	18.7868956235355	28.3095914806141	17.3649732157249	22.7358992388515	20.5589632598647	38.2053825583218	8.75334781608023	14.8765847799313	21.2464047659024	9.6595158974294	20.7923348530613	10.9513265996938
29	14.5384536698390	23.2608671105813	22.8938167594979	32.3066446493598	28.0280172848631	12.0858086678707	20.5558070256661	10.0679971399049	9.36121570906684	10.7570679097950	19.3307854964845	13.7772610175648
30	23.2743476042662	23.8879556340877	32.3227334804351	21.4734927274680	33.9909471993565	26.536631383227	19.8791576287226	10.4404509993777	11.3323507248608	15.0300875410462	15.0505457159677	8.92204263055521
31	31.0686772615921	42.3626811334383	39.7557370688708	36.9607896417701	51.1251147506936	49.8628974877034	18.7275588807462	36.5051333436107	22.4985392664284	19.7875045023171	22.7720367561282	30.4428055065193
32	20.4265221295617	12.9032917472922	10.0593627631138	22.0146082190396	20.2029427876151	8.99606571724625	14.3702130077302	14.4233366984572	15.5584091355327	14.3499080415124	11.866099913368	9.06267072225876
33	15.5046950493669	34.7093206214509	13.9768450339949	26.9606696311181	40.3033831209352	21.5140957801036	7.60574775392455	22.8335083878333	23.0604825341319	19.1893140077879	8.17867063027692	24.8108059221449
34	20.8288174522937	18.6676859451636	7.49548023382813	21.0485284640062	25.9521681973677	34.6958578249383	8.7530680195998	17.9588157598494	11.8786294869684	14.0838434263072	24.1302527931591	12.7936647943625
35	13.3286928732063	8.37730317890948	17.9082005492098	16.2593944629311	39.9362488566029	25.3502159117913	14.3185459560143	12.4111980507969	18.4499191914855	8.8746810197691	19.5325108231658	16.9093909884824
36	22.2052516970346	36.4406116417132	25.4400037343453	24.3227109404071	23.1319775983514	21.6853744611749	18.0778749803653	22.173664791283	16.2656262926275	18.2547228985258	29.1859868203554	12.8784622995965
37	19.6121746386629	15.0115267998174	25.6494984609354	19.7865513418116	24.9271653940424	13.0053365421737	11.5707928273855	2.49284771661138	4.82399062951294	14.5349489605419	13.6157482663969	17.953080570078
38	21.4453174708951	34.3269212865245	43.2385067358202	37.3244451982735	65.3563170148236	43.6862182520866	17.9697931892499	29.7975372593754	18.9517651975224	20.0448748237084	34.5824670968323	15.6284266751282
39	17.4298197584699	14.5591779537001	8.8897480005925	21.2946612291315	42.2508320471156	17.5107936438796	11.8216116280817	8.98131536551287	9.76377067957684	14.4346361848933	18.9417822428584	8.52580913995253
40	23.7478368239512	39.7598538759451	33.9217795405131	35.4059176925748	39.1539757999401	35.3102630804362	20.3550160825091	17.6556052258256	9.36282537622538	21.9146337609730	20.3171669571802	21.8941197168277
41	21.3137097259286	30.7730765704687	23.2452889839718	29.8126134169450	41.4626482759423	21.4459221073569	14.1738921778554	25.473378453687	17.2529921960678	18.3090478198733	30.2069876831436	10.9557584135152
42	26.972060442258	27.2773741693283	20.1055855301457	19.0797449296299	32.7781013637392	9.66740076508896	15.5410612524306	20.2662468050993	12.0391538504048	15.3100310360873	23.0407262680242	11.2867353713912
43	12.9795889519344	10.077691015641	18.3565094896221	18.8018271697765	26.4078028638657	25.0118804486648	12.6657476555035	10.2852278854846	18.9922734949967	11.2788121024710	17.3821899950322	19.3052691756886
44	14.3787692218194	27.9784880701342	29.6013087625699	22.2086229405484	51.4446684816492	35.1117390381893	12.7211586592333	12.3422356482714	10.8758506570278	14.6251599190948	25.7351041500500	10.9739315691254
45	18.9973201643785	27.7119850892617	21.4634521472615	24.2166037571677	36.4549289225844	30.7754848855085	16.3469111760785	17.9475918035638	16.2099904829838	16.4389779865021	20.4785867484950	6.3464819158559
46	26.0257616585202	32.3601399247957	24.4995371513278	19.7518205858638	45.2933724165801	38.9315234580256	10.1092777104635	21.1470848902901	19.8037063064003	17.8860422800003	20.9327306328522	19.998018240537
47	25.1927314537120	28.2219547619293	37.0475189262899	23.1550081297912	39.0846066206723	30.3133892415881	14.3047354866886	27.0363650549245	13.2203325138317	20.4834021259839	16.5478005045894	19.3530189671773
48	11.3776511932379	12.7934067994697	8.8515695266399	18.2203007457560	26.7897581762018	12.0122724428108	13.5368477480725	20.2064881983654	11.8610670329414	14.5996063054256	10.8442180600224	8.819462908651
49	24.0974770566834	21.2936046608218	31.6502609779248	23.4994888353367	38.7778958014514	25.6958775070465	12.0221035956215	20.7997217770483	14.2751551429501	19.5056693522971	22.0619083884902	21.8099103274461
50	9.6806227689195	12.3014216322571	18.7038727084125	14.2077531034388	21.6952849280249	22.1584894806857	6.34503280950551	5.30113792416523	17.8903470158558	6.3262713750626	9.70257021740368	16.9718833998486
51	19.1111727292839	16.9842961659606	20.1549289850802	34.9315082386349	26.9694643202244	35.9762434134734	16.0988433854931	14.7739653678404	17.6094614464466	13.4183667361680	14.0187099447923	13.7810637406102
52	25.4305507041171	37.8403809545925	33.0443097804591	27.5098889253058	38.4587275003023	34.8592431707734	17.2127906729852	22.0960443618782	18.8452037046684	23.1124532158752	23.9383126773015	10.6681780528966
53	11.9766593672920	23.5133902395356	15.4157305343199	15.5469337144690	31.8513116843029	21.8673542057180	12.7271640302705	15.3283431305285	16.7245750441253	20.2386033002308	16.8018116098978	13.8793080946447
54	24.6613164521402	27.0421176347664	14.9059762668649	29.6149734319294	39.613637123032	29.4573737070819	18.488120895346	15.3410085364360	16.3092867737550	24.6134096394199	21.8040879700675	17.3283330877130
55	22.7466835868076	26.2690643640003	32.0686275885794	24.3173966748897	28.8329729395033	30.2693994215178	16.9398066805889	25.668044773007	9.89709594966694	20.1404367099072	20.3177527619191	14.2268813230577
56	24.1724337568518	42.8798603277659	29.4242759256489	34.8913826817931	47.3354917164542	43.9783211580719	19.3515147050456	20.3690758673976	31.9493032177905	19.6036248349095	29.0727550535236	25.7781380461976
57	7.3242925047218	19.0516177689688	28.7272971741074	21.2477176052904	18.9245276229988	42.8235117126275	9.27604218660864	13.1367397554651	8.7367784069285	19.8812643715874	16.0216762838455	19.9021980007936
58	15.8727663459115	20.3188738762346	21.2840063653708	23.7758474196129	2.2233051058607	30.1368903306111	9.52159888788475	21.3210557251425	15.3706982431984	16.1225644110630	26.1141267916476	20.5788674498452
59	19.2221195376734	16.7669121193194	8.46660363418685	19.5215036579550	19.1463457158401	23.7321200516602	12.3664289763244	19.9254850434616	13.9745936322452	9.70600420812094	18.1030100238415	9.37811971332411
60	16.4165213002221	25.6403166593314	21.3160918520597	38.7782964482553	22.8916199132119	18.9329942533007	20.3712274332803	21.2857606859565	10.0622008548367	11.9321314613996	19.5419170848150	8.65172358105603
61	21.6284310053404	30.7981435364865	27.2373494862174	34.9175569704123	45.8707914678072	40.8104992139017	15.2101352447087	18.9965351211984	22.6244619706435	8.26272390546242	19.0328215183674	21.6350819794023
62	17.6283275575561	19.5432736077320	21.6281729441061	28.9457434169988	33.0614772818732	20.9365582031795	14.2450889385016	21.1926225707186	11.8567809930341	17.5050061946011	24.5540141643706	14.0815914830564
63	18.2404856024314	16.6783559224690	13.9735969261940	25.3186292771413	37.931199514699	24.9337587916434	12.1476895899087	17.4835972326178	16.3922068492423	15.4114571729395	19.3179510081301	23.8030520920853
64	27.0037381643622	35.6771648367643	12.6587774471205	32.9285485306187	32.4227661561923	22.0664742470059	24.0359995658939	14.6827275595724	14.0468375102522	18.0099726216893	24.3918682882669	12.4666861967090
65	18.4822280250392	33.9692053003984	35.1274336349528	27.6157317394518	27.6153552250196	36.0613096226243	15.6745537819322	27.6907977165304	15.9286155040309	13.6903610609957	33.821081401011	25.8392754198949
66	19.3858093183771	26.7747945807280	23.0100587102529	22.6599361159341	35.724430899745	40.3052674307322	14.7069094222172	21.7975189676580	18.0867243988082	14.8948968799849	25.3717487977845	19.9534181175302
67	23.1911449130998	38.8081448794876	28.2017484214971	26.7139266654147	27.306066185237	39.5148548293775	15.6646891090283	20.4139537988957	27.5363481319505	21.5920963083591	23.1831609347238	21.6947518306522
68	16.0292737577547	33.6269964860366	29.4606667082560	31.7314317668638	44.2437370777409	25.8842554559039	14.2263689254410	28.6357588450595	25.9320656865519	15.7793404180031	22.2222214412820	12.6452555692623
69	16.1200533774171	12.3508558339289	11.0605893487589	29.2565505853629	25.96803616633	15.8263435873038	9.86923052094773	20.5607986116516	9.8980338542885	10.9077979834838	12.6089480516601	9.28355927571613
70	19.7046282365215	33.1514582306923	19.8559564526468	27.1382893454796	23.3748690364626	27.1898809780357	16.5143749633181	16.1778043944365	22.8720588624379	19.8262673609910	24.3627434768322	17.4947967047736
71	19.4750946234917	39.5437427991809	25.0661891293352	32.5184556769815	35.0542794161545	40.9710102097136	23.2958333437945	21.6932673970677	27.1622313709728	17.7499850752114	24.5279131778672	15.4698322777411
72	16.6192552724443	17.4154979199643	16.2816104211899	25.2671110259479	30.9786013519390	21.1823518886265	10.9495596008514	10.9857383123820	7.33565443638285	12.4797989120032	15.9773695212496	30.1776449737924
73	13.5118030525651	14.6219555474606	21.5152905968853	18.4416810717265	30.3370781532668	21.1413874940298	10.1833853194311	13.4494309987346	21.0884642420525	13.9700564144087	16.0916427548278	21.0332655291269
74	22.3376986832303	23.4238733245576	25.1012966385599	26.0611042471223	41.2056896705640	27.4949159114566	15.3047921347228	22.3279653641864	15.4317778129052	14.515436391304	24.0049507319352	26.5015772657278
75	29.6602933215450	25.7795114964007	21.7525100861255	43.8155101521428	48.9224718965254	38.0920596369263	15.217839096028	19.7624512302307	16.7783969522021	24.5246194014444	31.8515434113564	16.4060616679424
76	15.2494326884140	23.2388345321633	17.2960558058764	26.4895346905757	29.8942825094138	31.8259201689695	10.9882692347233	23.6633789697358	9.39002884346477	10.1548322663728	27.2532539859563	19.6061344786738
77	31.6916991827775	32.3773188808549	27.0141391659892	29.8776994250579	45.260869244468	28.7638954192696	15.1306665053491	24.8322462697637	20.9596895017875	25.9518927700833	26.4568751766183	18.7239424824196
78	23.8003678095771	28.5745213814828	16.3532393777205	29.4976227514332	30.6765034630746	29.6213641144655	20.2316419864244	20.6326977092892	11.3365158192888	18.2605900568790	15.1443462837255	12.1122657734777
79	11.9294175087280	8.25522839207491	18.8975627192795	24.9652044949017	31.0696100427295	2.35527512470406	11.6276028801421	13.7109798697192	15.1039435332084	9.90952309473347	6.16406129570831	4.77784799413147
80	34.3851104413262	47.2702374787863	36.9709975248076	25.4926446545565	44.3966790819985	32.8524750986549	23.713733503052	30.9000627593239	19.8164546523534	16.1251314196217	31.5445494302416	23.1100314647242
81	14.9580416686590	9.34948245896932	17.8012914240193	22.3122173954029	47.7855004971535	23.6944042399235	9.91167625579893	6.29965348121111	15.0983629649294	10.5420090859153	17.4852871405948	12.5424778789555
82	17.0315392148247	31.1018780833021	26.5452911645715	23.2617916216013	30.0629914224844	26.7047824118953	16.6722315947771	17.6097213378411	9.64570246058977	13.0021223084232	19.3182867792453	17.8443565203295
83	34.4473108588287	21.3276976682782	8.4505341235518	31.1893016712837	23.5213008279028	23.6646267117593	15.6648950395727	17.7037936177645	10.2624271548311	15.5269391617966	27.5644817910889	21.2248466533728
84	25.1380900283167	30.339687121185	36.9571564114815	26.2372037010354	34.1007271911781	30.182197658158	16.0593263236366	22.442198719681	16.213381749058	15.4897554836109	37.1564098257729	19.119824636817
85	12.9361520826843	6.58979278222717	19.3653438950981	13.8331274303826	33.7345408140436	20.0423590138171	7.11541713581815	10.7203017644371	15.2854458332256	7.01107095367635	12.0891174766638	13.9771632366393
86	19.8673484720006	28.2970773911989	27.5964569326865	25.3168732153145	40.8170706902044	40.5324884589271	19.2652392119693	16.4502942798269	16.3229259930105	11.8865402815981	21.4861878513932	21.1470080703685
87	14.9645405578175	9.99497460552282	28.7927488026657	20.3243378469451	24.3585923330674	47.1686794398306	7.00713375167532	13.9935650963234	17.9814721480976	7.1094761094002	13.0247700489537	21.5797023875138
88	15.5017271268831	13.3284839112169	21.0876589042003	26.019926629508	22.3357876243776	13.5857743437824	9.5411049938491	16.2611095861237	4.66357438073703	8.62168889989364	31.5350507814975	1.12408069871907
89	25.0837076257355	46.9660230869784	33.7974124597716	29.5059128596496	44.9638566136176	41.8257788099817	20.4212195256185	26.6310018033123	20.8870289602209	15.9689618701453	23.4485554515746	20.4528688782334
90	18.1616868272315	40.7044847649491	28.5761413600564	37.1084134333047	48.7025738826684	43.7570998890401	14.4841098803718	20.5594247991582	22.3680338833789	20.0172848769937	24.8140749373679	22.7511223765984
91	17.5429293775861	17.4569852692715	10.2393315616933	26.2667036546724	19.7583363766393	19.1106997314477	13.3730860185721	19.5296103326553	17.3408005189516	11.3372652559930	14.6382355903267	26.4594525609512
92	23.4095778990886	31.3484183285943	21.1628148167531	25.6072343289521	48.3180790714281	30.0088143016509	17.3621013682059	14.8549635260077	22.8883009995643	7.4895248146768	23.9516229570312	22.5936419879488
93	16.4167663342439	13.1692024562014	18.1437890888569	21.4455316849245	31.1014874749853	31.4139788266333	9.9695209759326	8.76731277315616	9.70614235587536	16.0270806405385	21.9382954019651	2.33503232806174
94	21.7639211739827	38.1749639915307	21.3320836750272	29.1052200084688	32.1563592911819	32.828068604943	12.8822637416871	17.5722658330204	16.8376726615620	17.5413021934754	22.7242466755964	25.0583679764533
95	27.4440381037835	47.3261332823337	40.4729788556066	35.0787636598727	49.3378332862242	36.9793231380097	18.6985214077079	25.997550894184	18.1327892674887	22.2780821799883	35.2069095572043	28.3590547618802
96	17.6916187534595	22.7297053164835	15.3840241117706	30.4962504402578	22.6848819429861	31.6744028546430	13.6750697261739	23.9917183377245	20.7360541021295	9.01125135527025	19.7250584555564	17.5440185802563
97	33.1922096509231	29.6783812982932	22.0724092460672	38.2664819031109	36.0816316499851	26.6041984551658	14.1901380751309	6.39236134950751	12.1445992817996	20.9678508200722	19.9038833843655	25.7578707587772
98	19.0043591488681	36.220039882139	25.3570821419611	35.6482321501283	36.5457892686438	38.2564610400342	13.4170020921080	20.5657191249012	22.4526104538133	14.7765472534202	29.6782010262299	15.8203424288976
99	4.75889494923408	18.9410493259212	13.5264693113137	14.428322713181	28.4249254937913	16.3738121451207	11.7176769863738	20.2302566213827	14.5245363196696	11.1860276320301	22.9997343639036	15.0711450581262
100	18.6883929925798	44.3787915906583	37.1801606355307	33.6676438228458	39.7707383502052	36.5439262950363	16.4907298676471	28.3047075593336	21.7618755269042	24.7350111756861	35.5611056595636	24.1635336733945
101	28.1357837357392	32.0657911763225	30.7673568277636	29.8833270797835	46.0398917786628	49.6143615090895	23.922737444733	20.0711572528155	25.0895523271183	22.8162529467441	21.4144830140996	23.4348958656101
102	19.6441795651294	15.8800608760678	9.66145180246793	17.6803897912837	18.9959478798399	19.5579115868176	8.26663253487696	17.0799105011568	14.6373185797809	3.48502906245668	12.2926605621525	18.5845684852960
103	19.4349568917902	24.8166145658881	21.5621787046899	10.5192510262134	23.1918828240276	10.8394808271815	3.72390142769023	11.3931535499132	15.1950824445084	15.3012120717082	11.9381778521080	22.1283147997506
104	26.3555779826615	18.0560955191316	18.9315362010838	28.3618858486048	32.2173835965146	27.8194857099635	14.5382956759629	22.4424792426536	24.7637165894833	10.7712631698971	17.6862489689968	15.1039079154707
105	17.7715650589800	34.6717375827859	17.0588001307969	26.0931523215352	36.6307014152815	27.0403584307713	14.5901661764038	26.2193696465564	12.5918023504787	26.4317703291411	23.7666861454524	9.07459517241555
106	20.376413898007	15.4200361235650	13.1994915130925	21.9495668267824	11.6990142545183	33.6143933044033	9.69336744102038	15.4340060690798	0.563311686529767	14.4964139970287	22.2532096743500	11.5030990946098
107	11.3960182600068	11.5164527280251	20.2492475024329	22.1244848828929	23.9378901517753	14.7742753289552	11.5161702203661	4.04750990329625	21.0442791018011	11.2836044255173	12.2793509182254	21.0809982720560
108	8.90342267522543	14.1285476897576	13.6421353435944	19.2255585436381	27.3389520990255	27.8865937773322	10.9851104085268	13.6145461380148	12.5559434428115	18.7048351246671	17.4731679184554	8.05419102058532
109	17.4825561484433	28.5545839396157	30.3379420359463	28.3467424422034	40.5112495264048	27.4743160085962	16.5741606813736	18.1984617115833	11.2972436352449	17.2498810858713	32.6048306342459	20.306392381208
110	26.8102954544973	39.5912746493911	33.3759590741827	39.2328214562901	43.1718975464222	33.3544028370785	13.7071836432711	22.0579486292017	23.9534910112405	20.6161545175371	20.2704410449026	19.4546000211096
111	11.5842287182729	43.1525378032146	40.5067685024323	25.0003621377233	53.5386457053652	50.9097790540542	15.0456893289443	22.6522885118631	33.6818779894738	16.8628433694508	33.9072822550925	29.3767177629476
112	25.2566985214667	32.8952940435656	23.7005282825539	19.9935447890257	30.1532787363423	29.2870893247840	13.2169340598704	23.7594387643123	26.4652137930063	18.7777128559020	25.6239120256501	26.4803201143774
113	11.7464023330683	5.95232163567449	6.87889240495528	22.1894588685911	31.9805590185334	15.6693057083545	11.5456938270226	15.7488105864025	13.0844434493455	9.74280194496794	14.2578526182719	6.09266694997915
114	15.4711388646650	22.7216250869227	22.6156544970707	21.4226980952328	32.1240396339928	20.9284085559881	14.7233928883575	17.0726335554571	7.33420174907924	10.8305922028720	12.9707991672905	15.4158917465331
115	25.2417654627712	30.1096732903697	29.4955857264955	32.4118471585132	25.7044029488269	24.0407558001075	16.2983850325838	17.0454387785567	6.74285676159366	21.655073371123	19.5966131589767	12.9707669642174
116	25.9325261262989	29.6800298128259	26.9860268552517	38.75429338037	47.1876304868954	25.4562963572557	17.2834441144319	22.8791748780627	22.1777512039007	15.7819394420003	21.2040859652165	16.5864800115274
117	19.6919379902445	20.7636002739475	25.635742344815	34.4080236165272	8.53849064561768	23.1359511390046	12.7898461385601	20.9708471434473	10.8376785768227	22.4204436914403	18.9438858472657	8.29303844676462
118	21.0413238097278	35.6093743425187	29.4401310361627	24.3276007313629	39.1258372410768	30.2986494509195	13.4142646604521	24.4486441961271	18.5892762132813	24.9011725090366	29.9946105839783	21.8629059343945
119	19.2858794530295	23.4157692571943	24.2468976015076	23.4048776017224	43.7599335729384	32.8923947312191	7.0495965013624	23.9190182247490	9.22518725180523	18.9853710866046	26.8845923971176	30.0505842137672
120	30.4107891647412	35.5004798622834	15.0692189465928	31.4318764671043	37.5726710953005	28.2958259767839	10.2667808888008	22.7471188603748	12.8253346059250	18.8655318927773	27.1784853912642	18.6790289705983
121	18.830586668067	15.0773842816126	17.2859526538395	21.0218092283048	34.3857305548308	22.1355156835709	11.0069372611321	9.02684766747211	4.4007696229207	14.8013822799282	15.4123014038314	14.2946974758615
122	20.7760640759258	36.8266934151472	32.1580181553336	18.1631185656026	48.496801289245	45.9872246204453	14.0394907428707	24.5508471966648	21.0583377352000	22.2629141943781	25.3175154615769	22.2833382411399
123	30.0473361179487	31.8756402887007	35.1077472726381	26.991710203946	45.0407612394357	31.5144729665663	17.2296364836250	26.4505194205816	24.1430140430866	20.3533690388464	30.8371248899827	23.2940833279587
124	20.2886520323262	24.62536933981	23.6332251818474	33.2166892424362	28.7475790586389	32.7547503086515	13.7160243734508	19.012953297679	16.0871429665781	12.7889684932826	23.1491948131759	21.5732821675457
125	15.9457234667228	28.1933694345623	26.3933102744867	23.2964704860544	45.1010130495937	33.6549128477401	17.4257443690064	25.357147430123	20.7802415733184	20.3969592092489	13.7606153902375	23.5795126970296
126	15.8174849617992	27.549167373415	9.11150271574212	24.1180614928531	18.3475468774667	31.3184055004105	18.315461805995	18.2284238418642	12.4719033647907	15.4354002418264	18.1096615893438	17.4111500626129
127	16.1091963271737	13.5948982833293	10.4611101173003	16.6358649770400	29.57014444211	25.4974748410307	9.92405637386822	11.1803791464994	9.2130207823326	12.0291223779436	16.3557221227856	13.5749780519280
128	20.4551735930120	36.9795602853429	23.7762851303185	27.0274688209526	32.6645080700151	27.8381888369893	13.5554736805961	24.0799291475037	25.2716180335907	15.5104420474611	29.2860330578732	32.1923647545117
129	13.2252682532972	9.13497560588706	17.1756936906219	22.2537957725644	19.9717854517348	12.6548105128528	18.4457798864213	14.8442293743794	3.80667401354559	7.81946753853364	17.273173605664	22.4330501309948
130	19.6998178653113	32.3502520047422	23.8991448404447	42.1653675143241	48.1373379373183	21.7993095279703	15.0304378665875	28.5652446197096	16.9929661936106	11.6984531460484	33.9814831398806	24.3017403395153
131	20.6422361603802	27.9584436475867	22.4698560507635	32.3220373709191	46.7117800068143	22.2930698513263	13.8397645398591	21.0427030902366	11.8072774620572	18.7836876966095	20.2756012225268	8.51920608369978
132	9.84809305050107	14.7335612866025	21.107758489119	14.6031598735009	20.4644048718733	13.7887006355044	7.35679768586477	11.4662058671576	13.8236782224635	11.2679768113834	13.7962936809418	11.1746234632545
133	7.59440730003298	0	5.9642220147132	17.9868105741610	15.0914874380183	17.5211094731701	5.44066910829131	1.59803291099880	6.74856980143263	9.21602229931043	15.2824645766112	7.46644904925065
134	37.1951323291085	43.9574363787043	23.644308114399	38.1187864543923	54.4885018736669	28.6645380033259	17.3588381279806	23.9280559859511	10.0218104736415	19.330205096847	29.3477001942131	18.4555625591974
135	17.7556568311965	18.5739033980907	8.68722278402675	25.9515445681846	27.2707664389509	12.4068472532207	2.90505001926795	17.5903941064179	6.79346770766442	10.5656780355130	18.7465127045193	12.6244283853417
136	15.6914575591245	10.4451330072017	14.2132588647139	23.5917952170308	21.4369533871058	21.7796970396324	9.50450146197645	16.2285571506868	11.0304070362896	5.87160708755533	20.2972288827924	12.4115047150509
137	21.2282805215420	23.2602162357389	24.2138394742719	28.4646491443515	39.1579256700103	34.7322923273777	16.2072806154409	16.4331669243496	14.8724848610850	15.4238564450765	18.1799831303865	21.4651166247237
138	24.1906790440356	19.2676308869714	19.6927344212712	23.1332044598855	23.4027918974893	19.7024979830002	10.7229716939062	18.2713836165033	18.0299135141035	12.9175512909234	22.3775181477439	26.8948714240734
139	20.9978819543533	37.2115730825869	33.7419036805783	33.893024356966	40.4204196358761	41.2407664111725	13.6331295359862	19.7395454654886	30.0017735517958	22.4946464744472	24.9641887730032	34.7712421149159
140	24.1772718343205	21.4949700056969	34.0515982587352	18.2847263812822	48.2172281741166	31.6013515107362	11.6366797940777	20.0619613323199	28.4965279434806	17.6748938819964	19.3065001521735	23.3932621975099
141	20.9722914486827	14.5082961439977	17.3426139463554	21.7732873970385	24.5113000745337	14.8272294518445	7.2809336639302	10.0260734948945	8.37142678147379	8.08826530339495	23.6669452912554	14.615877559547
142	15.8210480492375	18.1582799266828	20.0935820271484	21.5042290686018	31.9439444926516	14.6727197217070	12.4648780238720	5.09461368882903	7.72644623740045	16.0288499985133	19.5697476200936	5.31577495243245
143	25.2222190892319	32.6412378487716	40.790281432083	25.8468833226891	47.310301248035	31.736553446362	15.3441896287003	22.7927252029185	23.7170777550313	12.9383721746891	21.9539880561249	31.7176523474946
144	27.4519009072025	31.8753918385875	32.513054100082	29.227310199419	28.9114466922373	43.961501241526	14.2405377598862	16.5344713914943	23.2658142720169	21.0130996242117	28.0019063650262	12.5521849943750
145	17.9182592522614	24.7684295614267	14.8409373543512	19.9515131675135	30.8031081176755	26.1341987164705	17.8613712739917	23.0551273136189	14.6775416319639	19.5662640119684	15.9472362293646	13.1991656704335
146	24.4456562847914	30.3803773283107	6.30192062372696	31.4775302655557	33.950608858785	16.8467562220836	18.1021473092044	16.6147059367365	7.13355942353754	21.4286204948874	21.4684728684241	18.0161517040912
147	21.6807517672635	28.9093521056027	44.3023525064161	31.3355779722887	43.400218910855	35.2387864961161	17.0480138230927	16.8890580060431	20.7676892126723	29.0210522713546	34.9517025450826	14.8711669072704
148	19.441897211573	24.3974292610942	27.2026676971770	27.4708615003181	32.8894517709589	19.8892631307437	15.5537099343034	21.2629935124383	7.75056206299078	16.3241900308055	22.3548669302963	19.3729904900671
149	21.2485289206067	30.2657321735935	20.5986301219789	21.1976550058957	35.8050563021215	32.2025182623144	12.395380612175	24.5988132302057	14.6800471703703	13.0484694738801	15.7461689359674	15.7409939359208
150	18.7073585604546	24.5078552811594	22.7132341793632	20.7173330148954	38.2861846515047	19.5315289681873	11.9509093834453	16.2605277315472	13.2678885071095	6.35734019820038	27.4333750162312	22.5258616520553
151	18.2544121679268	24.5782234534285	16.037838155027	17.0587040924664	24.3287338650636	19.5318133591231	11.7275589106245	12.0101287973114	21.8461735859196	13.6770850487996	23.2084486553434	9.81685830984372
152	16.2686951194466	23.1374792622378	15.7720625781185	24.0087013516563	45.6300487998867	10.1551105042034	18.2869383448075	11.1100623878877	13.5619536359595	18.9648220090517	8.59741808617434	13.9358443219798
153	17.6449972079904	25.9837125542453	23.1639716389936	30.7074334819557	31.2760773854114	31.6884129648342	14.4686508638339	18.8897198869344	15.4717771470089	16.4155977550901	22.1114048838017	15.5727536223042
154	14.5426325718945	21.1561329127082	11.5825939938531	16.8659446136594	41.8874177465048	25.4013333505931	9.79772815612425	11.6656287762269	16.721072068876	9.4624067086662	12.0895106336640	16.5106044483964
155	19.6601740412902	20.7266249902714	14.1437361548089	25.6206363935063	45.947266446269	18.6310864237597	18.7756636577415	20.8393848004449	6.36640593813935	17.6607292092485	33.7122624695005	22.2548240046109
156	22.8264971089283	37.310554558106	25.9457708701988	24.4968076213756	52.1930872930031	36.1040234135410	15.4054742295441	24.7119109296856	14.6765890852522	23.7651907881799	24.5976667552642	18.7125716163319
157	20.4261959191544	15.0183906255781	11.5665530812536	20.5358551635497	29.1939734593584	12.7926073139255	10.7613143857964	16.1347031986359	6.1177933313935	9.36048556133473	8.81848554922145	10.3784984060549
158	21.7772694796784	9.7415540520474	25.0890921876166	13.8479419502724	34.826058472995	21.7971347855309	8.78896957539517	16.6917984646523	7.0797540882311	14.5471078633504	13.2855350129519	8.30768072336572
159	21.5566492218254	25.878966488034	28.7137790084373	31.4942818989615	47.5995029100760	36.1939928993383	13.6444983205576	27.0356960599026	25.0636535003612	25.5157800878539	33.0060656160051	19.6466609000886
160	21.9898544493286	41.0627674759821	17.9572598242921	31.6087187376593	44.8523041220158	54.6751240365044	17.7188058063435	24.1525160609419	15.0134307314824	17.6991506851557	26.9790001566336	22.8558425279306
161	21.6225742419311	33.0955438919563	21.2762096461137	20.6551982371085	62.5323571616375	21.6198499611598	13.5022680743537	21.1826502601267	22.9687270876731	9.98129493783476	29.6474453472446	8.46369099239616
162	11.8568319762825	11.4070297889384	8.50800961821772	16.7882971444128	27.1757923740541	10.3047338778341	7.97471535624092	16.6670773063936	9.15915471223452	11.4163817015106	22.9982825748621	5.87516948803855
163	29.0503009610378	26.5950917613137	33.8309301791984	25.3250877294637	37.4406881370498	13.6965615669008	10.7798946704440	9.63143182538067	19.0541540580997	20.1403306779566	16.8798031240521	22.5973257455443
164	27.1010723594497	37.2034543373086	29.1632425345623	35.409477339772	45.6323762458554	41.2020515425158	19.4744632176176	29.1522731335084	8.9065968786983	17.1664151649466	28.3925049739961	24.9758836878124
165	12.1083752639912	11.9287871045082	20.7697383465422	17.4093323767189	29.0432287496225	20.3111341989062	13.1818367120239	15.1120216053884	12.4579172610513	16.4903655376328	8.64873369944075	8.62281023632288
166	12.8524585403615	6.71086952860416	9.83001288787992	14.6432278452366	25.6660998519605	23.1536502327479	6.92777434876198	7.54266866009391	14.7877487602419	10.3175793705131	19.4390443611977	2.90430252151334
167	17.8075211556881	22.2201270890891	23.2234329257446	19.0692700258155	27.7682502512903	37.6634641670137	15.3776273615997	17.9281556748961	15.7962461141540	15.5246185538633	21.3133499409895	7.5619021211021
168	23.1255520366652	31.9060593022755	27.3688172566013	31.8169351477716	43.2959043266125	26.9302617345672	8.242274570945	23.8316135702398	9.64348219207631	10.6072521742728	27.3671288108057	23.7498842869341
169	12.9230604501403	30.2958058305125	21.4040102382705	27.0135234572534	26.35275058452	20.7079472694166	9.12726872253379	17.4951907303946	12.6612206585617	17.4822183757875	26.9340371037812	19.3426129572255
170	13.8071230454314	15.7465407024129	22.0707157372148	20.0372538047862	31.6721922756559	23.2266155469961	14.0228606850937	14.9475307305578	14.5809723893296	12.0058015320738	25.1264972980732	16.6794136254778
171	26.6473079987633	22.4045371578264	11.9105134109071	25.6003622459490	34.7941637750469	17.5664228357999	17.9306103018413	20.7052154535302	11.5498681731739	12.6874193796004	17.2251384448343	11.9627767381499
172	19.921230042911	26.2773397684557	8.0928771864085	35.5293337586808	27.7765739274512	13.9079213185410	10.8123693343721	26.2874133562350	20.0451590357802	18.2692879649894	21.853635268688	16.0250114118578
173	24.1270353258138	33.4861806705768	26.4406157281127	34.2491066838036	39.0960684443452	24.1785337348508	13.4303420413886	17.1871129786078	15.6372316379272	16.3277822229285	30.7729681683917	17.9881939238246
174	18.6865359753772	30.4102985125238	26.2626951040675	26.6720641154147	46.7519923495542	32.5157192215701	15.2956845381335	13.0421520883111	16.2898832882523	18.1597158698808	29.0845765275654	16.4111371593091
175	11.7838168041771	17.6803843960129	29.3928645091494	13.4372153362425	25.0860612783500	18.6506270462397	9.52870427471844	20.9191558721728	9.83680834206285	7.29560125258124	16.7012963974998	16.907818668202
176	24.2041643595255	27.5868510329819	20.8714190921477	28.7136452794424	37.6971038822097	14.1782493705698	15.0447220245058	22.2612398635894	13.2174057538565	14.110980003859	26.0105484691909	15.5604940166755
177	18.8717363127262	18.5839388181230	20.9715543184596	23.6710449520631	32.7558753888819	24.7563339794018	11.1857157431021	17.0629765959069	11.8133145397023	19.6635263133929	23.2343532314626	18.2358567953801
178	20.5271721587938	27.9166879464527	30.6520846670553	31.5435329836945	31.7081892185129	23.803421989358	15.9058055960472	16.8339330010602	20.4496099458764	14.3661261963901	28.8352584838013	15.3651766126518
179	23.6102036224484	25.742338833286	13.0165107684174	21.1636651115019	42.0480632596911	20.3577732530173	16.6996754171585	15.6321692780637	17.0759408618545	15.504246678909	26.8198140934073	11.7845039211182
180	28.7973894132996	27.8479175699022	20.7681935878683	17.9947934881415	43.2657476869746	29.3709879670909	11.2916307646489	12.6269676531866	20.0081088875969	14.5002188039027	19.0249047748528	14.9310116479143
181	21.9817101821331	47.3595630941218	34.2062478871375	36.2705998404472	48.9501956610034	45.0232464844347	23.6049625840123	31.0082377647637	25.4863000494806	26.0381453247899	37.6387530485066	30.1901309316825
182	6.31888289657492	9.8481409927694	21.5270425106972	19.6453582107033	28.0075180669665	17.9164641869705	10.1703179949476	19.3032381388824	9.00839732501995	7.01907028597944	12.1878143355436	10.7916574037163
183	7.29378444486551	12.2999714497589	17.6171577852236	21.1036230430774	15.2796978128261	6.72664488757338	5.83852606046488	14.0331162811343	16.2289173873141	7.39735803838137	22.9439433597169	8.21681663686585
184	23.2280884353397	16.7447510243380	24.6505382632507	23.0074152988431	31.2131490243004	15.0011112785589	9.67098979247022	17.4050343089224	17.666838146713	11.1454157441701	25.3229488544986	12.8838086783160
185	17.7920467320934	24.209333170461	17.3846213553917	16.4864471127031	27.524710243361	31.1220797445802	9.48899930485808	23.5538347586299	10.8662080006794	14.6928019191713	16.2971156992153	21.6922164632721
186	25.4882769123939	40.0063437961311	25.6658803753166	32.0862297492339	44.0089984243448	35.6783439080468	21.5809802515388	21.6352486935035	22.356282168882	19.3824437004207	29.4744750581879	28.0322907511403
187	21.8479151080826	32.3184698846595	22.4224475602662	34.0048284341489	47.223981398949	30.3721348136541	18.0560247974145	23.2341121691829	12.2478063797357	17.3836702817415	13.4163551288773	13.4577889762783
188	28.1820146466029	33.5586529316090	26.0057657449079	35.1847403591872	49.6315087987224	27.1406231186350	15.0656108856180	27.5710759012581	18.5049917110867	19.8683227763965	31.8120988021287	19.2597119149587
189	9.18101594299332	3.98673149379172	8.416653158447	9.41866023285873	9.40467711464057	9.480542553442	8.94019017581573	13.7680548018900	3.57146062197009	13.8276224811516	9.67742240204298	2.91894449154936
190	22.939633915389	37.3127556019467	31.6896669136140	33.756236465758	51.3565287314178	49.378601494223	18.4055309767571	26.0311640169163	20.9121002858640	15.4016088492359	21.9713824462212	27.6756223786666
191	18.4644771773184	16.0044549820624	8.7157386075152	28.7463774424797	24.8550415888765	17.4404067547623	16.4779307529326	16.6452609312641	5.93534606039616	10.0441878722081	24.0610031432844	13.1182577697821
192	31.5525914567774	31.5164057071214	21.4536283833956	20.8300494564518	50.1436802073406	23.5603480606283	15.4746995874594	23.1593088602525	16.8968789631568	23.4417363723169	28.2124172125606	26.7870307903333
193	25.5772863197786	42.396076541467	29.8113050974289	32.8308923724048	42.8398734767885	30.7685945990355	22.5489976371238	28.0400361029207	15.7072851807568	27.6439685201683	33.0610184742633	17.6971729638829
194	21.2263225087573	28.2656808694805	29.6919811885287	26.5618140525597	31.5442226883379	39.3862337424171	12.2231174004613	20.4170323513543	25.2082062336698	14.4948503410884	31.2966487434608	13.3353485802781
195	14.9300947255784	26.8857073514487	7.35261973952676	18.1595868823147	38.6669838595752	33.9770361293526	11.4434327433101	22.4616327484515	12.8952704355406	14.4075004777684	16.6438833847666	12.6722228558182
196	22.7061189568324	28.3828296930721	15.5863229456032	32.6765634688209	18.5849125208396	24.6325416479101	16.198107500554	25.0068254331251	14.2326200514025	17.7928903097803	19.3198730730516	23.4636676369916
197	16.2451602357340	20.1275516020937	26.4387117434396	22.1015876946042	22.6260150011522	30.5478086310695	6.43352622711291	12.0410447557877	9.95905288478423	7.38990330087196	17.1659692226176	5.6229171395474
198	27.8086357278337	36.1141429002516	32.8863319165812	26.1753941319417	38.3342698372984	23.0859365622876	16.5095816671293	14.4244407152029	15.9639834690926	17.4769617895365	24.3588246170394	25.627000134801
199	27.4954986995642	43.7643491866439	29.6096933111062	38.3617358729148	47.3967818405774	52.6487921996494	18.7887756746068	34.8358985746145	27.6721827738161	21.4226678948831	30.7828501781418	33.3832903006374
200	8.4467431420464	9.54897953131713	15.4364662305153	18.1070792667011	18.0507003893268	0	7.64160713477211	8.04226511837438	9.5076143560257	4.47704936240824	19.8685083158711	16.9711774237828
