# Supplementary material for: Simulated data from a genotype-to-phenotype crop growth model for pepper
Source: Data Brief. 2021 May 11;36:107119. doi: 10.1016/j.dib.2021.107119 (PMC8165395; doi:10.1016/j.dib.2021.107119)
Supplement: Supplementary file 1 [file mmc1.zip › Full 100 GxE datasets/100 -- h2 = 0.5/252245992 200 0.64 0.48 0.64 0.95 0.8 11 GxEyield.csv]

	NL1-15	NL1-20	NL1-25	NL5-15	NL5-20	NL5-25	SP1-15	SP1-20	SP1-25	SP5-15	SP5-20	SP5-25
1	19.6826982323193	16.2586927419264	25.0278581816550	34.7203630637201	30.0408622807321	12.6982354326459	7.65607269459707	15.7891716211319	4.99270106677733	14.2387800807997	18.2057332738739	17.7775625915800
2	25.2839112088863	35.6151065098	28.0296518645274	26.7164974296502	36.0740337260002	44.2271769574523	10.2968642067219	24.0761160655372	15.918847877217	21.4585150138089	23.3740570224523	15.4748014177455
3	17.1988676316883	25.5624541625696	23.0222015847800	39.0535051861239	42.0992436378095	33.1212076940167	14.9831422793787	24.5036273517242	25.2726290091136	16.3264734330757	36.8309763962672	24.2422637429106
4	31.320691350163	46.3848252473188	27.1803585282347	39.7213148889319	51.2120973650313	30.1487445764028	21.5483165267019	29.001696085466	18.3983557635012	25.6856933328161	24.9481727158831	34.6227317222643
5	18.1859240027501	20.2651782419393	14.5091710614576	25.4125888175855	26.9263393269207	15.8408423281886	12.6217102575658	17.5801085288986	9.10087117982479	11.1414044075301	27.8432082806818	11.4471434479246
6	26.1799856412571	33.3810383964365	29.9486048500066	46.8435430712484	45.3745639322284	19.1287409600549	12.4900882779854	13.1444246426471	16.0437873480589	18.5155155599428	24.5000540328172	12.2184697969505
7	15.5948299785108	32.8832571754217	15.1111027009768	35.1458539212019	57.1041108423323	47.1609784291771	19.0461931427940	17.8778854519003	20.2105557331224	21.1302976113963	26.7069362160453	19.2937999425288
8	27.6582996099775	47.9881937195912	41.4826874716641	24.7251577360296	52.9878962145176	56.0533782712239	20.5558130237643	31.9778930374948	18.7495705457775	31.503615360947	22.9668367734714	30.050649638375
9	27.3672607305938	30.1365194785252	27.8163584216638	33.9042310507303	39.4438061066643	39.2056962929755	18.8609951182930	16.4415698932056	21.1435818712349	18.0566712108213	22.281193923449	11.5618535610029
10	13.1017001338882	13.7978141204010	16.4212264036718	20.5842901076893	16.5866846551228	4.23658884820206	8.81962524776787	5.91947912381198	6.62109736744695	6.57588748491503	16.6564241553895	6.0027051658311
11	32.6082552904026	38.9181392627839	27.8672281246877	30.2762603374254	52.9711847283863	30.2641061469789	20.0040363741063	26.9559650536266	21.0335469147103	27.9887416915693	27.0064988313609	19.8360981290761
12	13.8424707786839	22.1500440547841	12.2005974580253	28.6876635612958	23.6258405996335	1.04622935918364	13.0830378786021	11.7171357036536	6.51108541166585	17.5836727532282	25.9130936842766	8.4867144205366
13	13.7839214920156	25.6685353747926	16.7497481500704	25.3330205431179	30.8318673407693	18.9889289330981	11.4447730617499	20.1024284250131	10.3920177899449	15.5151265004405	13.8830333486862	13.1475927522278
14	19.2115881381680	34.6297396065008	23.1844438349031	24.823724655867	42.0534404530571	32.1882556157659	8.02259154803684	21.6792358627496	23.1716711551078	16.5305087963771	25.7339946842460	24.8281541083398
15	17.9016988218140	32.0063136197743	15.4808903477762	38.6495755825407	39.2442675845724	22.3616248154946	12.1544317445912	11.2181811507541	11.9226821792088	16.3045796812842	24.2948726034768	21.1304635482669
16	20.3975315811678	32.128911243949	25.167723752315	32.0270307314645	41.7473709743007	28.4615089075308	11.8186291010317	15.0228305030157	19.5944003586654	18.7109057828029	28.9926707515262	28.9881802974179
17	18.9743785155794	29.257085471286	22.7515908442068	20.0723540012399	39.8648074613224	38.7343394376955	15.4491524071431	15.0975576334408	15.5131926880387	13.9843937331885	25.3379218150689	29.6255667267721
18	18.7972528724775	17.0129616666897	20.6097756717097	19.3928525044112	30.4380830299833	31.9407152829777	9.24254672287765	20.6494833854961	17.2020629088499	16.7635733281136	15.8841634039112	23.4499200618411
19	22.1802874619081	34.244633116593	36.0305847806856	27.2996010087793	41.3794581766133	22.1848837053043	15.2257575727924	26.3332835856728	9.37153698306324	12.9366301609139	23.018607089435	8.61367374922082
20	8.64963725192147	9.82869329761684	0	15.3118314385753	10.7651307445493	13.1873972221552	9.91124733504404	10.3784410551172	0	11.3720765588496	16.9660448148001	0.91810682002348
21	8.95591868851064	17.2102061440578	17.2465124914122	24.7447805357185	29.8864106922021	15.0615647323593	16.4168309261266	14.0040116105391	7.73961647521132	12.7730960531318	21.4921931434918	16.0553392224334
22	11.9902112166535	23.731990562994	5.48291351308289	22.9952216505684	32.3919350713305	20.1085263831426	12.0588196431582	16.0942797649889	7.58527080373189	16.9376550592172	14.2173364714645	17.9466131267319
23	17.2982377380001	38.7133105566085	30.2919692695105	25.2696275630013	31.8719501996756	39.4599474177158	15.1641206733465	18.7873132773617	20.1340470698115	22.1487444568493	25.6027398049161	23.4448324257351
24	18.2597358378893	27.8602745947967	22.6631130358720	28.4018688434244	36.7030181763603	21.1320254338757	15.8593626201456	18.1200384241346	15.5966649529094	14.3819656114397	26.2844503212232	19.8815259702934
25	15.9842864465684	12.3362873390902	25.38034564983	16.0425023542696	28.6356447748613	15.2897160153613	10.1467223209633	17.3191782654693	7.16022953250582	12.6957406602380	15.9383763199346	17.8736037733199
26	15.527148913092	12.8073072928251	14.308250178199	13.3161087473556	11.7623183092104	15.3908354278176	7.24915288090256	8.89576621983689	13.2263541972248	12.5159577868451	15.9538863616638	17.264453576357
27	13.9830965483865	28.2795002155381	22.7373630655019	18.5044138499059	41.3225183585685	39.1671349430581	11.4514040585414	19.2029180397285	21.7628299860176	8.23013998737748	22.1925504889230	22.1745497092040
28	19.2795144127105	23.6980182181523	27.7004637014521	43.2362895155567	36.6649032641945	30.4051285840851	14.8757370831767	25.1033113995203	14.1498562385729	28.5555253853795	28.9749245270021	10.8907454743895
29	14.1550453414629	15.3017712219419	20.9758467302745	26.3725257228122	41.3835082278945	10.8243582327894	8.99185505210961	19.8989688862676	13.0942733304864	11.7693420767632	16.0142015140958	23.1978980274606
30	13.6810539717578	9.13242072054025	23.0707071840963	18.2462668623983	21.1140657474142	22.7405785978205	8.61023104602755	11.8717522160213	20.6857592425802	9.4151876785625	17.0290476430120	5.99014313815551
31	21.8087578647663	40.5334968990008	31.7309819727956	37.0521382218534	43.6840596101620	39.1562690179707	13.9949162479333	23.4833522750783	22.2985349041047	21.883041669177	34.4588109074132	23.6556734741490
32	21.2108945464835	30.5516330470713	17.1695856246598	32.9319017877491	38.8498119537408	21.2149809168908	16.1271794803826	19.2592368550902	15.7373298720782	14.7785257973541	19.2200337194619	16.3164907617798
33	31.0737800512102	26.8307917449615	16.9922259901249	32.1800489162709	48.0279781813208	47.0812904961875	17.2737621342989	14.1951047118699	16.8194411531204	24.0808187772437	28.3835837222311	17.4913042987451
34	27.1381526976991	39.7700081197948	26.3799614107152	21.6386966955602	30.2853655721373	34.5143794482401	16.6010544924063	21.1146759573927	14.9667605938770	22.3601947630917	16.1654374526243	11.4551302605258
35	11.9126379253277	29.1688754438186	20.0165596694227	20.8525154412595	35.5617862887333	27.5355312484122	12.3144540111317	14.8404022322468	20.3791475644519	13.0143363969128	24.475031168353	14.1599094672578
36	31.9079411123334	40.9841163907488	43.9239345762098	38.9894551212896	45.1112751248657	52.7828081790931	20.1407263027659	31.8446232403835	25.2584317751247	19.2734770530271	26.0352396079072	23.2040743276818
37	27.8513429200114	42.7842452859504	35.9122867000096	29.5534990061463	22.5766140393706	38.6854132159909	17.4107686232906	22.0189763445073	19.2013549876606	23.2942042230936	29.6290830018606	33.5970776638080
38	13.3467130403633	27.1690391349967	6.13546973508417	12.2520169676154	28.9115439385339	26.3782684855415	3.26027143125303	13.5326945576903	11.1225004364362	12.2944143216476	15.9283531956820	16.5066190175105
39	18.7613714048804	22.1227604145458	25.1739101702104	34.1986485438157	41.2636444662265	15.4969723211230	4.14882330594491	9.4827403253044	8.47843983395251	12.6940711401821	24.0565213041156	16.6825499204888
40	26.3111160709675	49.5198867226288	31.4774121722495	40.4564346620436	64.0213317047384	44.0752240941502	18.7823500581971	23.1992639918340	25.9622858493794	19.0972643915669	42.2668099692082	40.9343425346627
41	24.2633548102359	28.0112691518833	34.1599475088841	24.0372898002029	29.5614018959976	19.7390788882452	14.5475534958274	22.2189708072079	16.7314432888202	14.5856168363506	25.8932833897999	21.8422453106883
42	29.899142950712	42.9786173326075	30.4555142373119	38.037101738953	50.6038766055161	37.0876908180369	17.1145038740902	21.2527447192726	17.7266763179229	26.3921280694392	22.1449706226630	38.7684276024747
43	18.9696278176740	7.19467726344585	21.7042910907583	30.0415158374418	29.7002150752106	39.2513993619017	11.5448706092925	19.1173640045741	8.21782512117734	4.44840177007838	13.3033192320164	14.6328488229264
44	12.7343466952281	3.92441460024800	15.2034764706771	9.40804425395752	41.9517325642013	7.68818966699886	10.2123308304972	23.6837016733716	8.94586174376157	11.7412168152511	15.2107760075393	0.81606237292861
45	19.9819175266446	26.5063518901916	19.9577439895379	14.3026332568103	31.0489714058633	24.0679908566556	13.3727194426266	17.8394846280580	18.4030816061660	10.9404559429593	18.4383831757111	12.5382729764640
46	8.86495330085611	15.1309874508166	8.19181347249096	18.5840087640440	9.6038396759915	23.0953748493473	8.07244504181613	8.76075321052845	9.57275704968832	11.7092769078839	16.0942921411188	5.34248405633533
47	22.3339299132417	41.2838817237124	23.5063761936036	34.1050883978636	23.2041046311095	17.2437119488117	16.6811126180149	14.0376955160149	7.65966640761627	21.6614102048484	28.2297461996271	9.8728555463776
48	8.10439715327758	7.84873285123326	7.442841224763	9.14783093746978	8.39904035432849	13.5223621482340	4.5633534492544	6.93053883465978	8.7457587872354	8.91254655710652	6.07549692378008	13.8617707421656
49	28.2451436786955	26.0203175490903	24.1816358007887	20.2575946326985	41.7148935040651	17.9933237251715	10.8967733456731	12.4776789662452	16.9440336343211	19.5271620512846	25.9355493429763	5.37630991376852
50	15.2422830339721	21.8748138397826	8.59569050085299	22.2899644780738	29.3072300732178	16.3637345909529	10.9223154013502	20.9902190927293	8.73914179573945	13.1042135250571	20.9887730653580	14.7659171817621
51	18.9299880547324	19.5140711713677	13.8433816426186	22.6260937731663	40.0541246326948	31.5956151266026	10.4763504668443	17.422181043915	9.38452772471832	12.4760278864669	27.4879842773958	11.5795243519069
52	11.5580001152338	15.8306513689514	11.2670536043086	12.5749551095007	25.5622811761009	22.4797983750618	8.22799201888565	19.0448803780882	18.0778016134017	7.85414040761473	7.5849220308682	19.5547017788531
53	33.0656437741604	64.5332567792075	51.5552804166741	51.922591379004	49.7347429906682	58.0262598856562	26.7747995162743	37.4383992988493	34.2299047928942	27.6425375529122	35.7355008258834	29.0210396803387
54	6.46449777083773	22.4474590239584	20.7558682049284	20.0222579293312	44.0118481320874	35.6758954098276	5.60878054656517	8.42960959164425	16.2622138344295	15.6290569688524	18.4939355382308	23.6474587837498
55	19.9898129085152	12.1049073922373	19.5496571880757	31.7173017274131	21.7768479087596	28.6446531428273	1.10573891113389	18.2685470990730	8.9042047875828	18.3456747797591	10.9538859225511	0.437373038119807
56	22.0726565757141	27.2607378685358	29.3089728941001	34.6213067342837	43.0371535842265	54.6583088070372	13.1436843256038	22.8823921948518	13.5181116444088	22.9397759062528	27.601063592744	24.9258555597519
57	15.9159886964985	29.8427004806963	19.3212400244666	27.6695085083332	33.8476436559823	28.4968025853643	15.6815340000112	18.7011457761092	10.5974030534625	12.9925358787483	21.3934414091986	13.6526920529722
58	11.4716460300999	9.17602373713729	0	12.0942350296179	30.6136008712978	16.3707322216814	9.31506171710563	15.7851458564586	18.9850582364515	10.2163557163427	6.78117994891885	19.2407972047757
59	21.9995945858788	29.0830397254054	12.9813923303504	21.495342490123	30.9393441553861	40.085702113085	12.7403867046896	28.1439205145250	11.5671650931408	20.1325851674577	26.684776537276	19.3934467584250
60	7.02105260138915	12.9603049253637	13.5721524486066	15.4907634469027	19.1929025414550	14.7479492144934	3.9985696359749	16.2851866317369	6.68967091970211	8.27973288996145	20.3357919739097	5.67044748612762
61	28.0877992774932	47.212394866613	22.2219815541795	35.2164419246251	40.1449566637285	30.5035779727455	22.3671905091601	26.8420925016675	15.8090913581231	22.8464896392797	31.0828693704121	20.1628822277508
62	12.8650850272348	26.1512181314189	26.6430713767463	22.6009830500853	19.4152206756652	34.307012887773	14.3587162768057	14.8144062591553	17.4744429373608	13.4112959412799	22.0498056731048	17.0697492639202
63	22.3960937466765	41.2784726173272	14.0057478668677	28.1882996397786	45.5566795609938	37.1516485892400	16.4649953997166	20.4706011117876	22.8351807670392	19.4379765043414	24.1778305863484	12.3421384714957
64	24.6437091172805	37.1172037516844	19.2922716391565	30.8544515094313	52.84982139077	36.8370749300479	15.6226032369386	18.2246910582085	22.4312450656795	13.0048627532780	31.2840490195942	22.8699914865625
65	22.8627339577752	21.8262345327028	18.4032670966013	20.8254071253581	30.6328756313643	15.4835937682236	15.1818386906225	17.278149135541	14.4756435908075	13.8825274533876	18.8923904257757	13.8460099511972
66	24.2294354983262	30.5707673294462	30.4763218364656	36.2271664200154	41.8060167018357	29.7279606522909	15.8381701322719	24.4457195227076	15.1231622492614	13.4925501746200	23.8556791252972	20.3146052154319
67	25.2404763104299	32.4663732943099	21.5322459347525	32.9783995961481	34.2283700132613	25.1285449039795	19.7931647448056	32.120162329948	16.7846987984483	14.6583325321622	26.959217193044	22.7086781390575
68	25.4250301216713	43.9649346677054	41.616471881921	31.2524197016349	37.8591941107706	38.0818077680982	16.3730101697814	23.4164882381682	26.8700135831088	13.1955839983038	21.8737496860879	19.9309831232483
69	25.9917945666259	16.6015910312996	20.2394501082602	33.5171519738048	35.1849119933436	17.8870148863129	10.0725575904640	12.0020408446505	11.0019158816767	16.2568378243569	16.3497825528058	21.4354614833411
70	20.9800663313273	40.8311296910512	25.7947559210909	35.4944592521294	49.7161768619445	53.6090569138507	13.9145365466388	25.7593778730415	30.8411115434485	14.6895291846292	28.3496356786055	31.2943556490010
71	24.6414313692647	27.3554495767161	36.4492886050349	22.6578076589753	25.1178798483971	24.4160447608801	20.8375202210523	19.1313360317563	24.3405201459518	17.6496437804338	27.4027776431782	20.4551618759078
72	11.9536174187766	14.1504091757984	14.6996476176763	21.7342678124513	27.734283103764	32.1599106974095	7.21186143125153	26.5861753839185	14.4678280318608	13.1616796164024	25.4869610159500	15.8595315539681
73	20.0961056062438	27.9586142401685	31.8960353659003	21.6516908862836	30.2968362961226	21.3934977989961	14.6183099549118	28.3143995282507	12.6533682987533	12.9752682451256	21.1184150201287	2.80776338988331
74	34.2662066139577	32.5420980156313	23.5240688447919	31.1752010625995	27.5440321082944	29.4268977837955	12.5806390953135	20.6079841504499	19.1756769276093	15.4668308070083	28.9537067891888	19.1582777377939
75	28.4880252284118	29.2696386129779	14.9945098659960	22.7251774030208	42.3582362560995	18.2006531781361	11.1873123760945	16.4644690203383	18.2799690543521	8.93950924989691	28.4125906409112	7.33142499750861
76	20.5473057738489	32.8573611909184	23.6570270118910	31.6973709355015	39.278712253331	35.4969046470680	13.17266090473	25.6050298132203	15.3203845210031	28.0991374597714	23.0257523655436	15.8050769147854
77	12.4830556976046	27.2373107788446	20.5934560685716	30.7991346828092	39.4064283686734	38.830497222108	13.6129147627922	23.7826947207529	21.0264768232714	15.3295791534317	16.6933941834144	16.6533248309037
78	18.1979936219841	24.0504472110265	29.8295625957050	21.8430299037568	37.6918208345682	34.0654420315322	10.2404502947936	23.2728475717238	12.2230492144157	22.1251169907713	17.5651916479665	26.1396599516429
79	24.6650110103719	23.6255882783748	20.2297694426491	24.4807016575023	41.3242045284427	33.451034708113	10.6939197515414	24.3874709054234	21.2345595716241	16.8451323308642	21.5498361283873	25.2485699018514
80	37.3585288620097	30.6700377877862	28.9957511733225	29.9322361102564	39.1645440318087	36.8966015152386	23.4857540951963	18.4893087442244	23.2824231902100	22.5906530425683	31.2027154928207	30.9169067672359
81	17.0231635808502	18.3821164687305	19.4845378277809	19.908599376745	36.8520377764607	39.3960380167163	13.4296347019931	21.0282331595143	18.0151900900217	23.7476902212162	14.4702688404953	20.8840761937767
82	14.0793396170989	18.9262785824708	23.1760363590670	19.6182709803721	29.7461752357136	18.9001489187289	10.1598177474004	7.76255741209233	12.0629920290059	9.06179723942852	13.1228282770817	6.42257601334686
83	23.0318907582206	32.5970689619728	25.9316400129079	38.8601901580378	43.7789344936271	28.8122879883395	16.3889473765070	19.2146375910440	14.1693125134406	12.7862990022824	26.7644064006874	14.4876727310825
84	29.0840445861595	33.2371626080686	27.4668034753727	37.9730551055141	44.2054502674856	18.6509410498253	12.7320303198126	24.0417727729757	24.6111551766203	26.7746355787105	35.5831718452269	13.4016041514144
85	21.5120098689268	15.4243796312540	23.5459053832422	23.1442298694229	41.0431663172688	31.2119633960232	7.1607728228852	17.1271151171652	4.27296679367718	7.9893148758587	10.7893720338957	2.89508605081726
86	18.2485665997042	20.1713311695782	23.5590117413287	28.6381499573806	32.6864759974132	39.0320371204488	14.1168997506037	19.5440822725918	13.7413270160413	11.5035207291698	16.4609118298733	16.1058167900440
87	17.6959594489334	10.568203433748	14.3910640644443	17.9639534417406	17.8176604460447	28.7447401028431	7.75406605358085	13.0746505106239	12.6955091303205	15.7185938296111	20.9635718486169	9.38965809089688
88	8.76302785787564	26.8213903493669	9.08693148531917	21.5783695482224	30.0121409765383	19.6735739447331	14.061658431086	18.3870950431602	12.7742795622713	12.0406281605730	13.0548777733102	21.931487633068
89	15.2830646722606	16.1787097417245	14.7334131922204	15.8172372630113	8.9319348150962	16.489541907801	8.29253565701242	16.0916007533719	16.2295844854428	10.1470554693566	18.4661686373267	13.6565894661406
90	21.0253682670221	29.2703927464726	21.9691568121401	29.0188551125908	41.2829547373516	25.5791827657723	7.69594320097324	13.0951425177790	19.5028507033181	17.5741044257371	17.348228697436	21.1858920198513
91	18.9968703161640	22.1188833188621	21.4306833437027	23.9929200651457	27.006947540075	12.3314807209215	10.0676796110816	19.1885458088135	19.9639655296774	16.5367687770989	10.0627329051937	28.4692361635537
92	16.8505635636366	40.3178530404052	33.7807133896747	35.3217770065229	45.2661431530853	27.4944425097166	19.5452163333722	17.7711085686946	28.9641103363307	21.1661143785450	27.6014922700345	23.583687152289
93	23.3082188102316	28.3073875312216	15.8563413788296	27.5347546401156	16.8422448818943	31.7250656688068	17.8682464674300	23.9048842958398	17.1418539483711	21.1136758764157	31.5952333312315	13.2446696714507
94	35.2705676434658	45.5741101254266	41.440591088567	35.2579571427354	41.6742683610074	37.3767692090856	19.2917100344311	25.1918882443297	22.9112290122289	17.2778053471076	28.5447710146790	16.4771908757949
95	21.0174644781072	29.9016034863814	16.6808114255673	17.8899236822567	41.1131598597459	51.4121224670453	15.2649476486195	14.7417291551077	12.4152848512743	20.6172341253159	24.7396293097731	21.6739159246727
96	21.2692868849045	24.0831091852952	20.3792279968305	21.0890426133057	40.5702349148294	24.4997679747838	11.3058489688167	12.3088357234385	8.56520105635096	10.4327317676178	18.9485682042511	11.7341375814138
97	19.5161706303110	31.9036219424967	23.12183759781	26.8234622099749	43.7896545609556	29.3711397654423	20.4870299422367	27.6147032430188	18.8039774392163	19.2489485847050	28.4128890163280	19.3104872368169
98	13.0243164895474	22.4811539403043	7.96708963986986	17.0305871295254	23.3176626116028	25.8020244506616	11.0257375172115	17.3422520915597	14.5274340102537	12.2920943602693	15.8426532942486	16.4993419874139
99	18.1069324462093	21.2601660383596	23.4778385116027	16.6684372553246	25.683343766433	13.7927946951263	6.63018536877014	18.2720863818635	23.6479495210447	14.1114857327426	19.5697985769996	12.8939715574085
100	14.5696860149598	27.8712582500774	25.088319164527	29.6181849283958	22.9289980410060	37.4949037014342	18.0726720959434	21.2880902887810	11.3918263368273	14.6189990158922	22.9629334523252	21.2364900021683
101	22.0785173918464	22.8472114659136	26.2616958636105	21.9357914226928	18.6081449229199	28.043354879696	15.8366018910179	17.8017345730036	16.3817628463683	15.3008010130748	35.4758331176588	18.0846540632557
102	16.0713066881574	18.0602661537000	26.1417395785545	30.6705145817033	43.2812387429336	26.4039753216507	16.0148901848499	22.4689448339875	17.9483037349399	19.4116890214654	17.8323502696405	22.8925821559947
103	12.6001396499852	32.2458888990181	20.7651219070150	11.9194623817207	26.2611253957874	30.2314764526899	10.9392281633317	12.8649919267370	16.6040868229856	10.0024365924504	22.0608581341073	19.9915517161214
104	10.7318099321587	26.2377492294457	20.0629210162155	6.59658776146381	47.2678361830254	18.0296560403119	9.92208732835112	22.6941197532947	4.76688512636036	10.7058329843536	12.0593970047566	17.0881665080564
105	9.32249117495534	23.9608204444909	18.7740138141275	23.7476571580036	19.7719505754078	1.86558676633123	7.8963886174244	5.16607943735471	1.00086263238326	3.89820609499017	11.9924729443913	6.49557284551357
106	22.4898577793079	23.1241740891216	20.7214208029842	25.7206690089968	34.3786215559413	46.7210444771919	9.74943077636472	25.7066722095675	23.7256264539219	18.6548393862950	22.1855113666093	17.9106917210029
107	30.1983195017302	35.5160715262247	18.7918289042992	31.1781671806003	45.2625564788323	29.4031619297311	18.4293905750549	24.7143644252989	8.36153103294166	17.8643868532812	23.2298738992499	19.3239318183352
108	21.4611350423366	38.382374951387	23.337368547539	23.7268445396406	38.0073705541765	34.3513323272511	17.8346380535686	20.1062492086043	21.1570127468118	16.0211162994725	31.5454344725825	21.4943655263843
109	18.1307437545496	27.7235776899872	26.3117225817755	13.6101412110989	10.6610901361550	27.5220775329084	12.868415505299	18.1593779807559	13.0520610592103	17.4436303269246	7.13869028915351	18.3857133341841
110	17.7814945899182	39.6848384078706	28.1107478380598	29.3531845971045	36.8065885401063	16.4890465088795	13.8122348791064	14.2363773126498	22.4857545273138	21.3625164405316	23.3928160949651	14.2069795739478
111	27.8307063813807	38.2528643870197	37.8157769474741	34.0630728693927	52.7953270417511	35.1825301900557	16.2009691771385	28.7274500867900	21.8580801311516	20.7570176269434	39.6496274092041	39.6649063496567
112	32.704110332852	45.9426456887164	34.5026761463282	28.6186884648825	40.3988664672723	36.3459484211687	16.2315475337154	17.7626503477962	26.200416521164	20.6705554831584	25.2479622201318	23.8480692155089
113	23.7758109840890	44.057810857675	32.5514601594149	37.296001391833	49.0985143678134	38.3206401894525	21.4849520479563	28.7356422046668	28.0004545301018	23.1026238317026	29.7452352811802	24.4658677312629
114	25.0050904014802	43.3359746283469	21.0476825935159	38.8755305759062	58.1668987025153	26.7317081624341	15.9967348732951	22.6352153376858	23.6080460587627	17.1023802523618	26.4918967179016	21.0649241450988
115	16.9743593908895	25.8376497761846	26.4013462045241	21.5063389114761	25.9317506409136	25.0421551436313	10.7094720760240	13.7874749661795	15.8164837635196	16.0053044526492	15.9791948965931	21.9093591182769
116	13.1729750510151	14.3478003021515	14.3538068224223	25.3802343225162	30.5441043275784	23.0367911307007	9.76167604279106	9.94033475931494	11.5973078308196	12.8020097287801	25.3970420349508	5.94816987196672
117	30.0688570255597	38.5952956613470	28.9852927158145	32.0034455932649	41.7013371626889	34.5897455123021	13.2772860333508	30.9923417336084	13.8069014947051	23.1460678344410	31.4569273191642	25.4376973634751
118	27.1379775687158	24.0639476040756	2.26572393268644	27.7154691332808	26.1300048161755	22.5138605219426	10.3682214264051	17.3428620890209	10.6473953298130	13.1623155592363	31.5405080329678	10.0370110058642
119	13.9552947125703	11.5987719181873	17.8564881932062	12.7653237789696	39.7803856734546	22.5924441575701	5.96462088211196	8.9935233426179	15.5114892290063	12.3326355580070	11.6219919952586	20.7172796798878
120	12.8264914239152	15.8095301830998	8.5640149317937	7.87077259833364	21.8497688960318	26.2654526209911	10.3450825901753	15.866843516281	2.39095273542012	15.4567745008128	10.7749360340014	3.73481770801872
121	22.2155784017644	33.6982101632605	20.9019189036566	35.8593207682764	41.5263229638014	34.0365335352175	18.7889200483058	26.0872569381390	17.0441349805234	22.4107107633208	30.0078123663148	14.9184192487382
122	26.0284400923773	16.0715715259875	23.761753751365	22.2089000614355	38.5460271500681	10.0516018109570	17.5401612855345	13.7054846608751	7.4869068825534	18.1584558147334	20.3539938416915	15.5920564993079
123	11.8784737026106	12.4773187143155	10.7141386085202	40.0235855839051	20.8618691164559	0.0109242510300227	14.3994329730769	16.2165377688293	14.7232873555242	20.1500271535558	41.192233322675	14.1808398972096
124	17.5766972272215	33.1940345690234	30.2481945521257	26.6748159386333	36.0789213728092	34.5986079331494	8.50978961962431	22.0856269450968	24.7421763211276	15.0046069523923	21.1089923017608	27.9166983922237
125	28.5381247525276	42.8283131938814	43.0991068247153	23.5191956085774	54.619344843972	53.7026372914454	15.5851794583982	25.6820213993112	25.0153584330371	17.6437396436426	28.6435035392215	35.3157539610185
126	17.3064208081919	33.2334881208668	24.5792514569412	25.7014900988321	46.633549069809	16.3139981312968	14.0061159887278	26.4303898044792	14.2430911848273	18.9763519468874	21.0709027403371	25.2286220923404
127	10.5232553005454	22.8155074883971	21.6775622742438	30.1009419330575	33.9319231033953	32.7386867722803	13.5812776699158	13.5843039143244	11.1345892349783	15.7860481422530	7.71395576720734	17.1981396449138
128	25.3197410752888	35.8446265268828	39.0345146327705	19.4006148941984	46.6944329405343	39.4183490280987	14.9776619823003	12.5020363116455	20.3865742134751	13.8851747607692	22.4217666967114	15.3794332866278
129	19.6054186173698	14.8864442012278	17.0715265027294	10.1689750608754	29.2490221568144	36.614520159258	8.18625398948411	16.2158912247857	15.3371174352857	6.47455471171569	12.8556383484032	6.32635428354202
130	22.0302601030068	30.972172479664	27.7465529515124	28.3640917091316	37.456119830507	28.8220891208698	12.3694161990319	21.8313935872409	11.3565836451730	19.6784024377577	31.9609999381878	11.4724415493116
131	34.7730890002585	44.9880383132872	25.7379670969014	25.6737745078131	37.1197446848858	38.7978905439206	15.8133018740877	20.0596848225698	19.3981540678056	20.5551899575043	26.5273261648900	21.8720370935073
132	15.6960442130190	24.3813899604507	23.6185203072530	23.3182435946105	30.7239541262557	19.6157149168547	14.4996971368144	22.5934951700368	11.5504731569503	15.3317449398316	14.5537770620417	13.7001337376643
133	19.0302351434610	25.0205988247204	17.0094180612301	21.316369239893	25.0534514124856	34.7842889397604	12.8635164940311	17.4676827142772	12.4516247883833	17.4967330521395	25.4204557413486	17.7549936396023
134	30.9708001847890	44.2326367325028	32.8546736795250	37.5995225260409	56.2892800466373	35.755299355228	18.8838766216689	24.0203016331636	11.953023699409	18.6972135157068	19.0078169788773	29.9792758657846
135	18.9833869409892	29.7811004282891	29.1998023168631	17.5830375777599	36.4733612043157	33.2051989200536	16.2395584328246	16.9098994232014	26.6651622467167	15.2522838547178	21.9550776496432	20.0441872154965
136	19.5356759724016	16.755223606101	9.95169868852381	24.8024899660467	26.0576438441279	13.3599609935261	7.62801015649852	14.4616365024091	6.59448815876736	11.0074539017041	8.42089815022536	2.44575711414921
137	11.6462778488024	25.7651210816715	30.4705333093343	27.4499153731919	33.3072019942274	39.7042491132667	16.1349265070717	15.0659113774922	16.4254915921064	10.6407556333539	26.3924383671342	23.6865032355908
138	19.9408682675220	31.4904409373506	12.2200557629413	16.7093028459005	34.0488286782374	12.2537597058279	9.38100549951908	14.7702731577271	8.60423413183667	13.3971860422613	13.3306711989008	22.2004337619976
139	14.0909957415345	26.0846035138636	10.7585067406311	20.8171056185867	29.8537319741305	48.7757346830422	10.5271008821704	25.0169587477088	20.3940524396692	11.9138431020303	16.6217345141563	23.542179221197
140	14.3161405214882	15.3248513404033	20.0370173433291	29.8537432536471	44.6325856969025	39.1954897462913	8.13924715662335	21.2701926694677	14.1318901787963	9.43948793622317	21.7107599478232	20.7122287695863
141	7.19814295328015	18.1331536601485	8.45495050289012	20.0569832342790	23.0630032903533	31.6115163345205	11.3691629873251	15.3790409495721	2.47067121583906	10.2105197415286	8.1306723306704	3.19071138403058
142	25.2462487703191	20.1560373313952	21.6511682776338	26.6141647260488	34.5669844433399	9.47663122041744	13.2190183472939	16.2540765982384	15.8747820902325	14.7690471866780	15.8823841767512	6.62911819346611
143	14.6409553000673	9.93112818498765	11.8138938813136	19.6541417602702	25.9616985099439	16.4682938064233	5.57722403969226	13.6578049068870	10.0517552221805	5.56966076321908	12.8005298427718	9.64476511597821
144	24.5089040181412	30.5107394284837	30.4877384033538	34.2747118169133	42.1936661500106	34.1795876771506	20.0937191154737	31.0457008535535	27.9093215643951	30.954177941718	27.0884196992169	19.6686228918665
145	10.2618066547025	20.6373001354163	7.63090522828297	16.138070827768	44.3944481934815	19.808313089599	11.4155395822515	14.7556619385038	11.1296245868521	11.5342207371587	25.6261845702393	16.3895603909208
146	7.8387911562314	23.7001130215930	28.8609758337662	23.1065097655745	32.5094492241049	17.9445654545796	9.7474333214341	19.8110418304499	17.5927832107928	14.5177950716994	20.1818791046948	9.50821025818875
147	20.0473365504914	29.2555705923330	16.4781074148734	22.5786380583511	33.6634273941589	20.5964212916381	18.2879553136301	24.6068777126697	13.8263585113165	15.173063707809	14.9837661374155	9.82026810846676
148	15.5452861997037	24.0497572877637	15.4140592456132	29.3327719983121	38.5390776517199	20.0820374266231	12.7506466383956	17.5178805937088	19.6718985446102	18.8888760060996	26.5616893286265	17.1594059377052
149	16.9158022223992	19.1183585261182	12.4053058243243	25.0212638812764	39.3378873467201	45.5484733787778	10.5828256568899	15.2667887138954	15.3919901750638	15.4923129818431	19.9249405962544	15.8210688320524
150	25.1920857346173	26.0080637328889	26.8495786464385	32.6330827925696	41.5261992076766	42.2976268511871	15.8109261855391	31.9440663959726	18.2670947294516	13.5599783483057	25.7309981347253	19.4059389502902
151	11.9671756297851	40.5181977405386	22.5090844784682	15.0403779303250	25.2825383994745	47.5491491138617	6.37035448964875	21.8149129104661	16.3889313895017	9.11223356937781	28.3825285966765	20.0052959069077
152	23.7099058429966	32.1848529962286	16.1637750135133	32.9867804379506	36.0496641724349	24.0493450197060	20.0329482593547	23.4665577330846	14.9121638204359	16.2449872793875	19.1177294572465	10.7748788749529
153	23.9289056204393	23.6169136890668	22.6087484487186	33.3858999338414	41.2374966027188	42.7730640284717	15.4295967330916	24.0290265119542	5.7907414893034	17.4209859236407	19.4951974688259	7.86737567162468
154	7.50395509068465	6.08446397245198	8.77139728940287	17.0858260117474	29.9800270217937	19.5397645981852	9.10037153435484	17.5179164250043	16.8285318536731	15.5993546226078	18.2859197886699	11.1100505698359
155	21.5249198286188	36.6367573060553	23.678343628273	35.7263629055223	34.1592789246598	23.7696040876075	16.2918566653740	18.5858227632841	25.2671853131898	18.6233469497497	17.6135683078604	28.1084366572903
156	15.4439515883005	21.2409002871587	19.294949138959	19.2475369070584	23.4481714831218	0	12.2828520899494	19.4556258704725	8.83006437481813	9.20579864492606	21.5835841109561	16.3956661751763
157	22.3622000574486	30.8084840482814	26.6863226530585	33.6289660346239	37.5663826319741	29.6194616029511	12.7940809514378	10.1398083813303	8.45115412361233	18.3958317819398	31.0455229374006	23.9237134282196
158	27.3911943503407	37.8777542816923	29.8167577882542	41.8058039189889	50.3048957705825	36.6314113202233	18.0043729775576	25.4101636262755	12.4595508376742	22.8029372885269	29.9446163273035	28.6460777382828
159	13.7198256988490	7.97478092349966	23.6913446692243	18.4962276073692	23.3938768660077	12.7167501399192	5.38664869451007	14.8329274851937	15.0798237199856	4.28407286224507	19.3035944464874	13.1534384433406
160	14.7346075461006	23.8279579418995	34.6884326505018	28.8275144920705	25.7220180811829	19.9070376075103	10.0905875139049	18.2750404064114	18.1753824208626	17.5021747128642	20.4796253969002	2.24682890412162
161	15.6299456745750	13.1023451874812	4.88648595507854	17.5153407196907	34.3364356540376	10.7796260921577	7.18924278175098	12.9272730794447	10.2087639132636	11.6423374060533	9.87333320823038	18.3640919728040
162	23.9358073993309	40.3706064515236	27.4459360296193	32.5522387513835	40.425758045287	25.7451329493486	9.3364186750213	31.5337154349723	14.9884594910689	13.0542446346220	38.2827219569072	20.2888429624605
163	27.9787531747472	24.3839748613806	22.7628953189502	29.4702428928011	36.4842788003882	22.4327697621882	20.9048031515903	20.3457184018519	11.6630001789542	15.8842597318577	12.6693076179472	17.6212699553818
164	34.5189227546442	44.226156758902	31.7300126352863	41.430830772169	64.8094807689101	43.3651504098802	15.3322334247806	18.6134597626823	24.8279700893034	20.0379177223706	32.4502904316192	31.3676090512120
165	19.0803644457636	20.3324773528499	2.88427737985188	21.4699101947041	31.3338289463459	23.1687644164278	12.4646930244014	7.73428257267325	14.3441502102193	20.8415924998761	18.3186874070959	7.56677114311869
166	21.9579916671382	16.7047648955122	16.6387089772452	15.8067465378270	31.3757452844744	28.1922635672503	13.9166997161080	11.5548635481284	15.7486966354851	13.0541491405229	26.4720000302152	9.6796935994497
167	18.8985076711458	19.1251865801581	9.53468278270498	30.6778663683090	21.4429925517142	0	18.2462087656957	20.3287772209829	6.37514170313439	13.7854841508397	17.5020534433092	10.5471989502781
168	30.2784536370165	27.4948944645604	26.1747340848143	21.6515993502218	34.6642634075511	21.4098000346148	10.9906203424017	13.2338144481022	9.95104750166997	9.51779487365393	30.288209306308	8.20736361029934
169	24.8859248087813	37.7229526455109	23.0173798791002	31.8984316754911	56.3312845563841	29.6693107154475	14.3222070851080	28.6439567753372	30.4781709222848	17.4858048024818	26.3647116871167	27.1518372500102
170	17.2313735465062	16.8349490160863	14.1376611937441	28.2218048620863	23.6561993304642	32.025241682074	0	18.9332253042449	15.5537698665591	18.1137661728475	22.6426138493990	13.6956334116915
171	24.9553790210872	36.1070269439343	19.9669244503115	29.7278938805541	39.251515406594	35.8725691102486	16.7782534782407	30.121052079948	18.1489543861503	23.7311990811118	28.4789378462124	13.2500758043082
172	22.7162423360718	20.7013459115847	6.15797561453689	17.4031633366484	28.7093815365787	35.6459303969355	15.7157638630822	8.900399329347	14.0533235741468	17.6478229156334	15.6985157998246	20.8829944623874
173	17.1532689474266	40.5593942584905	30.9828177824031	29.055223517604	16.2199083563864	40.9090999656048	5.72808887194628	24.2971270169807	14.8001832642538	14.5034532838716	16.1036895415845	24.6020530544149
174	30.6884836032615	44.7285902807181	32.8431987066406	45.9573926063059	62.0640457601951	21.0825826970883	15.2180737145777	33.3817531862917	25.9933195842071	16.1095987937121	35.5132265072203	14.3414644928863
175	24.0999737555419	33.9404172967570	37.4750032644801	29.372021419955	44.1155273078626	65.0973538152225	21.6123863373114	20.7461490171020	33.5476760259555	23.9935313007415	36.2511760799492	30.6198144365901
176	27.7273987164869	32.3056044854885	19.2540519947929	24.0333804827629	20.4644795779665	4.44446562589365	12.2663184603157	23.1113752921115	11.3957515931917	18.8581807149207	23.2159682927457	9.68457798128654
177	17.3670173475268	31.3726928633394	20.9424837178035	31.7780429398476	26.2486612589817	20.3188863307172	18.399731516672	14.6775381105485	18.6317360950074	15.8123010336907	23.4039394626125	16.1365576951327
178	26.6228890145908	52.620102803802	31.4613787819888	38.80421085777	72.8723870398966	52.2135962604457	25.6985885236279	19.8904735523465	19.4996466795246	28.5132705243260	35.0563715641494	24.7196666599211
179	17.9862501277554	16.8866729898970	4.72873543637792	19.3119341596087	19.9582814497810	13.7851784090672	2.76093470396130	14.4379503090261	16.7286520134434	14.2989329514238	18.5943603491975	13.0365038430795
180	17.7485099799282	28.6834374312423	29.2371879165544	34.9622725813295	35.9721472897833	13.5308860089376	11.5636108696170	2.78254360519621	17.4542485664848	14.3598320069256	15.8997577720139	16.0249333747619
181	14.6925905655589	19.4394425418707	19.1578761405981	37.7465686535553	25.818056744584	36.1978708511357	13.7391209933788	11.2593254010596	14.8714473873535	15.2050020874365	12.5403313858954	13.8363425602506
182	19.9936464236404	16.7256604965951	27.2652834311769	32.7686067032913	35.6764722999038	33.1265907458561	13.0673018490143	18.6679747442621	13.1527382269321	15.2848708511548	19.5927367941199	9.60691632741306
183	17.3532845142357	25.1749570797105	26.9134458349318	27.1323967187601	39.6476631863591	33.5191155367121	10.7815340777975	14.8889241214091	19.8239869811724	20.4057634484036	29.2047563775552	22.3207607885138
184	28.0343089844695	48.9495490084513	37.2807949753834	37.0660789704361	51.5501661182531	32.9082248232455	25.2499221847837	23.5310307050761	29.9510238705803	21.5870614917977	38.2074601606277	29.5416304882089
185	20.5419053321121	33.0448246233011	27.9531014657688	22.1713704318992	44.8865458184083	44.2802784068039	15.2124759381222	29.9467125024535	19.1939030256781	17.0490661480891	29.5628877295088	30.5384708313048
186	31.0626148404579	48.4935526518788	29.7807044627359	33.7491809450902	38.453431052897	55.4863272599801	22.9679639420905	17.1673643636342	28.0308418357717	27.0635559968589	32.4058248645421	36.6776404822717
187	16.0308402008496	32.1100290114525	20.4937563895470	30.2956101585794	45.6943388116358	32.3178634917802	13.0834097029581	7.8655896101089	20.8624348079414	16.3152535124228	26.5506995694579	5.04232225355798
188	14.8564451665673	18.5066555175147	0	20.0455205129598	19.2510909296341	24.9843875874987	8.7625778704107	12.6219296584390	11.9803220712145	12.2078782854521	22.0156482698988	10.5813957292638
189	19.8963083838472	25.7526392980709	15.4852518787047	15.6957263218593	33.2535509248839	21.9294558181021	15.6749976936390	23.3995545313173	19.7924353205315	17.7980437959367	23.9383330100128	19.4872158009261
190	20.5650947346923	24.7691606777732	23.3586833523471	23.8067311248152	29.8781949397236	23.9727819802614	19.0944062382392	15.5957450307885	16.6934720279507	19.5508800141784	30.1325934309326	26.0436041226614
191	17.6568326244957	27.8902753604275	7.39058066363937	22.3885887203313	35.8411008301076	18.0884157918007	15.7013907123454	15.9449890395835	13.2242452187639	16.0852105647984	22.9123441935079	10.7882666654277
192	23.318397771284	32.9679035837414	26.2808335648914	31.6979616866043	29.5548184021294	37.3053837681145	24.0554668869741	24.4305756464852	15.4539231146211	17.8183535633507	28.6241242103161	19.8440291012948
193	14.6669132822269	34.8154957752701	31.0609446228308	20.113353792589	48.1482404340493	21.4786432768606	9.82443061310353	14.1007916263767	15.8954709694565	6.305368540113	24.2268106332071	17.7351088001848
194	31.854933376345	56.9645755967371	35.7715918138025	43.5820504253606	58.6183195220645	58.982524085413	23.3122528115019	28.0667059621919	35.2032765256042	29.156241741737	36.3361277925995	30.6812115101797
195	17.1727283888719	31.5546140310267	20.524509685049	29.085172267275	32.6935417000483	21.5734856825935	10.7899456095052	11.7828964346221	20.4142076846257	15.4303084376461	17.2709883079841	25.1163691469279
196	24.279680736808	27.7584133652037	27.4206587244854	31.3478876019358	38.6652469732087	29.2272529282209	9.03931333855007	16.1663069435119	10.4557809592099	13.8067775949854	19.9210939741130	6.63623519417178
197	12.8926187616945	22.8136236841353	22.1041348655973	24.512195321392	31.8415762805724	14.1676850797894	8.36867812421913	21.3306249759986	20.0333214846943	15.7439697473598	23.0122815482752	10.7351650620733
198	17.5253035302154	29.5943809827986	27.5693428245611	34.7195462227819	46.1205792512452	31.7960913081541	15.6098182735698	31.1995483445650	25.4545245108106	16.7564074730662	22.5228066357558	20.3038044864284
199	15.7982807709177	24.4964004811418	4.79724594793161	18.1296455585342	12.3205154088949	21.1213025040146	7.61565353164532	16.0908739607379	15.9561818084267	11.2416239148869	13.9028837341457	14.3173312723034
200	15.9728562051189	11.2020911879252	14.5517684850715	12.7275041499111	8.68498617078494	12.8910968397604	11.7497405615706	15.8471037480485	10.6217906053180	8.93018962700373	9.74300941624568	17.3888307342819
