# Supplementary material for: Simulated data from a genotype-to-phenotype crop growth model for pepper
Source: Data Brief. 2021 May 11;36:107119. doi: 10.1016/j.dib.2021.107119 (PMC8165395; doi:10.1016/j.dib.2021.107119)
Supplement: Supplementary file 1 [file mmc1.zip › Full 100 GxE datasets/100 -- h2 = 0.5/311561537 200 0.64 0.48 0.64 0.95 0.8 11 GxEyield.csv]

	NL1-15	NL1-20	NL1-25	NL5-15	NL5-20	NL5-25	SP1-15	SP1-20	SP1-25	SP5-15	SP5-20	SP5-25
1	17.2498457449647	28.8697219256983	21.2423848610236	38.6913800513143	32.1507070852775	16.5463659382112	13.4374043426719	23.9463668208657	12.2253567693267	10.0243272591733	17.5377516402721	15.0516747219796
2	22.3814069958811	30.530332441702	24.9162808574463	28.6616359910203	26.0891880432536	31.5109548528077	16.3509505096663	20.7240252731729	14.4470842088926	16.4287746646019	19.6573567504343	10.6960389385381
3	17.9097978810931	24.0929254398691	12.630080889348	34.4882688225924	41.0027327344338	22.8841254845383	15.3534999882942	15.8287041292033	14.8967098206862	14.5238660313934	25.7008675973031	23.3498147354264
4	30.6335940852951	36.0678654896094	22.0149773643157	34.8619963624911	36.0379101141308	37.2217768683591	16.6912377072545	25.3762841327339	11.7488469499273	21.8619102440721	25.2275841742610	28.9543230015967
5	15.5889304452691	22.2265876723723	24.4755538077783	23.8586347250015	38.0671290537492	40.1437846440032	9.46788092044757	13.8774463858971	16.0388209498522	14.2793258218345	17.0595278123300	23.1465388506311
6	8.35162954198016	32.9694296814850	31.5402552223327	25.6677527367546	27.5124563638827	34.5628412928492	12.3372779277117	21.3396557482263	23.2937427909244	10.8369272136726	24.6523208478896	18.2650320787527
7	25.4975572249911	31.7776424961119	32.2532680065433	27.6780341955746	48.8862547916305	27.8862346147871	13.2675901971974	31.6439517485124	23.7695215995538	19.3281263603583	15.8515255291145	15.1427833372115
8	24.7285001992416	41.4354314872752	30.0800108164075	28.5328887165622	43.4865414693939	47.5533351409412	14.0023872814579	25.5484982356015	12.5333340620572	20.2567843360222	31.2221058169218	26.447630741402
9	23.0999693174469	28.9701229924096	23.0248381013313	29.4369194300048	40.9605560782971	32.7061688595742	21.6509254402144	24.7514955117265	18.1096682322730	18.3525399467691	18.6569595783221	12.0328584513672
10	19.5088582552878	30.0512692003871	27.0187329122028	24.7439321062392	30.2983560156438	23.2651637257188	12.0849179924627	18.7744253736654	8.83158370663025	8.31398473848044	19.7785820590818	20.9184495341084
11	27.5527259506724	33.4927669141893	17.6778791302629	29.5408581958462	50.7049317871761	53.8892123482415	21.2370589384317	26.9898298928497	21.8889599356798	17.2589267785213	25.0214185051464	18.4728825449860
12	17.6295803682682	25.4996335431582	19.0266956325671	24.0793570979178	31.8307495056313	28.9966968118172	4.54662028173567	25.6670280495469	12.2987034738120	5.51716674420936	14.1527437835419	22.6387414851383
13	12.8213161811244	17.7941351660360	18.1251644773427	7.83210005392498	17.7519947372841	5.72395745376594	5.93407220297944	13.2214830202426	3.72593650656345	9.01388297969895	15.9547012615663	5.42748413564961
14	27.3387851880606	34.2001198191169	15.7755656278854	43.4564489860020	45.2121441405039	20.9099438142047	19.8062983873769	20.7022667241880	21.2501821544111	14.4509459331110	27.2946961220525	18.9276388699440
15	13.0255029120763	15.4766738832155	15.8357402830114	15.6122521141979	22.2653429714136	18.9331792761152	13.7503686626234	13.2566398328939	14.9753858712858	13.6170685993655	19.2263536773321	5.11726938857856
16	40.6888489029469	57.9723986201219	45.4535419207075	47.4328174859839	44.5234305734829	59.2742171684443	24.2273234183736	38.3131953455403	26.5305965227728	25.7195862989276	34.7412003175949	32.7783870174103
17	20.9911348542590	24.3118341641636	27.0517160706505	25.8952151526766	34.2388108608764	28.4061455491155	10.3745692388277	19.1130727450662	16.0318597670642	19.9934120524643	17.4419991164466	26.5767392825681
18	14.9260837127539	8.20383447646407	22.2988458851602	15.7994224226582	26.5746535385941	25.8130525375949	9.95076555481963	19.4997005661863	10.6844053641814	9.92225637082993	15.2501866958454	7.38339283170894
19	18.9776881745213	21.5455368526448	18.4655718772480	32.6555483834249	34.0753726345876	20.0224132985844	8.35612555172427	19.8384499981256	8.4079532934936	17.8997913229556	17.4041849533187	18.3788445047591
20	23.0688490432674	22.6121347002812	24.7074026921426	21.4879933344463	33.3980717157133	25.0405137392849	10.3082066163459	14.5892392775700	10.2118104345894	22.3812885369716	15.5741767266061	15.8579211235350
21	14.8071517449603	19.3321208737835	12.7251257806558	23.3563167747816	27.5790923047143	27.0646727993027	3.47613816589497	17.4632697686666	9.18286462295262	12.2972731958884	11.0992914896311	1.83432447827045
22	22.0247583443176	22.8649195659392	26.7478391831658	15.0246126236655	31.5443184965355	16.8495952224961	13.4089705687334	15.6975237253095	21.4549821321929	14.8084875848589	20.2821381136296	24.6786902025549
23	21.9092231108522	20.0289527339638	9.86809294350407	24.8549950617920	21.5180472388246	6.39870096164728	12.8062251591877	14.6899546774821	10.8163308178690	18.862757220637	28.0066751765986	10.7366588824480
24	19.197411702898	23.0997571771217	27.3531669682318	20.2064412066432	45.0318444088726	27.2578147713782	8.4255315371761	14.6517880139258	10.9131278612287	15.9463757495997	20.8825920087798	16.2760983651835
25	31.1565746435685	34.2435008668342	23.6745834207197	31.7498519186397	43.6904435507525	29.968036044806	17.5702974746707	21.73312297103	16.8347662656273	18.2619907503417	25.2179228841963	16.9994664060079
26	26.0992979430299	25.7382580509956	30.7352670517565	33.3274412168838	23.2851249216102	22.6518399479221	15.0568788339682	17.8560353714774	8.09481263918331	14.505515007256	25.2498110330188	10.2680132479672
27	23.4550293271857	27.4954504809252	25.9852956656111	26.5278087827785	41.0798882949524	20.1841389028473	20.3195900076868	28.4103519464433	12.0417332983387	17.0132314887277	27.7792719087592	11.3485717595168
28	30.8683836237494	33.2310132009571	21.7987983883409	45.4539547920937	37.1942445463586	32.9478453274075	19.623578585329	19.2250910181660	21.6096972254270	17.7127703154942	27.3611555814026	25.2839841658834
29	9.97352304872402	7.54018068898228	20.6462917380523	10.8281791767296	23.6501695746321	23.8978970171664	5.88822980540227	8.05573017105837	4.93433258679843	8.2469605373216	2.81645701718457	13.5027799641017
30	19.8588664866956	19.3430623377871	25.5512624280255	28.3248136761077	17.3001415037874	28.4854072349915	10.7029507373561	12.9118903062807	18.9325203609278	11.5011840824934	16.0203301379570	21.6726123807719
31	29.8463101438711	39.7911950018953	28.8569430751937	37.1171479017561	50.9385124176008	42.6219126632992	22.0683515763358	25.8925887906053	27.4657265047307	25.727645652739	32.0711524721080	21.0316253045493
32	23.3263006568891	36.7129058605013	33.0435444221364	29.5166651804826	55.9731846113087	27.3806859419884	15.3426716233222	21.8479663677658	16.6742925863714	13.4699340352334	26.911947395669	23.2186783443097
33	16.9771809270408	51.8091954440756	27.5294339830602	33.8444255861351	20.1384559766135	36.3416987748513	17.8453929150471	31.8335402373624	16.4499908957346	12.3328543251136	32.1357566429676	30.3817861346164
34	19.9351713181800	28.898379718944	29.4687021004971	23.3634522131640	38.1910040078591	14.0226334110594	15.6226765015985	22.6292793504824	6.14025251489646	25.530882766484	21.0229746967366	24.8055675958691
35	18.8917311425866	32.4089295741883	27.5799073633271	24.4309359788861	22.8783922128638	32.8398150478843	9.63492109847241	14.5227610937280	12.9462478675126	15.4923851587558	28.6930589125442	17.9820844311135
36	30.75424004915	40.3202551205913	28.3035430661034	29.5223214561078	37.4567072439815	38.2293864435217	19.0279793849173	27.3901655930014	22.4421186627809	21.3909393538991	27.4006881656826	19.2760293648136
37	18.1709357039966	21.2218739965895	23.7794489197470	27.5338956427243	27.5932179353887	16.4819287969584	14.9731477405187	11.5659351673928	13.6392383964863	17.6295830840107	9.48658695915266	6.18570941672464
38	22.5602478570672	44.2484364005389	30.7401912214729	28.0146465547419	44.3999623668148	33.4835398797027	13.9715401538655	29.8756596446984	26.3583362854698	23.8438207478470	26.6227167631729	26.5226594216976
39	16.3677919863290	31.0661650731489	27.0961577514284	45.6419545021845	34.8429088356067	36.1304621402042	16.0472182588971	26.6859685681862	17.1669573214788	19.2592560622940	18.4845559135225	24.6197276970095
40	25.457361505265	27.6924041800953	19.9808311612837	37.0963805266883	25.4353396116130	33.9443070700760	11.7279382257990	22.2616399762259	10.1517529468848	18.827871071057	19.9425796128247	7.02618227817502
41	22.4479408404620	30.0292165968732	16.9703665974333	35.3900803727091	41.2859043797121	21.8350661603602	14.9425652126003	28.5769636313558	18.5258073365340	15.3187643612364	27.7042629882010	20.4650182131883
42	23.5617520210887	36.885273532024	26.6457000989567	34.4997427353675	37.3750793373965	37.5472473280223	14.7542264400551	23.635761201738	15.7208735651044	17.9740814665799	23.9163529852518	29.1466778561991
43	19.1174968809024	14.6234524360801	12.0467702275557	19.2713175714218	35.3495788994052	11.9108358817465	13.4656391623879	15.6711705898002	15.7047834253757	10.1099812033282	22.0668807204905	23.5222792433447
44	9.90361039454727	18.6809134865150	21.4638847744287	27.7314581362752	38.0651627798674	35.8100067756372	18.2976816593138	19.9417612214351	8.06096501202736	11.8670104831889	17.8381219535461	24.7760446525850
45	22.4021516401130	46.602280564847	29.5415829197157	34.3487621765468	31.684597484032	35.2584066425346	21.2487593043365	20.3687296729214	17.6096647125681	26.2091857298476	24.1186484226105	15.7911242776218
46	16.8317477555389	17.6118628492506	10.7716213873176	29.3642360289079	17.2426917320765	6.30407340869254	11.7545299488926	14.7694842730078	16.6807757638467	18.0109107785340	12.3496285570166	13.6726491022960
47	22.8145727456352	20.0136629173633	6.40520642553579	30.0071472768954	29.8633038318832	31.4629833237991	9.04967933046651	11.1278012554091	3.19431949042149	14.1432014723047	17.4564041905295	12.920171818853
48	9.57666871310831	15.1271146266383	17.1204789074053	20.8895862540016	34.6695566898259	36.3263129982841	6.04525751192525	18.7215941945496	13.2589609005510	12.4539532059970	19.5744452794668	26.3840184777284
49	28.0782685298021	28.6132833255099	27.4466676112887	36.4807210014272	32.4936083238676	27.3428642188302	12.1761438905116	23.2283876032142	22.7813580173428	24.5093829891611	33.3817001596297	20.4278097537642
50	17.0756979580857	23.9719799472208	18.7567444475874	16.0691024230929	30.1058919807393	9.04476935096634	11.7704059682448	15.9372235867482	19.6503941798497	14.0410386600680	20.2614733710465	10.3045725740866
51	26.6769955010961	34.0907087108865	8.20484307511861	31.1520642272308	50.5868679936951	26.9421753626292	13.4965191436540	28.4956622447359	13.3260025958907	20.2198211436055	18.4507691332506	22.7445703518898
52	22.5268304517594	17.8567463174250	4.50695318113095	22.9163445584261	33.8861362539387	29.4256726120338	15.5963996690761	13.9701124258827	7.85391510150872	18.2799487267402	24.696481044969	13.1297731578344
53	15.1688971496831	29.420748463065	25.0094658018385	24.5587645359152	38.6034870350205	40.2969959479299	10.2021419099706	22.7827401681058	20.4372592554247	20.3181711756013	15.2563650245408	19.1367097373991
54	15.3214671691896	21.9779413354285	24.4957260520782	16.1677868938905	39.6655881426686	24.1539364275725	13.4323314536274	13.5663571196018	21.3870370353988	15.8276114839389	19.6722713379346	29.4780726780044
55	24.9334628397261	41.1510350731183	38.9157570597387	34.0419312141383	45.1396125726332	33.7555847133684	15.0185728383325	23.958934655879	17.1290611046277	22.9778055629859	25.6422959060003	17.9302844005219
56	27.062796956036	51.9520002951918	38.4965034867077	44.1170272475992	64.4408849682076	39.6084607868688	20.8879810087583	32.1167477579375	23.1871365930763	23.2931339414652	34.5871416378444	29.0681070508179
57	23.1296638643617	2.38432757910771	7.90258746519388	14.1960741765501	27.3824670232049	22.1206453952168	12.9226841290605	4.68021874113023	3.18177982845164	3.59923470070563	9.61116828684789	10.1565071570359
58	16.8963854344030	13.4844359792082	5.23238510201166	15.3779173300869	16.7187582742759	21.0257502916623	10.6933034138876	10.8038876831153	17.7164409728444	10.4506175124257	14.3076676306455	17.1568682062412
59	24.8383671441838	22.0734269845363	6.70476802714024	22.3872910308345	27.7339297327223	21.781209749499	14.6130183960990	8.0993755283148	5.8814611231447	11.4510479628617	16.7700793514028	15.0452620291627
60	7.76267644660217	14.9069912598997	33.1032533570252	29.9819704914141	11.7216506108398	15.3889170156145	13.1161213389919	16.4713688419853	17.5094212825664	11.5527837158903	17.3632584868709	24.1561581171068
61	24.4417311091669	32.1440458299438	24.632889886268	36.577631933059	29.8930963259178	33.6771763244944	18.0491128089451	20.6287983169443	25.0530446445392	12.6576165939331	26.1643002685009	21.6327395366072
62	17.4155396500114	34.6428417835326	36.6318189327081	32.3660383131262	43.4880834053684	52.4876964516433	19.8046222211228	21.7796330464215	21.8984406978612	21.6374179455465	23.7858479566366	20.7813846207289
63	24.0195912525948	26.479916710505	13.2052438110600	16.2100080215435	21.4140653455124	32.3706266796066	13.6228935633861	13.9699126108457	6.81926424754752	14.3236258028714	19.3201576701534	20.6134816212030
64	10.0012188374060	6.11731271448877	9.21114346602823	16.3025807963781	21.1659168930423	14.2495478744519	9.10865279781889	16.0091524991425	8.31509640269149	9.233731578895	16.6286333659333	9.10242724664516
65	20.7702905317084	32.1899740477725	31.2971940872218	23.0916447372467	43.3814795500849	44.2588525483166	15.2552996608754	17.4564970185423	10.2872127682267	20.1877562511602	29.0994984806199	20.8842161994121
66	20.6541428185365	21.497543246622	18.6903292618886	25.9259568901667	33.5169752146119	22.6043188179995	10.7411709195056	17.3948550039501	8.8827969029826	12.3714811828352	11.7925102527193	15.2492376951803
67	36.0997582660303	43.6686803079925	22.0757741394026	35.7540162943208	55.1522306154993	23.4314542531254	11.0807519944961	16.1072225889195	11.6039460570418	21.6563125561968	20.2094514171877	13.3865862642220
68	18.6276836856027	25.5012323366184	26.1372507826906	17.5228428773367	24.7139372966133	30.4543166889282	13.7321791126232	26.4223713207075	19.8776495258663	14.4659736624282	20.7168008163817	14.995422348807
69	19.3940701528321	21.3357196065395	21.0545331378004	25.6598337067350	23.0801059389635	31.2950284193944	14.5507635549533	15.9104640143533	9.94128910781629	4.68837157553811	12.9021098346617	12.266920718982
70	31.518289579544	26.2666398934619	12.4177968784219	16.3805803859155	33.9588989620960	17.5599653620947	23.5427550233215	20.3911464777015	22.8215420593408	16.5070397453045	17.1914151444764	24.1516516682896
71	21.1309777915438	38.6212620284345	26.4682626442057	24.0820918315343	33.5330234886805	20.8860626163282	18.6796204674076	18.6580338859362	24.5795195506572	14.4416274221141	23.0691043954867	30.1979326474791
72	13.8836211524837	29.6433567281467	12.215637173888	25.243171307764	43.175875039788	22.7993851348614	11.0883861209758	13.9377611941587	14.0022343030769	9.84469290736068	14.0497299558781	9.91432696456331
73	24.6634417553657	26.6366459408995	34.5173713451953	35.007564357023	35.2591546577368	39.3909514739253	19.5383301633974	24.2952075943024	6.45039827342936	16.2099248117844	26.3767346607819	16.1706436887683
74	24.3146428259034	35.1941754604005	34.203116908091	34.5192032469608	37.2944193924872	16.4838958378788	11.5190695471858	26.8334825020475	20.9774392332416	21.9225694524193	19.8701022355609	8.29783249255265
75	18.2460722194268	40.101334800162	26.4219668403772	26.6065153159138	51.3225217151464	52.0972082708604	15.6210838884902	26.191780596524	25.216440415773	11.8363995001365	30.9532369397405	12.3583405237987
76	28.4941502162858	38.0297418966096	27.9361767991225	30.7700183664794	38.5534294959489	41.5557093657283	14.6175155911597	27.1366725818921	26.0589396684221	26.567437864742	30.4107915525412	18.8259699711817
77	14.7042010492804	23.1389498809189	25.7850537350103	19.2638089114991	34.8787569342327	41.7992520347116	21.0339521519694	14.0840984666224	19.8009265213026	9.35545287632942	25.6507947011351	9.98466240984548
78	12.9045188565963	26.3150149744976	21.8854880451382	18.6834781402806	20.6137759350512	16.5417112631149	13.7368991795457	18.8074136868799	4.11619876247649	16.5273265758595	15.3098745942420	8.98329301088628
79	19.7223776277809	38.8044277882279	32.7545870656375	36.9661274383587	57.5161248355497	38.3352728107777	19.1541663433341	19.1921055448558	22.3326551659222	22.6056836121202	25.4806885432324	24.6407532846328
80	23.8884351631665	35.1081703083876	28.1230973156412	34.3181387110481	48.0023105074066	39.5326962390254	22.1220794354018	23.9175035585395	17.7778515482361	17.7215277564535	22.8619657864562	9.08533228132877
81	15.0411921635879	24.2011297292843	16.7448667055414	28.2710941588333	42.3716257555382	28.176235046243	13.0817283434485	9.19301935117111	18.2329523366929	12.6929621074393	11.3819562350381	14.8278914343235
82	14.1435881729973	18.4806002519176	5.93226411988521	16.9227257703855	28.0345639286994	14.0448139204834	10.1510736760536	13.6764201963150	6.11684293411051	16.1016509498190	3.38796798750164	12.9867798020473
83	22.4779707448161	22.2624577948155	13.9745890775162	20.9995477952844	26.3566393786496	37.767821434755	15.0005855766541	15.1873363244385	22.8870557049467	12.6522118047352	12.9492073634731	18.0316562260554
84	10.1415149381405	25.966620863506	18.2423058021211	26.0585902168852	26.1218319711924	11.2230393760318	9.32214107561026	11.7813222714522	8.66785160834172	3.64810240069323	24.9037766727986	7.86311496424087
85	11.5191585026232	16.0334235963363	14.2883105911105	22.1600798814978	24.8440983824639	17.4864861168149	7.32288480185884	7.08814775044812	21.3382938240781	13.9152172845652	15.4078367806114	13.7009568006824
86	16.5902744164254	7.07051066447577	4.23066234103309	18.9510518454992	23.3432047036555	4.07415237140252	5.77585809778248	10.7838558034139	16.3006637254098	3.66058302913511	11.1178609416380	11.5649422205587
87	28.3363165080347	42.8681774218563	15.4370201192516	34.5865383017061	40.7263775817691	40.0844938828426	19.2997762995388	26.7636731873995	13.0334374648820	18.8667842660233	31.4975448295252	29.2330133933546
88	21.2158928090694	38.9807666459723	23.4295500655339	30.5952687914201	37.1455750455206	39.072504753734	13.2283973998441	22.3819395958517	30.1140588325505	20.71199071562	30.0927423075798	22.1131482174776
89	21.9350773610744	26.1809278471746	30.5808518430473	40.0682539566362	45.7367420482546	28.2078990913648	5.71857393800004	17.8284331966016	26.1149778332379	16.2296065411092	25.0602669226399	18.0930888906725
90	14.5154310829426	27.5576488180605	25.1115486547845	24.1034625279419	31.1913953804548	29.6800836461356	15.0227864554838	16.1023355459666	13.1295408082737	9.25047678259868	19.7750371591560	5.09764386650925
91	20.4234967849504	26.2230363583049	19.5428405492802	23.6006851079333	32.5288186195814	22.3431355597082	15.1920378200273	18.5968568924366	15.1610247808076	15.4150428232885	17.1013221813371	11.1743328030103
92	21.5058612245001	16.3490181316167	13.9521455081171	15.0974449181967	31.0907975887897	19.4481189048750	9.6158698917059	18.5606468495845	4.31413916629208	18.6779561294375	17.9134514113572	9.29540454612376
93	10.4557402621813	25.8532586996481	23.9492587782427	17.1235149426579	30.2828646505204	27.0747666907039	8.15307065467084	19.5596036737007	16.0448902285822	11.0869381107145	9.98580350960516	11.4755636623151
94	23.0282664459266	34.1176747321552	22.3978647316347	32.8703076573129	37.433209494602	26.3549391801636	16.3794480130884	17.102501232713	15.341431960017	18.4683855929193	27.5414115901417	17.7283319648964
95	27.7213353401447	39.2280177717259	25.8874534773107	20.7882111320186	43.0686406049629	33.1144236031409	13.960591946847	17.2043143758716	19.8066007155191	18.2393074071381	25.3959274445830	15.6320004019116
96	12.8420326201868	20.0197923106052	10.8235778811743	14.4267750577499	25.1954031003475	30.1877358754034	7.92594131355013	17.3268457109404	20.2926072465426	16.7393731874571	20.7280801076181	15.0929974988976
97	21.9189142065104	15.7908630626159	31.0291652395777	32.0784974237005	18.9687104005105	27.4592782027123	13.5774414109723	14.4695513500119	13.9650223997835	12.2892752113230	9.91937455590698	15.9523352544973
98	26.1208359266374	35.6712205835487	36.5766662382878	36.7479015411351	38.8774491943397	30.2137008257608	20.3884375272142	18.5121343720635	22.5199626831012	20.9002816948664	26.6216764221141	20.6136897900082
99	28.8347611988461	29.8024140467568	39.6081348958359	39.1201706871546	54.2044876906192	52.434696598948	26.0682240631047	37.4549555439290	25.7159938039643	18.6055016833171	36.1537427380734	26.3742754250600
100	24.0516131878369	33.589298083123	24.9134039684608	29.0231506328787	51.301488470061	25.7060934480177	16.5980240341371	17.6526308697033	26.841133178736	17.5839011426659	17.3797773516121	27.274328703497
101	20.1389096973532	23.7304203404291	17.8843079660564	24.8268508962371	35.0203673210143	35.5111063638103	6.51712296303986	22.7882700550005	8.75810496848281	13.2216168902219	27.7134042043764	19.7959555159203
102	24.5636080113135	28.8497915589520	13.0081929491500	36.2411271406295	31.7973679923981	20.1318192467941	12.5381669934375	17.5892035251017	6.97014160701006	15.9814207663047	17.4668326626888	8.18890854017219
103	15.9312418635192	17.9814390446328	12.8776380460736	20.3436080666173	24.716222969152	21.6612704180198	12.3495513144138	13.0661967728241	3.15644171152769	11.4433810931408	6.74446093661485	13.5912654850363
104	22.3236868885553	31.2932928356424	25.6730269041387	35.6297800246551	31.1493071801384	34.1891015234638	15.2520912259479	24.3816432290161	13.180173980903	12.8491644931962	21.5551624647899	20.3748345282605
105	16.7339650665550	13.5682837506919	16.4834862579492	27.4057478836334	37.9991771159788	23.0755223251699	11.2581212982479	21.0022334062719	12.1457901049657	11.9831586135419	18.6908018012043	8.02693776562187
106	16.4390835815395	42.1439951615858	17.7684778954199	17.8739633704265	35.7585175155971	31.4996678471412	12.6752158744229	23.4065116255769	23.7100571368543	13.0396767025567	23.5876506446538	17.9725168936563
107	16.8334222164442	27.0421563117779	25.3914996389758	38.0280175524099	34.0846574349518	30.0979263388136	10.7989743515062	21.862331700442	16.3594567030841	18.4194586776056	26.4449740081336	13.1519524035927
108	20.0755737742428	38.3572287754267	28.2597245776357	32.7897834059015	42.4582529166507	40.5942015628495	21.8338829641712	24.7015588449268	23.2849881945055	19.8571622961319	26.8476134798189	12.3900168954545
109	20.1882058184078	32.173323543122	34.5293702267286	37.8810534642164	29.498764973593	38.7827050813319	17.0688473946195	27.6359840000734	13.0481017535219	16.9805132179779	26.5536529352407	23.0032701160963
110	24.2360921059769	29.6531218489387	25.0855110935952	31.0749607656821	41.272401453887	35.1678459819103	17.3816667422162	25.4625346604279	11.3333343441228	22.5535483959914	29.7942831990945	16.9957580746983
111	23.482258376764	42.2258763943915	12.4233777020552	22.0304757403949	34.2930369898921	19.7630985344945	19.5499555799477	20.8851287805469	20.1560095728147	22.4950242333467	25.9166108126247	12.4564049811798
112	7.94371271866486	22.4752394852929	22.2630201076557	11.2761744045221	34.4184372501231	8.58294686082276	9.75616524680811	13.9277850602188	14.2320500718710	9.65582177665794	20.8655076045210	15.5940603481994
113	18.4886234853050	31.8122262759418	21.1565561111966	33.6194835629945	31.4995539280344	33.6547956359043	13.4744581616802	26.6371824279453	13.4760910633922	10.7041347965499	21.1190624618248	14.4286940352487
114	14.7956695185027	17.1152630693680	6.69303464476101	28.5235329460333	35.4579697005808	21.2279289633775	10.4308803316659	16.7192809100529	3.09297720243267	16.6764780177516	12.5411322554849	12.9884980214162
115	31.5034654660425	34.5362360789575	16.1502471198252	41.8475419336845	30.5580986029452	19.1438709310988	19.6554385823659	22.9955017623209	4.70669781812407	16.7407980636140	30.0174348257638	18.8615076918245
116	19.1883851145589	18.177567910148	29.5802441994991	31.0492123683425	36.6086980305503	27.9663478480864	18.8306168882767	24.1373130787918	18.7522565639945	21.5153872832473	24.3776971498770	16.2007267913021
117	26.3450449716737	39.9375279546521	25.4285326035215	37.4658387666523	34.4032417807481	39.5278665277974	16.7947715820956	20.1519145578088	16.6890359577321	20.1665287006358	23.8422032968377	21.9971120078105
118	8.8243149636843	14.6944349385779	19.5146933081901	18.5945068993331	25.0938974126178	34.6333434997731	3.75098487912043	12.3744088391815	10.1040838913191	10.3688830643871	15.4780000253672	21.2958049826427
119	27.9678184232087	38.744243508584	40.1265753839166	33.2070694281047	51.436424555103	32.9133032128997	16.1030124268067	25.9190621785493	22.3990338038452	17.1650411492237	33.0988230378675	27.6279748904176
120	17.6208417200219	30.5936923746209	21.9737487018636	23.4353281528515	29.6212788353599	26.0377667608782	11.9722174148060	21.8251219702204	20.1026285824775	18.5329316043603	15.8761838008694	21.5459573258998
121	15.0294454724499	17.8309264090099	31.8517987150580	16.2820242108352	17.3835891614001	22.2226352548271	4.6553604154992	12.1861075704588	10.0905010815156	12.8474083558753	17.6734747201718	21.5591169440064
122	17.8947827950308	26.9219106602998	23.7831778638746	31.6734377335268	42.2710192598963	19.9452540447784	24.4458614520587	16.2398373704248	18.0467532927092	17.1385032613949	21.9034129478484	15.7262265499283
123	13.7157004699605	14.6752631068648	8.35573030952913	17.1513862363547	33.9455905642637	23.4694849308212	15.7342626390073	19.0023524953068	17.7334309460759	16.1578110559685	22.8509769676430	17.5006088706436
124	17.0847836413071	14.1764176570551	23.6776303527776	20.6012766165745	35.8276532251163	27.5246467124609	9.41867682691015	13.4565202917849	19.7413949837015	11.7683248424453	11.7523855950039	23.7669977576159
125	9.3407769440514	32.3486101881344	21.9373919554674	21.1920855416415	31.6923751627191	23.3399870867321	5.73647943678201	20.5399154027346	15.3287309214434	21.5279118711403	24.5063932045903	21.9239953105608
126	21.6704700744699	20.0427103523159	21.0185400569618	26.6497148219738	38.977514220345	25.9679673230162	16.8182872000215	13.2080571664113	17.8723695227678	7.75334518549502	24.7775239486462	9.25276622366243
127	20.0864208038624	23.5787742631401	37.9514222468486	23.6489926807259	39.2343083180325	38.8092449415514	11.1734183104370	22.4386009937644	13.5397322707666	18.6510855105614	26.4271050672184	21.8577727121859
128	15.1037842606684	18.9515845622416	20.2174839943904	17.8399609227701	29.1675548939393	14.5101286799455	9.81531788124829	15.3543316685369	12.8152222767502	13.4640791569088	23.8670813337754	9.87586767046967
129	24.1392974459630	37.8682150370884	39.89376934624	37.0469938286411	54.4252542613011	39.380183238245	17.6799168666213	30.6222582836313	26.9239300682079	18.8022301098323	26.3851075695832	35.9863910256166
130	23.3359711174448	26.4882908760954	11.1817694796055	32.2103193272184	28.0284478124295	35.2851085148492	21.2091927749045	17.1919320451737	5.67239656114695	21.1770663712191	22.0224697130204	19.2596379468109
131	23.9016053495507	30.8060577333357	31.6048433796858	25.4826724326896	30.3861839623484	27.1640909712609	14.111946434413	22.8735598971253	10.6228030359863	14.5595743158172	25.0220765362249	24.6201375390639
132	18.3319763930787	36.9862564440752	21.5243612174484	30.0275051999000	29.955520104807	21.9223861799819	16.1414330886756	14.6020226078121	12.1888510170104	11.5333848251885	28.4362499411589	15.6598549655611
133	19.6456135620576	34.7160955073435	35.3549144814639	27.7490399635945	61.2998816592789	38.8587066157919	14.3899168023862	26.4625959928216	20.8492528252556	17.4806880993072	30.3875840967053	20.3569636540754
134	15.5604969229815	13.4218193094751	19.7348935894148	26.7778014610053	20.2055575766682	20.4835909116941	11.0892237713788	12.3291384712793	5.92787764234365	15.3450965727428	15.8598720614859	11.9762104816344
135	15.6288183652196	21.7566247799327	20.1553516541739	23.7872161714693	39.8328679743387	24.4992495774544	17.0645436438153	20.7196617786974	10.9892162831953	15.2869627662903	20.0842805712119	15.4660224250807
136	18.2488430138867	21.1600222607752	21.5206909201363	17.8886720188019	34.0532044031372	35.3229108106082	7.22349987617161	18.3733118597362	13.5173688847242	18.6965873074066	8.93702169139304	18.7054665435802
137	13.0149786766904	15.0454513964466	17.5913437161484	8.93686300275726	16.8270062968246	20.3764357644528	3.38435530416469	9.41522969579337	17.3978338099041	11.4904046970335	19.6606402879386	10.3769870575071
138	23.6558609022876	25.248382946812	12.9452495366101	15.8733343060276	54.4194731778963	28.3836843828194	8.7572939860764	14.7925545654918	14.0740422283290	7.40316843275439	22.392908460835	9.1128823533363
139	29.3212827630315	32.2567235979384	12.4374900327344	29.1704866045033	56.472805626432	23.9750099681021	16.1366830403344	28.8537356789062	14.5769638009988	23.6066531971431	26.3903163403847	15.6879944902377
140	4.37721595402567	14.3900873400233	6.70113039244372	17.5570809065450	19.1957811507800	22.5399124522054	9.8081595987064	0	15.4308999756269	9.3727954497523	18.0816060568294	11.9344514326485
141	22.8733620419209	22.3950716184995	18.9170921149252	26.0382225684204	21.6749888552077	21.2968675877636	15.5192187605386	14.1078412547493	8.73480777452472	10.6289908144765	20.9711647737696	14.4983187511726
142	23.5489347702361	32.6263561574221	34.9828240257244	30.6353244631104	39.4960659197348	34.3640299120866	12.8558188107409	25.3608291232017	15.4184629163541	20.2447524782883	19.9423853883422	24.9739925855431
143	18.3806004675251	20.4175941636336	18.8216512752431	27.1075924642953	44.1967123099971	30.7783998804128	15.2831866398577	20.9506648240909	13.1891155535470	15.3442520714955	18.9712389561496	28.5262672489063
144	22.1601721172895	30.3774700130127	31.225309239312	42.3516750032297	34.6838648032785	7.56322095060894	20.6738007149328	25.0345103048435	9.93482539980953	21.579015944542	18.9065460305546	20.3975131777386
145	14.0777988512095	8.45691809808005	0	12.0420311321398	32.1855208644327	13.4305475143337	5.36875574792695	10.4165073337649	1.91476105637998	19.078685350788	15.7243791366550	14.7815141654299
146	11.2493020372236	21.6531677276826	22.5824985799581	23.0268284276193	34.2794722004775	30.1332506819071	10.6941741893631	17.2452113932711	10.1084750779889	13.3065730381759	15.2231331953459	14.6682314939768
147	22.6782170931380	33.1535229525115	19.6791402577716	30.6150854059428	43.5174522769911	26.6396478326025	18.9158662920916	17.8370520147224	16.9528482664880	13.2622753716257	27.6248637649232	16.9935065370360
148	18.4346374696338	28.4328046954213	20.6986080292843	31.936619373131	27.4686137784739	33.9762835424696	17.3860782909025	27.9069174316994	19.0849465911233	19.0073885163752	25.2285095397261	10.1870641238399
149	12.7745506738146	13.3153577990412	14.5542223372556	30.1330555832836	22.4008853672552	21.8440615116414	11.4909067224788	18.4816210684271	5.03675313681609	16.2579296182719	18.6682070059382	8.18708174125515
150	14.313467232945	6.87505609510632	29.7211724143697	23.6139065330047	34.4840514788563	46.7988964121549	7.50118894344943	18.8161414546979	13.0398662114883	13.9795001190642	16.2126570164805	15.2308760966425
151	21.3520265608172	21.6748540656056	24.24909139894	27.3289444495173	32.0029997873086	38.9827958199797	12.2225874907856	12.349738699159	18.6373714136125	16.8019576453189	25.8158078694740	20.9371414667160
152	19.951167986	20.0803601276604	15.605025984268	16.0624989659999	21.4929876847664	18.2261833966856	9.60302439694036	13.6419856184400	5.5750562112023	4.04797843647922	18.0188530254033	12.0970179644940
153	13.7443447093365	17.7567446201679	3.97445046878408	20.2859054554858	16.0754253165368	17.7804379408383	13.7116280341828	19.2687531429302	4.21312619295088	8.24988484262806	21.3108799696974	12.9427959882614
154	13.7265767553376	13.8142618539358	19.7173522516797	22.5007895443467	20.5255053230089	28.3517570969748	12.6304604033775	18.5021619103013	18.0713829611910	10.3469784115744	14.3360079003508	10.6312885238918
155	20.5963955555984	42.0477478402764	36.3687196198506	26.6484727602816	38.2976355516395	50.0000395844611	11.1993175887202	24.4648318145731	16.3641373935790	19.884540366611	27.536675063204	32.2876259394866
156	20.5256323441691	33.3076752628298	20.1290204350802	27.5817159485835	22.1952091541496	27.4676019054567	14.8915436316079	17.3799188426576	18.1588397026058	13.4058434242030	27.9727164094397	11.4836071801250
157	15.4366657045493	16.7625070648869	11.7002737104087	24.1666601191775	43.1024549348193	25.6436301699840	9.6030511345996	13.8710340803608	12.2280216493265	19.4392814660452	16.9203800842333	5.31722915598712
158	26.7163696499387	35.6915541418963	31.9101265669886	28.8951511511045	38.0161626843478	30.2528538086568	23.0983378920062	25.4447416184704	20.3828105595596	16.7490698773179	29.5252774405748	24.4732969284859
159	28.1409313949158	41.4351779313899	30.1356573317329	34.5565475107876	48.2380635348783	6.31459703862094	13.880626156133	24.0052614003789	16.4516637185446	22.6890627456149	26.2576319546249	12.1420211465085
160	22.0952366938036	31.2357789801614	12.5291938944613	26.7555570364606	37.9051985039993	22.9113487912881	18.7571956286181	23.8565532421180	8.1686568181047	8.0808859231365	25.3291354422191	14.2489961188259
161	11.2446199305682	23.3332014963437	17.0661233554816	27.7169438146246	29.8476469393522	30.4482554581336	15.5987881805814	25.4351406776042	10.1873284534097	17.4064234411811	24.2751865528598	22.4985660916381
162	10.8323306683472	11.6982852570466	4.04918437373982	13.2053901781675	14.265373927842	18.3909432866722	11.0724975220516	10.6045397709012	7.54522897722177	9.82339975220533	14.0354949101990	12.4606331224216
163	8.2996249295526	21.3051367304696	12.2197103462155	33.750599491975	7.27313969835919	25.0492067674041	12.5702277488996	15.7106774606807	13.4201626590402	11.1830298647979	22.153516187516	9.95393583777113
164	16.8215585181757	24.2137205635261	11.1305397438331	31.579442330609	28.2124788923843	22.4687191612041	9.8251716371026	18.1749666956597	19.4681274420127	16.2895460321094	14.0307989907787	15.4982733014974
165	24.0757556862756	24.5198243748599	25.4947885910807	26.8611871243653	44.746411817084	12.1440952072285	12.5090069146313	20.0359470532969	10.4150446109347	13.6304864784794	22.0580950583052	22.5459033447439
166	20.3255178273261	25.3436557241550	40.2231124122994	30.2000875403867	32.4389444264688	35.2026314299634	16.7870387087011	22.0105838231834	26.7785342399549	23.4471986227427	33.044189205502	20.5303369701651
167	17.9909404588395	29.0217212547247	24.4976823244709	29.7448351379037	43.6914863151129	35.1453312002116	11.4195062069246	20.126253302615	18.6185264550346	17.9063125400010	15.292418685018	18.5383479162381
168	27.5747313057563	32.5963982933101	19.6348545748651	23.2381884791092	48.7339913814085	26.2517016328081	12.6758345282133	16.1846525162673	13.4607452488849	19.5474481427688	19.9369916817248	18.2693489409898
169	28.4036444408898	19.1130885404490	16.4585848514706	24.0479786824405	29.527738520773	24.5410772755580	13.0322254896991	19.3639649231511	11.9104471324182	14.3469726147987	29.1143653724262	21.4773392601634
170	22.7422437088303	31.9142861284924	25.5923319002679	24.1056524279139	48.8086302265625	44.9016015386657	12.2630828825141	19.3365025423456	16.197921529557	12.9427634409825	15.4936965975187	13.4198063882295
171	25.9347680775184	45.0235191424582	36.2516480625336	27.6981613173287	50.8381457747732	25.1134413860217	13.4161639076545	22.6232011473085	21.5553107907272	18.9610594927076	23.0003469089331	26.6825905859691
172	19.1476405388359	27.9941886939445	25.4955830572983	26.2481640952724	35.1235650903072	30.5025562978192	10.6953639199692	20.6396659110344	16.9461775790180	17.9079917401028	26.6710126005916	23.4944033491352
173	27.3896473843215	56.526663289855	22.7910425970423	38.8899718391063	55.5942221639145	43.8370435356291	22.27050349635	20.4000463820055	15.8571100578916	25.3918087310465	29.0379387457881	27.9250378551399
174	9.99415903620682	20.0290894452454	24.8445009291684	25.6118984604519	29.9001470011788	26.6549569261574	9.48618557983365	22.3609117904860	7.61964699990372	12.6652967617623	26.2526574508022	7.09481741036075
175	20.2628329304762	22.1492319211410	25.7782874378415	15.3061870090495	33.2577322360506	18.5805774028541	16.2875445321747	16.5638936649368	11.1059952328544	10.9960445721713	17.988249757372	10.5979599210511
176	18.8537288112012	25.3330463318785	25.6491023450072	33.0249050196888	28.3972265149538	17.3067676702647	12.1019161541435	17.6726385803401	10.6473445274851	14.0741452576636	28.4849843092542	18.0171603902439
177	12.5865618744142	15.1623464583961	10.2711132268864	20.4190246370664	10.1006826809837	41.7522207272333	13.3308720647924	16.1395724927548	7.5076085978274	5.13520889729088	22.0465010877395	9.7182845029501
178	30.1832261278651	35.0673241004662	30.7639840776956	27.195295489548	23.0097392807405	26.0589143813685	15.0191964752545	22.1414197507681	17.4022467177796	14.0673804081659	16.2713457359745	22.8037707111204
179	16.9802767154072	17.3545401514448	10.7104680021423	10.2064458901581	27.9175336492026	32.9366788416665	11.9926439787326	15.2243783141464	11.8719022065824	11.3575718171219	19.0711718961987	15.6054597525334
180	20.9530298772508	28.7996205686807	21.0537630265296	28.0540334310880	23.1478743803984	20.4455269388138	14.2462637790357	15.4865744385052	5.69708115127233	17.6655744466499	13.8598067307130	11.8914687524729
181	17.7075573149723	4.00932659528507	12.2841780278562	17.2879183437719	35.2896146275801	7.33477356093716	6.84951375979385	14.5359851810039	7.40420315805654	7.6139511028606	13.5040464843105	11.2773412127828
182	14.3309868243781	12.9303754809111	18.6959397381818	24.9211173598350	22.0731815564733	33.0806254168973	15.5437912349442	10.4594390014487	21.5415716899168	18.4687450057657	26.6355504340405	19.688598916935
183	29.8469156555776	41.1984545722946	29.3783657432694	43.4917193093691	54.8759790366651	44.6208720774767	24.5883828896137	34.4275900809484	26.4689383240840	19.9746168000971	26.7175962128544	29.6672519170271
184	18.4904716115138	24.6200402206788	14.9074571103696	25.8620705413986	12.4796125201008	10.6311029049783	15.7615022549326	13.1709650236156	4.41558068528675	11.2264181749185	22.9531787655151	4.8193948505231
185	13.4536702581086	4.74698511702598	2.18030626517777	23.5815344589073	13.9335103399106	10.1505302770081	7.61210550517488	7.76587069842909	1.96178348005409	10.8499990198730	8.61653106201674	1.08182488356729
186	19.9140668732367	26.9258497496101	12.5314253195200	18.7503698939931	22.3817741792628	30.0114671597793	11.6725854764067	15.5392186718277	11.9699108696263	15.3650233420076	26.1438545138896	23.5670139998764
187	22.4453301996168	34.6725222386509	25.9332144155845	32.570104633494	57.9102809220674	27.4726904891066	17.4356361079567	14.2410917506565	18.8935145210624	19.7801238286582	30.9709087969901	9.47299457737741
188	19.2737279456866	27.7443225716629	17.8193648431294	21.3942846200584	25.736312352352	28.7150609857706	15.1026712758129	19.1998425338810	14.9716019132798	9.11783913221144	20.8608247031241	13.7563252123113
189	34.2954038722264	43.4604637990722	35.5512859361184	45.0902117871664	49.0931731790946	53.6878287827693	19.3836945475457	32.0130334114300	26.7962096702802	24.4249026284661	36.3644867956074	29.9147204095349
190	21.0643459941868	22.695673974503	24.9181012270509	22.3685342722861	31.4573152694043	23.3076033001972	6.53013022624318	13.5373686793447	8.00902675197051	17.7186044772151	18.2993665327296	14.7260474068565
191	12.8749004274143	22.65822534919	10.87137302848	26.2432108415042	37.2711400097607	40.7647089111364	16.0676966958609	11.9971693494331	16.1838947801798	17.2379530230422	9.45729935962694	23.7688956751149
192	21.6612411854463	36.7762028855305	16.7880418286983	37.9785871377711	38.4957005259579	37.0883166909708	20.1076789297168	25.8158092603799	10.6780289692439	21.2207268287265	27.3234578337356	15.8302459895033
193	14.2646371877421	27.4303473496078	12.1930351183332	25.9045479746101	33.6276927294357	18.517043818235	12.3877436328673	21.2966965487851	18.0343892584193	9.10374436560602	17.0136646278719	16.8850450037528
194	18.452294556028	23.1320797598838	22.9553606842612	21.6039028433021	22.2239158764277	22.4328211729128	13.2576725824058	17.3600207820269	18.1434303595863	20.0662575316717	20.2032408602042	25.0933028140589
195	19.06338141661	16.3229292342715	14.5925713298196	30.289522097114	35.3562551422634	20.8899917809408	13.2353459489766	17.6307341336881	10.7938857224474	9.17031385173111	21.3444362798315	20.0664158323955
196	23.0818414477073	18.7569756503710	19.2471381693578	28.6571659698787	34.3079331199618	15.5920815952299	15.5081482188656	20.7551145760787	13.2083388036060	23.1161669389598	15.2354555424798	15.3352574264921
197	21.0710441449032	34.8289189683154	28.3878933695808	32.3694527671082	41.2322092678363	48.0448158493681	14.3411845418531	27.659377867644	23.1255220819878	25.4577274558116	25.8951942956666	21.7659430192811
198	25.2285899113594	29.1380447591173	21.7563756290447	33.6878005513864	27.6913659159371	39.8492532634654	16.9693098018920	15.1747011819336	12.5482560770678	20.841579421991	18.3302011474294	16.1519979605255
199	16.1078450539383	30.3060089270939	23.1308702042425	24.9075461041172	28.9365743979563	45.5791628349534	8.96727907866142	20.9596743714564	18.9867811950583	17.1370351449509	33.2181219412723	31.7785794626631
200	19.13089269856	31.2551465346402	27.2039801594376	32.3562177193588	40.7200862303395	38.5285841265845	14.5307369969247	23.1654976502516	17.7131417411583	20.8756555231078	21.1213688817399	23.3008051340842
