# Supplementary material for: Simulated data from a genotype-to-phenotype crop growth model for pepper
Source: Data Brief. 2021 May 11;36:107119. doi: 10.1016/j.dib.2021.107119 (PMC8165395; doi:10.1016/j.dib.2021.107119)
Supplement: Supplementary file 1 [file mmc1.zip › Full 100 GxE datasets/100 -- h2 = 0.5/337347259 200 0.64 0.48 0.64 0.95 0.8 11 GxEyield.csv]

	NL1-15	NL1-20	NL1-25	NL5-15	NL5-20	NL5-25	SP1-15	SP1-20	SP1-25	SP5-15	SP5-20	SP5-25
1	28.8465310331474	49.3018480691278	29.0528541515658	43.1065219993526	60.3690393589468	57.8905275390718	20.0286584343614	33.8885900146202	23.3255981556301	25.7022030833288	33.8334774266715	33.965039494093
2	23.1343411282896	21.9134761055428	14.8856432022755	39.440105403725	34.9331718482162	19.0326994398872	18.3196550116869	9.71357492332925	11.3617349193228	12.6457292058911	15.5135163374362	12.6058161423732
3	6.41970610861529	20.0783258295868	15.1025597616478	21.30818575901	33.4571241716747	20.4817601709137	8.75996382152519	6.1686429694235	12.8524386728216	13.2270757560268	18.6295260466693	6.36628306728261
4	15.5832361411662	14.7623399200146	0.0457708296146411	17.2057240531266	31.8085689256763	15.9730661714703	9.09151211599147	12.4342045899632	0	8.60432253601922	10.1246185878666	5.30255954530485
5	21.7775872697428	31.103671400463	8.2251904519231	28.4585864174422	35.6092244625571	14.0452520778481	16.617245228736	18.0442714320249	5.92302619397662	13.8696495571426	31.7988552937316	17.7825876592567
6	14.1749487696998	23.2221624439158	16.7721247673813	15.5357423621054	34.1739100729298	26.8998414113617	7.78391891674341	14.2708590327055	14.7685238569306	17.2380760252212	28.7036136562461	8.42381501101354
7	20.5022149569673	28.3621654077168	9.95944305698872	26.1307362835032	37.7071268816677	35.3103638075971	15.8695205125625	22.8432111036467	21.9954983346379	19.5368376429005	27.6515661088445	12.1676871010352
8	18.6430223802156	40.1909071778083	27.8980047128194	23.5861550066381	46.1984963154199	27.6650761627023	15.10895524369	23.9044195787943	23.0523552871409	20.8728181898009	33.4662258721242	38.8348482534036
9	23.5195143403232	29.5362095168699	22.6856403937328	28.1604430582843	43.388158905996	47.3191636175367	16.1549715299513	22.2668888777028	22.0002455568818	14.180221837047	25.5495717582569	24.2373283261327
10	23.1958523045138	35.7868539665994	29.9576921934828	43.1277042128931	45.9812406882157	43.8532833767619	17.6263792368701	24.0526112402574	21.5310415475962	22.1266615688519	26.2540225723386	24.7605644713418
11	32.894152029927	34.4600492810289	13.0837055290275	30.9329686922501	35.615810451428	34.8045835769727	16.1521809277476	24.1724206560258	9.1812127118316	22.561003956922	23.7753783540003	10.6743022224995
12	20.4652431073848	22.1811688101442	12.0180600187512	31.5126823602485	33.630957496768	35.6440901333827	12.6949213818758	20.1812034993814	16.9824150511104	15.6369955537176	14.8764933581825	12.8549089985018
13	13.8753639584521	18.2397778280070	30.5140099352282	13.0327190967869	33.5484441138659	24.5335432669372	6.58533421396948	22.7837838994146	12.2187720436583	15.7272506542527	22.3503371328138	16.6262202232631
14	17.0484806585191	29.6871249025955	12.5560664277592	36.6047608031886	29.4870938212102	13.3484409791050	11.9877186260556	13.8025630398221	13.4288938955055	17.7363246591091	10.2641945839389	6.86740288104465
15	20.6418961486459	29.6614662221437	31.3465298122808	28.0124093892188	7.54817678339632	30.3877347959600	8.93106984608996	19.6291214064727	10.4456528905926	9.91988225584381	20.3810964604936	15.4161180609493
16	18.5346651440744	27.3493407805693	30.7075566048512	14.4458060857758	36.0823253681392	26.0687103559722	11.0963219241836	17.6761773730848	16.7552533656362	17.3470076947487	24.868217669831	15.4588947864609
17	23.7392175673143	23.8639025336137	30.3406113364306	24.1082866214166	43.1136480421463	32.8192062067695	15.6777765717687	20.9841552041219	19.3197097861277	16.5224713991104	18.2886279716345	21.1000388334660
18	11.8752949225054	18.7755917894106	29.4496396778634	29.9785930437096	41.483345440555	19.3274758216387	15.1024814534440	18.2864167621623	3.69977207723013	13.6808589458208	18.9032263988851	12.1733674065540
19	22.5276212465300	21.8274096814451	18.1465328066689	17.7696021686212	23.9122806608421	16.0840464095402	13.0819863493045	19.8112569735610	2.55263582609843	16.9388310311943	8.23079390858288	18.4312174691851
20	16.7637879626028	40.0733965776015	36.8419211325962	20.7343607964006	41.0662240397193	31.5207576895247	22.2116556835337	17.1893280901841	18.6998927117471	13.9319847247063	23.0363351217485	28.7845795133421
21	20.4720687718809	33.8319635234761	24.049396271571	27.632615711991	35.762605342037	31.4860412948276	23.9248854762433	18.9531147283357	14.2282501789456	20.1992225548568	19.7947069451472	22.5914188050415
22	14.2240631997297	24.8242088671896	24.0926210627421	18.6649633895521	32.2503100624981	20.2511577869979	13.7158909735039	11.3939757092049	10.8726803290581	7.86268127908093	13.0794167739922	20.0123015184108
23	18.3610903907883	23.4430566370216	20.8737718951246	22.9493543836623	23.4393841280285	30.2777341734714	9.73095043745077	16.5864228020235	8.5877209179423	8.61542567632278	17.0719795113767	18.4799425136711
24	23.8039812268941	44.2096045687068	28.1270529407605	27.4732200954379	47.1619678170354	32.2841815217219	18.7366841294204	30.5672653670786	16.8682951624178	19.9144570149346	29.5271714205972	17.2210788808591
25	21.3525062180716	21.8802293459751	9.94468006918724	24.5595233428514	33.5401843692394	17.9660398550198	9.44958781940858	26.3709074931167	23.0217762687042	14.2237900378002	18.6727188477142	28.0455469312895
26	11.3288037384050	39.6696639928737	31.8987231631974	29.1215530400725	48.2572070368338	28.7437139821928	11.6285883781738	14.3549986180346	16.1828182609769	17.5056720789045	33.2619666990375	21.4059904750135
27	15.2475850085610	0.760695689647399	24.3017649933639	10.3972720056554	20.3047752167099	5.40807560455672	1.90761235064511	1.12581478160934	8.87277134687716	13.7060458206362	5.13582559187319	8.37308209153814
28	16.0396016025679	21.3777544722670	5.78474096706733	32.2107188433104	28.3971057017005	13.92271593584	12.8898644445097	15.2394106522579	16.2365570485909	15.4764671260461	20.0163823360017	6.87964005860121
29	15.1351678463570	7.26914227266714	14.1440865158117	25.4487041941743	22.1849020828113	28.5051453798067	6.25106782684588	3.12200391683774	2.07965255593323	15.9356846246921	16.9654564437924	18.2926332524030
30	25.5388548879650	36.0492116961311	26.967321809226	47.1642813003173	47.8660820845149	36.5506053050298	12.1246021362581	18.3820806607035	22.6099937959903	14.2516097504011	30.0014241594905	26.346011403539
31	10.4747055024434	15.4189340571389	14.4445285297135	21.8857400072521	25.7678258313949	27.7963631465991	9.89053398815988	21.5324395827033	11.9296065757087	11.6409980262690	20.8522073240092	14.9214773368882
32	17.0567683525838	6.19826445401455	12.5824795008664	9.0474582962901	43.0091025164844	26.46568669168	10.5788906341998	17.3447553236192	19.279449468303	15.1048555809747	12.6996038662685	16.0532529840619
33	27.6965432356709	24.7045968298599	23.512205311597	33.8013803216384	38.8217228148265	42.09653750824	14.6017625779743	27.8477862211407	16.8774432607978	13.9611728197722	22.3120757058625	36.7325489617178
34	22.2431427236410	12.9935436816103	23.9859816217918	25.0543649865198	23.5042384095808	31.6230428319914	10.4242674664354	19.5129431294427	16.0514755253296	13.4825733457002	19.3922037333934	16.3158642353722
35	10.5449596198409	9.0021379578053	18.5635746138882	21.0582993454032	19.2673450320204	29.1597266263328	12.6999376206173	18.8833436933332	9.02144806322776	11.1151071888789	14.2275751294371	17.013079269357
36	12.2472469313153	13.1870418616837	20.8730682068336	19.9346692056127	20.0831110496253	38.2706620592665	9.79459836618832	19.0945753295333	5.01835903442915	10.1745389001706	14.9319113550154	15.7910561613675
37	27.2532836599112	41.5251470999792	19.6436199178766	39.7263509324107	39.365491022073	38.8674251493079	18.5084291981066	29.5139860921534	22.3714178881670	23.1612312525502	23.0710867886789	24.7940026655735
38	22.0704448952125	25.9623768314483	43.7080212741553	30.3539603088925	35.6426995268924	28.6605685679883	11.5184832711375	18.1204749395091	21.9283052944753	9.1939939977384	14.7003263754186	23.3835141969299
39	18.1097226298234	32.4062145517682	22.7074542226838	26.2083264850255	48.2759119058215	39.6748571993213	13.0297418780347	19.1516565894544	15.9546647563173	19.8529488298085	23.3148833076091	7.59300029590111
40	22.5018583243882	36.038832717734	31.4239071130397	15.5265732904033	39.8259151255037	30.9883828355332	18.5739094074676	11.9608135588221	8.05459897383664	14.6491666357743	16.7848190293168	12.7226620741072
41	38.164915096991	42.0354258724449	29.6458115835985	41.2354680237553	52.6838839016454	31.5420925315418	26.6038976609795	31.1996838548273	24.0002408787779	29.5375060786903	27.1517870391605	22.4301917564622
42	15.0350483172287	26.6875539951416	26.3491960320174	15.4538257683567	48.4252638253496	32.1687025423575	8.41212632514746	19.2205051580467	8.5439707350071	11.5247041046463	21.4213717759628	28.0984382108302
43	7.4158215544038	28.1042909368888	18.5721637844730	12.8842230191764	43.852751104164	21.5494873796751	7.19186088891167	17.8621245500539	21.7509418762089	13.8365614595275	20.7350310578670	15.2943248791849
44	20.6657399941955	26.6341186341686	23.3931724560679	24.5326479013421	33.7889256439949	33.0536696627097	11.0417606157433	19.9799923993046	16.3888601536125	15.623070538047	21.6053401864514	13.3989424361972
45	13.7279212492266	17.9994427880956	27.9418724600084	33.1239680737363	44.2877590887629	27.1177246511645	12.0363519346252	22.7806151689205	15.2715103187422	15.8846003412449	22.3413593492599	17.7525419503766
46	11.0373472247635	12.9832061307591	14.5757072070936	16.6465307956122	44.7292010861034	34.5694393333088	8.22594654042235	13.4498617860705	4.02503426305744	13.1627627260850	12.4235469092892	15.1794954211214
47	23.1414541622868	32.6235268852453	14.2699421727968	35.0762585389121	35.7512686599339	35.6986355719474	17.1539339862060	11.8729701869311	13.2520083234408	16.5196265740219	26.8413783711643	20.8912351673786
48	22.2055761764374	38.1991896453015	21.0006295480005	39.9295706199713	38.3684497163132	44.1631391593306	17.1500038378337	18.1006060576646	14.0224305459885	18.4570502378643	24.4828842564508	16.5999815507003
49	27.2625172547560	35.1622683511972	25.4560134252599	40.4110738429214	44.8585442580263	25.4272148649122	16.9763777516140	16.9511091230564	18.3737128983057	16.4395551040267	32.5701118550951	24.1102232660451
50	24.9743169527411	30.6484540397991	21.8174199212742	34.5329291215855	35.0412562961569	28.0875357219997	16.4311405180821	29.5347682546371	22.4014706705027	14.7098732468613	33.726648729195	28.9727629121975
51	24.1998086884769	24.7117979704463	33.2671200788422	32.0810299405687	30.1660068437580	20.6893985388737	10.7565867070427	26.6614590727063	19.996451362243	11.8471723382117	18.9080057382670	25.3660181121194
52	6.59181027825363	7.50821485610309	6.1856369892266	13.1812784391810	8.16769463842851	4.0523661394177	9.15746363854899	10.3766068817276	0	14.8621923492053	10.0659903333748	0.246091376088191
53	14.9451217087338	24.8451809781139	10.422365673585	22.2422377867120	17.7714146642377	42.1186526863565	19.3546762979875	21.3981752757435	12.6931996876942	16.911629611351	23.416835189403	16.1429146487947
54	22.4326856919369	34.3793393087125	19.2663705347936	24.2635814635965	43.804062309623	22.2341172741429	10.7750873201827	18.7309996558695	7.02949805059864	13.2209654720724	15.7679272193690	7.9575375555965
55	15.1962196866996	22.4522219391663	16.1838413424441	27.7905298305515	19.8531677166096	22.9023466473264	11.0593349309797	11.8731584459681	6.37818152857963	13.3739227480246	26.5457342855545	15.2219379463046
56	23.4950957291647	45.7374432197071	20.5820330059621	27.6268557782580	53.5743017931194	36.0123836614134	14.4947671688737	28.6430032631545	20.89306335422	17.2892674774154	32.3387448996241	26.7979984960572
57	17.4085013349111	13.1449881968277	8.17425878325204	27.1328723445286	15.2178183940386	21.9281754665174	11.6422891653626	18.1106106102815	13.3360627292990	10.5013757496160	13.7014257055422	11.7012502676233
58	28.4711307376061	42.5135669905352	24.1815188516951	41.6710419157381	42.5333493384358	39.779447192831	14.0365602914688	30.2971740792536	25.3579290321166	20.4098552758219	27.8949015103428	24.4961088982340
59	22.4741910423563	25.7167676075239	27.7075841179645	19.82245061586	35.0207370077746	41.6012915525581	22.7858459884992	19.8147004549825	23.0669444517199	15.2375559033372	20.4022249688473	11.7745305149094
60	20.6693768746955	28.014948022917	15.1004822499063	36.9011094604859	27.0210153783192	17.1818327567165	21.4117251411696	20.5157795881395	5.02742678351147	19.6564586780057	24.4647578068057	11.1732315248439
61	18.1537008457797	18.5742642484025	10.1779454424754	24.8765391093154	32.2382990201672	36.3903706516844	10.894911649519	11.5408419454506	15.2283338792687	15.9211515670754	22.403569427733	11.0057587883774
62	15.2418375207467	6.45727672981044	14.3730141856303	19.0054408434777	37.613783998372	15.3041280317883	4.96947313522195	16.0039962259052	2.23109451297334	7.5765047765556	7.8228145067255	7.29133453520115
63	18.2726208572236	25.8630269523598	19.9982735265134	28.9109639161295	37.151304887252	25.7222722431439	14.2024411702377	16.6726086435612	14.6049616350561	20.6911412828301	12.6936597087033	13.9125589440308
64	20.2748993934962	24.1307192463072	12.4904403838080	19.3642568973178	40.8491658752182	17.739885771092	5.0501469692857	24.6854541075010	14.6352838581759	15.5153455099227	22.6643050376815	15.1716892645319
65	16.2732806960692	20.9478760090220	22.2530645684775	15.5581975950098	39.007412066719	41.0894316566153	11.815568472864	16.3073288268631	20.8836265131640	14.968601756192	29.7244465458056	19.5619709793524
66	21.6344531475991	13.6858621678965	17.8006905226568	28.9753569483217	29.855551386192	19.605909584471	19.2631233062579	9.74617533374004	15.0625761256388	14.4916907135840	21.1490778807187	15.3707905177849
67	11.8221672840645	19.4842243860297	22.1258451489446	22.7285195067964	35.5893977630443	30.9621916528773	7.77554567957005	6.57633523095693	11.2643335824210	12.5687748704817	15.6786365016199	14.2504123479544
68	17.2061325498568	20.4378836378101	21.5717298784737	24.4891743821326	26.2253509077967	16.7243368471053	11.6742533245746	22.1185212447674	12.5367071120807	11.3070899460350	27.4785704769466	16.7678404242235
69	16.4935959829236	16.1041520558441	14.6003118781206	26.7475108138584	27.7562439532635	16.9075095717480	11.2595922088007	9.03499607650152	10.8404066949502	14.044997910863	25.2099886844378	12.9329475710568
70	14.1322616721058	8.76495247436222	9.48995714811314	18.5816907188445	19.5936382118132	21.6176728454815	4.2540067762439	5.40651932186293	10.4380605319677	12.5972095833536	15.2912121146379	21.8852884380267
71	16.9742363562916	22.5133116645052	13.4718669082148	26.3503038394030	24.5998724563525	13.1786367318891	7.8871032234407	20.2161873708667	6.32853140394924	13.2632472127257	12.9158279117526	20.5162484238844
72	41.9666926786736	58.0435260937297	44.3994774326886	46.7486978992698	78.8917999244939	66.8944984404123	28.0854054795702	40.9091095378221	39.0230290484837	28.4085984693281	45.8383876496615	40.2376192325029
73	20.9675266477298	35.8885377238689	31.1983777343877	33.6532561963995	53.9617461470387	40.1018447893364	10.4917466634795	30.9320673602974	20.7893389412018	19.9178301206200	29.3956905101549	14.7294945352804
74	24.9128612063493	27.2101498622362	14.8406191775106	22.1261738493389	27.3809401583927	24.0497154063169	4.4679166975481	24.1076066257893	16.8108021501980	11.5952104792461	27.4597318549923	14.7545733928005
75	26.4264669607514	25.5596387366983	20.5351541761913	24.1065641982435	38.1851969970266	6.14560800060601	20.3017364972486	19.9373999339741	18.6071718078544	21.1798103723477	30.6048160189632	10.7422214956673
76	19.1867079737842	25.5449553721592	33.6215459674568	27.3470962121660	31.3079413060822	25.8731088804649	13.9855736695917	21.4159945323659	18.3586533028870	22.235164126843	17.6306089005711	24.2384694432579
77	14.7079247615525	12.5254136223677	15.1954328715888	19.4812380665690	48.0403194639353	21.6391181011583	11.6809115095453	20.2756338086693	7.02784097846508	13.6191302993318	21.2167424106195	14.3639172173672
78	9.0951934551334	28.0488203377942	15.9023663549775	29.3570834978012	36.8509523210616	26.4807399183826	15.6106175121607	22.9734533387806	12.1362524406723	10.2240434898360	21.9162511112403	20.4155469380600
79	24.6975038270033	40.3115624023520	31.1816642742321	32.0442279340605	29.0017961446374	53.4349245121982	20.8859829561928	19.9010172038232	12.3111511165423	21.1566643102935	24.1061132911043	21.8075258415663
80	29.5122721733605	29.9455495129462	15.6632853042132	25.5122594142211	48.626798708931	21.0351511787799	21.0033727412276	26.0363868349936	20.6694469449295	21.8305386644467	22.3948101839072	30.0604594727729
81	19.7396361240724	20.9962600798994	18.3724776004867	26.1445077312211	31.8192331963658	18.9756002305427	11.0872156150415	9.73016940786394	17.4620529167974	8.35435260804034	23.2994645948692	5.74911588355349
82	22.6250134348946	29.7855306180718	28.3538027092735	33.5408301241179	28.270641325868	16.3002457293311	14.9304920040568	9.33332756169323	5.10485843523983	13.5606070196087	22.4731143246307	17.8273977030744
83	20.2345073718759	38.0485770754343	26.5440765112371	29.3153418440501	28.3029247752459	25.6578721350444	15.8244621710865	20.6729358098166	17.2220770355680	25.8112517655142	31.6874551127484	9.21382165135882
84	18.7406028245036	23.964875674145	23.1110340852897	28.939542430449	42.7205474641683	18.2010945988240	10.9336949504344	14.0621777165404	21.2462898085831	15.4437897684819	16.6181355438368	22.6416656753103
85	21.0833127237015	43.0179540349691	20.056167525166	36.8178588080871	44.4676270899947	29.8564106938482	16.2135009743712	23.3461836006685	22.4090734692265	25.3282847034352	25.5243011409621	19.2368954353127
86	22.4352680922285	11.4698938115273	12.5280036295555	20.0779538643436	19.4775701435854	34.401440280499	13.1772513915874	17.2829361144015	10.5752590668265	16.7095651483836	25.8351226680037	18.8821352366501
87	21.7171634821291	29.3734959232427	18.2770189089186	25.198030814576	37.7003722281917	7.21204927334225	11.1514811639030	15.0250241166973	10.9010065215177	19.5982762446168	15.4073008849939	10.1746985728252
88	20.0689668310067	24.1451394993687	14.9125472018009	30.6665449834094	28.9083706383303	22.2028143620516	18.8496457765503	20.2844783040796	12.7629661366237	13.2761677629527	28.3524254007408	15.3248344878951
89	17.8795242310815	15.2222533223677	17.0522025565496	17.1629456021865	45.7217701117919	20.9797176467554	12.0864780160763	11.0768729529685	15.0992328322204	14.8877373398805	18.8089775976149	9.9247077934061
90	19.588467573913	15.7194400055419	27.7524768086692	25.3341694467726	18.9101341360711	42.2913701986445	9.76714718562317	21.1409615276406	14.5629735650651	13.3314265402449	20.5231239570759	12.1527737792609
91	25.2919857721885	15.9167136842953	37.4931066953461	16.6313319555425	29.2491970307964	17.2952645859191	10.6907255496872	20.3859896756174	8.15196360259017	17.7926345381606	19.1664619680522	15.7408652404467
92	14.1915035652203	22.3781900128917	11.1444177860906	22.0094477832515	21.7103817603546	27.7981938244128	7.1031425343265	21.2296284792873	15.3596147918972	7.33091255124654	10.9402419427069	8.85391623108959
93	19.8927294495639	35.5193341675134	22.5021030713022	19.9777570718669	35.3302011621433	16.0047114940669	20.6248076966804	33.7853452125639	17.0608746013083	24.0373321727125	16.2648579771031	16.8046104407718
94	14.5327047710043	25.3907145152419	16.0018700375720	24.5678326305582	46.1192835748438	11.2311028932474	9.52052896885808	21.4995098102072	5.39772983487014	15.5821381507416	26.9842761024491	5.68948869306891
95	14.2471714503092	31.500256192472	14.1038672262168	21.7195964014854	29.2877754696272	24.1703798678438	15.7718913805427	18.5236717399402	9.6567786265082	9.40006563979914	15.5143694480561	23.7260847544876
96	12.4930227210966	0	0	6.79474992455443	14.8080126540261	8.73841899189371	9.27035268067486	12.8015459473733	13.1868048136590	4.48459061198112	2.54447081311883	18.2573003876074
97	21.5420172831932	37.3025160242931	27.0828265969207	31.1353700466696	56.3842750421472	31.6706346533005	15.2643288731480	17.7392633041681	23.8332403652074	16.636395262552	35.0018989626265	26.1601990410324
98	20.1210273120208	22.6079776879724	22.9132365776255	34.2004295594899	22.8820301422933	26.0045592898011	8.4238859775375	11.7336793334037	11.4706446592684	10.5853121312102	26.2043784570111	21.1956241243651
99	23.0626221357904	18.198145938054	15.4015055293725	22.4911912613562	23.0412559290418	16.1523557741436	13.7476766177881	14.9066221657736	3.66532251433186	14.0778658918555	9.48761644057906	4.60259457412117
100	20.945638133037	31.9260505365222	6.64041106291773	26.6549700081876	22.2170012135912	19.2281354734262	17.8206628431682	24.4968728835425	19.9503698913981	15.2721749556595	15.9502359172362	24.7388555349434
101	11.7027273397920	0	23.8163741197688	14.5850093448397	19.2578812962258	4.43301598735429	13.3917884710694	18.4368320984514	0.513957434331989	15.4778508704177	12.4692951376063	13.2009732616125
102	23.654907672646	33.1358895466138	29.3178155822429	29.7606355024071	40.3915568469712	27.0215900129475	9.39905656377026	24.811848711275	19.3328895835689	22.9813544913303	19.081397127868	31.0194622637015
103	15.0015615540603	18.4093313479907	24.9734954756067	18.7843922484875	29.3374556038959	37.9450887538695	13.3125654383453	8.79464360098414	15.5159744461677	12.4690089279773	20.734012472849	17.9878672947078
104	17.9125270644557	21.3805761802914	0	9.18780210872875	25.5001042667121	16.9644312913019	13.9250101192388	15.5889893238115	18.0638040607766	11.7399416261550	18.457611698557	0.214963847258653
105	16.9070408497216	25.939373563838	27.4551994239698	10.4756095595357	22.0088040431031	26.7112622811093	14.4254232915851	23.3234347916689	23.2538447429579	12.5212326460809	24.2977652956359	30.6355169078939
106	25.0711821408685	15.860012069068	13.9250399381410	34.4366031598577	47.3575638531807	27.2650339171055	14.5781693435977	17.5328559069171	8.708261253079	13.7483137050674	30.645339376228	18.4067569306311
107	17.6289485248907	25.1093315601208	36.4620755882413	39.5278503231111	37.4669073317512	27.0470134303493	13.4683235584040	22.1798314558032	7.43257321588886	18.5449651426801	17.7760416943464	22.9854117079095
108	9.4652158368268	16.3699520682291	11.1919528128496	24.0143550149424	23.3907165178228	13.5232790400781	13.4020807585660	7.90798155645744	3.63260377438697	10.3319935367271	4.65613424031052	4.56479847025738
109	22.9981055539251	49.239362640495	28.4843900710058	28.6573564498089	47.4935470552232	46.3191273433782	14.6477689692686	24.0368230575282	23.0099075715839	17.1036264394585	22.0440001546316	30.2719448260348
110	17.5563911358995	14.2254744882397	20.3050092396831	21.4231308016522	19.5533300284584	44.4180736159137	10.1700990069016	8.3281396634168	14.6396462160007	12.7902592324614	0.81671276430639	18.5737570926991
111	26.3683880635426	48.4036510507707	44.7378875030102	40.7316974380621	60.2876884907241	51.3938392727607	19.3136997688059	31.4779602826773	33.7439038492752	32.4958480358756	33.2779930311556	40.9253812544404
112	24.6432126422989	40.2472761673351	17.2767182125389	35.7941859243390	49.813026691608	35.5460610072202	26.212258501886	29.4688767574186	9.07148899791152	22.7955848323767	30.5206690165096	21.4488065222972
113	15.6257582638553	20.8961655990148	14.4180471669339	30.175386972079	25.0569755287414	42.2821745627692	6.31887938788866	24.3178519052634	22.2969364484326	18.3642938197595	23.3625154733722	17.0709033941706
114	16.1287433797672	31.4523177034297	14.8201658872348	22.8720379208013	36.6859526523162	15.7990134541518	18.0264772466058	32.3676135229738	8.02062282350362	15.0582421725521	22.9381407133348	13.0463542671161
115	13.3400872066444	4.34487987969602	4.34237746902254	3.82225508212118	18.7721074792899	26.9918333802136	7.14264427436159	8.0535063849314	6.61377137066244	10.4852467281796	7.53737159988458	12.3040693422749
116	21.6584944202457	38.7255750960917	35.5190055752967	21.9834648895568	50.4098933055329	45.3893022335701	15.9023965006100	32.2862803845531	26.7084005873978	17.1762742852605	30.3634141819801	32.971204718299
117	30.0575816024930	21.0193647596594	22.6011162986515	22.6198530437802	24.3460829122666	27.5399323965103	6.95044837068449	14.0295987717601	12.8890603581318	16.620964197768	23.2777883296008	8.47175522836223
118	29.7361102397724	26.5109265167337	21.7704884574816	36.2845713094134	58.3558982763822	23.8074297424075	16.6103103294575	29.8731466961604	15.0268150284610	26.7909186986183	18.8737854875629	9.60915051375629
119	5.17405574308478	15.6202596479963	6.24300294121936	28.353097087449	31.5246169507277	19.045231814479	10.5269130798344	9.56223107241336	14.0534041064567	7.26573650917768	20.6968226699416	21.9339446551922
120	21.6029624989233	24.3382146111409	19.4219342867708	36.6207554023423	44.0338250252466	26.1143855690930	19.3600658224881	31.1763983947392	15.9830782104179	14.8650992453206	21.0068744356989	19.1372846246706
121	13.4632516340125	26.8553154382579	34.4880020363768	23.1226494319728	26.8628148932371	37.4114339200128	16.369454340669	12.8154945314874	20.3491975467260	15.5279998772554	20.7837187792415	24.2136315761941
122	23.5829453624916	23.904150782802	14.9377680575077	28.2825732710122	46.4802970614323	28.2732888896978	20.7384157671737	24.1207229942061	21.8840996411001	20.9019158862075	20.1858491212357	22.6180490587635
123	15.0907483631483	26.7423183366886	27.7204182866934	16.9898223325526	25.0065136410818	28.7810225657676	10.1188238130931	21.5100245010598	10.2802353728914	12.0357140597711	19.1903406054951	2.40752116262545
124	15.8399147015831	15.4778457845312	16.5876993424180	17.8018570205547	26.5700213872562	34.2311055443427	10.1966812492016	19.1207235048246	23.3585844018846	9.00949071128787	14.6134959662830	9.02226086620992
125	14.8098484154709	21.5648393592752	23.6192890813894	31.6022122383985	41.3424818715053	15.9861776299754	12.4815885080607	12.1204237398107	8.77188479872492	8.77215578275584	14.1505873093308	9.138641333945
126	19.4709187033705	18.6182755614141	0	24.0178916427068	34.8969410472496	0	14.0527395200478	7.53389764739007	7.05967981948142	18.4735941954046	14.1916030075169	8.82332319968208
127	25.043765988083	37.2362808736349	21.0920737866063	20.5883438579605	16.8576120526657	25.662495346396	17.2701245955887	23.4489856048474	18.8825804975121	18.765879574862	22.2061160691548	16.8603722244351
128	23.9048156930283	25.0063779214908	25.8351020327849	27.6089007963244	41.4845871704869	45.9227409370676	10.8988677720532	25.3671225176198	17.5471511021243	14.9033932100866	19.4612628530111	22.8795941847254
129	18.6832793167043	0	5.86304106531822	14.9413540662210	19.2681777989422	17.8933197804182	10.3342990879078	3.89523485847329	6.619510102293	4.30219266556145	17.1040601221751	14.2605453017405
130	2.79687878218059	2.08983832159226	19.3286125806353	22.4294737131345	38.1290141461844	16.2751887435145	8.83040433365155	13.6786947344895	12.7759751754464	5.16730523485446	12.2470392529519	17.2886313142405
131	23.2697149297461	28.2962470216878	33.4622392026261	29.4113189634851	30.4360745723494	35.4781770462366	11.0930851425656	13.9333689108440	15.5720148183732	20.1281642529954	26.3198300654674	22.7226561650568
132	17.3622307546205	22.7996785953745	17.3689909052958	23.1786933963501	35.5909759451932	21.6528909927220	9.16715077638172	15.4884140452395	15.2415738697519	14.2689260436791	22.0759705492540	16.769225421647
133	23.4552361834512	38.0205320291819	31.1019281494990	26.2869032083773	40.8609657932251	39.3247680869543	15.6758594875675	26.1742947979891	17.2988891052974	21.9333751642460	23.7128595378280	31.7371862389383
134	25.1241452924066	24.5604062133302	15.3559136866921	26.2154406442252	42.9225910141857	43.1942706389942	16.3994173029881	14.2133354131324	18.0953862489298	14.7829390632337	27.0218245721307	18.313933194182
135	20.6181460174605	29.5812191521375	24.3320133449322	26.0628485186917	25.6829280208373	40.5184159136252	15.8052844610496	19.5097459399907	11.4013534289058	11.9264822780875	19.2898986694138	19.6574803328254
136	26.7490042701091	46.9449868599527	24.5707980087857	28.4607036199394	43.358315220585	32.9479109119565	24.9385390807657	25.2237912755627	22.8270057404864	20.3767325978154	28.3903473329212	18.9688046985827
137	14.9746372201202	31.5121385632179	27.8802012511367	25.5144013424234	38.0801232020825	39.0834991502396	13.2322086264385	19.3752134577971	14.3877225098101	16.2170350444583	40.7526999819688	12.1318873131278
138	26.7378437209444	34.3535558104305	13.2510801277406	24.7090626482878	47.7907512564564	31.0105771213178	13.8369152163825	32.1495229978105	23.3222141412257	25.4637376846773	24.6991203540362	18.5955120890980
139	21.2418696362371	33.161803531102	22.3290685775443	23.4302111036001	32.5256269964674	29.2346278661811	13.1306815578050	18.8784959053641	21.8844685524033	21.2711542154303	33.7090511192197	25.7910133176286
140	12.8323766663439	23.9276598001862	15.8908553195215	18.608587709475	24.7263350989971	25.8127507602328	10.0297704165395	10.8471746180699	16.3930103612605	15.0983664365413	20.5453377627475	17.0487938525054
141	17.6594651333886	15.2589987765979	12.3170034432753	21.7629245642454	36.6233772579019	36.2879420546238	12.1843919945339	12.2302102355056	15.3034904486101	12.3539008312405	11.4296167866066	18.2753197919123
142	16.2017674717473	42.050568405503	42.0338146072505	25.664827215674	42.5277623246381	47.717293959488	17.8203188309728	27.9959374232234	15.4557874787360	14.2758392152395	25.5230180998604	28.3310452140822
143	15.7931975380404	7.65436097620584	20.2033460096382	24.2239327893734	59.7360200232401	31.0950773164770	14.7660064398566	17.3783615233857	10.7868817289330	16.7356963353929	14.9231955367000	11.9963239518422
144	18.8246246138000	28.9645712360321	20.8530638938846	23.8342963274667	48.0878949176826	41.0733520314307	12.0873594537639	23.9967297773605	23.0736226280991	23.1089688511957	34.3701763474881	21.3156684937939
145	27.9024069328028	36.776051962928	15.3543920878126	31.093526754558	38.9311767767801	30.7088389170117	14.1469488183763	23.1737729218543	19.5369154557291	17.0600561998677	25.3930926297726	11.3744136835266
146	24.0707985831643	26.64991190857	31.9314058457741	36.3823744713565	35.0648488974687	33.8777011358308	5.19388098142639	26.4626557306664	19.1091807274141	12.9700578619382	18.0940250419549	26.1232846470018
147	13.7130349512725	28.2412495969394	23.4873715383408	39.8061577106339	42.8823893466178	42.1283090778733	21.0696231938674	12.7953548478036	14.1991777025082	19.956852920241	33.0319310679228	19.2645538880829
148	25.6833435430224	36.0559733472485	37.4948734345822	26.6105011850306	34.0052298519348	33.8352757970133	21.2264855078986	25.1238629164296	8.76922791672504	26.8236238919414	24.3501071714694	36.6040920844643
149	15.9229287216310	21.9299103238884	17.3165113019197	18.864514368342	28.4705741346327	20.6840953086152	4.03701265513615	12.5291508036308	15.1955891616330	13.7082523433000	12.3684360821366	8.46479586434735
150	14.6281731504666	4.99168466108221	10.2489495611216	11.0629960682690	31.5780364140288	11.6662993058113	6.8475022913229	9.60911022975309	11.6599068769800	13.7327790379705	15.2350696632884	18.7032233221370
151	32.0967944958560	45.3915586136423	25.4606428806578	30.6130766142703	42.0570855296352	31.0131319529852	17.3298947734869	16.5441668864545	29.2593698842158	17.1227549307574	23.2705500165582	20.693295820721
152	35.4164219612714	40.4951745109346	38.9168186158955	26.6601033812537	56.3810326435226	44.9833969463798	23.356734636854	27.6734987545512	19.1679983365574	31.8978298094221	29.716649992656	29.5826628702061
153	12.2020286438879	8.80849102692548	18.1732244880960	19.4426045521954	18.9808723731761	15.2719788086932	7.14932547208203	16.5058056906557	5.77925028993782	9.81556799009345	19.3224410363356	5.32219415122755
154	17.6458697171843	29.4591346765509	24.4664608406839	17.0885802834825	37.1457582340784	30.9113880060508	13.6358344924549	19.1700614786061	20.4229252045943	19.2634713792441	17.7123081076253	9.8297760076673
155	28.8423547177532	30.7088303226401	33.9612874430949	24.9389135901004	44.6705644523696	38.753417809189	12.8257057314824	29.1638720288552	12.7384945033948	21.3797936903926	19.4272933766682	28.200910030431
156	20.8585169340891	38.8397642916738	21.7220742435367	30.6506382139875	55.4682743757614	41.5392788592832	9.0831381408606	26.0987248489157	22.0359523031468	19.4560499290028	25.0479115394805	21.2566257395486
157	23.2274283595196	25.1497129874160	42.11441041404	37.6439117796609	37.6355413640928	22.0554528912853	7.25997167484126	21.9478234318127	13.4090310345545	14.4239503908398	11.6780391233105	15.8266388781383
158	22.1678925376719	20.7502777683007	31.0700884938571	17.4398923841325	38.3727307430807	40.0503739994695	12.120187873685	19.4243095987033	16.8296873168282	13.4010164982272	23.9903540192024	17.3865306831985
159	27.709904428259	42.4306244731561	22.6794919117203	25.4927963002085	46.8808165263002	36.8178783025815	15.5557387991714	27.5648968009004	21.0280543715408	23.8592634547902	22.4792025864530	23.1839545703247
160	24.2833985922607	19.729170308378	20.3858308707228	20.5192853378603	26.7994184199846	34.474010825659	21.3831069190714	24.5662344207318	16.3969809617337	22.0840790438104	32.1393802663851	17.7710574913984
161	13.0814485601191	22.6781815098515	34.1096987619764	31.4362167989701	30.3484776462694	17.5477651583030	14.5543554435359	16.9528642843087	15.6256481839832	21.6282836378483	10.5911201630738	21.5724201755131
162	15.0131367318358	17.6379358540779	4.82088597334981	23.8273595638335	32.6655434341827	21.0439352347839	8.2884742821962	7.77333500833799	18.1891566277732	17.7697449073873	19.7778012817457	10.3468859678430
163	33.9443484044908	34.6298659498929	34.782495697843	35.4213289264939	45.6581966932056	39.1693518428955	21.021025922201	28.0295058863491	17.4779265248496	16.0365516026517	18.3660166613694	29.3894691355146
164	14.7541585937282	18.8425115158228	15.3221759245064	11.7387131317547	36.9130626129171	17.5156752338091	16.2867148128519	22.7151594057199	23.5479439570249	16.3483243824067	28.5991671339437	7.96197788801449
165	1.64634731284938	16.0169109919259	9.38067746317287	14.5866023474473	11.8904104791712	27.8363701753466	14.6554188763968	17.1503013187040	12.6009074845429	11.4415580581279	19.062813320162	12.6240298222947
166	21.0587760974286	40.2117785631028	17.8198932774959	31.2582028242585	32.6097873173562	28.5898356489165	13.2579935105747	24.7062838681756	19.3177139635476	7.50805069290615	28.8241628279450	13.5947813115054
167	27.6014251619737	37.6481190812752	23.8648258824748	23.0425643652956	40.9092755833759	48.3814331132092	19.4562873249195	27.9455618175707	17.8032521426892	22.1757740170643	39.3096916583533	16.8000548138179
168	25.0333532189075	23.7290790030265	17.7159042555299	23.2598089552488	38.0345554033602	7.5344644654405	20.6745502189414	24.7299148093312	18.0502347684265	18.7562659136471	24.2911554500843	18.2644087383891
169	17.80637099703	13.8298144484382	10.3286204665733	21.6769687127023	22.0907198739662	27.1933042176913	7.84968796576226	16.0063472621948	7.15155815917769	14.8671230480984	23.2782674979334	8.00486784819377
170	20.9742832638497	19.7760986241900	20.4085214800844	25.0190050696079	27.1246487496845	33.4661322218454	10.1903058583327	14.8053881250612	12.2576099385292	19.0977912547989	25.5382568905268	19.5494714242733
171	7.03852011053007	16.9345829359498	26.2345050194536	20.6368816135930	38.8806706431963	31.3171613343827	12.4096324271885	12.9853810337268	16.7597781552182	10.0129364761711	20.5633798075565	15.8778297327301
172	34.2594804754485	31.8088206081049	24.1759816042601	23.9168208593244	43.6808905779291	30.1894069843022	15.1623274417723	24.9847653269680	17.3178342262879	19.3480340819399	26.9166690644062	16.8770921199864
173	23.4187955796076	45.0202977336974	36.4618362860983	47.9624004498965	47.9973331341617	62.2064135082003	17.6745379132671	21.5587112624687	22.5710695646715	24.4592697716721	30.479943363601	29.1411148245147
174	20.2280235270481	14.7907443722403	18.0016703970545	19.5073988121364	43.0088629825502	14.2630864731887	11.4533077877439	19.1404517036535	4.80650356678666	19.7516750268225	15.7760437989504	12.2020589557463
175	22.2331250202384	24.5430245867957	7.37509195822308	25.0607199231576	40.3356971473552	16.6243159542099	14.7282401741052	16.5109489044061	6.52438740929029	20.8254633793129	9.91848684542017	25.6089620441646
176	17.3725929473542	20.360807793044	3.43377962666666	26.8960993159216	18.7288657158201	9.40017051188969	12.7355893190993	6.8771178938325	10.0555364850070	18.0588003485250	16.0335771497445	16.3311343179981
177	18.6486594816040	19.4257850049188	27.9768602305957	20.7026746358517	27.6154064615977	17.9911724109191	11.1972993065865	15.8884656437246	10.5119147659450	15.6481998265933	25.1668776915802	23.4416024350989
178	10.2160485887076	22.3878554872934	6.68121768666118	22.3558761856589	34.8938248457344	22.9677026825387	16.4826673648998	10.5683138617461	12.2624759969938	9.38260455143555	15.2014915735195	11.5663957597002
179	20.8022078615463	15.5621355645852	23.7812429449292	17.7231938670266	28.3356731362508	23.3114946806345	6.26019102365439	16.2867201376133	10.0941716321148	10.2555040318204	28.1650655048117	16.8905508473042
180	23.2742069056263	43.1434987546764	36.6173837605971	30.569742346947	49.0613881369203	53.6141892569124	13.6467305724784	29.2262721160733	17.6120045539836	17.2799985537368	32.4898749101761	28.8433937958320
181	21.9651032854526	31.5605739544998	24.8952484054896	31.578566199972	42.5806471014615	54.3015167430235	17.3409497348803	17.9135239979260	20.7822043617395	23.5783102016794	30.666418139581	24.3702969688028
182	23.4270352719981	43.3805853881661	30.3584706519706	32.691736802579	54.093249913792	25.6065381508897	13.9617711191989	23.8097855245875	22.8784510284069	16.6280361801735	21.6496774213182	33.3990762372286
183	13.9971651301448	7.8441056621323	15.9874360172814	32.9489139408311	19.65104360437	25.0739422824438	13.9446877751762	9.78208923675488	10.6812483652174	10.8120160371943	18.6947656360060	6.83434156980133
184	19.936945540228	39.6402963810037	31.5193727229333	30.2442706699566	39.4806404580505	42.5698712801056	16.2879136652551	28.9229816899650	24.1163319890726	17.9402142947854	28.5797649483011	39.4381163448725
185	32.6419755212405	46.1220643853008	29.8912490278808	27.8044320244459	59.5178831019387	39.3401245858937	19.1310135115722	27.2439616303825	20.1742700349374	23.5505162771534	34.6689089888574	34.537732942626
186	26.0787044280441	43.2282121605318	24.0946113545307	28.6210311795966	25.6330448777078	28.7286430762167	11.7971404287030	12.7591637879292	16.6612539420260	19.1466044051098	34.270678425164	25.1552812432377
187	5.42253578012317	10.3314841762266	13.2261848056567	19.4677631655251	29.173549509766	24.4277722011474	14.8942925349734	9.62623564411032	6.88307062029254	12.0633936612520	15.1370929610226	23.0716457877157
188	24.3623152728482	47.3371359600945	35.7734557203045	29.2219280024833	43.3227492915527	57.7233760461972	20.8938762090631	24.0360835681988	21.0337121514642	13.5428814222197	22.4630775100507	19.0584094681264
189	23.9020576189949	51.4984518598371	24.7858390674378	29.8978028767148	40.4435844636333	51.5554275340184	19.4184727425075	29.4998214523416	22.6167478712542	13.7837662489009	32.7328643869584	24.2285819212387
190	18.8356041684168	45.988620782269	31.142278622679	31.1356522218383	49.3093917752644	34.4036988561679	18.8320540095153	24.4863329013833	23.9864473444986	22.0713444830051	27.4533405101196	22.5470203741709
191	26.3437147660800	40.8893857150204	28.8035641236201	19.7951403909386	25.6289236029827	42.8011419296406	19.4939964420773	24.3014394743170	25.0583553633892	13.9707553119326	25.2782497962348	18.1962466851762
192	13.4483409780935	16.4091331204773	19.7233653360812	18.1192220852062	20.7972261729091	27.6844116246164	9.37978092767537	12.9646350546090	1.65251129876205	12.5013536592255	13.5960201791374	10.4716175876427
193	16.0480849467655	34.6903379456698	36.1350348322187	30.8522116834257	53.7461800082262	29.8391214963055	15.2490257252360	26.8029185803554	30.5142417007756	12.0050218064557	26.6386060326965	30.4442243531239
194	19.7046139338269	32.2399483905283	23.9263327617193	22.2406082784498	39.2111152481603	25.4527960623428	12.9978319238522	23.529301101127	17.5891129285691	18.6168938886313	24.4140725701551	30.4145448081817
195	18.9316121612260	45.4102012192027	32.3227293419514	19.3524472432127	37.6754439347734	32.0451968392037	22.1309630367715	24.3231704283160	19.7580702468386	18.4278015724414	19.9245051734555	18.2921370059534
196	29.1212055400587	58.0659407130634	26.4958490327552	31.1251346019416	36.7061162707865	36.7518498501545	25.8603679141738	28.6407025785513	11.9278626763382	23.1872530565890	31.7872405902919	25.2523954424108
197	17.3010862363498	17.5452210314305	12.9238754470671	13.5060076265830	36.3155462252799	22.8747440027300	8.67880324583	16.2094097306122	8.74032037537805	20.5704154993549	17.4465958797191	16.0307110161207
198	15.5128948317184	5.82343342628785	18.6186876507538	17.3823347047688	29.053898751755	3.40386393305759	9.30254917443815	15.0940420770860	12.7395795833521	14.6426839592163	8.3303937295072	16.9786975801119
199	18.6559713836612	32.6600505672838	21.0993971148724	19.4200244861422	38.4841364888354	27.1945437504988	7.83677695832334	19.9917770822575	8.34384742313822	16.4678090203034	21.1774734818307	15.5055367763649
200	20.7643521651935	41.8353650122461	30.4932373416596	27.113370193554	29.0241999898992	28.4728203553614	14.7297438343932	25.9242477229038	21.0191370677287	16.4352734057948	26.9444779985811	12.6833761591309
