# Supplementary material for: Simulated data from a genotype-to-phenotype crop growth model for pepper
Source: Data Brief. 2021 May 11;36:107119. doi: 10.1016/j.dib.2021.107119 (PMC8165395; doi:10.1016/j.dib.2021.107119)
Supplement: Supplementary file 1 [file mmc1.zip › Full 100 GxE datasets/100 -- h2 = 0.5/369511605 200 0.64 0.48 0.64 0.95 0.8 11 GxEyield.csv]

	NL1-15	NL1-20	NL1-25	NL5-15	NL5-20	NL5-25	SP1-15	SP1-20	SP1-25	SP5-15	SP5-20	SP5-25
1	23.3865801480418	23.8226075958490	15.3624960782127	29.5384080546920	23.3848165547267	17.9937651081911	18.0322404136886	16.7941011800901	8.2768561041154	13.3262937865086	18.3112663424708	6.2358128393298
2	15.7577176324380	23.1881177213284	26.4101969401922	26.3838950603399	46.704219531612	42.6994700589236	11.4412564663101	26.8989257067051	22.682614370302	12.3346212000229	32.0710456926344	20.7228158938345
3	12.8103830845101	18.6460771256233	6.98428841846806	14.1432191214696	35.5762653390308	14.3746049866984	10.5538717552714	6.34215050106206	17.5735425167142	20.7681010734580	15.7345559378652	10.6969829540454
4	14.3715809934459	21.6450412053067	25.8992575405429	19.7241013967093	44.9431908915565	27.0958741757202	9.77546121971967	19.4579380844511	20.0531718530879	16.5209385186219	20.0256808438649	23.1110964116160
5	26.6681540556402	28.2570239400662	27.1978178852739	36.8810955094697	40.568133176523	26.7437328527730	19.6422401671485	21.9721580378505	14.0240288577220	24.9034201518673	23.5056985173889	19.0846692846616
6	23.3278377743032	36.5867179867752	16.1339071902963	13.2787001805005	36.6599481511813	17.9414512816792	15.6969290818075	17.3445460488484	16.0225111189404	11.2329183526838	19.5548593727058	6.3836639730275
7	18.6558480693291	17.6625852459148	4.92641232950243	9.83523049599858	24.6381492977848	7.42107099757932	9.48111136074405	12.2686906596104	3.71691323525609	10.3158424235817	7.19130995336838	3.41493118906996
8	10.9934540811958	12.4288738431377	2.79004692853473	24.8399848581652	0	9.84093258713781	6.1612293841181	15.5433194751632	5.18845096904395	6.06627890551778	11.0424967155674	0.084430749241566
9	26.0487546566491	22.7987890387224	18.4927077206588	27.3090390266656	49.8186297720252	36.7075242177605	10.453708475104	20.8320884533788	21.954437623785	18.8847074122873	20.8912164558381	16.8792807634267
10	9.98879013078453	37.3460289551724	18.5449228116050	28.9820131272377	47.8614840258016	10.7094579154278	13.5605719860568	24.7129914610869	10.3986997514686	18.3816467771201	20.9512069715067	15.2254198385706
11	34.6126970937855	48.0146234881983	43.3166358243684	32.5498077559610	50.8468284794434	49.0750154914346	20.8502782212685	23.0594078521224	23.6345416886893	26.5898223906085	33.6773176846390	30.7951458283514
12	24.4695749618865	37.0491574121995	29.8263495389483	31.4396785623956	55.4954668704974	26.2237109749841	16.685034553365	16.845169078637	18.0619084397293	21.7231290863538	33.3652736450161	29.6928976523205
13	28.4440887573135	20.7650219661410	15.5219134976185	27.8500127132468	34.3593485635275	37.2017145410907	10.1449254433971	14.0371893295687	4.20615700805784	19.2570926360891	23.9192256882858	22.9994729832372
14	29.1071051021158	35.7921252217799	34.421237491195	33.0926545894522	45.8596976005078	48.4803108679526	15.2475051172113	21.4818615558165	15.9285274828878	25.7912890578762	33.4560883928801	21.2664856380932
15	27.9045448363663	24.1533897372243	12.0395791497783	24.6909442534146	38.0795658170597	19.3281673266176	16.8704687863476	21.6327259446988	11.9927469702404	14.8248986660712	18.1094285826615	9.77549367550518
16	23.4251822817810	28.7705167465506	26.1188083667440	20.8933257602701	34.8483349457661	27.4347400114806	12.0330517891279	21.0935061673440	19.0450911809607	9.85320130600033	29.0060904336943	23.3382808451602
17	26.5390177221884	41.9703009320022	31.4304179537844	24.5160524622377	34.7864196751474	19.4851257990095	15.1999756530841	19.3569162007255	15.2177765046439	18.1703939579019	21.2906226147087	16.0793943221156
18	15.8537285116232	5.33993029895822	15.2034370640342	14.1689663896744	20.4463104594662	30.2072645081136	11.8885410656052	2.8703428008543	7.71439785929833	16.5200819868564	15.3953834743321	8.13439527801981
19	22.0004024929925	29.2301899952460	26.5784397329619	31.4149601509515	68.5614726170567	28.3521170106756	15.1132030910873	19.4813362408773	19.1517574461733	19.6030824576260	26.2373759750282	19.8648492929878
20	24.4317730900823	23.6826301463617	19.0064569487095	20.3075625196072	26.8664823758149	27.5439997607222	10.9620554279628	12.5716622849208	10.6060591187516	11.2400687437919	12.9099941017830	24.2439362862924
21	15.4105903828542	15.6351463503259	17.8084472590944	14.5187737098469	43.0326586701085	29.6752873674797	9.63868137695638	24.5033170761955	14.8126896742938	10.3951750650787	22.2250893297643	8.61512195280952
22	32.0067448300619	59.1307565966641	47.6783505939338	62.8964068840695	54.8005610789759	56.7025472745539	24.8398264178409	31.2280540837429	28.9723048343518	30.1617131894033	42.3714116254755	30.2224758119388
23	28.1140709352826	35.7831951069716	31.6397527151954	34.3436201431389	44.1755377720139	44.2834960302309	20.1641540049097	20.7842105333829	18.2493739888868	27.0465466180996	26.0348780774324	30.0310538576499
24	22.9518333173391	37.9530403071719	30.6519715221365	31.5867014776483	29.9180775576827	37.9517753539206	15.3168932748520	13.8992222510533	17.8099648334619	18.1486670319428	22.2613096171037	18.3341948469568
25	18.7899810846559	30.4265483390583	23.958999804702	11.7692648348530	39.2270254111437	36.0340597141392	16.8513297663862	14.8960390508309	2.78759596655489	15.8067658157166	26.7042196491130	12.0652371273233
26	20.8480564729635	25.156942791493	32.1163323922781	28.7875005536195	44.7803334134264	34.5896230335659	12.9699679167835	26.055171172318	22.0445742665516	21.1885879236730	23.0652807752428	28.6900530321364
27	24.4056260001078	28.1843431406687	34.2864720647183	21.8917432840347	42.3731367311055	37.8194021213944	14.0707583222530	19.4406162537238	21.0000966116385	13.0211672452915	33.0445567489597	25.9031753101224
28	12.7156737000743	15.2369605946561	6.93935142887662	11.6976000844459	15.6671245756743	12.5212638097542	7.64929569002584	11.8693950163460	10.8407895821793	9.88318169846604	14.2596070606293	17.0233309145891
29	32.2653626002493	29.8102106570247	20.6230206421083	37.1410328409213	37.5385170797754	39.1849150776423	15.8333708148931	20.4518524730147	13.1255630194596	15.1733090518983	18.7619903663643	15.0097690174613
30	13.7118232225158	11.2099393905557	23.3833684684568	14.0725265108726	28.9781155647451	21.5901048252970	12.9810477424040	0.722303083878396	11.6213602535772	11.8550920346029	11.8711152467997	22.0574822221618
31	22.1413804074807	21.2534082666483	2.45796564327955	31.9152597137199	27.8937011876365	29.3413926819193	13.4607565999280	7.5042985998674	15.9082196946740	11.8803424612711	9.10436137326552	16.0949086946768
32	20.3238732114159	15.9108473526583	15.8120180967777	19.5404429315871	21.9963926471882	23.3389765018117	8.62913452628728	16.9302507928235	17.4853593242824	11.4418307840598	18.3538995602088	12.2037450625470
33	16.3394207179756	28.6429844552720	14.2075700136640	26.8085642595689	33.3109857486069	41.2087949012248	15.7566943974552	13.3758678448422	11.6355748970640	10.6885107637811	20.5070264484507	26.8221527998531
34	17.2126353526062	24.0063403818993	14.8757131874363	21.847454925571	33.0851535733509	30.0761735505605	6.91152631761944	21.6005241925209	17.5302136618539	8.94299603963002	22.976612985709	17.5860735796740
35	22.2755965762516	24.5770158572769	17.0518556288973	19.8103719557315	25.351165709785	18.0101589905516	12.9295646336875	18.6228342254480	12.9594523665385	14.5068836467524	22.8900990688896	15.2042872938741
36	10.4372145449273	14.3596416549831	18.7556650820675	18.9992920490320	11.5387726295095	4.44514613780517	8.0268886723784	25.7478168353947	8.57799329370394	11.5448880356319	5.8155227687223	16.5058660387729
37	30.4598195289684	42.4969629907651	36.6642850898216	28.4942860655355	47.811819560129	46.6220202591749	13.9633689067978	28.9543187823845	24.9001895452015	14.3338656556102	34.4521343393209	28.3728887519252
38	24.1341071935126	24.2679835073225	31.9698051938626	11.4964848345716	33.6433792711251	19.6662505431767	18.8825578726073	14.7564191060903	19.394076848407	16.0470903099052	17.1028430568123	26.4396457159454
39	21.9939878696158	21.2199700800668	4.16153189547358	13.4963543396239	25.6673213172656	37.1119397590461	11.0706761222701	19.1293814954195	6.77961558678935	18.2700201844092	10.5751263034440	16.5691214370751
40	21.7630792988236	28.9294897605044	18.2883559487375	24.2987591662641	19.2617377074403	11.4537744562643	9.32577214752318	10.2140309706406	14.1265197893719	13.5889665748741	24.4303200889116	26.9552495612972
41	10.4561682773952	21.7241521475764	16.4482678758797	22.3146400463526	23.8343034751642	25.437544566372	5.79515674885927	11.7250424167059	11.7887959527118	12.3883163094622	13.1987327803645	0
42	22.8830456274791	39.244464092043	26.2853980521573	33.3750052201301	60.1173961460654	28.5070009749023	13.2575996292654	25.8385684913010	21.2069679954784	14.7826664010119	20.9166645893415	20.0300398237894
43	27.9958574136018	34.3575866449747	29.6823232490349	27.0347783976079	34.4412652483289	45.8818873118765	19.3397522567337	19.40094639671	26.0135087351993	22.1062275327404	22.4382941530757	20.3678998105616
44	23.7273139845347	25.5227740898053	20.1284741384536	28.5149711290962	14.2084873440948	24.8415632456175	15.3326262987620	11.1019779219051	12.9578172026879	16.9265451773435	13.3453202592965	16.3968137674820
45	10.6427812556605	21.4945607680458	13.7979070711512	7.95648674232592	14.8149134262067	31.6604748485125	4.68372991083136	10.0823026280732	14.6948426713897	17.7382549271918	13.1291164683645	18.5307005552675
46	18.9788546733719	43.7194952775761	13.9831512124693	34.9880448538028	44.4093183436588	34.0692119202861	9.09012023535577	17.9781543981696	23.2383475086177	18.4819630983309	35.6295243713757	22.1919716421824
47	26.8281840260413	38.7876368657775	27.8019275480143	29.1215102790000	45.4017298593251	42.2652253234464	18.9651005627218	22.5800698439969	21.6051672850137	22.6944187021393	24.7894397191263	27.5885076163536
48	16.2081391750504	27.8913047098541	14.2509103440891	14.3767778254702	38.2344864738584	39.3320421598746	8.59851761649547	22.5453804871768	12.1329196893983	16.1857018196849	25.3449745167308	20.2935847944283
49	20.2353353935366	30.6770045231419	35.6723170029973	27.7062596124533	47.2741042633337	36.9290637077536	12.1977532117823	17.4963890355857	10.9443162392169	16.0013291156982	19.2200629581301	13.9004960572924
50	15.9941282221393	32.4563291633575	25.9285257172633	35.2614595691167	34.0825458284435	29.4200537140277	18.9671192230428	20.1427579837497	16.9363253980484	22.2075040733902	23.6953057207623	15.4111746787731
51	17.8320217278594	20.2678571106918	19.0590353627758	12.2037359803147	29.2782446887811	11.6010910457482	4.40666243467367	15.6639723838988	11.4075148629291	9.27705827945699	16.6136338588932	13.7081829285974
52	28.0990495827971	22.8435227851518	24.4787459148235	33.1413966405536	28.4458522812024	36.3622309798435	8.77525331187005	22.6534867894826	9.56319422545312	18.1626112358306	13.3858425132855	10.9868532185550
53	6.97784041051264	13.9479440715668	20.9202983136443	16.1057955376156	20.6998826110319	31.3155595259446	10.0440833993538	8.91038167279193	12.4285363546345	5.2357169613593	10.5314356171367	8.35905176939197
54	16.8561235425516	26.8819626322329	12.346882605174	16.7807938718408	42.4639769595567	29.5651805699478	8.67160496240884	19.3853415300084	10.6591210903392	10.4442587526466	28.215533764924	19.4416511207901
55	13.3136418693365	38.1947239716421	29.7434487035289	37.3013528880108	45.7624753642112	48.2360779472606	14.6719009868687	20.8386840220687	16.7109041026881	16.9502690108733	32.8139325175501	29.1450151987273
56	31.7641533100270	35.3326606651146	20.4642100149875	21.0749188755469	39.4174383885471	19.5712161177396	20.1369862370588	26.6160435566830	18.2481721082711	17.6345356669767	28.2184187265044	13.4005621492918
57	20.4757995558502	26.2937550118422	15.3180735007359	19.4490679699744	26.3603721661274	29.4772712980596	11.4444866969100	15.4401212651558	19.7329631944005	12.8120632913853	24.8787178023664	27.9936056741407
58	17.465135784784	24.3791984881397	19.8991914205794	15.9142547035077	31.7626475173547	29.2243777662880	6.86761950451496	20.4660691815486	20.3780394789515	16.5610540637258	14.8877246378983	19.9507912002281
59	13.5664821787252	30.8016340443438	29.1020828657847	27.3149335035875	45.1472958773577	34.8408969188503	16.3293588931443	32.0869345466781	21.8912575263111	15.0657289802169	26.5498146902235	16.4734818419542
60	18.2538483687361	32.0023749242841	33.9078565418700	30.0191129741588	42.4693790383316	19.2767876577079	8.22598486775087	22.2240719816528	10.7998093578573	20.3244740621671	16.9406313005383	15.0015593108875
61	23.4031571929218	26.0405393940120	24.7472004103896	25.9303081547917	29.4850841828595	26.4109946226517	15.6565382585711	17.9394627872548	18.3603181911235	14.5699098554914	25.2639325749991	21.9810709816928
62	18.1738919530194	41.4882225543901	32.6153854995659	28.8710118680396	52.2819726933604	40.4556975062424	15.7118693898457	21.181594672428	19.3716605699359	14.9632261759885	22.8491382294447	32.7589386308512
63	22.3592317045296	28.1560216909433	25.6349243628836	21.1624746536286	42.2191555125948	18.9017740068136	17.8065173074378	28.6040963276579	12.2937360972062	18.9506612009572	30.4944488149719	15.0946815352542
64	22.4962902578905	47.6797926427881	30.2492718006424	33.8289572753126	49.7564017185572	11.7181588700501	16.3659504547848	22.6520165210393	25.4895029745480	17.7463705377994	25.2252042964507	34.8715509182723
65	30.2225298237206	47.8730377582525	34.0427892237499	31.5902938717056	48.7953081376674	37.8586083283977	23.0074783730618	28.2351468402131	19.3428803007772	26.0128853658345	31.1767864440850	11.3700929377549
66	13.4499870778187	26.2437438865399	30.5786721498051	30.9914103253415	56.1553253621398	28.7551748601223	8.39842469439813	28.1697222255819	15.3614402108250	22.9117471654498	14.0661476757141	20.3631762276475
67	28.9162128237418	42.5539936265462	25.1068956776890	27.4747097416944	53.0641136040405	27.7671444590781	18.4426067092616	27.0763201037967	10.5742536325213	22.5902910664708	26.4488474462274	15.5662789106205
68	18.5616375905387	30.4845968076639	24.7271423119209	35.8598598070585	51.9660227332691	23.4756532428371	12.9475225249931	25.3412079353138	18.2476299817779	15.0434491679426	30.5440023225151	17.6307443405638
69	13.5900368259245	32.2266887699931	8.38143960988332	26.7737477338802	36.0126971817132	13.4751661821856	14.3290911897223	20.195639040756	0.821132279578238	14.8285464374067	20.715473421551	9.08450708231464
70	26.0655399766615	45.0654940791506	30.3552173749147	26.8591579193540	54.9849444709065	30.1022968485621	21.3334942702913	19.6274697942310	17.3935435545323	18.6482555428116	39.8720994875367	22.9765769642414
71	17.2124003259858	38.9688448530605	34.7204888077421	30.5128376324687	43.1998970374340	43.8713194651837	12.5705787788502	18.2946061166011	25.7753522830096	21.9038229530865	29.3161091199188	29.0436898130487
72	22.4164786849608	39.4830599975044	23.3564050374801	31.9331081700921	48.1679839412206	39.110575514531	11.2508093955475	21.2364489523997	15.5779959044667	21.7309121775813	19.9345284820358	26.9496180237936
73	35.636740369946	39.0954796085194	39.5845827788717	38.658142895065	56.6846732331784	55.0852607184592	23.7781628902651	24.0563930029233	30.6943771546649	23.5073068963841	21.2166020471255	34.9281409061659
74	14.2306840655269	22.0564473813156	28.9119159258218	22.1463022301242	33.4078157980601	18.1636816933660	9.78663156441215	17.3889470060202	15.4667749884443	12.7641191875316	25.8599851849568	29.7070456785751
75	12.6733150592994	16.3058425963915	7.4397415501207	19.8316299019372	52.5624179018691	28.833821099388	7.0009653465415	15.0985064335867	15.5306659276468	13.4811659594549	21.2257237617127	13.4987448140898
76	21.0319410803402	11.9125727619731	28.5150440658244	22.4355063592413	28.9776268258801	33.2281045593314	14.5066459373718	13.1397145307639	5.80538509364173	21.6692703631787	13.7494459126507	12.6330465013952
77	4.8396573289466	11.7213100335750	28.7121658065473	31.1719085588399	14.1249659374303	25.465465837613	9.4289783816019	16.8054638325468	15.5957276394093	13.7200196124167	22.7932418945507	5.02223178816544
78	13.3288807274427	12.6436404343782	17.6820909918153	19.8604313609762	27.5539082199119	17.9457535805103	13.0685441775852	9.62978865725628	25.1349604978738	9.15740515419304	3.12336952718267	5.54682915791279
79	19.0395436214917	38.016624025974	22.2024184004576	25.0110693957714	43.0314722314761	21.2294903762129	16.2309822614587	21.9196026237198	23.4182774020382	16.2932887186037	31.5696033447065	26.2106983903479
80	23.9199022816212	39.0791151252424	40.5657341000915	30.8588919713757	41.4764550817096	47.4918166377287	16.5845670538351	22.6382849434168	24.9797028843780	13.6438413078471	26.7158630638345	14.6410497644688
81	24.0377383036041	32.3713375253228	17.0000640155079	22.1589789231104	29.5330672821224	29.7690316239451	15.7801610377714	20.7245354161087	20.6171292807314	17.0746227909155	22.5093715873887	27.3596251766806
82	20.7382132525243	27.6869342184014	27.3193928947086	31.7263641927421	42.5662075105561	36.5094415797785	12.7371679300391	18.3271415478658	20.3747604753448	17.5872608400967	23.1730179364808	21.8230847562569
83	26.7206864233479	31.7327967658553	32.3744435869256	28.2728187694539	40.80295381999	39.8817637831182	15.6894052197493	9.68940349416905	17.7081217621786	8.51341062706206	16.6548321011691	15.6656145531558
84	26.6385785132053	37.3113181751568	22.8889412865460	27.6322675092704	44.9699390871215	23.1132926727626	20.8285192948431	30.1311739386414	13.1694087504084	15.7332067254981	25.7085826209668	34.0475510687278
85	18.2061005062356	7.13132747370795	8.68231810094923	16.1686596938389	12.3300432212725	15.9966856311702	9.06842879769296	21.6509963682308	13.3530237952302	7.40034636177213	12.9800181222528	3.54444991681002
86	16.6808029331870	15.7038615882593	19.7858285065787	21.9209435942071	41.6023731186776	35.3060848430495	11.3043976237581	17.2970543971363	12.8913046771078	8.0455650869713	26.2212418268797	13.7229416454592
87	11.8095614312128	12.6334503441324	16.9231771954821	21.9649233659753	23.1430458268728	9.15524535750292	8.85961493269817	12.9060608400180	3.88476241603142	10.0751793317930	1.46547434512565	12.5182740601523
88	13.9080289519736	21.7421071600020	7.39284202838325	31.7998786198928	11.6102260575835	30.0218145512297	15.4419081844616	8.37571886195618	11.2309657864898	12.6127882113516	11.6312252010857	16.3383525514481
89	21.7072839370840	31.9318440300097	19.1694635641853	34.2847972469276	45.0591057789819	52.9563199372065	16.2857738347688	33.8311878008964	18.2004727663744	24.5110765912098	17.8245892713622	25.5062714046819
90	21.2712871860953	35.5536992325805	41.1027997113255	28.5625686191956	32.9490844763197	50.6248534542943	15.8170005567859	25.7907386388173	22.6039411518260	17.2487993043539	29.1167236842621	27.8766870755845
91	24.1232682340745	22.8636706236139	14.0605691255425	25.344284142485	39.5245648124726	24.3540333114691	19.0096125014631	17.6051211720487	18.3214427626282	16.7522933231335	20.4133479265726	11.8778150885046
92	17.2088041294369	25.4804660186979	23.3517560808358	21.4683526929963	38.1600907884743	22.1602976072781	15.2318792331948	23.4730458449281	14.1525087731643	18.0725100565492	33.6159403916801	11.8709939175063
93	6.59703865717265	18.7172098631866	5.59347249136979	9.48266233072185	24.6399499324794	21.8683108441066	10.3140902338872	8.51339105983496	13.929290632392	8.45528214124142	15.8406196413529	13.6134357043054
94	18.1680843339584	22.1079855563155	8.66255007013263	32.6916191825743	34.6457169643279	17.3934663338302	14.2403163676640	17.9576020936105	10.2147622686397	18.6907079803397	21.563929056148	16.9750355075710
95	16.1452523624106	17.0122671980651	3.23387386451286	11.7963784824923	26.2607064482988	29.135598512548	7.28920858148046	12.9786107247599	17.0302692045267	9.686047303581	17.2985662423193	19.5411066771844
96	12.7018273526036	24.5986451758469	9.19265954800955	25.663156080913	20.0525129614173	15.0024960067583	10.0859451288802	13.8078587438621	11.3599529015114	21.2441988861809	26.1166022609375	24.0152144362551
97	23.9557858926745	34.3704383555933	6.93608360963125	40.9871553830362	36.6345494533308	27.3882252637289	13.6069242873255	19.2843621284907	8.92293007771276	18.1748555620900	19.484798078845	19.5111387239039
98	22.9918014800957	40.0598830687304	37.85059571328	18.7387101307060	42.8736011224864	47.9904958292376	16.0205639713131	22.8576739589001	27.9627859849876	15.3842062871109	29.5835763381290	25.1701728073947
99	14.9749302882897	7.92142288364394	6.21103930729414	7.49449883261792	36.6463100027916	24.8146491179045	7.58752197170875	6.5922885607538	11.4176435917025	2.59611835786744	5.16229797889488	2.50249207654049
100	30.0288095320065	35.2544649716761	21.0439657314424	22.4341707053439	37.6097110070589	37.9610289830245	9.24261367860642	17.7024164109483	16.8166632057567	17.1253785074802	20.6301047837775	20.6877361541431
101	27.8207254061597	46.6313551064114	19.9586040114769	20.5468883425687	44.2877269949378	45.7627631379272	15.8088251067966	18.8944091059305	8.29066015595488	18.7681711037035	25.8457263110085	18.2045726880256
102	13.0837741081992	14.4155021050445	12.9897504063963	2.18505125440153	23.3745476210924	19.0004662019509	11.8589224794582	15.2571921967906	7.21086347481617	7.44079679035617	8.16875007071	14.1388111761227
103	24.9144306822812	45.8380268140479	21.5808961014254	32.0347567267495	45.1379708666473	44.3034554681519	22.4290959232427	17.4876165290333	10.7616394873776	20.2882350476291	31.1611447682118	24.0864954245165
104	16.6110339874608	15.1304810467168	20.9275960023623	20.3349354547907	23.854248388656	21.6691359879651	7.51890354855629	8.847173091248	4.30964495069045	9.59979778494795	14.9432176341912	12.1479320788737
105	30.4698720183281	29.7718702529114	20.512333366352	40.2206007905267	28.7853885522035	19.2206567914012	17.9085788086917	30.2979323544460	19.4047779644059	14.7289354867766	26.830291071668	16.9690233064630
106	21.1013990830493	26.9345649541570	16.8535708074174	9.3780914747893	33.6339202373822	7.3457419967457	16.9816942887259	14.4415305401861	11.9187616983103	15.3845123295044	19.5616671226609	17.0489275772572
107	24.4220514767247	34.5565518124342	28.9984731535922	29.5295849625563	38.5618183214098	19.6476965464643	22.6309105908034	18.578217794515	19.5900339323278	17.0150114683598	27.5385947149678	34.6429366418025
108	12.3110091467052	29.1242126462577	14.1419895417794	23.4372505308192	29.5795141864318	19.3993585030111	9.47743898048485	18.8631365753056	7.20933411947909	15.6039519231344	17.5623196649626	26.2039984344233
109	22.8049978055513	25.8118713376461	34.0213535682111	30.4604765452681	49.5194183641536	15.2609533244315	20.8985226259829	17.9759402955839	23.463249511073	18.0203390315809	22.8321811338801	27.5009225452222
110	17.4230013692806	17.3566641866249	16.3464128833572	17.4027208993547	31.1407185811126	22.0553498786192	7.99659546739858	13.2088535368421	9.7607138337462	10.4574359223766	13.3504577928765	13.3978366086012
111	24.5792342162719	17.2371669883374	29.9225066053724	21.3359774704493	37.6098278854393	28.0014093725349	13.1167041387997	19.9448740444002	19.5161736609922	18.1959007100513	32.1832555649024	14.5095384871621
112	23.9238555379359	31.474747632044	29.7618991611117	43.3646354703014	50.2708945560959	26.0972015699271	23.3501742985096	23.3405508358216	16.9181747614103	25.1505728029034	24.6969587015416	28.6532014564963
113	19.7560963291806	22.3315760891459	18.2887438656348	17.0246631344764	22.95425981583	31.7399496529654	9.94761216514657	15.9553074611767	10.0747283092172	20.4081002602519	22.7836214817758	14.3241723060721
114	29.0702998729996	39.2422339984165	42.045774002042	41.4434019258033	58.8766205909886	23.4062369099300	19.5556410255339	26.6610050789036	27.9842861596373	26.137302094664	33.7025574262316	38.3664248254328
115	18.0165112041559	26.1503622859982	35.7287264259823	33.0429102576108	27.9458806075938	23.7395570776457	16.7135110456183	21.3257544664685	6.2967077804843	20.9557747682518	23.4093129423395	16.7129086355626
116	33.2316131176952	51.9755698084646	36.2052416987572	46.5485759281117	39.137103886554	43.6747631081433	19.3788104373809	29.9666597659245	26.2635113969928	31.3024071554302	35.9143404301891	33.0878864711613
117	13.6557932504413	17.8120964995881	0.0326773321716178	15.0092919629856	16.1031485659938	8.2795459126518	3.43674684419452	11.3330705012509	3.00446193471286	5.56830889401325	12.4959713224248	3.8175574590122
118	34.4291989816927	23.0477631590002	14.4473318627580	28.6217558762834	65.237546849075	21.4887397154227	16.5430208162079	20.8936329555593	20.9954971090106	22.6695951769638	18.9214495446744	19.9627027683779
119	22.0762964668756	23.8458081221258	19.5878346214946	16.5888345298359	36.5854762846253	25.0170762761758	10.8077003291605	13.0571124382722	4.70272293105082	17.3642865467214	17.3748476942902	16.6332645123541
120	25.5056087344296	53.4022261055594	39.3394888811075	30.5308308950400	46.5458273825834	41.5696709488296	11.9410700191910	23.7059928951277	20.1737284645028	22.8234368726151	28.8988023612022	33.273322416016
121	30.4673745488751	41.871086953833	27.0505192487883	34.0218246571605	43.0652633809411	25.7050205731659	19.4789504232838	30.9537884167727	19.7851332935847	27.1226677160654	25.5062586257292	22.3469889379073
122	24.8304786716884	34.2065543304883	42.8083728254748	34.7958688541101	36.1721653373463	29.611507550049	17.3522330905472	28.0413112920219	25.0726346359943	20.0809717723735	23.1837232054957	28.8805756887895
123	18.1268720818852	28.4783153204746	2.29797945455585	36.9050814206344	30.3158718831910	11.1732774812409	8.59157184995263	8.53187973012484	14.8003738710595	24.0733617210770	19.9161502980454	10.6926875102778
124	14.362720586664	33.5191628279266	7.29591123413848	21.2051907601951	15.4280815504367	26.2788289949792	8.91029972814914	18.0691035886438	16.0297252192464	12.2312504092989	23.7783845840177	12.4508322448514
125	24.5520983616438	20.4579908404211	32.5894015934097	19.2798217963552	36.3936369038431	36.3067632072832	11.8805365734833	18.7556834164465	26.2813020708621	13.0362544315361	21.1000155952080	19.768013202408
126	6.64333853716693	24.310915024693	23.4191199542393	21.5092109717491	43.6827813928262	36.5539338352476	6.35275713015108	13.7650153139938	13.7239621969659	17.659058392115	28.4366392819149	17.7979265532499
127	24.9281729914047	31.6582582930352	29.1370638975209	17.1167240708290	35.9025531386078	36.2649949526232	15.5660768386486	19.9563444284996	12.1788935777488	12.3378695097955	26.4231768656188	14.0386011849204
128	17.2100457374789	17.9696151860090	14.5760278412088	15.4629664096328	18.8562243789931	8.6591776939527	10.0134055597050	22.0745592887989	16.5983872425386	6.14694050293888	12.4355853598956	18.1000765864635
129	21.8479315429979	40.8270697809644	29.5553406999753	26.1577469528401	51.7530018777883	19.1236114728442	16.7934618926354	11.2407800580058	25.4376555215801	22.019424808674	31.9480168588005	30.9862675462697
130	14.2289410686873	29.2332695911161	11.8436349282098	26.0794662610539	28.1458912025473	17.3614842783155	10.7581336485340	16.7528544311953	19.2134620409807	14.6253877648689	14.7104175268543	14.0746702590831
131	25.0680785216692	27.289971313351	27.7732547061746	28.1376937988751	47.4275593361301	38.2459733488333	15.5169532197343	30.6326499315342	20.3877846135012	19.8934699951929	27.4551082342966	9.04486647424259
132	27.3406018435394	28.7069633064102	16.3427515603183	30.7931595020997	44.7483176372012	40.1547217429455	16.0620874703092	28.514849384106	20.9863766526614	14.9114331765053	15.9183339005685	17.8637898768219
133	14.4252794745839	23.7743668379005	19.3617915954273	16.4785987302024	34.9373177663674	16.9528556972854	11.7286873712144	10.5995967656500	17.0660929008466	16.3112246480656	18.9702680702971	15.1699522778025
134	23.3728460572100	38.5532919974313	25.1184064977201	27.0523084776540	51.0240943291108	42.3645882567832	19.5918890953574	24.7384153402613	20.7399666178824	12.4432485468857	25.198524423248	20.6295670282709
135	26.0232644013593	57.1924295878006	36.2116536344951	31.6539173370452	60.4995286959858	31.9889699325862	17.9313463640126	30.5843645715836	33.3124162700222	21.7111029520759	34.1018246842835	20.8951342664939
136	23.2187523296382	23.7567991248566	20.0690690540610	24.3744283428690	21.6043471249442	16.7523394589588	17.3063943453003	27.5948863432074	9.03648532857625	10.4711962804638	28.7822701231763	16.9828977448471
137	9.9995486842624	23.4562864204460	26.4061707781725	23.5120307955219	13.9517745716669	25.8266618548776	10.3435357516066	23.7580650719321	17.9408722027599	9.35312871091786	26.9597722173875	16.9185100152253
138	20.1701282785734	29.0163429012881	22.8471995702887	25.1583600630243	11.68967267078	21.9180891911580	15.3267629775805	26.9465107890532	17.4050004780617	15.0725548149035	16.9474235243878	11.3631943911393
139	30.3552665857974	24.6114128574744	28.1773788266962	34.7771379443684	33.8017196877739	22.4020030664280	14.2439527371607	19.4315792380032	17.2686629327724	12.5064801651543	29.5824861055338	27.2220733647193
140	21.0687872308790	10.3641713426940	5.61324397433533	28.5678780031878	25.7942701565387	30.7759660795559	6.23444149566672	5.72781891284761	15.0288348042429	10.2247633978108	15.0762126822206	0.74826676432568
141	8.96331830130764	20.0812382866006	22.8730596014244	11.2930430828870	21.4605901474151	26.3589325629266	11.1822527938624	14.6188828129962	16.1160908557165	7.18602073737745	14.4355952828555	17.7990690509943
142	25.4501002926905	31.0791260706821	14.4080884802466	23.2000810021541	31.0010587450878	33.8730005169407	11.9692903491441	16.6134296303016	9.93926891079496	13.7536483852299	26.9091047385792	7.52729861551761
143	15.1279993440166	21.344154472157	9.05268757438957	23.2730858695319	20.8813302227667	27.4990706249873	8.10926806010676	1.91187398040517	13.1501253743865	16.8957682947473	12.8604372088829	0
144	29.1282026954718	20.5738055073166	13.9447288090461	25.0438722453734	22.8752594955878	19.3561487238860	13.5539881315937	19.2818684109151	4.82402884091934	14.1874643077006	18.2264641903898	12.9397159193966
145	18.6849386900189	34.5389456400112	24.4091281585781	29.8327748403388	38.7599674023530	28.525761445946	18.3057238419916	24.1193511434288	18.9441935530802	14.5044953146478	27.7144899499610	23.2786023617641
146	20.7589228302859	15.5887516609969	24.4783434063385	25.1419977542721	26.8741522752982	18.5479408021640	11.8689049826003	18.6135587593630	17.6325721170160	16.3558255844458	12.3629426350547	10.6162277440162
147	21.0902697740367	29.3053672259721	24.4218225073206	20.8369082370116	46.3402384385019	16.1063906071357	11.4499042661175	13.9588910694791	18.0846359509908	13.1853634345486	23.0821671658117	11.3563326684512
148	26.5939095407858	38.3065302135867	17.3717833739363	34.5157514275513	31.5262579575529	4.20568244801515	19.6252592522278	23.6579451686241	14.7382103187403	19.3089363863013	27.0047494093063	14.7091150334515
149	12.5387133226764	13.6979480083879	22.2627473836922	20.1732722890473	20.7727231208673	32.1039310353382	15.3038405975682	17.6389377299819	7.18928272085242	16.3661316403256	22.0854429549253	9.25920292628274
150	37.5215026168029	32.7694585474043	26.4408975012305	43.126619857966	42.7463862731128	37.6281400013471	20.966921798081	30.7308273689762	8.38295825826194	22.7192390713452	21.5926832752115	27.7900319633455
151	20.3377016548554	21.3887268438206	30.7033586263676	20.2100126187434	25.0704004969070	49.0864191592279	18.5602326450607	23.5222751098927	30.3442135738824	14.0329157084732	28.5855744210194	22.2613680403385
152	15.2761263898498	16.2062985204795	9.30145244107407	12.1543344849197	19.5286396079142	28.9150185301745	12.3910175682400	12.6384983671997	2.12395670997710	6.61644574814991	20.126833063057	12.4995824677593
153	26.8662383291321	32.5089107587416	9.45009006517174	20.9227246703043	36.0828776627297	15.6520253516204	19.3419134009434	15.8397536747061	7.88955596303641	16.9081759250969	27.567241709588	17.7744500218824
154	8.70802160282618	7.16115279873644	7.56989977639185	7.71815256072127	23.817351960724	4.69535421771707	3.57017387006287	14.6994526997635	7.66861732801729	11.2259591478308	17.9048337770289	3.03427543430674
155	14.6863441550884	25.6879014173456	16.5765876122292	16.7397029053208	17.6755432905461	6.90660255043775	7.95863998906908	16.6354732973247	9.6562476587204	15.7585232745472	26.8850185645585	20.0204142202612
156	23.4246553670338	35.2203901122560	34.1364137898795	27.962999772259	30.6834577638258	40.0000786702337	15.7517202449474	35.2831259084882	18.7166482628282	9.89150609665623	23.3913821213197	31.2244212765361
157	14.8463586364829	7.27396523140357	21.5967440159048	20.7685756554916	27.2142245962803	26.6509514209423	5.58541716685205	5.93522441246334	16.2869709056983	10.8717281022498	20.1630179519161	14.7253372731119
158	31.3533082117291	47.7122867801087	39.9748037299508	45.3960805635152	55.9476586956756	45.9386988525685	18.3800515824984	26.7272107195867	36.8081983468112	20.7791963876146	35.9427680786058	29.6339794283606
159	24.5851864267495	57.0823550368328	15.2360331098713	41.7042926554723	58.5799807400689	30.3452853435288	21.3626502665489	30.4521541932889	25.6269407332482	20.9458251726224	30.546957989075	33.0322236735922
160	19.1689056210513	21.7906542178936	19.2421765595503	31.4011069854251	52.8073948555363	40.0214964666849	15.0536175790912	24.9932917141204	20.2412118638948	11.0631911706089	21.9813313304587	13.2975522309877
161	20.0353286163350	19.1311544766248	18.3828902825838	11.5057626305628	10.3914567064742	8.2180341692582	11.8802554205848	10.9637039416264	2.50768940585315	2.64448574035880	16.7910930208813	10.7625080229161
162	15.5217309080965	19.5650197654953	29.0822932947861	14.4025000296819	36.4625881663082	17.5803036234524	15.9589632734999	19.0175839979482	19.5310320274167	9.57919731524169	11.3355602758289	18.7204201909632
163	18.7899455620610	19.7575790253488	16.7734926137468	27.7103076834068	45.0340811944148	31.6644162157541	5.48369617744982	14.3456309463680	9.35991010894743	8.74065858984573	13.6554017674155	10.3567880270256
164	16.4625927899136	21.2702773935793	13.1402444377574	28.8209043220993	25.1156098210486	13.2021305678303	13.3372140482766	12.2176915049835	8.76200806877783	9.91141238036461	15.3022975665475	11.2998578048753
165	15.8082066225287	16.113055848391	21.0787590764265	16.9363042667210	18.7578054167936	30.8458548842337	11.9750056414651	17.9634949055668	12.7137212489747	11.5030425042011	15.8030126895891	5.04785597321123
166	15.9294928549182	14.8235223471057	39.5023722382726	11.887807108667	20.6529394293404	27.5270447914312	9.9130399416966	12.9406253670003	15.6919823327821	20.7031624137899	18.0276604448672	9.15487978878557
167	21.3791223333324	30.8028379124560	41.9219872420442	28.3942382423368	31.5314834893123	27.6914416209829	13.8731510238761	21.7088388724450	13.8393502809317	22.581118764298	18.7647433726374	15.6918459258838
168	15.5408937797747	18.5916337164047	31.0028054309846	28.9436391640697	25.0069520039754	26.3980212513224	15.9978287432596	8.01103776077453	14.2424679019179	14.6581239204981	31.2723807058844	11.4542178218169
169	26.6637216190570	46.9517035409645	21.0230935297421	36.3112695047094	37.6865593654755	39.5962605382394	18.3910203782851	20.9529408662573	21.3025475586551	21.2134934401614	28.3775835952435	28.7669891795930
170	23.1594042832177	39.1785844817243	42.5036377602428	39.4237012707824	36.7552366164639	31.2029820303536	21.629129955786	11.4445250456235	16.2263909768975	12.9709193030807	31.431739181924	19.4967942177326
171	20.5597141686454	25.6605933959844	13.1088851040948	20.8251151646129	26.3263351385081	44.1865179619264	12.0488443048145	20.7989795737797	17.6673563274249	20.0235295319218	16.4635285984324	17.9962147579369
172	15.2297334775480	27.2684627468534	32.5240976398839	24.1094132741688	44.1160275836328	19.1860511482316	13.4254999263509	23.9777918863671	13.1490683374185	18.7415039751689	5.28982930249003	12.6258063820642
173	2.22936204081489	0	15.8372382019882	24.1887129494802	7.12151484215857	0	7.02824568988196	1.98238474600749	10.7308959205819	6.27181760583098	11.9897861557989	5.8891097964664
174	17.0639876768158	32.1252233016001	7.90832511622868	35.7830427316445	32.8730570921637	5.28852810072435	18.0368923781507	11.0293619896657	10.0087874986593	11.8833020741905	18.4563124247489	23.3449921858495
175	5.13568871153352	17.003329374636	18.5284933317937	19.1793467359284	23.5077737364112	22.0195890312283	10.3038984527585	10.6286894858562	6.07006587728632	4.31210828919749	17.0835265063807	1.84762031280938
176	22.9989201466536	30.0627277550008	23.0782741095452	19.58367807066	31.3289127830785	20.2271551890734	15.7700949473025	9.93456541728664	9.72596515504533	19.5973416079420	26.3040025719669	5.88267244320914
177	19.2439429831263	39.74707001011	27.1730754852888	28.0719890527585	42.8055354840493	27.7931054215037	15.629832074407	26.3175188621605	21.7653972242195	12.1135225444263	15.1908506323454	20.7160195174353
178	14.7239352921055	39.2477246009853	19.6240962220146	27.2976815954055	53.6213781813119	52.6558516017884	6.83497276409713	14.0171447580470	19.3666391579874	13.1991537574087	15.1521199033191	16.1307352680883
179	24.2439939959977	26.1117996270991	17.0416120554278	29.5087740522259	32.8333213309628	23.8164454138666	11.1291235840825	17.3340102290428	30.5881736808420	24.5057490608524	30.9057006940693	17.1871455259929
180	11.3683447535594	0	6.92342144974474	16.2403324061176	11.6883966164312	17.6096213638134	13.9021929053499	10.8500005582550	5.4619853756099	8.87108485270157	17.2051356725786	3.14598380625081
181	18.4029071753546	26.7002275181138	13.4593339231845	29.5051334085685	37.2218233078997	26.4522405034735	10.8366232893899	13.9720485423213	11.0148718896229	16.9212079870853	13.0379963437790	15.5387015706058
182	15.5412978048992	6.6219046999119	15.1838696514297	24.4485259071933	23.9695776419722	22.9297351344523	8.12722279748341	7.89535105531711	7.41735422411375	8.93166608221393	5.45192161229462	15.3542212026266
183	16.2111143627226	31.1817123587011	14.8430758279086	17.7420547258586	28.2001631595219	16.7166954788733	13.9868117751915	18.6687578976562	8.2623678200263	16.0607153303093	20.9758492952595	22.1044266918262
184	28.8166321990105	35.5291317582623	22.1069563859682	37.7348675051309	37.7522679301355	37.3537388008966	15.666040416074	26.6079147143184	21.9442118520040	17.8094995648038	24.0701416799568	9.40142234871733
185	24.3249173401397	35.0557508713791	30.5389214442129	40.6768185075842	40.1613543944771	34.4652014560075	12.7135684413591	26.258319810699	25.0468263225354	16.8885205497045	29.0111360296604	26.5061535629145
186	19.7203074426595	27.7762656986347	24.000923768605	17.2682222222436	46.9825270434383	28.8242291459119	12.5276627126753	12.3081500512406	26.4200476524033	13.601416274181	14.3961419231738	16.3385072617256
187	13.303210723287	14.8188862017477	16.6672797243811	30.6017754106047	19.6553499267570	31.4809506258765	15.2741753069578	9.31974843896	14.3218652409537	8.8458145170266	15.6755877942268	25.9054441988607
188	23.0799082606681	37.0156584534759	16.8993159717701	40.8312780896793	45.2126963094162	24.4918040492103	11.0595733764103	21.8102085921015	19.6139325688595	16.1271686893476	20.2755088842969	19.9597267644389
189	19.7621970393376	31.9625043287416	20.9804677709642	15.9035542234926	36.6419538144163	36.1781897663579	8.12223706405183	17.5181111739422	11.9583919020814	18.0444898698580	22.6092974531956	9.82210432751906
190	19.2867159347153	35.6173098661532	12.6445232577651	33.1300570659621	39.7828392441387	25.4377970663665	10.5657977614234	6.65812945555049	13.9557508892882	21.3086175352633	13.9800291626335	8.25934659132848
191	27.7162563643409	43.1963851078685	35.2505862435093	17.4614415547524	64.6686944173538	52.2333853739005	17.5350138568188	24.8525312371104	25.9430327102151	18.6754799558349	36.8752551142190	31.0529303382252
192	22.1390036364143	32.3862618638762	32.6321854447747	17.4152684200917	37.8008180570995	18.3183959222892	11.3307272583863	14.3288919642184	16.191078282402	14.9394256414130	20.9509532960255	15.4689317244620
193	17.8155509731012	27.6069435989231	18.2767394110062	28.8317822354179	38.4539774805076	28.6217525152264	10.1797261545955	20.8330415602438	6.72691090455393	18.5531792382982	28.1191189297338	14.6493538073016
194	20.3146078492057	33.2237341007558	41.1367869353244	31.9764449072063	60.1306782903298	32.1182783212443	23.1492479463541	23.6592652939265	19.8219048522334	23.6355699559545	24.5520406873970	23.9605573911885
195	10.2283849264660	23.0262121221890	14.3930258444633	18.7080340244915	33.7081691919174	14.0145992744839	10.5846026527872	7.22192802498776	13.0624177157370	10.5893817736454	19.2959386710102	23.4043071907679
196	17.3687957385407	24.128888739604	32.0651618112649	21.1290894239571	30.295746830913	19.9036713957032	6.81515476379475	17.0357060217698	1.13835719694743	19.8901937511901	20.2041803613016	7.66539375493463
197	24.1606771924605	39.7078328662563	33.0338338990846	30.8220625655072	40.3332380895715	31.78387880887	13.9692492520197	18.8974152672969	15.5032036385833	14.9054153437671	21.4523085608667	11.8180854710871
198	26.3899260410201	28.1524812154813	12.7521386167586	23.2369319061497	25.3933453835235	31.0138818027557	13.2966984085704	29.1643604239038	12.8790825806965	20.3887080908055	20.2574489279727	31.9298272336739
199	17.7147086381232	19.8514688233067	21.283493204933	18.3270882951073	51.4558798030256	20.355964277849	5.69457809927836	14.4017700837806	15.8825672185643	14.0058906132989	24.3120326174967	17.9555344484972
200	14.2685742761642	26.2788780872774	13.0000816076277	20.9583204622528	18.3365299188572	32.6246909147522	11.3828831301849	15.7653710747558	14.1265896433340	14.4750868937533	24.4438464430774	3.70441495020467
