# Supplementary material for: Simulated data from a genotype-to-phenotype crop growth model for pepper
Source: Data Brief. 2021 May 11;36:107119. doi: 10.1016/j.dib.2021.107119 (PMC8165395; doi:10.1016/j.dib.2021.107119)
Supplement: Supplementary file 1 [file mmc1.zip › Full 100 GxE datasets/100 -- h2 = 0.5/369793837 200 0.64 0.48 0.64 0.95 0.8 11 GxEyield.csv]

	NL1-15	NL1-20	NL1-25	NL5-15	NL5-20	NL5-25	SP1-15	SP1-20	SP1-25	SP5-15	SP5-20	SP5-25
1	22.5415016270643	22.0681128263032	16.7910070135987	31.7138633172956	36.7466196560978	24.334515746877	11.2603784864376	13.4281047893326	19.1210736518334	14.1199039468796	27.1455141861492	14.9751453756546
2	20.0818278475943	38.7798657747464	36.8146353540433	30.584861231876	41.2923836674778	31.1854406517743	14.1906430554206	18.4138723623471	18.2082593190397	11.6462602669869	25.1394439275521	18.2483601457653
3	12.2650886405111	15.9590870533509	19.1951244218857	24.0064894766679	14.9120390804583	29.0021984337673	4.7169556492451	6.81796066157798	15.4860247516473	12.4112970769339	23.8866517859564	11.5585134503008
4	27.9387572154189	32.6899609161563	28.7920908898066	43.1863987222761	49.5997256574118	48.2697440229819	19.1797418839875	19.771017002041	21.2975615100644	22.6135229922337	23.9516666646511	24.9530656892500
5	24.7228563864936	17.1157432765355	30.9286484157180	19.2542286109929	23.6654257142952	24.394977778412	10.1489107279365	21.6633272185932	12.4170571204434	10.6335052644592	25.2835794126622	11.9464521297235
6	5.27936905734583	4.02034518744532	9.664699995144	14.2699491758080	30.9900965921184	9.48739828587032	9.43951019298019	9.32778602801393	18.6672933778184	12.9935474879842	13.6006689052509	10.2272631958656
7	8.76626171333428	3.62969019910440	2.4617790655854	31.1122084231808	27.0243311910924	30.1084242190529	11.7316686077175	14.3391540838075	11.4750368951609	14.7854319983788	22.1056277602972	9.37134277608969
8	23.8506443674230	23.8175351758314	32.7388677348057	33.2440944559413	44.8478967375137	44.9632414084653	12.8636977317974	21.7582210156038	21.9024099992147	22.3544691234664	20.7336528650576	23.0125305908440
9	21.0552555734618	20.2515094413269	25.0288204726517	21.9605020259534	35.7074484403463	13.5136605431157	15.0001071829533	23.78304561795	15.4056212625516	24.9909520094436	14.3230358629843	5.23935460282914
10	25.1611847139029	37.4533963181693	29.1486400915436	35.4274121717236	29.6306717981532	36.0597929305045	18.2077617222925	24.571334429292	21.1150134454275	16.300774910241	35.75612823137	23.8954292907739
11	20.6350026379763	12.7044869953869	12.7453045220252	28.6833751055733	30.0488329144154	30.2604214799595	10.2668598436246	7.0883392551902	19.0992025150618	13.3059618829998	17.228670723856	10.5744302955641
12	23.4761924157905	34.6739475140935	27.9328665315837	26.1729916743276	37.937802012428	14.6066854995957	15.1610406281069	24.8704154529929	11.3714905648901	12.9652238160776	20.9442810081852	6.72258785386887
13	20.0286370840351	33.9432652945612	11.2042945461585	11.8762795517757	29.0200256496184	23.3517033910146	11.1572395727090	16.2391002348404	9.09584362174514	12.327541523791	14.6657554671327	11.7165415539303
14	28.0931779457353	24.0160652530778	23.3131893146092	28.0184264069820	29.1126840053081	20.2496043527600	18.0526819437569	19.7134628899655	13.6449168094677	17.0035421241921	17.8570399434764	14.6612035266786
15	14.3582604826140	46.9163968001674	48.7975486704737	32.6137780290214	51.5519848186833	43.5359463191412	14.8987597765268	24.4341419452543	21.0044768273427	20.6551405339521	28.7903566707136	29.678235735097
16	20.2469035157111	12.5613521557025	0	22.1658560446871	47.8011824573604	41.9001896523858	9.71346609800564	16.547169711462	6.00979735606694	12.1703116884880	16.2677108243195	20.5108089101540
17	34.9041506331794	40.631912625724	33.6267937477212	23.2622220906307	56.0009396354105	36.4145803585773	19.0761332027848	26.9521368801107	20.4385883172353	20.1234850297973	28.6119525017923	24.6519948090430
18	19.0581660466141	29.4083241151015	32.7241489468738	19.1380456958383	35.5585784037563	29.4836995387978	16.4285155265884	28.3005766154557	10.1967211351093	20.7970659700184	23.4397867066405	33.0637004707246
19	11.4454840144808	15.5632123546306	28.9018863879948	13.4232195181338	24.0987754593855	11.3848288438463	10.7172242612477	19.0121606615025	6.5499442789299	18.7885401338092	13.3542514441734	16.3840983152511
20	22.6298708584313	26.3696778407625	28.959538262908	37.6652657548819	44.5099528687446	20.3766735800157	8.77629226966424	22.7449956641224	16.2951733171676	7.64738265651578	20.189709352139	21.7311811294705
21	33.9520694295414	34.1486671217691	34.064652990897	28.8076941130626	64.6004231146811	40.8869108460158	12.9136072728489	8.14987159995348	20.5835356840768	15.0141676487805	21.3684875082436	32.2268080277173
22	21.1669163827218	42.5355690219621	28.5374512205748	33.6427402659196	54.8905607807878	37.2973424432965	15.5897098073256	22.1561607179176	29.0429180702430	18.1118132271563	39.6790660381443	31.8599105106323
23	15.4501415379605	33.1541066968474	27.3286283831348	17.3547761252660	31.9842465942982	33.2296583559894	10.5857137719896	27.5681315127829	17.4312416325855	14.7327318327829	19.384042222738	17.4413988919881
24	25.6880365202719	41.7028303219207	25.4632436880243	29.3379751538889	52.6049688946078	27.1698665815465	19.6592184868181	14.1442002009815	12.777507291133	27.5076036241624	23.3473504240671	26.7211491279276
25	25.7535726470559	28.8268791320546	31.9458639696879	30.2917469934702	30.4557646982757	48.0556008631035	17.8335199367509	20.1420464610054	18.4028730215581	13.5428607714283	40.6524194609258	26.0506622182078
26	28.7809214948806	34.3410984779024	24.4057340503315	26.4035505579665	36.245409775007	32.4344047762057	8.7552458137398	21.4969557006948	14.7276137509268	5.1447424424105	22.3294490164	19.3441273635164
27	13.9424367734592	22.2224907873631	16.4444689298960	23.4217397161668	25.8634331850069	35.1735536897746	10.6099267748417	12.9827979435024	12.6589465642594	5.9058213541816	25.3479312394615	34.3375580849335
28	32.1545712416952	27.9505981002343	13.0174092030311	27.0332396937948	30.3362764854806	32.9646926653645	17.8612963035824	23.2687366286079	15.0620196055114	20.6697654739740	13.5938841627496	19.9094263813076
29	12.9832807316312	6.36634865790375	7.7618163953654	19.2467455866402	24.4478767952564	33.7813007002141	10.4308309060208	10.1421135360756	8.91285811615823	7.8239385210558	13.8520011797363	14.8035448324427
30	6.88782100288841	26.0610931802373	17.7634422296915	28.7488192372691	31.9076190468105	23.2571802889322	12.7140595046298	18.3259411014797	10.2819634478002	10.4856371655930	12.3570334908440	13.4307734426566
31	24.3834853496197	37.9828016813083	28.9589871039491	24.8882450374424	49.0222094069750	40.7793887997588	16.6394867682437	19.7974353667459	17.7547113643304	22.454413494675	16.3100458031978	13.4616072384824
32	22.9135335981051	33.3763257131959	35.5206265151106	29.1142695658525	45.887006249223	35.007142462348	21.0778675677916	29.2461689162599	16.8851766505218	19.6365596869220	23.8797967716867	23.9060829871142
33	20.2050583752217	44.2840757107564	20.3663192426495	31.1775046630489	44.5985113846474	11.3641762079693	21.1388372300485	22.8793324715682	18.1417073631103	23.1499117599257	19.7432488102955	8.84591662901678
34	39.3251287386535	36.6536227352371	14.9788351580985	33.832088407561	42.8600180422827	28.3224068237116	24.4393666990032	24.3661129178547	22.2454526428274	17.2640980143144	23.0378615504937	7.71461831668482
35	2.40397462091425	21.5333519701669	19.1847278727029	14.0109194641709	14.8614364142457	34.9669522869491	14.0152960519786	17.9187892608590	15.9811209724523	12.2141065536367	8.3204572597252	13.7851648735039
36	5.36277784572878	0	11.6412845687753	5.73531501835632	24.0966208022680	0.392454108477391	8.84997944639648	7.52199346397192	16.5903937447881	8.61816264323559	14.3629880625476	1.86041405469654
37	23.3426476090133	37.2821484877836	34.0646137065105	25.4377761708828	33.4424969974254	46.5300362108069	17.4809630174002	22.2345746063982	21.0010200637892	19.4419315575971	40.886624922356	30.1802178219884
38	32.4569202247870	34.7603475864058	16.2018711355002	38.2222988732658	35.754730429546	25.6286232876672	18.0321186256781	21.3523172634347	15.9171972205543	17.1636506810097	18.6422714126052	12.64206848315
39	24.0138483136655	31.1868888912714	24.3019684742678	29.4290363516251	46.5257112005242	38.6250814361506	17.9352449204007	20.9596005031164	16.2463185246026	23.0988399725144	16.7930840193302	27.6230615191058
40	29.1351072696768	32.6925022589017	10.6426168494867	34.0052767646685	36.5398541987197	39.0596597973804	12.6317339634340	20.3109052187654	16.2407579361236	15.7195171015474	18.2103941577893	18.1123721574402
41	15.3631316391929	25.7479085844377	19.7678469787309	19.7816466570467	25.5489056231294	35.0995059785646	13.8510614074284	13.5223968480715	6.75470323234882	13.2234959604428	24.8666334537231	18.7465566874065
42	13.0751549501700	24.7241910866777	26.1873729889118	27.446648038149	33.0258132427052	10.3661845691553	18.6279264047248	7.93215014355085	19.3894850512278	19.4360332285963	22.7201326991896	9.0544588421842
43	7.50750535355418	12.3772970179754	16.7955715680698	17.5051486891063	8.61884118929632	14.8779883774149	14.1424902351007	19.8118473412499	10.2170657295751	13.9361507554574	18.6587482972357	16.9984349778149
44	27.6550511351352	45.9485481157124	33.0169081460995	37.146838716991	50.6287212299408	41.9298166776842	14.0885926335625	24.6085602892529	24.5837877425643	26.9617181279672	38.9995261283413	36.0569562093770
45	34.0958869107349	20.2352396668889	14.3509815157242	37.971681782506	36.2425393818788	25.3863580712328	10.7762798677380	8.35957041158284	4.46129942303957	13.6579658834638	22.9507103074399	8.50977733843732
46	25.2622751409412	26.6965602257938	24.6536005132655	29.5239026348637	28.0127413839086	34.5212923778812	11.1360792645857	18.6745492638573	17.8821634041031	8.42522407470416	13.2067662106268	15.6861139741730
47	7.87384061327884	21.6007290510233	15.4222145717091	17.0176572553825	30.6408267005637	12.9276305087926	10.8149405070421	15.3289662101592	11.9779305953380	18.7726089261887	16.5815888258202	15.0071603513346
48	17.5994999767458	32.4339204158116	20.7590896359279	24.5759964877562	41.8208056986065	21.9180887630742	10.5996984083628	19.2269574869488	19.8730846132207	6.84476703374254	25.2299665958126	26.2422139333884
49	24.1329603837499	26.0100611088108	21.1263337100119	31.461940430942	46.5764611280144	33.8933577081031	12.8613424862733	23.5333322971318	17.6637929161793	19.0548287648184	19.6302524137989	22.1659212734416
50	13.4273416530104	20.9990480005231	12.9450436495538	32.0423395680902	22.962755873146	8.26348101093538	17.5467491495559	18.7460607425806	17.0882732270785	9.94521277415432	11.7593201283092	12.7143427594877
51	19.6441805743433	21.1561422578630	15.8967927114349	17.2143522119344	37.0517003618589	26.0533015186333	15.7463805403875	13.8788303614223	10.5418379423974	12.7260813979906	19.0412375518863	18.7456512484166
52	28.3346517840067	28.8518933008776	27.9346720338881	25.1241250856433	40.6193776129531	38.2771343002249	13.2993515679230	18.8112856279066	20.5722051891679	17.4313479018799	21.7284169189437	21.319510326667
53	16.4225982876206	7.13952702586395	11.2244863349604	25.6493278104331	28.4097563437709	34.419461082405	8.29089117641788	24.6037628332234	13.0445029230979	9.6585783346751	11.7001787446515	11.7318705655687
54	17.4381857390618	7.90038204237476	6.70033479302945	23.0616030760155	30.6632632306759	9.41597036920504	8.40402426977608	18.1552167848216	14.2009181401391	18.1198686801913	16.8282067908019	20.7116171273897
55	19.3900807154598	28.0216926138176	22.5979013794246	18.6253967122795	36.3431087886364	37.8520977880623	14.0735461668090	18.3766727123710	11.7336948493287	10.1280023773097	14.7652556334692	26.8372359636626
56	19.4212573340563	21.3726292531125	20.5277693068803	16.5811064981824	16.2192108224821	41.6646288017797	19.1688896498744	14.7900362605003	10.4051631528510	16.9666143734090	16.1928161085266	14.516933425782
57	28.2230088188549	23.4583102733732	7.3235917000333	18.2317073348062	38.0616455450255	42.6027876098211	12.8159462450629	16.7398516124852	17.3219289107271	24.416088607832	32.4901971410365	27.5540783085526
58	29.2614249412488	46.5452804922173	24.9926207074208	32.0326262401897	42.3418050491759	34.9042067530736	18.5616597418897	16.6444238280802	20.0861681241218	20.7917874141287	25.971359612854	21.1013913191822
59	23.3356182141863	24.8456093571731	6.5173559368914	10.2463171949455	30.1735540092657	14.6279829377282	11.4309477257668	11.4793851276715	13.3560631157245	14.6220719408134	16.9199173569258	13.9218235969133
60	9.04732633035606	18.0196747901025	6.51762602393534	16.9430316049704	25.9582934858659	19.9637052414561	14.1697059351359	18.6859875446359	13.6592509309072	16.6643124075952	15.8095004289644	12.7458176312263
61	23.3008156594170	40.5594000404182	31.5182562312732	31.2284218993707	45.1119322339452	31.0641750082143	19.3468647561253	22.5868439665259	19.0758192117276	21.2793342741018	37.2076217923180	24.2371275149574
62	12.1214472604547	10.1327694275633	3.0984652533706	22.9254256954503	26.5103309475011	26.0017364319323	12.1654759070922	16.4738541772916	10.9271123968535	14.2339485385691	15.5701048767197	14.9846946950083
63	30.4093705472316	52.5104491670123	51.1743944432812	39.3982886436093	68.732396893233	56.2873304803286	21.2834184388242	33.3860450515805	30.0288703349349	15.5507728324739	38.4375457842538	37.942701874141
64	14.1655407226500	23.8031818545595	22.3272037631899	25.2749823231630	32.77815560434	24.0855195113915	15.1238483185516	14.5744214085080	11.2638567358385	15.359133551752	15.6462249418120	12.2462304636314
65	9.67618055450455	21.1616153972975	19.1298041429913	25.6937087222577	36.2012376347217	19.4775228126967	20.2078976742702	12.6226179557684	18.7823405906198	12.4325089525955	16.3817852968112	16.6013600510379
66	26.2822123645741	22.0525004678894	25.5598261062925	34.9550226552611	33.0584922921515	38.1220349693727	15.8284270724816	16.6066254445690	23.9599826454832	11.3007706692596	19.3043629340107	14.8234743761826
67	21.5267805242076	24.631682476278	17.6319622840043	25.1082302320342	47.3381099384936	32.0977773051571	12.4962163917623	21.8647530373829	20.6122042151831	15.5930697486847	24.3328501202508	28.599058212207
68	22.5616227808306	39.5881555402152	35.1110122755576	32.3552636934004	34.6108690518153	36.6006839860820	17.2130198248126	17.4115863134229	19.9372922546107	27.1724456886667	29.8507437278691	35.8382737077130
69	25.2743102991758	12.2539251076931	13.2614514247900	24.3285050864657	26.3871295605858	34.1248152172272	11.5278099151959	15.9931945663962	10.1447986356674	7.45525973993756	12.1666854799042	15.2417333844371
70	12.1690998595169	11.5729686460967	13.7767333179866	15.3325084501983	20.933205592032	0	17.5863809633728	8.3980704756072	15.7638933903564	9.32546104117601	1.78629582972069	17.1223217407701
71	13.1218902166346	0	8.32356580272708	13.2716280859710	33.729135431587	21.9880982801576	0	5.44754404571384	21.1699315208994	2.88436549562386	10.2682866062975	0.715430298654674
72	27.0561660638130	35.7189046808273	21.0065077109338	34.0816357865158	41.0363611043158	42.0646478250242	17.8886050878212	18.4728871622987	11.1884440845078	21.732601437553	29.5287943024389	22.9743685424067
73	30.0370402588696	14.1831964336528	19.6462874962936	26.7833464254039	33.1794288819202	22.1912198620826	14.4882029067081	20.1042309727919	18.1756774363456	20.9276098210566	27.0215090671263	16.9015678249049
74	16.9078844875160	5.25072764075776	21.5824700717110	14.2620239942405	26.4546185060803	19.1876307033843	12.5341266327502	8.03805461110573	8.11447695530336	8.97402684361873	24.6639567538843	0
75	16.0166716237227	18.0382861306778	6.20299704899197	21.058667679977	31.8846181173380	24.0829322835402	6.20999358702775	18.8611830816223	8.04450968372842	8.22221043474752	18.5338885067249	6.96157811436888
76	12.0709953215651	12.9413107125780	17.3757827521061	17.7711606297548	25.8952460173414	15.0125257945129	10.0529489432387	18.5494700308119	19.0820301262986	9.09510634186494	11.1176222249108	19.1993799997652
77	21.1608492501303	23.8804510157762	9.8407184074682	10.8086216915748	28.5819024564241	14.9187729026530	11.5053365579364	7.6145679918357	13.2342327454266	14.9211679582833	26.9870753836463	14.9069363603076
78	20.5748126601191	20.4518729098192	23.2355891277768	15.3882190468236	23.0695553098161	11.497002925613	9.64424930854312	15.1391012853942	4.82945419669332	18.5869191480624	20.1315358941956	15.3014648470640
79	9.70649382952771	9.27737167862887	16.0343058009513	17.9822749720675	4.10796717503436	15.4911325722328	13.9947591915781	14.0885062116978	4.66239272176529	5.40958472764836	19.7952268388969	8.72162311444465
80	15.8797772546235	11.5802187565777	21.1537575723513	16.4778200568983	37.1720335894807	9.1675275208925	11.5907376137343	1.15911110742010	6.00147778338641	14.7637727479892	10.6157120370355	12.9957325952941
81	26.6590734984662	13.1381560578604	5.88726752788272	21.4797551296945	24.7318029513735	32.8094244434688	10.5999076572364	14.3644239121221	15.9607121598132	16.0942531124430	13.8508070841659	10.0236052668284
82	20.9203889372369	40.1038720032454	35.9428650737172	41.2021783799158	39.0155981129789	31.5183135416221	12.5269267495903	24.0150656061306	22.5918717195417	14.1664325574306	34.107446806199	29.6265580222762
83	12.6941466388730	15.4117598014849	31.973942222923	26.3455566136806	29.4018338610162	20.2854165406139	8.31881690382403	13.840195996093	19.2170573496085	18.8729150652663	20.3161478338156	16.7983062096585
84	36.9789588259482	52.9156441439572	43.7812624930689	29.3015293478127	58.9750213686806	60.7048627605691	14.4165933258287	29.0986981806164	24.9465694714777	25.9277206255612	30.0951730332655	38.7835501074504
85	14.8592046175971	25.9881267608172	24.5805569772343	32.5592437416019	54.8630565892616	30.6527324613244	18.0351812785167	17.7360304678074	21.2471965588530	16.0383659237557	21.7139412035736	21.6467591903230
86	2.55646463269002	15.9144684449711	11.8210263456785	13.8044278390840	20.2028454924339	17.8262164397973	6.27439594588861	8.3390028910443	0.302944154827339	10.7217472422693	21.1121423024716	16.7840269046096
87	27.5888641742232	37.6200087602125	18.6898889377773	24.8765053656675	38.4292726784545	33.2708458248668	15.9394733202707	19.9627356362098	13.9629664130517	24.1125980109820	16.9788301190096	9.3124434130818
88	22.4918464587423	44.4573340884019	36.5450754251209	27.3336960554507	53.9253032012625	44.2268807246915	16.3804137969126	25.3454033853516	20.4656205010713	23.1205159939383	38.4263553560034	21.9242620386211
89	17.0281628958411	2.79142472186370	9.78019611438713	19.5948623032148	19.9983642058407	26.9630747768662	11.9785839621363	13.3253845677215	5.99885763898034	15.6912907779443	20.2987082461985	4.17017577599944
90	19.6693255430936	23.9824755118227	17.1461277067720	27.0928641164663	45.3408471108867	28.1772811070187	15.4569662693233	19.3792384696986	19.7615336873778	15.7603416365322	19.8749606753135	15.3383092673646
91	18.5876502553049	30.5739147187509	30.1680212708690	29.1910539348121	37.0481796408614	28.3431803530126	15.7367196881065	22.3632280979328	17.2770672172730	16.4486717465143	18.0701627283914	32.0984735716431
92	22.5902505790299	12.0707335335554	21.2859543032435	28.0493183875915	18.5799036307637	31.8406250065317	14.9200342087206	17.8304833014363	11.1253143707077	5.1736168051102	10.9343901298363	13.3970083758395
93	18.7557456539057	15.5061098275042	26.4296256446375	24.8427816017825	42.0413842744497	39.7980194517924	7.68979844113211	23.1315283279493	16.5197148299624	19.0412670309078	24.2692582725589	21.8825511274808
94	14.8417756222033	19.6360620560226	25.6709592414207	10.0744003652233	38.9754897300959	31.2682017270776	13.1089911680768	18.8112699333676	16.3060302612508	11.1103649344371	20.5283372527875	34.3478040962724
95	16.6396836436276	14.1723417681450	14.1305891935527	30.9047243770798	17.7711309317619	17.7711201371114	15.9000794951277	11.8720776850708	14.3496604344852	14.2713723708603	14.8929611118683	16.5744735002409
96	15.7419116894338	9.63114285798902	20.2284119963242	27.0363062516278	32.6975510725425	18.5727531479799	9.8438841788656	19.5773360294197	20.6377905384017	14.4021265162623	25.9778536740190	21.7563875956042
97	15.3818869110254	39.1666657059972	37.8327317075712	37.5272294546918	28.8478525687829	27.8546192710352	14.7654439761539	31.7701480799218	28.8242422943442	20.3000950097185	15.3064976179070	17.7840175755997
98	26.6715427951779	21.9545415187380	9.37241710335899	23.9342715183492	39.3322769594422	17.8021960233933	8.79616516540146	9.5509023047324	17.9934338070143	17.155966698113	20.2737470935954	15.2680479011839
99	9.61587472475706	36.4908820451090	25.1071498321749	26.1282098860671	40.063047645407	26.2058106554299	6.87025503402852	21.6003579148087	21.2352613648188	20.8809801075340	26.2609840933321	18.9618412422345
100	27.1449183501603	25.918608381533	13.505615666182	32.3912733212607	33.9097286509874	42.2151667878215	8.48394296861825	29.7493770091134	21.4262642945419	17.1696542468162	19.8192124101081	31.3012082894415
101	34.0870636592936	42.8414744668779	23.7894189690968	28.3866419147152	32.9631561759089	38.2280664287732	18.3846936106532	19.6934763261893	10.1874095959224	17.0425820817227	18.0472759544595	10.2114596430041
102	14.5039343361379	12.9829229262219	7.81089544448164	15.1601890062631	25.4838468936018	20.2080194355848	7.71598093457227	15.85449310956	12.9524511670114	13.6959160272573	13.444577785393	18.4344933392202
103	19.0125480888517	20.4669755091342	19.6954625485709	26.7642806739297	47.9254083078002	24.945488249959	12.6451080476586	17.6577582150784	14.9229975210951	17.1198531874054	12.5031030328054	24.9665219471798
104	27.3831726949848	36.1561128569591	34.6556005272706	45.0620518889456	35.6490800424613	43.1984803373092	17.2426588842976	20.7382717689442	16.8493055510737	23.3802371765132	29.7612313776160	21.0075105813228
105	32.7054685425042	55.7312093848947	28.1022814508122	36.5772433087019	56.7402201436796	38.1785280728164	16.3859699799078	35.4973486554837	20.9330894699594	18.726960167828	34.4395031410148	29.419702531283
106	16.4576066858085	33.2026013665822	16.4569864688332	17.4308160592519	36.1714332537749	33.7015083935443	14.1553747423440	19.8973948044238	10.1827933108641	18.1543186998300	14.8299948251527	10.2325866132344
107	1.81735607395408	5.79567003990033	17.4329695586028	21.0034073265391	14.9477130233174	22.2355186554440	9.51008004439902	3.91097799002547	10.8903084339673	4.1640304197038	3.08763239033171	4.42800622653449
108	19.0323197030942	31.0969214288374	18.5332903115104	29.6282534054307	33.2207033414158	32.1291517715459	21.1964555072233	15.4807910522583	11.2790284332008	14.0424180019391	17.6193308812834	10.6844969408642
109	24.1506229834403	26.9694024306945	25.7730449511023	16.2185532884929	30.0662662043004	22.3684866421709	11.8495131308937	11.3622205495771	13.4823588081621	10.0729515548826	26.2610060478563	9.83976213249564
110	14.6962184435519	17.8429097912488	12.2061124875253	27.0255878673527	13.4247333250138	29.5299627753042	14.8138045433012	19.8375156471979	17.8222742375785	8.9519031443234	13.8393603832250	10.3303908680731
111	37.3169657645001	53.3036740972896	39.6829702285773	29.5568204038395	54.0545940624612	37.7506972038589	23.4969133302040	37.7145711323729	25.9855120767164	25.3323801776773	27.1563107361265	21.7232922425279
112	35.0003338578629	23.8169231534379	10.8696535875233	33.6676850127349	36.5705656630903	11.1845560612933	14.4593117413106	14.1356258392728	3.31575627363304	20.3318728261792	25.4125769432577	15.8308731262596
113	15.4881297484594	28.4761279790837	16.8024445925579	4.81216612212514	24.909316417674	25.6186923573058	15.5677163060725	22.8800096827062	17.1956292499218	13.9485607567519	8.84161304495638	22.6534931203674
114	22.537701285001	40.7203136201373	38.2180452353468	31.4269820686786	47.1983188361714	48.9286735554215	17.4577187549287	17.0833541549399	22.0120465225706	16.4960027292105	27.8249586105896	29.0737201411596
115	17.8907039782044	27.5847880586046	27.3755460469572	27.2223619428026	44.3216729792695	34.0944862342675	14.6431478297796	22.9206030638159	14.4772383675868	18.7217916978405	35.118631818348	16.2123911929783
116	18.5041919839744	20.4662300630018	22.6656569239156	31.3284789658131	31.2382738610203	31.8646043647084	15.3440804640828	17.5442712068005	9.35445749839372	16.3672010896316	8.22844870059096	17.7956201971243
117	18.3177277020885	31.5398230606062	10.4374463590755	26.4450431913376	48.1269413985147	24.7266762606347	19.3416253470447	22.4591152398089	11.6845457602988	12.2664232349987	33.1501604041821	15.0874726130668
118	25.6242674737725	27.9926932533182	18.8435585823387	28.126849599602	41.9115998174955	45.642978744695	15.8639822703556	22.7772011033112	19.9773978436007	27.0894844040366	28.9455344757682	18.4595012207037
119	23.2809296939686	30.5680382938899	21.2263464524419	25.4170022848702	50.3034272684462	38.2208088210992	7.10962864323552	22.4119306240856	16.8595659603175	16.5337796129964	28.8446118750657	19.9874210786651
120	30.2800070435369	50.7084821440924	22.3038825699201	31.8506785863035	40.7013644006872	41.5519136187851	19.9704843166619	24.6548633334593	24.5002731619869	21.1647252114754	33.6572797430747	38.1350315506875
121	22.7315538720487	25.2620528360959	25.3392426873825	34.3215157707659	56.7498856527228	30.6047096430672	13.3713770456527	18.314024541801	14.6384182025942	12.0322026438963	38.4590949853359	22.563486175712
122	12.3259700418201	12.1730805626756	6.73233548966691	8.40489953665402	31.1039900723110	17.2400643999086	0.95204679117479	9.71714490335593	8.23085735488272	15.4812008211848	4.95711286528459	10.3828310328977
123	31.1211323511331	26.3848235673912	26.1360751887525	33.5883870906694	52.9234247083733	38.2534904423417	20.2279584143825	25.1741324951453	26.8116293180902	25.8977123592300	32.9414572139874	25.6798072100796
124	17.059006096023	19.3771422385115	22.6114025810041	22.2041417138999	13.4428495590674	10.3899976622675	11.9800344879332	20.4242231137468	6.46853959835493	17.6546856848878	29.3740930293409	17.1886343732491
125	20.1656013810891	41.1924084912847	39.2984944013258	30.960398188677	25.7428282960812	35.6586914043891	11.7176666817773	25.6894281529887	9.4399102841677	15.5879993593487	24.7064518183512	31.2061842405095
126	18.2767335858975	20.2977278090695	22.7109740861983	19.8973034093210	35.7238287782968	13.8881643928866	5.95923884917261	21.5393430764117	13.3702191147724	9.8313797417311	26.8410634177802	19.3893178243243
127	25.041576239273	36.439822846377	29.4481382195837	35.6291764541155	37.4447386063398	35.9766750482748	16.2946033750241	23.6111190018895	13.1587917653546	25.6017996610373	22.6953552660352	19.4390603235809
128	19.3289435585141	25.2670735372163	18.4513728620008	34.6307859679992	32.6480317454132	24.2405185403137	12.6049295954647	6.01740613512911	19.5229232977129	15.9324548594492	25.8279461564731	20.7269548663193
129	30.6328346364804	30.1889624569384	34.9808609596971	28.113849187241	40.0760403773248	34.9757600687170	26.2194393205262	24.0139785099543	23.4149700094437	19.4490166600454	38.0336486485443	16.1218933949370
130	16.5459002532556	7.95481194698078	25.129269500035	33.1552301701247	44.3920051493462	41.6290329651455	14.8960034047599	10.9762647791912	9.58368965233216	15.2433866442646	16.2623595296578	21.4894835944165
131	16.7853808480239	22.1430213556439	16.2768523193674	39.9038589966993	30.5879917970883	2.66638046506585	12.9974065172045	13.7372627965907	18.2788054462642	14.9784374515232	13.0143964821150	8.68311709189335
132	20.0310999575047	42.0272899375235	35.834010196243	35.938662770648	56.2502660454301	50.2010946219814	19.0694367588288	36.6815601609993	30.1479898182671	23.4206464761337	35.5275077580288	30.598007779099
133	8.84404014730512	30.5639029829703	35.6563938235546	26.0374530772542	29.9139213879093	34.3450487651353	15.2262167196043	20.3211218455261	19.1759212034086	17.6543117648549	25.8000752072035	17.8277612351721
134	20.2360312722352	23.6475438810456	5.32174079160812	20.5429425146372	24.0001564520524	21.6112338135868	6.11205625903816	18.2298561597796	20.8622256865267	11.8329347219086	12.4425624503134	2.68877028371348
135	24.3597009913819	26.4392891867518	19.3394583325433	32.2931516528841	36.2416680667547	15.7565010402491	11.8949047327432	17.5943937740568	13.9024068443282	19.2868062702803	17.5161982149809	19.1315822092945
136	11.6059002099358	11.3586766555422	15.6221833852159	23.0069184934337	25.1536170782107	34.5263777593216	10.3041388348553	13.8979684761364	2.2379668995396	8.80280877208997	14.2434712234581	4.06660461724308
137	25.4270476464381	27.6208685846823	14.0995252173739	28.4138360001793	34.154684593066	39.4056057703563	17.0376349196020	20.4916807410011	20.1619010845599	15.7817933296388	22.6011366994183	14.5190326098282
138	19.8262725056280	23.0528901921552	21.5181307908018	22.5016219524745	30.9704228277276	25.8643606025084	13.1660607759569	11.1021970626276	6.84227571055946	14.6113851088489	24.861402987311	25.7843514216805
139	20.7066247540302	30.9483575795486	30.1207626240641	21.9643542862694	41.2859633040838	22.6053902158925	12.7683003606704	14.7640339004056	14.1241049612925	17.2515668115599	24.3122425425494	22.0821241702681
140	24.6597113946526	44.9439757662368	30.5985440483597	38.0412985753995	28.1282950319755	31.8128679970513	18.9514254017818	24.5800481537637	22.0767988258777	26.2849874404969	23.8951109894881	23.2081507047997
141	14.3250954322345	32.0852758832322	29.9954540926241	20.3042473396963	43.4978010028244	34.2357194555016	3.42366527872630	21.4672936063440	24.9021998402592	10.2609385069330	14.2023197290235	19.1321530995069
142	11.2147098833732	0	20.0192468149874	18.9392635982985	14.1663952843277	5.02085298896003	8.43500637484646	8.43589873475141	3.84585344877511	11.8727048709063	21.2303326339732	11.6682904891261
143	26.5785592185702	36.4018544410598	24.6104495945343	21.5331893393773	15.2973789270482	43.6289861540884	17.6449540581036	15.6258846007261	14.0793221160713	18.4907324042434	15.4951350715274	17.7320713581969
144	19.0281313875041	11.8208580465172	7.84591998687418	25.6083628141036	10.4656971024356	5.18275261292682	9.40281397584691	7.3531361278097	5.55974525711194	11.1161888758700	29.3501637367553	18.5939065895643
145	17.7398928081022	19.4962144774219	7.38833519383634	33.2455655086709	16.7614301988502	21.5633501611102	8.43979378152634	17.2030617112356	20.2269854526739	15.590658860258	17.1843290291238	10.2996500729690
146	10.4413353431004	12.9548483535853	8.96314803508963	15.4807702888657	27.0455589255095	23.3693378265671	12.0291137662678	5.40781256120434	5.58875758525255	7.08030234987674	18.3192081378357	0
147	19.8003017259376	17.9425374251312	17.5485235465501	12.7464272905295	19.7946885113118	26.0490594448270	8.60728271485356	16.0370323544516	9.668241072907	16.6121381883331	24.5210988922564	28.1769357409978
148	19.8203689098019	35.3176498649122	22.7316333166682	29.4086518421192	53.5186119556168	31.976263001709	9.04677974300156	23.8557991591993	12.9160945166723	15.6148708666584	24.2435226878536	15.3449286420484
149	29.022429129618	29.7747463059143	20.1476008189112	32.9623180976714	31.8604587549861	33.9488685444195	17.2959839247782	26.2270563103943	19.4000912020261	25.6577627864995	37.0016953339348	20.3394586711486
150	30.0441370306083	41.1781122398913	52.7763413279667	40.2312808350872	45.0104221742787	52.3804179532047	20.7232996710147	30.2129229026742	26.4329018679203	23.3818053546894	38.5154296498549	33.6531990972219
151	29.2736269141411	33.6751543525049	28.4820727548520	29.5891824328144	47.2139494408053	23.3110582162083	13.1725353684161	25.6831023579458	22.8758949820256	18.4262289685534	30.5810204129326	12.3305985426102
152	17.5563502542148	30.5841084098118	23.6532790284367	43.7638024448285	43.4543711448347	41.1034426899155	14.5187451616584	20.5382176381531	18.9764281338343	21.3619794198983	22.9205740158447	21.4769852266118
153	22.9898229504359	30.3903790095294	15.0485058846006	34.122900381239	37.4051913110133	25.837613968829	17.4228354132935	18.1686952878033	8.90141719295357	17.0960261130236	18.9629916911309	20.2952356254262
154	20.5577167551584	21.7664893754907	26.8500790850711	34.2108341337727	43.538252475295	25.1380040439338	13.679547458901	19.6382692686619	16.9180434501878	11.6910327637948	16.1236417835967	19.1819946991669
155	18.0752195079390	23.0983392592199	16.5246589049736	28.4288405713961	26.6481288814277	16.6290502109997	16.0819901071543	10.8094045827927	14.0785359016158	18.5679617170512	27.6691450692595	10.5803518876328
156	21.9344840442599	16.8050728649671	10.5151257815653	20.8175985258945	38.0062116394291	20.2141360542489	9.97798172277744	24.8073311578826	11.3637776488019	16.1069702832861	24.5983032881270	12.4716727036524
157	26.0533263446498	34.4723138807483	16.7247581953842	29.5185512435413	36.9450668428399	45.2244924482255	21.2133352536236	19.0597921766381	12.2528197422508	18.6545044628143	21.0624941785864	12.4148642945687
158	25.0833793351480	37.2273990401383	15.1470643755369	32.3574187204066	25.9909304175442	13.5267397452757	16.1283083512335	16.5626140929763	12.7263742665603	20.5956247033459	10.671639659358	9.35301560501244
159	15.4161955993491	16.8621728517192	5.37542917181069	32.7425137156924	26.8089644554666	0	2.22857054075815	19.0170089792623	11.3709403159450	13.6684848565676	18.6330242498017	11.1516716204807
160	26.0824702834341	37.6345342588717	23.2795116332031	38.4326446575966	39.6006427867858	40.8779616653097	14.0210896082586	22.9178634651836	22.7637269129246	14.8208592621099	25.2976717278361	24.7166254950426
161	26.155069318575	37.7877348498500	38.1095603179296	31.6845965897073	47.165263580737	49.1070007665239	23.3443785202626	27.1918049392935	14.1372329795401	20.8304996484051	29.8939202557017	28.09321698131
162	23.7631792840102	27.2090101662678	23.334897720237	27.7784899936682	20.5460076186827	46.9426859571596	8.33107217748428	21.6858114329984	13.4705048243687	7.63289244799295	22.1046389463613	32.5214589439814
163	20.3943227605459	23.1767524457333	1.35194207826553	21.4187400618047	34.3801869284783	24.8281366018863	13.0893142991798	18.9148328190204	9.53097342461477	21.6030615148497	22.3225624430622	9.15556951137482
164	27.3952528456189	37.6776306810792	28.8476027854635	27.3435758820460	50.7746990958076	49.4745282872054	16.4793733850128	24.4324011219278	25.4036961440633	15.0900050247852	32.2820532501023	26.1064243648499
165	18.758005679931	11.8512039737119	10.6246008764334	9.50609502376155	21.5950051611232	5.60406541732759	8.40854407503796	11.5299760443501	1.49973944056606	15.1390051022136	12.4007823100623	16.0998477698236
166	24.3117711936499	27.9850345371401	17.6641885252488	23.8857408447633	33.4039182855634	29.0084055656121	11.2842290173321	4.24260823210278	12.4939971020937	13.2107120908969	12.0499357198875	12.1513504797995
167	29.2878349276439	39.6698432829061	32.4707764304278	33.0217593514406	34.6327250717669	37.3722177091325	12.2643115348471	29.1589041286731	9.9991560871159	18.9123250027086	32.9915714791203	16.8161111120743
168	12.9749104782149	22.2425450944222	20.5088675649982	18.1002519801161	13.5890043059502	16.0526747912749	12.8723792237096	14.0887422328890	9.01602431695453	9.4281516013763	21.4067983088120	11.0118316532256
169	15.9657270861757	23.5250973655423	13.6721723207944	16.8454714538318	17.5758380012915	17.9616047520989	4.24943066611117	16.9613580191762	10.3040655050336	8.27965578082923	26.2626616625563	11.2789910900364
170	17.9253861270901	21.3212543584022	9.94719291105172	16.5929440476676	39.5806505213164	27.8427052421311	11.7675974429139	16.9886903975431	5.19542949544521	17.8811363399097	12.3922716872017	16.3656285745916
171	5.91066006498918	0	5.18922994329193	13.0900128477440	20.3850794739636	21.3896089004794	7.26957200432748	7.8133379749884	14.6944701357457	10.5721634693395	6.13349208792989	0
172	20.7351130079295	46.0126878328946	28.7065398999971	34.4942203018784	33.2225817270469	27.3808050552952	16.5495721168367	26.1827723586352	18.4038353427781	18.9455014259380	22.4164698531838	24.3491654397354
173	10.4843514393099	18.6279256706373	5.50715658147634	14.0067316584056	54.8248045298078	20.7888504082689	5.21399637117027	18.9231898730002	4.09845325943142	7.92080375416545	13.3355530603976	12.7444852737409
174	10.8453291172319	38.1228388997460	29.4228826245023	27.0943659871728	18.4692806247550	17.9862093189729	13.9901645429761	20.8500461083496	15.0649384967725	20.2396557302873	31.7218654857838	18.4125113058074
175	34.5399570028466	48.2992605998034	25.2607275584453	52.8680936351908	68.1953267883476	53.7014469338866	18.4324164098250	32.1031260638506	24.0013454158149	27.330209085317	32.9043144633549	32.8988683204543
176	34.0527949969433	41.5073702036361	26.021238742897	52.9489632510067	61.017658210307	43.1800175497747	17.3973949019749	35.554746922952	27.3128743132927	26.6174675801303	35.6068602041056	36.3692257540634
177	19.6115133424188	25.3635038247637	22.1036745098578	20.4246743269856	19.2306083693084	23.9634402203625	12.3893351782241	19.2326243360747	9.12557681354328	13.4623369878407	25.4909667501944	22.2236405014806
178	17.4150801983455	32.486612469046	24.1561953260257	23.1515484572013	31.1954533910517	29.4286866937116	14.2789063437735	19.5457737553451	10.2830099785444	11.3536473909253	36.2511496241416	9.10511556091
179	20.5755556749078	21.3987450787211	8.38686438121355	32.1006818637510	37.3428319746411	33.9565309143028	6.82047830605492	21.0724540105152	11.4477376800203	6.53956056251903	26.9189250773740	5.79035794205126
180	18.4451383230035	27.4790599140606	25.174205899833	28.6945817441797	40.5054769269744	30.5648833412325	6.96264069047025	22.3615334485932	9.77598334809412	18.0943150738744	21.8205012358814	5.18501940643813
181	28.3117193377417	27.1719160954329	11.1879577321314	28.0838283411203	42.8845618904702	46.2239758423938	22.7456353720938	25.7954937826047	22.1100324631759	14.1398574419173	16.5881968393464	23.1043627588727
182	24.4246321231153	26.6360900097104	25.5093166703368	30.2139816269799	33.7274255746536	30.1208460363172	16.5841926166641	19.3198411596696	14.5402096407677	11.7933386228930	19.7432623335528	17.727635696989
183	15.5108914914612	34.6639868798907	8.98978801810793	30.3849334150117	51.2682347603916	25.812980690741	16.7465811994275	13.8681249626939	10.5087142566647	12.7587903837206	21.5276371669195	11.5735606211593
184	22.5454460397286	17.9541587829237	7.58143595488124	11.4190027578197	25.3164199675559	22.1163212572016	9.34760810171843	12.2102555057304	16.1342615052232	14.5339617405262	16.5134077561790	8.7348482414078
185	18.866186157869	19.9797480175724	24.5492995328502	11.1634294078283	33.6901633750811	11.8855490644526	9.04842539910399	20.1868503493065	15.2041316237510	10.7855572288847	23.0410935636333	9.91160997475979
186	22.2775561863712	36.206266331863	29.2353253106344	32.5455526612562	46.2187148558917	36.1657172011932	8.28253601392559	21.4821867107170	10.0350963267936	4.8443025537139	17.5938001106577	26.1105033434069
187	19.9700022448558	27.2452746522673	46.0638274888082	22.9948231054272	44.358426338977	34.9707501576952	10.6386754515144	20.9604655906423	17.4685732572954	16.4545223361404	14.0954090733777	35.0622805485733
188	14.6133096315761	10.1866295628705	4.47910860798343	26.6821057091691	22.4542411123292	26.8623862322997	10.7424505595893	20.3940436483522	13.2304728678075	17.7127006664277	14.8713803107858	12.7412540647803
189	17.8291884330087	30.8522967068326	26.6065699647577	26.6996044475494	30.2471901860757	30.9513026099395	9.38287097998344	11.2762054057106	16.0486557649778	16.5727646239829	23.7611423224618	8.25254788812528
190	25.7216414386279	29.4844000396075	21.8222571206393	32.8284863613802	59.6843931170055	11.9566524920917	16.2615546703306	16.8150447856576	13.4250507702447	20.5586428735931	30.6484740898078	27.8982026094326
191	21.0219006586489	46.8360127531227	26.2979706792546	42.4361537027217	42.6089591250423	46.020441685752	25.3480869061331	23.8227321749266	27.0350864749909	20.7867952950465	25.6343518904831	26.2728542977133
192	10.3709021916730	27.2767481634834	25.1729482634007	20.1844369094506	39.3415582312785	24.9371349444565	18.0868164658456	20.7122489971584	18.5659758192727	13.8579498489820	32.9670338206259	18.8352112607713
193	20.7445127616971	35.9795985670576	24.4277913160896	19.7732780961456	41.2391665351055	40.6814248524351	13.3834260022374	19.2893971918159	25.2453188180611	17.0444381615185	24.3658094974629	29.8594476261708
194	12.9086479721687	12.8118422425224	25.0845476514358	19.9392971388635	13.9330746020221	18.0014747449083	8.3234279866866	13.5122217203593	17.8453540191724	9.46152392217682	13.7801276203164	6.44635651525529
195	19.4908943879832	27.3259438084008	37.9296677461653	17.243967582342	38.9567367822985	11.5205979883145	15.8414705762311	21.7359496571385	13.5948096668270	12.2672627301051	26.5290580196065	12.8106379562931
196	23.8029026195866	20.5446441504161	13.8684062937128	23.8065868821563	46.5368802045634	24.3891519605333	21.5253105019110	13.4279246948709	10.5681370376755	11.9024636512943	25.8235926064780	4.07561873827435
197	22.8554749566129	16.9152263811589	15.8737483928186	25.9941580519265	26.0668280448767	16.9208290470145	13.9792915805562	20.8689104189902	22.3528974109597	7.78143402261588	14.0163341660616	21.9673024430487
198	17.6369733356500	15.9328816230862	17.6091986091646	7.31891369400672	15.6438582474334	5.55880466453687	5.4789265202527	14.0956972618981	4.48447341070687	9.46043428525718	16.3270773458897	16.4313187177645
199	21.3566865598026	26.5752607389056	10.1472657367802	34.4971523605495	22.1720649909337	25.6511153695747	15.8846031865933	13.8758123290414	24.1240714080378	15.4837601993537	16.1507880058381	16.1424102430351
200	15.8675654948736	21.7547862649060	21.2619651536148	41.5111792686716	42.7985068265647	30.4067126803497	10.4422063690746	13.1818291698056	16.4123426849877	17.3928257285554	13.2663884834201	16.4152593558767
