# Supplementary material for: Simulated data from a genotype-to-phenotype crop growth model for pepper
Source: Data Brief. 2021 May 11;36:107119. doi: 10.1016/j.dib.2021.107119 (PMC8165395; doi:10.1016/j.dib.2021.107119)
Supplement: Supplementary file 1 [file mmc1.zip › Full 100 GxE datasets/100 -- h2 = 0.5/438956777 200 0.64 0.48 0.64 0.95 0.8 11 GxEyield.csv]

	NL1-15	NL1-20	NL1-25	NL5-15	NL5-20	NL5-25	SP1-15	SP1-20	SP1-25	SP5-15	SP5-20	SP5-25
1	17.9944782753560	27.8239458562381	16.9666840267271	24.2035486383759	11.5519632580066	14.9560029340565	8.10666171451415	14.3747143189514	12.8007523396859	18.9696192063863	16.1319653281626	5.32562119045947
2	14.3349486616646	18.9967184174779	15.5944932688208	17.6527852231737	32.9452392420919	22.1330065214791	9.50857107063043	17.6744787700907	13.4705643292193	15.0020032908706	9.6060849169477	18.4815567994220
3	22.9547396774885	29.6830828476723	31.9770732299284	27.8931344332185	34.7344645461271	8.44890128329015	13.0778799874436	16.0592470099181	10.6719682277927	19.4155996017684	15.4946322389374	7.30558342485601
4	21.5698858898659	21.7291125212892	13.9401511711077	28.3737952271185	21.3588062836089	11.8291574992754	13.0406884784388	20.7865672490699	11.4028029501584	12.0325811815305	24.8501920979633	12.8654718612672
5	24.6446758139628	45.071252633308	33.1812440281488	24.2049776175720	22.5344466096369	42.6488058062058	21.2779724605662	29.7220943264203	16.7812151621762	19.2805295797290	30.0294587832916	8.45156790892189
6	12.2314546594426	27.5615173354431	23.3900132674918	21.5707828051247	22.3943961411702	27.6332463871265	15.7958823169954	16.5546155673806	8.34001996525389	16.6356549545898	17.7589256093342	14.3700151241588
7	27.5186717804900	40.7652816910628	31.8970705176651	47.1448931740122	34.5204325932071	21.9097243295856	16.1496941834337	23.3129324659477	4.50541024441729	24.0592315657627	33.5486031406014	4.65443090396507
8	22.4851930954094	31.8366628591898	24.8195884785976	26.2742375361176	37.4054799092688	30.9110455898253	11.1726675134029	18.3480043763822	13.7471486500781	12.9080974115802	19.0653348526955	19.6275892823075
9	14.9318715757310	19.9708924993657	13.1847123127677	22.2337353414153	27.9982657065126	33.5855200159779	7.80413555579684	20.3368300703474	13.7595846112261	9.05300148474312	24.8313634783004	14.5681652857178
10	26.2030246475608	24.1457072721825	12.1640971885984	22.0776332650914	13.4591081227796	32.0267280353880	11.4360948923487	19.2769514365800	12.4231299791226	11.0860302444316	15.9342990007105	18.749959250515
11	14.7534193154932	24.1861980835897	21.2307111411309	23.0538997333767	38.5318650439719	34.1706826228094	12.7045813883249	20.5426256284236	19.7491673089465	15.1830155322533	22.4578145286104	19.9451717462871
12	26.7591633172384	24.1522693200510	21.7825912465913	26.897665186169	44.5462490824543	41.0091093627280	7.0447766052204	22.7539946015710	11.2478859655936	9.83301245363099	24.8750173237312	23.7391919997281
13	23.2049647914129	27.1974179134109	20.0052049419423	22.6061324616746	26.1421805709174	27.6206752534888	12.407981444262	21.8291710641816	16.4186641962534	15.2888412238871	25.8010973880344	13.5217953687217
14	18.6029390945683	19.4424005975736	8.5413556649707	29.0758995184722	36.8501459880361	16.0668315445531	14.6544549005493	18.407338124358	10.1252488854013	11.3850189925055	27.1365700041463	17.9730067923799
15	21.9663749381749	27.1548406367022	16.0537070677838	18.8482151375325	21.3865219916754	19.7050615425781	12.1867724862654	11.3137123617716	8.08106626772002	17.4608847907179	15.7604486603328	13.7425501477095
16	28.0415964808554	48.7122623802695	30.6477623522684	37.2450434761667	49.7444441046726	32.8368238101309	20.4182604048722	29.0311790065415	24.3959688707397	23.5875514353741	34.3686394597648	25.1055322252154
17	16.4316655412549	12.6413094774105	17.2439778981223	18.8515663227153	7.77540285135164	22.1977884821492	6.56235685428175	3.55224508544075	6.36390158768733	15.7151090703690	4.96536003864853	14.5110453317913
18	16.2578591928503	28.2272367196249	30.8826679022383	22.8978054072747	58.0899772585498	53.3927229678988	9.19973335935245	21.3537575119687	14.5340245891998	17.2041530905767	26.7280924309790	12.2636708367633
19	26.7190680090317	22.1296026881044	14.6333910266819	25.5477852910715	49.1251408376497	19.7845395761748	15.1885056451345	19.1131729445857	26.4078814500239	23.5260595019059	26.0215027803046	24.2731836449689
20	9.84951116744047	14.3485922094220	35.1240165384230	24.9366441426164	33.5889247588495	29.4029673638997	14.7955386631139	15.0344435271039	16.2027579348696	16.9151383046995	16.3610697593909	16.9298290395664
21	31.4436600673708	46.1117056968253	31.3142060536138	33.2301402270772	55.7866174823329	40.6233119010626	17.0981590186975	28.4650415975441	26.7042559154960	23.8146506464673	29.0448358754384	26.2340595832167
22	24.7425082487532	22.3589994060318	26.2155839660403	18.0630178968367	33.4903149645655	23.6463568783544	12.0960972431664	24.7102959494904	17.4024597284479	14.1342942984802	24.4971940397318	21.0354456134878
23	23.2580229694673	26.2692085216372	18.5100159220881	22.4552936337469	27.1434436187195	22.2386846140006	6.96101271505878	11.2016489091134	15.9703290287455	14.9197861466704	21.6091970353161	11.8222339026228
24	28.4761830963197	28.1488634392588	27.0303925235107	30.5173216170523	37.9655643181364	34.4281093219121	17.4924644677858	21.3069736570057	18.2281277295735	13.8610297818751	28.2742045221982	17.7242417701137
25	24.4677374596946	45.3561672441311	24.1549209008345	37.8374749725154	29.9533369298273	53.6596498062861	16.9772573794953	23.0746679262546	27.3658732633912	16.3294054854573	34.6113317733787	33.5474713883763
26	30.7638171185065	37.270513772102	26.0584276494038	29.3953988602504	46.4587526014111	43.0909949847379	17.0506840485914	26.3095514066262	15.2061473046865	17.8823588009268	23.4486684555857	25.8209419011192
27	17.8121360340629	30.2182652146509	20.8555828051057	26.5465844276360	26.0159750390463	28.0981068247018	12.7193928754446	10.1235424784762	14.0482343196012	12.8961176238161	23.9967691204193	17.2923498780444
28	32.3825285219761	34.4296841078923	17.5661279171430	35.7952932636528	39.2156493800829	44.6412904515993	17.0931921401566	17.7876556559246	17.2861067903673	14.8468842451998	22.7982315765884	27.517269629896
29	15.64690914688	32.4294148379419	25.6095124379562	33.8850761425532	43.4205325552959	32.3046899085039	10.8251332652603	24.6111573923508	13.6501701795881	11.0723315165282	22.7764194153594	29.4885694539637
30	11.8813400807199	18.7311263352525	16.5635099582653	17.5932493096972	26.1504425713754	21.2519101739085	12.5870297742761	15.9226767851075	3.13697760193295	9.67728342055854	12.9480651791055	8.63213372511617
31	8.5826972817676	22.4452994777669	23.5342519795139	13.9307237513211	30.7568377649722	35.511373624442	6.94411217849911	20.6912360561295	16.9642152707363	11.6303053282219	15.1689693909088	14.6243935065483
32	2.33446565523509	17.3836320686944	5.47757239473019	15.1322062927239	15.8370132915810	15.3478163975864	9.8418212181503	13.5656191728579	9.41807433649955	14.4928314624603	21.6409196741972	7.99162973271355
33	21.9655559970141	32.1615812197204	31.3113937708539	27.9197344132641	43.0563307177489	54.9970083806908	14.8966581252961	19.9962503887578	19.6603934895909	23.6247997115741	30.2061239633145	26.1012881650361
34	22.8864771151886	27.5604436215142	14.2117847476901	26.6411317133947	24.161205128192	26.0685792722366	12.0441848202082	18.9746581796386	11.6988482111989	15.8014142154840	9.89483703730069	16.8498120480970
35	15.4474166710951	27.3522599033394	33.0694371470829	30.2085704776957	38.8741012986736	38.333421108528	8.4300874486441	15.045784862584	16.5610123722547	12.8958729334843	21.3569247732471	29.3412285497073
36	11.6101902867432	7.2838307549482	14.9972255750465	8.33357254666911	17.5692781477652	11.4363568570536	5.05625206961821	8.79432656514898	9.75306155920393	7.0444128197143	25.530304608645	11.0741787403509
37	20.5210342384619	22.4919117805676	23.1891701316084	21.3393345263609	24.4701396481791	31.488186631133	16.6415147798462	22.4953928780725	16.4152959412993	20.2542861406260	37.0775747146969	23.5814383250857
38	23.1177960883269	31.6619378204066	13.5884207831812	30.1551960998426	33.3345746372408	29.4924805396888	13.1661478240346	19.0800622236088	12.7579499489822	9.28729716074626	17.5699211253786	26.8387606549024
39	23.5577046734656	14.4082691042086	23.4964657429404	24.978209706933	29.7983981070238	40.038026825286	3.40779637683837	17.6037068457104	16.6573879500653	12.4577866209175	14.6513107781895	18.7115699636113
40	16.2614810863205	33.6192952402769	39.9556771765895	25.1279808818342	42.4602525346956	35.4597489512416	17.9871777061430	22.6550090574785	14.0036194753036	15.2915166275056	20.2231401101168	24.9801103213119
41	12.0563978559976	30.0980178300796	24.9529769434964	24.1863624614084	29.4255888518059	22.1808094549898	10.4817624698584	15.4324175101488	12.3418863467865	13.9684694569770	26.1233679601326	15.587348162973
42	19.0879782130940	24.1295462009141	25.3240968743594	15.1613057090308	32.7444578361552	29.9001126605238	13.8933324267159	9.5161711484629	9.0870986589152	10.6632090732759	20.5620573867618	13.0158978336865
43	18.2418297734175	27.5393524283100	12.510823602008	21.4940888629547	28.2743042421673	15.3241235173979	16.1628314437114	11.7246500332049	13.5112581959515	12.4822604653184	23.1202817697661	18.0980731841115
44	11.4879358888921	0.0213758292341932	0.909376445977948	16.6186928765930	33.8273288847064	15.2863639449824	4.95967524902029	13.9273391264589	16.3339714469209	12.0857606471147	16.1854419445318	3.06630895135571
45	37.9484982684209	53.018518052997	23.2247488829684	38.198133382329	56.2789222758994	41.7135804372378	20.4110175949260	22.4069249427909	27.1544066362530	33.485662825723	37.0492794682729	24.5884426107740
46	22.5819346514321	35.7249370816028	5.74060955634696	27.3857382941487	37.9038456820883	25.8799915335998	10.2951594097633	14.7968941375529	15.7166112737877	17.9971377489683	16.6838998254807	11.0197576772711
47	25.9684561865969	36.7565613454491	19.8990107761884	30.7737899495488	54.52678053036	32.7903660167763	16.4373206444736	26.5562703461120	21.0670531526925	25.5347876922399	28.8021115720758	19.7349689317704
48	24.7490037768832	14.2434368831595	11.8399699190729	24.6740897104676	16.7747582415474	29.3791413127269	16.7693903815448	6.5354406194535	10.6753088182912	10.9078989442839	15.3286218740225	8.02715679586678
49	28.6243546130327	34.5602947225435	20.8256546298144	21.0165622916226	35.3347358931615	38.5034023419818	16.1320562267509	17.6229657014628	26.6474644956343	16.2599575500968	24.9610709732622	20.347194403269
50	25.8368916665841	45.0341572756066	21.4679179623370	32.1172305426712	40.72973122886	30.7779369356238	21.2141558959341	25.1536288121664	8.7438066228194	19.0532632497735	23.3619268834206	13.8007028650851
51	29.3164026359829	28.8546761217491	21.3643477187989	32.757806919735	43.9793787765755	32.2472716441174	14.8680500426368	28.9965083077733	20.3064640948124	23.4250603132033	24.0498324612502	27.9933773333220
52	13.0376416226238	0	9.4964567093301	24.0655580033101	15.2183463810992	12.2838037943037	15.7112979362563	6.02419029494487	9.34218680030885	10.3289772712756	8.33571432339135	8.28245227446179
53	32.7088299987171	38.9781943951089	28.6632682383386	25.3466850946369	35.3984695080037	43.8385581087226	21.6956093354347	25.6103906574446	13.3739229039705	23.0756943580253	21.4206990077163	16.9239704393134
54	18.9926501281699	30.3691731945042	17.7465657172283	31.8967863082087	30.5820445779301	24.5832944894801	13.7237158415937	15.2953255500224	16.8688102093577	9.90334823447279	17.9627779650371	23.313511354481
55	28.7149342924641	30.6607263546519	30.1860658224709	20.253476474543	38.973364395598	30.2569107696968	15.7654751185261	29.2710252346063	17.4849791462538	19.0315346202735	26.1559454047036	24.4688643632112
56	28.7298208487539	43.5971863844761	40.5976634695366	46.536174239315	49.6336558260504	27.6016791402470	24.9299514727056	19.6154068817196	18.3991886042182	21.511432321072	29.5265763709819	29.2207206405375
57	20.6129826147442	44.044633407787	20.0883191792825	36.2485636922125	33.581072188449	15.9084055705017	11.9045166265927	24.0096370030829	9.41995313177138	21.8410461493404	25.2197811054627	18.3242292640406
58	3.61907377444692	17.8930076464363	20.8824273473915	21.4330477532956	36.6952760869703	20.2345365998418	15.7962682373603	12.4283483586839	10.7436402976790	17.4610647674110	18.9732054713971	12.6279154667864
59	12.8780740110403	10.4656389204668	24.5309837653034	21.4499413328929	29.0650415916739	16.6202953120918	11.4047649437478	22.1705928735132	15.4844774509014	4.64298692238171	22.3132422424933	12.0460296103453
60	16.8313101350629	20.2850733928579	30.963213479032	25.1650676927003	25.0935718093066	22.4324632527785	15.4190970129872	8.85101533268703	24.1750699641380	12.5005817332513	18.6242002151899	13.9506335198895
61	14.8450303114931	14.9695189237851	24.6809354768064	20.3674367624203	24.2329289142357	24.3038391580145	15.9947429953193	11.8818008310621	15.4091376978433	7.61905200299094	5.80795068814732	19.9817967242709
62	18.7075536430785	31.7996048679426	27.0773647968814	27.3722894094741	21.6013504542914	34.1684107275943	15.3083341831677	21.8257096782348	21.4560593155491	14.8011379907354	26.3882646904989	23.8063559947868
63	21.1073304975181	34.8191009066726	29.0086208900472	34.3126888798175	33.2766102316818	33.7608830968038	22.3121952407455	14.0908072847524	14.9689617530411	18.5089341251772	26.6443007565735	20.2648812441781
64	11.2188547359373	24.8145324982754	7.5059658772972	21.9880928157096	31.441446145001	32.2795559621202	9.08470519005455	20.090549699587	21.8280367971068	18.0777385093899	12.6294109400788	13.4107844636802
65	18.3351904569844	21.1858391409807	8.4037715210344	24.456938744965	20.7135987199669	19.1935997581953	11.6328963523239	20.8829614395766	8.11659902521773	16.3753922395745	19.438868825036	11.9954108367406
66	20.9477727842688	23.4497858441474	19.1482766886919	28.2250485899398	24.8102196299944	21.9123481416854	17.1576570251284	18.9482547771176	11.5779600163936	18.9376885378500	7.74975492933988	6.74541144696488
67	22.0444657643317	41.5010340562519	14.7155283679469	39.7706898454959	45.5856331394426	36.4203662635306	12.6387452722486	17.0697302641675	9.57424472268244	26.5629298000983	28.6276004496832	16.978543366569
68	15.7112448454387	18.9142368343617	20.4124958205189	27.5964566941833	20.7868494507533	19.7190888857081	20.8965164830172	4.61707728352948	0.992123647830082	19.0466554182074	20.2492973067971	12.9219792116004
69	23.1142527496504	36.1124277904724	27.6100968323323	23.1789418985439	27.1834919722260	41.9541804510388	10.1249155009152	17.9876404326409	10.2064559624014	17.1468557466049	25.3126473356313	17.947990675748
70	20.2336045804691	31.4363315634688	35.4751887452686	26.5503870051296	31.5287577219934	43.4239756661925	22.9325513284471	21.6393436730101	15.2463616499937	18.381287112528	25.4267286898400	15.2297530702717
71	16.9774087557240	26.5584121417968	15.8943739379762	29.0013411138908	23.5845210001231	14.5140209313378	16.7550662158060	20.0183349574469	10.8268626622687	20.7551119240454	22.4763245184789	6.9650660279351
72	9.01324894947816	30.7768860284427	11.8140767408633	21.5064513236706	45.2810317685019	13.8507844076992	21.1976477021965	18.0755530040829	11.6790433760290	15.4387304076350	26.376126454597	21.3720337162131
73	19.6630711388264	29.3977026396969	25.0379832174227	24.1646716024433	24.9979591855472	23.8582614544102	11.9419741951128	12.8799013755075	13.5734911965271	16.3137826861592	19.921675788912	18.0961517147640
74	26.3209601760622	29.6818920081108	19.7385814827699	34.6825832076522	36.759468145809	46.1075858152759	14.0212302564140	20.8518956105102	21.5016796087322	19.0658499188622	23.8109185156428	23.8195222942909
75	22.2094055720565	19.2461956705861	21.9569062665062	24.3971432840713	38.4426242190779	28.2543056795041	10.7557151231428	20.4299510356933	16.8182189754629	15.2329582505971	22.5373747683830	19.5005861940032
76	23.9380265161017	40.8738786237272	18.7272723966421	38.5418392404853	43.2476571652588	39.770712619279	20.7905969105826	15.5306765123030	32.7256986242018	27.7851290982232	24.3103964030842	21.6569766883827
77	20.6557961486190	35.2931251873559	23.2931870782255	28.390366045493	47.0070578973407	24.8269989042806	13.4806860756965	17.0707293161600	14.3845846709516	19.3525523874878	31.4532139447646	19.1643604403381
78	31.1096207105763	46.075869309924	27.4652771805056	45.2352165876956	54.4994151841058	41.8740693012435	20.2369109754020	25.5748719583757	21.5052757468101	25.4474095288605	34.4071715802841	29.3643912204084
79	21.1424282898613	27.5670603124117	25.8391554902982	31.4817526276986	54.7580273782777	40.9192403155012	17.1998407964451	24.9607769897491	22.3791435532549	19.7622833065442	27.4136969168894	22.4743834352068
80	19.4935862197769	16.5372639663202	7.9871183653247	16.1970694872587	44.8092409718601	13.0319172447332	14.7775314156303	16.4754055229466	9.49338840471316	14.7488597753852	27.3603131034516	5.90656234084254
81	20.4965991785675	17.2885494262436	15.1384119572463	28.8062691961698	30.8103322503593	16.0929543651096	14.3209191665396	11.8769211096237	8.11607842706565	15.7395990270300	12.829798114482	12.8375010569935
82	18.8389378391918	38.6013107865969	16.6933846208082	22.6361223351923	36.1800786667282	46.6031034526449	20.4862033130555	25.8780114921136	18.9240729277599	19.8169932548995	23.6032815624709	24.0331941922039
83	18.7143924363337	28.7007700621817	27.8489203383512	28.7601686504972	28.7062109784392	27.1603686955265	13.2156236209724	21.6224658821123	20.4706898403438	16.3737861450812	30.6469250577995	18.3440986675062
84	5.28400353507803	22.5383181237184	17.7263161972878	28.9068056580218	30.1190182065841	21.7526248694201	14.0607952247715	20.2391506941564	17.1204048138885	16.6032097078597	22.5978988397437	19.6055949237201
85	16.8307446618149	20.3958542463396	22.3896525000193	17.436237840666	40.5305269876362	29.8963509198959	12.2506764394642	26.1814537154965	18.581001128708	16.0963699679418	21.7127770419542	25.0244031749478
86	28.9215700345230	21.0794767540526	17.4057853948071	37.5362939903763	37.5857298663859	13.6164926606509	13.3040623224329	12.0556894320412	12.6667238759522	10.2886633080611	24.0670252886085	11.7434775850727
87	21.0859126816218	36.5239881209496	32.7297052895616	40.0392496337184	49.1024917147078	27.3918969802519	18.3495394366368	23.7060238302393	16.9950906621715	17.5840964489226	30.5197267468733	22.5404908075554
88	14.9227105617951	32.7653400822086	20.2582944736621	26.9123884330549	34.6919001269367	31.0337228393977	12.5693771426633	21.71285416287	13.0242657023448	17.3529631127913	21.9321509395270	26.3433021494746
89	23.3017438035414	41.7757382891273	18.1280559567344	23.4469663763161	29.4557536247379	45.2411503446581	15.2061896989674	15.6097442197846	17.8126031588218	20.2564191403053	23.6627912801082	28.1750334959480
90	20.5205756694247	22.1639307811542	23.7161005699651	23.4608562640733	47.1574761075028	33.2993727594492	12.2961765553078	21.310478175871	17.6704788185647	10.8827264333572	20.947033803694	20.8935970291828
91	11.0553475043843	17.9916075578908	13.2439707119919	19.1883859856957	25.0962697577927	20.1259969173712	13.6135230814895	12.3617650744683	10.2398176604711	15.7509169563459	12.582266015274	10.0145331633616
92	16.5910944655327	37.1318470380885	19.9383017135237	27.1146397054064	30.1186389740274	47.1229875998254	21.1864823747354	20.0054320709944	18.3797367483214	15.9760498959796	22.2846601605349	21.7821530832672
93	17.047454455689	21.6503489804488	25.7397057720081	20.1752514435801	13.5151523898271	23.7652324955220	10.7992272638032	12.0957828236597	11.7253640382456	11.1570711295465	13.0019756551973	8.98098016807409
94	21.2672833394761	19.3369503706124	28.4122575233238	27.3201990171876	32.207464676848	32.3487262677289	16.8107125119073	22.6751357183478	5.87926232945818	19.5976116640569	19.3172714774500	16.3155481456213
95	16.2977155273748	16.2487225678362	13.6638088394535	17.1027383726717	16.3831606322504	26.9340944039457	19.2836723762066	14.0931713493181	1.56298674204632	15.5838857833948	14.2840503572427	11.6572053265603
96	11.2643438855180	4.31424862971674	15.0544524561207	19.0514002344825	14.7705805018978	15.7926844598052	7.70594985496538	5.81285430844872	9.03832015826526	14.5742585137765	1.01475192767587	0.565756033512733
97	18.5646072849339	21.4174810204043	22.2844215475547	18.0058143940866	27.2488805330326	35.2802222874361	10.5144520225573	18.3791517330878	10.3430962346413	19.4441804331072	20.1899954572307	16.4364243932362
98	20.3350966285390	23.8657345106092	25.9257681058286	21.330943010649	26.4384523013189	51.3001413802916	15.7248863099458	23.2940638696982	15.3955188340660	17.7442966247110	24.2866839892415	26.2813959693558
99	23.8619018156099	23.6854674919988	25.685442749957	27.9710697995946	25.3910840888413	22.1930204984140	13.2167682406636	18.1622401710630	12.504903174984	9.0195150360799	15.0159004715868	24.1003758379762
100	23.5101847386157	29.82320825976	20.5029016290532	36.0435909901717	19.7936430671831	30.1735716191285	12.1702308011204	11.8347761977824	18.1960815332765	15.8771740800742	26.5362688917183	17.6536042334773
101	24.9040612527179	37.5980638670355	23.0758553516034	29.1496316113412	25.6028485889798	42.1151994446737	18.2907173595022	21.0241809358316	24.0164743257880	15.8115517843413	21.1685269998129	33.5838155297756
102	29.550497486243	26.6112312176583	33.9358727361375	24.1428701846436	45.1830021733815	49.4735843022452	13.6720685405491	19.2846062103306	9.47397068237798	15.1688312921775	19.2586665121514	26.5865212909391
103	12.9443858095485	33.1969285095738	35.4206956740681	29.0740713873891	46.4648151210763	32.0566077053680	17.2063050511699	20.7194478713614	20.7668108933074	13.9904656182890	22.4707814402944	21.3919485508944
104	21.0602508545795	12.2567536436488	9.78390591967847	13.2168420838424	18.2619466978527	10.6059627783301	17.3314310842884	9.49125218150612	6.91868190480062	10.9341323378588	16.4247561570052	16.1738297238694
105	27.1292513641429	28.3201008964817	33.3274134117234	24.359022445081	37.2747411469873	21.1643187768363	15.7314277368871	18.0512668702915	14.1184320209361	19.1649293575781	25.8293274091881	15.6841969039958
106	22.1246549419261	32.9859960163078	29.9614998669604	35.6260410962179	28.0860863124778	32.6568207647756	19.5291552851394	26.6883026807991	14.478909475239	20.9023273401424	21.2629384033242	23.1501941545578
107	17.5454465984191	22.3464637570362	12.1884979175138	24.2115817991754	35.0885166710235	20.9194781641614	10.1423561036927	16.2361461496033	8.1245226385124	16.3874972856103	16.9172635728947	10.6395676430071
108	32.0384635611521	40.1014972264713	40.0063760728233	32.7118822227654	53.7563342399689	29.3731043128417	13.4559065017263	22.4014946450098	21.8012509648002	14.8848024899350	33.995659264722	24.260627766931
109	18.6356088800166	36.8384507892716	21.6430340129643	31.6091293338099	47.2386285968776	38.7622711887353	13.6707996417571	20.7832020046415	26.8371452826301	19.0980511606368	26.2645040186620	24.9589485381438
110	8.52478123717336	0	18.0200766418053	16.0909404162815	11.7913973723149	15.5141046595919	4.60048458084477	8.46515042411973	6.42505873647232	12.1020761955316	15.0544150316318	6.57139652240137
111	11.1067718058559	26.8566577848645	8.74697165143133	22.7793084225020	23.7866264255131	17.9064301646257	9.17269151675211	21.1380227646890	9.86415657779684	6.03895790607185	22.2165186391452	7.27110177857271
112	17.2734870578623	3.18141417131067	9.97547255863933	20.6538991157885	34.5108001639442	12.9761381990044	9.97553236413023	17.3930563718726	9.32918956154272	16.4167386292985	6.8791226300398	6.99614576348675
113	14.8437449311548	39.0227672571163	12.2107653723625	25.1691815149433	22.3393387629816	37.6506338529147	14.2203968125942	23.2353084291084	10.1205075012549	12.0654574884370	30.8050768211701	25.3602526043590
114	16.7777310990162	9.38221087726416	9.32946939990071	15.6557782707304	27.1219689204316	11.0167738498298	7.3000941527735	3.56942336621109	8.80179355973997	15.4861169557963	9.39424551876236	2.29220141440815
115	11.4261489177607	34.0454662392497	25.3882290734175	21.1037763086086	48.3988166247652	21.9643548209868	12.3527413029288	17.1437484743863	16.2580074176882	16.6219565829491	30.0345922403187	26.4417659079248
116	33.9283497685137	37.7720773036899	43.1075723423085	32.5882563041112	37.7701312214862	45.1053559859172	17.2205645812092	25.6643764304393	31.9181568865077	10.0798004621032	31.8191975788514	30.661733278201
117	5.27891872422914	31.7874803769839	36.3517422985666	37.4061622546492	31.5241763660397	22.0758346404945	11.6343567155771	15.7299676655531	18.5717540949072	8.2718987851332	18.037732103176	22.0972974277822
118	3.74360329337582	20.001941661605	15.2706153242835	21.9204556847043	25.5995916250367	18.5743769579766	5.83539199121739	5.05857413286742	9.55634460680182	8.83843465686833	11.6362015493904	15.3543853216533
119	20.1611593492598	21.6085896163915	11.2507367876404	22.8242117623845	28.8947859249387	38.3526567620337	11.1842965333716	21.3705880121608	8.8161434129505	7.5703887927935	16.9842660662251	10.1935402196923
120	7.8879815956471	11.8954038036140	19.1164172290367	22.7537982705883	12.2232842089266	32.9088958754022	5.59164487849913	15.4729705163060	15.9588612701555	11.9403962105384	25.0578216082114	16.8612297583449
121	32.2601365572917	45.5921374184101	37.4552027874254	31.636107494257	55.221133915486	54.972040953387	20.0916549759676	27.7621891054208	20.1596594938850	23.6449547571257	29.9252261033987	30.3721073044401
122	20.1980071629689	10.9358424787286	9.2586901553004	27.9583538304331	23.0996232288052	31.7813396610507	8.80340034661067	10.5654388426581	8.93890261157935	11.9274221780020	21.3057645530595	17.2511240585970
123	24.0221734401476	42.4151201846088	29.9821552772579	36.3935600601634	40.4419523650293	33.2316665246669	21.9392603359823	23.2479261954519	28.2071530240537	23.0144517204919	29.7438016673386	25.7491135039599
124	25.47270484788	23.5232847780975	14.8089024015567	21.8149505166565	36.3634134129995	19.1493296599678	7.54938235112243	15.2575290329783	17.9288805740835	10.7869990481406	16.8252174217821	13.2374442885753
125	7.1584044141467	14.4631026972312	4.58109379095875	18.0026153562254	15.0433890044341	24.7863189753889	9.12476268389171	16.9900042297836	16.4003727600351	9.2999685217375	16.109748734272	8.41784438278744
126	18.9343152735365	41.9522151873617	31.9008393046933	27.9922324879867	27.0401521745955	40.4972887863419	13.3150126589335	19.7350145600458	14.4138059669470	20.4907684924022	33.2795010386779	30.103674769246
127	22.1022731671705	35.0682011076977	25.8233794898111	32.2515734722759	34.6061632090721	33.3391090630344	15.9121618383569	24.7351362141137	20.3595781368343	18.6759450326679	25.8305509351943	16.8198382662295
128	30.6259976527999	37.4660002032453	19.8828462844284	27.6874781305733	39.3833307858804	24.0899193542579	21.7582238891888	19.9498521483570	19.0054027259539	16.6554165516053	26.6081260143523	21.8398705635925
129	7.81522591681666	0	10.9772461421697	13.0969055195668	3.93930305940874	7.41512344437157	11.1102224296381	9.1966114889089	13.2835011935823	10.5293839741577	10.7287419094661	4.28146802328483
130	22.8256897481987	28.9432738136271	36.4328922928896	29.2589965462121	43.8295667788393	23.1871241584655	19.7670225133413	24.9132333018473	25.2925674427867	15.9317492302217	20.8312240749741	18.5128312528856
131	18.3286245193171	24.6915957172023	28.1047612531195	15.5161307440521	24.9109947311341	28.0673670985104	14.0030636132768	11.1187758388518	21.0152221791385	6.93261208851405	16.9865619523494	16.3378657575452
132	27.8860913232945	44.2971013668985	33.0783671234935	35.987251167546	37.9945832303396	37.4812316520858	22.1448009556109	23.4410462080095	19.3556257854295	20.3124422010907	27.6648267908720	31.6904034878073
133	29.0864341293144	37.0478602764236	34.3931122240221	27.7915146712424	37.8440112265362	40.4247952197536	15.9321945470926	22.5163849390057	22.5561769932297	21.6924743190588	36.411962427809	31.6297399120658
134	24.2788860753600	30.2127714429779	29.3058807912549	13.9554193456428	31.3183760892368	35.5809542201507	14.6090459619608	18.2842792129606	23.3317852046054	12.7739468301960	28.0815394444853	22.012537810176
135	30.0379949874151	34.7140891335025	26.0058129905312	36.7738895684416	29.8398749223650	39.5330361775672	20.5271749629277	29.2698126531665	22.3785225830841	16.4112607974764	30.319001956857	20.0197409327695
136	12.6832845893577	20.1036342384964	28.6148597870098	13.3669072167953	23.6953182012094	33.4070921417704	14.9345046309352	11.3216934199873	17.8239368635892	15.2897364424298	14.3943024621113	14.1813064894469
137	17.1966328615777	21.4876156779802	18.2354363706235	22.876683917156	31.5281116706133	14.5016880183725	10.5213398416701	13.8800948629149	9.686869113294	15.5655356741122	12.6425289187253	10.7615728856093
138	13.6840030772069	33.6940454073785	25.2442337369810	21.1545832022315	46.3227234957694	17.3236620037910	12.5909594962690	22.2348384905718	17.6997209820729	21.0964715154755	20.184004365657	12.1181035627248
139	15.1748380534904	21.1247507227770	21.7375762973025	21.4294398606253	32.2347946027976	43.2536254195846	10.7132439872020	16.3241649009304	13.2758872194629	8.803961410832	21.1895073359639	9.24939976557246
140	0	1.82563535554967	1.14712953078530	10.0474293704778	14.1135038262725	1.88575103347249	12.5438238702963	6.14108232382837	9.84912148620626	5.44887404421515	9.15340348710111	0
141	8.19900697551795	14.5681451503215	19.6558121608438	14.3931008188364	29.9136908392962	23.1705049670702	8.75236856527354	18.3680623506563	9.57066456529558	11.1708971898986	13.5896147125510	9.00030304705971
142	23.5377998659737	40.1890649102623	21.8739659130640	39.9073169846746	37.6357478817044	17.5143826485181	18.7273264043059	19.1802956032774	13.2887301186434	17.3828511309344	19.2056016494275	18.7129900231193
143	24.6934578262492	49.4970843220366	24.6015196807134	38.1908649952425	48.3986494730159	37.9751486660231	19.178784701504	31.4455477146816	21.9324636490125	23.7287573777906	33.9435027175537	35.1743510993782
144	17.6201343042302	8.52317363753195	2.82510610756651	18.4877067261775	29.0081714265159	17.1641194253605	12.5423210901086	18.2384936456061	7.03331556883397	10.0475045512337	13.5856754167346	5.79840473582072
145	15.6495630228479	9.11641180052083	18.1351043803353	2.33675710463053	15.7636080903838	11.4095004531952	8.27153475240194	7.35166725635574	2.02767102778851	11.5499228227031	12.7830048535363	15.3884928423797
146	23.7250734302704	45.2991269343029	30.3516150037038	32.9817874261160	37.7270946798775	47.4710091588133	16.6110018367539	30.3822953504772	24.4924125695939	12.8765338780996	26.1944689791595	25.3557537073143
147	11.7042028384937	25.7563244503646	22.3591293382918	14.6647090093595	31.1259289533196	27.5284257407152	11.1072648105474	17.1704529598234	10.3713512390848	7.25042580700125	22.3572171755313	18.1773142861177
148	26.2264725934734	27.2278517611802	34.7312351806135	38.6309171668441	41.5922375266425	21.1563665519270	17.6767160895019	18.1652929282625	15.4824871430582	14.6044477646119	28.5794427195002	29.5619062877341
149	20.8553557733952	20.6446566391577	28.9629983562570	19.9382241574082	45.9063362529244	28.9037085976593	16.2978613298679	17.7057611245487	23.4290281665578	14.2547435905253	20.3618629349798	16.0466586523519
150	18.8092419017707	30.8350485290552	16.3469025532276	25.4474415091088	24.4016434443951	32.7392099488610	12.9197024792691	14.1332623705025	9.90174203668417	14.4980485576039	17.1733049704424	16.828711504235
151	17.6170683245656	15.7805189273335	19.6428107583235	7.85182975545392	23.6463766982679	18.4688838307957	6.33047677809072	7.48259363708258	13.7945990169867	13.4606472951651	27.4186941840586	24.7242702257486
152	30.0039905428306	45.8009486121677	27.3309044678662	31.810564149123	53.9102959918204	38.8239322412853	22.4429340134555	27.0933481243650	25.7218627096348	22.4308625713516	29.1115501126051	29.4780308962229
153	19.7743885827535	36.5134612576296	7.57397791397031	26.4364367859638	41.7412696451691	24.4389287268626	14.2063240019432	17.6398257901606	5.79385253314993	18.7530724351567	15.2383876927115	13.1678137554989
154	20.8585821958601	13.5910512944386	11.0989693055882	24.1756125121656	28.4950997111082	18.247636344854	13.0912587981578	19.2502354387127	4.55905155798588	10.8861821881368	16.0278353517989	8.90530949880657
155	9.24786082841596	29.4421289762262	2.16006287771898	23.3107675114372	30.6917789767584	3.6729498958605	13.3320212259224	20.122775241703	6.26049670015694	14.9818037806317	19.1144294586046	4.25881022392172
156	18.554859427716	15.1758549310903	4.18502895690764	31.9580863212949	35.2215815756949	19.2954522832544	7.77202969793058	13.0213737830232	15.6146602633543	8.06790819786615	12.6043425900505	20.7505409750045
157	18.5616268296326	18.9923258594669	17.0317125430682	14.5017379947227	26.6332989425774	23.9220158630478	9.16822647284135	19.1402034420183	11.6591303655210	11.2460450601602	24.4434328495032	7.00560650381673
158	27.0539711275567	45.5041907863455	22.2640566828030	41.1323864053464	49.2715968748823	35.7074240204836	18.5181027609130	19.1060049221031	21.1594888885082	19.3206416028891	21.4163984796851	25.0884693690594
159	22.1927644260756	13.7613918616305	25.3506952774633	29.602426173488	24.2765498288548	17.6142211720539	14.5618568416221	15.4912556141651	11.3498099926784	8.29234025228182	21.8097020496801	7.44049942468466
160	21.5889175987117	32.8030003077449	30.7496404755776	29.0828569517052	43.7760006562031	45.2497475636376	17.2513261852518	20.2855489942622	21.4041780679665	22.5636319712259	20.2845002327554	23.1272094799802
161	26.8143450768408	40.8035457869507	21.5118557520390	35.5403678458963	41.8287786443134	30.3863129572907	15.9085388245450	25.3066247922366	15.4588753622721	22.5678442552137	19.9415233129609	21.7174705664511
162	23.2008249120154	40.7673340839634	19.7902382844583	37.5463771144689	50.8133180591686	40.0883241243800	10.8744676636690	22.9282832390511	20.1260854604442	16.3962739008704	25.4384652271694	14.8950755678074
163	20.9778401425675	35.7835714865213	34.0450740109737	31.8928911957774	44.2845998699429	31.3968085512557	16.2098352587929	20.6757459842927	17.0012141454422	21.1232900805107	28.90446336114	19.9414648515308
164	20.9083925011225	24.6219993027179	14.3042516912656	28.5695077642788	25.2044340332712	20.6805265920911	14.4298938662186	18.6111163111615	11.6611076655523	14.3725414684698	17.6605667935095	13.8575952982913
165	14.5079713756852	19.2225145995095	20.1097039302035	26.0672270047452	34.0791069170210	32.3215767120082	16.0247045434898	20.7983822212092	18.6197810943292	18.0339771488703	21.7933291303690	18.4393891997051
166	20.5959642436457	36.0567764265351	39.8638154846252	27.9095710598369	44.8198754691818	44.1561596459220	11.3663547628163	16.5275059868026	25.3157580593386	11.1929224324215	15.6491532804093	22.2391965407485
167	21.1600711151895	13.4492908571369	23.0557692497480	18.3566130430859	25.9083631824877	32.6312108422411	9.79386486767634	16.5091309992318	12.3305300818125	6.44463247821618	23.3418689416524	6.45636528678121
168	22.3716642202190	32.1644759084209	26.6958324076167	27.7721973119006	21.1924265822052	26.9158227635690	13.5122262076732	28.3439295800131	21.2697578590248	15.5986586727192	19.6556079717172	19.8321873821903
169	28.8810937233882	39.4520790122883	22.3516728774811	15.9768798685776	43.0654145102435	35.2279631251092	13.8050462627401	26.3406393865958	16.9670040493067	22.4883011220407	25.1781189767423	22.7620614438420
170	10.7973857227369	32.7454584307917	23.9130854699777	20.2486152464376	23.9290745597471	32.9307425829639	14.5995138211478	17.6417406433198	17.3158913158277	18.8588465443292	28.1427935899242	10.6787212745801
171	19.4418254533578	24.3867288008555	22.7164602699756	23.0129994075430	38.8668879316815	38.4405759869041	11.2671594435006	13.9579512514300	5.75599174724945	14.4354552443612	27.5081659975996	16.0655876288793
172	11.3264122657502	30.3737793829005	32.6816766667544	33.6178377615867	39.2606016316169	12.9234752071357	13.9867068690907	18.3731523030553	16.8214701007204	10.0851903209023	22.2800258075238	12.9121248149397
173	18.5925190100902	46.9472873042988	24.535480268691	31.1633427234103	44.998777484909	30.6347226968456	14.2691374297982	20.0613893942028	23.4950662356733	18.0771667864074	26.2778078385146	13.0506253856472
174	23.9386334714764	32.5288590674948	36.7784678468226	42.792699500345	47.8494789408095	28.2514200947838	14.1207022602077	17.8855480111599	22.2253186146408	14.5301275347877	19.9291276672899	26.4854130280673
175	22.0619931224026	23.5352921923006	19.1951414933878	30.0612257297882	40.9360850476289	16.2400939493746	14.3839573486959	19.0264831980168	11.0634070642608	20.4980041636735	26.5852357948977	26.4630623576769
176	20.5546432655414	34.9871265630462	37.472261673782	23.8693641373138	38.9494812460320	40.5373542619741	14.2965630790975	21.5028354598355	15.5998223002796	18.0138375234441	21.8059167515647	20.6285900151044
177	18.7205351404505	12.4830183915506	16.2023351278444	25.3503557985796	12.9995979464603	17.5077127445224	9.03229710969474	20.8653444829025	11.2334741255050	14.0166625251442	12.3272726530381	10.9342858673412
178	22.5251820297219	31.6916046276546	5.73098631113757	33.38688384312	25.7729012755234	9.50794928705734	14.1285319941845	17.8945992270509	1.98707473342649	20.1704136626353	15.2988010417226	11.4917570974848
179	17.3442633712727	26.7947667360735	25.694262596654	37.4177330039688	41.561478545695	17.2286818384172	12.7459471155643	20.1342037405496	19.2669735087774	15.9686082634506	19.1997115800699	14.1640994458110
180	6.93971786169902	10.6210802064791	12.8030106649982	19.2824710792687	47.3986170559131	25.5705533527387	4.74184176697973	12.9946735755547	11.0275805155150	8.28337782448683	10.2153532696739	6.484103444709
181	17.2124244407633	21.4837010156419	30.3769522966159	20.3319331788429	45.5125336050688	43.8204499997676	12.4756641654516	25.3072573732819	15.5413617780328	15.4204058091886	24.7095775860538	16.2582133251246
182	22.1701469169485	28.9694806654659	17.0171103712249	34.8985694937004	37.6091169371656	21.4842696273448	12.3743035439512	20.4171167384899	7.4375893778523	17.2576083519011	22.6562322549136	8.53817086586216
183	19.8067409831209	27.0960675761632	19.3403808869947	32.9771282526543	46.5995328510065	18.1898107045448	14.7424029174356	19.2747899222712	6.6642144283091	16.3303611621547	26.6123982047680	16.6982371337829
184	16.5310194189948	25.4080677776934	13.3664337832965	23.0722305929524	35.8621263536052	36.2508661218782	10.7366391554682	22.8640428908602	10.6741025448629	14.9123094581559	15.8636477831110	12.8117023407688
185	26.6418763640186	45.744873362473	40.4851438906423	51.128198370208	37.3433219174943	43.4831354465977	23.1825904779635	27.6647357574686	29.7785976515947	22.7466379575384	27.1367562811663	33.946756040404
186	6.86855193638299	10.1474085612851	26.5079116242128	15.4626906289210	19.0096726961510	21.7620252609568	8.98267337495482	16.5806200605115	8.76351276425064	10.9115477808933	18.6724760371075	9.32582672084563
187	14.5935145203231	19.6634854925509	15.6836944924668	32.8929910606996	34.2614901678996	18.7620816012823	16.5875777710437	17.5496244280981	8.32412684491434	14.6364576194356	20.5538516978319	10.4888012599266
188	21.0356445410662	36.4021580718731	17.0752437016559	22.880085689439	46.6886578494585	18.7156556589159	10.7054270624539	16.1894497172893	15.619114330251	9.50407348602662	22.6658692694372	13.9650173004384
189	27.0115947881201	44.3380830080455	28.9512132746745	32.8066217390432	34.8948061793946	33.9002506852958	15.9696443532858	27.0309114644057	20.1169538580779	14.3693498689722	22.8961337055771	24.3136817256537
190	13.6031392450395	3.86107537696056	12.7608456133777	16.3827806325714	30.7217993547542	20.279797568298	10.6434726123861	13.9392661513736	10.2784754909891	3.41309585222123	15.9428956533443	0.667161284498414
191	13.9857836693529	31.7873583997499	28.8920117522958	35.9606912988068	62.1012393759306	24.6650649529179	22.7351238242548	28.9184686579572	26.3243928997115	26.5758008634678	26.2636171473426	33.9163915028163
192	24.9600980445201	30.4444340234946	31.6358440346338	31.8536904507125	36.7502003745502	15.8443269189688	18.7039419484483	22.4988467340487	19.4254205991371	17.4611915747499	23.2794585548145	17.1640098188569
193	11.6853417536022	33.9425993524863	26.6749494640456	27.8594156056664	45.5088249359469	27.2558256889057	22.7251740150497	25.2927013416851	13.217166759194	16.7571610467947	28.4920972374421	21.4680069744468
194	17.8263146144283	23.2105527955181	20.5621452438546	30.9045807794949	33.1761018235635	26.8550800753178	10.585789787441	17.7464322856016	12.1600230584217	8.85490713861082	19.5034167637136	14.2932135687378
195	32.6669005460291	42.4140582559347	20.0586843057946	34.2595686266162	37.3177715752942	48.7260411464666	16.3716605618683	25.0915357118337	24.646636985049	20.7098900607836	40.4218436319458	27.7806250515562
196	31.9656662535725	38.3016481141470	23.9807567929680	41.1268770940965	48.1524009389039	42.5476228987349	23.1200239179940	22.4623298118470	23.9808327988038	25.1546670929805	32.6536630250942	28.8497136616142
197	16.9608578999669	33.0625852437761	20.0479509446827	36.1196351072076	42.7492087182776	27.1758060221388	16.6761642174431	19.2957395720744	12.2460148146887	16.6145959702240	27.693584384865	25.7249414485403
198	14.2615199451231	12.0982254441256	16.5552798950351	11.7683926622734	16.5488025138659	8.78826781187101	13.4781419510512	10.6345492969587	13.7956121323461	8.55511721188873	10.7071277941256	2.99325120751143
199	21.0559932271216	19.6510860991399	7.72115160223501	17.9456872136413	32.1647504923041	6.25312887861986	11.3178147328544	10.3648592684201	20.0615910537355	12.0805104467881	18.8756001692653	17.1098670069010
200	27.1553605491278	19.7063530608192	19.2055440398156	21.8423753783813	29.2564013858413	6.33560034016879	13.4336791959027	21.7371935884806	16.4418270047095	16.5841678388867	13.9072115782347	12.0119924516757
