# Supplementary material for: Simulated data from a genotype-to-phenotype crop growth model for pepper
Source: Data Brief. 2021 May 11;36:107119. doi: 10.1016/j.dib.2021.107119 (PMC8165395; doi:10.1016/j.dib.2021.107119)
Supplement: Supplementary file 1 [file mmc1.zip › Full 100 GxE datasets/100 -- h2 = 0.5/573320538 200 0.64 0.48 0.64 0.95 0.8 11 GxEyield.csv]

	NL1-15	NL1-20	NL1-25	NL5-15	NL5-20	NL5-25	SP1-15	SP1-20	SP1-25	SP5-15	SP5-20	SP5-25
1	12.4382041647880	2.24154419339612	17.9934997455372	21.0207822449381	14.1436127261011	13.5604779697952	0	3.9751925195292	7.56565571443482	6.32248675975012	14.8403839873460	10.4986356295107
2	20.2014928651058	33.7526689115607	24.1754812170883	27.822723178781	36.5754719648515	23.4182395136275	18.5772528330684	24.3925342470516	18.4178556650231	20.9894497205162	18.9720453063885	23.7754222352652
3	16.8047614567461	22.3633566139291	12.0167446601027	28.2122104663491	42.9125753057316	28.8959849878777	10.1765852685986	10.4302905703518	3.42847832511393	10.2211889761685	16.8161399726036	6.77292199312001
4	17.8385568576025	36.5456219108252	27.644879960519	30.7175820427972	40.6760185342051	34.2199617887907	16.0351074315299	27.8788433289379	25.2787874992798	18.6277284010701	26.7818024513259	19.3793186083091
5	29.363413734249	29.7971982597355	15.8542691479333	21.1625162145001	37.6223022588898	38.1771119723677	16.7901852849707	18.6577612855899	12.5364578926977	22.3309011093057	19.6891705307855	25.1169065822788
6	7.13382300840669	9.41808826105192	14.9364355544076	13.4805544649780	15.7442159445283	28.0517612296380	10.2565980382351	9.94088947664503	16.7631311400128	4.95058252128464	25.3192044463278	14.5934357376939
7	19.2162404251337	22.7307972691649	10.4773539663509	24.6831066726207	35.7943726455275	0.887971996735022	8.59530197321416	16.6238028452804	1.80604180942012	6.17775629332211	19.4420925407842	10.7695649429471
8	26.4604620913701	23.1663550084985	19.5154713542341	16.9698652401033	22.6651964521895	27.4640994060622	17.2759662485632	28.7918797845404	21.7342505709492	15.7039978117594	28.7882921815782	30.0489645302006
9	10.7439138112186	17.4387931744009	14.1669124085111	19.6203235905069	19.7494645510862	13.0637172763068	8.70165047433484	4.34547281986382	12.0165133049852	10.2214424488542	24.0959647907252	22.1127462162919
10	14.4914364421166	3.31332301687836	3.81233519859717	19.4444575909249	13.2577782541754	7.6953119621625	9.788311549022	1.82704023118239	4.08822827649504	10.0649077597549	10.4770059690424	4.70843993014991
11	16.4341630059448	27.8085578156588	28.3675773900781	28.2516966366774	50.6773775983441	26.8190278789573	14.8576996256031	22.9839418705014	18.9220522903888	17.0157358025300	22.9003132364571	15.2994501917329
12	32.7783320220266	35.7893845662977	30.1289267469952	22.9982684329515	58.149964275608	25.4409144800477	12.4562910625076	21.6919395871343	27.0562690825004	21.190057525466	26.0685017715816	26.0336298550739
13	23.5997634506342	34.1522107802043	28.9154749392683	32.0481189637623	37.5612774188713	28.1783900248031	20.0760155678614	18.1135141107145	16.0503858016700	12.5626589129208	28.0660340294912	23.7450509383964
14	12.0117434837588	17.9725475400599	10.7264457933121	14.6049195211621	23.6725626483234	6.95621784469661	6.80836831470406	15.4380721717506	10.9565109729398	7.96984807444237	23.1255697708969	12.8781409158573
15	26.4722415783377	34.8302115672451	20.7459341787818	35.2832666262238	36.6235022956615	29.8033127464407	20.6163688322383	20.4195966595709	5.82249883535923	19.8271919343159	27.3728537336534	18.2457424296297
16	17.8758337610776	14.4891757939390	11.4429700320337	19.6789626324026	26.2183802197299	17.1551306569095	14.2246447037458	17.2504279371968	6.09182948148892	15.1737732281625	20.273855993291	9.25374320145125
17	17.906194343845	37.0206652224821	30.8414931104690	28.248055108979	45.7946393688884	56.2665251301377	12.0334740178152	13.6868289132119	20.6004129051861	18.1172965180177	34.1073717974100	18.7197393471423
18	20.0531069172791	25.0392616271699	26.1520620506584	30.0873428097803	33.5131665484584	9.14287467454614	24.3353896179868	20.0323725229181	14.7288135913667	19.3822454474467	18.2064547075327	19.2084419636543
19	17.9745313094331	17.0993523036223	20.6800319083407	28.7969856703183	31.3804414584539	24.4943622455767	8.5861485502804	8.25464414755538	7.33979793188001	10.5461357710476	26.9546466526335	18.9967508985549
20	24.4137604601447	30.8195660649092	35.4286857282176	23.5540225947111	28.702200697677	38.0127601321188	10.5250235273086	22.2086230721703	22.5637093250967	17.8154601889918	30.4655408926874	19.6517499231443
21	20.8377711251157	37.1515056387906	23.054832815229	34.9714568048636	53.1121484195128	27.3386273156271	13.228036959086	24.854897429104	17.7513648369157	16.8657454487179	23.5905018658627	11.8771453502498
22	19.8816702469856	26.5987699605264	19.5464987388793	18.9711036092743	52.2167449671683	26.0103556434888	16.1758455752155	23.0079964134283	13.6935834511660	26.490397314701	22.1746268466201	16.2920243351271
23	10.0265108903496	12.3005374278196	16.8864735970552	22.3414420691206	26.9155777662341	30.0268017211659	9.04197901435133	15.8687365253272	15.1163208036699	18.4840646655270	12.5836244513991	16.0989990146927
24	21.3727816090375	28.7333818095363	31.1664006177496	28.4423305360495	34.5266533330459	39.1968276234411	16.5101880462193	22.7597122792093	16.6273161454980	16.975485912446	16.3539536843491	22.1636888839897
25	24.1555800744634	36.7050325852153	13.8423779736479	38.1949624000180	51.6964076597066	43.5228737460618	17.3077353527264	18.1472966700321	20.1339631637906	16.8133993031303	27.2828823265994	20.5047723138708
26	20.7179094459007	26.7951695740384	25.3839855629662	32.2496542947823	52.5526790263617	32.266059748603	14.454217016014	21.4382547971743	17.2022972911916	19.1803448354542	24.3212332760373	21.8528204829233
27	5.08322490036413	14.7213266592345	5.09295388545735	13.5478547734536	27.3031333525387	20.5100698123392	7.35690026028146	12.1521316264168	3.17833749795861	5.71902914516924	17.054227566573	10.4590429740518
28	18.2407000124674	18.2620426383170	28.8252303655068	18.6919414269291	23.9689669681828	23.8283469535756	7.77360732729121	9.2486643837396	17.2714665645850	15.7106233263852	14.1804718032637	20.3795461996621
29	23.5658805333742	37.7625079369561	27.2338862303459	22.8188161256257	48.4409533612534	35.9067712935544	15.1724138762851	26.5468486297719	21.6095053055047	11.8892174297484	28.2448391078025	20.3695675224185
30	14.6926313025870	34.29372659263	35.5987955851501	19.2100266105645	31.0484224366908	26.7134392173502	13.1925820596854	22.8440086220662	17.2950289544358	5.20037419785189	32.0259281115148	28.4184201671277
31	8.03342085057877	17.4944551462538	16.6112661028429	19.3615129611777	32.9527084692433	24.3419918024568	6.17651327819005	16.1104624525094	13.0257359642844	12.6585901799332	11.334537028302	18.6631264867347
32	17.8306803499217	30.8458125713751	25.8068079628061	22.5814843485115	14.095665995927	28.2036919048923	21.1398524920968	17.3242799082066	12.7347141913111	16.0090692353515	21.8157806476775	17.2006019166348
33	20.1682524998333	0	11.8190242951824	20.0348793409050	1.44124286071535	14.3042096218463	10.6736371015879	5.98555645787257	10.2617689486539	11.7207302835156	6.32416193506302	16.8160187683963
34	15.2916495049664	23.3124572924012	15.7513737149989	30.2030704239518	26.5924461985848	15.4270235145491	15.5255440006959	19.7647321359447	17.7216465871801	9.72199903817237	21.457349251744	9.55761709824349
35	13.7977790062920	18.1423508181794	16.8860620749028	22.2814726723321	35.1389658472934	13.8060285248835	12.0260140467255	16.2718596465515	20.8864451958176	10.5486172263646	10.6935978633436	11.6789837649787
36	21.2968663184375	27.823835830258	25.7063007769470	12.9131076936588	35.6968984934732	25.1239068486363	18.5370764446030	17.8793981709480	17.2286661213200	13.8380265523993	16.5429820254125	23.3341750680663
37	19.1900861708277	11.7433374577103	10.3463293526795	24.5169463634712	18.6734168725859	12.8357231251564	12.0679769964281	15.0810137531256	8.64130337532574	13.1509680903388	15.4603335303888	0
38	20.2078152921225	34.1402200949501	22.2238109694897	41.8773756659474	35.2628340649992	24.3446389269804	14.9407201334478	18.1233441368319	23.6175809267135	12.8729568547853	21.5362041161034	13.7920271913205
39	17.6843034725026	30.6610578485300	21.497669826548	22.8632812681179	43.016842480991	42.4579443977144	14.5909744859909	21.3980395082688	24.5334667597254	17.2532682604915	26.9205552883847	14.2069750034895
40	5.48466772703216	31.9958001562587	24.7830243468506	26.3266712755462	45.6920150005761	28.3247101598862	16.5241361390717	15.9043545842203	19.3559244543367	12.8940738319226	27.313279097407	24.7230017439599
41	15.9958739954783	13.4623393064496	19.0479519639815	17.8007915736801	30.5058740003887	14.9169306747767	8.40012289203407	0.484042371698933	16.7509234914723	11.2149280588684	11.1079947341958	18.5068705806904
42	15.1514863802187	33.6577255856818	31.3241524779772	32.9526531212998	31.7898343003352	27.2208202052021	18.7460204716292	20.7938087752672	23.3928961545735	17.5812466513278	24.0351892088173	23.623901622258
43	27.7604668664642	36.4789847818100	28.3937105825454	16.4924265869409	45.0992762791524	29.2355280942499	11.5385359201423	18.7882083368453	17.4014505817898	18.6255291716883	23.9735037702216	20.4484879454329
44	29.2494714948056	35.9223972028519	39.4103510017969	20.6497654006930	51.7174642126713	33.8514696105653	18.4721488738307	26.7055074817938	15.3540672225963	23.5360772315122	23.3578820445046	32.8267434434351
45	20.3915700087106	18.0347503166945	0	10.8809623495199	14.5903220676401	27.2941500136105	2.01159021552038	5.67928481170525	8.09376436742722	7.73331630731942	8.56886841624854	9.7706947429357
46	11.4241948936436	19.4848672810842	13.7375953346447	28.3051117680764	38.4770973069345	21.0240392205028	12.3722925967013	18.0014559073779	15.7017227332361	14.42448658682	20.0820100353624	15.0374895455977
47	24.4505977579166	28.2074178351937	21.4989870232431	7.35886527862086	16.4821100749948	33.0534281779258	17.9535002730746	24.0959087065631	9.11041770859952	11.7617971802104	28.7187960172984	22.6345249456122
48	29.7724923419282	16.0082062027739	22.0988009364893	27.1596080184705	41.2382588669719	30.7075556197166	19.7415261209029	26.905081907338	20.9628280717888	13.2566242434757	25.075810997203	16.4822944795772
49	20.8620126208391	40.8058451569275	25.3111467808225	24.3891615151355	58.2595609755793	45.3369117827697	23.7912155699144	18.7453290919555	13.1992857346538	21.8495375317726	25.9614113361066	11.8820698998644
50	22.1396345748156	28.173950287985	20.7800949877853	29.0496817042072	37.6544359662604	17.6605870134147	8.91688902763878	18.0229422787527	6.7198204900525	12.0874520768677	18.1972709082861	17.1639240649196
51	22.4760530778568	34.4690648957221	21.2476859329922	27.5374642899299	37.7921646015686	36.183705548083	8.31934177371506	26.1048765592435	10.3200809505714	12.3041640539805	31.8856106013295	21.871535376585
52	19.1283196549554	23.4095951497412	25.2137059842246	34.3064925112063	41.5658588041149	28.9133579345075	11.2700123187652	11.2353315426655	6.08242853909248	13.5442206744750	25.8660763973928	13.4694213060446
53	27.1289199195804	30.8491652039510	34.4679927123289	24.2551700299068	37.401248089426	37.9282946762774	10.8926545906957	22.4877038947926	24.6786530876089	17.0514432568554	22.0195537783952	15.3588702253157
54	14.2755510068979	34.5156738459474	18.3827916420428	15.7644766215518	29.8787375645391	16.6617150505658	16.0385130385033	20.4232086725487	16.6825510246156	15.2528732185993	14.3839965198853	20.2396808371278
55	18.0781956380025	8.24299371860987	6.81953451496197	14.2575228060530	16.1616483418359	23.9242675122885	9.87147402367746	15.9719027047937	12.0939155917842	16.5308442961273	29.5171394950095	13.5061046381210
56	22.5916921282879	48.0545061563204	35.6700542778134	33.5130372593186	50.0168059791424	28.0738137704909	9.212315236211	23.3282605639030	11.1819884359369	21.3894080939314	20.3800496527358	26.0582348330083
57	19.5348870081043	23.0185264945034	27.6863503782142	19.1751775308208	27.1041492892904	28.8707457496414	14.0407988226365	15.4812133037	15.6750019160556	11.6402573109478	18.5849636266945	19.7156675820329
58	18.9899481750926	28.1817186702098	30.6594390021019	23.7950076868645	35.7960157400777	21.149824670162	11.3177822221339	21.5180822999226	15.9053975568399	11.1376330113011	28.4782634855042	17.9374639553907
59	16.8954324775457	10.8693509387815	11.8456855469817	16.3209046267545	13.9421616698375	16.6368359209163	9.84301607834596	6.45250473822878	12.8868435576703	3.63535792335073	15.3330896142887	9.95359597098242
60	19.4421239659781	41.7985905415013	29.6448353265079	32.8616706587976	43.1746363682315	18.0554634429910	16.7223316566401	25.9722323228989	24.6625511686838	15.0198662942678	30.5162375456037	28.9222272465698
61	23.3753650020958	26.6586850283728	14.6561561589798	26.2590817050430	38.2390761092485	39.3701847386595	9.19062443849394	26.5880482066615	12.1372114213278	13.8004073846563	19.1136817886226	13.3100416378321
62	11.3245175100249	13.3615379840065	32.8724140577203	30.1825706387424	37.4947394351703	31.0750927645076	12.0823256423175	14.1816091546472	17.2074268114889	16.3699329082888	28.6781471482534	28.2596508182567
63	24.2655357926496	32.6189633675322	12.0458363251979	16.5980796040445	39.1851658486401	29.0251054419410	12.7344389711305	11.9493347731321	17.8780795097743	12.1983181720100	22.4331005054325	22.5240536093126
64	26.4278182577179	38.0488552680914	7.91561903012763	31.6248838334774	32.2973333096992	26.6336527779074	17.9005506517838	18.2969507851039	7.40193517462325	14.1864131085993	20.8999643316073	14.2335011628050
65	27.7501336788243	42.0709109029318	21.4815293589786	18.8052752045779	53.744416261253	35.4347908496933	17.1592770781061	25.1078565327087	15.0373649589544	18.4967470651286	28.4945067706428	23.4337712307719
66	21.6558147156434	22.684418298654	20.3994588771203	31.1495344450997	29.8047378883939	30.3738822913265	7.89898358501943	10.8790340032733	14.7277997242789	18.7721157344977	27.8285174254013	17.0279719281658
67	14.8022868610888	30.5767313874470	18.2197288167554	21.1080888818416	55.5983239477403	32.4313912942858	11.5010633790270	20.1510785257011	17.2875795510773	19.2708413775168	28.4551153396735	18.6331294443794
68	14.4247396854300	11.8778104423048	38.0900225531729	32.0902746934416	37.8195063042575	22.0021312134325	8.92514264799038	19.6493588360519	9.07226948615817	10.1097926498501	13.1926511917363	14.8333404195126
69	27.2379956963471	24.3798352326873	36.1219506824773	22.513518949738	50.3965782250608	51.2720748838798	12.6025127489702	27.0233296457721	19.8208612941092	20.2982675771881	20.2061851425889	27.6068455596615
70	13.4643036963343	19.5483115036262	9.6797824339303	25.4283292210553	22.4668353299435	13.8558305583373	5.11471309380345	15.2117941529626	9.69906835777933	9.52978547068634	22.6579222300733	14.0398323061551
71	18.723999092453	21.4299345745675	10.9454496724645	30.1318688615462	23.4913779199084	27.7877265113376	11.9429978467999	20.5991624631874	16.2581743353379	13.4258476628729	6.5920678539226	18.1733195779067
72	13.5547778738815	21.858902073665	24.3110431809814	17.0338716949451	34.7763909343268	23.7965444300492	9.31058932144164	11.6172883514510	17.2217418637921	11.2339036338513	24.5714307332664	14.4102732480549
73	21.5421285910179	45.3293428251353	28.7299700179598	39.3365535811565	43.7942984752536	35.725407138755	22.8220084635997	20.3201716756802	14.7826779070825	17.220393802398	21.5466727952837	14.4525888041411
74	18.3803355410890	25.2302817486950	11.5677097509248	28.7684399793181	33.1001029040675	27.3667224238905	8.73966264268712	23.1990397798892	22.4317665098178	17.1577029890888	22.2480438417459	14.7962650446259
75	25.8964517132466	37.7474010876781	13.1526743743769	25.2581296850665	37.0924622410842	29.5442311949219	11.8566419346414	19.0164452876266	11.3141693809028	12.9606575000069	27.3612985379630	16.7837089480959
76	25.0342636774800	29.1455890929274	9.87588378527466	29.0454546252701	37.2264667393985	12.3000922310329	10.9941704276691	7.06013018973554	16.5323358910165	19.2286185397309	16.1102346950535	25.6033508499250
77	24.8655029173399	20.4129170084863	4.41044076540168	19.2568859192824	19.5526362845560	13.1321355200662	11.0234118381462	13.5138641503083	14.8568375578223	20.3135242923871	23.8061651575191	16.6274602214070
78	24.8092483044601	42.2543228116671	28.7454338993599	36.475063609312	47.5034997895218	26.560869892557	9.7434313849966	16.5221269346630	11.1654955214365	12.9616781170643	20.3541575101772	24.1578917843215
79	17.2716904643754	27.8346435767749	32.7650011122996	28.3775903045360	49.6909983515476	42.1343083930685	16.8270396952686	21.6701342974725	17.1991909951798	22.3014554489002	17.3793456360936	16.9159262560972
80	24.9789936705093	24.0275509760648	26.3169257883579	22.4189833071114	39.6430460388918	33.6867355959328	16.3490013136132	14.8459754312539	15.8351111225420	21.7644751762632	23.4856390231320	21.0057640183079
81	25.5746434666610	35.6300393218898	33.6211583837908	35.1881135408444	56.7851137230242	34.0471866734863	21.6750505056725	23.9014965423096	22.2650524762973	22.4667187670213	24.7501201945423	18.9958243104305
82	14.9572568462044	16.0051771322445	13.9067713329056	17.0569989886043	24.6883992091688	24.2733448057111	9.730013614065	20.2425730003396	15.0640846542542	16.0378001492411	24.3969101775738	11.8031787747057
83	23.1714342585005	33.5832576333676	13.0907407393345	26.9855792335412	30.5731086473693	41.1450891225822	14.9965446771918	20.7083799056023	12.5325700587388	17.0242688956005	17.3188874332513	14.8499393855350
84	21.2547488426045	34.0671280919643	23.7960579350321	28.5165612338334	36.7539372179338	30.5803245451079	10.1826957441404	30.8164687325216	20.9202576724831	17.2945649001732	30.0201314159626	27.6032177773571
85	27.2586334199776	34.0233354846372	17.1475855581153	35.2176820426678	36.3845576316198	16.7782717483539	10.5164011979519	23.1249063778579	10.1441578971584	15.2131508146003	11.9530009043554	17.1348218619263
86	7.08909415894245	6.25086749833452	8.23507917226961	18.5561474721632	5.50351350178821	25.4069551597118	4.39238600552551	9.29147571065766	8.51207643199915	3.60068665578653	8.20067221103643	14.7671251598352
87	23.4075781952289	29.7383432237871	26.3359559352888	24.4374903964996	48.5305773408944	20.9732640990163	15.7502331961134	21.345758434765	20.1326867402037	14.8203578336695	24.8525345859550	13.8867982941271
88	14.9752203786167	14.3700432365418	19.6542240258745	23.1770967550591	29.6473850996779	24.9152523884968	7.78939080227151	15.5897991089661	8.76399838551727	5.09613353913858	23.2634104728847	3.81420327965648
89	17.4373855848964	26.1708295302223	15.9873801905263	22.9428945450925	30.0830294155542	28.7094921768965	14.8388722708569	18.5010904072296	11.8279139054346	12.7311811287503	16.0806328417633	15.1931954191041
90	17.6289002136630	21.0988792708663	23.7044349955320	15.9972637811575	29.6689975593826	28.7101313265335	7.63377821282875	15.4321918487208	13.7962028909068	19.0039203539718	11.9250969702784	12.2840002355295
91	32.5898268686086	43.2167229009022	29.8757947511171	35.2769785964419	54.6294184439524	31.4074961232108	22.6493624616065	29.8465124922801	26.6101039851926	26.8555626207825	22.1436420411846	22.7896169154412
92	28.5726611143404	37.0290368065923	32.677633608732	16.6106508151516	47.3644619511696	42.5588109145174	16.1568260721909	26.8997046040143	23.8363575810391	24.8534162640493	32.5138866028048	34.9087450164927
93	14.3584012925371	16.4991397457857	9.24741391056985	18.6156433684384	32.8797474016028	23.4418573236768	15.3685419083702	17.1151293974914	5.56107091879992	20.2091567181382	16.1079390789378	21.4380712773196
94	19.7152110729172	31.9782516280675	24.2878507469515	26.8627477583996	28.7758669073680	38.6213312107198	17.5367736784998	21.5769696203173	13.0897680597749	23.1691930184087	34.3156266990616	17.1556181958430
95	16.2644123023693	5.01836964863523	0.4236207184011	22.5575106632095	29.3011186915826	21.2647039502929	12.8023863736986	6.19725562748254	9.02024664869336	6.20163958665887	8.53197831213494	4.0565107314271
96	14.6169953991711	22.5996868437961	12.3099601178177	14.2780178848060	13.9178151572318	11.1622583694952	11.6828381195705	13.1152686833272	4.59816646618751	10.7953981755286	14.7003019956189	15.8127734957035
97	38.631909166516	38.1179997259316	17.1901290906560	40.6765199250882	36.2387512775806	19.5865667110077	20.7668475093363	18.8892366859881	9.49579436646627	21.8625622756559	21.6384452657753	2.50301861035571
98	16.4185023053524	7.56407571493351	13.5450580863940	16.1566149847135	18.1050268612738	21.0443305382737	3.60701303473306	19.8650533295838	9.2050712778995	15.4223311477509	11.5515051935051	10.8998694080134
99	2.31068902607663	5.78239501205172	7.2522934329088	20.4488354204546	8.18643459441964	17.3126235225372	7.56565605427204	10.8744965220548	7.98275980141984	13.2114283093615	4.58540476176226	9.71638306223847
100	14.7550826559108	19.5455282643622	15.4115788049138	33.1221197451751	34.6381637000708	28.9816255661389	13.1192617473572	21.759985459905	8.72256948498504	15.0228028328065	19.0319681286824	8.27150534985972
101	23.8509658907694	22.0879235392368	26.0408202184747	31.5221619640085	46.5823653420609	31.9088071705564	17.4540597910555	28.2046954331321	17.6190086070197	17.1120626846069	33.1839970735013	20.8262097075009
102	10.84743941936	14.0430195682426	24.175487731961	30.4348444838102	12.5051339903698	27.1075189293493	10.0157520212896	18.8502172689257	5.43185779899227	13.1901782308270	14.2687134682139	17.3263734647104
103	31.9696942754879	34.6976821360506	16.2449944358791	36.0726889332599	40.402450824845	22.4897664836435	23.9774698950244	22.7963702007250	21.6155447302076	17.2414703901279	24.1834539221391	10.4139205506690
104	18.5321580162721	26.2391467095506	13.7236839404015	26.522857653792	5.63923289125653	13.1026726031473	13.4496576385037	14.0054042385151	12.249791304279	16.2830907667212	19.8879019427525	4.93969934138642
105	27.9325438827586	47.0973774763007	32.4011482313916	45.7536278383040	42.1617583585558	42.8318688832898	20.0932572984657	27.5099710348494	16.9118169578877	20.1250644337228	31.0272628732304	22.1540750182474
106	31.8758847970433	38.1468361392029	30.6435197416668	31.2908335303037	38.0918053516961	36.5179517693404	14.1904035137006	19.9310491005481	24.187612510687	19.5635915624837	21.555559590057	22.5411788685681
107	17.5307969383306	24.6171416428551	23.1809063094707	26.9877302612952	30.4080962583732	17.3344935345817	6.91854587256119	13.3859436348079	10.7674390849848	18.5768780783178	24.6239748649288	31.4316050013912
108	6.75649859148867	24.8954153388372	17.0691053244777	29.4126249434544	31.1395375882963	32.0166554582079	15.2773408209633	7.02166732960691	12.3165591796219	13.0352490092951	26.6875627751164	27.0627063584735
109	31.1028180378751	37.2751708772116	21.867758549093	34.8531254763104	45.3220101241632	32.46524902026	16.0614895409890	24.5100037766864	13.5154076132623	17.5769383133818	25.7889389057942	13.8423677905171
110	24.9132008558816	31.3565475285471	32.0419698300469	21.504359082903	36.0868748735506	33.7219903775431	13.2643020675884	18.8445295429932	18.0988556001369	18.4237484991444	23.6625149957809	14.9349521221016
111	20.1648325497375	31.3102724255914	22.7979305237359	22.1246719173527	31.4605984041893	36.915536950695	10.6841749618894	22.6754115054874	20.429067428942	18.7194393232626	16.6487565414074	18.9291725446699
112	26.4755988842506	23.8536524867057	30.7338373704419	11.4094209270953	34.1845343971004	25.3552364991235	8.40855913444196	20.2597617406628	15.6834426035569	12.7287729811518	29.077722216579	15.5667306654267
113	24.9602877027672	34.5487255342634	26.6661898807175	28.2735133258979	47.3116357950617	33.0290656866684	19.6138225159600	20.8718048979738	13.5946609977534	18.0164659902243	19.1036969570704	16.2467130597291
114	12.8889758681640	3.29052249499066	10.6419550690378	14.7665529060635	15.5834900952654	22.1524895249911	14.7193132817196	14.8377326184987	5.86458932810416	7.79195444453888	18.9023712898950	1.61474141655532
115	18.8817570772572	38.0827046801448	35.0497815024098	30.2065076226742	52.1784456304743	38.7379643077393	11.5024329282466	19.1792984440425	22.8395724893798	21.7215011452088	21.6025157905321	23.1322334524634
116	16.0586066206761	33.9623555749713	10.9652355808605	22.1057010060649	30.9639883280828	24.6555561026869	11.0576728763836	23.3651392702632	17.1015964227211	22.670563239302	30.4631413064234	20.5467593038285
117	26.1350872711152	35.3743246626171	34.03414272022	21.2930579161777	40.5076711360048	20.6780642606075	16.5856471370874	16.4485408607946	18.7117627611126	18.3895058565052	22.8268053371735	12.4701693734816
118	27.8305394411131	48.7340960621625	40.5003156896969	36.5035608166205	52.7638828746476	38.8456370962679	25.1212679068363	30.6833718292201	30.1389301344948	21.566878944096	25.3180475730333	27.8113332531196
119	30.9249160687744	40.6647744704924	32.2016843529304	39.7798978684790	55.7671541561727	48.4503700604994	14.5868396110223	31.8301236205068	28.9337749163211	23.1827495301531	33.6584240179066	38.4967993854083
120	21.0845589908817	42.0695525703636	28.6215753267636	16.4886998178954	48.0064967500867	42.4625223328412	15.9562551597305	25.9868401253132	12.6325742406342	20.0944907454931	24.0878942080264	21.1584153922042
121	10.3433636357094	41.5368710523776	32.4955574475553	33.2537823650636	39.3098620657734	29.9009409979671	16.8429272515285	24.7871769998746	19.3673490149420	17.6617007201566	20.2588574560646	26.1829009052600
122	14.0814238480845	20.6549748624541	27.4981152950616	18.9161729189112	31.7743176556131	32.2020799770878	13.1350116893120	21.7488312753378	23.8110581556569	9.05530915423177	19.5736035231780	26.1121248700782
123	22.7577643822577	30.5096898427502	25.3790364110656	23.3067537950126	38.5259819465816	37.508622454202	10.3246275841142	23.6450382364192	15.0113219962498	11.4899444030726	21.1489097646229	27.3311928330059
124	29.4061394901804	30.9255550763441	28.9859366699665	27.8765001090259	37.0728459734152	25.6757776428166	22.8471408133309	31.2052144843924	19.6181149685228	18.9373365544996	28.7439226634699	28.4291396011358
125	11.9642831572584	18.5152877046697	26.397350043144	11.9129748715889	33.2308340866957	26.3436216193317	12.912012541329	20.7337024715588	16.9409651814136	7.51682986564431	9.8522400017217	14.3717428359996
126	11.7081027983376	16.5315172748108	5.60563594766658	25.2045266919275	28.5014649513994	0	6.36699363093053	6.73606815685008	10.2732151120224	15.7551481265318	12.4704931914961	0
127	25.3510982938146	39.4153344558592	15.8267328939387	28.9032316703508	47.4778067386799	29.6310244059061	19.7969983770581	18.9864629254102	29.7095184077943	21.1764731684864	32.0852539551439	11.2251317926363
128	12.3204938131502	20.080857045204	22.3504511935075	28.7336190768025	31.6948983758509	24.0342935653848	16.3564970641792	12.6168641927396	21.7309849112319	16.7859972140893	26.5235466219861	11.2943126269620
129	27.3439872138604	35.1317429641961	26.6196716404471	43.4476626201798	46.7666267883544	24.6734115453617	14.8165163148519	19.4614415214565	9.58562263506687	23.7413464391554	19.3013443576277	23.3923232751972
130	19.4646352736787	17.2848935123718	25.3662654121556	27.9744385849185	33.1373246793179	24.9988025117304	16.6206151635167	15.8841364253366	8.09830893306583	11.6935549752518	22.9628196577236	28.6758024944481
131	26.4136349497956	41.3606393677208	28.7749875252654	41.1215617387726	44.2067435501248	40.3012020791188	23.0986478609116	31.7986930686782	21.7827365004927	21.5064020060593	37.1828655053696	27.3358217976435
132	12.1857719419525	18.8322849402659	20.303771600369	12.7133893678050	24.8403970918697	20.2932085295795	16.7792250361744	5.92505870136687	10.8236991808959	8.4510906828095	15.5403288433493	10.4786956805572
133	19.6200006261872	19.7985456960443	29.2736850470281	15.248847999275	48.38985651783	28.3832089994695	12.2318419890607	25.0592980276149	17.1361505362800	14.4312371756456	17.6381787665647	16.2713468561955
134	13.8043602267642	33.6621433246684	9.59546971427296	19.0320255001302	34.5204838576569	18.4525669697146	14.1328338979749	23.5249946138019	6.27198520887351	7.311511041584	15.6574499384474	17.0945754867559
135	14.6016531732673	17.6756648161438	12.4081623371025	15.3683815010741	13.4385339426490	33.4785481900718	7.92631975919156	14.323177142805	21.1695499150395	11.6249769034781	11.4556760813331	11.9928459092685
136	18.8886242365609	36.2843009185819	24.7832278161659	42.4649100564829	46.3991769751612	39.3950568326795	15.1217907456984	21.9860929656648	22.5967765911838	16.0338011006048	35.0128198063167	22.438387954264
137	18.8073041987639	33.4380089447085	25.142444420185	21.6867594334886	49.0162018094545	40.6358500126324	12.4744071005541	23.4392222039693	19.2634509945182	12.3083123130343	31.7275658129261	27.672175645025
138	19.2636295908571	22.2681403379859	11.1283417389061	31.6601292146411	35.874046166806	28.4778534339437	14.7358862323241	14.4803446756793	17.7894864081097	16.4755859853079	20.0418339549278	19.0531612974507
139	29.0564114268325	29.37493441725	34.4305391214301	20.6620918866141	36.9073707192482	40.3468083566371	18.7027102560237	18.7487685813744	26.4562690556222	22.4946061079839	29.385004579695	21.4290922315400
140	20.1763860386583	21.4966347277445	38.9672428137942	27.6403273382266	32.1218445749136	31.3289172492440	10.7367234157645	21.8348681522874	11.6795982829622	17.0547652850397	25.4922592036158	28.6847320666987
141	16.8438830488403	36.4677621909291	18.5044621603562	22.9467135580811	20.6713945303244	27.7054653657519	10.8880574428538	24.2932241550473	14.2118862907909	16.7611143850794	20.5174434243302	22.3350692764115
142	17.0262517859642	18.8527828912396	17.7763465648231	16.5445044074927	21.7790051204383	9.20943329795178	11.0752622779882	21.2826546871519	17.1177442866522	19.9381763023233	8.18198434983204	16.4942522136386
143	11.4664689505883	10.5954251803064	13.4579123512782	6.93305760144064	6.54879612026879	10.9248371568408	6.56416326115373	20.9231557398416	11.0599075982601	10.9385835252679	10.0388260382647	8.37087800360568
144	20.1115212249061	35.6445877907899	28.618678372378	27.8194445817921	34.8360722796525	51.5180914738532	20.1932002474095	27.6561369591310	16.3129761838878	18.2577320911304	16.2129786427746	19.541417405263
145	17.2835374120746	33.4291153668971	30.1219849728195	20.0766149269964	17.6744389034038	18.3782869792269	13.7649449237053	19.2408859571731	15.4165695781346	4.92776712562319	22.1276883177200	8.0639962112483
146	19.3210077911948	22.7304843284143	34.8831452650619	32.1305530366901	24.4387999024425	35.5156508010977	9.13687610758444	17.5292835292703	22.1345976327306	12.1695154288301	19.0280243671328	20.5647676270432
147	13.563325525383	14.6539960258988	6.44510375082582	27.3801712444383	31.3521609163895	25.4160015356075	14.8457422733810	17.6141277734648	9.10655279892805	2.37699587436907	17.9754016297355	8.03316919360026
148	29.2010990028070	23.4778298659444	15.8600486444311	21.4492043031398	26.6715998292002	18.0799843452687	10.9149477309013	22.1436738394247	6.15496663934388	9.61037792342071	23.9297126179931	16.4347781844790
149	17.5492430552285	34.1515266153219	52.460177632749	27.1779500204349	47.9380023739728	30.3727315350624	9.82329511741124	21.5432849871905	23.1428501633105	23.1465271897559	27.2158421373834	27.9109480764017
150	30.6426376536826	39.8505841738765	40.9823786354645	33.4930577987075	35.7177444557249	18.2437766722393	15.2047480302525	20.4929831459185	23.1963048005771	15.8151043420988	21.3615463788082	26.485133102288
151	21.9119299514458	16.1933190215889	11.8771061571613	19.9533051524374	30.0594111399245	23.6599186230621	9.89589784504282	4.39195662527787	15.7581362621695	12.0918629946160	13.1178305021083	14.6945583540354
152	21.1676103450941	43.2236990766325	34.9404079199572	25.8839000372414	46.1959468420895	40.1145691491874	18.7292390002098	28.8696682536451	19.4398692029506	21.5434813648126	33.2177671645728	29.6899367077276
153	13.0688923357299	20.0084311572300	22.1703931741539	31.1228460957482	38.3995019295616	25.9577060393638	17.3880899061029	23.4365400781686	12.4936871856752	20.1419623891092	11.0338150446076	14.4234990718669
154	18.5256085864255	23.1229016346902	18.967007396549	26.0760451933783	25.0820394836292	19.9326953197538	12.4394210411142	16.6681529652859	10.1799252260067	14.2850117363974	12.4800831017755	5.5099801919246
155	22.2374398193515	24.8015832960581	16.3815670075224	29.3836042469616	39.3331115735734	45.4282903292158	13.3848478850421	15.1771885170537	18.5935494921783	17.8286587053829	9.52470796940726	21.0705075323152
156	24.3467079427283	19.4430759721279	18.5129556461682	30.883306152431	45.7132882452112	17.1426324065522	8.00914004463403	26.1727924697558	14.1777759994067	23.7375741077319	23.4163361905007	17.3086723209609
157	28.3728635762903	36.2295241535662	30.1808313179285	25.3173370685377	41.4448928683615	41.4912860109722	21.1073041671725	26.9634758407687	22.8092577408266	15.5150046409994	36.1423268876372	28.3436716379218
158	10.8030509681491	25.7836924555511	6.27665005955655	23.2750082035373	19.7313985452648	11.9893425302163	13.7707082703380	9.19683927049054	9.78329336877662	18.4765815038725	15.9188457290965	2.15400244392135
159	12.9551507033508	21.9106808534215	20.4149531572612	32.4792053030529	25.8817981209528	17.9115936652503	14.0210780935614	18.2894649834968	18.7000720419432	17.7013656186321	31.7672353847545	21.4863433598177
160	25.2513804937712	16.6316254277763	16.0325550088801	28.2281540470025	28.5840178919470	15.1621804202697	11.8561977391508	11.7505614682248	14.7064692279236	11.1825515574932	19.5421434148464	8.38406580722952
161	23.4489884219115	36.7076322343279	8.68905623150522	25.4310151404189	34.9399953688479	32.4037390733995	8.24419009124085	18.5892482458673	14.5482235037360	15.2285216018763	34.0810959623491	16.5519757459236
162	27.0539989890776	35.7218637379205	40.2066753322338	31.3972345373077	43.7744060126393	39.2428635090155	16.4104328752854	23.4836205973210	14.6678647739433	26.5454823282185	25.2677105933039	26.2475597014898
163	23.8619951142902	23.2433169751871	32.7787457114025	33.7671224084049	32.4882489448411	44.3665702992519	13.9831702952825	18.9529067436394	18.7340200808598	19.9244352482855	21.7193615709886	24.3800386558833
164	30.7023590062086	43.3843423006333	21.8632217026176	37.1112291244731	43.8007683194405	26.8471096116488	13.3257584307528	26.4132652289988	12.7916901138511	20.6912895124835	39.242708877318	20.7413866063636
165	30.3540750215232	47.5202327714769	42.0946189200728	37.9324771366768	54.941965701529	46.1368209696452	23.1967322091935	34.0057780083034	29.3047055096092	18.4213448227831	36.8871656789038	31.6898326336779
166	18.0166842888289	10.2141230523502	8.1412940255757	25.9049248410078	38.7060380245212	24.2841743403048	13.0613459133219	16.4264874711214	10.9221942184964	11.2955952516991	21.4579033740809	14.6684440113530
167	14.7884967408016	8.49782523527845	9.18973932672483	7.67651087086623	29.5711753612655	14.1665334079891	5.94547991125509	15.8490730762012	5.28464105063458	10.4831164564723	18.6357378209691	3.35070905226622
168	29.8223166165431	24.4537481176283	17.2400137975989	20.3169627759253	32.6776466541257	29.5720611979885	13.5718946068375	22.5416652315508	21.9486108276674	14.4603452735462	28.4722913696246	12.0522247517065
169	23.2406214865597	37.0818056887968	24.8571416040323	25.0814827256748	48.8978588576114	34.7925864039874	15.9679309921183	21.7641257555706	17.2386984819683	15.7572625259827	29.5248385086237	24.5179101315638
170	17.5354291795041	24.5518933031586	14.4844804171252	23.6800199459533	23.0666564439117	17.1105459334099	14.8289236125784	11.8755126405638	13.7261019866856	12.7209791571589	20.7790498106049	9.37643571170998
171	18.5938077549267	25.4752256774499	27.4442728254194	30.1919793512775	45.1101551484592	27.0967606659632	19.4038057555645	22.4928379622979	16.3754810233019	19.2189358887946	22.7640911060302	12.7776928695533
172	10.6106240542801	8.41118859762357	16.8056572603436	19.4371428201509	22.5355813652571	25.2709675208009	11.9723746741527	15.6707979567915	8.15847335718972	18.2424918484529	22.3760621303836	10.8453688360016
173	29.3522255033385	32.5196529891986	26.6761402179582	40.7723166842735	41.4390926038637	40.9232632087982	23.8424119523498	13.6709546004506	15.6558301988160	20.0335635518456	34.0725273913122	21.1801556030120
174	25.1831572320837	33.5627636936958	15.6217819663222	27.4186556339666	10.4259383826307	38.9294493900517	11.7408194843288	23.0925851689830	15.5161245615985	11.3296467721956	22.4300446353165	25.6978293367161
175	22.244669278871	33.6043465848161	34.8506001779817	15.2386244798892	39.8466892391275	40.3169989887984	14.4267456995107	26.809034042146	17.0900591469224	11.4460779959029	19.4485504257163	28.5854153253683
176	21.9898169150462	31.7323450579772	23.266100677769	40.3212466652894	38.4217332160763	23.6072869398632	17.0950885526386	20.1373110561364	25.1276807538808	18.5623765564269	25.8481580052439	28.1508081036827
177	21.9903583993596	11.7487105256647	18.2081352639612	24.0197056230648	17.957248727007	40.3338769247363	9.8346914952948	25.022225619609	7.38576490486786	11.5376658300562	19.1076698744437	7.6317304286219
178	29.0869067745716	36.056765717172	18.8384775517007	30.4369205248622	40.0534501285875	14.4779565850479	18.1280548527298	23.0459237558737	13.4094022022861	17.4860327850824	17.5494144759275	6.14076097361549
179	20.8658808123563	51.7346309105426	30.7258099403780	43.7310948364878	37.8495295469637	30.2662045474163	20.9703490920621	26.1442994741936	15.4611849151836	15.2471796580649	31.1067416705823	21.3974680541282
180	29.9965963964381	28.3238347443307	25.2913617000641	31.3687533374094	47.8024749222418	30.691782069892	12.4329099275344	27.7562834825135	21.3825940402165	13.5456597308818	27.8459222850467	19.2746549975300
181	19.5703956541114	27.1708888457814	11.9650474456088	21.6236910093557	38.3486098286474	21.0098545257877	11.7835165281702	22.8490429967024	16.5528367720872	12.0795408890291	30.7962601660713	1.89937349623187
182	31.1629432057899	41.9390777411696	21.2648130083984	39.5656142792546	49.5618852143563	29.9042064034448	19.6647882448645	21.3482436049497	15.3693581014796	16.6609511933763	27.7312282231131	15.7759930500294
183	18.7248592793412	18.3885600969252	24.5678183361696	11.9122532964879	26.2434356106695	19.4729224524967	12.0766473851074	18.8320083899720	11.7572647182987	6.56023046918501	16.6975935994158	17.5071268213214
184	8.77503835240996	20.4210042084197	9.35689587416997	11.2330741801823	30.7279686450937	37.5948263614459	15.8552259633231	22.9937604823711	11.3626637398150	14.9114631996885	20.6904333001239	9.93846174480024
185	15.4975270222731	30.2069646857485	18.0919773084228	33.1524432873941	24.1282516314016	39.4245605535346	12.3357814742056	20.4556716900688	21.9349820522092	16.6183037172727	19.1799999211205	6.18477639194852
186	11.4390260679282	29.9097062110493	30.106850617618	25.1636308896517	39.3820441495424	19.233520492939	14.7607332762154	18.0593417687761	17.8541152939939	13.1420455035211	19.5855802420244	19.5331574478692
187	12.8701284836526	16.6347405924456	19.2788328038171	19.5144314414267	12.8215887128929	9.92527672111209	7.3057181869027	14.0175883987527	4.26374440898789	15.4265985151435	7.19290910915666	7.48909302967682
188	31.6710711609638	32.2257423905480	26.9574807010241	28.9548197834783	37.1471160667535	13.9545594671341	19.1913732524035	28.5309444677171	14.2087826318798	26.8607377863960	22.7979084396521	19.9004871425728
189	15.2030900345907	18.7019729589803	10.4282463453803	15.8468747128717	25.6640797607027	17.5090724755095	10.5613517843527	19.5147889550339	8.49256429246537	12.4429981374627	18.3018813185479	14.8765510832906
190	27.6475854375682	39.2835367838069	33.1073386867838	38.2009023616684	48.4272364935829	36.1842705716258	15.8162185406809	28.6457872784849	20.0365181695448	23.8277838503533	23.5508885801294	14.0838348759064
191	15.4940773692982	11.0960889801917	24.6782476355079	25.6606632720466	26.3903858861582	26.1264500348290	14.6706932667454	16.2542784061300	19.2921779023919	13.7606453959533	15.8738874181086	14.2910976155121
192	22.5393994531158	40.5007752762067	15.3060271935810	39.0465205613601	37.0610584446243	35.9841414444827	10.8045162097236	27.5469334422323	16.0873235962466	22.1096138079248	17.9010105291917	17.1402684207051
193	16.8610851137036	25.8323263307606	12.9051509322190	30.5729446344635	33.5648216352110	17.3000318148402	10.1382913726321	19.6833588756948	12.1513340897975	10.3352445929779	11.0280109182562	13.5406421247781
194	13.5122614752381	18.0945267217693	10.3105278726720	5.16447123982712	23.5962567418318	25.4964116085118	6.62739439572954	9.3158816730051	7.49257861280914	15.4126127229786	24.0073737328327	19.9986460810625
195	23.797270945608	26.8293466828801	23.3389482609175	24.0599236411667	31.7993703760978	19.9670137872495	8.45782217572212	15.3966945660565	12.2907916317632	11.6008904448862	21.91411882774	21.4403818602468
196	10.0936294904361	29.7402195186408	29.2346938855299	17.7729907634579	33.5537784065715	25.5451732929678	11.8583816489046	31.4142797471362	17.5976134756065	19.6693356484064	19.6622970015565	21.4237189389734
197	22.3151085449393	26.6671513228247	16.4865473087933	25.0372981389728	24.4075869508544	25.6501388258942	14.1682623254553	19.2139524438616	11.8069604078292	8.65799648185325	18.9059874017063	20.7692753560218
198	26.6252524154356	36.7379111577261	30.2386994800521	34.8362375425562	47.4652716762817	41.6476195898624	16.2913527915947	25.4686699236217	16.9732659114565	17.5740395918053	36.3282051270332	32.6275987925044
199	29.6797076288575	55.1897707199959	46.9706799282116	52.6117726645773	53.6424713490411	56.2416031882074	17.9229135582638	33.4038077354558	24.2047925127492	32.3046270891430	45.5670830021551	33.652953522439
200	18.4565031719760	33.1141034418902	29.2612039375128	14.1730601052098	38.619113236411	27.6799045838283	10.0133155245917	16.6820001143326	9.2309704392775	11.9119652022175	17.6528549939564	18.4053445759889
