# Supplementary material for: Simulated data from a genotype-to-phenotype crop growth model for pepper
Source: Data Brief. 2021 May 11;36:107119. doi: 10.1016/j.dib.2021.107119 (PMC8165395; doi:10.1016/j.dib.2021.107119)
Supplement: Supplementary file 1 [file mmc1.zip › Full 100 GxE datasets/100 -- h2 = 0.5/60820389 200 0.64 0.48 0.64 0.95 0.8 11 GxEyield.csv]

	NL1-15	NL1-20	NL1-25	NL5-15	NL5-20	NL5-25	SP1-15	SP1-20	SP1-25	SP5-15	SP5-20	SP5-25
1	24.0333912275679	35.1459360361034	29.7748304047943	26.3596272068481	52.5315049305081	43.1065169012573	13.0458319514560	20.6450522241534	19.9375913315353	9.04040445918482	22.6057618484081	17.5615739818496
2	10.1750762460843	27.2975412175549	12.3350803266426	31.0789721185863	43.2461031015317	11.8991020907799	9.93474248068442	14.2016509984838	4.59825689571848	16.5612988507588	25.9107884561271	19.7784858993791
3	17.6686355475288	27.6677623438338	11.7168386224775	17.0219479426764	33.3386671042859	35.9590122275779	18.8411800166202	14.7051078738656	16.5452612190623	12.5276951666847	17.4980715573337	15.6097112040052
4	14.4314625886279	21.6483814570987	16.8689716861686	14.4970041570015	28.8927928841807	19.7638183070916	11.5031614247305	16.3157136174700	13.8745361376913	16.1393738111947	23.7383185372450	11.9207044683751
5	23.1108134065385	24.259777487667	16.9429622873264	29.7573777062550	34.0699295427133	30.1657306626191	6.60006729063223	8.81209780549742	15.3420499906378	9.03940903031263	17.4620504297153	18.062320500784
6	17.9517636487914	22.0846764278688	14.8951127447045	33.8895310842739	38.8557353111647	34.3643639436237	14.9695448177994	15.8231576854224	18.1749106476480	15.6431585464580	25.6606603538472	15.3331683308999
7	7.44119094846841	6.38996630416762	5.5507675050968	15.0000083191579	9.07039958820720	9.05817089409405	1.93572547440204	2.57819904366628	12.1181038684673	5.58066014112235	14.2002493427663	14.6158491521892
8	18.0850538826346	33.7581134881771	28.674393873454	27.3372009067763	17.6487654632810	15.4150266792818	10.4928377200865	19.911940742181	13.1596531167271	10.0856082993843	21.7576171583827	13.7187201413883
9	14.7641957221406	28.5861131395606	29.1905448692147	33.3811963893784	42.4435174940259	30.1193864879271	12.8783131632013	14.1564764014133	9.62150550285994	20.5627215267121	22.2160786942463	14.9523698737648
10	22.3906104807309	26.9903549761247	25.3150368288648	17.8836029051154	27.2678358629316	22.1903265968955	15.0813627263738	17.9191006198761	21.6135188308138	15.9019929570809	23.1636797954856	17.9571265867725
11	10.9117402952428	19.6507512694813	28.8013700507425	27.26375746981	37.1168190986436	32.2918406701190	16.6802675863981	18.5426537128815	14.6862863299427	16.0743196438403	20.9164125197831	11.8164744495255
12	17.2833313399428	35.5734582782083	17.0071809165606	25.6428328141355	34.3940158704658	18.5341155659717	10.8286596526493	24.2973104057149	18.2827154020299	18.0459910191651	26.6074750726717	22.4097722463919
13	19.0539104168192	15.8162362443714	24.3761370441949	19.5024095586229	32.9268961765037	18.1170139211813	15.1747218931989	15.4568651620984	10.6280140272472	13.0555591268116	20.0975503852906	23.645812907318
14	23.7421908559045	31.5649877142015	23.7244993292504	27.3010358654149	30.0532135121756	33.0494172271384	11.7607553411683	19.846352427266	14.2447154466627	12.9059028133730	23.4795592938850	27.6369505865567
15	30.863780310251	49.4915584810187	39.8277704535081	49.979675245386	57.5681520437583	44.334553997183	18.2331985374742	30.8000681308115	29.339649820613	27.7336870477238	30.5411114716150	35.6079595003063
16	31.406548434215	29.2462279168885	8.337347057513	38.6288150411	41.6056668458514	17.904045463545	19.8301754323088	25.8789624603453	17.0354075214921	21.8590665685209	21.2718305383468	10.2881797691483
17	13.6194209051334	11.6256107552360	1.03795353302472	9.08422895025145	3.70103733263931	17.6210595061446	3.58900483010045	12.4899760554078	14.5849335218796	11.3060172315665	21.1670675869518	10.3805792878921
18	27.5233583453112	34.3172792717599	18.0157386772810	20.8451414375822	34.3293251850358	3.0667802243614	12.0187294026924	14.1394650954378	14.0301236233049	20.5213378322426	18.5604833048666	21.1716898467151
19	34.678402886825	36.231320991946	38.2529249271474	23.5292972448073	59.1485338143972	37.7850037071525	13.9292173095659	21.9784174658119	16.5287125561695	22.4178141169258	27.9824056781323	27.3476219646912
20	18.9527765187017	41.4976454278158	20.5792394587838	32.0471736618291	29.9451000598278	34.4808206398389	8.42575790232518	20.13815466381	18.8685150625940	20.9950298884548	27.0834660696265	23.1151520302686
21	15.4204800790532	21.1277665161236	21.588020032298	23.7226928015223	36.6014680457898	29.3803527336988	9.9293301045679	16.9089046330566	17.3371216337235	16.2366989281102	21.6047301528806	12.1265874541832
22	28.0127024847141	40.2823557128145	25.1793658525532	31.4469549281146	48.4847484130503	27.7108191862879	17.1949522405249	22.5982815811017	8.2955906207427	13.0471991409724	30.4759412607180	21.2035534114336
23	22.7146705514736	25.2141458782135	25.4630156742748	25.4190440598195	27.680184574558	24.8182567854001	17.6787185137382	18.6281461275418	12.8057644822623	14.4879014773169	27.3152839234192	15.4488024694706
24	35.0148616886777	37.6964639756669	30.9707607966344	31.1148762022936	39.8395213645597	36.1850266650960	20.6513376753021	21.8863864224903	24.6165128754490	20.9224308853817	29.3625873482558	20.3664035495364
25	22.6090340368168	46.4276207365709	48.4974729295289	36.568198224745	54.2628243942434	61.8758203943689	16.7422065581138	32.1188083888153	29.9643937394047	20.9088883015353	34.5944654727222	37.3377257497364
26	12.7031050671909	30.2510536287170	27.7895321020137	22.7404879827039	25.4000249166702	37.3572089234856	13.1735657377161	15.6462024266819	14.9021537757208	5.69078659296673	19.6863054814637	21.3903980678873
27	30.3289482486975	45.0256094841940	27.3696016274481	36.7955929204377	40.7543982334118	48.224687289077	19.8384498081686	25.7865764585724	29.4043021048207	19.0547100341280	33.866899007814	38.8938367330019
28	33.5405638810887	51.0178520266745	28.9437881773111	33.7627508903566	47.3712477394713	25.1043349727389	23.1745328548468	23.6220712045405	13.4862455032564	27.8126713735312	31.2147573770803	23.9019561073457
29	10.7337831526870	16.0422598207216	19.4266813469968	20.3988648228805	22.0835213641243	18.3340006074291	11.3497362949028	14.2129808193168	12.8683046014448	10.2039838346562	7.62176760790148	23.9849814976832
30	11.7568186422722	20.4045493122490	25.2084497897534	22.0532019276114	31.1362360119207	26.9560660125059	11.7833828562883	20.2738512861418	20.1115513521310	10.0086733986957	18.1973827385466	13.3442539529885
31	13.8795601649734	15.3382942078419	27.8068603709597	32.7142548664768	20.2519471651140	28.6967080444592	6.94396508229652	20.474300426008	13.8156612639758	15.8563533537211	13.4421051148421	16.4744485564202
32	23.7693538711074	41.5201877966582	28.4893400793967	43.2399315029787	55.4466619938036	30.8816500907119	21.8794177178928	25.1799293795599	24.8810008940187	18.0630382715135	30.3915891705145	26.894710181841
33	13.0819209582130	22.2564494790236	10.5387372588708	19.1110431976226	21.3989621344569	25.0094189672502	10.9194850211336	12.7723702295666	11.0378731556272	9.16891439651003	9.21858961328373	12.0740804881369
34	18.5136078987447	17.4979012253299	19.3016837415906	11.4440481283879	29.0753542101043	15.2518436522792	10.0398820787579	12.3239728766481	15.6349320675351	18.8330296074398	10.2909830123347	9.36815816776845
35	22.7458884619579	24.0002035969208	16.0747304552962	20.9772656412051	34.3694761083386	33.8536104905422	16.7840628330374	16.1568093873054	15.8234374083940	11.6581758026919	22.2121050209727	14.7367745920810
36	29.7512608931772	35.9279160847435	33.1376065857937	39.9652207574186	53.0466222877775	45.8646196089299	17.1868340760242	25.7554433569331	22.2122568353493	23.2001129241933	32.9392465227462	22.3734378552629
37	20.1888182368634	36.0680742346231	18.9742850318317	26.8917771013115	32.3782769075181	13.2264997766544	14.9987572782157	15.0085523508865	11.6451110996396	18.9439830499106	18.2555903102729	15.4821870109015
38	16.7570015007655	19.3943796546343	8.07521149441756	10.6765678690833	36.3005711801915	31.2385804242865	7.6345083080595	11.7861703854176	14.1001479844486	19.4209495525765	14.9223176247124	11.1331979681598
39	10.4744244897402	23.9829882575229	29.5555642692266	10.6098939140463	55.6320436529687	31.3187363002611	10.3848117769019	13.0398962162842	18.0796893850966	15.2560082301117	22.8260643450776	22.7571982245588
40	8.35891194811185	6.15434171039909	10.9447634768046	19.3208229357415	25.7121582598386	9.34547269379156	6.35661444542702	10.3148872524858	11.7461317675365	8.05224693648613	9.19045120265198	15.4881973899298
41	20.1850461291999	38.9798752835675	14.8339487840276	22.8294356633086	40.5461884211578	21.093466658519	21.7748846556892	19.1219394995954	21.6682888647018	18.1360773778476	26.8623075933554	23.1798520641989
42	21.3745156873253	26.8915833086124	9.77404241457827	31.4451823243767	37.3609906835814	26.2906583041312	16.9396506161455	18.5408508090015	9.4557117957651	16.8021599788216	28.4701983705181	11.9307809807647
43	18.6636929259387	24.1884789786281	27.3579852051545	26.4869689186010	30.5819137388363	20.0992606034790	21.3266373420465	23.2422993470286	15.6347815900051	22.1160149576798	22.2934878542654	15.360037898608
44	26.2154366784543	35.7285741928643	6.46922046714858	40.5456064136976	36.2836924339742	24.4848611619389	11.6386425641246	18.7596450725143	14.6645515792405	13.0768223617289	27.7272484656396	11.8717018991990
45	21.5148244952828	10.7328772515790	21.8262448327489	21.3615322573331	20.3152632143851	39.6283384975021	4.68605635346798	22.9351744955451	12.765709748414	7.15376712924657	19.0695007923588	10.2061853597348
46	11.1528699470539	19.2778103323111	14.7001786798205	17.5079517532733	30.3590449174683	6.49007646597933	12.8507278461355	16.1664916697807	11.5951023281975	12.2620528702096	19.0541889238003	13.5368498575200
47	18.8116757607310	27.880640225658	34.7974947155009	29.3980892835577	35.1515780202543	29.9983601242473	15.69456631978	18.0993382922453	13.2741063797000	10.8852006105602	20.0627509262861	24.2473126896726
48	20.6922505982041	28.6846212790311	19.6205388862475	23.4880528650585	31.6468770257342	35.5752394845116	7.34340388037472	23.4258048012638	17.4660796657724	12.7718304443272	10.0530695910193	24.2705198331728
49	17.1153227857050	10.4003996628212	15.9035535128151	11.2804047985478	32.8642590551086	24.1734879401821	9.53272816055558	10.5963139087519	14.1143864289820	16.1048113861175	19.4657215448644	7.50081232684806
50	13.9914108402178	27.395069080317	10.4587388419380	25.5444138730347	22.4697903657176	17.5042678207940	11.2110065508065	14.1621409765639	11.1255872725627	8.95026019789123	23.3340884560075	25.4863599562653
51	23.4103758747734	27.7854917998632	25.7855207032120	25.0936489968693	18.1802603548624	34.1902959284405	16.8109058062803	10.1001549174442	19.7402043018845	14.4264374769511	16.4800452177789	14.9522662184034
52	18.3545950552270	14.5567709326765	22.1609443782715	17.2238844014377	21.4139720096826	24.8111050729946	6.89629641158303	20.0571591296057	9.94347365030367	17.0270488604275	10.9283815021002	19.1194558788134
53	16.9065570738588	11.9918040306755	16.6782178386462	23.0401146572176	44.3122598859865	23.8205628643482	9.56655537500065	9.94092241663386	9.80533262819118	11.5989163611445	12.1523395298672	5.26590439436678
54	16.8907989445822	14.2951843910622	10.1354464908740	24.3216950435677	33.213492313922	21.6245799557153	3.63726108178896	6.40827310239872	15.0591166666692	11.1877349150387	17.0978699640806	20.0911505163683
55	29.5310828185444	49.6315350461412	38.6184846238190	26.1676745384756	54.2195477852364	44.1086478102732	20.0061710365086	28.9188703769882	23.696151125812	22.2825762510408	34.7355813738301	26.7758405077807
56	19.5611732247299	24.9967862239411	10.0563165977385	27.9439817857704	41.8446586637107	31.7832874996406	18.8333562494726	22.9365856721278	12.0544662592419	15.7120542053237	24.268301702197	14.6459392402804
57	25.0928977627644	45.9648125399919	14.4125033472362	36.9053445868792	39.946956465453	35.1332722981802	14.727303211509	18.0824767185620	21.3368901197613	13.3538855717958	27.0396323676871	19.0468458151639
58	17.8982346233703	17.7839664931866	20.5582973665231	18.0651864689915	27.4712879098193	26.1657862132022	8.25248146141595	21.0540110011687	19.0985062411398	17.8627872141005	19.2179612359310	8.67711410394035
59	5.57810818372749	14.9312211479145	29.49987857574	26.6311783907474	36.5636733313250	26.2959659456020	9.7319457739849	16.5246438591803	11.8750984972031	17.2213686014725	6.10724561815285	6.6218784140826
60	31.6143874450289	44.1615551089619	35.0504758171174	34.4690666996417	46.4893405411970	41.2579150857211	19.9244164340598	20.6066127875315	19.5479506978020	22.6016343356877	32.9634120473640	24.7153877547775
61	20.9731055403048	15.4948239409965	26.9493961520931	12.6606636673893	41.1934076669047	27.5247054831743	8.52012144776685	12.9839649692360	18.5424198265988	17.3810139114742	23.2945941920005	16.0191834399496
62	15.2980680382808	19.5315041059593	20.1343185552148	19.6812557336934	38.7762309728183	13.7363717126215	19.5001493249441	23.5376347809741	13.7180135345841	16.5554859565447	25.3115157264583	20.0622914875821
63	22.1478858044465	27.2207167194104	15.8415655500855	19.8077869462949	23.5481431477959	13.9172314336381	8.57692535580435	28.5474737356311	16.1763154885518	6.92395372474212	20.9198894418523	18.3067289916168
64	17.3456007350157	28.4518577741624	16.1580583652237	13.4786310934029	35.6001267783084	28.2092776803041	11.9594417693764	20.4521721354334	9.9176742584824	26.3157931507586	17.2248882169610	7.00232803158676
65	22.2694369308834	33.6425913868602	21.2651232310581	23.7454880954657	40.7869167316965	19.5241055918547	15.4129540941245	24.0062641093571	17.1238909564821	22.3339795889687	17.2378588894633	38.4986092718075
66	23.3575281720389	23.7700684628492	22.6093988233885	28.6333569755831	36.2331147224415	31.2682130695095	11.8890037614028	16.0653333746001	19.6328502759875	14.8444763148284	18.9792817541212	20.2584143792299
67	16.5314034998257	27.9083165419832	15.5666130744507	26.6552223214597	33.880864879802	32.7168250813145	12.2379464475626	16.9954828803870	20.1219247933325	11.7092860909368	21.4220457253565	24.3340274671975
68	17.9749827562223	22.5292363811985	9.8353423304408	32.7886877439184	19.9742194670204	16.4160460729412	11.0763171454075	14.6573947882212	15.5664123023118	14.1849837223256	14.9342531809110	13.6441793469613
69	31.1985368911651	25.5893030801218	13.057182279402	8.97200800026285	30.7219810725941	29.1014372597023	5.4774783159865	17.0151421477289	12.2861842697634	18.6920697317373	20.0915721333053	17.0458350994619
70	22.9118335420029	30.1359253819545	21.9499010313868	17.8059824476719	37.9936250584994	25.3376936822949	17.8696509255384	23.3589221168079	15.938050997605	14.2335207524591	33.2823927869628	18.8168724160268
71	8.27330522035179	7.78871844566879	12.8901030805513	12.8090966993115	27.6992482155764	28.3146119987828	5.9170808919006	13.4012570944104	2.93291383075185	4.33755142910436	6.15161618719447	11.6532104804223
72	16.8344166138492	21.6045794777123	14.9350201080596	11.2715033557400	38.7533637850541	16.2995271779047	7.4683728790959	19.2527330563257	16.8873840061886	12.8686037310479	18.8681099158908	8.34413589543225
73	17.3528835407816	21.1074304549264	12.9729817439616	19.3271864789133	34.9639911759154	12.1716041064139	5.6504028341859	15.8343925000803	10.9473238881598	8.67634663763028	11.7188235002055	10.1928471766601
74	27.6167393804928	24.4241885157514	13.4816470696626	34.2780624495856	50.4104214594353	20.7540051838054	19.7353604279568	16.4722066127474	23.2116848117743	14.5785023754484	26.5359566155458	13.9780117197909
75	31.1905480328317	37.1135200488866	26.1696528013485	36.0946973272652	35.4872450019566	25.5720478326594	15.4670981491968	23.239158270049	18.9541806844283	16.8848109016783	24.4956215437994	12.8865192027733
76	41.7664989221154	56.8493938186957	32.7900161495339	48.1914075762800	63.099887490662	50.3227896664524	23.2283416860352	28.3525466144027	25.0663931377149	24.2672159486018	33.1292837904916	30.8687450314243
77	10.3796395670976	19.8199772176949	19.0292021070475	16.1274009736134	46.2097594518503	33.5518699075602	13.4147327204504	15.7837955426230	18.6160467430119	9.0043289491023	24.361244380936	19.8696138634181
78	11.4631424370038	25.2085252487632	25.9990045933799	23.2929784223389	34.6082649852515	29.2886198915114	10.1718490581783	12.6860595089195	20.120995992458	11.2119346931752	24.4889407061887	8.62441198692798
79	25.3911224906568	34.3203483882608	28.8632425891028	37.220053903261	50.9470274834034	47.648913881313	18.0517735662046	29.1310134185117	21.2177201078523	25.1987860752524	23.6334932218218	31.51037395325
80	23.0697408052053	16.7024870730627	27.2829808725934	25.3629056516128	38.1634376349637	36.7357964222438	20.9517370448493	8.9509725591105	11.9954095786681	8.2766334564171	13.2528393457377	25.6207197535142
81	10.1712508100884	17.3585575518491	23.6279877772754	22.8028056769613	33.6682654375977	25.3350585702361	15.5184415923963	26.6586415422036	9.19912242926435	15.8308494725608	21.142878029317	14.3880481629754
82	8.18776486482447	7.25724989971688	6.62588533532185	17.5591400120611	37.3074275525325	20.9925164745336	11.5879115906081	9.95550989266844	17.4882290572346	12.0103306393584	22.1442896291159	19.4324731017084
83	33.0517271160580	33.3802728899346	11.0679303153334	47.7165939072545	32.1228137316534	24.3891980740953	17.7547238730718	12.8309072520505	21.7945454365904	26.3885006481358	25.0730768170456	17.2991076887498
84	26.7674602676820	18.4201755867108	25.9416486443968	23.1649059242467	33.1313898227477	12.7634564431423	10.2419047969985	23.4535727815388	16.1952912810894	11.4823920466070	17.8581565322689	11.5997682147163
85	19.2955988890067	16.9585927582163	13.045150866828	30.6511759525917	32.4149079714695	22.7654735926615	10.6813840326308	19.5513204247681	22.9425569956885	14.6250135579583	25.8732654734122	21.1585720246488
86	17.5236098578951	38.0375258901484	22.5364986428649	37.7284819550977	37.288598537061	24.3484903550759	17.396726869203	20.8018359404605	19.7421398216254	21.8759775206591	12.9704222551444	18.9696762309786
87	11.2168556524814	45.0079503801693	31.9386610889696	27.1364131022638	62.3061579134156	35.4148388375371	11.1272995165051	25.3847817974143	17.9942664320443	15.2933085424087	27.2437518789275	19.3145628786521
88	23.2969232079758	23.607577229859	13.934628323994	27.1306228976853	36.6804934531591	12.1547026007402	11.2037038940962	21.3810879375208	2.79208121326955	11.7355029637605	31.9880874467846	17.5648811802410
89	8.38701664536205	24.6045808745316	11.4754422155706	21.2581792331359	21.9293196594709	13.7599435440159	10.0489332274077	22.0004461827822	13.2973791054805	16.7527278469869	13.8435434538431	8.47508083476016
90	6.26464626811116	17.2345388227612	16.1518142729055	19.3740566361779	32.2980348068902	41.4834222775986	5.16735355714459	12.7973689351786	12.8304179891094	9.02680685170747	5.05094003418957	20.5298462986133
91	22.3246273569999	23.3941946853295	27.5343362098578	38.6253928808993	34.5138026349267	38.7734856324403	16.7624262795411	12.9378036651169	16.0857628067853	21.0485927620863	18.7032665736735	19.3949128661920
92	8.60338543436982	23.6697043762826	17.7713029262721	15.1225322089988	28.8882152757255	37.8172059789393	4.57749637537898	12.4819687718108	13.2376851662511	17.1279669322663	18.8235388106382	26.677125983536
93	17.3549347951974	39.7386382597328	34.8707139618391	37.1526987125525	32.8155614085597	31.2508102293921	19.2840183088681	17.5529619603468	15.5742028724902	22.4099629454732	20.2376901166137	20.0552053778298
94	19.1972819873705	29.4837252733031	21.4121997250216	29.938922589734	43.5852432242947	34.1761225144633	8.2716498250837	19.4801070264579	16.3636114323635	12.0509401065386	21.617633439555	21.3696965532751
95	33.582297264242	47.8783116918405	29.3244268862325	24.3235887127394	51.2139169629059	48.9444650041944	18.9685637582313	28.4520376475338	27.5792494939276	21.9660063145731	28.3023039681187	30.3040935559566
96	34.8378600022930	23.5263183345977	24.1628019929348	27.5037286685531	48.8541572342642	28.1781058725661	16.2373987676269	25.7031992637579	11.5327123319652	9.77034205201222	26.1977470179945	11.6561159282366
97	29.3932314276548	46.2203625941411	28.3536425678043	37.6110310614939	47.8958856879987	31.4116922009544	21.2533569395742	29.6883207444288	19.9868488839507	19.0758496749958	26.6056652756554	6.401108129612
98	16.0334007604183	21.5296226439618	18.2771144896027	30.2074732386661	39.7150342065196	27.3289729394454	10.1502116545398	19.2266473261798	17.2516796706092	16.8924512693669	25.4743543104373	24.0036493813794
99	10.1609977427023	15.9119493541822	24.8064960446187	11.7249541471997	26.5312706394503	25.0259378017505	11.6756152630621	14.7055633238039	4.96404009008563	8.08316306754745	23.0018019673990	16.6266469857054
100	26.8334470407193	37.6317999137466	32.1997627557567	36.0652827916376	47.7831096023689	34.3840032946555	11.4195865178971	19.2575794118658	21.403323653702	16.6428903527477	21.0006802452172	27.4915836872965
101	24.922468669325	43.1632336312006	21.5986222722813	37.9745146202658	48.537117497603	31.4696405258273	23.8584216889350	20.6573824870836	18.2055611604466	28.9582919481493	32.1801160428096	18.3045184014723
102	10.0583724201538	25.1442275974087	18.2872938005423	27.4593985522993	13.1830534140585	18.4758644218083	14.1818422626004	15.5327105478165	8.45078432844775	14.4602852294426	23.5174987138775	22.9353331808589
103	24.8155266468393	24.6077507190228	27.1159667471090	26.1886453904893	40.8807708618803	34.0552574366299	13.2221897972564	8.49282048414997	15.3010052778707	11.8068242431424	14.3925270932379	25.0257944381563
104	16.6338813980656	15.9691389282869	12.6434721128204	24.3278214220220	22.6521073577251	31.0839185093746	9.74505726763952	17.9959296350806	12.4449449572823	8.70034871225538	11.9901666786819	4.87313364405849
105	15.7890036565564	5.1213378568926	8.4870157454117	17.7003072108816	34.8759785727014	15.2138238923863	9.39694326016108	10.4298124889452	12.1160879561155	12.4590600653506	17.8588779662140	24.0267275952420
106	19.2007541869672	12.4241309118094	18.2677588158525	7.51284472087959	31.5105146411499	26.7915182327575	15.9652981565535	19.0684000589268	21.8770289390859	15.6655541698557	13.2543377496469	22.2415048789081
107	28.6157503258183	38.7106248870544	33.1752404500169	28.4692724481285	36.2034820692223	20.8211046433665	19.0993352772114	18.6481104427602	15.9911808446992	12.3848811188807	34.0037848982297	20.3590453407948
108	22.860795772488	49.4311144133842	22.2598158903863	29.0361267497599	44.5031050766379	37.4450605151458	22.05846823058	28.3739104409348	23.3745474876938	19.3303853193876	28.804502911887	22.2080758457656
109	11.8038580174121	28.6089681405040	12.1691470627535	20.0645599358653	36.3884481971011	40.0567726355742	17.8416035974156	22.4030185773354	17.7494020148031	13.1654854169747	26.8838642998682	15.3682049771129
110	28.3440835513102	39.3466638865213	19.5629557138254	17.8347133632136	32.6627880543742	22.2245320117727	13.4287026012837	23.0043368351701	17.5346936641153	24.2500555424617	22.0297480134403	20.1905273718109
111	24.0707034971727	27.8686547406735	37.7585127230601	38.908866066445	67.3625058812197	28.7819020445151	23.3947721611894	28.7782850076864	24.5053507883669	25.1000472374407	25.5250286140359	20.7440858054694
112	25.5390104822082	25.2290519016308	22.8538578754963	17.9757832292337	27.8623745635702	34.6935766892095	12.4263975833761	17.0291010038503	18.0703480609879	19.6750473731353	30.2977733158094	22.9962019704305
113	25.2459127468519	35.3305748947259	33.1975449503494	33.8336667493935	52.6845604438291	34.6406706799442	21.2640003912951	22.7988766831532	25.4476631240517	18.1581396982286	21.4295695472341	27.5989644003328
114	27.279285514331	38.950213337477	25.5256147745601	42.8387195912187	43.2568507385956	33.2310760176572	21.3748390081660	25.1950280916338	20.4284489086312	24.3512373043333	23.9765549687405	17.8617247332231
115	24.8303905727491	36.6789176342927	19.8846662932238	32.3263922470809	35.5779354035020	38.0784558082673	14.9146298691986	12.2395736327296	19.5118152091897	13.5059069381397	26.308163904036	23.4750982492184
116	21.4507077652891	27.0726402412017	27.2546106176826	35.4146841704983	37.4556177634227	30.2985388757902	15.4695000346929	26.6793807216491	22.9511225196120	20.3525402201589	22.819172441945	25.3845260764524
117	20.9634871917178	10.1645372392937	16.0575763542246	4.18041059214428	31.8776608323923	20.3612249843689	7.47323569041802	20.7162853675347	13.2681423910980	16.5356296383682	3.58511161120234	13.3656606837162
118	25.0330993931825	13.0302159564481	9.64266542425448	22.3448859745931	17.7741402346539	27.9560018374406	9.86661754515059	3.50645845360996	12.1488192005729	17.6685960588413	16.0071843725455	23.2517743077197
119	24.6957921798274	28.9234418313402	17.4886184033037	26.5763263295197	40.6477636826383	24.6805011523744	15.8807162751699	14.559522787778	15.8125719776257	16.9124742205328	24.8188362418343	26.3417241308791
120	17.2191405543558	31.0985625478966	27.0671129897547	35.8403291327854	29.2574042006556	40.1209209606113	20.6077223758056	22.7404651701621	13.4854986309719	17.4192829264127	22.0138065561010	15.7709716802592
121	19.4046941189611	29.1530830044884	27.3868730076178	41.5765264476325	29.8806273969710	25.1784176488586	8.69428345429819	24.8155411732449	20.0437743656323	19.9173468252371	24.1977101864001	17.3019740617510
122	24.4877804753559	29.0540542507016	21.7312990777382	34.0334867968038	31.4642642471586	24.6172062796835	19.3480355215061	25.2490980435646	15.591236793665	17.8956353590446	20.5567382529824	9.49371262939927
123	22.8673809764788	40.321728280808	27.8829168656867	32.640493489726	42.6202240279965	20.3554927009148	14.1725507048302	15.5227200054373	12.6826379071380	22.8727819022066	30.0910767541913	13.2480436936605
124	26.8518285846673	28.5080262807345	31.8413657526937	20.5355366176055	13.5984446537189	33.3708514226839	13.1563486883346	20.5572326795317	23.5194046162640	14.6761000611525	18.8081740742645	26.2933744066717
125	6.92254417557223	21.8339724005007	13.0270173343486	23.3809446983211	28.1180763935909	22.5217188118478	14.2263868705577	18.5507368286953	14.2576741829804	14.6867666878886	20.9844164247235	9.8991452280273
126	25.6482473238094	28.0360588035778	27.4540596468675	30.1733346909887	35.5061111064061	38.4401227812546	13.4364588140656	17.0314087517992	11.3507364554851	20.8046976170133	14.0973038214505	7.0221270725242
127	18.0462250159848	33.3456956884118	21.7410960702222	17.7211728730180	35.9878093757017	26.4814181002555	6.7378525803644	19.4915695734746	21.3287207339838	12.0981235067586	23.3428909661602	22.2572590918408
128	12.1630090796745	15.8140073061195	16.9620556194360	26.1152425082622	32.8398176329058	14.2197342601843	12.9551193589893	24.2474548461398	16.5758619333133	13.7243109913756	24.4522300116080	8.72613305184499
129	9.6434752788546	25.9610965587371	17.3319130722770	15.7708418891921	30.5939690685370	37.8392751619469	10.4104791083478	18.5381677452346	11.6787430497911	14.6887887011764	14.5058979637263	12.3225059601618
130	20.3998879221387	19.7152112063347	14.6464959458160	18.8985587978751	29.3921175122710	26.9554899273985	8.30178982857126	13.2348486639310	19.9323293074198	11.5626343621193	19.4119007445088	16.6939684272589
131	14.1588834081181	20.057336912939	14.7541229930798	8.24802710491977	24.2522628015191	37.495415487758	12.0372158579592	13.1816359665733	16.4024141061919	7.21369105184892	23.8022273371692	7.2362448864168
132	10.2467540902935	9.31631108220111	3.3414190340517	17.1077289921433	19.9486761949282	15.2439138664452	13.9776933134350	11.0309421362073	9.06419183520978	5.89801285892202	9.25355898283023	7.95514613440894
133	18.7799166092751	24.4137041211822	23.2478058684969	24.1819881009077	34.4560428290083	30.7244273370389	14.4619290900157	26.3163557399819	18.8883062199627	18.2275613853749	19.1186807882065	17.0227507807170
134	16.0318255973198	21.9574547340077	23.6352877649670	19.2631252524984	31.3209400300614	13.4468238765558	11.3449460132355	13.1982771498822	13.5865592242905	10.2102010235207	18.5960179967343	12.3609599000965
135	3.80172953854055	10.6950794912572	9.93527551381115	12.4598667767159	18.5209159710633	25.3222428499024	6.06237987045345	9.87527755917016	0	7.09308350847706	14.9209926348279	10.2257737131501
136	15.6351159029712	19.9182658709852	17.0629204474476	23.2843151280452	37.8931704194679	18.2495355248538	10.023458705132	14.1653200166975	7.58667109941536	14.4447245337703	19.9049304488554	2.91934143649276
137	14.2552665552816	27.2065420941025	18.1073568023593	21.0183188442015	32.9202693963132	40.9130408775824	2.8238332195429	10.8750448980690	5.36012938793527	5.38437002309889	8.98647703925095	20.8093818356287
138	0	3.74254587363527	13.0476402257495	4.49610102558423	10.4148303063504	7.54068300312014	4.72461362381314	11.2695088008398	6.01116845287709	7.68808034338726	6.66295108996365	9.29331269735255
139	22.7463957439551	24.3810555900183	19.8385019309352	35.2983203964231	43.185103859798	21.1605503066077	18.6568380838925	17.1541354479348	10.8069386778131	16.7342411187119	20.4776781881696	20.3418475566431
140	25.1867370207687	37.3742709546981	16.5139615679287	44.0705901307785	51.8322569084514	21.2861554368326	19.0644456412443	17.6019527680924	14.6093480659433	22.7479379008818	20.6247225142277	20.7096811738226
141	29.9539264426296	35.2807910090993	18.1821194181117	28.5890006107500	46.1333528965737	39.1866602343277	18.3740869909676	20.7187964028691	16.1917836607368	16.6701496062103	27.1888828972365	26.0013138689297
142	16.8034581832451	34.3237570617887	20.3070920020713	26.0222568581175	51.0322225144533	39.8414330330004	17.7307115296087	16.7396081761974	18.3677660062404	17.6762159476539	26.7898622360758	16.8330614207396
143	15.8299980181152	21.5455884016008	10.9935163567384	17.1810965935711	30.8275628552405	17.9699273920583	11.5354593207092	17.0043234061481	19.2723152698004	10.9784068496208	14.1307819924074	9.93161285783869
144	15.0661993021392	24.2685828190828	16.5825326590571	26.6932555398195	43.9663431507757	32.6593221140814	8.38923481651228	23.2464185559795	14.4296572569490	19.3966848301779	23.5634314526504	13.9486908956634
145	23.3276907297948	30.0122827571439	16.2239314276297	36.7353463531770	36.5355100060850	21.1784640679602	14.4683869449773	28.3418908222396	18.3462485049651	20.7044861368372	21.2250769086769	10.3613841631544
146	17.1599859876475	28.909187968824	32.9986578480666	23.5824915127686	43.9314057693706	37.1567274305244	8.7366738659107	19.8295074085724	17.4804293427815	20.3248337183101	21.6465684269778	22.5284544383883
147	21.5140527414533	31.8100074549218	20.3317043135561	28.8149919983410	39.584397057786	15.3522833638044	9.95101235301212	18.2778061585390	10.2721851499313	12.9905903122757	22.5259105993014	5.00058524944914
148	13.3402273410261	12.1196022537895	22.3227922542360	19.8456632696153	28.1776227895994	29.2403283861486	10.2928109991815	21.2485221717142	21.5132061983119	12.0885730138820	19.5767007141138	15.3494144769418
149	24.8912686863144	25.9862021710208	14.0112911606912	21.3511296201710	36.7535671017866	35.0084914349741	11.6762414362662	16.2570878077506	14.4142175134076	13.4232592920477	22.1977512661192	21.9767638164151
150	23.7950283865716	31.5802582827278	10.9438346926180	27.1817876715666	32.3337033960048	30.5394821599072	11.6944143979668	17.2984875176336	21.3559404924411	14.9730727262693	18.4189372035348	17.7806817213323
151	13.4038510492841	18.5418558315697	12.2062177065924	19.2303361857967	37.6472827181362	24.2023928404406	12.8301128096154	23.0538914563879	22.6450136925115	12.9510294178402	18.4781566513703	6.82127775512499
152	23.6505226930538	33.8526269716732	24.7751095916126	20.7304177852108	39.8071636519182	35.631814729892	10.4600236291533	20.8077738200749	15.4592337891400	16.8886507869341	27.6414478633895	18.8793854507902
153	22.9753511130376	15.2107117284224	11.9097392585884	11.2244078102201	23.7052866878186	8.66360118005182	17.1708433785782	19.8680882643623	7.99922467567033	18.3156412143504	14.7047740688841	12.2198640904633
154	21.1963771607377	34.0617621491397	28.8968818232682	28.4665276144796	34.2571752387060	37.9205190809209	19.4509851305546	15.8542257100043	17.0601564932059	12.3974719304896	23.3440693075930	20.3458713708294
155	25.3415285914514	29.9389404638802	22.1675006592941	50.4549616098366	35.6100903188673	18.8715267151259	17.5295723240871	32.2260614002135	18.4120749834036	24.8472131256838	19.3190446003682	24.2409610441003
156	17.6231835708036	35.4388833201954	35.2060028048707	31.1455389859202	47.2087892454699	28.4664909215984	20.9535852991676	22.0388878092397	23.9164722358473	18.5413119635081	27.3164661037125	28.5166791288657
157	29.9547649674826	33.5946958453705	27.6225824070614	27.6265638566571	47.1450706162917	32.0309814432008	15.9148295059267	20.6274152830228	19.1369296723789	22.9728919001562	29.0523054267269	18.3193818695738
158	18.4142077843151	20.4951868403697	13.1981048582102	26.3162145784083	36.1000625112288	13.6349460754184	15.1936671028326	12.1854321253292	10.1542939142837	17.6500208059089	26.1127178979898	15.6710886012115
159	11.7437858703817	24.7070672438725	22.0811405964149	19.2386550179401	26.2546715495065	34.4148136357819	13.4267211016663	7.51337457496385	11.5161573028705	14.2872048103729	15.6428444814149	13.3023108676443
160	18.4735949770792	21.7957131802848	6.02520505146687	14.7385202222826	23.6999776257497	32.4505886645501	9.17903228079089	11.2667327273091	12.3158490732837	12.2062166611063	19.9029224362911	18.2959624987545
161	14.2545019393143	15.8760423427372	9.1265810947992	24.4043957832720	15.2502108369578	16.3955991781306	5.41647251244936	22.6427200876600	6.95147208060949	12.9049971811778	20.2134171087475	13.2873362136991
162	25.7274744570352	39.3979163758786	26.7440957671482	40.8736317478755	44.4844185363823	37.6389664746619	20.0714671825203	32.680116380002	20.9465696364254	19.0055002119395	31.0504816197497	35.1205535027446
163	17.3689442284216	27.0037707449588	21.8710482711473	22.9377136013084	41.2193623409978	23.2095265493652	10.7188655630587	19.7304035945806	16.7574925278348	12.9054430058693	12.8206130977608	17.6127184929784
164	42.3790493073991	52.340706949276	30.4670785313828	43.0364063632340	52.1743169384058	38.4687526055954	26.0823674289718	33.7584518929992	17.9133730604183	22.5404744100368	29.7474624608929	24.8909736045676
165	16.2857232740168	16.0540448489537	14.1819301737132	5.40718738951134	21.7895060057244	15.6172432468193	9.25752011213174	10.7115232994711	20.5924455908705	19.6356109188237	27.0593438270531	17.3973126257486
166	23.4164516622317	26.6082659630994	40.2658785748676	19.5079045094397	41.8834041352471	44.6371157527345	16.0959488849247	26.3788904611727	18.0251526867085	21.2232695402974	28.09057506948	21.0451054968509
167	23.702949122480	30.5437781482697	22.1539861689012	16.2477263536219	47.6472829684779	36.9028191595122	20.1610049194673	16.9459619498413	20.9451129747301	17.9734023066820	27.3234569103890	29.4352727838088
168	19.2144148382367	29.2238513846764	27.7453918909945	24.9871213705688	20.1964724899587	13.9595389265543	17.0416437253578	20.8959984466127	14.6985959890352	15.4980150338278	21.4151820576444	18.5478384259439
169	29.4883866409012	36.9175825008425	31.9740089163734	32.3598002666617	46.0588403724981	36.9181507356746	14.1857402129346	23.2849571870154	20.5346170364729	23.5153823091226	37.6805495047154	29.0623754338425
170	24.6711931728773	40.6140734692361	15.5607734273123	34.3537211669545	46.4015337775895	47.1189013967593	21.1915066706928	20.1265285783114	13.6997361722312	17.1460442040025	35.6360288222165	23.1013423498839
171	21.2254258619967	28.4841925466841	11.2573634055741	22.9015732086270	56.0359270665737	24.2550209478163	11.6644192805649	16.9876128519385	11.8041979923622	12.9923707927710	29.0063082946364	13.3093786447808
172	24.3082022038814	29.2629759301934	15.8474026519225	29.7072865024222	38.3794067691329	16.7066667478180	15.1402148376372	15.7767650971531	15.4018992488193	22.605236288874	15.1929385739547	7.80488429041793
173	18.0161544411341	32.826273987531	25.1615915240721	35.7697301174339	36.1635943788228	34.462197318914	15.3396992273782	27.3758382381565	23.0894865194937	17.1228207442952	15.8765649032861	20.8167471091850
174	32.4330169691012	29.5176519072609	22.5155774571354	38.0578404770506	33.6996397640436	44.6395218851314	24.7240801944289	19.8406445223443	18.0440710854707	22.3237543199111	20.1954804697093	28.1461842705161
175	21.3593493212028	39.1121483084191	24.8752608169448	20.8825609576282	32.8363559716903	40.1676957529696	16.1626843508161	21.3065466322103	21.0076060086970	20.3426429902859	22.1830438292111	16.2565267644414
176	21.2805606679337	33.1307892525474	18.8343150456652	18.8657895932495	12.8493031298201	16.4267527087397	6.11577391670636	16.7851091182158	7.46081172545582	15.5558770355210	27.4847224049906	10.3194874275692
177	23.3258316140643	27.8656049631608	19.3704762456471	25.5286191920106	39.0656176309099	48.1457669544762	11.8903181556635	23.3217690878970	12.6397699202454	13.1453650018230	26.8120225270086	21.9199085266371
178	20.6658628000953	32.4958625498279	18.5819478894283	27.5941343326184	22.2782223508711	14.2088593106195	8.0959486763697	13.801343933311	9.2078488127224	20.6584177925931	10.7406631433556	7.59586093652889
179	21.5790325272152	38.1529112208382	26.3834419027148	37.6783958349752	38.5239906190588	51.9080654074102	15.9250778244130	11.2841923539038	22.4783709181692	14.5361635195475	16.1090828955473	19.9738196185844
180	18.2744278814908	22.7532048205465	14.6690214779838	23.2027944456374	40.9958623588775	20.7849531648976	13.9601074579558	6.1294847997913	11.4510809892522	12.2090955552227	6.66587937512976	12.3088304170277
181	25.7725782447525	25.7792459860720	26.5922242704933	32.8122769564577	33.1730776257216	36.3775810395488	16.4820909518785	21.6219986658251	18.1634600480774	25.3672905998072	26.3731551322299	22.5947795154516
182	31.1467073228818	28.8234152061943	30.5619023392942	19.0390633691119	39.9967414947133	40.9259915269789	20.4806334921386	20.2945061248709	13.7412873225533	19.6038544135691	29.6480041351206	8.22505640687624
183	19.6429770858442	30.9817732176568	17.8967793600109	24.4363155588515	42.4636782839941	21.1826086802886	17.2130906377971	16.582406193891	19.9594681950607	15.2097182229129	32.9475201822119	14.9652020120283
184	21.7812135771946	29.899645282159	26.7408330049203	24.3408737714835	37.4113795810606	46.1055051069248	11.4446213694229	11.6938831867454	22.3871336777894	14.1831586358591	18.9158587182128	19.367124810412
185	8.56980054175175	6.94788356984254	16.5033836162967	10.5833470121093	35.6835351173430	18.2206025742054	8.05041820421626	11.1022764123383	12.6769043864495	9.98827406712314	8.259549824707	14.5998220531907
186	20.3542000208027	33.1240326713884	24.3020840101901	14.7863760449561	16.1621080357065	38.6457927528831	8.39423861212447	15.9561955505239	16.0984886478654	4.83529254400201	20.5176298385525	23.9049631987473
187	12.7717953070417	0	12.6246370261413	13.8682346516450	9.5563770923186	15.6944715731267	2.48966817881921	12.6113624716914	5.7942349242126	7.37606370856591	13.9616735572273	8.01549080030664
188	20.2720911038140	22.8295290872384	13.0109775412861	24.6577677188734	24.8238958119806	20.1900409990521	12.2055863126510	16.3263752136393	7.20969512620704	16.3603327878337	25.7734152382550	14.3813281155588
189	13.9081597259965	25.331314782646	23.0897438994705	23.0821265950742	39.1833842593141	32.2250757807897	15.0236526415276	17.4782358625913	18.7683854852640	9.78712302600665	19.1743461218341	20.634387276045
190	8.1888556324	10.5870242681468	12.534405463716	9.47614391315843	6.80121274797988	25.8591540106084	8.82104648611422	10.2745360928753	12.4727603928586	12.6542748940307	7.02585392879134	11.1261389441494
191	18.5673042807856	28.5026265893926	23.976159705331	27.3281221503587	51.0664964658924	38.5299993549415	16.5806476908437	16.3078753853252	14.8537543485636	15.5451003146848	23.7590863593114	18.3702114350862
192	15.3098840277958	37.8340946678606	21.1663229770847	29.6197987354159	53.5227127631109	21.2121309328125	10.4736870371908	18.3030148823433	14.1061054804429	20.8824508417371	22.3564575507943	14.1385996531300
193	31.2461848754136	48.5297926939191	37.0957938652675	43.6973846494985	52.5377553774935	48.9231866011704	19.8260741572331	29.5909209050681	30.7999122317194	30.8889824345474	40.0539759831999	30.2152710490120
194	14.5648898445008	14.9551528741574	11.4802938828449	25.3062429158938	32.2675020381739	30.4082010499447	12.8782159237097	18.9650083150928	13.0201923388388	11.6961537237032	15.4303532616325	19.6450690137863
195	23.2808281325217	31.9768716405873	16.1561140988637	17.3630882677533	27.8030121997724	11.4666256408736	13.0703411693782	7.02429032114939	5.0478241506092	21.8175431278564	16.5725410893055	10.9481781357101
196	20.5732510363793	13.9711975070665	17.8740429535560	4.71003762777345	38.4847992443118	20.9721217808270	10.4137228229374	15.3509988198854	14.6145537314266	11.8528262936944	19.9577681814636	24.7142035001095
197	25.8079298866578	30.6181982832571	23.7250945962230	25.3137945036608	39.6245567697662	41.1198328966097	11.7512968332831	23.6688714683385	20.0045714860611	18.7718531209585	18.0564339790784	18.5510796374416
198	30.1461720676179	43.8054801757351	22.5219378728071	29.2375764326653	50.4950569053895	32.5111759558891	15.8155081757504	26.9664899977856	13.0533391685855	19.8346398596054	26.0705270371966	21.872736555643
199	29.2397417185316	39.0701282611728	43.0034670477891	27.8396423808717	46.1296191153575	43.2481243777556	16.0958688913322	28.3168084291964	26.4869153188011	21.6453711188393	28.5044873693625	30.1206143871425
200	12.4346869490382	30.3193377210877	14.2795837308410	21.9521822997454	41.2848806692548	33.1727167335949	10.4348281701642	20.731892703514	18.3665831541654	21.7187436219419	22.9280704556432	16.2529649999993
