# Supplementary material for: Simulated data from a genotype-to-phenotype crop growth model for pepper
Source: Data Brief. 2021 May 11;36:107119. doi: 10.1016/j.dib.2021.107119 (PMC8165395; doi:10.1016/j.dib.2021.107119)
Supplement: Supplementary file 1 [file mmc1.zip › Full 100 GxE datasets/100 -- h2 = 0.5/719848268 200 0.64 0.48 0.64 0.95 0.8 11 GxEyield.csv]

	NL1-15	NL1-20	NL1-25	NL5-15	NL5-20	NL5-25	SP1-15	SP1-20	SP1-25	SP5-15	SP5-20	SP5-25
1	14.0083843044096	19.4965238181788	28.9534308384283	23.5077075895322	48.4068215178042	18.6571713229364	18.5247061975671	12.8217310892817	22.8689559002853	13.8818276639886	32.2869325469543	22.2241043588897
2	18.882596977426	27.4387177909528	15.6933430678386	37.1217531420054	30.9500725899385	29.0683973849167	14.8808884252748	20.6599611539582	15.1458296014467	8.19087601306736	19.5850341844226	14.1762470242917
3	5.99272583316503	4.03226387151845	13.1596324006234	28.2879796283927	37.4037976965732	0	10.2257287746567	4.8301251681223	4.37806593221881	8.25668518263928	24.2754810193672	11.3048352577336
4	19.8264411657992	31.6528846983233	29.7726862055057	12.3314919471849	30.4170411371604	17.1277932435939	8.29872689508328	19.7862305776465	11.5877885646268	11.2826096060598	17.9676544118838	24.5208063331629
5	22.1901974305343	23.6081243145574	22.7397476581516	22.6386272226286	36.8111250073332	21.3349524388642	8.05540785689247	9.19032137331551	20.8521893904858	19.3129015636326	20.4849317849675	23.1945956710468
6	26.0795469890415	46.6046980061309	22.4799467242569	23.7052103356321	27.6766102452448	29.3980550404595	14.5678266301533	23.6286410889994	7.54081115001253	24.6952899343456	31.9665105281532	23.9373902339221
7	18.0316272550775	13.6231351841314	12.6558106302483	25.3780991220177	28.7911297973386	36.3054224936835	7.6370171751574	7.70136157610336	13.0115041401690	12.9547209701593	23.3986181145447	15.7987573495715
8	10.0730345777082	10.4454049952556	20.1656835468828	25.9419981677227	27.0021060294475	33.0317168322878	5.15112696718302	9.42614845424293	3.59949673171581	15.0145273801623	11.4045358593856	11.1122781122076
9	26.6166304504147	27.7884893964175	18.2854530142224	33.4587308924006	40.8283218412925	13.5356921547303	12.2967598686971	15.8208463136913	19.2241467102527	17.2090575809817	27.5048949258985	25.4919645873968
10	28.7660493035443	37.0188200822059	24.4739353171123	37.4723015849855	42.7818537028043	25.0950624905049	22.1818252210797	17.8532070644192	11.0018804590126	17.4532608215545	29.0126765555751	22.8869562477226
11	10.2555594424639	36.6541028608207	12.3794502137225	22.4038292894716	37.5325853734056	25.2199154742617	13.7727303547179	17.3442775032655	12.0017967759689	16.3547101269153	18.7531281156013	17.9262873020732
12	13.8427491825185	15.5458358075863	12.5273708800885	15.7569257197554	16.7496910658121	21.9010868783561	8.9996610207023	9.37297550211432	12.3204116745913	6.43287365099637	11.3818995911365	15.7777281093338
13	20.4134927140144	24.0537893737010	7.61576626931057	27.6867865524376	34.4932211696887	13.8080754926189	10.7922367075429	21.7605991814421	10.0950330899052	17.8846711222309	19.9654965217941	12.3292769168328
14	19.7056726817786	18.9011759306854	10.9471813891262	26.2993620928429	20.7573774787845	29.2216757995922	7.83375493166985	12.3390489247907	19.8725965118862	14.9692909491130	10.3580216395254	22.8081823499082
15	26.8447536082760	19.6189627291135	33.6404071147535	26.2099012217171	31.4591454444902	16.1777792158599	10.4337131099156	16.0470333079639	3.31340715611227	16.2785135401537	17.6259316576677	10.2320860491243
16	13.3134840114546	37.26872436112	23.5032391618579	25.1657506410106	31.8173931435865	35.7580357876539	20.5570227297145	14.7337147447352	9.25683123225767	16.5212886279108	25.1386565560595	3.30594967993681
17	15.7061064670868	31.8245809048658	8.29876533403424	15.5771129655578	48.5865909027257	35.7101486514706	14.0140110236990	18.9028200352144	13.6643987904201	11.6116362189717	18.0303176207004	12.6785576253548
18	27.8584394823331	40.9000811194883	30.0488872956037	31.7567463445044	40.3090777961952	46.4510403925571	15.2470338305457	24.0986056024412	24.9524688388048	16.8044971939137	27.2838020884349	22.7687379424640
19	23.9317420612385	21.2539073550318	22.2980890457881	26.4584260424021	34.0231495995826	41.6432984914422	12.9014778444523	22.9303030389285	14.8484765790029	18.8490978106175	30.5245177625387	15.9049753851924
20	20.2000508852325	32.9393674024621	41.4220718161833	20.4269217820873	46.2574967644488	28.1665814518135	14.3039868581804	13.3117787593741	26.9651681149594	13.6778778032506	21.0707230528339	27.0895526315139
21	16.3223214397615	17.8722457638348	18.1699640659464	15.2936083768886	24.5450273183311	23.6046303074368	11.5521505108001	17.5821744654122	5.79025176257564	19.0764945950271	14.5379043139268	2.75777451893863
22	21.2353356198775	30.4308117986869	30.7001260590520	17.5974370506618	38.2446994129715	39.8126368259893	7.52035037541478	18.7542729363006	12.1433978877213	15.8302346205171	26.2439071502311	24.1457445777828
23	23.4416443741424	37.4719049741718	18.3233634534804	26.2893288922828	30.470765126704	39.1147657525875	12.7371631360119	17.7799700400573	21.2624990322028	12.3361086551978	29.131520924949	21.5161501606817
24	28.4531169720558	35.9667626247202	18.7213671553058	26.9427900904291	26.1993358709820	24.8253006545261	20.8217134950938	26.4016142592188	24.5836575875873	18.2424502902121	20.9027299321136	31.3237838358362
25	16.6950908335645	26.3892808863980	22.7678167445617	17.5181041495349	45.432784710621	32.9221261080376	12.5608795870699	14.5207912722530	6.32102237335202	17.5522372397101	11.9671796429326	15.6800695344175
26	12.4759871392199	25.7251524443541	16.1852236321128	28.4220907490506	30.7810845538556	24.5468500031452	7.8063395291961	26.4830661095628	10.1303983132913	12.2078341438359	14.9557498192062	32.1509952119569
27	17.1483358528275	29.7948119457141	14.2439876950188	24.5641216366280	35.2874821059288	31.2656192819450	14.6180787863647	14.4006945615469	12.0452205699814	17.9143962371519	30.6314847645581	9.13285254118516
28	15.6516277320546	10.4935460871211	13.2719657608382	20.1721087475045	32.18750475483	15.3653417461946	10.8012016770222	13.2059225007719	9.63953376267676	13.0478940786128	11.4417990386172	8.13988706490223
29	17.2835857319459	28.9750786014678	13.7630479950836	17.6981846660568	21.2151516849113	25.8753560799073	12.5261196433056	7.67170115536519	16.1509338427684	14.1010329267038	18.1050988138844	23.8017593742745
30	28.2631147733119	36.0852478598419	26.6778361960053	43.5738355018155	51.4547790942077	38.4123065360322	18.8643757409821	30.2951274432415	21.2749754660854	19.0751886277661	29.6985682268893	26.5550093938403
31	18.0420664020017	32.2955205081817	14.4576618310111	31.8706606291731	47.478687217032	45.9731668400557	19.0842121455988	26.3736311521609	14.5360349727271	22.805034750306	21.9653577636992	20.2631181917560
32	15.7233237444455	14.6466002147208	31.5495369134343	17.6113023000378	20.2054555871834	7.91768004257558	13.8719689607011	21.1145152778288	14.5638404439621	11.4713127813892	19.4765944486929	16.1727578449917
33	13.9939074475781	11.8811626673333	22.9690978684804	8.40858996595689	21.127860724874	1.93970314846768	7.89470687108808	11.2934460952608	11.3991208845046	10.8866106539273	11.1407986463698	7.72609186633713
34	12.9830556512504	24.4579859715567	21.2873516887912	17.0559613024277	30.3640241674339	24.0598837664147	9.90558365843551	14.5619348775978	14.4614610912120	13.7238716337590	18.9171386643370	15.2011509337672
35	17.4784078049976	24.4673554813124	20.9716145680587	19.4954104866223	19.5900061264708	14.9475228680127	13.1992729482864	18.0183102153375	4.96598556368572	19.8600914169846	27.119974660897	25.1694359353182
36	16.4439494774313	30.3089144576296	26.9578955805676	41.5418521926642	39.7727023068716	32.5151437502996	15.4130523796889	24.3242550998056	11.8728767295291	15.7377505811119	18.0878913832304	22.0137956612239
37	23.8180904342873	25.9040570908214	23.1061626141450	29.0112004337880	45.9427300721628	39.8052905980609	14.5324573620653	20.6712901748889	20.2730871844846	12.9901299704288	17.1172974697364	31.2031203241556
38	16.4030326392853	31.563185827183	23.8760738878202	26.5478058899883	38.5055991845802	24.3992157765228	12.3863804916595	26.1500438241584	11.2232907681642	15.5022450864456	31.510681261396	20.7134348938826
39	27.2961518470286	25.8222526742948	18.2583205389013	22.7875810611924	28.7101940585393	46.0270014516777	17.2023957601960	15.2068289052540	11.4237683201941	20.8913644975463	23.5942799848587	16.5228516379344
40	33.9063966820014	56.6245142361556	21.6326258922523	47.3487793846012	46.7715730995781	51.2527621852060	25.0246945590164	30.3243928127568	18.6353719827123	20.5736785490857	34.5005933078762	26.420747862147
41	31.7876670068843	40.0537712198051	26.8384669274952	25.5433449490735	55.0441613819802	54.0045345766779	13.6569396174456	24.960537479415	26.4439864001063	22.7266603978211	19.9117109067807	31.6138763295096
42	25.0612466352548	24.4342506579585	24.7912845130914	11.5556441022605	34.2636322668633	25.4172808568280	11.3045846783679	13.0494329708954	13.7532763749276	14.9631130413578	12.9458034565684	20.1577482891925
43	16.7602680424633	9.76467025826434	14.1551633709977	9.75555968712327	29.3242507402234	8.94896248988726	7.426223238946	8.1894523358481	12.9298387760023	13.7739659048083	17.8627923505540	2.95951588191614
44	13.7557411184724	3.31978195339436	10.9187785525125	9.8091320753953	28.2262091731533	24.6288412603941	8.02199540134511	3.33492329379601	15.9056485955428	11.8878231928256	14.7927952148635	7.60262092295464
45	12.0160074278724	13.8885545757942	27.155521799734	12.9224389834262	31.4263872095872	31.0736355178021	3.51681873321627	12.840272562039	10.3784024893636	11.0205551664778	20.1627642507152	10.7446728627255
46	11.5962957954800	26.1213595205993	23.7916890809562	21.2945845645838	23.9703528690888	16.550075105418	10.0166475652737	16.5860573460355	17.2396341757778	13.215522483594	17.9398122431906	7.69732269657836
47	28.9755912001208	52.2572986511083	48.6618370301028	40.1206476238454	37.0940314269372	52.606056832948	17.5391789054555	28.8535163543784	29.8935776237777	27.2209916662403	28.9248366550949	34.8344800482908
48	27.8165734658327	32.3335347495061	15.0897524780482	22.4728066303387	39.0851435265257	39.4425659487086	11.7984300904132	9.70820158111307	6.89597413714697	11.6800750324859	21.8872352436483	6.91342078808013
49	17.9642400025916	15.0514269491344	22.0883128126754	21.231034886374	17.7550427117203	33.5531678682341	11.9710535861581	15.3718569463533	15.6784305849018	13.4811286931895	10.5975631789019	17.2100847067734
50	12.7249022495158	27.8711149027304	24.9872735206568	28.5604896779881	39.9956745438834	32.3781789057622	10.4831453935469	14.1585806317573	19.6972440505045	12.8263914169070	14.0906079434680	23.1982859164886
51	22.5034406104637	21.0677012141216	8.32076884799465	32.1624846424788	44.6392911136283	10.8386606705795	16.1651099555416	17.3596156517006	11.1678963768993	13.1542642631896	24.2880140597661	19.2081149364544
52	13.2014615926229	21.3772030773407	20.8897229107249	21.8175961855078	18.0168198037649	9.42586145391706	11.7568971752042	11.8893748065758	17.1016542628404	9.24048408160384	10.2468810144936	15.6032504286216
53	23.820643142905	28.5958092717965	24.3335776020711	18.9133546465301	27.1364842357557	32.2977371257481	10.2750414056675	35.4358775293092	9.023261776525	10.1573821128294	27.3518382848718	10.5411552276418
54	26.4735922597480	22.6740446782084	29.1386530910955	21.4657793431424	37.3837910682402	31.7842884713321	14.4476630348514	31.4805334181042	14.2361021344455	17.8479304732041	22.6271980116228	15.6624948539761
55	34.0504336383398	55.8478083202285	46.8871162853563	37.7136633151418	63.326728407863	38.2452083971141	20.2748493359248	25.9740143625576	26.508466053445	23.9261179074937	41.8602538198799	28.6246852489628
56	27.1684997277097	44.9018146508048	42.4345967835539	37.9775099144155	59.96544564653	51.9655682625157	18.8063701101509	29.8758678855309	27.5504187048517	19.6223439807048	29.3592408032147	25.4792839602742
57	21.4096470588790	5.66365775907214	17.8733264074386	20.1657561006111	32.4819696470932	7.58752069085422	15.0581223386490	9.97886939440644	13.2470280955241	12.7481529590091	10.5714932961269	5.52747287211018
58	22.3546742979211	47.0138202838095	36.7692427998578	25.6787080819743	36.0723336334371	42.2076618784540	11.0300129942175	27.7027019768437	21.9372027182007	14.9546118768015	27.6221350020881	31.8328048783022
59	20.999282111531	30.8478890648648	16.8013283986760	29.0490381408141	26.5171060568627	14.9657971270889	12.9490084701133	19.2599474277458	15.8281283297259	15.8279358021675	28.381305727546	11.8598798983345
60	16.7069508387484	24.0436689214168	16.1064628792540	38.0163558004299	40.6103861758192	24.09470321473	9.42511283737061	17.8249205303528	21.6149603416092	14.1773298019925	15.2630013986018	15.3051790829283
61	21.0661106442572	26.8561670458213	10.0524541858630	34.6076423897540	34.1577129319958	24.6980972357242	8.99377111630372	15.5488217621933	17.4596783944645	19.9494454986994	23.6794251723561	18.9803511866753
62	16.4855608156353	25.2459465635935	12.4219011919300	28.999175960744	32.7871608989589	26.2785448283252	8.91857645251629	5.96900390891148	7.94602105662294	15.6303245715504	15.9646681812873	15.5012548546564
63	19.9291595106303	24.2430229343884	10.2423005921554	18.0488772325524	22.5522633801749	16.1479997939013	15.9215011168051	16.0160807433773	7.65824935622868	13.3956817039506	13.9075333885228	9.098575999349
64	18.810875899753	39.5177871834367	15.8714621917783	25.9082360355871	28.8594839030358	26.4280741024871	9.87282284169925	21.0768077939097	10.1852579907674	13.9796743342631	11.0129352591483	13.4746891185688
65	13.6262441858919	30.5864578317289	19.5062155935788	25.2538803661301	31.1191233704896	37.0582529473553	15.8713624127877	24.4276072921965	6.25835415276976	12.8531670180490	26.4579987161813	14.3410059473412
66	11.7091818691427	17.2860283079412	12.6031065016298	15.3387936235869	23.1617902082999	30.0489689560977	6.60593892342539	16.1550798379506	9.00846293431805	12.0337320557705	19.3385576209964	8.05103409404657
67	16.0706528803310	8.99761471340377	21.211733847705	12.5132080642028	26.9872484761676	10.9533105976044	5.99473588360971	14.3658406682040	12.2524373953718	9.84982265419517	14.2832866700768	2.46666573168185
68	21.3462401833618	34.209117407229	21.654806180148	29.7958708857971	37.5173381423798	29.4974407406965	20.2467301206442	22.7852869662529	33.0671552538448	18.6169502091138	24.6062021501475	18.4465513078422
69	18.7170154366892	16.4867238700189	15.6928981785771	17.7029977858151	15.5948613018895	7.39818325631702	10.6329242193569	9.11612552419087	12.7200250690079	4.86023162471052	13.0645150112191	4.84234242872395
70	24.1126952764292	33.4409874969988	9.7115925559434	46.5800083978103	14.6276610373397	33.9380293384903	11.0098717321970	18.6985238020709	24.5998452960969	19.0729561476230	36.2250231203033	1.83936952213152
71	17.7453380145074	14.7979881393593	20.1090974211393	11.0197746427069	18.5244068954181	21.4318674547066	9.85663687320214	2.23479168085251	15.6090597495455	7.98903910151424	11.9818526298031	12.3352959376192
72	20.2576765283106	12.3986096070839	19.0179257251007	29.8462918921758	28.2494220380425	19.8078848190606	12.9427637824979	19.8608582835467	11.2899269392243	14.8667097488526	26.7629268902927	9.9838332655094
73	24.0272014095995	26.4824055903512	12.0174574854246	23.1663945970759	30.3388768003854	24.3942586732298	12.8772552813116	12.8423844819449	12.377366089006	16.9550635715827	24.4616247852322	19.4963531784597
74	21.5016701827166	14.918271822631	28.8592552166941	19.1944065415571	35.8510060693577	21.0563208145886	11.8314460397415	21.8213331814973	12.2376961781014	11.3390981881988	15.8877163903675	21.1103441245623
75	18.5210580755455	28.0525637983539	23.5057949504523	25.1981651837563	29.6952664771693	45.2037195029582	14.4341860504267	25.6015367730838	23.4623755686908	18.4320339018790	11.1775645362607	21.9713786334945
76	18.8565142153525	25.1057230354198	20.7009861512053	25.1643127191800	26.8545874720142	30.5378416784135	14.8253542243754	15.7982480609490	10.3547589979711	13.6381858690323	19.3596191190141	21.9696221065165
77	21.7327564576906	17.2585706578277	23.3189439611168	15.0979877023920	35.2559472798964	16.2715845180537	10.8882608049946	14.3439601419968	12.8367316087275	13.8982133268480	21.90691388158	21.2231121289656
78	25.492552483501	18.8485407700369	14.0811243431166	33.6332512879102	49.3173136124467	27.0883361420228	11.7845674316886	17.9159558131578	10.6040491588032	20.5233268178997	12.2536314283635	1.79272693846162
79	20.0185190662622	38.7282608876284	16.4201874611963	25.0349434836042	1.91580716309519	21.5225927332206	12.956814697072	15.2269784763979	4.38339429180781	19.6517734161487	25.0163669219345	3.91231425156036
80	23.7927514920965	27.7013786716281	25.6807172818250	32.084037145261	38.338231032738	17.0172275509608	19.9025822520757	25.4184524632013	23.1544490998661	21.6665341944607	26.5688807717803	24.9165057602798
81	25.7108280471859	52.3685871665728	23.3372882465677	42.4397878851008	51.1529800927636	42.7549169761621	13.1772668230744	27.8357761448339	21.5191231208744	18.8069369411231	39.2275620872619	23.8943345727317
82	19.4430504121773	33.8124142504714	26.5695107702601	29.0490747415157	33.5279818752617	22.0104933419771	18.9942625614213	17.9941146548514	14.9315616916628	18.7960694665073	19.9651634158954	12.096300201767
83	24.5208130163271	22.3044487195614	22.3762021363611	28.4741440564109	27.6386841643599	9.3342460357189	10.1454798215725	14.8532076198287	18.7597874505758	9.28807838896402	19.9663668228914	6.18320640363198
84	20.1000647694624	35.5981764084218	34.0126743231421	31.3724145464074	34.8261621301607	23.3240928089192	9.60324884967583	19.7200439370059	19.5712787561323	20.1030430908551	14.6703739805314	20.7717426119862
85	18.3885680311247	18.3676118118433	8.17204127282561	21.2298057617627	26.1539987176784	38.7108261411668	8.15948920369057	10.0219665919883	9.17901883956544	12.3201668923356	25.6235386543932	17.4396986048495
86	20.9249648790662	36.7806363134456	5.61140591085387	21.3912915391008	18.4859540850010	12.2992326081515	15.8957364430041	10.464238088906	15.7355635469847	15.9011539268598	14.7830968755800	15.8112817578583
87	15.4274491122346	14.508783213	4.78983096334425	21.1763650386048	8.89806579881166	22.9833609490153	7.30143801899128	19.2798660699554	7.07971127608348	9.80219462568352	11.5309489891537	1.43616720499200
88	20.9094897453405	30.4662269238309	17.8238117312795	20.1061735882196	23.2895504896469	30.6926078348798	14.7107273484128	24.2513738409638	10.7237012115521	18.5842574581674	28.3886706281420	9.33955194075654
89	0.568779058598945	12.8618082862079	16.89717478383	19.3609264823585	5.13506124246677	10.5606796021467	11.1808718359069	11.4637960838839	8.57746418964108	15.8030359357278	17.1154851950916	4.44295110149789
90	20.7178760975954	45.0293258082669	22.3192587491129	30.5668533729869	47.8076949971322	35.2518350311149	10.4559055684737	23.8635153191927	23.6703422549568	14.5674275027128	24.8937952291085	23.1458843270302
91	22.6268630317533	20.9500529132176	4.54008989570451	23.0801032897945	22.7060133164554	15.5906265282514	8.73908877358694	16.4681926195765	17.2413000377311	6.57450632673106	16.2642692837685	9.42383159998542
92	14.7717832667177	25.2344028646407	3.66897323167188	25.0062706607143	18.0537236788123	16.6770183372002	15.9999573419593	22.8374128767626	16.9278263885025	12.1653509764014	14.4388821006618	4.55098200028745
93	13.1199360318342	31.2008399131058	18.0732232168655	26.3852536680256	18.2828020439191	23.1775838543684	11.0841711315474	8.94915259809493	12.3205202743933	14.1074129243433	14.8300776983834	13.4916618113523
94	18.7673471063534	16.7686930132460	22.1515926194686	29.9346360160668	33.6593384955624	10.0519766692566	13.1791475679832	12.1137781067989	13.3612473582113	12.5567502826866	17.8476859556534	15.1868550103654
95	18.9090729068848	29.7211096355334	9.29359851319381	34.3897997651609	47.0254059357666	14.4549909619088	26.6072136871831	30.6068753990249	17.110093259841	19.1745382150909	21.2150381525637	26.022796522677
96	29.7644726794365	28.5049753448034	19.4651461431127	33.5435398732444	25.4647768898748	34.2939230241614	16.8770322152358	21.4563985205589	18.1949070915204	19.9108252142699	19.600227515596	20.3802030736369
97	26.8702870178678	43.7051830070416	19.5019793332302	27.2291914954252	28.1180317543617	21.3727686864077	22.1867337165808	25.7204003908946	12.2012427397853	22.001539302814	23.5509105744948	12.7997615660802
98	28.0672175070094	44.4303179451494	27.7018245619445	43.6681774591664	56.565998567406	37.8118835657407	12.7587904711183	29.2617603346529	25.0958199529289	22.4145153466942	31.9163430547581	18.3437421879774
99	15.4029361417799	28.3826487425452	24.3019751298585	34.6547223085317	38.1214001177457	31.1758593723221	17.9353994079064	21.4671408606314	20.5447161379724	16.7652613579729	21.7034466959505	26.5738174043970
100	14.5425920613644	31.2173889162694	29.9170357546605	21.4111829855864	42.4162406892366	37.4485319596460	15.6054281893142	17.6884759309979	17.7000244309645	12.2689436374116	17.4871173419785	29.5955508447826
101	20.382262949314	26.9933240285017	11.2604243674232	25.3646490947283	17.2363733908406	26.9191058977869	17.8905092340280	18.0010198193581	11.2432996726450	15.9153829059772	26.3908363567591	15.4575418553090
102	18.9347287547745	26.9729389796361	23.6590540583211	28.4419141578005	53.5702037439465	26.9429365153103	14.5466568987283	20.2661777260157	12.2304233893723	14.0462287226420	33.2934812105999	16.7528317130373
103	23.6231681897674	32.1320482178776	32.9470952319916	39.9323474017558	33.1358292827704	38.1920235445131	14.6664977278759	16.2798147172504	16.8725878388066	16.4645820534313	8.53675919703362	23.2735128309691
104	18.5679552367392	18.5986557827222	11.3746592298768	15.1399468993629	23.1451785283394	32.5613075743314	8.8884201810532	17.0847200103569	23.1127066458276	9.3256392581086	20.7829698077711	16.3882021547000
105	12.5103089816456	5.64200070245567	16.7847135946033	18.1447425602284	22.0802673271325	29.0500156449801	10.1320676689332	15.8527241239487	5.2433002172828	5.1256007458998	15.6542423175859	3.20996490790048
106	10.8834693586077	27.5789489261181	17.0792069888168	27.8067767755723	24.0735192809100	19.2495174191785	13.0762310567850	16.4997586490777	20.4355568955233	7.4273860019468	20.4822960413696	7.70606032905848
107	31.4517654186806	41.1841604843806	28.1516337579083	36.3081294541022	52.6968132141002	33.3326031034131	16.2465177094360	26.7680003987735	24.9208370812712	16.9258859252840	27.2012471786792	23.460200998432
108	22.5636604621367	29.7799161585627	25.9515914121557	33.1235322165753	48.3809467586678	12.1556819072757	21.2060848730217	26.0453210743684	25.0550933063816	19.6943258962985	27.5781688506414	22.5024221068134
109	20.0925956803492	20.1796993562244	18.8608321645326	18.6440155142551	35.7049532335049	26.7379918251697	6.9176056924394	17.4242277404214	16.4532241994405	14.2455003645476	25.6638670485786	13.6012852729822
110	18.3393547011974	24.8090511091109	4.69337301316574	30.0634427003958	31.826288408856	19.2774952271335	12.7001932188185	21.639722895221	12.7789696264425	8.512104413714	16.5992931531915	10.7326332455695
111	16.4242098479843	25.2570369368563	5.69136352345465	24.9979021582579	25.8452595603199	27.6587313601388	15.1618957907609	21.5693529258451	8.13219006808513	9.85241018500854	19.8433181048746	17.4514731729166
112	8.33625279241475	14.8664762630493	2.38135727171433	15.4880349460301	22.8922299791012	5.66229668724829	6.36077142087833	10.9165820544488	5.45488292028356	16.3580029650127	11.1684606875822	7.5536632530416
113	23.3918879315377	35.2083850046561	12.3355130831432	33.410075198601	37.4576325187865	31.6781002569978	13.5434864796461	18.7249383902909	13.4608787932775	17.7532185269888	22.0593995856574	15.5975879186064
114	18.9113298613194	28.2336023020041	13.4058911270952	19.2760440709195	28.2157615929520	32.9499836816141	13.7117670206500	7.67663578664455	19.7792067873978	17.9659083881294	18.9194689322118	12.8654390912141
115	26.7371180686811	34.1188592207098	21.6239753138229	24.5661399723381	31.6541605781527	33.8546710219411	18.8173721871475	19.0582538540411	20.6654671396320	20.6055083660852	18.8947537313029	26.3581892678892
116	28.4933898301143	28.3406780724998	19.3668864922911	17.9891675321511	17.3939660613979	23.5817504274969	10.9020065317164	14.5305400827212	11.4203278357163	20.1955638335209	12.3960010329925	11.0077087020402
117	17.0484964005634	38.6414103992825	38.8565368441167	25.0614829252100	32.6564580298517	29.5922377590506	12.7636817924821	28.0321385691624	16.6927304484086	20.2042380891352	23.8961864080201	25.9017052662155
118	20.6591157243145	22.1383701821124	13.1535767452998	31.2701615940508	36.3531457635439	12.009751575901	18.9962297003733	18.6651529212429	6.0312689522575	11.6757134489417	22.4592178202816	8.14709278582368
119	20.9369720072281	25.0192150192041	6.57215068738986	22.9381739088213	32.0207122281555	18.4696147131454	6.00180984814408	15.0154728136640	5.56546020931114	16.5560531032165	26.4282333970318	10.9343158430089
120	19.3499236105797	14.0533737841358	8.45718362939158	24.7554500551032	16.4947982066555	23.4528560679476	8.10578582561043	13.2976568921017	6.10176335950008	18.6941315343080	12.7210709757565	10.7808303414281
121	15.7108576920299	1.72018903632762	5.59733068328916	7.91752575520664	21.4992119946683	21.6926641625729	7.27333839674488	17.1096219362026	0	9.50833130033745	18.9876802837562	11.2552241778278
122	13.5198397219140	30.7605345641136	35.6042660072814	28.738526303581	38.9695993059087	23.1336476586803	18.5679279714668	17.2455651191034	30.3765779651529	20.0846086655043	27.9758380756061	24.9503113942381
123	23.1282467658598	35.3128412584845	43.0865742583014	29.8661720458006	37.8700465910128	32.8584344398028	23.7804011007273	23.6015920013473	23.7773617359195	20.5065430191263	35.2484469343845	23.4857137234390
124	15.0314327583741	29.5555655226455	32.2537922764573	30.0004138091170	36.9218264786631	38.2502110478862	23.8530690633231	20.8808998346709	19.4440508674174	19.7650698400499	22.0302832274893	28.2277352796955
125	26.7142716669187	41.3505986214558	31.875089726725	33.6013602391035	43.8729607264726	29.5487638699762	20.0863910970541	27.0902378980074	9.59181544908472	15.1471728015056	29.5195709226077	13.1904723530200
126	14.8456217129295	22.7164327459562	15.6505497931617	16.5773172370520	32.2284592140098	9.2181655571378	12.2078947926009	15.0097449589456	9.15775767832234	14.7095594593175	20.5268633589476	11.2405401926284
127	24.9704634817025	42.7157421101861	32.5666290930065	33.526874525343	46.2975334875666	45.1087185485978	12.7089704350915	27.6362386865262	19.5242254237552	24.3972736576766	26.9157451477008	16.6896713381610
128	17.1209079187339	18.3302759808969	2.23458352460697	13.1916885987123	24.1309772870576	22.0798282704074	14.8842478773966	14.8174239958289	13.8598018876361	22.3942642180570	19.6022777195649	17.0688792129782
129	34.1403040797250	40.5423053879063	27.0666679482450	31.2808727294281	42.4147737067701	35.332251594909	16.5760299463824	27.7743214783735	30.0344028259852	18.8033441765145	19.1443071542191	17.3306499108323
130	18.6702540918798	35.6003977986728	25.1078164562509	26.4998589678196	47.1486288784637	39.3873181557155	12.9366903467641	24.9940119703580	19.6413178037988	11.9466210421546	25.2208903996387	19.7622283575189
131	18.6652487251353	24.5041052339013	17.5437141360680	20.7716309927663	52.7422300071286	38.8276792398632	9.40633683889975	15.5636752714724	18.8140548882478	13.3248339556728	12.4701457966743	18.4577883050399
132	41.3266886521198	52.960326728767	42.7041429707346	41.2425113310488	61.9294681327296	37.4409937251387	21.5761794505204	25.9970085898471	24.4750393380102	27.4489313607967	35.1541337615037	29.3878169784390
133	9.40025030945796	9.63500945569445	14.3601678560141	33.1734013751132	31.8838825934172	25.1140956972076	10.3241623483262	14.9546016793073	17.5085467586849	14.3603345543535	18.5317606368256	8.922130249008
134	16.1197315181857	25.5130139285126	12.0827757635725	32.9221113312375	25.7192133002527	32.8090959515934	11.9269068953856	19.457624935162	9.25636867654222	19.1523253951639	25.6469111083928	17.1959350527984
135	17.1026102131510	15.9236668362532	27.2349687639876	18.9875449397337	45.1302396058717	41.9830419173758	10.6877194133983	10.3366293900591	17.7083081733108	15.7648202178517	25.5765972820577	7.30317056809878
136	18.4913038392025	17.5926905584397	12.3580964180710	23.7229510074547	29.9071532279626	22.1698431107639	18.8008644981749	20.013900939706	17.9709015242166	14.3710866467133	12.5159799666619	16.0088336502329
137	20.190871391534	57.6855104579261	38.0300263095055	44.2079554688632	50.3785963731965	58.5296737031526	18.891609148005	21.3674200053023	22.4668153916431	22.1054732865659	33.9482089640614	29.2625618971507
138	21.3253908205093	55.799328041889	15.0650389944729	38.8272956089447	36.3589293573182	40.331784932804	16.7303796382033	23.5569130536185	19.0361997565586	20.1571893714085	28.7553124057905	11.7088437150763
139	13.7680460125813	27.6385607807231	15.9661935558272	14.8457685237992	29.467852373833	8.98578551293298	9.912468127156	19.4348128703424	6.15595967715886	10.1896920653553	16.8588824268303	8.7752872726112
140	22.2230267867123	32.5255895587041	33.7741473986423	24.1229803230453	37.1716804213749	61.462687828937	15.791979639663	18.8037807855531	17.2909136538666	17.7056656850536	28.8862680747403	24.8536386652645
141	21.8055313372588	30.3578730610119	22.1790531081441	29.8116122876714	40.8978185727429	36.0386411141196	13.7331745015903	23.1705993466077	13.254923118395	16.7446476000837	32.2486094729948	13.7156232995305
142	19.4767769222830	22.2607703572882	15.2461327404358	43.0346960830397	38.2974131668042	24.5316540816323	18.1955489872698	15.1901356251103	7.4767644365282	14.0655396860219	19.4761960400674	12.1693897809645
143	26.2191451957061	24.3748649517748	28.2557344292616	26.3410616681414	32.7960580644110	17.1016273975727	10.7398079258275	18.8695475123228	5.32605293133873	14.4430182702763	17.3840408726346	15.2448734924461
144	17.7362379643909	37.4372454435306	36.8580727402697	29.60953474105	40.7149364111818	32.426181519045	18.5809651132370	18.2642146404069	19.2264581597842	10.5228245250880	27.1217971948048	21.5116622047735
145	12.5760340683595	14.6090003727805	18.9707128343094	22.4687545371909	28.6196170903843	28.7444376599534	13.2166809506393	11.3182291390385	17.3572060077469	12.5860893942237	20.9526471392982	20.3895279466549
146	15.3279968851340	21.7324902016602	23.5172711398401	27.6075497522249	38.6675193204429	25.5629026922688	13.3366642110736	22.3565995001077	16.5869543558130	14.8172302644613	15.9288027476721	14.0970751488592
147	11.0755619964836	17.6708536060406	0.269377612600593	11.7794784745784	24.4056458372024	13.1406564387240	15.2026239082881	12.0707793802261	11.7005840118293	16.1199765840834	15.537911353308	12.4812722875547
148	9.13816633642353	2.9159002502089	18.3927269023498	21.0716530862875	23.9193024868409	28.9747836088711	6.50348788818888	8.04504781989319	10.8914497214590	7.31640293728345	12.0161676199232	11.0951918308663
149	23.9876828739316	14.0625791082351	13.5972473025060	21.7909985115362	43.273755355569	20.5209793294635	16.4945335923937	19.9393457014139	18.1895305703048	19.8423360964698	31.1772553775364	21.7508295857292
150	11.890548570638	14.2683116305981	19.6749079911658	25.4524186842526	32.1214313057461	20.9078124875235	8.52473140619517	13.8883042964717	19.4419848723698	21.1010961512780	15.8758371329719	9.93968350648656
151	16.5060439973588	24.3485946496771	27.0723787863525	21.7768136421242	33.6121610216276	32.2968643910363	18.1491969364721	18.2441618913661	25.6256409125922	16.5175188810265	24.5205809093463	14.3307951077001
152	19.7818131080732	22.6685584687101	24.2059082689991	27.8782325551745	29.3166748301708	34.2010263307714	17.1170628709355	18.7580232865876	19.2083003957977	14.4724715341980	25.0981528415631	21.8813835956009
153	17.4011233732557	33.5108909888998	24.8384340985118	24.1360653948929	35.8784532233535	14.8590783567728	11.7913997076979	18.1293476255681	17.7149878416467	19.6765653301327	22.9069662222408	16.2100123459604
154	18.8002009039543	16.4032497356707	6.22800913023591	18.2057538557790	24.8386974742652	40.3428774059164	8.85464867985395	14.0667263790263	19.7652015812822	14.7005115315227	16.1534293970976	18.8965970980656
155	23.4150017915584	32.2442196602635	40.2950658095793	28.8782624191934	33.6545566758631	39.1128006777414	21.0611870619546	22.0469452373766	17.3740255820744	17.1847039045662	25.5396616678769	10.9723508280848
156	31.8175349989615	35.2088094448253	36.155670601601	32.0585134293077	53.7302345705912	31.1077046864695	23.7240269962186	22.9246330772317	19.1883882739977	22.9384435771740	19.2740239268550	21.4659975383679
157	22.4950063590728	45.4786425973719	27.9188706905824	23.9651885611901	45.1503581753331	41.8179199661537	19.331299169908	34.0781360337670	18.4293195217491	20.2433577959213	34.3138443693376	27.7637747003136
158	24.1077461675202	19.5127018217302	18.2094608678462	26.1605972695585	33.0521801638172	35.6892820353993	12.4435899201959	25.0250521246129	8.6715244339065	12.0607741326317	16.5525063182699	13.7005483028162
159	17.6413293380028	30.6774029809904	2.46993210629335	23.1311807113349	35.0866533405026	22.9708510534199	17.3007196818054	15.8285153381272	4.03564816039317	15.1250196559000	18.7023453696888	14.0260500180886
160	15.6789465083208	24.0829692747557	0	27.0796179578167	29.7871185300661	26.6419473074768	10.5870521751044	17.6214293914144	16.5966718582756	12.7503237047282	19.0226093518192	15.5500441084642
161	24.5401517051961	27.1203275627572	20.2879579259601	25.0765953137610	33.9498454827992	32.4616120896157	13.8238174888877	20.1541841426910	13.020353039612	25.7315294440421	13.6057738709485	12.9738415949383
162	9.28488988992498	12.4794027707377	23.9570530137729	12.0524196621585	21.7083186838497	11.5223924634073	9.42808042401195	16.0636289789062	3.13664377811689	11.8815490327947	13.1985182558239	22.1568674364467
163	14.1788658961873	21.7426851005643	29.506280331693	19.9698302157223	37.1777169024228	18.9206594326481	13.6594142765633	9.21764471126015	15.6867057798313	10.3305781246276	23.8113886743356	12.1835706444442
164	31.1019663075337	38.1680709386787	18.5347902350087	26.6985648413217	45.394130753988	32.6855482762751	16.6814683906299	17.8872629308104	20.3473167262862	20.1638167783193	22.2143348871888	22.1288189872675
165	29.2432173684713	40.7093265817126	21.9870756373578	41.5228604776209	49.4846150468778	32.3121423067749	24.664287350563	28.705193462259	22.5677792106998	27.8792964781731	40.6231423313639	25.4521217116657
166	36.1916351094733	37.9760782401637	23.4137284381865	29.8473066189907	38.0050051009143	32.3480775499452	18.5247213749157	21.8784180210052	20.9568219533349	23.3832938992852	14.6808751950804	19.4075825090092
167	27.6087894325876	40.7468812349771	39.523090920633	42.5957736238375	70.1126121772513	41.2880720998664	19.7660951448270	25.2925546644379	17.9989030633976	26.7171013272107	29.1424689880646	21.5883020681387
168	21.7715497408730	26.1660270932142	23.3753589696538	13.5342846414741	24.9003707581724	41.2291573625717	9.60116652953826	22.7567545345016	17.9080513728996	17.1352686441204	32.1803448482784	10.5335804746456
169	21.1513739612572	29.566776670732	16.9417991557438	23.2982466973261	20.286599059601	33.1859539133199	20.0209429211894	18.8735650260822	14.4345386055826	8.7643565197067	16.8624346096691	12.9697980483693
170	26.3030753922972	28.0624228848283	28.6126032158744	31.9569044533587	36.5149617315492	37.3747735043834	12.4807941222568	17.5459075970441	18.5178961990556	11.9798892744841	24.4290590114276	11.4068211000156
171	22.3468903948633	36.1525240729342	36.5980174892427	9.16246316164456	41.6488943607145	31.8127623541217	17.5026835911886	24.0404929067985	22.6781764672388	9.86152026056936	21.835268729716	16.253353061987
172	24.5436883706664	20.0997599508549	12.2032166389199	18.5527369654747	45.3016242987481	45.2148191342534	13.4005431644691	25.9575397845544	17.5755962879792	10.0743831719921	13.7518730633803	16.9150344220063
173	2.15186778512901	9.12332135990867	12.2183473499772	14.555517214287	20.1781189751666	11.1659888649544	2.92848378297848	11.3749117949845	13.0809086389530	0	8.45996362360984	13.9246807125195
174	19.0611769914212	37.9380332781476	14.1205329489213	18.0160889237426	25.6942268611182	42.3743571758213	15.670678371151	20.1188533226154	14.9398237867077	16.4811654743571	21.9996104033604	26.8371305886003
175	20.5536699085155	22.5381072486591	22.0828032355642	37.3790822634867	58.6200388317573	44.3324497018022	16.6452164936550	23.393155796535	16.9522420922703	18.2635974191757	15.4007341910955	17.0668157656112
176	32.8914909945779	37.2640353083266	30.6878271130950	33.0216996407771	50.2757338989287	38.2853126848239	18.3883836325221	20.3455705460904	29.9794871042302	20.0056092341761	24.4094551444006	18.9466922700215
177	26.6717124253837	26.4677498711504	19.6035623916415	28.3086225951030	39.3946938247202	41.3916177384639	18.4543743030742	16.9588018239667	16.3086655801975	24.4063016987878	25.1518090971186	25.4933887752134
178	27.2632638234167	31.0099343750720	20.4486693530113	37.6450794387284	24.7323741852826	32.1051980031320	14.1972008995049	21.9867030958895	15.5852358727328	21.3458475579462	18.5008195044308	14.5525934604113
179	25.4087491196472	30.1473634544132	26.1965017233835	28.4712057710217	39.8922101180523	34.0811777038151	13.6185338696451	19.1078913383469	23.5597489950470	17.1888856120807	20.5301784458382	28.1073879170066
180	10.6659201289289	15.0909974717792	15.4963407907430	28.8693272392788	21.0190337215656	17.4334062896338	13.6015993439739	10.673891159203	15.8449236993675	7.75500493314015	19.9899807370262	14.8961476177573
181	12.079250142832	32.5467906823848	30.9090546556506	36.5116893684846	33.9114245188217	37.3437715967023	16.7593956348592	20.4079575662849	21.0256010560067	15.0359150965464	20.1163462307247	13.1147942135226
182	32.0483067172165	56.3883260335034	36.2059914708265	48.6612216888674	61.5840674532648	67.216237414778	22.8758063043099	36.4452759860551	36.1890063399328	23.0645146411018	35.2483350438158	38.4317370204239
183	14.6064226782740	2.74093855892047	22.1072682546284	18.0541635210319	14.9573309114256	6.1170063271188	7.22735203430637	10.4239604260726	0	16.9549395624563	16.7577757884179	7.65863210360853
184	13.3733971506141	18.2507410710487	9.00152018589857	16.6247401544488	21.4602833590534	22.1636142205256	4.89803350533612	9.81262894204539	1.10380148210143	14.6231614851341	18.0835428140789	9.36197970734634
185	25.9309568175134	26.3337696414790	25.2159159881865	23.0409949985719	16.9556577907957	26.9168300996595	18.2304019330437	12.8595773932528	21.9374179799286	9.12115707425634	17.1766684111861	15.7961535454832
186	28.6937290113374	40.4038699017501	37.5052228518622	32.1216781014915	45.0286317076925	22.8263850080749	15.5360450207272	21.2298300406492	17.5200840238923	17.4077195341999	22.0671241132674	28.7446011419517
187	18.4268927449575	26.8724821981289	29.4262529005516	26.8541681359515	51.7760733972877	27.6254291623075	16.3551696442485	23.4376915482910	23.8464212036911	9.77548066261767	14.6208374257323	25.6427352740075
188	28.4239355784385	38.7220586442987	15.2455006742158	39.0644367810619	32.474192957133	35.9164575338105	16.7901518733134	17.2888007427937	22.4414215201531	17.3183875580056	25.0898899331874	14.1472202077849
189	23.5706656581573	35.5590155998045	32.9084916231157	33.1121227926162	36.8900143249989	40.8983517953348	24.2260972542844	29.5138713571345	24.111751036126	22.1434706340138	21.7351738909682	30.122110380499
190	12.1980752477851	36.7820241823826	25.0900950278725	13.2168713610286	50.9277089330393	52.2986289478352	15.3269001604633	21.7525509845283	20.8764713949448	14.0370550360635	25.9177962095232	28.4992045315765
191	8.43117220512955	24.5818297348499	22.1113997156279	31.5065745238842	25.1764458413128	38.0171460864722	10.9948381652577	26.1855601590866	18.0068524715327	17.2838305650254	21.763701712284	20.3675784348144
192	19.3507157600290	25.0222490927167	20.3361725912618	23.9163467328735	29.8575505833331	23.7682892790548	11.3599881396029	21.3297157099619	18.5410562839702	12.5893757807903	31.2818098089921	18.3534087333202
193	9.00540757176858	4.84180561469297	23.2268073970923	24.6650670826579	14.0710362932076	37.7048515080145	10.4793761627237	12.1542034577062	3.68117427659985	8.88867841700905	19.6667628561767	14.7461254646406
194	14.4165366521247	13.3843714035048	11.6545457379245	30.4239965048897	28.1808242090751	32.2714685933433	12.2160187204759	13.5176238772456	19.8865044767984	23.020162046052	24.1842792365779	23.8688526886420
195	30.322160943429	35.7895862936279	22.2964527512098	40.9098633965012	46.3329908129604	23.1405278714750	14.3086715337197	26.2686187693266	21.8574003595366	17.9049803239847	25.7515190763929	19.9801827955890
196	17.3239894130288	14.9991327268925	8.8947702086911	21.5299546359755	20.2415924580476	5.6538272159486	9.9865812934146	10.4103811354869	4.48065896301966	12.9331604346128	17.0719482480435	2.05177383633204
197	28.1093505855460	49.653547325175	37.4077688939004	34.8284463930768	56.5462650855023	37.3413755289997	18.1560152276539	24.0668538926897	34.4243675373208	20.9321417863701	34.4458410940048	30.1502296598978
198	18.4072066127758	34.39479771618	30.3361129388464	18.7813995682839	44.536421430463	34.6852202005103	12.7576424729553	24.0411288905615	21.7376646287755	16.0440696905947	19.2121049043474	25.0509377593288
199	17.9364646472869	9.30913261165566	12.1298102998217	17.6921800697492	12.9357772077651	24.8123975145126	13.7285127064878	9.86150787126424	5.59236607017735	8.46765351091516	6.16806974601918	5.07219151926009
200	23.4843576056614	31.1476900531436	12.3732990924773	29.3681605955904	38.4255450955941	22.4528997522951	12.6756986564077	13.0506377476085	13.6863338053157	16.5464751636247	12.0713693721474	28.4141618834523
