# Supplementary material for: Simulated data from a genotype-to-phenotype crop growth model for pepper
Source: Data Brief. 2021 May 11;36:107119. doi: 10.1016/j.dib.2021.107119 (PMC8165395; doi:10.1016/j.dib.2021.107119)
Supplement: Supplementary file 1 [file mmc1.zip › Full 100 GxE datasets/100 -- h2 = 0.5/77232974 200 0.64 0.48 0.64 0.95 0.8 11 GxEyield.csv]

	NL1-15	NL1-20	NL1-25	NL5-15	NL5-20	NL5-25	SP1-15	SP1-20	SP1-25	SP5-15	SP5-20	SP5-25
1	19.1128055328768	37.6817084327856	35.8184141292126	30.6583751371649	40.4226888683642	30.3627889888943	14.5903645448169	23.9623206631155	14.8655534567259	21.6286722589923	30.7963263023723	21.1332437084551
2	13.5695474701723	29.6707157679364	23.4529882942362	26.4910700878434	38.4419808780074	24.5008786607510	13.3976284110836	25.7137510115684	18.4895351853104	15.9066862536514	15.9173131222505	16.5613618551729
3	31.8844072781603	52.130653602351	30.1544380465858	45.0622147160367	62.887367057864	52.3600962244279	21.5265043622469	25.0146847925937	16.3767665748562	22.9469076926964	39.7734925273714	23.8181733270666
4	21.6090809331812	27.2375499396896	42.7511089529644	25.0250517608806	39.0796078147246	36.7561788299332	16.2825389217812	19.4452035024975	19.7094155645954	20.8355157532153	26.4729972676597	9.301463205901
5	17.2334874493622	22.8871968635488	14.1318175921235	26.4588970408322	30.5171166516212	32.9115604806447	13.7228911871026	11.6491118503357	18.3576684479686	18.8292010387356	27.0026369779409	18.1287037883584
6	28.1828454845602	33.0608770527500	14.3016982647812	37.3664252487385	30.4948954409912	38.8923093593166	14.9710848919273	19.2481003896640	20.6037173401679	16.5961671761613	24.1283919807737	20.1801855373325
7	8.7010453785079	20.0697102944113	22.9667686435739	33.274077075864	29.0641229042116	20.2513478029916	8.24245808172757	13.7551012617693	14.6503782191168	13.3195005710901	10.2361237710989	9.27588590553992
8	25.1490528071235	33.1494104970211	14.5023635617311	32.1573109612163	51.2801916628626	25.9011798328080	15.4130373664094	23.6061411368929	5.57276639117389	20.6437385033428	26.7192246105260	23.7142623790229
9	23.769827847466	17.7296646442682	6.57851027497418	30.508110183333	26.879433984939	13.4610823090019	16.9475718657199	20.7081168530117	10.763455024198	17.7880620422353	23.4022835065197	9.33326349645248
10	27.3436993338139	41.9500570295885	27.917403218309	29.9087763447479	48.3033422869693	35.8666584561686	15.9376773969960	20.7735088569136	10.0232555705571	24.313270686888	28.3469162432255	19.5596934489181
11	16.5151311812114	26.2943052671302	33.758448161462	23.1924407063115	46.2581112682304	46.6056010690402	10.3747454115395	24.9381945160900	22.4620218243264	20.7181871387423	15.2074226368763	30.3817408193604
12	17.9299846634992	29.6574302993129	22.7989966603173	26.1065429623453	31.7962159404523	11.0261312782785	16.8697853306009	19.9004723570157	11.9046930727190	9.57992006683732	8.55517833251784	17.9289976195699
13	12.6421229814347	15.4974524187372	20.6187469382341	26.6548767148104	35.7311744033633	21.7244189178186	17.3002092150086	22.1441197056268	20.6701592166116	12.0682627692978	17.0077205004087	18.3851267015483
14	29.5987228785063	22.6869148959606	18.1185534268903	20.3227923498846	36.8689894502277	34.8226515793875	14.5126442655973	20.6860520018047	14.974717113114	13.295101919492	23.0631180158477	18.9938969103855
15	15.8062980444940	6.4959255800901	22.5910269586460	15.1736721541871	31.9660400544745	34.6924140560346	9.81496449266126	20.9306361022877	14.9544060489554	7.92711991726294	8.35717486550687	20.6388148605746
16	9.83241699626699	12.6795968172930	28.7207089331355	38.0412334228367	16.9140103915681	29.8730787116150	6.94484520482787	24.3546507931858	12.6329455565976	8.45762069891274	20.738166156281	17.8617387277307
17	14.3705856735403	29.5204048973874	27.1931125648561	25.7564464298043	37.9786740151536	29.0862744300881	9.78044241700053	17.5818828926345	20.2263169009526	14.8230251116399	23.3365487989369	16.5757696657007
18	26.3281546893864	26.6687566848174	23.3131894982177	34.9900299406014	27.898772688594	13.6963293698713	16.2317112759053	10.3803872403974	3.20297477892157	20.1467516927401	9.01948002497808	12.0293943538708
19	14.8223764758841	15.2513316324105	15.5736165461240	27.6426707795098	28.7314355677923	15.8527310124357	15.4380938038310	20.0782947843066	9.40143879973123	15.4885314493093	18.8943286717686	19.5468567553367
20	16.2481667812652	28.4180759945246	17.9281708915480	29.9055545440643	31.4536875267999	19.5132718747161	17.4064569997021	13.2692691237016	3.79874944986339	14.8178948752764	13.3810559209972	7.81662798078736
21	23.760273378859	23.0498475673915	21.4096485913622	18.0751046165469	15.9538216286285	25.9095767729759	17.9440762637956	24.4711518592215	18.5314032920681	26.2875858302985	19.5189808916321	10.7288105951668
22	10.2173548273897	19.2300339073951	20.2837269876246	16.4181375273999	22.6401883041871	8.21174222774741	10.2087660522250	11.8480166176852	1.80351921111724	9.48659704177575	12.3511693449917	17.3651641651652
23	17.263717341444	38.0987156736015	31.9403677904233	35.652303460586	32.9382054766458	26.7943305309273	9.7878623165278	25.5073288538544	9.18147248721735	13.7092150947808	26.9674129649093	17.7825166497414
24	16.5927088633608	9.5529366566782	12.7929286432847	21.3229893052698	14.2024723418168	2.27310873469916	7.37815289226831	10.9737686863967	3.49898903955134	15.8995977756408	8.80854849005642	17.260969696659
25	13.4931543480405	10.3079764849921	11.6607845544964	13.0531797335089	11.3868746143847	30.1631740957695	12.636593665048	13.2886059614219	9.3961049118648	6.93858049665352	11.4078056310211	5.31944127821732
26	24.2428580953247	33.9657597606266	36.6338017276884	24.0598835561092	42.0569172145584	43.3259083400886	13.4893231461181	21.8103195513117	12.4952965274805	13.5256466854165	27.4885688244661	15.5376016917947
27	21.1091363817003	29.4356674939871	26.6598988460487	24.9766462488829	40.1631779706492	25.7160806495439	9.78130966608421	16.8291078699467	17.6984162873511	13.1064606374286	18.5181108150333	21.7308162754843
28	19.8176530088935	17.8264686944162	9.14775335832741	16.4559439766833	15.0289502657697	9.72422750579193	16.9710015940995	13.1252756222755	12.8527115280859	10.3273769321060	7.62919539053178	12.7022950345831
29	15.0669310785537	15.1441845409128	19.5068858308133	23.8249898763877	44.0217472394214	36.4130388822969	4.22945190452109	10.1188634930066	6.6342228043597	5.44600097775699	18.7206241668945	14.6003965549626
30	22.9695842999879	28.9294956791577	26.7855950988652	28.9583695979345	40.6509070193399	31.2691459816112	12.6020717483394	21.8047091325067	16.3723570350765	16.5271435711855	16.6833084521496	24.4531808898564
31	18.2831984412777	20.7329283545644	9.12535505988837	16.3129552926719	12.1463473971384	14.1121252879754	11.9749367101730	11.2175116590082	15.0664850542077	13.7987373481235	20.8470032704092	1.81339880890987
32	22.4368818113197	19.2557066307312	26.7149611082162	21.6017446583295	26.2204728393393	39.47749143538	9.00315789443942	14.0169984565673	18.3485952280413	16.6807698853856	28.7978342534078	23.5964497821604
33	18.6138210045472	20.7486775126101	15.9033729812523	19.6905968168450	41.2944611129652	28.7954407836386	10.4989078931535	21.8636563492146	8.20038181809782	17.1669100041560	17.4664429644532	13.0819197651806
34	12.9435796086828	6.16255862531506	8.72818435661305	18.2669167219167	25.6546536701034	15.2245078591860	3.65180701526579	7.6107718917665	6.39607809436662	7.79860416118647	10.1973496863858	8.38705221288503
35	14.9148057773142	15.7040074572179	18.5562727969455	23.8665040884043	42.3389479190267	21.2288068774165	7.58163002051847	11.6916473857493	12.5778210995805	7.4724911106651	19.6960118873097	17.5730975592073
36	10.0182052603834	15.5677766445947	11.8597557477548	10.9399513750611	34.8698639753266	47.6325573520786	10.9033363641123	18.6330820210318	14.5226487435388	10.7100249095810	16.835954452843	14.6469274216051
37	21.9254200595302	27.5507964275795	17.8208034293757	17.1244496422736	44.2233367603781	35.0061117783642	16.8114689438181	19.8640110378979	21.8378012531380	17.3623209590249	21.1106421399031	19.8969263708993
38	25.9795294326634	33.4821166148977	27.375237774586	47.0636471534657	42.4169235483727	42.9048199527225	23.4995639835930	30.5965658421492	23.6852128280582	21.9356127772549	30.7207709477809	23.9374051442339
39	21.2105526918329	24.7888285763306	37.726823802408	27.2366358869398	44.0812769264561	40.5011219508781	12.5273821870669	26.1869574382207	20.2039127245881	14.4461667504714	30.0797588548677	27.0115388882167
40	31.3127071999078	54.4677095655513	29.1398518510725	35.3794301343560	47.176136009752	48.5879236962318	18.9107885334358	22.6082041151881	24.9652932261123	18.3276675676111	28.1958933952604	35.0153175982747
41	22.3534185750081	20.1318605126637	13.2887866504343	24.5241657508902	14.3165310026945	15.6658308583556	9.35253022120317	10.9790892355417	3.91364114365855	7.5811334505427	18.8149842760619	19.5921876398318
42	23.2502487593611	27.3034396151071	35.2584635122617	39.2236746491919	39.0280610547557	33.2910371883588	14.5983711234637	14.2740582718414	22.8110288305307	18.9766517903079	18.4056595689257	12.4360751361470
43	17.1892439415270	12.8397281906491	16.6605086566046	22.7539001645339	19.9575964849357	18.6676748292582	9.31820498689976	18.5712626291939	0.211436623000100	11.4827925835816	25.3572217511979	14.8500980484924
44	18.4405354635268	21.0304006969603	14.2298651097947	33.4145408720386	30.1661263253052	17.0312513900067	13.6818332287740	15.8783621161276	11.8730818139923	15.1163799491097	20.1328341083800	4.32665675030388
45	14.2845437982069	14.7663569837250	17.6551942835843	33.3145618088968	17.5451274685935	24.7046928277143	11.1820774020530	10.3767886748336	8.6577399647554	11.7043166263833	8.6348589290782	13.5700172432575
46	19.3938457759612	30.8039803036939	19.3630538430833	29.5041146364737	25.043695125394	24.6488198722326	14.6533510940875	19.1465821324393	9.85992624701457	19.0031956054142	30.3257031774985	11.0656251382243
47	27.5191369285906	52.0801279531298	53.0950346583056	43.5339426272453	53.2107402945116	61.2083871072547	21.1377718166854	29.1360447072915	32.638535718697	20.830641800626	27.3076545447491	33.6033241807195
48	17.9072338333408	27.8656110761723	11.0576574607383	33.7126579427933	28.8152006516105	15.2786635395347	6.67690450462125	15.84903546111	6.57012376077349	18.5594457281152	19.7865793915589	19.5499261241867
49	23.3986644641202	34.1547730407019	22.0660167957385	40.7656931041901	35.0624161792761	16.8475202682914	19.3950576622556	21.3652887421135	10.4480057001302	25.2539359452703	19.5445874370271	13.1940656826977
50	24.0275199535362	26.0701181738265	19.4062686969862	18.8811491846064	21.9382477837093	41.142365454218	9.00509652248767	16.3189530412692	15.9590440906850	7.45822481644915	20.2257186391219	3.70380501425155
51	21.3379363640136	37.363166102677	20.4970486505522	24.3097853276218	28.5725621227543	29.7668938121269	14.7409589723924	16.5980111097533	17.8363526747969	21.8068454717414	24.9176241597806	25.0382991471718
52	8.6792617597599	11.5355257064163	21.9855135531445	10.9312563494817	28.2370386322229	2.97991837165563	7.5815327663605	17.0357638759446	10.4712662502559	3.40817257009955	14.0881546428556	11.0073447017042
53	22.8969980665885	44.8625985893792	30.7946824151583	36.0339253770462	38.7522196349515	37.670763140114	23.3255837669589	28.3916604781872	25.5364459642715	22.5956419890825	32.8428454556606	26.7443444614141
54	16.2826339735012	15.8785746942992	17.9764490773071	27.5310665851198	20.9612368158216	22.6792850234693	6.54948067204849	13.0832577363019	5.21656960259095	8.7013571626987	14.2064314104673	7.81026393371166
55	24.9380850596824	34.1989340967624	18.7714172119329	22.6784120601760	45.917104968233	26.5555467068474	13.6365580215567	15.9961121355353	20.4268997428781	16.2701635926291	29.9844316150894	20.2753761832549
56	28.3441485970886	41.3164498479857	32.2270525507588	49.4074932233625	47.9831667870784	33.5460218901511	17.5888035022239	17.4279918670988	21.4590407087877	26.3274244517598	26.73716271937	14.4544051995917
57	15.2136728151079	15.7809869845638	17.9612446680734	20.8652131588207	25.1422151473754	33.3616211394322	12.0144208849474	12.5376581276449	4.62107643019226	5.52553384200432	21.9902687046213	7.75251781350746
58	28.246614489453	42.7829233439407	44.110929812113	26.2272072401803	49.2145108884701	42.6696354543723	16.4948119668005	33.0343792868337	34.6454918199849	22.2309050681771	37.5581779443048	28.0700809679358
59	18.5549962234822	18.2678133837309	23.9833862138943	22.1176188442228	34.5407001379313	10.6397162741992	11.7121379651624	11.5726301532261	12.4372404301502	11.9051279257143	15.8570553137224	2.93851201777658
60	14.1908531691136	21.6921479858049	23.1336724146542	29.8777981612234	34.6935079027626	10.1479319557145	10.5098368539978	17.8932876454006	6.56730160875975	12.2158911796974	16.2539798706431	15.9248026011148
61	31.856308359437	40.0633794855661	35.3403487777047	38.082348407263	40.5148875253366	44.7833410417369	9.82210503680018	21.4125507173424	23.9620869946001	19.9016256739427	18.0892798224676	35.2166211923593
62	17.7802547029283	13.6416015177415	17.7676507303934	21.1211287294938	28.1043726896299	22.1122052475519	13.6584521030877	14.7753775961787	11.8553289376119	12.9280757209205	14.9248852059668	12.2858296137663
63	10.5922039177653	30.3083762458796	25.4650961505325	26.2464285515112	16.7948656964806	17.4921696049633	13.9426373656183	17.0230091573259	4.03397505114784	14.5227519895739	18.2431078594548	12.8607176210633
64	29.6877943394607	46.3113951927182	25.1672705862682	38.6540095869514	30.0522161288189	35.9979050349432	20.5898213766298	22.1180352339016	14.6664164180270	18.7691536234658	28.9707951193894	28.0725564649001
65	21.9441152791121	37.4045276969461	32.7124739693932	29.6985112042117	52.0653756576207	49.0885241117821	20.3583235084647	29.1120014816707	27.5501298723314	17.2079724872967	43.1329881819059	23.7148256684535
66	33.473280343749	47.0082683125876	40.7575373951561	43.3668545354418	54.3383790600919	52.4268892225655	21.6894550171611	27.8381587991003	27.0998887602974	28.7676644916618	44.3390228510758	23.9070599209136
67	14.2069728787899	23.4254695992048	6.37818015999886	36.0055624306962	27.6982700498505	8.34375016037601	10.4244707921364	8.07934386378801	10.5134869311382	13.9657676708851	20.5409762144491	19.2490405417233
68	18.4186576135534	17.6613201839639	19.3112089535008	14.0615568439733	23.0773140082811	23.9959954648756	12.4120077636966	12.4606552538106	12.409421179058	10.0394818842315	10.0823436893335	12.8135933118473
69	28.1740384090272	22.7429719237147	13.8381886883353	29.0146503449773	34.7036646517166	20.2346179017532	10.7623042994112	12.1117178108437	21.3740754536451	9.18654472035953	14.4843019945928	15.6689341918678
70	17.9087593918264	30.5317775205660	29.4668885018881	21.2684875044882	29.7581474825337	27.7690104582155	18.1848280626236	12.8379445510215	11.9702103175024	15.3302215536262	15.9135973362133	4.30312840577742
71	16.0382386929317	25.3786967905204	10.4303633252859	18.6890948069636	42.7316899759507	34.2484425997408	12.3129927030767	15.8990945559631	12.7020981047256	17.8648655890041	18.2019360031421	13.0823713888234
72	16.9746866522886	28.7229207056557	24.1396607215721	30.9193789871783	23.7304602829432	26.136213221548	17.8361533738982	23.908810599601	16.2305649572231	20.2825320031107	33.5050072780037	6.84416744133538
73	29.9580325923012	37.0689045300790	37.6957097167031	37.2694040622521	45.1029834668985	49.3293986339355	19.0564578369142	25.4729957913473	19.7323134121703	21.7707809666176	34.3033063710396	24.7856424537149
74	13.3452472712953	20.4987160127530	17.2565150864002	26.775230708972	43.3791498357583	38.0657110548554	17.7561643984407	12.2561126245363	21.8446738490972	15.4776539512304	17.7633415693185	15.0915269422294
75	21.7509237691313	30.9890251107653	27.0476914223224	41.5030026620913	34.4806449209549	53.57605227202	8.8988292274988	25.1729877770981	18.7537391554034	17.5776134617069	26.4092380518069	13.8220969914269
76	26.0106281479482	25.0799214405048	28.2635993985426	31.270464562042	25.7316292067141	38.2773683215188	19.7047873913458	14.0938323908542	17.5782167961685	25.7565647128886	20.7072667008256	14.8012426461195
77	13.2560163583501	13.2425412895890	30.469246037798	16.8215092886742	43.0576757522061	31.02757465298	5.90493932287635	8.7275523340929	6.98438397395378	8.2987109483995	18.7674085889080	13.3525246637000
78	17.3596762551897	34.7090692264738	30.6313436537725	29.4323687644323	41.2379602674319	38.624823696258	14.3186614308823	26.8954417183326	20.0665605723414	17.1797896474908	33.801214557091	21.4522768778038
79	18.2958565728367	26.2195124020689	20.2524693388431	26.5339019844529	20.9038908706919	31.9582415056623	10.6557156556659	13.4876882913081	17.3917749623836	7.76374951693606	21.3627205401400	19.8471794538195
80	13.3228322539536	9.97353386042133	11.6377372090935	20.6754230126717	39.2083905528817	22.5765171266486	10.6374429881542	12.9406025358382	8.35034385066481	10.4731339328400	12.5054932934484	13.7176650559880
81	30.29335580696	29.7213717504042	30.1715535076858	32.050279472948	52.2897219856125	35.7313339165514	19.6183377725626	24.2291521790837	32.2705498984055	19.9497091178776	32.7987480047567	28.184481776001
82	20.808211717719	39.6411752239914	28.5415187280667	14.4350957114477	30.2142018813971	39.0780022839156	16.5934435184341	28.9230672645308	8.94749202835455	15.2130268448680	20.5392078178934	14.8504419994360
83	22.1840228246867	23.8595288549669	27.4999538128805	29.8614381746758	35.3029794860499	30.7070899108473	12.5562837128929	21.1380870454779	12.9653267808746	17.1374475751546	21.3877628290239	18.2051858377228
84	40.3715004864853	42.8275822281240	25.6922571441019	29.7176020290312	46.5175266357079	44.3200505567946	16.0709466283313	20.9230000659464	20.92879233794	27.4078490538055	30.0113338599183	28.6193521395356
85	20.3147680572774	28.3163094026715	17.0998435634357	25.4215550321593	35.2891879535647	30.8571984597609	16.5892615831478	19.3328596948218	14.2123348273518	15.9300661003524	31.5974517680168	22.109240822585
86	18.0053553086333	29.1860715056321	30.2958025020355	23.2197095839459	28.4435698959455	28.1036888539859	13.7272761633475	19.8305859265211	20.7079794114897	17.5961859241717	21.0149369001959	26.5895181442743
87	17.5743411620646	25.0247772603197	4.31787845330364	24.9310589201903	30.1496866674068	14.2460265925523	14.6901010178823	7.59989221362873	11.4586829674234	16.5581258783412	19.8690202327003	16.2277298793504
88	23.151221436505	28.4661789729249	24.8056026912202	34.7524297746781	22.4791798123528	25.1420942137553	10.7214520306443	26.4797865165852	20.3033128611344	15.643277747189	17.6818517555676	21.9115324498592
89	26.3945337798332	28.7874412437390	23.8217077954129	32.7367210242798	38.8854324995639	30.1855648554334	15.181634561236	18.383474520847	12.877928290808	20.5608898525342	24.8376955296526	7.59418473160718
90	16.5338920644016	16.4745668908063	15.7651305284447	24.6961868442428	30.5015912652493	27.3885625208059	10.7153040358287	15.1071020038407	12.4678067367125	16.3171997923182	13.6618796679014	18.3109864221755
91	23.5034008097216	32.2931850960481	28.9685629512528	21.0527286289384	38.4109851534033	27.2365429219409	11.9959143864508	24.4292976020732	11.3340448543909	14.0560652692772	22.8160193807642	21.3816394035647
92	26.9818321267173	19.2379311147902	15.1890586343908	19.2927003350576	34.1893265473869	24.5448149906507	13.9551911878564	26.1125169022683	13.0649038500183	14.4201365818675	13.6093615067747	19.3152346829359
93	16.833261608572	32.4013296447878	30.6070767476741	32.2422009584213	36.2803873054736	25.409806040223	11.4122715672085	16.4326871579346	13.2231304189785	13.8339665639524	24.4025459842638	16.5613864831254
94	15.3921824367535	22.2158135743780	10.7023744681186	25.3704662105014	10.0075023106967	7.03272499004735	14.4279501720691	10.9704815664057	9.45235850667286	18.0701421316452	12.4826942995009	10.5933268468404
95	14.1770956987001	1.57514976755588	14.6740647949728	15.0481139641559	21.6908831081783	7.98264591802705	7.66854353107837	17.4432017319240	12.2063002877290	10.0004813591660	5.55165445017613	12.0564808579464
96	21.2803308709893	20.4612685712221	15.7689005870761	25.0381979602789	25.2437092669782	26.8956672311775	13.0780809395688	22.4652082256984	15.2988838360066	14.8087289536786	22.7550809970274	11.9092842178564
97	34.7769268147342	37.5228255794144	28.4434790846096	23.0709040218587	33.7995955810727	28.1448052863621	10.88190391476	17.8606638572877	30.1260473374154	15.5459809883655	25.1921417868361	29.1855195277681
98	20.6771126209354	30.9550968954629	23.4388380591667	30.0553904220194	32.1922737198048	24.0522266468887	13.5888694426233	11.6197225998847	5.6867132505088	6.654726961129	25.8145155326544	17.9301377798971
99	19.1138204027161	12.8752758061069	18.6153720912515	23.9158548728684	39.5499052642005	40.9464264411187	10.8852081967800	16.6770109330271	15.4038838693685	8.69685149579769	10.6652213188089	15.2450432111362
100	26.0380951032250	33.3374050326958	17.3802695611943	36.8304920117432	28.6683374959112	25.23924291661	23.7034185529300	18.6863923682544	9.76193794397771	12.5517263643212	27.3641059196795	22.1815307539731
101	24.7702255223612	34.2067181077878	24.5194144623982	28.4017461600177	30.4850472774892	41.5863116607375	12.1896385298915	11.3114518644118	22.5624898633895	12.0562632865897	30.8861894578704	22.9050761665183
102	21.6000672135131	20.6318847994347	16.0024362372041	17.1875870364037	35.3908257291642	11.3916296879642	11.7554829218605	8.9379834748119	9.29828353775531	16.5782372558958	16.2751550413428	11.1472970365038
103	24.8272780831698	37.3109765557954	25.7455968690278	33.0472700202217	41.1011996099341	42.0248857047353	15.568416046474	14.8019545377974	15.8111367758759	18.1576355246320	33.4838469846011	15.5011339345034
104	25.6598699663798	32.8107425017261	21.0934976526455	33.2341939250794	42.225936565924	34.032253409	16.2981284454918	28.0188827215126	23.2243594144414	25.5960983000729	27.5741315003847	16.975448848483
105	16.8879044284234	34.326463785884	28.3888450024306	13.1374399278743	30.7260207627636	24.3883675462281	12.1913348083290	12.4508605265661	16.8566394036786	18.7566699324383	22.8278892330282	5.18806469488091
106	25.2989614965261	34.9188276774483	29.3332403927629	25.4791501385002	34.6561345736362	34.7997962250608	16.0278836175288	19.1452531441556	18.7760521714422	17.3048229142141	23.9860317386465	14.0105332342597
107	29.3548011131474	41.3448070953041	17.4402496252288	44.076584249939	38.1656942582012	33.7215314104903	13.3229284123003	28.4502041396525	29.7710809157576	27.6374153654319	23.5996129696429	16.0575059600562
108	9.09522024945142	8.2890550817981	13.3602771388524	16.1157028825364	33.4875333622365	27.7704303764342	7.19912558006755	10.9977507771014	14.0931572454054	6.57563527765493	14.3594117941261	9.94347623184228
109	23.1941296064314	23.2160773702971	19.515041838834	28.9971389272568	25.3131873335305	21.6959479603877	15.3139855554330	18.0600005580985	9.03074856414361	18.4362317382083	12.3525175966111	10.0939574746149
110	17.0198825799733	17.9190258590418	9.70434787982913	28.3709429527419	31.9889896941785	28.6210030502436	11.9978923405222	15.8499609442766	13.1173818733507	17.7842398596102	17.3839788616096	4.7536951501664
111	24.2972222800897	25.7670413560553	8.67320603114083	27.4190148463940	34.0688782550882	25.4199911071993	17.3853009483817	19.2685728861417	1.38107321862848	14.3181381183965	21.3289126506513	11.072992996159
112	14.2487588261281	27.7187034713577	27.9657287699904	28.4942592596346	32.4855942068191	13.2677591090651	7.91676083729313	17.8351459362002	6.63023018131312	16.2789975655505	16.9908371447082	3.46602426846085
113	32.3441966056165	54.6941746322186	36.5675127193594	41.2279461402947	52.0586550438364	35.2078069277026	18.0719270982613	28.0410542117659	21.2119767126346	22.6029697243824	27.3341705236745	25.3357320024466
114	15.3536953034568	29.4642802009141	8.46257105271143	19.8863827566505	31.2297300813305	24.6840215690958	12.6678586293576	9.09989756466615	20.5545275414146	4.53753072846587	20.3500958915652	18.3992673947928
115	19.2562454905375	10.2460121256083	22.8536347074446	26.1395250249587	28.4409385374168	21.4326245485758	8.61042481597432	16.0932521551409	17.4855460045041	15.0110285880198	16.7960892833331	7.46647759009911
116	10.6997482170051	8.3518054053267	11.9312431845571	11.8064353876180	24.9369935846509	29.8035185548995	7.5336119291049	8.70418579081757	0.790406799465606	10.5093089035628	11.5786224632516	11.8023799747473
117	22.3727609365118	24.1259928400034	15.3524744595921	13.5730804355602	21.2434038491982	33.8426434590127	5.76880786307543	18.2353889765247	11.0939613350315	19.0499079476383	19.4913127342997	20.8648136370314
118	10.4186347645997	5.20538719818694	13.1077870508479	5.58200762593896	7.14336265653579	18.8946497214428	2.58949552468132	2.48222218899463	14.0663804176847	8.73816607483533	9.16292989680659	0
119	6.05220886000767	6.61098854583255	10.4875868448454	15.2833379543928	23.5319053885184	12.0829669665625	12.255258701658	9.19012522996665	10.6897321872231	8.74747826238352	6.10881493397837	9.62654887734335
120	21.0929173185047	25.0067058896356	22.6955386627582	28.1781456967415	30.3921247042303	33.2314284076904	14.6306620528577	29.8521540243944	19.4123226991660	25.1241439660954	24.5083373436367	20.390763078393
121	14.1448718888709	27.4941689769401	9.32232837481335	19.7287011427982	41.4909188649238	44.9996344483586	17.3349290042932	17.1530700014869	13.7492249251031	14.5782636338184	19.0397877251364	14.7745256194052
122	18.0038587038500	29.8923620434484	9.48676597174058	10.3143731938394	35.2695534257398	34.0665278334104	15.0904317476066	21.0841134060386	15.3236245962195	9.16474989238008	25.8681198266531	21.1890010386361
123	15.2384451190195	8.98450506590233	22.7912978666747	8.151551268499	30.5311379666678	41.3964128901715	6.93995866127341	21.2849274357183	16.9997927656963	14.7881911000705	18.9890303311299	8.44181392585728
124	8.70245791914991	27.7667990976765	23.2573648297277	15.9967818457680	41.9700409387774	34.3543838103593	5.75636634487075	18.3305180886707	18.6541925437126	13.7129405156428	17.6110924656552	7.43780079212891
125	20.3785497833816	1.39693523509085	0	13.5490968168763	29.3159188114524	15.4585785905631	13.9393228472507	6.88780644600079	7.11668739407983	16.4921014346118	13.8647005267923	18.9512354892048
126	16.1169150189615	42.025319916646	34.5503369230562	31.2220296175949	55.5870695485485	33.7949300693377	18.2175398323358	23.5061924716374	15.9460406522759	23.4451174399546	23.5629340999121	30.1545040787767
127	22.1074022056822	10.2583095483822	12.2452090034026	18.4505985682059	24.5683575209262	22.2764316542358	11.3293172954270	21.6811819668176	11.8536462989597	9.45808510616617	14.8313925196877	15.7241691654090
128	16.7434620351504	16.6881119434261	15.5552753465829	28.0219572957888	30.4963277185746	10.3351893104148	10.4242116126707	17.3760233368430	15.8173917995275	15.9938846683110	19.2148318522295	11.8039808652935
129	17.4330458087610	23.7794238169962	19.5802140494689	26.5037693785962	44.8797200333007	24.1037492898872	7.32854568665548	14.0592600341893	21.2416925652843	12.4571579872868	20.2325633193288	28.4585314303464
130	15.8195364325936	24.6449925330584	20.9172905794204	34.4039824444152	36.2277695433918	32.5784141474117	13.6286078411187	25.2537519896122	22.5882230921745	19.6967747730307	18.2512915671960	21.3668158903996
131	28.8812329148389	30.5823426623857	19.2315004190917	18.9459168964732	23.6321663424738	31.1671590255016	16.7006183286055	21.4591851527288	5.51951714127796	19.7071964842573	25.4368384181877	8.00858154805134
132	14.2538104308746	16.616784384357	4.07517597985696	18.6155151191319	23.5850566147286	27.3608776613996	11.7351525002759	14.3081168935973	5.25797504770303	13.8184116438435	19.2698204933950	6.7483029116187
133	8.14317401751629	22.8325883941975	18.1416508168170	32.8194314963612	25.4230399855263	18.6229420331152	15.8277974773512	19.3071886501967	15.9962103850287	12.4956616720760	16.9125801025014	10.1886029054579
134	19.8666719003709	30.466161521532	21.4014618557142	15.1812110459606	43.1034282201201	15.7957951132239	7.72456892243307	12.3368952130258	14.9414278242870	16.3331147381601	26.0525653365482	12.5341807067712
135	23.2888059187481	28.8390307152836	27.2689619262571	34.9226349124486	54.222891238508	33.5310194438054	15.1022898325015	26.6327981234901	26.6168314102438	10.5076227208857	29.6739942403444	23.3662236337058
136	34.055940732512	26.8042787900322	28.4961273445196	23.9437391921434	37.9707833623703	36.4580245489192	19.6374866673863	30.1378618650675	24.4510372602576	20.3730428121701	14.9628541758664	26.7219364485797
137	26.1543583766850	35.1662970418394	36.9130994431157	39.9940113467235	38.4044652991379	36.9156011688558	20.2012270477811	19.3225911957658	12.6267054405735	24.8802554214254	28.9524993952553	36.6366592343875
138	16.3947940798394	18.1688763976396	33.2158097920845	24.4044680748507	43.4718784552961	27.2506327974843	15.4904255523601	22.6241574302672	14.6601558304577	10.6431273579837	25.9480821914198	18.8266329002881
139	10.3876889435605	29.6580784193463	19.4319658620101	22.2644324650681	27.9006091422746	21.6735883541079	11.3399660341864	22.8131297839029	3.86688634083348	12.3273980866692	22.3265270577813	18.7980750415774
140	16.7247282410769	25.8015945825649	1.59530724100452	15.9115858301332	11.5845563175993	5.49941282512914	8.32276139341732	7.3143521573583	10.8509704775009	9.68137125539346	20.8186586360368	2.68048524173462
141	15.0828484942993	23.4373860662493	26.4693213786666	30.9065421077038	30.2088104095381	27.9324499110618	12.6781623686230	11.8644431378217	11.6412075137367	17.3897071696566	15.7670576548478	14.5780240809117
142	15.6777643629797	21.7433640802523	15.5132895099810	24.5604518838645	34.2989611290422	40.3084530233927	12.9860864388146	17.750383140424	23.2493417302071	12.5661880326545	17.0855961571360	16.3205068203698
143	18.1812847527757	17.9009736792503	29.289256083699	26.6098324777155	45.6523263140491	42.3402068869509	8.87257456908068	13.7580348312246	14.3288978159042	16.7281624112155	18.1705856152305	26.5717284759021
144	17.1247722500174	28.4950096050979	16.6455444422462	19.886176092104	50.9755944383643	28.3319794669962	12.4186532620342	15.0166395099696	10.3666412445574	19.7032897902289	23.9995050105350	22.8219132335859
145	19.4595438608254	37.6170684818807	42.3005107624413	37.5160581207455	48.334379937831	30.5943446574415	19.5094500492557	31.2931025945169	28.0527394995514	27.6329574511544	32.7966511844738	26.7955186795667
146	23.7777576036918	37.6742819989962	30.2717451368749	46.742386729777	45.0393887422121	20.8285665938277	13.3867880783536	27.5337375188144	12.9733230514563	32.2015745461676	23.3365668426151	28.1422462044505
147	20.0003562557414	39.1550558299089	18.8074962764263	26.3709679181075	51.7077744007664	22.0904953983066	17.8184252004182	6.54252406090309	9.70217818935462	11.6474050658571	18.8016950364128	13.7212068875439
148	16.3341208016665	19.4792284134024	17.4959023290511	15.7207479266128	30.9431539102064	9.09569787211726	4.35675867089277	12.8343412138524	1.50641983697873	14.3340400164656	10.7801535353627	8.3180998281669
149	30.6080343711502	34.2805308262126	29.1242892575327	37.0926785565254	33.5292338064591	42.0985808663024	11.9293763709906	20.7257355020692	10.7263541841843	19.9109464045820	22.8175543919904	22.7498744006666
150	18.8548945760706	21.1351369155629	12.8577228205883	19.468473125304	41.1213221665563	24.8700581704424	14.6145803812394	20.4918749541407	18.9651960575272	15.9228564723423	26.3363492686630	23.4984586530265
151	24.4695678868028	40.5088140463672	28.2510599992552	20.9394785905020	43.8694486386651	28.0026043080393	14.5435646437734	23.3519350956239	22.8016019036852	22.3229823307640	30.3956585796511	22.6748508083776
152	21.1471467579629	45.2166854840408	34.6783218337160	32.3322794431945	57.4446241994988	35.3057415975809	21.3688056579427	35.0534533262424	20.7705936341628	19.8793208176726	36.2806654998781	23.8129275159147
153	26.8885545566199	28.4843526401177	23.9118575997693	29.2854776068926	35.6815095117628	32.8679451709276	14.7061532380260	14.3213184754354	8.69744193620954	12.9198379888404	22.9868028510372	11.9538792812844
154	8.2140256774122	33.8396602964201	21.5872683334854	23.4640815960118	31.5387164588709	31.3026211129375	15.5472804070928	9.55786754163315	8.31943754129815	11.0271795406095	20.2257756870937	9.81936019854403
155	22.1544292350573	28.7409847439722	28.7387795121319	36.1254744089616	31.0170280546391	35.1810885954589	19.9223356123238	26.1148790366539	10.2550736540173	21.2048828302801	27.1568189528813	18.0268399836737
156	17.9436702039211	36.9194664019423	25.3551014150565	29.6063419626417	42.7141750465887	39.7991286330146	18.2681921330604	15.6554944354147	8.84725184585346	20.7617063514675	22.0791093172753	22.5888283619865
157	17.7576685338994	19.9877670359231	23.1501193553929	27.6989141649410	35.2605169364957	40.8844008729575	17.9364770676127	20.3824474258046	12.5367493132898	15.0362480746268	28.5676051319636	29.3420145946555
158	16.1868902980914	25.1409481037045	22.7069191974946	13.1496224193939	30.6414636853574	28.8129699249798	8.86274284427529	19.5281522212494	7.81190576383806	6.31621836022347	23.5839612355535	19.3758065416161
159	21.3262475706413	14.7278454295334	33.7797056420617	43.9805001911091	37.0933455588735	21.5781857830811	14.0793374422466	14.9580654634651	18.0214188011433	10.7725585816135	18.7697173129306	16.2180236453252
160	24.3646936404731	16.1500941366830	27.1294639084099	29.8145917972860	36.9907424412536	21.0638161047428	8.80762933911616	10.417236980636	12.9066025894876	16.5268861603399	24.8602964991253	21.3610265816345
161	20.4220992845354	24.5180951383475	23.4334403690443	19.6393442162969	43.0369255736258	22.4511669988604	15.0431693409357	24.1998613360665	19.9926220693642	18.8143993059878	20.8196448180725	26.8809326709903
162	21.0751300454327	15.9434407020522	22.3318426247618	19.8694981798490	24.7690148781148	17.2872018735096	12.1698097865246	15.4826711604810	11.1946513530481	16.9297425268654	6.75077784587952	9.85261739707888
163	18.036786152501	22.9702055530370	27.1734509871838	27.4942521567712	31.8188001983511	23.1858967823091	10.9347090624697	20.8468954981914	17.627254356326	17.2883200054329	28.806379108061	21.3214785621182
164	18.1985293447385	40.5103279060573	39.779948744106	32.900962820998	67.6947148141965	36.7160333927281	18.7811779592549	27.3823324226714	19.9540468663936	19.7525609206833	33.6985161916043	30.1145503247871
165	20.2638564605529	35.650283000361	5.18120506339717	26.3696399413646	28.4932017717389	15.1773454873403	10.3942249555976	10.9753572122548	16.2225307843392	15.6230907853180	18.9727074584881	17.7404406597900
166	17.9930326093057	24.2783111993614	21.9355739297027	14.3039866794808	40.2997969770684	33.5075873474429	17.7671187292130	18.7827087012326	11.8295053113917	17.2764429366432	28.2316474428022	11.1301281617565
167	15.5114186335845	15.4862182547588	4.87164296635476	24.0427191791701	38.054949070588	11.5884599800789	9.95817513576631	10.8960386581920	5.1357467560195	16.8714828552732	9.67612071682196	16.3307030098393
168	18.0978975262720	16.3966516003955	21.8670307962819	16.8120816307776	43.8642531751690	22.5570676523961	13.8855532095205	13.6621715334474	14.8588770407766	9.69506109062461	19.3743990512960	17.4529741704502
169	27.9958111927253	30.7771954690877	22.0565379956649	34.3477353611125	33.1166508081039	21.6290007197798	15.5149345278018	19.1867623287850	15.2463270850849	13.3091380073533	19.2173870579072	25.6886923629427
170	27.1194551881671	35.3305002103891	29.8645113289577	35.9937283339566	52.5290586644995	34.3057056352809	16.8106768765825	23.700736718318	21.0729481561385	14.7859747309478	30.1523787418551	21.0644891929988
171	21.4423502561240	24.2105990978368	16.4648049919461	23.7501193026659	24.5436254280608	11.7863143378471	9.87299855906594	22.8516180567047	17.4531596741509	12.5593348982153	27.8413716793500	16.6218595178436
172	16.8738533753752	32.1355263137561	26.0481803434002	26.6438484032036	33.3241958631250	24.1245654851423	16.090586869604	22.1999526394891	14.2923885852087	27.7908819538143	20.4095655010507	23.2033983158863
173	22.8917993941973	16.5586515648663	16.5219925845420	27.3064992140973	20.1502173303190	29.8565600860139	18.9570218142994	13.4738766060599	11.2272874170001	14.0068810800748	22.1532752648679	14.5237344314448
174	18.7958218138509	19.6167375698757	20.8876817512225	18.2623277681958	28.9504102252185	32.9116063557341	16.2203743498684	20.3491326836084	9.16409241225981	6.79204856588032	18.0538654325786	18.6792119471463
175	18.781828963834	15.7363507811722	15.4280820293117	28.4567948811785	27.0770646774802	6.72561555809139	7.69027427583183	7.98244645826536	14.7941139013480	9.46291137623395	8.56799060049415	15.0647139676844
176	22.4690439743506	27.9533145525970	18.1710333655252	19.0423480187597	46.8034142173853	29.3943149284536	15.0147021784746	21.9640446563096	12.7215472966694	16.1745399815539	20.7226746045983	23.9228600870174
177	23.0212780973678	24.1674160493461	27.6304291325985	29.06298274475	34.5758093799548	22.2910323756232	8.57603657805432	20.9253897545605	20.7107051663127	9.98108400193065	19.7512626915409	18.2042204916226
178	25.7570276651308	41.657777102288	31.5746140529585	29.6629608349517	63.5080970758963	57.8842258581318	11.2303747053701	23.5249411614374	18.1634094164119	15.3725144446752	27.2193748786892	19.8646941755130
179	26.9515500771521	33.0935749165757	29.56859215452	30.5324288881976	42.0546200836236	26.4868272154941	16.6811013296431	22.3076499146364	20.1187175632289	20.825447498876	21.7757449405292	21.4998829452080
180	29.0142024877863	39.2724935979771	36.445097958469	28.6272124603461	44.7093915887862	40.5935633118337	14.2445200900130	21.2569973376121	20.3270105716683	22.6262635513185	31.7256271751731	25.1580908831009
181	14.0340798407115	28.3533626885947	13.8153304790874	18.8339196439722	23.0511314290595	5.76078860413334	10.5323989435175	13.9961385263546	0.78127050533171	12.7129442930710	13.1784157043564	7.93330249966255
182	24.360225704473	27.2081563893735	22.9368150649970	23.8826594878743	44.356586245183	22.8472383072833	17.2580348398110	27.7363086116787	21.1414375369668	14.8244756716993	33.5509656384882	13.5676419075812
183	23.2725374431701	25.3451866007230	30.3369298629296	31.0348355997261	39.9773594890387	35.6432995638560	21.5141227490234	21.6783361335628	21.2255338661509	22.3040348864571	33.0482904582214	27.5993454639331
184	13.7210884713925	2.18964025059845	25.8309203543568	19.9084964501945	29.1837862011252	24.1631777378328	3.15608816455446	17.0758806123118	12.2841351899345	4.80450139797903	11.2779916010349	19.1398756300302
185	23.0469144319487	46.3216654298183	22.4095677689743	20.4983653644182	48.0264930596095	48.7731221877089	17.2174274049994	27.4703658660197	20.0802209558549	20.2999738133839	25.1354525281853	24.974038061605
186	21.0659269472198	43.3592406913565	37.6362148538525	41.7449280533395	38.6317701340723	34.1641485559353	14.3678010843942	20.2898125665772	22.9776379123225	19.7218981412004	32.2193222191177	16.4846348900067
187	19.4420231832573	25.5608878488832	22.8518905970037	12.4372804381007	18.6620021243155	24.2607664988184	11.2470185569353	19.039615503742	12.3815925850742	14.3044511266633	17.7997649629998	12.7605640210695
188	21.8032826940389	36.0492555299508	30.4312527260589	25.4597301080197	34.6978805640095	17.4294236575966	19.2250807986363	18.9437448156511	13.0952160139644	16.9346364927067	28.0973179384051	17.0047192917468
189	19.9140419798884	26.5302479584325	11.8604266347230	15.8495428645669	16.6495852813607	21.6614329264589	10.4711120891226	11.9539501660957	13.0825254210217	11.0200898892137	18.8534639591623	8.982249114242
190	24.8855405833868	40.2007069427643	29.9703808580565	24.3059537652712	43.3457475228727	34.1234743394671	15.7905362107707	22.5393582476937	22.4993159222429	21.8004722480598	25.2174525335541	14.1536324694175
191	18.9860101802282	20.0704098855725	15.6965684639818	13.3528530209227	32.6656797149251	31.0693353535817	11.5667696645692	21.0394150680652	10.9292340779479	18.0173104492713	21.0578345465255	9.06316363537156
192	20.2891537906188	25.841965678201	20.3571304829673	23.5383965471104	33.9640443284086	0	9.48654568798883	16.6573106135765	19.1633537957139	17.8574152179796	24.4569339180855	25.2455632702165
193	10.4593634360727	11.8804542977774	16.7823677713541	19.6278944246448	21.3443408019578	27.2546399880349	10.2079370601089	11.2102677862648	5.95236797185641	14.1522571429682	8.16420584242663	7.22824257216743
194	16.9601117199355	28.5724927112758	27.8514811785268	32.1343348477666	48.9137765614431	30.419308654224	16.4381920506938	17.4706060338456	28.7632114250729	17.9776332617231	27.9976941501814	23.770542231336
195	23.5087196197199	27.0312611546758	35.4030705729658	39.3459740394390	50.070137030555	26.6560338813771	12.477683561948	14.0619007815793	19.4613122445585	15.5415334185426	27.7806459420513	19.6563445470747
196	25.1813272718197	31.3894128526655	6.83470739690301	14.7589703087595	26.8724492827865	31.5268155449285	8.71962186023805	14.0662088143071	15.8471535803106	12.6888477553223	24.5627974012539	17.9185264960904
197	23.570204033681	30.3070289361501	32.2229908008853	26.4077238791804	40.9322577814752	43.2795386434618	9.53316725954836	18.8356863537033	23.8135962929019	20.0050671494065	25.0516076450117	33.9017407175875
198	28.6358757970781	34.2389483214974	14.1545229486374	26.5844010488516	43.6585486949191	16.271397852488	14.4594840653619	8.96607710355573	3.29804861981741	11.1672662740962	13.1853767061960	8.28125667949167
199	24.5018335598963	25.1228118028862	24.2433708144998	16.7849804657929	22.8292189798278	28.1640922391513	12.1160985011664	12.0205771074403	26.5331884509083	12.4371441318787	26.3345687685594	14.1269726184594
200	28.1070381994474	26.8766157011130	10.3066672653223	27.8974070822084	29.7709321393421	13.9176276627022	12.7334215510513	21.0093620346255	12.6253780998216	14.5463722914290	12.4839193877357	11.9472997846719
