# Supplementary material for: Simulated data from a genotype-to-phenotype crop growth model for pepper
Source: Data Brief. 2021 May 11;36:107119. doi: 10.1016/j.dib.2021.107119 (PMC8165395; doi:10.1016/j.dib.2021.107119)
Supplement: Supplementary file 1 [file mmc1.zip › Full 100 GxE datasets/100 -- h2 = 0.5/775731115 200 0.64 0.48 0.64 0.95 0.8 11 GxEyield.csv]

	NL1-15	NL1-20	NL1-25	NL5-15	NL5-20	NL5-25	SP1-15	SP1-20	SP1-25	SP5-15	SP5-20	SP5-25
1	26.0048707518909	33.1543930693094	21.1192797109392	33.1559980892865	47.6122485192322	32.9351708891324	14.9705790171792	19.9394705408767	15.4617281462222	22.8681693677320	30.5393991886738	8.63669811731607
2	14.0094336759365	29.3142184971273	35.3369724513573	32.8481756778780	45.1134190141942	40.1131501298108	15.2775051091809	18.365926171218	12.7547505102697	19.2994367304766	22.4063803262185	28.1801254813885
3	16.1699076601936	25.6841513977419	19.0871991843601	27.3912205450182	28.0708119102399	37.4136391612634	15.6682721181062	12.7786696125603	13.8474137885050	18.6002355598625	20.1379147048206	15.4088606357728
4	24.67059402134	39.2382282943922	27.6311277716072	18.7679943689328	35.2547788605244	30.555653511393	18.8557769480361	29.5288264021021	18.2197960096264	25.7131276912734	32.8212516565139	29.8488308105465
5	19.298655764838	20.7469959732873	22.5846643002528	26.0586180299425	42.031011345408	50.6779244431406	13.2474471736038	17.8011007722422	15.5051996285388	14.7075832400843	10.9382645395158	14.3818578121131
6	13.0761354187732	25.8213574034291	28.2502885742767	7.8632609922746	32.7848933100757	34.6531364031945	14.7143627320084	16.917670974348	19.4600577118724	7.5575294192022	17.4013990356102	19.4632551718572
7	12.4453289103503	23.4365688190453	26.8655004624111	30.8682667124833	30.4874819255163	21.6182602887546	10.2716116288585	5.43730206101492	15.0665834688991	8.19760809777472	20.7750402859385	17.6943943768889
8	10.2251702108175	26.6814359779912	10.5630763209984	30.5304038847801	16.1096169715180	22.1604399020738	9.05208589379785	14.8862968882972	17.7719210642602	14.2764685419043	20.7131065989107	27.6403205054070
9	29.0111813918257	41.5045923508282	23.6018420235514	33.8747546186149	43.6483815727031	32.5176198349484	22.1902048126838	16.0207430339011	19.089371759357	20.7033059820173	32.629478836658	22.5364694976637
10	18.4917943189026	33.3123329122474	30.0836352739487	35.6085046050336	32.2267009000062	33.0554045061703	18.3030886893095	12.4610339739393	22.7234024220648	17.8789958106406	12.6801288327552	28.3013574777358
11	23.1049303238046	24.9344921256485	29.4756171587185	21.1558702944822	16.8805561243491	28.2459762257254	8.93515817054571	8.88695317769768	13.8876482417291	17.5827709192527	15.4522452471542	13.3518026372812
12	23.5538648173273	25.8067887538533	11.4909568252728	15.3377796240282	27.4065411618961	7.18084259193314	10.5067648871846	10.2073007856008	7.30294078706742	12.1235815723270	10.3228428196265	15.3495291074642
13	17.0751752526051	23.2578518529759	31.9618071292053	33.7235666822145	26.9288006341405	34.6482978991722	17.2047446617818	21.6781991624482	19.0635328791146	13.8865139236218	18.9751476048632	20.5032734060513
14	27.6295391378721	43.78441750724	40.3218283038391	37.3105186560856	40.249697392218	50.4123325155350	21.7444380502384	25.8064168299544	26.8512842044553	24.8223717143319	28.7830434294257	31.2349764289014
15	29.3563493601437	26.2820882592149	11.8694352556590	27.8525655046747	35.7609599152153	34.2614217940835	15.7061111572838	19.6248088378273	13.6578104316930	19.3001728804936	30.7257101573750	14.6075305151018
16	22.1026181341626	40.7892581792498	14.3498963652324	25.0844374867435	41.6718183082496	21.7077012487272	11.5322978689296	26.9309558987902	11.9209787940784	13.8514120487313	27.4001789234645	16.9635802293772
17	17.6964389876635	31.5947481501053	26.3706522653187	28.3629643611061	25.2910058439242	22.7279782310165	10.8457612429850	24.6311903875340	24.4203240737983	14.2840660683482	27.0655142512142	18.6425714267666
18	27.8836437925305	45.3303485118131	26.128861371466	42.7175165335643	39.4165701508525	36.8317006321777	19.5836599839999	22.1087181687911	19.1441662319552	25.7568962071764	25.1694142305492	35.6043071164113
19	25.3604512169363	19.7041510445667	12.6169499805105	25.6687386728159	36.5241042475831	20.2611423897060	10.3884365394486	16.7002566458885	18.2846026853726	10.6590481981640	20.1191288477446	18.9591071246541
20	18.2230975738394	25.606505744888	28.1189672191885	31.2180384111733	46.3871095530822	29.9654135540983	8.5938511693803	18.1087082960182	11.2557373560244	13.9115648609972	24.5034389542674	12.6549371754596
21	14.5866619610529	19.7467413567664	12.6988859408659	10.8585348345354	35.1481063632024	32.0931036221984	9.4972560042488	13.3260969137147	10.2732578480559	5.08688512096237	16.0247306154807	14.0679196524201
22	26.1537837590125	31.2761288304456	22.0844482440993	23.2398326431920	52.3577426241496	46.5530898147224	17.6913479400164	26.2859465927071	26.1861028367026	22.4638037988721	20.0801022290586	23.9842572629867
23	8.21183884353851	9.8167240188533	9.11327443213868	22.2572674394382	32.1124522431217	10.9230272441322	13.3383668514412	13.2821321213367	9.84607928879643	15.9430366272452	16.2938289545840	11.5157673647627
24	16.3510275065071	29.0013454908105	18.1541864810730	24.1354555862937	29.5662608564056	4.51485833922268	14.9259430986159	17.2157208122025	11.1432366785780	12.7063283276628	13.0254411709288	25.4418843163399
25	19.6039215568488	32.4771067603371	17.9565399883852	28.7173856604397	46.0857619735803	43.3901129358938	16.7808384614158	25.5414598006553	27.2559582346796	21.534720230819	19.4126387108735	27.8173118743895
26	16.6783777070910	14.9230695179296	10.3463886118682	20.1140006957248	27.8837591185752	32.1960920283915	12.4215227958095	14.9771874805743	12.0330544589394	8.60736079985727	19.5619980948165	14.3839042530694
27	12.6449640134714	25.3670487123457	18.8664061325817	15.4675013861566	39.6955394226891	27.8800746842147	8.58748745359382	20.3367317766412	10.9218922166312	12.7361947499120	10.8266214908154	26.9373617165037
28	16.8496535740824	27.8915686244927	23.2385132413067	21.7674577936535	43.1262166552025	32.7192740173200	19.6452949852458	23.3205805823544	17.9903224176457	21.9053646351928	31.7378417001371	33.0879950887362
29	12.8148054768928	13.5945906756497	16.6073751595259	30.5547860982843	17.3659800311767	25.5642987546482	13.2922284836293	18.2490440982585	19.4451976085457	10.3233474620755	11.7017797275474	23.8381044046906
30	21.9571304559614	18.4936185766014	16.5688476163243	17.3716299101103	43.5708877073383	22.6616287235768	17.9199502065243	18.9712854491783	10.9385635067407	12.7850992446501	29.6813038159846	9.18055922460634
31	35.5699771400912	43.1679634075297	42.0859917227379	22.6887947496629	46.5555085943298	46.1887007179133	21.7472162036944	28.3525618652933	28.7921420797867	23.6871871801861	30.6370773434091	27.8051629779642
32	28.9164840476067	57.2339695316634	44.5749159192553	40.3038888921426	67.1387193775212	53.1230771608889	23.2711179203114	37.1334798576578	21.4982566984566	26.5149015082463	42.0045607512769	31.7110117409945
33	16.2857561143508	31.5595650034327	29.2647519215301	32.0637042269943	43.2237862935396	34.6050317984549	9.55877403521137	26.3012811532849	18.3491986042396	13.3689559410638	29.2147259209435	30.3363333825814
34	18.3435684434323	24.4203859359855	32.8236742905874	17.9350384066136	29.6547758365213	25.9577801346101	17.8097801991046	19.5310463118115	21.0657668263772	16.6669519857673	23.8689262148902	21.8296378949615
35	33.0278470829161	18.1294611882881	25.1403282632833	35.4872669026625	51.3379677851303	20.651823118619	17.2919980036894	21.0270968211450	18.7589399100202	18.4578580643671	19.0852847916377	18.3348150258062
36	28.1989430347528	54.9321733997271	26.1242818859561	34.8700572331297	54.1930723821194	42.991850459289	19.4416756917339	35.2741398363887	19.2726747293756	26.1647967152359	41.7354721520764	34.4707520182945
37	29.2360257753411	24.3552296479414	28.2496677734908	33.5466263712975	44.6978476908037	15.451601954022	10.2139802302571	24.5754151780449	18.1581046787290	19.4550315946868	27.3887898453731	15.7041868950365
38	16.5167101416562	33.4785578089396	32.7070484519221	28.2236249533110	42.4088541683076	36.1311060169223	13.0677766217619	29.9088964351443	27.3691742349413	12.1104222039166	27.4382159022728	21.2620869097686
39	16.0343651707804	23.5081325183908	19.1840789011580	28.6932268906976	33.5653289407475	0.439798515684394	16.3733641929400	18.3482540293466	11.7375876624861	18.5474784474210	23.9689176594658	13.0247008888271
40	21.0833941679722	33.9146555350490	24.6730647861961	32.1585909256805	33.1951412139048	39.9447717717977	12.8497626336921	24.0093220426969	22.30520778516	17.8111067412657	24.7390113515513	14.0557629117881
41	13.1728821908354	12.8522869319511	11.4722057154101	31.0974019355157	39.3028155234718	1.53684859867649	13.9644763463258	16.8127496901359	7.50462404476509	10.6957879456325	18.2555485192464	10.4226421003626
42	14.5923475329505	2.3845245893774	1.87712796984994	28.5820373295333	32.4606146133022	20.4399200640631	5.89743107361612	8.88496491443249	7.12497620821036	14.245635365998	15.7371067614853	12.7499650282513
43	13.3604423336313	24.6810134028162	19.6825399794191	18.6541177615518	29.4323405390055	37.2677104227634	9.93601638772674	19.8224245577328	15.1784430044260	15.1133412973007	21.2401692253768	13.5156378651698
44	15.4611094584820	5.82030930320255	0	15.5867295482560	32.0827401373204	8.87903466967247	10.6863325761721	12.1665496232352	9.22494380054842	12.0268400404639	7.49214434610551	14.8154762650358
45	22.6482320696993	31.9865209486139	28.2672347837082	27.3491114320776	21.8097289266493	10.7063165575584	11.3140224480832	8.65779383546759	19.8237670008939	11.6852939986813	26.9515792684542	21.1277883792768
46	26.9850704648934	46.6586775951068	21.6973568505692	35.9036104123341	40.5835158390031	45.9147643908946	13.7840462658592	25.7635304933479	19.2554830112126	22.6480591476724	28.2923241779138	18.8608675319629
47	31.7618828442541	35.94103193709	13.8656889992167	26.6188704715555	47.3366555653522	36.4004037215379	12.2201911749230	29.7631585897353	12.6835533129263	21.5925324993458	20.8807077512467	12.8181770308575
48	15.1794303258443	28.6016632529875	21.5423933225698	5.79180670770174	19.9361467783233	16.0356254923290	17.1450336255565	23.1000220725661	15.1711151273986	13.2990895501693	22.0019057604415	14.6840210764346
49	19.1088114893154	35.8774272415223	29.6018387658188	33.9044920270110	46.3347676958575	38.6499290010646	14.8115544142573	25.412972780127	34.8308379773896	18.5840866640369	22.6346243629805	30.1844127882756
50	19.2391068771447	22.7207445711795	14.4493692256536	20.5537469528023	29.9708493029788	42.5509527202199	13.8290263435725	23.2509746267012	18.0866184699775	19.9517777042060	20.4213341287927	19.9831051073868
51	14.167123338105	33.7887804543548	23.4002678864135	34.3233116335943	44.034485355559	10.7231047657906	17.4018616727511	24.1525678135598	16.0124850373411	13.8467861937699	26.5182408940203	22.3087953293426
52	22.7440765050000	27.9407474125868	26.5204916503979	41.1569130016951	63.9795082032376	37.7815563901582	16.0976068294447	20.0373508910727	9.82679438148874	19.2167105874335	23.7166042555221	20.2626442054249
53	0.485790883186546	0	15.1614929621934	10.6824562107336	16.2252842429562	24.5729242509292	9.39484196388708	9.43037693119886	7.61815419275651	2.48589183669651	0	4.65550688156409
54	12.3080927065331	13.2688418907256	9.33662607648631	8.21673028536293	40.6815163600387	32.2157462955811	12.8390377555534	28.4990455418426	4.35577281942669	13.0437487117183	12.6653687530677	14.4283679931342
55	6.41305413290096	14.2954275109825	10.0468936916855	25.7900593895268	5.98000843991728	33.5573202986435	7.4860107310703	13.3403290832340	12.6240191950494	15.4958839584782	22.4640754661978	20.3631333712429
56	22.4809090874499	14.1960809387204	15.2156465326422	16.7093117722561	21.1116997365944	20.2684477060897	11.7610340441626	15.3279993887513	3.90832275464330	5.55905984128397	10.9070988123784	7.2014340832117
57	14.2872640573362	21.8379946170248	19.5032145658434	15.3257114427352	25.0074124580344	15.6216443017820	11.3334315541991	13.6747355159806	14.1988833492022	11.4212096067708	17.6845905090372	20.4314623588151
58	18.6093608113413	0.230732288032549	10.7267443507505	10.0459706590306	29.1892344911684	26.679797197746	8.3239473249625	20.6277877500896	14.8912247711531	9.59195079771775	12.4511384265948	4.55671295806721
59	29.3430927403533	28.8346693821433	22.8992975363584	36.3685580477840	39.3415421683781	28.1445870147932	15.9483196676411	28.6028437951904	23.0672288439926	21.4676255405501	34.312670573492	14.5598086724059
60	18.7957821839612	23.3577031233891	12.7204618531391	23.4254451933215	37.9949226205897	29.4230949377132	17.0465711502477	9.8256821645678	19.5177746106609	16.9432287545439	19.5159594788042	13.1127750876003
61	15.2142000860657	23.1178289772890	25.6859515408766	23.4293485170702	31.5332566231253	33.2978831426327	12.8639107205861	6.12967546508222	4.69517793846774	11.7780384599558	24.3765313059353	16.5617769078779
62	36.6830573392749	41.0589616456104	33.5541301175736	30.3614118233417	44.7540693767353	39.0369945402132	15.2333215088246	24.4945977518776	20.6394224695090	17.5461590667662	27.7746707777429	32.298093740132
63	14.2934192352857	14.9444900286831	13.9636612666150	23.6956301573782	30.8892150584528	16.7328378517340	12.8673387421051	5.86090594732174	6.36846175347606	5.55110403199862	14.0055222042427	17.7296796091292
64	32.7047691334426	36.6634649909392	26.7289009814097	32.4594541575462	44.7007645121186	45.4115814812561	19.782875001103	21.0499675055359	23.3378900483599	28.2593703882374	38.375411057747	20.3485773235996
65	23.0569420218904	32.9053008535350	30.5201923329001	25.5542431972665	37.0800873353635	30.8008828809139	9.7807942286224	17.0826757626116	15.0785658160294	9.9111996226379	19.4663131636593	20.6866542835722
66	19.6162868811798	33.4607719935829	36.8244920014842	28.7350325497772	36.0248325244465	28.5546713951107	15.4752695826032	23.5486578053235	18.4923315002831	25.2356462472010	29.5944076365845	27.5159394836478
67	15.6218395843180	35.2873920799367	39.9692896566204	22.8894613719051	19.1550548041665	32.6164015099715	15.075002399353	23.2693865895097	17.9216801562406	17.0444153373822	26.0869578812154	17.1132893973817
68	18.1837645364892	23.0663248154605	20.6441390061388	28.5264311602680	46.4082633725030	28.0407107383495	13.5411586437308	15.2889122235830	12.2352802589197	17.9765904988455	22.5435813471041	14.6722978271276
69	10.8439947125857	16.8271770528959	6.61434853549014	18.5117731701336	23.6588327267169	25.7842551630674	5.64362411062629	16.9124648771388	11.3627362122617	13.5028823695633	17.8591735132809	11.8327962048629
70	21.114980384809	17.1736894791928	22.6243704542320	27.0608678008966	37.9366953040356	37.6596052295034	5.85358465515463	15.6391977338805	18.4985599072595	14.7945816948884	15.9951636532728	20.0535371427663
71	17.9160286441916	42.8864399999002	29.5306480027505	33.3768407175748	41.2174212384658	43.9775650935373	18.6211003096285	18.6683247696663	18.6065800117969	20.3770529540952	34.0675859668437	22.8332073374009
72	17.8142785692598	26.1443933972909	9.06902824133003	37.6041757974923	38.7611165020198	31.1802554849538	12.0941589962797	21.8011661735871	16.9116591724744	18.4903789054256	13.4241868657257	19.3529433875204
73	17.0860850943367	13.8153718076816	30.6330864963858	22.9137467785483	40.6060150501314	26.1718935096901	15.0519283565326	27.3639572864029	6.22172564197747	11.1299930893443	20.4105466697475	15.4761946891718
74	32.5498477305696	34.1370198150227	24.1687265412121	28.9540331607176	46.9411846569662	43.2879873660388	20.2643929199921	20.1491797536151	19.9529497578749	20.0516888347579	22.1151115580441	19.7671627441816
75	19.9596214633550	25.1319839865219	24.387222442848	26.6536681673314	27.8653185674184	19.4260945506327	12.6892099116953	14.9724303990212	13.3970109575271	10.5079951785751	23.8339374530477	6.5474336489408
76	25.5790840407137	31.9578575185803	29.9194342322444	24.4775359935402	42.853258396672	38.4805018836938	15.3446917315630	25.9472977080092	22.812783957503	27.2618755430371	26.1571275391358	25.5159981475998
77	17.5199312422901	29.854473421777	19.2245538823539	19.6745348781564	36.0898976659836	34.5943463974029	17.0359837601913	27.6709181770487	19.1538098359204	16.1759978451892	26.416053804274	27.5409329647478
78	20.4230861396781	23.4060381251373	34.1531275233756	26.1912169579719	39.142952879093	27.9582763744131	16.5673123161319	14.3095016855095	17.9882345288730	9.80969436292078	15.9124841790839	23.5901864629532
79	25.1957987630143	17.9252247363268	26.9082307656938	22.9657376307179	44.8055702736413	40.7853460009675	16.1663664625931	19.8945527963733	15.3801413740672	17.0582484097435	27.5055970799496	8.69639509734665
80	13.5969687422275	8.13754930735699	7.79475122087178	17.4488825383505	27.8789959137786	32.4499101078831	6.75519826092176	9.9994345615531	7.35837311274017	10.3279689080182	16.0360479280189	5.6397784368516
81	23.3017489951320	31.0438575549632	23.6304969641497	18.8234650952833	37.3960673689013	22.4667002900259	17.3361065841594	18.5229907372172	11.3382099795172	13.8998412423036	23.8379147061731	14.3463634138223
82	28.4039439014864	30.4190022373493	32.2070253072555	35.9240125326227	49.4095010322456	37.5258209433982	14.8269572248109	23.9995806646519	17.8564673465682	21.7817809276319	27.2847035865174	28.9773660269709
83	25.9606920060274	23.8161938445950	21.6863143874712	30.3579041648891	28.5637843037285	38.7102093143786	11.8169221262126	18.2379909348417	17.8802740721747	16.8422390598641	11.8831680753958	18.7182188761468
84	19.937731176435	35.9556379074386	18.8172139148659	30.244987957032	33.9742272598321	37.5210653816637	18.8123829734468	20.2862773705070	9.79008182635802	24.3041649432071	24.1204717700111	32.6198854311857
85	16.2412792414924	15.5700352620248	12.7377036595054	20.8723958432577	22.1316235632067	24.6856572670905	11.2531643636557	13.9727078304055	15.7207898912289	18.7940742733321	16.8024302687367	9.2361319561535
86	14.6718476280968	16.5743643746543	13.0080554186719	29.6864586193601	25.8922592051934	19.3454896708114	7.05920024931079	20.7824914874730	10.9860387240081	13.1296159453674	25.9017195799095	13.2821250070185
87	9.9157241596745	16.6579004130415	12.0071598858453	9.86959353925046	22.7683005997367	2.54759361608888	7.56787396022235	14.8589415161522	7.67275900445751	14.3104529254052	14.7570405380098	9.47894446767278
88	21.3124792596785	18.3549570434223	20.4114577289924	8.27015879026333	21.6761762914876	22.3922748045272	13.0007160512007	6.7097391824247	12.2162697751573	13.9899007794222	22.9998766291436	13.3052245210149
89	21.5998371810439	30.4136914773295	15.1951099475734	25.3603352884460	32.4241741922484	29.9848016176032	15.0432310416098	19.0883944694777	15.5941042573610	13.3552414755742	24.5780684998140	6.10329560257550
90	25.6060140884916	38.1763794954432	24.7722771800088	36.0600237545680	53.4255943941688	34.2119366683731	21.244905530715	30.5130425407439	14.9612180222122	26.481168697256	20.9879185049219	21.5824811996505
91	14.9779288376502	18.3357849169103	21.7899232823234	18.6482033868116	20.1518126198177	26.2885091385689	10.4899496649326	6.25776671514793	19.1325388204418	2.49511581409684	15.0602181075110	18.1173151452819
92	22.4621603174781	26.9990343652854	29.9171801693475	31.5551878303326	27.3137585971359	11.7457227657986	12.1405838844782	20.1529329787482	28.4374405708645	13.4523071238378	23.7645204293090	18.5849718635204
93	20.8075138718231	5.06811786169136	10.5363280473811	22.2484731186737	33.3652834657040	14.4502606306596	7.43078894371363	11.0078148241575	6.5969546150137	6.91546486017925	17.3766840436744	10.5576534076681
94	20.1877977962118	26.2079065569955	34.3839927717129	31.7355252426075	63.0189441826139	49.7877689611329	14.9513006072490	24.5611648988586	30.9963961988238	16.4557693134505	27.5510089027782	31.7900372766321
95	14.9993286744020	11.4265737932244	10.2346362154438	8.7386734835691	33.5900692786835	26.2366871714024	9.01536234043923	12.1388249089634	8.52355328508042	14.5197838559961	8.08996778610054	10.1856819900893
96	12.5686604827144	1.84992676021553	11.8410474172785	10.9946498605959	13.5735414246534	27.0278707197011	6.47492271526474	12.846033008153	4.32128122173151	7.83641090495851	11.7134113305246	15.2466420695159
97	15.7980904507203	20.5116958400762	8.63886224573107	32.9609866616272	24.5914371380651	21.6330653050315	9.77039505640643	18.5722329209450	15.9030768532925	8.3971531427142	18.5637025757790	16.1946379353867
98	21.7515133796115	10.3443667782819	22.9714341166391	15.9689007835507	12.2878468495250	44.9050790198053	10.0157071065522	18.7359115151750	13.1296452790161	14.4496149832012	19.4892218086992	14.2644135695738
99	27.2323941371731	38.0926815578195	33.0993202268359	26.3420352551841	54.4590939691303	45.6088055530942	13.7673622083914	21.4721934823351	19.1871979553713	28.8852364701815	21.9608829234095	27.4192473300740
100	26.4557309190852	32.6527236301076	27.2132220296513	26.3185933275238	55.1448647305974	28.4316501597201	16.9217114069579	25.8870177932941	18.4657041142325	15.0367362490458	23.9022432498028	22.6704567649339
101	29.8372600356838	27.0629500707237	22.4810219732244	16.181701166847	32.4339927935673	25.5721904807303	13.4003529913127	18.1000764717801	12.8986032592757	15.9579636763091	25.6860964991962	10.8844861160240
102	10.4102120317439	5.96941869867804	20.0072649814107	18.3183207066067	18.0234242506071	23.3220485847022	4.63356834282730	14.4341820834837	11.9071495190987	9.19052942937221	10.2961140266642	12.5596281109863
103	19.6420735442604	34.2235029727163	21.720345733082	17.3088548168272	43.9437030078693	23.3250603107415	7.22595062036417	10.5162711457384	24.3747102353997	16.5381995392098	21.4146603163576	17.8935137461094
104	29.2097345963136	33.3481911159557	13.9293651024257	46.7832433528488	48.689322341904	39.8497424698431	19.3326737161838	29.9614000203144	15.0959516087948	13.1205243840245	22.7337804204024	20.5187117505542
105	31.3698592697715	46.2991683013362	25.5648297864485	40.0463460250378	53.8532844851442	24.8324832410082	16.8465767353599	28.5374724066291	12.9247102718955	21.972199112148	40.2691277380009	17.6016163918517
106	21.2796453971981	47.9118412416788	16.9786584984253	21.0220443589468	33.4795044877932	30.411052144874	12.0213709428557	20.3286690432236	24.5660782142119	15.7163390671699	11.7922098021489	15.2291086000321
107	21.0696570083776	36.9493030731390	17.7737849690743	32.1907116642488	35.1336600074685	28.7521182537993	22.0424888232552	17.4171716957730	21.1637724384632	21.7084187482199	17.7998779595671	12.0217142042217
108	21.1089136309814	22.1771100360014	6.39072177990732	20.8007715015339	31.0155319865362	28.1458848725218	16.4259257570436	31.4848739576072	21.4786825634694	16.2272220280828	20.3842629038869	16.0536954149252
109	14.4682877386418	4.3638644555275	13.5161037666080	21.7414879383206	30.5942638660057	11.6433657624506	7.20503297939902	8.74463627311172	2.64633523092067	13.2108739028490	7.24600794911824	13.2635295683435
110	21.8370306750770	41.1915076177987	27.2842369301258	25.9257645881917	47.7765890610141	35.2554417495792	14.8277287758783	21.6095029273095	21.2169753310990	15.0141160621758	26.7970920868455	22.1916158903873
111	27.3035439174615	23.5650248320331	8.0071112388227	15.7763384245936	29.0680237281593	17.8615829247940	11.4354573141662	9.90824711698153	10.1756736287822	9.60477561277718	14.8062738909182	21.0878988782899
112	27.3699522784409	27.0767881958295	23.8898369203928	29.8141959600190	35.4768493980884	32.2103427532157	11.7317692596941	21.6764178599525	10.1172135733921	22.4185077140958	21.8651940663499	19.0526684672195
113	17.1778652611106	21.3325554641174	22.6660247837935	23.2363934460344	27.683733301736	10.6662750706093	10.0872839658064	15.1401862227657	12.5981389620184	15.0879437233804	12.5266435459057	21.4118729000855
114	20.2633228013619	28.7331903934881	22.9121704614193	46.423034810707	41.3845903895398	41.0720851993468	12.8128086161090	23.1094516631520	24.4420013750696	19.2685360715003	35.9319096054783	29.7524016919870
115	30.0595172139663	33.7490212871446	32.54726446463	28.6762211161988	49.3979431347466	50.7415640171074	13.6191508754153	22.4837116952604	25.8663096412946	17.8726922748312	24.9452543021681	23.2036683866289
116	19.1969874690095	32.7559996230892	11.5323013377613	25.5213899478323	38.7894856590074	32.6791383229042	12.8974495603855	19.3490279941370	19.8517644289696	16.4176145723785	26.7058094716789	26.7920171043123
117	13.8599956314590	15.4092659979009	22.8049522191632	29.4989491021036	30.1520406286648	19.1679862477857	13.2589989732488	26.275250805072	13.2433365410883	11.6043364497463	16.9175355584580	9.0300238203454
118	19.8262611935647	26.6837084657231	15.4642926633054	24.5972664808163	35.9061760548377	12.8046106111710	10.8135454126327	12.8169985481659	11.1062632122306	8.19543431828876	14.2738913188072	21.7782663419771
119	21.6294455158722	30.0241794272827	20.6944672774179	39.1277814951047	40.7909395800749	38.1311726590717	20.6419972539071	18.6627356253039	12.7562823831842	16.3045674011932	27.0494810121293	11.2680440520607
120	15.2454658719000	20.9040717760115	12.0105565783283	24.5223355147489	33.5710894327875	26.4442093651608	11.1707010624955	16.5443361901714	9.02970138535867	15.0683425008379	9.05821530907263	6.80723981146659
121	19.9385354196818	30.9820541254004	1.51630503146419	26.4668629916551	24.7114368014307	4.27342966903915	17.2412379010382	11.6691360485276	7.43405655910687	18.4930283086185	10.4009465320645	9.44389115451625
122	21.1700022921253	12.4987878395385	26.2941123708924	29.488067883281	22.2320338935052	25.5240707814136	13.5654638495029	26.2481447153151	17.0454838646841	17.0655894131483	18.0587335579479	21.3654964943253
123	27.3381011635037	20.7032296107398	12.0562129849959	27.4938981320922	27.0764815768102	9.80222885721812	10.7820354365472	16.1578016291605	8.16709161262864	19.0249697103129	14.7572047015461	11.0209358345332
124	31.0382358434779	45.9699441290407	30.3191590782321	28.5383514354809	34.4414745903993	40.1069857236427	15.5219737915341	18.0041350370836	19.6273727850559	20.5548005291663	33.6340822250189	34.73854137819
125	27.9827726946001	32.8896432363925	15.2911763847097	39.9852432764966	50.9866417511862	35.5244322723324	16.1175661453594	19.2093350650711	19.9836605463397	22.0469047856600	29.4492719561304	16.9337047629348
126	5.23879382746947	13.0164540308874	19.1589270734764	19.2584400215428	17.7924509834529	20.1456894869595	9.34945596066535	17.7544473777739	18.4545926048440	5.30925248726964	14.9167298393026	17.8686363446585
127	26.9411981201404	21.028623055276	23.6152825779777	44.1789262555496	33.3490520008739	15.8068688693093	17.9289269897978	14.1951707763782	2.16455574280317	17.5636025664348	17.6786870122657	15.1624288281761
128	15.6194227955492	33.4748351886947	28.9758144908443	21.4336387068375	42.1367869687855	37.8792589112092	12.9842490648225	28.7269328039968	31.7922909142476	15.7664917202903	24.5584536529495	18.9738027554836
129	27.2262556184169	28.6432882335242	18.8543149525023	35.3906544730803	54.210208181839	28.5642876077564	15.3231235441982	17.0678809630724	20.7869031648014	10.9898199245339	16.5212907602754	24.3087184820556
130	19.6981280607168	43.4454740054829	17.3891751099589	30.1008580812118	43.4489635526709	45.5532051723075	25.2886465220958	27.5379015763434	16.6734811648766	19.7062069439419	27.6072265037585	21.8686125063459
131	5.03511439297584	14.9707031006068	19.1499651369329	20.0524152661108	23.7908111839079	22.1038525061675	8.87603922715048	14.4547157536554	15.2889188608090	17.0090533968873	15.6054307490991	13.7448542863951
132	13.1132124771327	15.3129863490364	17.4346273075974	23.4054410317425	21.4336801224075	20.7725382994835	10.6668168914679	9.0157313263513	14.1808657031172	17.0117160639710	9.86909163428911	14.2472987891803
133	17.2319959137866	19.3212222748377	15.6597112038227	35.0872924029323	28.6787333428848	24.2774800018036	15.8121780440651	15.5595094784572	17.3510601277174	16.3306874590495	27.8168667155617	20.9234701881901
134	19.1568146145103	29.3692658355065	22.2653233371586	17.986285989276	25.1529167955233	16.2709601194205	9.27367897274088	11.2228238872004	13.6041870677024	11.3647745994406	11.0189872329009	11.7877492676796
135	20.0706753532862	22.6752802621372	21.6910527593516	28.9685572253238	22.6485092250081	19.5345699199354	8.76425773476062	16.7336126656417	15.0922543014258	15.6757896223271	14.8914194595578	15.3914075004152
136	25.5661301247084	30.6098998709751	20.9806274332072	30.2760852407099	35.9264052750494	27.7588341355463	15.6691787922465	17.3111826894903	20.6241891809299	16.0480656395979	20.0400012609232	13.5252504361045
137	22.76852882614	32.2035980700526	29.3828169345239	29.0656636866866	33.8433564726156	18.2699806629694	16.6737897249647	21.4506970982234	16.2645815618127	20.1224609530090	20.6357751804713	25.7995761745488
138	8.93870486054892	6.35589839813098	4.60430456711935	15.8623455706639	17.1643213979454	13.7660944221183	5.29886397245722	0	3.57397596231638	7.57628370604321	14.5052897062472	12.0124525568296
139	20.9856901445049	32.3504744576616	10.8046234020909	18.9462399547790	24.3937931256341	32.7872420142477	12.9452964360072	15.9413043113107	8.42322061623287	19.0752020237737	20.1323348560253	6.17998547957952
140	15.9604699721103	12.3053029780546	23.4847425971918	32.769696219439	33.6226286138514	11.6015178518925	10.7265297714866	21.4471182006491	9.45009042735338	13.0327326736231	12.521964356452	8.21441670286516
141	21.2115533668856	31.8357902051850	16.6682803784678	31.2080213127594	39.2756046684496	35.8959327717704	16.9235466660567	19.0815183057152	13.7573606954332	18.7117784369668	28.3238409969493	18.8181148436123
142	25.7653448667486	33.7437406411895	12.2349771814486	37.1575536673851	36.0600540162521	37.8682514052999	20.6379650257495	19.0064893286098	19.9632882755778	17.6256862856794	32.089865065054	20.9513869385485
143	26.5681105099193	37.4848946404305	24.2203244377563	23.8797300295258	42.3302093888579	16.1536752873671	16.3964245571971	24.0555395820221	17.4856920866075	17.0184105916693	27.3708049284464	10.8387372600653
144	10.9690327993097	18.5340337715152	14.6691017528720	20.2371704651269	25.7278794912371	19.3070291315777	12.8064693606883	11.9103562458340	3.33900202727846	8.86443726514453	11.6977328983450	20.5233493369070
145	16.3574507353351	33.8241995641473	32.3507119140223	26.8201763195417	40.3949902252072	31.3237814115085	13.6985959002528	18.1308017907244	17.1672211387642	14.4205752955866	26.6091230719540	18.5236422764459
146	22.9910240921914	12.5294004511285	15.0680193198358	22.7713999564471	19.6449678446682	24.3412782338281	9.43874850224323	6.59384016896921	8.1690351642881	11.3055037016789	20.8004550058312	8.3357900049115
147	16.3674582064355	29.2763865112543	34.7121039439712	21.8911897620749	37.757737243476	28.3474652433978	17.7756776900704	20.785793648608	16.6546136949517	12.9404909669953	21.1565582407503	30.8512727830825
148	29.1333848888343	48.108391338616	46.441027211403	38.5834783041354	77.8154700963985	56.7017290357511	23.6011055817897	32.4987375571992	42.4129245420688	27.2622376867342	28.9204402512626	41.6931057876756
149	32.0954553695961	45.0194148930602	28.1610030401744	46.1766566565086	25.7313487023096	34.5045596534661	18.4593778677040	19.2624895532198	20.9671888890062	18.1895206293584	25.1535184570501	24.5976933425774
150	28.6899803059179	18.9009070367388	24.2618527957981	23.5263542330777	33.4071513613824	29.4675428054063	14.5656024144844	17.5948875968791	7.69992563051807	9.37450318363077	27.4653139126068	23.3336707140780
151	19.4110104544664	18.0771961283424	20.9236280237632	23.2770668348617	13.8930636170194	26.3415676476728	9.60202221957273	11.8488727661322	10.8177603445870	10.9288190779710	13.5812504156167	8.51367210941467
152	12.2498761266425	5.01826036539099	7.73265966270411	25.6060645244881	43.3808745483335	13.9932570709461	5.28503502572397	13.5778295925059	8.92155586635598	6.21490606052647	7.72501991929344	6.48303843514015
153	13.5634711139198	10.9906323817966	8.86353557207442	27.9095311004197	16.9454785216790	9.58735060284294	11.2526486638278	15.6639311955697	6.82042349567948	22.0945414636343	5.88874628992916	17.1621009738665
154	19.7347882608596	18.0436572218157	19.9466563346898	20.7340729072247	31.5456656408201	40.7599572042071	11.4514881923014	19.9198551614004	17.6731372251742	17.3684095347638	16.1503411819773	16.8265160525006
155	16.0395622598705	19.7407907808852	13.0469885557882	21.2862538196101	16.1707652836065	21.0293162828518	6.13993608856295	3.26068500446744	16.6134876892949	14.0629339759579	9.51135750283535	19.1121285682592
156	14.5948159904001	18.0229062038964	26.2871109907491	11.8539717525793	9.6515179934648	17.6956536862367	9.18215217942182	5.13706506953213	4.9095120609264	11.4989282763477	17.0977643904487	6.19728127002494
157	15.9166289969666	24.9231417015195	22.8951957487138	28.7869894169059	31.2832857555016	36.7896824576056	10.3023225479987	19.2428615128291	23.9225916088365	17.7017801764804	20.5273331725931	19.9351542476062
158	20.4869559584323	24.6931300429429	14.5613387783960	30.9076273262677	24.7372382326459	33.0210136183941	12.0316438075962	18.9365408397023	21.3616849183457	14.9117077723738	9.68387343543858	17.5024436568384
159	9.29782209938709	38.8717229895988	26.7531562568816	39.7594563644983	55.1019542613442	44.0393205668189	14.9290795748709	18.2419552034748	15.6210814950737	25.4524201547976	30.2014609526111	23.2471680023829
160	18.7349225327940	26.4633768947793	22.5258912746800	27.5508674341547	21.7827894840412	18.4144445996313	12.6329536323425	19.0218809756044	10.8112047573574	18.1987752116187	23.4158784307412	9.5317776961673
161	7.35905884790553	24.1899076247095	10.7269731071815	16.9401374943001	27.7391661853581	25.0501534621099	10.7173179851968	11.8805672574929	23.3768832544999	12.4652302407378	14.4588077102722	17.9148001645865
162	18.1962119749193	40.3764901884171	31.5867641184388	34.1963422189375	44.4634246478887	25.3453013677276	16.7106585211315	23.1763289727112	15.2980059684340	22.4131192451281	26.0669858290165	23.718260058902
163	27.0293873711088	37.368463336586	35.3965676144485	28.4244862409489	38.3819727276667	39.1510240408695	17.8866403192589	14.7523208012895	27.5152123982428	20.1623125133139	34.3861135016100	11.5990003988258
164	20.6637864635333	23.2379457739697	20.1426387943066	24.5021649970391	24.875482533916	42.0552624959519	8.63510616250015	24.6973226020398	27.1931592337877	15.3663196067797	29.1328022903636	17.4423692700696
165	21.2623486016015	34.4319184536761	39.7449756845355	23.2381000383132	44.473769261423	31.8603455015957	13.3983281984241	15.3457908267941	9.33821519975555	20.0260979024874	27.2825890791285	18.8013154436054
166	12.6865715236241	17.9415168443216	19.2949363178879	22.2496450376697	25.4656886101158	41.4418184565804	7.68395394240923	20.2864702470789	15.4326122209916	8.48194824265828	15.9226043452179	21.2598833172874
167	30.8382399703857	38.2044468110451	19.7029497017294	31.3978724738347	39.2549277810392	25.7790619258148	14.4210797290966	24.9087953531892	8.38410398994772	19.2310181366197	29.3203550345199	13.7087988688969
168	33.3986988033222	39.4080868638362	26.8912109006903	31.9660327796046	49.0360528636938	39.4270636139566	14.3085217708154	25.4438406429176	22.0729205322410	21.2299610592531	24.6281766322934	20.1411418191843
169	11.6276985202031	15.3216734161333	2.92486564640113	14.0023975394344	29.3598943369907	11.0977191690256	9.00266581472362	6.3885629018728	10.3227244082784	14.3844566041844	20.3383389948377	20.2511293199997
170	4.3704586192325	19.63579778609	11.3710642207904	11.4342958591344	37.1911440144989	7.3882798612849	8.0084017492779	14.1632162124456	0.813305323387141	6.79242893718786	15.1348979944501	12.7702026182340
171	19.6327800330881	43.8505454363157	28.7155300491612	31.9819866872932	40.0614183794961	23.6891582237105	12.1080155716632	19.0364780154187	21.602848542371	16.6296004501797	25.078239203	20.1096890020960
172	22.8504397088453	4.02485750088663	10.9580194567342	22.3597164909865	31.8556731147433	22.3014586042887	11.2958188533823	16.6479506350075	12.2623468116755	10.9702588858586	6.76855885334858	18.9125147081718
173	17.4212999052898	19.9840754482216	14.4832818909712	33.4019652263331	22.0590527768476	32.3167362189795	20.3118272939048	11.4599304153926	3.31541646760136	19.0882372228275	12.9527883297903	4.57911956273804
174	22.9017164396812	19.2710095650742	20.2068247511909	21.6535472022184	22.8151370810934	24.8215873585456	4.18747827032824	20.4636173356176	15.0652254747083	13.7850121440260	19.2817646700044	20.8919015189160
175	22.8532886462811	37.0021164351531	18.4088199328135	25.7614591431068	32.1997057594011	44.5190176834463	17.2551196029921	18.9061476971493	16.4920905875406	13.8517659703829	22.0658418261201	16.6220232761999
176	19.3527130529615	23.7403569664527	20.8980670983150	13.6187255824976	25.5839626564763	25.1909894652833	10.7577776624587	21.0566310079440	5.05111691946104	17.3650919579433	18.7616151179233	12.9662042086414
177	20.3899330103342	27.6637563414278	26.317520921944	28.0276944399810	46.3154211655835	47.6729140139468	13.5795067669345	20.7997790406145	23.3980647981116	14.1556534960577	22.2780033830983	18.9919578123105
178	33.975572656722	28.6606979370776	30.8981695713581	30.8453228208768	46.1717954472738	45.2235295266996	17.9358624972290	29.3290812430047	26.0105596621854	19.9598289666899	28.3583993616088	28.4018037708726
179	32.9909840365131	46.8991975057751	39.7877239967941	46.6146692983966	63.277542922196	53.4297635210015	22.7356815407995	27.4251780257203	28.7970840672706	27.8343014248271	39.5500057785775	33.3669014221811
180	18.8018102277817	21.0210007762716	10.5556592032176	21.9032043146606	24.6954931915956	24.4463985574642	17.9777489983238	15.0573779126940	14.7658071021309	14.0325820144252	21.4899152148704	23.3952888974910
181	23.0277254001734	22.4674370355347	15.3378000251868	24.8758645166917	40.2998353250784	20.1381102805145	14.6020367978268	26.2343059774263	17.3011115978535	15.3207823750915	17.2654965978630	25.5921191956729
182	16.6236274645280	24.810392339296	23.1619375536572	14.6504791395239	23.8466839617863	2.95092901483277	10.1253868360329	10.3885891442793	11.0378261802247	16.7462581304481	25.4496224925236	3.41803285197345
183	21.2136420475103	36.4943449686927	20.0689428872236	38.7307418012734	37.3797756156630	21.2538872866673	14.3845382236793	19.6972681336656	22.0515004976776	16.8715521849293	19.5273298704844	17.315197173937
184	19.5220068495415	36.3082009339163	30.3142226596694	25.4614236336203	24.0517008462457	35.8825218099265	19.0425135008575	22.5361804674378	22.2088448037547	11.8555262769396	31.6449219495465	21.2632163893283
185	20.9032404150056	26.2485324534851	15.8380901060132	23.3791343661188	34.2778848461067	28.1442779180942	11.196404407787	24.2859959703428	16.4873987206378	22.2877374693811	18.5070174920060	22.7457395308193
186	23.3549180062816	14.7840199398615	33.4905053457092	27.1298109063138	24.9465621746228	14.4635983396582	15.4030141869890	23.3045562707049	7.92099743040559	15.1598989842044	22.3773167545488	18.2102711935035
187	24.6123912958394	46.3861733242107	38.9999156626773	39.3769988893757	42.8605094271322	24.3119036188507	13.9149917491694	26.2632207802938	14.7970171264646	14.4296697315953	29.7946541800669	20.6770742315814
188	12.3295700196744	7.69836116474957	13.1568932829358	20.5994625018129	30.0536675439696	20.9960234943214	12.4923821856315	15.9242531496536	5.94285343538004	11.6237971928917	11.2941408644382	12.3408324448489
189	19.0750188412000	24.5128142925805	11.7260250675637	21.9302948611024	39.3116376489083	22.7615043769648	11.3213518400297	21.7980978653785	4.38961745042354	13.3209041000175	16.4447295002318	26.2895246121214
190	16.8808113495472	32.4392265289188	20.6836756173324	30.0079344183912	27.2849065478133	30.1871207199420	13.4343224076502	18.1828797379132	6.01839146761462	10.4110378879565	14.2658448368179	14.7358919716874
191	16.1644989207995	15.1989692840427	10.3290554989013	26.1966623676752	15.3315577415850	15.3900605730762	12.5634445623517	20.7042031551418	12.9004578064563	6.69476430352589	18.3875967643787	6.13279901828986
192	14.9228874932642	29.2815277950508	26.1415321353558	39.469285448424	44.5972734117769	40.4814440450915	12.3991936080528	24.5384930371659	24.6408562639554	13.5288850921239	19.0986751314676	30.0706989377634
193	29.8649146810026	37.1901278353341	19.3799798999782	31.3980827640085	47.256311475699	16.1287617502124	21.7372632921176	13.4190219520928	18.4180030563814	19.6197598614789	35.5291005153469	10.4827958094400
194	20.2618763224063	14.9622774048186	3.41735488476195	25.4411232018581	18.1282707647319	18.9405179229709	5.06109092759301	12.1263719460862	17.0088874237721	14.3107742933290	18.7651779573526	21.1648231672495
195	27.6138211024859	35.3601454595548	18.9863446009295	19.7684543490396	21.0193859970123	34.9907365726327	10.9907940235503	23.3606433184373	18.1318842709417	10.5514391706008	22.0435420941895	30.3717668891562
196	38.0178762954763	42.119340933819	25.1711202813731	38.8381810512215	50.4745511946681	21.0190324970887	18.7064604810542	23.2449538107298	20.2605461845134	22.0026023081273	34.853255478392	21.8083494151486
197	11.8612472922559	19.2511742965875	26.8578661539240	22.3983058798286	21.1388776986385	6.16704611651074	5.1344935403615	22.3343036823381	19.1057694903589	12.7515568181781	18.3858757032771	18.6841486665686
198	29.6794273979668	33.8329308367669	23.5297701243432	25.8627022697587	15.0313300792800	17.3847974448597	15.1985763557385	13.1728627493531	22.3446346512252	13.445833319164	19.9385340615546	22.1577738522507
199	9.9257102450915	9.19513328350296	8.6960610236819	11.3800349365501	14.9184315608222	10.0655157251004	14.0152887235554	14.0640115535003	2.08164280002804	4.01318415362793	10.2579970672705	6.5991427369672
200	24.3926324554791	33.8384418395007	33.2486162087865	36.023464176234	55.3099733987138	38.4751997850235	20.9754394565864	19.8249414818840	22.2904466853526	14.2425697638936	17.9956490138112	15.2497316759453
