# Supplementary material for: Simulated data from a genotype-to-phenotype crop growth model for pepper
Source: Data Brief. 2021 May 11;36:107119. doi: 10.1016/j.dib.2021.107119 (PMC8165395; doi:10.1016/j.dib.2021.107119)
Supplement: Supplementary file 1 [file mmc1.zip › Full 100 GxE datasets/100 -- h2 = 0.5/937797238 200 0.64 0.48 0.64 0.95 0.8 11 GxEyield.csv]

	NL1-15	NL1-20	NL1-25	NL5-15	NL5-20	NL5-25	SP1-15	SP1-20	SP1-25	SP5-15	SP5-20	SP5-25
1	14.6498737337693	19.6807226048195	17.8555977183832	9.24766649313736	20.3357025481129	21.6137560797049	5.44609656953277	8.35294870356274	15.2679227110091	15.6561363733956	13.3269611203318	17.837853459015
2	19.8267687667291	32.3837332219103	17.0068698089429	15.1427989625217	36.9387529513099	33.3366761828309	9.2589788194237	28.0719385870194	13.8351727090022	7.57519020414566	21.0762185666645	12.6234334228687
3	25.7380865329872	42.6727223430662	42.8197694802644	34.9745335418863	53.72441015894	39.8183008897581	16.5594580950169	18.9134999949366	19.0134458898014	17.2081818053438	25.4883293969180	24.4171404940226
4	21.7269768306393	3.89439992556960	8.74992261761344	29.9931487353915	35.1623427069859	8.62779528607927	8.84351934816949	19.7731281681075	14.9584406829025	9.80097968125522	18.0536152599954	15.1243680921241
5	10.3918570362441	38.957320869538	31.3114412801752	33.8045028394444	32.8197216838129	42.5425397229763	15.8729563855151	17.8252255911107	16.5942118012160	18.2394580403714	23.3954328431102	11.3865971509907
6	18.5722776385178	11.8850558095043	14.0474046952242	11.9354359327832	34.2775266774429	23.9073176727008	6.35771264631132	13.7642402959902	16.8242095471704	10.3122863181724	12.8952167887094	9.45191034202826
7	11.2601784053565	5.63819829372772	5.53558547873906	12.3454014590698	6.50219333795412	27.6447215169028	5.91227379385771	5.54974075887742	0	11.3221278912575	9.18369200202698	2.44855021683357
8	26.9626753419657	32.7143208111095	32.5922106311397	39.4598211754037	47.9875857362196	22.3322716365693	14.0961281044608	20.9230426774235	22.9652052854750	24.7567689622765	24.3653801766245	15.4622385296774
9	11.0312243639151	16.7255976526086	9.6130732638196	14.4316426699773	25.7958793494835	29.8930790859778	11.262355620671	23.2239942368505	15.6224750798358	13.9987739716071	14.9114659207447	18.8148670651429
10	19.1353707766589	32.9450465752417	29.7371751777039	20.068142399684	33.1879540093947	22.7156296989345	11.1753068987123	17.8998312027462	22.3916883934113	12.7990245010648	28.1236759750191	16.2291486290284
11	16.2093239992403	26.3599340142504	33.6269731273988	27.0789795440434	43.493272763146	52.1728804496969	13.4226168113421	22.3726437852944	23.8249328113061	21.9952979436695	31.0955765668038	22.3381977258416
12	19.6433397070218	32.5667628498927	26.7477962709994	36.406321402183	56.0062513449965	29.6306144421135	18.1588077961017	20.9839555251309	15.0911049830818	25.3076518603810	33.7324979063890	10.0863587160236
13	19.2788752424598	22.4494199828402	24.1375340320512	27.7616799169527	31.7400097872705	38.8046522509015	11.5728686088703	3.20745923501847	11.7937959123278	18.5136187395259	19.8235595255461	6.07854052148297
14	22.6160075228842	30.0373040748696	15.3541011193511	36.7996014678719	30.1809711660275	28.3616053600982	18.7609911185213	19.4688492803352	8.00332527973596	20.9431121946029	19.9506742931653	16.4750026804725
15	17.5267275102285	42.391661742933	24.632414724363	22.6237324675198	44.0970645252208	21.8002071458018	15.2571305664117	24.9724469640917	17.813273540888	16.725951932931	18.0798949913653	9.61428034082722
16	26.0486793822665	32.8203348586413	10.3267662818293	31.8808358411903	46.3755645810627	33.7023350436616	10.9433498560296	24.2810109830139	19.9988666008115	18.6644926103516	28.7253754005619	19.5650519118489
17	17.1884532869567	19.3522285231866	18.2334530728735	18.3173876401424	35.3272218508680	10.6904234910954	11.9321649060896	20.1727892785393	16.5520814953884	12.8696673479369	21.4726169176850	15.2978898235769
18	18.1030772069445	26.9459415488378	26.1483355853691	20.3229530681988	19.6722730855589	31.0419521821397	6.459180562605	20.3524146080003	14.1505976705449	19.7169672877077	17.7797061308260	4.73003162992333
19	17.4436258385994	21.7520154466288	11.9269872897091	19.0348004884132	25.6194376565675	14.4240070043255	17.4576551783856	15.0430886935825	14.7282329263669	14.8831336890321	17.7906546417564	12.1380438315564
20	17.6781224131804	20.1566230091160	25.329816038812	36.1998866687527	34.6223656465656	22.0885316111377	12.9645785270622	18.9982665410386	15.8919369886038	13.8021072429717	11.0035499027641	26.2337199725525
21	14.3352473746375	49.7662343845146	13.9205344622629	27.1271220975173	38.653458469165	30.6554231345383	14.8356775826874	18.5561845961596	13.2851588461485	20.7325175357975	26.1257195777728	23.4851601705257
22	3.71021180533970	12.9602204429778	26.1192708043331	19.5415606614244	24.1858499288111	10.8786666816148	9.59969322597936	14.1374642560629	12.0299160144154	17.6867638871017	16.1354552515284	13.5869986392647
23	15.3786544795737	28.3876037276995	23.5799534888413	27.2801095916187	31.2776136416129	14.8909907407695	9.05406511934207	8.33507844820679	11.0931314932552	20.8478707448262	20.6314848265385	16.1712613015029
24	28.1697437026799	26.7790673900090	23.0070428956622	30.6720694749099	46.1711711397501	42.1112500807326	17.8412819505137	23.4389378515942	19.7461878853851	21.2337871778257	17.5580951023075	13.5567774947333
25	14.5018217226873	9.92988412018093	22.8376765592247	26.3705576284896	28.2172646282704	34.5472240796795	11.7496945070862	17.4087768347979	18.0313135339817	8.70721806014545	24.0772607692325	13.7810316259687
26	14.5636671378848	37.2439497649545	21.3001632122089	35.5508427681685	46.8007517816089	33.4013362526935	9.6421120259133	25.7128268002194	11.2871921367526	13.3427353522353	22.4463880018862	12.6634158452831
27	13.7024054091872	42.7462271467727	22.9640534370211	29.709508748424	37.9893080834038	36.2136683673476	18.1989602802953	20.2038889804204	19.4333612284070	17.2869714926875	26.0625260334671	15.0803243268631
28	23.6754894075938	36.2708728693737	36.5603071159572	43.0061419261856	43.818507397967	39.39383210456	21.3964561582185	25.8722140816871	17.0338667545077	16.0039583996404	24.1157939283894	15.6588697689102
29	25.4778853881514	31.3088680442054	23.8168351426211	20.583100130646	33.3933659324537	23.5172430145217	12.2163592515757	23.7393548267591	20.0433039776176	18.9784518954998	26.4983810739208	15.8749307556014
30	10.9751778002079	25.4105177910604	21.0177681399532	21.7170913112935	18.9902687606703	20.4397075129580	14.718621400269	9.5300442088174	12.8729904005753	10.3001900014244	11.6664807648379	8.05835836406636
31	15.5618366001234	2.37224481815992	22.1278958672669	24.9069014446519	23.5323001250842	26.0639549485588	9.18175238125176	20.3942157104903	14.5719299775408	6.20090464969483	19.1257420540934	4.15435364131652
32	32.1066085028571	45.0161606519117	19.8913340615632	36.2790226089367	44.092072608979	47.3581424478947	21.1689500150633	26.8473035839531	26.7645514042302	21.5069788989675	38.8388661465407	29.9191618766585
33	19.4500041664954	38.1406628071186	32.1415523521615	23.7131548305064	30.9461068418317	26.4039654096010	5.36715313500958	29.4863932687192	15.9029546015253	13.7445969752669	11.4959274973882	23.4077478877546
34	8.34292846426258	26.6556069203511	18.5647636659818	7.01879454460494	21.4014971139936	39.5679459094932	10.3018426739024	13.3858771778923	10.3605583606707	13.9533963207460	22.7180429389469	15.0210111182282
35	14.5718649186295	33.2910639729443	29.0427038934434	26.264244349134	50.3312544464165	31.2120586439161	23.33980304871	21.5478865221676	12.9843634637903	15.8698432362446	30.6616283194514	18.8639607326322
36	29.0935331837415	36.1131277903861	37.4905354335351	25.2739299906493	45.5135179916341	51.0069312845350	12.1613404067090	19.5960431497701	21.6341636843905	15.7096900885284	27.8388569820478	36.1555732962034
37	17.1997066334151	26.6604023080971	33.9169953768122	27.6186276845556	26.6606600298594	48.3680747012873	11.6490618733741	20.2503606330388	20.4035013447402	13.2646491618908	16.7589253080239	19.0806297670882
38	19.0601446875449	26.4139757996445	20.5938775749232	34.7023619622593	34.3571383732823	21.2956906858345	14.0548510363423	19.6612043928434	11.8361000393323	21.5166231863947	18.1037885805051	5.68927680434833
39	10.2356446371308	26.5663628415809	24.8126744260479	24.6731341693525	41.6916475828325	23.8480883748888	16.1051290912120	6.65497973124262	7.50409510569943	21.4162989713145	20.2099885566972	7.73106276330659
40	11.9946690101633	14.9359976187846	20.2416106359797	16.1914476681043	30.3868504775321	25.8869859809872	5.32298668646191	16.1904665675738	15.0716450141662	14.8956883775531	18.8973891110354	19.3793875384009
41	12.2394828997875	0	3.46508038070970	11.3153877536716	22.1384373531524	18.8118538188299	1.36958464099744	3.71131299121278	7.2888681970671	10.3914565617085	6.02898577939098	12.2081076793473
42	9.34466195002664	20.8447414787428	22.1080447622335	30.0005479538739	29.9226666718655	37.8925260439402	12.8987419183990	16.6122718792326	18.5661680191437	7.08729683274257	13.2954233043929	18.6743038892404
43	29.1903606616116	22.0483236253202	20.6569421562957	33.8004535210253	34.5425074957001	21.9308976359594	16.2333239997768	31.1198265644826	14.6021102195718	16.9016171472957	29.4880415280777	16.8839586427874
44	17.0562425907825	35.7652768629508	35.5468066700167	20.1821011108431	43.3303161463512	37.6318879015316	17.9162234264257	24.8936615755521	15.4961011853997	14.4502852295091	25.5127729595891	25.9512654087506
45	29.3740847497214	34.8427891051865	22.6868752247970	37.6404753863013	34.4978771495499	22.8438796094503	11.9477740214954	22.7308693598298	10.2593186776122	20.5564732920617	26.0501918611641	15.2120798766267
46	30.4897051897358	41.8590552347796	32.9099382713616	37.2333138473594	50.2477774300451	55.8779924288199	17.7482747700112	23.2119268637501	23.6764107304929	27.6901914725398	32.2720031284991	30.0500130880726
47	13.1447121301279	16.5764498108154	26.1797630356564	36.0047658789793	15.8360193038807	15.6188748232414	13.834040777147	19.4669793923928	8.95827387024388	12.3872368192018	9.55661918516879	17.4034103969402
48	21.0789224741521	35.4134544079865	12.1480255362257	23.6624331961363	40.2543537497175	31.956344107432	16.4406711163243	23.0084048675751	15.1298379605566	16.6878647396286	37.9520399144248	10.8305015327490
49	13.7182282772481	15.41741567411	11.3910045977900	24.7230839605945	24.8126607821987	21.0947585766824	14.1241378704698	9.6359229948155	15.5058973177014	12.7359576733096	8.11725526666427	14.7786527953777
50	19.1678970153821	29.9664594433228	13.8686398189771	17.3671422387769	30.4062654606642	22.8339808071766	11.1731109193718	21.8248255140243	11.3608270386715	19.4281981469575	21.4980289454867	14.8721608497191
51	10.0260565232860	16.9700730415176	13.5414161333611	27.7030886702497	21.8631620639247	0.945655172447376	9.88948642359384	10.0628096898806	9.80853057505087	5.83753859532253	17.9372266716435	6.37727713454374
52	28.7995076313984	23.5019510922308	31.0400973584616	35.6726863203845	46.0991226211993	35.4426193410942	16.9514553839515	25.1394821524691	17.9685490436307	23.4727944065335	28.3572639034175	28.5295268424264
53	15.7242770617378	7.10774007531878	3.57199428019877	16.1150460491324	14.3060778120691	25.3348012774798	6.0008082705099	9.72841565403839	4.51747140762733	16.5604499715799	3.99515093944606	16.9185471106795
54	17.3456563434433	23.9649614800879	36.1502814073842	25.7761895928213	31.6852226081775	49.9569669966257	13.6190673058918	20.715199572846	21.7139870026204	9.71448091408508	26.2927451234121	24.3062596913144
55	10.7732644306876	11.3959098505617	11.8768022187154	19.2225225897227	17.8274076607535	22.4827888775809	3.2404473625843	7.93133474383731	16.7188827963798	9.3466918769489	8.79221964897151	6.05722740194738
56	12.8463755864888	22.8758567630077	26.9560696421877	27.3012177257832	27.1407459366903	30.5096691768366	15.5525404329467	18.9877998705052	13.8016867556448	9.11339486023601	21.9275241277255	15.4185520766694
57	16.0262138413027	19.0558802418148	1.15688496404435	12.2954900067548	6.79559664487724	39.6740036309357	4.02639114456221	19.6155600086270	12.4952852440477	13.0893130265594	12.0252817530256	12.7736803141223
58	30.628005025829	31.8723008427842	24.3294046190001	33.6524137714278	43.9866169147879	34.217772364805	18.2287104032306	25.3118231339480	16.8583162150345	23.3683470865516	19.9690212535096	25.7565900793398
59	27.1072101247746	43.1744175793835	31.8236263695999	36.5878075024606	33.674614533676	55.6689594969086	22.0389125617222	28.6580105456287	17.1166336911963	23.773926366049	25.3444561602588	26.4384758206404
60	25.3098256299089	34.1075125249249	23.3529233855445	25.8775843965997	46.7922023068302	43.5275824696361	9.98775717994316	25.8021484081101	24.8104859706828	12.5377317986219	21.8719210888903	19.9789445162609
61	15.9536261057488	21.4475555616148	24.8429217438469	29.1046535904580	50.9144231062787	20.0935804394703	12.4635877173245	14.9548297253559	7.43254602436543	11.1715206652831	23.721572811152	23.5309558986115
62	16.9215333088906	22.2442447680974	14.3508436376031	21.9349636384894	19.4861850757764	9.615585330501	18.2532577009117	19.3710530094913	19.8063036074998	15.16907317649	18.6794877744288	17.0684786826487
63	18.3745924793464	29.9733449815078	28.4800679122688	25.0279959870598	30.2962687232395	35.5036448586367	14.2152044893730	15.6870853135753	18.5137331234198	19.7072146281062	26.1345710621333	18.2866123737793
64	23.4848857408489	28.6226855162406	21.9142040087397	8.66700657154861	40.0334318217167	29.3208116359869	10.3705614886035	18.4219111034747	15.3596846944023	9.95078866784206	15.5641219493761	25.9147120192735
65	34.0114791849907	45.3714415845271	39.1150604885752	34.5459323909677	51.6025381874009	45.9738667283347	24.6863742309783	26.8935177434354	17.9744041446625	28.8521292082561	32.2451060312018	15.2714066397142
66	22.7495447564981	30.3816591146191	12.3103820926854	30.7122050714097	37.1900611972766	48.704695429663	11.0959604969892	18.335344496322	16.5375493313544	13.0789871151682	28.2550661247026	25.813548539812
67	21.4145212442818	15.1787838347464	34.2603128607563	21.5811428808341	40.8196607935228	42.7383051047259	10.7616772341246	14.6121506268422	17.5821735493431	22.2439224015641	31.8517002037905	31.7958543450109
68	9.28158631936464	16.7877013142611	7.850842149844	25.9611755088328	5.91449236141008	33.4243941951774	12.8219464194545	13.4889417168911	9.55578837444632	10.0359395347488	21.3766007037711	8.4860435052704
69	26.9802790612356	27.9947408421205	21.9134369206517	23.0502036838855	42.0432266923335	31.5546165812114	19.7337682555798	24.1420697287980	14.5474304256001	21.2871065150585	22.0324354698824	15.9357551056181
70	24.8957909582552	42.8453011965855	22.8354784787588	23.5057189544119	52.5392478590617	52.1992629520231	22.3078623875003	20.7857137344581	17.9909527606514	26.6091395742728	20.4943928763064	10.0009007801991
71	29.8481463281215	23.0391823906798	28.7356701958368	26.3854018845628	40.8059992732961	14.1596764308782	18.0547215134642	10.3845803254963	12.1210681340575	12.3094380498749	24.1010416385506	16.8477543855669
72	15.4374538871121	37.1465592926831	26.6089318233482	33.3515228854681	32.759164151587	33.3837573866562	11.5507442552181	21.6930805995185	20.5558007508729	17.9325710008064	14.0266448655709	11.9312430164975
73	13.0786605221114	27.2047741170924	14.7020098986348	22.6793905067649	41.9932722314366	27.5879253755277	11.8530490658351	10.5880031491523	11.7263983033825	16.0045879733589	16.6800655337401	19.8161955312457
74	13.1288632636241	3.08813873398946	12.4096378940466	11.3289644675102	20.5057466001732	9.29458489192721	5.97786669391237	3.69956385219749	7.85269628859496	18.3265196261038	3.47806851311341	6.25303169860766
75	24.179045673614	39.7887827013794	27.147149435728	32.0411939380174	39.3387782442465	28.1363799397391	19.0288061390627	30.9612095676151	21.7132958132453	24.7275827699503	23.6524074045449	28.2220311276013
76	22.6437804652545	32.0135932754364	30.4706572769945	31.8316759133003	50.0676514802695	44.8700601489086	13.3039908161284	22.0476199519871	22.7393786204104	13.2846137171271	26.0049310857773	22.9460840145201
77	15.0194070028781	15.3970522728936	13.5181513671862	12.3903724317026	27.3498176487928	16.1691075148078	7.78541909816644	7.10075270802706	17.142513104582	7.15319609709191	16.1054437069912	10.4665313084705
78	39.1213290759605	65.9837316110638	36.4907598848394	63.8686552673621	73.3804753722669	44.3265761931827	28.5764896181103	24.4956323252129	30.6256675481159	27.207823311305	44.2988558238266	38.7267576965745
79	26.0027953038271	41.6865906640614	33.594645680254	39.6901881211649	54.3866965071762	37.9051595038548	12.6602623830852	23.7621564224399	17.5105961578600	21.2688443647162	25.5386112817919	30.4188744420878
80	26.8455987052621	21.5446836114154	14.6577139369393	33.8456624368110	18.8613599436455	9.76054728485306	10.7988348633506	17.5221106372748	9.45122552377597	14.2771345012012	23.4578567286945	14.4058571288597
81	12.7082188593077	23.5970424444582	16.5322439475056	21.2594216461183	33.4784666792926	14.7452654224366	17.7051050205063	16.3343410854852	5.45086473008913	10.7293390229801	18.0060279657452	14.2169087499466
82	20.1804985772491	31.6921354652814	24.3544243117175	22.5778823043626	37.8532907516067	13.2693837002246	12.9980706202803	21.5756067330105	13.3779907060518	12.9861460677224	16.8015846308571	7.60489112321271
83	13.6306872160874	13.4716884343177	19.5568864728970	27.3153738777615	15.1265806021730	11.8127744541915	3.98785189522914	14.362975302833	7.96104758012984	17.4719141288058	13.8740376047992	10.6672362637690
84	21.1252169615183	30.6263706633973	30.7037646926841	29.4909884574388	33.692507108792	29.262207153842	17.7947376954244	24.1560579122704	24.7481647999502	20.0152202845016	24.7143134865953	19.6475058757031
85	17.9662572788211	23.0051384532823	18.2667444839023	29.258602980143	23.7198050381641	15.1801794111775	10.0141914562309	17.0744946760760	13.0968701861309	16.5395022283051	11.0691423461715	14.5930645657137
86	16.3915661237804	32.318544259588	21.4882595762498	23.2522075843014	43.0958693594152	39.9532416563608	11.1000869242764	16.2926872133509	12.0936244574665	11.1912139192268	21.4254521153665	15.9716666402006
87	22.3926994468537	34.0591862878392	25.1109776524511	28.2575493998556	33.3107309692319	28.412918084536	19.2153520579724	22.3683165971463	10.0466279867961	15.8027168891492	26.8615201714875	14.6608969430965
88	25.105478561702	31.8449434277670	28.9677452033392	22.1790065472421	39.1190380670861	38.3072552607893	12.4161588305814	15.9182240326437	23.4773092877506	17.078132322722	29.720501755008	18.7334374289638
89	28.1999233127669	25.3560146038303	23.0705603616330	23.8404238719907	40.1959931403412	14.4539036417030	14.3431720056270	18.1877653132042	6.24298727009926	15.1819902592486	16.5044473919598	17.6539053682649
90	27.6905346867562	42.5251711102183	20.9336067363194	35.2171752963804	44.6079306113255	39.4924730686938	19.3608590310832	23.9935053284435	14.1081774700286	19.5000352194709	28.2633021319632	15.2997842384139
91	45.8071456105176	49.958387622488	22.560241018026	40.0382010677128	47.3371981895524	35.2407490602776	21.6600470422905	28.988224725902	21.4019344938617	24.2651014219390	36.3317288438711	21.2707853155162
92	20.6352399697602	26.9142215977356	26.1551328709301	26.7872377910324	43.5915088423832	35.7202302020613	19.2208142337614	24.312086405038	13.6141732396204	12.1550545961925	25.1450712393324	21.0245286129408
93	28.0494007336566	33.5147379876142	31.2218838198504	32.5053143543338	47.5449637299478	45.965573988791	16.8374096110393	25.2599383240383	11.0525101895731	18.6152929821327	28.230578209655	22.5682581179872
94	30.5256735342134	45.564635567212	31.0410317247700	30.3362795411048	37.1740379974863	41.5449078294938	19.1839305654687	24.4539944516493	18.0486122388733	17.4618084421764	23.6462757341261	12.0497675303249
95	18.4690156042727	23.1075177805392	17.8365569746300	22.275244914795	37.2096281779764	25.4593447139669	9.1435511521197	12.4856929386022	18.4319178982874	13.1119235161949	19.7754473608254	22.4611363451453
96	29.0078069957749	17.3887125757562	17.2422315080191	17.0393863700138	37.1247329180775	32.159701652871	14.4307812589136	24.6076753968588	9.21691148128884	16.7145183102305	24.1475101476695	12.1179895949493
97	12.8760413434083	7.61548763136323	5.81245024215171	13.5883002350840	19.4377419275108	0	6.50922087792779	11.5138306802601	9.37786339961764	6.90953531656072	13.2347222636944	0
98	7.95327760068877	19.7999864426521	6.64836477327778	26.3491244754481	31.1113845893913	29.2198642678091	11.2081208652804	16.0717132082122	10.9571419844992	16.4800803407565	18.2902903845057	8.84014377368712
99	27.3215223334254	36.3787885687164	27.4746045796696	25.3622844330834	36.4454129216542	28.1193504183059	18.5111669779986	18.7375251740389	21.3148225635648	16.5770000467260	26.9913465511088	25.3713730161433
100	13.2951856818286	12.4519463602535	12.0130145483792	23.3858220928184	18.3347880420810	14.6702392269799	11.1285316889525	10.8431029116752	5.25846452132304	11.6051652760823	23.3741393830445	9.7224449261701
101	21.3252745203344	24.4849721297548	12.2956341592164	19.9203778181729	31.8826056719769	19.6580368450830	14.2563801081768	11.1445747195464	7.71682396305586	22.6534896922077	15.3901720191986	10.2571252841686
102	22.9725509914580	24.0055623033731	27.5900256465011	34.7766184544212	45.3705577024383	29.5707912497424	13.7436384125492	11.4864337284557	17.888643729887	15.0303112821699	22.5851163642715	24.4085900611951
103	23.3031932956592	21.9794373686861	14.1673874519623	23.2618750763627	43.0484060098267	24.0784350926317	9.4226877901672	26.3810642218588	13.192686293662	12.2969076880402	19.3837258174016	12.3177685079995
104	13.0047509045801	17.0733979060505	17.6875069589508	18.1307685657461	29.7337495366604	29.0105641759038	15.1085481884688	18.2081738050897	17.3756343137663	19.7171052818118	18.5836832717466	21.7956572868150
105	15.4570785239958	18.8604924213903	16.6896095330092	13.242378179409	29.6743263216594	17.9768005484619	6.49089784828099	15.4822944116179	15.827721657637	17.7538998345911	27.9514734893318	16.8214466837672
106	15.9466481232764	40.6431891006487	30.9177370708163	31.9084758053265	35.7788326417505	35.0610176773615	18.7922935439599	16.3403371872520	25.3219105352432	15.3777950103771	17.7286633262117	23.0247796030085
107	23.2109215094899	15.8760992125477	17.7330037287465	9.57247647005106	27.4867600134599	33.5968054469136	13.9170285403102	26.2646262053207	5.7242865101129	12.8670519031694	15.86037901996	17.3794626840116
108	15.2716830605735	23.0160192720703	21.8339148567879	19.2592752274208	35.0606963092347	35.9432965464263	7.8628417788861	17.5611148665242	18.8642381762314	17.8343130878135	13.5481219143412	15.8626292959348
109	20.6262934611026	8.6599798581121	15.3452718922035	12.3348735918757	27.6901416275661	19.9836077227814	12.881465466854	3.91355009852206	11.1562303112322	9.34277540565653	8.8577064654374	11.2042719191601
110	24.2060180986273	23.5274964836415	17.9001926405478	35.9327643951855	43.0022056135243	16.8249543855642	14.2962447990981	19.7079597190400	14.8937921850932	17.9075824404562	18.1265521579935	20.0911481060121
111	23.0679899923476	29.5992023304999	21.9404900136292	25.5727622046237	42.4169808252143	31.2370268664989	13.5257187581335	21.4798990830441	11.8622153167792	18.8564741901155	30.4131210610637	24.9590270919191
112	19.3318091326945	22.9906325928721	22.2601126888885	19.9925458268126	34.7063167440037	28.6726618151154	9.08748438861649	14.3383404114991	18.0524147707724	12.3629579359333	14.0467290251925	6.18005800233847
113	11.5740926445933	14.9782490672258	13.59446899638	22.6397830454225	28.6927759428274	29.2239261784198	8.37060855921976	17.8304824825851	9.39051435724915	9.36756813086429	15.6297793159618	10.6023328392342
114	16.1390113992596	15.7706340666517	17.9167218403692	25.9432752883329	27.7258817281691	26.8342957845028	19.5471894397327	20.5190007558858	8.07749376664636	16.1287165709726	13.0201422995768	7.49869653678682
115	26.3318345165911	48.8710078982306	45.4670374348557	39.5956226907375	49.7459940233593	43.9585328494866	23.6688969905337	26.7649799380722	27.7249104347541	23.6827723059575	25.5901936998275	24.8297121661318
116	19.6406535149521	17.5252379364182	13.1978841705807	31.7324929192306	34.649089473388	12.4291112945612	7.4261265449232	26.4476587817365	17.4503295843529	14.7058189327644	17.3400499315676	16.2217166312578
117	19.6832426199095	29.2085547118966	21.3008692337719	37.7266460346543	37.132947057047	46.4087258226477	12.0938960569484	21.2928433984746	23.9445994429108	17.3995145911504	28.2483662890250	19.1113138259935
118	23.8287581337046	28.7647271411904	11.9732415119574	30.6557938759657	32.6056813605021	15.3729197336553	15.3352483705983	13.4691335101772	8.20692352327975	18.5542767997601	21.2528224571700	10.4983654774373
119	9.5586671553321	25.7333625563256	14.9237106328831	16.6363905032411	20.2168230710104	17.0055089558602	19.0109889846689	15.1577233263124	4.71734677452109	13.4398523095067	14.8274789635974	8.0001122719537
120	19.8815552460749	38.3566090195478	23.8402606671365	33.5983809304228	43.8332402026198	25.7345416179211	14.0298403300064	21.0664263808875	23.7380719726048	25.19620547978	29.8475448955857	23.8671856513714
121	25.1827222276730	31.4639312747228	25.4793083552836	26.2755787285473	34.8940754862309	27.7998716447280	17.2475563303107	22.7985685418446	15.6793584135932	15.6176144885357	27.6977403745804	19.5867624962272
122	23.0907588645107	35.6693683451925	35.643958143445	22.5874858232618	37.963708651189	44.4362161865623	13.7230531609533	26.1094331497488	21.2484848748920	17.3460173848884	25.7668422662581	22.9987435913928
123	10.8038705248728	0	21.9568052207574	11.3708991671868	6.46777709588104	37.0934892538213	6.78620193784726	10.7821905808794	10.6307174672752	2.76929967480173	8.7714069214961	8.19817635162697
124	15.2056988445798	30.5990043785917	24.0973382138866	30.9676329738657	46.3834600850703	35.8155077433957	12.5956703095875	15.0557222967103	16.6665843392786	13.8288870547124	19.4643659755106	16.2880430573085
125	17.8601742204394	28.3527247520405	21.5413207958951	24.3861230929966	47.01418817741	43.2606748065712	16.0474100922778	15.2136376765460	16.3809455432292	13.2213527279817	17.9825715455707	17.3562916035954
126	20.3930514243449	38.7345102592219	48.1902636558673	31.4399472633619	43.8219021952726	51.3937791614225	15.7957104710593	26.3825783979194	30.3718418999502	18.3459380648675	33.5377672835162	30.7452403622702
127	23.163504050775	30.3162308945494	21.9267484750241	45.6521251255813	27.7256774316817	22.757992431529	17.2577063238389	16.6012485601022	10.389689849318	14.2497806562331	32.3031221552631	13.9070283022967
128	19.2908079573610	30.2584953649706	34.0720657025554	37.4151642234033	44.6248957594474	44.6933917757784	15.8129128808081	27.4911785195700	20.8883250714795	14.9551821563120	24.9665654488459	16.9405060343565
129	24.7696521903105	44.1156884515324	38.9903668982743	25.2508574751541	39.1541881695454	46.4763442815184	11.1321390277158	26.2343612365946	27.3606994868053	20.9001210978808	28.2750556336233	34.1935309296149
130	25.0852922085117	34.6930092948701	14.3868422978891	24.3593305085514	36.5129192753954	26.1156353322859	16.7364663181480	31.1863236437221	15.2650249572214	19.001514860084	23.0456085857768	10.0293226434058
131	27.3831690229542	20.4359692383126	19.7240664326099	28.5491077361283	47.3097058911401	39.3548221541441	15.9999513737291	13.8196817746408	18.8743125090071	21.9376092606633	23.8273391178726	26.7616980878798
132	1.86359240635954	0	13.418752418615	17.8657949326880	23.3757176555158	19.4211177851934	2.48875887168979	5.41603258787622	13.0056034435869	10.8892578169570	6.10959765300372	2.94979291556510
133	17.5191538555380	26.1481374431384	23.8584613576172	26.0745053685224	37.7458598914496	29.0838402548400	11.2843104534486	18.2257262258075	21.2373947860465	8.20652056259297	20.7752752252067	17.4156834929269
134	21.6225890457419	19.0852223403262	10.2244846186814	18.2499508165181	12.7929042663722	9.74657104963732	6.93886187550701	18.5438527995568	0	0	14.3784688882031	0
135	26.5418439695624	51.9352965637566	46.0014431718336	34.1738278322177	53.0456045609737	48.9831564363617	18.0967759966059	28.2938760458942	29.6584229834398	16.9227997759249	25.1570525101607	30.9539277764382
136	20.4210994765643	31.1765182971296	21.1056569087235	29.6599677716395	37.7198158608268	22.786532491542	18.5345474800573	24.2837996120782	8.79737013430874	20.5212074560494	23.1527203149306	11.3143723522692
137	26.0367878855130	36.0588274965479	26.1071377850364	26.2746603800701	30.6259882297362	30.5680205476129	17.1599348324851	21.2099063134741	20.3665227271143	27.1305577280811	24.296954176646	26.017195188685
138	12.2692972583927	23.8788418630769	33.6505058389361	27.2912755871803	39.2225633217904	47.1564321902289	18.4054766044681	25.4889592810721	20.7005119313503	15.150381351856	17.1312302901054	22.7211582810841
139	20.6881429332020	34.5625386530926	20.5040716493109	31.3396352297849	35.9626766125957	31.9023289441548	16.6826521954860	23.7731446131898	17.8658713380331	19.5625508519819	27.9581852779571	16.107031814508
140	14.9735992960678	14.2110186942746	6.30425726924251	20.2193289926661	12.0891492688718	23.6165241274167	9.67847924491198	8.4434435557346	7.40773377872526	15.9603491236853	12.6834247343344	14.1200784490404
141	23.2859932332000	5.98867494866254	12.6445677282715	16.2181533018549	40.3156505262291	22.2641398796403	15.0921970650474	8.30244371651826	13.4970907230983	5.15521486302911	17.1448207306260	15.9269891728554
142	21.8992948816393	25.7670802372235	30.2400456855171	38.9804276084342	29.0827876607665	36.6869847026577	12.8329829269705	19.551021894891	17.5705879324931	15.6535988894909	20.8199516628983	18.6761431185128
143	6.93562608619999	26.4750798635217	11.9156524817074	33.6915742706057	26.2479687130014	23.5747863762511	12.1446438540126	12.181216520105	3.23595891272582	18.9673184454884	9.8418738261695	6.90356498821178
144	19.1482710192375	26.3183086555524	7.39784001420643	23.6431454978435	25.4341921176622	40.9772502639372	13.1625118252460	20.3238991612922	19.6786131854374	8.61425639453533	26.2624722398419	20.354382403911
145	21.0906000751335	11.1674097055578	11.7346628695752	23.4412375548353	29.4648990885129	21.1270335146266	12.209218561962	14.7397304990031	2.01049274362874	12.6668378965945	8.12368157611122	11.1886252411262
146	28.4780953581070	35.1372359353432	19.4113910378258	27.6037247617701	39.2552408658927	34.924755110152	15.6114719853533	9.86825908394603	13.7603870855185	19.3993612281843	26.2490845386254	11.492073693698
147	12.4648142720999	22.9235360215282	15.2773349089804	25.8195507257008	30.5734366829284	33.344689269985	14.7915572333570	18.4142622925404	14.4214110009404	11.4835534930152	23.8497260235737	25.5954496412681
148	20.7118835899199	51.4888771180859	35.4029123068403	39.9213931608174	66.6365541141499	36.345687716366	19.1796799865206	24.5330187002855	13.8871069597993	21.2749831982106	28.9931160829625	26.3751906954108
149	35.4066288264311	33.6567582406145	22.0165435287346	23.5601605394251	36.1706589339976	27.9223051269327	11.6615205736072	26.8047025860086	16.2538922065403	16.8975348796214	28.9155200005384	14.8223456211023
150	17.8004671677040	31.4865207518131	30.5013658130317	36.9043899359185	37.799809930918	30.0084385118964	14.4738763797222	19.3121894164457	22.3127887806867	20.7215393262683	25.2079219876902	24.0079743152741
151	16.9424499183561	21.5555843590304	13.5595700970870	24.1480457961222	44.8586762333817	12.4795593579135	10.7981660331312	16.9924667026769	12.9953215796878	14.1941122217155	27.0644403309702	7.96416924218834
152	24.1686441319218	29.4204948138940	25.0456778280969	31.4086394827309	44.8113967336384	21.3948327348285	17.0509465437845	25.8471406950704	18.1873071692153	23.5546171319751	25.2416048386218	23.1111512662933
153	19.1342229426582	14.2150120456553	20.5527333986574	17.5810535530836	21.4149661070197	25.1004312056695	8.1492573933831	14.1888993866396	11.3662938153288	15.721208074692	14.2437504207646	13.4146501110318
154	19.3256656427993	34.7425507471319	34.7978865830657	39.6123442464438	54.0560299403529	35.1594758695830	23.4661831479683	23.5875701167296	16.2658179877675	22.0797704311366	17.9340902773166	24.288296914605
155	17.4270978857525	27.8150298050716	0.668582905656047	19.8427367686536	30.3222928472721	19.8666731264059	15.1951447500801	11.3734401578912	13.1390102167503	14.9348139028425	27.6777239323914	7.56784825794673
156	22.5216964123182	30.4975625031170	16.1654655481825	28.7945013737536	35.7315483137473	23.7571058357349	12.8495742052263	26.5917061381255	19.423153230985	22.2477803345952	27.8081491825306	19.9914261990768
157	20.6614957923194	38.9155595337918	20.1997765718115	23.9881322933717	38.8447986029966	39.6065926941145	23.6054623281648	32.5491060273493	22.2055746341869	21.6172333818056	30.1067735403054	29.3096055416588
158	28.2868693477979	49.3730200829284	37.367112871486	42.3125170631031	56.3740581076577	49.3504809183151	17.1240844330012	31.3158506400248	24.7116245004454	23.1780231584809	32.5302108385247	38.0292600055872
159	16.2814289517318	18.5704886841732	38.2289724123461	16.0927346916148	10.6868253014814	17.6113721787419	15.8917126921403	20.5192861602284	19.2528627982380	13.9366625941686	23.8844082753523	14.5131945320080
160	21.3179155205334	38.8960110466674	16.0455965728732	24.7826209862627	46.3113719755343	14.770113122858	17.9785721892087	15.4577443632437	12.9899244067155	12.5907335803274	17.4478173808515	13.5042426525605
161	22.8227164656099	24.9470540512445	10.4179402982315	19.2423622727428	35.9869102269433	30.0913219455052	11.3704847486673	17.8891180776412	26.4038162797236	21.1682641030892	19.5847814010242	11.4402213412276
162	16.8323526198836	20.0032097984769	11.3998269958323	19.7315134449897	28.2099923373838	28.5049373422948	3.07737344577464	9.4807979393319	18.0147597404596	9.4841662347701	13.1666418828007	10.8685831618308
163	14.2268947812531	15.9761755760328	12.8783707085119	26.3736769718247	21.8300748241109	25.3843318419634	7.99999501877371	9.21475620104017	9.37613840517462	7.98219980773076	11.0818791233648	16.5296111685171
164	19.7832197012201	21.4454062626426	13.2844036280513	7.51544202712943	24.7048443132055	28.6032439194394	15.1745652548387	22.5154461193033	18.2164930420922	14.2844176458473	21.5576699551673	9.4100882498852
165	29.9708572662983	33.8469400135921	34.3859257270396	19.5853925407015	39.6520988525255	34.3307134824049	15.4183177209031	21.6364598350851	14.7935426308367	16.3532418594980	25.0312943333287	19.5692725518362
166	24.5761014172418	21.1966336246951	26.1101767135584	24.4328799504811	29.6897566218589	37.1148295141551	10.9097570282099	27.4207845842464	10.0912520853647	14.1728858391605	20.4503984753531	25.5723508112328
167	30.6209287154983	38.1606048448063	24.0711135918553	32.8624148967616	46.302805290461	19.4349228121849	13.4258117220152	13.5810805166203	29.8073678570116	17.4597633263532	25.823358339583	21.4580294739661
168	17.7350882748208	29.1738566738095	17.3673118314149	27.1234971981948	48.4662827457897	17.4459972799670	7.07824095202084	22.6633190697858	11.9300749920720	17.1205684390956	10.9240003185948	26.3301522295881
169	21.3850828899209	25.1665702156905	33.7468889081195	16.1859078355871	33.8826900147204	35.1756614960568	10.6992847713369	20.2172117240991	13.3871593426449	9.65623167848026	25.2534868387236	14.0227108345277
170	29.5663261507894	22.7198797666106	21.64109233288	24.4348850952301	30.3633704492645	20.9293340450700	20.8448772934223	18.3087717505565	17.9401863022393	19.9808875171897	18.5813279558909	12.5130404827019
171	11.2459339875168	20.0729110459236	7.82282129404143	24.1345354066303	29.7534783184934	35.8925070976268	8.54948923420387	16.2763852128805	6.88851859032036	9.18578494751173	19.6725266964041	16.8257482364217
172	17.6006946077251	19.3878086099215	17.5390384583975	31.2284941070836	28.2519294039025	37.0812924059603	11.8395613813294	14.1221811655783	5.95797043279281	16.7297010155668	20.2665611674402	15.1768215068826
173	15.9000170483190	7.48624467274081	10.4440073338862	34.412432226249	16.6591498239442	15.9337179261791	17.3304510076002	18.0033374572335	0.519937223758002	19.0314754544668	22.8110527142698	9.59582594604913
174	19.1897737833433	37.3462139636894	23.7983923371106	25.9074803730886	51.9102670317949	27.1541174384791	14.8170857482299	19.8526185490427	17.7593538772072	14.9517605016155	30.0632551635367	21.4179386739405
175	14.3319166165789	11.6635384639846	10.5163249092653	13.335871901018	14.4234573898867	11.3149722354121	7.78475364550845	12.8683433712659	4.64850005097971	11.9828840136455	16.6321002684662	10.1900882687377
176	26.1589146531499	26.4870416013140	15.3737837083919	24.5531911582869	38.5079781783101	17.1047869028713	17.8890039591734	22.1673391013349	15.7711773422082	19.9686778805896	21.0062037851217	13.4519848099392
177	27.0254776932584	30.6164014539659	24.7201372333813	35.8089473194915	46.6764394848872	49.444826056265	11.4118808477966	19.7982958717579	10.2250724466700	16.7053568093997	28.8272918075485	20.9958597442511
178	23.5456540413307	21.3255249070746	11.5533688941907	19.8447331091435	31.8945353786655	27.8913219738768	17.6304868556666	19.1453141279040	19.1869887066121	15.6878268683274	13.7877539792185	23.2320805083309
179	20.0508675815874	35.2984659014987	22.8997611602461	33.8020168460164	42.4190525224475	28.2527702984354	9.93075499865096	22.587196335055	16.2842794535400	10.8119236820493	33.7905878176958	25.0871655298775
180	37.4835995627366	50.4275717612688	21.5075106851892	43.6154500629571	52.4419151755849	29.1859849470052	23.5907416090376	26.8615301399558	11.7187480680578	25.4525585117323	37.5868018253656	24.2701343581539
181	27.7011504682074	44.818934973566	28.5691859080166	30.9628434999307	47.2795646768063	27.2769880716771	20.0311421216841	22.0959520952022	28.8856040069811	18.4380165052035	24.9711454184331	18.3610979546634
182	18.2722508121279	32.1525211067117	18.9441888199175	21.4948965913696	25.5639594523337	21.0009442433166	15.0919630670348	15.1066813141269	6.93530317643287	15.4594587285767	13.2121516561064	14.8850695671149
183	11.8026933516938	17.1026917833451	18.6272792520911	17.7871739976731	23.9617935376626	20.3410613256567	7.05647054697342	6.9325275002398	15.1051677558126	10.5250025497321	17.2524119930021	21.6613587271396
184	25.3988700651813	42.6230197170315	26.9624488789319	44.1460568722976	52.7796137633637	31.2585999137686	17.0248745635327	28.0089401297958	18.5504552581106	21.2094655527036	23.6389229405442	12.5162308663198
185	19.1645568952907	31.8092604472081	34.3273013751697	21.6065521612421	28.5943943126564	37.6880696475147	12.6311198310946	12.0722808790041	13.4561532862134	14.1390780455786	19.2615995715274	28.2303187050172
186	27.917057323153	29.2104975452050	22.5595082240393	19.4456602850172	38.543413992536	36.9765836603204	10.8161072501250	24.5912297674320	23.1029197292357	14.1631666545755	29.1198961478428	19.1595502757802
187	24.5723166391475	13.9546715611166	18.3834105680993	22.5234978230513	10.4534845279544	25.2495159666697	17.7388712711190	18.6845847397346	14.7228550589461	14.6140067163024	23.5392035342218	14.5914827000842
188	19.6344185860573	28.7967161030229	21.2930711006785	22.6605036182114	18.566469174421	34.5380891537706	16.5211497962928	12.2319452356402	20.5721582707505	15.5664001230315	16.6688978453522	26.5913603382323
189	21.8351953577966	37.6898989812246	26.9621476450309	26.8714029099743	48.7985009033467	13.1224854955795	10.6218251281094	11.7634466267347	17.032444629834	21.1298578196498	21.6145824187751	19.0512528234612
190	19.9343906427723	35.4958763137658	21.2339011328344	18.5179223508994	28.6784715768407	33.5438379818002	5.7284510804964	19.0085481445972	16.1852284358913	22.3241853392127	25.5778701038274	19.3691689366210
191	13.6220129656148	11.6693545454462	8.59992257582694	14.9808901589421	19.2766858961810	29.4231284994878	8.21692727552756	5.38407412732665	19.5087832825701	4.47502205481463	19.0986458603606	14.6265788409278
192	24.962585052761	28.8385404199177	9.36820296824602	26.1567795072685	46.7951376515367	41.8716546025453	14.1136867038378	27.4277528490805	15.9951405897949	12.3328830286961	21.8381565031526	14.9760765510703
193	11.8160160534959	10.550925557516	12.8708731342054	14.9680916511598	18.6164541058069	6.19344261768988	7.41997849650706	12.7566162050252	5.71716927917434	11.9364474123784	17.2912993452234	19.2918025681667
194	14.7819946754251	19.6139405800175	19.3858807373880	14.6015661576041	26.0076375007872	21.3037667460104	7.61082306629178	23.9337054274438	14.3234274824636	17.8099439064817	27.1913404951990	21.6453379604981
195	19.6694440911607	30.5606544202392	21.1340868880919	20.6566181246020	49.4109305250164	31.2657498637961	12.8080303009322	19.7852606908197	21.7777098772139	18.7516929913107	18.4550861684240	20.7367949351778
196	21.6670034738426	40.5823903625886	35.4708369508133	33.7968877059936	40.6743709714035	23.191667025786	16.8679574680837	21.5232071083238	19.4429691638293	27.7957977362731	30.4085286220749	25.8794490821404
197	28.7829450174846	52.06760733184	19.0266972721069	42.1253812293799	56.1041296988904	40.0748449653298	24.7838558630394	20.4278403575775	13.7935405319289	19.9029654131320	32.8131259639408	7.26494662461561
198	19.9043587422158	8.54562386183024	15.4191037792722	16.8642283346178	14.6357619809985	24.9903482983295	9.74012618602746	4.44483479355018	12.7679093531206	8.75700062757294	13.4333660756256	15.1798429538677
199	14.1673149638514	17.4038200057519	17.2225625728459	13.2648482132394	29.0364976501289	20.0187559432217	13.5103108935464	8.77580356948067	12.3719905136664	12.6593538209128	6.62539787825352	15.2921338709401
200	19.5235964757539	25.8244669502806	24.3552103124574	32.2902269562581	39.7313167447049	34.9048345357761	16.7040116148298	14.9898260557237	23.8456475497492	19.4659527426848	26.6566107727291	12.6371753074169
