# Supplementary material for: Simulated data from a genotype-to-phenotype crop growth model for pepper
Source: Data Brief. 2021 May 11;36:107119. doi: 10.1016/j.dib.2021.107119 (PMC8165395; doi:10.1016/j.dib.2021.107119)
Supplement: Supplementary file 1 [file mmc1.zip › Full 100 GxE datasets/100 -- h2 = 0.5/961261527 200 0.64 0.48 0.64 0.95 0.8 11 GxEyield.csv]

	NL1-15	NL1-20	NL1-25	NL5-15	NL5-20	NL5-25	SP1-15	SP1-20	SP1-25	SP5-15	SP5-20	SP5-25
1	17.7992338040997	20.9913098754482	9.37409343168012	11.3563636969124	9.688097733352	17.4178826607614	15.0258999163781	11.9000344955061	7.54583294743503	13.4344496251024	12.6055066021347	13.6875580159709
2	16.0679272341910	25.2585900170978	27.4097169725073	14.0602127038622	20.5356805712964	21.6661186714427	12.3027349220689	17.7783042398526	19.830467826324	18.4751118990895	16.2722686275580	14.7868984953437
3	13.5128824051319	30.6021130273680	13.2614794207168	21.1731582225778	44.995535420144	26.148943722315	21.0353305491506	14.726317463499	13.7859631001241	13.7942779259732	20.0078975205434	3.35743262285661
4	19.0094381965818	29.5957653746840	29.6953323700169	28.503444198378	33.3500971775895	40.6978385085191	9.9619296679566	24.3284401554646	16.5972504160733	13.9517496448926	24.7667766850750	16.6073839607656
5	23.2194859378947	26.9058290346062	16.6058505298069	28.9975926773893	46.2466450358508	28.1101992680696	10.4894418209234	22.5447207141380	18.6750465950187	10.3993231718909	19.8376812197217	13.0979202151377
6	21.3358672695689	39.5594277207111	20.2002223273479	21.6761823763139	42.3089087903007	28.4694780244203	13.0528381647057	24.6201819997252	12.7457142071291	20.0704483354649	18.3842232353654	17.7791984245210
7	15.2215541538344	7.29500667472545	15.8158496656971	12.7004466460787	28.9853757178953	20.9498177641667	14.6251703704053	19.9354110178808	6.54519536775803	15.6843595904669	12.1073621031045	16.3139408356705
8	21.1699191884668	34.7991248914958	27.7930248175629	32.5966366751388	47.5079834841757	39.8992529540528	10.0885731306318	32.0757973349453	14.4567107461136	8.44895965912853	29.2011509162208	22.9100240816954
9	27.0113308022083	27.0419474627033	19.4213660786870	21.4343916752478	36.5791078426309	27.6589126412171	14.8164948392626	21.1084403005824	16.8201015565646	18.3694541151541	20.4889589943026	19.81081852072
10	10.9799617682861	20.6544169114152	17.4368002390518	17.9193797858960	19.2917381854433	39.2912353148816	9.29369448765868	3.48343549879009	14.8655009212645	12.0734103313683	13.7128016366297	14.9002582208378
11	19.2947833223148	10.7631514249070	21.1881862831099	23.6572278964997	20.7649135851390	23.1718136935026	14.9003144716969	10.1101381333195	14.3927323136497	16.4287153207625	22.5501288287967	6.45750259959589
12	13.1737887780544	22.3556777743830	16.0276021341714	24.6317443148348	19.2742151565380	1.88056893626262	9.47999702165802	17.3784531782450	10.8881494130923	12.7313854050193	14.7503843811745	17.2661039272734
13	24.2907059303034	23.6641120383316	11.3538504065692	26.5548760150451	28.1163077043184	23.3120253836683	13.0466472396247	21.2347993221816	9.64002524934645	16.6207200103373	26.4678142434809	24.0244396001489
14	19.1106748855291	24.8218502346618	27.1751258976369	30.1740406264521	43.7634404954771	14.5658350717506	15.7339579326862	22.9234154719123	0.656366581157368	16.7289557276992	13.0514964389677	16.0089273557103
15	30.6178866146057	38.6335133826509	29.6042684132002	38.2213306510386	59.3610333514707	44.419945284509	27.5613434689434	30.5395630997026	14.9213480835197	30.7058073675084	36.2630699171555	24.8727833260325
16	16.9740476661162	30.1490549302737	21.4322184329491	19.1502011171518	35.3037159534186	45.0981829754718	19.1935669220960	20.4499540650598	15.4499941032186	20.2604329177348	21.6509954639727	27.5977303611255
17	10.2660786197003	28.185698140375	18.1172818587479	30.8222159686063	25.6037880459855	31.2312903957302	18.4424139883970	30.8910161075974	12.2744354589563	13.3407738276955	20.2973583070060	17.5501782191941
18	13.868532393014	17.9304957432165	13.9834943971105	18.1834782372925	24.3969205723320	36.8275244489035	13.9530311637957	18.5871319418145	10.9416652067631	8.15950715974293	19.6179734899497	12.9154361351494
19	1.13685393632526	13.4105297604969	14.5263503989413	0	28.2402843289226	15.2473784510759	9.58910642686724	14.6810367964662	13.7483877283773	9.58834465112224	10.5106998328562	12.4465210953754
20	25.0872019377778	19.9469772105897	4.87680986673503	20.5382512624073	29.3712283075014	24.8469362363729	12.2821322827860	13.7696114708389	13.3617758957213	13.2661630450868	13.9629378505634	21.0193804127726
21	25.9782211660187	45.7973078092276	33.2676457794258	47.892145105978	62.7564807211052	59.8975425739429	15.1633257713210	34.531041015334	24.0550053270466	17.8511382758232	31.7387992904016	30.0350077958132
22	23.7988433101298	31.9141504432473	26.9605890093539	27.1657944265901	29.6260776886765	27.7664889440469	17.6232328099378	17.5176735559643	15.213933853714	17.5229559860032	21.9474873228818	12.1962928927437
23	25.2077790008369	29.7723147414037	27.0381081081946	29.1570299122928	37.4923485393554	30.6081546269326	14.3594948699702	14.2628327803658	17.1968671986505	21.1656117623934	25.9398634508175	12.2699098148976
24	25.4727140223548	44.2138619442275	26.3163453581317	24.2537905613612	43.3963100199899	48.2823953910826	15.2919400389206	29.5659966761623	25.5266530051257	16.1797316153866	23.1364559915668	28.6552470752507
25	16.8275813981464	24.3094360533005	22.7547121978273	21.6138570454867	39.1647754999598	21.7039077281442	10.0850719086116	20.5868480206569	14.7569272048643	13.9734380722078	16.8092115920189	18.0634640597773
26	25.9252083406783	49.4704999334381	46.2610216677674	48.9001205982518	41.5699013813481	38.2987226676943	28.3050225378678	22.7075339727003	27.8124051954637	22.0162315361407	31.2732984894082	27.3314722670880
27	12.5291666234278	19.6603384486925	12.7648019472512	26.0923977518380	25.3976630531684	18.7227269351932	8.47653525444593	16.4877042200664	12.6203167223476	15.3275062406706	18.7120408281451	20.4933591420135
28	3.80823764634633	15.0224225573791	14.910078335379	0	26.6002626324433	17.5547997168691	7.32662306622463	6.16592083091378	14.4767575379666	13.0313386856398	8.4151379751426	18.3166580056338
29	18.1213467920511	20.1698754037247	19.0411879365905	25.4380802129344	33.1996950460645	37.9781854937704	17.2615803445636	32.4634154144827	11.1957885508446	16.4436378133265	28.121673503611	21.2990646146338
30	24.1342139203273	29.6047518114199	16.0773504738726	25.7586728297413	36.9636214776683	30.1202688567651	12.8813751379248	26.0029712286043	23.4760746805591	16.7411197447839	21.2651004821769	20.5751602364114
31	23.4353781862482	19.9417563587733	0	18.4397080828740	13.2774285620539	21.8425724906999	18.0115279702778	13.4809003109288	10.7313970776685	9.95376884858154	14.7254791740450	26.0720852835605
32	32.7433908309567	48.8407968411518	43.6038722663778	41.2586062197399	66.3723690596985	40.4551172414467	20.9038538804350	33.1834955449067	28.3367023524136	27.4883957183668	25.4118043850499	29.2188551294448
33	15.7434924587287	29.1557640027609	33.3901898654289	31.6382210977908	34.9412820047678	17.9358301704534	6.2667899968683	20.4622478946266	20.6194215149148	18.0896338361097	19.9660959450208	17.210259978886
34	21.0308330582014	19.2799942011227	10.5501026514146	6.66743524743929	24.0568322557584	28.8631372108161	11.4095900402668	16.1081263686006	13.9742234058558	6.82132953654294	13.3282858357320	3.7762704755773
35	16.1886055828890	23.9697352876027	14.4437386796438	18.0588671917944	23.139312725806	21.6402356655545	11.3222719156871	17.0129412375262	11.3244542762545	12.4497060275278	12.0198699577573	16.7656154133435
36	21.368750623674	30.351606220546	27.9539680360177	18.6222352730153	41.8750223998154	40.377847768043	16.6010509078657	25.1113377256673	23.1986802329305	25.0225716794885	26.3303594812946	24.6974306132648
37	19.3657839878546	26.5565642889722	18.2997378277234	25.2962190551774	19.6493503683144	19.8180171266662	13.1426243069586	25.9246567028926	16.9366266166693	20.4502040453369	17.7411127725896	20.2516807520269
38	15.6648007421258	8.06194170685688	16.7842386011645	24.1373593203191	14.7153327321996	18.2866416737236	15.7213100038230	12.5800863915046	7.82215547662464	16.9245790756153	9.67650997419205	10.2398578437348
39	20.8949785249640	27.4923806965204	16.4537903671272	24.3337791256744	32.0543372019059	39.8890655433145	15.5003679648516	17.8091374757577	22.9302066721592	16.9683296364800	30.8874577007815	18.4958633942273
40	16.8235845789555	21.7655373447617	23.4040168775702	28.3188632039897	26.0443639445092	28.5308305523606	10.196296843783	20.2433831626063	2.10198821849621	15.0146128371077	17.9456362452484	5.44622632262025
41	28.3386638917061	36.3526100398889	33.5759748837914	26.5723687684365	30.7410043239449	34.7059220134106	13.8448862352703	21.3466971941228	12.8598021837877	18.2979800273657	24.9519746380926	15.7142368297037
42	26.1282901371121	21.0517859873417	20.9414148003615	17.4989829088311	29.946314774844	21.9731467530025	12.1887213418258	7.07676805044465	14.4574990426272	21.3421687492499	16.5379227288876	14.5856170521945
43	23.4636456010743	32.300634094127	46.6251429210382	16.6520104619808	43.7332742099852	29.5759004823666	14.2972477131628	23.8833432715323	18.717686466464	18.6652892193019	21.2234625478960	20.2764726570872
44	20.7553587733612	26.5725122778554	28.6501444613598	25.6767254748459	20.469481223416	43.3058918259486	15.7604937497584	17.7705570077775	15.7708192316467	11.8018805212089	14.6919679908516	27.2730862987493
45	13.3565139367025	38.4681411635112	19.9508224951515	25.1814274362628	22.4945300560616	23.4721968908110	20.0535649789892	23.3439651070552	11.4606480084521	17.7070735745167	22.9590768252962	24.9738671290749
46	16.8758489411397	14.6621432955499	17.3176498186311	11.0728272512703	2.89178958257637	3.50445157755029	4.68191472678426	9.06757079866082	10.2205313584120	11.2780255151202	15.9357843495641	23.9945234227943
47	23.5146326089926	47.0252942631485	16.8723399452172	42.3967168493035	37.7898386954496	43.2751849067264	20.2775427063606	22.9587359099513	26.2972869018291	22.7901616164899	22.2843802860465	24.7386376158070
48	20.4798646791409	40.9555356599981	27.5007828087725	30.1932925585174	36.6162226536572	33.5610917504068	16.3376254806612	20.3172887751553	16.6600417325189	17.3254830919855	33.4282072540665	19.9625399842760
49	28.8733657746725	33.1389146971768	29.5528063154558	28.6332794656574	46.7793963063786	34.9422206784095	12.0683776084383	18.3339102897341	7.48512640606007	21.2610461161895	36.4876459884351	19.2602211151126
50	15.1489539836063	9.96982345849401	15.3613956608615	31.6020341955854	26.7338576106432	26.2794369618573	15.6007670538364	16.9281745476351	22.7124832080750	9.15154889515769	19.6621124052137	3.64060684690079
51	21.4137517454168	21.6383758158158	18.0203063689404	18.8499154541880	48.4399205782781	33.1806241101714	9.24812871375208	6.71548135688249	9.19950061306334	16.4050145349827	18.0911074100479	10.6899404765516
52	26.9667288762723	33.5397451389219	31.423696622886	19.4519894861873	45.2045148667715	38.7201554313088	17.9819175713519	18.7757594855397	11.7641440796680	20.0322826073381	16.4233107925629	14.7966376180326
53	31.6733670532630	27.4044494620943	34.3081053702536	24.8277658480655	27.6274799073213	25.4012037407047	17.3155644990868	20.2396846552540	12.9100170121073	18.1526947359736	28.4468508816623	11.8114188964932
54	0	12.1211462302578	1.62298082289317	18.0531437433179	32.9432640417941	8.33607536574156	12.4211595569485	10.7408557042002	11.9390547923975	8.37836305671311	10.2249128227575	8.79529432883403
55	21.4874165901625	29.6481670049816	21.7952688842725	38.818095316133	33.2057373226769	20.3524688355513	15.5535474303763	22.712959293531	13.4476697263821	21.3102543249118	22.7449784219365	28.602352221347
56	16.3948272117215	20.4183657294765	19.5568095130158	25.7290054647493	28.3911846156615	32.0908570300542	15.1773510339826	17.6423357017128	4.18904856291532	15.0778789190758	23.3034511419899	9.58982398876365
57	19.1582151660137	18.5359768342190	17.1873618001499	19.0220357663105	25.3785479703086	37.2239488060239	9.71927077947815	18.7720552975296	8.61852733862223	13.1584601219541	5.60345259875982	18.0001961468489
58	17.2561656934099	30.6474735760630	26.1056993723277	21.4179607509064	32.0987342823026	29.2713913176299	11.6731295895519	20.261212735515	22.6004696443667	12.5861963886861	26.0418546670035	24.5561182195012
59	14.9714155281957	15.1783358093827	22.3895217125036	16.0494597759168	29.7200469514079	33.0464587966025	9.08700178940031	17.4051198873677	10.1692968566180	22.1781055287859	12.4119673908227	17.8299668522968
60	17.4779856419374	34.0243424407454	22.8739228299654	21.6608093760817	36.7275386086514	43.6305988868851	9.8134465793887	27.6870941545059	15.3282363220899	17.0963541128133	25.2310343715532	19.6844515813541
61	12.7602232015263	29.2040419707016	20.7979606382660	23.1101456994841	43.6259581011589	23.62025715202	13.8458881701944	19.9105612560736	13.7753202381278	15.2101195528547	19.6770633780598	21.4687799820519
62	26.8044814268938	36.1701062084624	34.4304161702083	41.5790527386791	34.0147960127845	30.6490147005362	14.7896203611251	16.0708273904837	21.4898916390748	24.1381341748121	23.2275236476309	12.4496610018276
63	30.3414994465423	32.1901488655148	30.0051499987572	37.1171614296892	48.8695738024087	44.9298226187229	18.9385126759658	17.5858260146983	16.2770344127570	18.2421288516195	30.572508663641	22.7136407896771
64	20.2430621312529	27.7144127539715	13.7480688079409	29.8198507831457	26.7813640226768	21.6036475979354	15.0880976889516	13.5005160315805	8.9603035961777	17.3346926750076	10.491772130497	21.6019132286616
65	23.6769001630778	36.3898790564411	23.1957042797350	28.6315200891778	52.5297409461051	38.5759633766706	14.8493540184750	26.1488107339711	24.4141761256397	23.4532351488748	39.6093164776751	21.7081263569036
66	15.6074924062812	19.4889080616856	10.8413433736625	16.6484180085857	36.2793721734051	14.3242141660947	12.3735421384210	9.97394538929216	6.49848885810968	10.7144801490564	24.6508048311199	13.6694246080060
67	16.2082823536425	27.6580977657199	21.1727134181348	27.2349419979194	30.6537185749971	22.9854678191077	15.7164854836264	20.6483347009577	11.9730649212602	14.2342683707108	17.0288057343334	12.7206219757107
68	29.8655674082900	34.1358942390608	11.9256162284806	26.7533434559867	35.0558490026819	29.7548124280081	14.8306802061151	25.6631117957524	16.7095209819795	20.5200390641127	11.8165053823636	15.2754800081739
69	14.9923123951795	23.8628993719194	18.1104460056427	21.756137943824	52.4510245933818	19.6052703457090	13.2275078009722	14.4996022419769	11.8520789947667	17.0473860659167	23.5730594977531	14.1199581106647
70	22.5655864368819	31.9035297290392	26.7215121703271	23.3257568043807	48.054868672302	43.4516813208780	13.9119430306746	24.4738761405897	15.4343893659797	24.4511745471065	29.820760869497	28.4708381587123
71	11.7583160149263	22.6764592337628	12.6660387404055	23.6070176774757	20.6832237909703	30.8301199512733	15.1484925196204	21.8570097633888	11.8949790384283	13.4881941887000	22.5170648095177	19.1974898900857
72	17.1260643156943	14.2621757300511	7.23312021987951	18.7594758026591	29.3791485335665	31.9662316090931	14.6462911411598	9.62489649368402	17.7402560742421	7.09027336887905	16.3665029579433	7.0265874461071
73	11.5650094602848	21.9662455908180	32.448793722625	21.0196538510398	46.5805622169698	31.8628891121807	14.6274619584158	17.8046968350897	14.1244915061004	13.2592112772331	25.4782066202848	24.1640167721641
74	14.9475913245776	29.1977180712457	22.3438400719169	23.4848622851910	41.0407813636107	29.2784750488772	8.91232990239214	24.2662138956614	17.5822501294072	15.8971082236562	14.5413556765616	22.1403233309565
75	22.9310147791094	27.9740707954138	17.838399727787	37.9935724501376	33.3948908790243	23.0849369087694	18.3461112765778	19.0756633204722	12.6386202448806	12.9218524703290	16.2081178055588	13.3734426867517
76	13.6654099873708	15.1061252113944	26.782270912395	19.4759442507563	32.3274907590322	27.3169634986758	11.7047248055888	15.8384882612373	19.1443027505436	13.6560676493047	19.1591155008975	9.79562542566311
77	17.3562150829374	30.8497671253006	29.2631574713511	28.3663233036177	52.7762469288178	18.7692122099618	22.4758500004760	28.8130919840301	23.4493139542466	20.6656627565749	22.0671944525116	26.1174393434228
78	23.1817625702371	29.5208819852685	19.8131090458913	15.9014785130952	22.1412417225362	22.7646587343394	15.1249969416199	13.8215646077691	15.5046107013014	10.7620698945989	15.9754408644909	9.18993487941682
79	18.9119508682626	33.9374205818637	13.1454286998244	34.2996401313111	41.9698663657308	19.1511254508811	13.292393945012	21.3235896050274	13.1928944333827	19.3585761489418	24.2717669398439	16.0597136948053
80	18.1765358130768	13.5899463467221	17.0685042871007	28.2913956728215	33.5789284435143	25.8723996421361	13.0224926557073	14.6426309160277	6.75683662779735	20.4407291265166	19.7597222414121	7.94823584523124
81	26.2273210603948	28.5081022329894	13.9869052848245	19.3895657828613	46.0793893222242	32.166175905067	11.8561333959486	15.1749050781702	20.4026917198905	18.0979997290644	13.6039464343037	11.4280003463354
82	16.1878050116081	28.6564899081427	22.8785558277595	26.0147773189327	26.9258044383177	34.6000174876569	17.6538789934563	11.6320105496754	17.6347192753897	15.4131333693308	36.0647964065593	10.6916126041491
83	16.4863577231281	39.9720479170977	29.1789619021612	15.0557116573037	30.8161769347994	14.2511612075041	12.8577443254411	11.6417524812804	7.70062728055633	14.2053571595505	21.3516633180229	16.7608939174095
84	29.8791884243388	36.3525657094988	18.0807032552183	34.3260102819143	41.2505690803118	30.8465257918543	16.6521896874436	18.1863036915065	24.5947261558369	15.5433920770119	23.8993197140054	17.8586429662937
85	17.0798622196426	16.8076348159421	21.2546493525848	26.4902703920015	34.9125468061834	39.8884323123687	17.8397059256706	15.8166264949864	15.9359308460858	14.5942997111426	23.9888703156204	11.7570524286904
86	27.7731627425258	32.4884190976779	18.1327571277852	22.4646650673047	30.5760055562961	22.9122814309692	14.2294644088319	18.3777419220817	9.18692424678419	9.86110620132644	19.1446409174119	16.1404828726862
87	22.0070079314925	22.7919220016802	21.1011897635422	24.6392487185797	44.0116839739733	39.8472255099089	19.1651693343248	16.5724045525569	9.38469636116731	11.5297771476379	20.8632388881746	13.6228110604572
88	25.0553318942720	34.3454719504201	14.2229261698627	35.7365338923858	46.7898430229055	35.7934634833347	18.7923046591489	4.82509935918462	18.4072213225342	22.7819872768097	30.0619948154208	14.7810918006067
89	15.9135158391324	23.5220666542162	1.83683095306415	25.9887034456447	38.5855194648639	15.1668809494258	13.2127644674435	15.3678568263865	5.51238746446493	14.4973092061642	23.1081046716164	20.2811331099099
90	13.8456762057032	30.7844553141061	16.0100580604926	38.0260932597474	40.2883983511806	25.8736018818564	17.1279265985300	19.7763694368098	12.4920314219170	18.1519071695846	16.2874053181126	19.7931544357279
91	12.3390284450663	3.68605903606805	23.3113437325699	10.1156448272603	5.51197294561036	17.7022368297035	7.42843665202783	10.5918015683576	9.62853435494207	8.64372836523635	5.49789709150527	10.1949391302713
92	20.1486288160273	27.8088360565609	28.3011538445024	25.5236499906617	42.2926681224164	13.6063052029124	11.7347314948584	18.4082764590348	10.8351371002824	15.1386205160544	22.5763103192104	22.8331410929402
93	14.9229594307216	30.2876726754948	11.9715025488661	34.7923424790592	14.3990177726181	27.1149394413785	13.4522490823976	20.8572973949852	13.4885467872845	18.2831538634527	18.4004703971665	19.4796674022679
94	19.7869974510982	22.1990281741008	16.9304956215124	34.0565258607074	27.9895134439344	14.5659866209379	14.4180545018958	12.3817380200423	6.13057171605187	13.4627795320936	21.1100807224790	17.3015686688891
95	16.8565152801773	9.15911070921543	11.1228445142250	16.8841797191908	12.7415539548194	17.129224249438	4.71186971803011	12.1524987934211	10.3464679545083	5.932960979757	8.58343992447532	9.9774784094513
96	17.9667066985292	40.2622967013068	19.1304235440827	20.7293508862415	45.634659965021	32.1938033795936	13.7637230296837	18.4461226209147	13.4814499258459	13.8783653739432	26.0704538835703	25.8704155793410
97	25.6076974364655	38.7581439094136	22.5697879686709	41.1016239100719	49.1195463961538	37.7527136801363	19.0372827538435	24.6398020256207	15.1282408343351	23.732576063679	22.4976829105942	16.1505437081766
98	24.4283131208111	31.1356519238833	27.4701541922761	19.3277127588444	34.2618978127265	39.9627873134463	11.9038362962021	18.7294582287381	25.9317418983085	14.0836655259899	20.0540153518324	19.0682925765187
99	23.7169395731540	27.2855267963032	18.2479890786304	18.1029217159062	26.1498476104443	7.63495759242943	12.8901725851285	22.4076441064653	10.9514137057400	12.0114697862988	22.9300319677154	14.7340586194315
100	19.6092096515388	24.7959728151118	33.3354615159049	28.0924994827848	30.8027478146891	35.5392341720085	14.9200333313765	27.0376172940793	25.1192021305041	25.8280396627574	18.9816492904725	17.5265666910487
101	22.4828201249769	37.5273903896693	14.8042215380907	28.2176554644316	27.5405424965097	35.8223128627553	15.7349863156745	22.6627460759887	10.8637860099947	17.8068424268429	35.305759494307	22.1342852481736
102	24.2848041523804	21.0425548468804	11.6309413429562	20.2022869906186	43.0451366908334	13.2807910246293	12.3715936180974	12.0915038645570	14.5068308591752	12.9747686973839	19.3665083158927	13.0437638892213
103	20.5509164622655	14.3585710923296	9.91644183066478	12.1196937293582	14.9734754769179	11.7665559666010	8.35344011887382	13.8203648746106	10.2323497682762	5.97993639153356	15.3981369075574	15.3732025457237
104	16.9321482845619	16.0291401743611	12.5868812837633	23.5567321048554	19.3053317427375	11.6999480530184	11.8925744883585	14.1449960199135	8.31382415674771	13.8967701305820	19.0694259863729	4.0400839151056
105	18.8437457448818	18.4431737167088	20.4383754130002	27.3243584176983	16.9180836595788	21.9829393609822	11.1841040040596	11.7284757620379	8.77813460227347	11.3691303364761	15.2733618011371	15.594230893475
106	10.4889974300510	14.2572048143767	15.1583502216817	14.1982694010204	11.2774614205389	26.4377880395137	13.0058962464213	11.1184094176122	9.48544452008445	6.0089008316353	16.4131576733186	22.7026364565731
107	21.4524179680276	26.1730451745175	20.9106278607817	21.4734089171887	29.8569308076831	21.3514699442323	9.9121450953237	17.2114485482108	16.6022713514375	16.8717389335891	18.1309321357133	23.0359051984002
108	22.0409408058513	32.1980361189659	24.2884237337041	18.9779315326833	43.0274114028128	25.1974618443105	8.42410343827697	17.1167804513426	10.4760881370678	21.5090457567058	11.5903806695316	14.9305420165944
109	24.7727442805758	29.1931216598173	21.9188998880015	28.2045713597957	30.60718529864	18.8162885299295	13.01763205463	20.1270595434794	12.0789673687159	18.0345285998549	18.132793451883	18.2249470151675
110	29.0315604073209	24.4823487115774	24.7521145734622	29.2733573617332	42.250542726694	25.4655533411454	18.9167699495118	25.2427091201886	16.0751792924089	14.9111923540599	26.104612929133	17.2117030876164
111	13.8228830943118	17.5735834843236	24.0799621080956	33.4293673602755	35.1604385380496	12.6577732068384	11.1959163729235	15.3729803150127	4.92965218797312	12.4650727556808	26.9541298719653	16.2116248174015
112	36.5540453238353	39.2013760548666	26.6585155521775	48.1390140537388	57.3046787351426	29.9839243399979	21.3101217032749	25.5045535239576	27.8024705968484	18.8914851152443	34.201932620188	27.4036867935663
113	6.82255491890217	2.78018477958296	9.15930473808199	11.0186189383272	21.5701943277481	14.4619863092601	5.53893807465055	24.9640163876169	6.51033897947532	2.72225249140208	12.0055473658183	13.6366419309730
114	28.0389231617915	34.8810403717517	13.6495369626310	27.3430536980968	32.7078078680199	31.5993089889735	17.7320769109813	24.7565830677985	20.1720290991484	16.8383864690168	25.4649487262029	35.6110950640891
115	27.516162950063	42.9865309171229	32.9180733918957	34.8467832831283	40.8099628477598	36.3803762715932	20.0135077852344	24.705057272667	15.0187051093393	19.9626748507271	19.3561331225155	23.3775682609658
116	28.6753992711844	42.6447498346904	25.9834876123113	37.7245185952056	44.4019925723602	30.8230096553898	18.5281059046107	26.4279932382167	13.1114869836305	22.4963542900224	20.7695367627553	21.2455098387935
117	13.9935277238859	21.2567070075720	20.2328045468340	19.6269765615878	30.7588166038483	31.4715979470201	10.6443697635004	17.5979358847265	9.66751770028946	11.5741781850667	23.158612986753	12.3646685817064
118	13.1398732865005	17.4816426543704	16.5849739148299	6.81187369222188	19.2905554563281	16.0631065410695	15.9087385075624	12.2168014901053	15.9840253534716	9.4816948568731	16.7015763066388	8.00659815120936
119	18.2630474345039	38.7676076882562	24.5383926192498	23.9373498146759	35.0727449927006	28.2176534448865	16.3057299751477	20.8134146080283	13.8839127535436	20.2343278238748	26.9518431214451	26.3233893697138
120	18.7157726515779	10.9860501602979	11.7079753760458	27.879233865867	33.9815297129404	16.5482923891118	15.2899736641618	15.1885080686533	7.58639177360384	16.6945346107939	27.2003880845250	13.6456559745293
121	27.7989870189761	35.9680145612065	19.8746603612393	25.2974548068108	48.6363909215517	29.1682774334919	18.6968922339132	18.3460203010538	15.5970486823979	24.2828845191032	21.7076350887291	28.322623716104
122	10.0593215448303	16.7523532798070	27.1763921770394	16.2889451812782	21.6971130806412	23.8222208577682	9.62541302801874	18.5786638935639	9.78930804022716	8.25959476052707	15.3889538824419	6.3871797955221
123	15.9145680088639	23.9834861318471	21.8723254005988	21.5744524000156	38.4171349294325	14.6538089113184	15.358571906577	17.1612424529435	10.7465351107192	10.4981775318255	23.3390815765071	20.0224127985038
124	13.5170781283425	0	7.19970170267725	22.1386332412135	16.5428093032054	18.2817840711927	8.6814870353574	7.52764382629795	11.8751050230585	14.8850916314510	6.98251145434955	13.3082066243273
125	16.8640755628216	18.7307144722248	16.9253327572037	29.4512100804011	20.8904207936935	8.9076297481756	12.8402220060028	10.7542053412727	18.2994143908049	15.3939027969857	15.439278333696	12.0074396907010
126	17.3236590225715	25.8074307674935	11.0676928600093	33.6698285949275	37.7527075145727	45.2515807455819	13.2167733936586	16.4208288388729	10.6055009259657	13.0949592584353	21.6429570970893	21.0336266370666
127	23.1211193855524	45.2811602216830	36.9787183294766	33.409340873765	48.5146476453519	39.5449676046138	15.7326368310884	26.6564463291537	29.4988273140659	20.1059451023438	40.6904454991426	38.8494822285642
128	25.5660499110727	31.8067937449529	25.6825826326739	37.7478616441477	47.5833804738007	39.3843710794688	18.8031233735182	20.8905458432157	14.4381786887949	18.5024438893479	25.9004383146960	17.1062351707415
129	13.6323116109241	10.0075654450280	13.2390466283472	21.4524848158055	22.6344250854790	10.5832222468857	10.1081528802994	16.4318655228774	6.33271921295448	8.16575155635965	15.8846753044113	7.6868176420425
130	23.8428921943149	33.9295408200529	18.8929708664545	17.9560113989226	33.564140245819	38.8998870069043	13.8026403377817	16.8337388934543	15.1170318096348	18.0963874931602	22.1262513082038	13.8484101216272
131	23.455334558301	34.6061788271452	25.2117023030028	35.9859631536994	55.4275751919908	52.0099661727334	21.9237982470087	24.7831251338279	14.6055261919484	21.4427598221794	19.7885063012128	23.9507140732447
132	34.617792062519	31.5640604258985	26.1540384358206	18.6010304302570	32.0850111968165	18.7714711040377	16.317697751046	20.7561739282716	12.1148326596555	14.2815763808702	19.5126950977089	23.9376612156713
133	22.5085331545327	38.9778991373058	17.2493839981296	21.7382962022828	48.9123591028159	37.0730006917114	17.4112234439986	28.4117465973366	14.5415521234617	11.9279374421315	33.0438517776737	18.2041325125814
134	23.0379099309397	30.190116172205	17.1025106789223	18.0504876884197	37.0059465768372	16.5289163298275	11.9809188908884	21.3125004154366	9.23552118684565	18.2220031378911	23.0720717954126	20.7963597443741
135	24.7330709834522	38.765563026055	19.4601772441790	18.5687123894026	45.8187554977576	32.8754813882120	21.6649150085015	16.0940728796887	14.3261907726091	24.464166076158	26.6581408006981	24.7682610959496
136	15.7238637581126	36.3907529355437	21.9334862309611	27.6511441564321	27.7316643602989	22.8386608404569	9.00873644526676	14.3346145269097	15.3015862016469	9.54000895137005	24.4753852644488	16.8812226912300
137	19.4878006669117	20.4884375365555	20.6044326560367	27.5953655681046	30.2456261357066	36.6616677512339	14.3182559876785	18.4705249547627	17.2695942848779	22.7341880759345	16.7999204517615	20.3451301313772
138	21.5105434868115	35.5911062694443	29.75963653611	33.4515061962193	55.0110910657851	56.7865360808708	14.5898010551005	24.2695172170687	22.1944033033203	20.7943965780897	27.0356516682239	22.9005781730779
139	23.4647622133133	31.8135012887263	27.704495920318	15.3929759335908	44.8050706951623	25.3002127992058	14.5927057143416	22.7199292967530	19.3598251495288	20.7827243981097	22.6692802962107	29.8324546791415
140	18.2752239778686	26.9232618477891	22.3447984459156	25.7179688056757	30.0220373187489	39.0755012205613	9.70052746752624	24.8650855361282	8.88825717355673	12.3071931396059	21.0960745839917	10.5870492989337
141	37.1164445068770	60.2620024354983	40.4173952370749	47.6690252170616	46.8138996287562	42.8973663988449	29.3249139300567	34.0439786767566	30.3163402730355	32.9476333648984	35.7006135833082	29.5898850007158
142	22.9335492823371	32.7556739783758	29.9617646416985	29.5783128011843	51.6341332742775	38.3998609061067	19.5996121467405	24.2615868004313	26.2913421338949	17.4080910425301	23.7412993465869	19.8186382246654
143	13.1112903542393	13.6196802400004	6.374145028925	21.3628473318351	26.3025891859998	17.0699080784238	10.0006426217491	19.0537899173322	8.70337454417256	15.7934713458274	16.8751766285407	12.8021572688204
144	18.8254704756843	31.4707939995341	28.5414866665284	33.9506765349104	42.8049840023947	44.1474326244697	15.1642452051918	11.0261091956476	24.4578538682714	22.8520443276152	32.8423126385594	30.6463753599769
145	3.72444845494469	0.71818581586065	7.56094255579754	21.2540076950695	16.62225706046	4.14957856699036	7.83204736805628	8.64730026462104	11.5446616699746	10.499188605156	9.28831149422833	4.1875595808851
146	14.9864147333680	4.60285383049866	23.0525508025963	25.5923316004223	27.9526189166657	18.2152799150684	10.7779484879512	11.0366002351941	6.10727468368953	9.96806669616609	16.5591678095718	21.7924707168169
147	9.91759583457753	4.49669060523639	1.78612908268064	20.6601618516605	45.2846052874899	26.1051368616531	10.1586461712074	6.5662662295988	8.36267204986887	5.6346227584032	16.5934605791473	15.2033731030265
148	26.6850434781773	40.3437006199783	24.2703795408589	32.8624813759240	52.4122470809219	42.8336470156739	16.8670453019882	22.9309998671295	24.9822255699650	21.1517873277976	23.6399106045974	17.0064984594337
149	26.9356867625602	23.3745604195839	13.9945626978613	24.2636862046384	21.3834638013831	12.1407783158798	9.82693003133109	21.0870958434426	27.7493633256641	23.9371443915701	17.3595408028742	17.2704528159194
150	18.5825829556152	16.1020802855077	27.8652051882141	21.7193824595095	23.7679426159171	22.2428158218135	12.6478511887081	18.6388782839647	11.7230301777704	12.3633850724519	23.7276979014758	13.6447911078662
151	32.6862408455404	34.0755657279466	30.6982646151394	26.6224282803581	35.571022376712	3.58471182052194	15.1852039105978	18.8035048150796	22.3079452648594	16.4627633376957	28.4414341058207	21.249762124711
152	21.350476458339	28.6968595999155	14.6932695003025	25.5177718885437	28.5590895097320	7.29918075999161	14.0105930134402	20.4415598518397	10.0484755955425	10.6380649215876	19.0181600878445	22.8855288935725
153	23.6033620329186	16.5646150721202	19.6807297591242	22.9984320906242	40.1084788034578	23.7161011416537	9.058342308256	15.4678845461922	15.9274669009722	12.5085090371042	32.2438390057496	19.9821867643718
154	5.13363766262433	13.0108374537047	12.129599642095	19.9728802674764	24.1872955890387	4.24403067068585	7.31631219256467	15.1341747691462	11.1787840115819	12.2209408694944	15.1721325538468	16.1477232956154
155	25.6760214418515	24.7919390190859	19.2457313023556	27.814185769952	33.4608735569715	33.6332909456655	13.3405525696636	29.1968898388002	6.47531871794416	17.9869622002847	18.9273643413946	13.0855424560009
156	18.8128919228149	36.0331424999471	28.1381605201976	24.8878369831060	39.4324797444202	47.1854120614805	23.4905170077855	19.7676460389222	13.8665105501082	19.9201022333478	24.1780931227644	24.6022340313151
157	24.9256744317659	40.2536462327425	21.3632981457157	35.0579346981310	49.0791276677397	32.2109888078535	22.9879921893275	19.5985958956297	17.9029830711746	20.6599692299591	36.3173664708447	12.4618893648937
158	12.2908507828119	16.7100932977626	24.8874267921056	21.0046742537191	8.10297679730087	19.3120490570082	13.6868313979582	15.3955787305168	11.5147041320139	11.5948577797291	16.1142418979122	27.5189254710553
159	29.1415233094522	33.218336160623	32.6097549198648	35.0674084290837	64.9069900748257	30.4782035559985	21.3539440280608	27.0885937249795	28.9843792401640	19.0185683930362	21.8368655646464	25.2475766641386
160	15.3173769030992	16.9963457615409	18.0148196684471	17.9383666004793	25.4070027285076	24.2201574719787	11.5025415388981	17.9136820652835	6.80451180313797	14.4565102082131	19.7250848701830	2.57375985052257
161	25.7137599305253	36.6264402088884	22.5866365062191	27.1375727432978	43.3111141820403	22.6189804664878	12.5544252156198	15.6910767765385	10.2359900194327	15.4808989524545	34.2470355738451	13.0730591239535
162	21.9630262323489	49.5732125172461	39.9507059561117	38.2356224995739	59.8539201004929	58.5727370855037	22.3761288400607	33.7192736670794	17.5591286548081	22.2495987901544	31.0650925675589	33.8737657957752
163	15.9724199145406	28.2364724182525	12.5490535392564	17.4224824065842	32.3561781257426	26.2878944455361	16.8641146700315	15.4853121073640	11.7187771521182	22.2725917372258	27.331565634757	17.6083576785154
164	16.5823542558566	29.5135772310857	17.7066796957824	22.6458683199949	24.9494734042112	5.53436879897169	13.5211285319786	16.4699400747238	18.6655404950594	14.5080788009215	19.9749049210838	13.9568179880666
165	13.5401153071868	3.29313990854421	10.6486237522117	3.64497134716781	30.5779823812032	2.81146025088902	8.66726196972242	12.8760860450494	1.91589253747427	10.2589211746241	14.3261503329102	9.90793981597725
166	21.6661881642047	36.7249729988657	18.1872621578986	27.40022018748	46.9798649257742	29.2706769194096	22.8238367119336	20.8056268952348	9.63873705091122	17.1687573794360	25.7488830676849	8.34830818862687
167	20.7845615959824	0.526980567318663	8.72178812454559	16.4932552500373	17.2379345323936	11.0954225051717	17.0542940917495	16.1301082544638	4.83792364254063	7.8019505113778	11.4461748168273	17.4165113152437
168	20.6783220092202	20.6400326711172	18.6447577383181	22.1513018363214	27.2304714345858	10.0447901396196	14.1345659909873	16.4889059599246	9.03585736265452	17.9897083225323	21.5222050831783	4.85685025834322
169	25.1058949495832	36.0740526887675	32.8929792517974	24.7414071879233	41.9231804492197	20.8763235540452	11.4641229749462	22.3457771100569	21.6472720360040	22.6165953789260	25.1819021387286	21.4785257679357
170	36.757066029247	70.8721296739727	44.0225581234447	50.726831562198	51.6492959307558	54.5735379916188	20.3282648981116	29.7589871872991	20.8077902856826	25.2477497732394	37.8063464328792	35.0457268842595
171	21.5729897069256	34.8499594491929	36.545541926142	21.4512718491854	41.5943740530836	32.3927635213616	12.2895016717560	20.7706018097819	16.6218191319807	21.5106923653441	22.8584163215539	20.76983747528
172	23.2085646077682	36.6851055733953	19.3015359227057	32.2320202805732	41.5944804225556	46.940849055152	14.7578324917974	23.6073221945628	17.9962276794254	19.4522968491465	22.7054764437773	24.1707337248394
173	19.2055794670013	56.8122891573207	45.5906193094852	34.0287314813450	53.7561682748492	62.6201106939554	17.7037969544043	30.3103860585279	30.146349794416	20.1108300347887	27.6108902321107	39.7567290098043
174	16.6312337143601	28.8811028575196	20.3177328044313	29.9265649762024	24.8009961266372	37.3501598745738	15.5177110901851	19.6241716967961	17.0556451045732	17.6945696799921	19.3542040203626	20.8087266538587
175	17.9494390756013	27.0965417740374	24.4082327256262	38.9096329169884	42.2508533388628	30.7182610417609	6.38809945259426	23.8956931271692	10.9693688604875	18.1110562987604	27.5101838493806	14.7746147616786
176	11.5392230826736	15.3235836310381	12.4132643393993	23.7659213302689	15.8501903040733	16.9552701564053	7.18950983241482	11.3054971567206	5.75809997318242	13.3765226924693	19.7036622010975	14.0326199147621
177	15.9368942083526	17.6530012290596	16.3614655286504	13.1623232439038	27.9447984882698	25.7245408225590	10.5817346091850	23.6786406526669	23.7161077761344	5.19989485279789	18.2949602075549	19.2180671197816
178	19.9857691354007	16.5948871968834	23.3935021077883	17.7185848618653	37.0926304104959	26.6655757449727	18.177295673439	11.5679939930631	19.9516608445806	21.6501284746193	16.5767070447732	19.4953081577562
179	31.6458123937867	32.2741057073505	27.9940714346373	27.7899177586842	52.173183440201	38.0774820829548	9.94006148173816	25.2388403951138	22.4439341001827	23.4633898592132	21.0451333470572	25.1606698446948
180	27.9583496660468	27.0964809747525	21.5494956158849	23.3159082369964	36.520877395516	16.2110260118139	15.6933424013337	21.9187673698774	12.2256419718240	19.5354279053782	28.6296855933479	16.9223598047788
181	18.9742700870002	18.9211967749558	18.4436775080316	29.2002320291514	49.7754970077002	21.6394468862886	18.4670757013949	19.1598391190123	6.97543767465881	19.667803594972	25.6300401473962	6.91944716091598
182	23.9575373337692	29.9125146514817	16.9323963649391	31.0350548890881	31.5126550686023	39.0437246368209	8.95166794272115	29.0586481199389	23.1048221268602	14.5056798070025	27.3301795771288	19.4888507127582
183	18.7766213952719	20.0706298367554	11.7348422731426	16.526787435637	32.6260519567514	35.3169075814291	17.5375303235138	17.0999283081549	14.1134743493274	19.4025079135544	19.2618502171124	21.5626021216654
184	7.67137654948635	21.8075249348017	12.9872104633038	14.5996990052486	12.9521214724276	23.2777466296055	4.60582116993202	13.3699769691245	6.37619224306108	9.58626412145733	18.7227132034851	6.21744639597583
185	35.9124473733149	26.5629658044213	19.3480096886965	25.4739212642397	33.8089121034965	36.6077739084415	20.4099533638535	18.9994525328796	14.9354899443086	19.0799517553057	16.8923931491590	21.5312189711964
186	24.8853103708843	36.9307863352865	20.6748807156069	17.6846398367141	42.2414220872454	39.2274043198395	10.1411239064143	18.6953289238853	11.2479480094855	15.0367549829906	20.3527747144968	18.9666579545464
187	18.1004070585432	17.6729733162598	11.0440669346482	23.6459049923701	24.7100892695487	12.2602585425325	14.2751597886283	14.2958609949434	12.9534269509266	5.15313200801398	18.8159064064198	7.37254153522587
188	25.8893863652574	33.5441537714698	28.6883792452830	18.2312940694547	56.0813973012258	35.4106912994083	9.65807714027515	16.1413313198404	11.6780754763717	7.50323725830559	21.5214294497382	27.928180048277
189	27.5928072063726	36.1783810983451	37.5156256873672	28.9286470355207	51.9658322027776	28.1017716786112	16.2617967851072	18.8688425874193	16.9844360665764	14.7785038839316	26.1374208536999	24.2577869138865
190	24.1276157081328	20.907133571317	20.359890820242	30.8784392623986	31.5200428432938	38.0947288395946	5.10110353039665	26.7574760902821	10.0906407780252	11.0519210989935	18.5093983011139	18.9135476168718
191	24.1476062873573	37.9821199029297	28.2068140989711	31.70705574962	44.3252748866515	34.1492332049202	13.3598285678427	16.551376109097	26.6936849001376	23.6238460184961	29.3668314860785	14.4046695079359
192	21.5170881816714	27.0589855678352	28.2704844970852	37.023644643255	32.7768908655424	32.3802669748993	15.1302656903128	28.3365929952938	17.1835595977392	17.2213577977114	17.2639198937516	9.99499930730388
193	26.7676459500211	25.6776023517592	13.9395030378842	26.5037003147152	35.9103006853584	23.5958553437134	15.1216349117880	18.0859948013499	14.3067879328041	16.8066645119083	29.4213907355337	20.0184607358393
194	16.1736549206116	11.2732279664691	23.5227723848244	18.307426952162	25.1500144655259	19.0264404727563	8.16059176567454	4.84792003302501	6.63778842427083	10.7687450835038	14.9202963538929	20.2163046860428
195	20.9721027291406	35.8647799419884	32.2980179654054	34.7251453954287	54.4760010942945	29.2025006318469	18.3113916410412	24.8876577012618	30.4536146722425	11.5659930710488	28.241645467381	29.937885705982
196	20.8331172131708	23.620066470664	24.7644873151048	26.2064991046103	47.4727319725062	32.809681810291	11.6505312533272	15.5298269173688	10.80451376412	11.1197446177974	16.5848269003367	9.14760107760792
197	22.7569229461394	31.7883520960112	33.9923917968764	37.7498076299911	25.8410825621488	27.8229893110352	15.5240987884221	18.8828002530879	11.6520765764487	15.0920428601960	23.0157186256380	11.4398410661329
198	12.6708269301585	15.9314757261571	0	13.3285233716344	15.4585388292527	11.2971705608912	10.7218350180821	5.7352898909819	0	9.83659366048392	14.5091574298316	7.76847379665432
199	27.9160695640626	30.8848111354369	23.6819966771692	27.8517918938903	52.0101914741168	24.3577933722349	12.7200467610715	28.0860094550944	18.2218062118867	16.8248226963402	27.2409551716085	16.6382089582319
200	20.4339094870867	18.6296330862434	12.3704749549236	21.6864029371267	27.5308041044683	25.2601204843285	10.8884346756527	9.7684084435109	12.8775798445667	9.5976405270276	15.0832505509448	12.8990147008527
