# Supplementary material for: Simulated data from a genotype-to-phenotype crop growth model for pepper
Source: Data Brief. 2021 May 11;36:107119. doi: 10.1016/j.dib.2021.107119 (PMC8165395; doi:10.1016/j.dib.2021.107119)
Supplement: Supplementary file 1 [file mmc1.zip › Full 100 GxE datasets/100 -- h2 = 0.5/964411434 200 0.64 0.48 0.64 0.95 0.8 11 GxEyield.csv]

	NL1-15	NL1-20	NL1-25	NL5-15	NL5-20	NL5-25	SP1-15	SP1-20	SP1-25	SP5-15	SP5-20	SP5-25
1	15.3976034393705	24.9050037678868	33.3380721412885	23.1493028225667	14.8623013980779	20.865600392877	9.6826527272721	21.8500770177111	12.7758930906250	16.9491547204326	13.7733656629394	20.9478878079773
2	16.8559206249014	33.2643605834663	28.158397499195	24.7482776334993	32.9536797111778	34.8667986559246	17.0819662772531	14.2768859400269	18.7021043582973	13.2083011566897	17.0396882529742	19.5101307452365
3	16.3126834632045	29.8805358080224	26.7467422400998	15.4123753559746	54.8338311562031	14.5900551507115	19.9551975337068	12.6906285000783	11.1282099538219	19.9422371314730	17.3937261699756	24.4782876301424
4	18.835435012941	42.2208370523825	35.7421487140199	39.0000766775472	47.2950487882405	52.2135816296534	16.6406442196779	30.2899102192643	26.7517799070833	25.5506692233392	33.3501255363875	33.3664460104071
5	10.9754450667416	10.1615943953865	6.86733030185404	9.94884769622375	19.5932403165476	25.4531713487197	7.66834417764435	12.5362993210284	4.38946080786949	11.4215743959346	12.8069451075252	11.4358712198210
6	10.9908635646950	23.2405273155085	11.8943453791059	23.5153356530779	29.5304834193852	32.0582085215701	12.5023523539825	10.1007645243584	14.7989313706534	16.0080389055899	17.7140938521285	10.1375461971560
7	18.6029668301179	12.8775302115840	10.4001469152903	24.0947006179032	20.2928740699727	21.7020948331676	7.43386943607523	11.3959117351207	10.9849523530367	15.7718842423003	19.2693799255797	13.2894778387964
8	2.36970342849799	3.18026816224013	20.2327737768223	23.7104224202484	24.8360985907945	34.2771322749097	7.892707753334	13.3251892159317	1.89042013840185	3.45465413808259	8.53989332005375	14.6520953835437
9	23.7894775582900	29.9809444416603	5.75550525764744	18.9613826054426	22.9298392818542	25.9712487423945	10.4533824807196	14.0414559373330	10.9229248384941	15.0735771613818	13.0277459242449	9.59936875157807
10	9.32348221310932	11.7966874312529	15.8168310503990	22.0540500614221	24.4314930189061	21.1781220555079	11.6921571782647	15.6150541392079	11.7819157411616	7.79537041380818	14.1460383929312	25.8333749540938
11	20.8432931209854	22.3101195494874	39.7649320667642	20.1430702821775	28.7066884546596	27.1675207328835	14.1579854047732	13.8698798849944	11.0421090211061	20.5394183851790	19.7149000614202	20.0362257809423
12	33.1642006847414	44.0250752476504	19.041339150579	29.9634020736963	51.3614691655264	20.9165581238188	18.8519280044189	19.5657516538989	24.9336456497522	26.0569775212001	37.1963121129468	18.8359383153806
13	33.6664042972071	28.1522980671318	19.9292830815998	27.9132721088624	43.2026084088976	24.7403888075005	12.7887258339876	19.6945024916463	12.8712518864352	20.0228489967129	26.2450032904724	22.3523657119775
14	18.5803971706393	36.5173727372058	46.8643400278261	29.0847033751228	37.351074516003	31.8715692695485	16.4610394842773	26.3765417587905	27.7120728054173	15.9591486328733	29.4202197185888	35.1568652227509
15	22.5604852086695	53.2951129479932	32.4362375965527	31.9358861249205	48.085486352931	37.9407305092772	17.4751317928137	18.6032668936396	18.5060626944972	23.8752369760227	23.6948604973881	12.3351228876695
16	18.5609710651820	30.8195197221014	19.5885405622618	27.805286292661	27.7269215059547	40.340588235642	12.2614360008461	25.8739262982973	19.0166516937408	16.4031736180568	28.3116297982333	28.4975518738088
17	34.4627850082006	40.7207842329115	29.4057664513295	26.1667297490976	42.5553340400479	42.5539487451173	16.5226998816660	23.47498495582	27.0236728429669	22.3766055797005	28.1248636075813	24.3743281157124
18	23.4140914071021	11.7365183212563	17.2789758300385	7.71249168049858	18.268433362372	33.9336849614504	9.30705608297572	15.5716902797233	12.6431076736956	24.5819593529795	20.7078384528011	11.1545451129936
19	8.93281108502674	18.8446040875247	14.1545198880979	19.8291659181353	22.640808340493	3.67958716509938	10.2390668685335	13.9756861534786	9.7407453561959	17.4185983396137	16.1860015508052	4.79950043496659
20	17.0145480976446	13.7986798149800	14.1796242285203	21.9850292212032	13.2618570906796	8.11667935210905	8.15107896065328	4.6605637435673	11.4611307278424	4.78180119930708	24.27286683393	15.3363528403489
21	25.9554446039326	38.7972095194824	21.0578618424056	26.4075457366220	47.4840652566068	12.888063432253	13.7967135646114	23.6822950545085	10.7124059652180	17.0017722214819	19.8482021042844	10.5003495971134
22	27.1192730829078	42.7204111355638	21.5159085515989	30.7660240315253	42.0665983586212	20.6757988682512	15.0918903287195	23.2659225594794	16.8300956973110	15.9488561105593	28.3006796117025	10.2334408783494
23	6.16304503043655	21.5644258106378	6.74894749983196	18.2658445516804	35.1824704716808	38.12285600097	13.2266920687840	20.206431014398	10.5042691961323	15.222819021231	14.1358059762793	16.4127503250993
24	12.5535621923428	18.2617722905489	13.0790890095800	32.1772081969457	23.6342292249579	2.79635849977952	10.9917625095379	15.2579953514311	6.18297824501937	8.81042631447741	18.1618916509349	8.97706258512365
25	23.656569977864	37.1759876868768	26.0892134747639	37.7618788201667	34.4772924042082	38.6219727009278	22.6404636219105	28.9883673528351	22.3185057973563	16.2394706861165	22.8408352778981	23.0897452258606
26	20.7778617028989	33.1045378018426	20.0325471633712	28.6959103879515	54.7985070228348	28.9503502881457	14.9906048322946	32.9371294398573	17.6528164708578	16.7703736924713	31.611258941899	22.5932370500110
27	33.0447479441503	43.1742099532429	27.5472739738247	37.4507307076139	44.3823542201853	30.3083440240522	19.8675955040139	27.5807331652315	24.3152912028596	23.0086464809801	40.9024562915475	22.0926158412662
28	27.2980479788916	29.6152347411953	25.1032404148674	16.3233296033938	38.2690784575876	29.9647914336455	10.5518384673518	21.0167945497268	9.52085473657232	18.8316654698623	29.1686763350299	13.1687373703952
29	26.0742528682917	27.0477989208668	24.6654628523453	20.9162392710552	32.3569238575031	34.9523234301724	14.1376441090034	13.4411450764867	21.404715755697	21.6830121284866	25.7720314464031	15.4065763098878
30	31.3027992391882	40.1878966320033	41.6944859562246	29.1196166315007	37.0578312856591	33.2273237089875	19.9405322609186	21.3572965693533	22.9888880156722	24.5273574214529	37.6043680770340	29.1264661075774
31	8.4144230041467	15.3427058917667	9.68461263628316	22.7399434147442	18.5537858215395	20.3959490820691	7.32901661800689	8.03672295318808	12.3629615571525	10.1354186627164	9.00718892286732	6.94483615504665
32	17.2648328616220	23.3620484402784	26.6854658367128	25.662149969284	18.9330823052750	21.7452463762225	15.2428513168177	12.7159004930208	9.73159903982111	17.0167443099407	21.6462219780678	18.3183899891853
33	20.4124637561779	33.7842826850227	15.5480208711890	20.4785299870684	33.953102243349	35.4531785964255	18.5974622165082	18.8436387882400	21.4736247620848	12.5503348147958	29.0996831894428	20.8594611399887
34	14.4174201088315	18.6619706425489	10.1588894539454	19.5477547956563	10.3146639886549	4.96784230066474	12.0442274166914	3.56612699087663	2.09547877859599	11.5682441275147	9.09883690427788	13.9848969973657
35	15.7652670732489	22.9581570892941	24.1047141805395	34.4352367244862	50.861913855578	34.7704026176696	10.3468596690204	17.6074406610899	12.9770964957094	17.2775236520756	23.9228795689869	13.7355944611270
36	21.1846777672609	23.0699588213068	22.1257031315583	24.2277792426999	33.9974662877601	25.6737169914507	8.37340450347308	13.4928943109598	15.1731919584069	20.0388070384363	17.7211554020244	16.7796109685102
37	22.6462332912763	21.4404326460003	9.4768533695655	33.7241326309259	27.7407115514794	28.8521388179251	12.2169292612239	11.4391720843488	12.73230630901	18.6879276169629	23.0491884728407	17.4511108581846
38	13.4007200346235	9.56215215032455	32.1999468186195	25.7572027318497	34.8045715815719	28.9273595715635	7.8099666383092	18.3774830017224	10.2398077966168	7.58568114127647	7.11300954134367	22.9472523931309
39	17.2968692190494	25.1965318954468	11.3887377926463	28.1688709925645	34.54475306209	35.6990913112139	8.85637729913817	12.3693419281010	9.66810357319724	19.4834286395728	13.3565031160817	6.74015376584055
40	23.8374195524909	44.6062992183419	36.788299432939	30.0127355882007	50.2726037452137	49.6616710452922	16.2700526097044	30.0818195610090	27.9434706171552	22.1550815309158	30.5018760858008	30.8869675426881
41	11.3837123212717	35.2520546208505	26.8751695463391	19.8655025334842	47.3752218200957	39.2760041723548	14.4846900445676	25.8474808423554	19.8222496064464	16.2547537867252	22.7965958128243	17.9158017816472
42	22.0675513293227	34.3251853615542	28.3787708015725	28.4394581869427	27.7918791518086	29.5879158446906	20.2688390829784	15.3144306611868	15.7761368439676	14.2529525070631	24.3731874623994	19.4306584915441
43	22.9930195027564	31.8719471132930	31.4083347385656	18.1312191816453	25.2513170796372	18.6662201583465	8.45926075590012	23.5829445350268	11.8411713597176	22.6298191330135	13.3892636931669	19.9012375308341
44	15.6240476961043	9.75953200263036	19.4938551592701	15.0502577091254	18.8258205587517	23.9551261345919	2.71725763229437	7.57471574756384	8.7611705147803	8.76312530874274	9.79014607982243	17.9307391873102
45	19.612831796456	33.64977912201	18.1508611165723	14.3300445607321	29.9959605236224	32.7609830032957	10.1520610965615	27.0452946842977	23.7545896833989	16.2263154602970	18.7492185218557	17.3327070551923
46	10.7954636019684	34.791100632691	27.4092354638274	21.6363119512799	56.3404887077672	46.5090679600863	10.457327332142	12.3875825527538	18.5818140895174	15.8323636661374	21.3127472742616	24.1176184362791
47	17.1744440956793	24.7649816386303	19.1337950144922	19.0467132802479	23.2647920130382	15.538751239066	12.0766881813678	10.6410596418322	14.0782703361891	10.363583550141	25.0541460092110	1.15631933312812
48	5.90859568520468	27.7355015585523	21.6565368762812	22.2888085136964	48.1634457766593	20.7520622385613	9.93117679351045	20.2655858656539	17.5850836662040	18.0748396001539	25.7790339069144	14.0811166800055
49	19.7205410437493	44.7184962601214	35.859007894128	37.3855937237133	40.238444023497	34.7858618849422	8.54821605041763	20.0621911045126	17.6938301086654	16.9609447621155	25.3254490970257	26.7327662170546
50	18.5480313781792	18.1437907891352	17.3471218841425	17.6698431917859	33.5334490643108	8.99224069192892	12.8434857028679	18.7261885936869	15.8519701428312	18.3131544202676	24.2999311763017	10.1450861673127
51	42.2961450116011	39.5945671848212	31.8052096318944	34.0974517390847	54.4613456716694	48.5258957526708	22.2043165576608	18.8636568162698	27.4845365545645	13.7080806455256	31.9946075898502	14.8103104370472
52	20.8873544263699	44.3896539510279	28.1862831209259	23.1090021257140	28.6218756880847	33.9253558794783	21.8265533866539	20.9665990883506	20.262444091614	21.6195771314275	26.6594914283716	22.9781869888041
53	17.2000317674401	14.6517063623737	31.6883335326646	30.1557316007245	24.4396948909696	23.1705671143841	14.2920316137066	10.1739023535876	11.1749555387639	17.6644349219970	24.0103511410282	15.9783896687127
54	19.4004813458954	12.7590908656981	21.3490756248299	28.3230879726559	20.8737087849079	27.8619068998408	4.90349165066319	15.0526074651451	4.00459228644059	7.6563608552582	21.8646419529627	18.5694345574515
55	13.7099150961277	0	4.5612444987055	13.7358189856226	20.0809455979369	19.1560638375650	3.60487528583703	6.26486956537042	9.73131580714581	5.02956823831303	4.42679791253669	6.81949346584468
56	25.7011006167839	40.7318862579671	27.4655332213979	31.8676787209329	49.0950520728843	39.0925736257046	15.4526656352731	30.702507354858	31.5669296848547	24.636707800287	35.8178636406360	32.3970036068072
57	25.223168175897	30.1190818894161	23.9814608460364	36.5215036771093	33.1550933547641	34.7225317213633	11.8639187923107	27.6010425749759	22.7257702619208	14.9243268918034	28.0203692753389	31.6938694029238
58	16.808268834975	22.6923765885443	19.1590572228965	21.6539839053360	20.6678239420917	31.1294749475587	11.9637636236902	12.7001831554339	9.22815352219438	10.6377242040046	23.1080705923027	16.2948738113258
59	16.9578875673717	30.4653014427305	11.6875493997402	18.3667515802402	31.4403165901097	27.4235231481832	9.50007557066078	19.4474283157342	17.0163660344196	9.73228523659848	17.4420918815774	17.6303625516020
60	18.4783167200578	40.4987873782011	28.4220686047316	21.2402893934574	31.8138105582932	35.5948394982129	14.4269355781121	19.6752979401303	17.3161815925983	11.5171732613404	24.4887625480709	18.4848291560647
61	22.4577239159334	29.4216219188368	11.2063375663624	28.2118919944255	35.3314692687137	22.5442743251108	7.9648661543227	19.2129533346358	19.9936724848166	23.2246800287408	19.0490053928458	14.0917666731427
62	17.3684296247493	37.4084951479408	20.0636768681464	32.3964341474688	48.2252227060408	45.4699212333484	16.0362275842466	24.8825187494860	23.6462591775924	19.3609585798684	23.4359188914613	31.3199371371973
63	17.0880422256393	26.9142197186695	20.8390468427516	27.0640860270953	26.7979647684652	20.2019222905838	19.2479305971105	18.9560922970691	7.90707848315232	16.5683142767423	17.8808827685420	8.92272015768464
64	30.5354062313229	15.0243033162189	12.3662672968168	22.2235286381925	22.6848209547872	18.6761525797153	11.9260420153654	18.0742809323284	10.5713288065127	19.2592536382892	4.26214696854911	4.9346267581397
65	12.4527317125055	19.5457838108174	25.4434357813454	35.7093201398794	29.2841850547407	33.2341324883868	11.7464630540046	13.8085353767991	16.5242547601946	17.5129055557521	12.9111307982877	20.8120666731157
66	12.9681952804024	4.13219092026259	19.1051259163687	19.0481764296926	27.9090810171066	2.19360128665014	6.30120945382257	12.1264917167319	11.1394389697018	9.4862486861078	17.6959614178267	14.9410483006663
67	17.8882557963066	13.2114969307955	15.9573602427192	33.5781319632437	16.3535032567093	37.7578971738887	12.4924810908121	16.8179677219245	13.5890126672854	7.84606405210812	11.4760946011505	13.4427032993200
68	14.8844878074188	39.0628770345715	28.4354875425142	23.6283873364436	34.1468200765150	41.4933563646024	18.0860164835905	11.4564547535820	15.0670678338143	15.4682482533955	26.6317126137149	17.0177887809741
69	19.9645219529565	34.7887940117054	36.5074321234622	30.4018950023058	44.8060890408708	49.5604543637814	17.3104717769837	19.6915068099522	16.2441377144053	18.0166236709076	26.8709014782405	19.7016093678749
70	15.4965884081017	12.5063115080368	24.4365408718471	24.99821408854	29.2119960300233	9.84642278243027	11.8847231769697	13.1570685603850	10.3988428254466	19.1411064128657	26.1397486117099	13.8149588106505
71	21.1084101458581	29.8380865779814	16.9329220421751	24.5865092930834	39.9176649863850	35.8690164021516	17.6683282615720	12.5168077851224	17.7077978730388	13.9349097608074	20.5677919655817	10.7575567131540
72	29.4597875674935	26.9302556958568	20.5641311935323	23.0155328488838	40.4436383557493	24.7428439515637	12.4435478108911	21.2847423433583	14.0036648421669	15.3653232478964	29.5675364898656	18.4853930527111
73	27.4465430083294	29.8234275426348	18.6174943427444	11.0266593042512	28.625653686534	19.0841397099788	13.7704160401883	19.1306527166309	9.5126337947631	9.91134541670162	17.6676483226693	16.7417153472091
74	27.5252111414855	36.6065112638783	24.1427032127519	34.2879345212631	43.5708461079642	35.8953703175076	18.3917061550828	19.5091888032147	5.18556941443537	23.9265256917142	17.9589345896882	22.9963823205049
75	18.4932083438518	31.5483173764732	26.5377975503556	33.8473608195947	36.1776380093352	36.0629549331837	12.4887693496197	18.3470618520715	18.5323041151061	17.1397499380739	23.7329537303516	19.19215914701
76	19.8237716196289	21.1169304874432	10.2244245321045	20.0077307263764	35.7788821088379	15.1226035343954	12.2007708231380	12.7256280141765	11.1434432719923	17.4695354024768	22.6104879062521	11.0168524475233
77	15.2497902832631	24.7559015157069	17.5532884677668	28.0761085062826	50.8652307958628	29.6432978794471	14.4956146249054	16.7375811666555	14.0705235423469	14.6438468010178	27.5414467824021	11.6477457927190
78	25.0688582761227	48.744569760199	38.46344884693	30.8430253536342	37.6318849974537	39.6768916827006	20.1560882991669	36.7124978965882	31.5403585702451	24.6629370771717	31.2109973342671	26.9403252825391
79	22.7252812955902	42.2499275135602	27.4321401270113	40.6431577988611	36.0854762858281	25.9071312393796	16.1835182357348	31.2006994951874	14.2063373794793	16.2600322522588	27.6432431856159	19.0263817489531
80	14.1406587378506	16.1510588091768	21.8339626887917	19.7746985351518	46.6232067938807	10.0607103386792	10.4447535831140	9.8486222908481	10.5171293181233	8.01732631931917	10.7729415475499	12.0976231656844
81	11.5664760914294	25.8751460956674	19.973493760339	22.2755032544005	25.5585921739636	21.7943431815868	11.3382730165902	15.1977333366249	6.90442127247739	15.4952719595702	18.2807589426052	19.937190547756
82	32.5393967163998	41.4359362983486	29.9786205446741	31.2458539057156	34.3722549539141	24.5297778317638	20.4965208173521	23.4584640301728	17.5213129669097	24.2141100665623	28.0684909276663	18.2437807083034
83	22.8693659913566	22.8006151655109	12.1373209473869	27.458710301602	17.2720708472433	12.0835207675010	5.70484789622522	9.16809868501885	11.323697844833	13.8010985140634	19.7579775841474	4.66161124858936
84	31.7692458993370	33.7556180842253	31.4957096176382	25.9192730298691	42.0753209011898	25.256695304001	16.3705994820432	20.9029820033959	21.0068115766503	22.1926272208129	22.3035378885081	19.5400236834285
85	22.0100112590404	34.1951752823130	15.1794532350166	31.313167206796	36.6463804824636	37.0380765904204	17.5152090404097	24.2813065510793	18.0287715629150	9.59694404005762	20.4532355806557	14.1718210882291
86	1.91721422787142	4.24301085420192	12.1496946936904	0	15.5344032512946	4.35081852075625	2.36923560189932	18.6952652897553	0	8.51841149672915	11.0437966026136	0
87	28.7995806050864	33.5375394806885	17.9064877786203	30.2830298651314	26.7183741618582	15.4692748173265	18.7778961269277	21.4625973880048	12.3419888491722	27.5308485177996	15.8461033842243	20.2730390361656
88	23.3246328673049	31.4580081805638	18.7869134528814	33.8850216891042	35.1815195896259	8.8079458971054	13.2726747191247	25.0416383647479	6.18823814767161	13.2295081765276	22.4364114677720	19.9217824722009
89	28.7921319917811	36.6052604664234	25.316196844705	34.0212339595714	44.6172092864433	15.1306525948450	17.4720617720245	24.2884854120768	19.2858633193067	19.0754001093678	18.9579160908162	20.1041751430397
90	22.1178970021124	28.0277988965854	21.1055355772673	34.0018345509624	39.107212140492	26.3326097695084	15.4844857900942	19.4818579587571	12.7995353124355	14.4088666513761	25.1922583349787	23.2286625398351
91	13.6725418260735	12.9469177852488	21.8032853172062	18.2934545697242	20.8547130129917	23.6887172441017	10.4016046308228	14.1618173030510	6.62794139984557	12.0714144452505	10.364743166828	14.2354063403646
92	36.1479859218073	48.5120446330243	27.1067302669497	32.3773731147280	56.8412795239694	26.3968707794018	23.1773733842987	22.4253936111311	20.9192225303937	26.9370238956289	30.5739188986657	26.7043019112755
93	14.2965698676599	23.4440490826256	11.4323422066990	23.5066814081730	45.2625128800819	35.3365134066627	10.8794307787895	10.9999795251493	19.5212066231965	7.38677957712601	14.2034415158235	12.5239778235557
94	28.2229314701769	34.1565954909710	21.7478706759364	27.6449407533708	38.2316634261096	21.8715377969089	21.0577796379743	20.6467949804151	18.1398635240038	18.5767900458442	28.4318782292683	17.6381913433849
95	12.290359295312	34.6338626993707	27.7141989087017	26.5685665125983	39.3537100798747	30.5148798723043	13.1164667534861	27.9735627758206	13.8493697144052	15.5572414537701	32.4329908866904	17.0129951085311
96	25.6091520937122	40.0832397683373	28.2878859734106	30.9866097858140	46.9275422969275	30.4761304804510	11.9928024766604	28.5109495151416	29.5440127264272	21.3625754704773	26.2287927125430	26.4145509988979
97	21.7832060903881	31.922766978406	25.8054031236336	39.3978271877584	26.2599801035278	39.3562063133139	26.0741167082106	21.3016456675512	17.0088592923578	12.1128695879435	29.2690215062749	18.8215125814755
98	25.3482967221523	39.6147795195384	37.387520438741	27.4087956447550	55.0793146862151	28.9635965794627	16.6519334095210	22.091010542064	15.4974488674081	14.4475904778555	34.3048397143292	19.852950771346
99	17.947984914914	25.3718474197042	21.4064842290579	23.0480149306436	40.9311097187884	33.1107087677031	16.8113527782883	15.4540314968665	8.23728495727288	8.06686931090622	20.7890399591423	10.7712771004306
100	17.2164688939851	15.2272308607271	17.8065943393319	10.7699339375773	10.9985992984488	31.5611876916109	15.6327633420695	16.4957033645531	8.15393952106135	9.6579187770239	8.51222642621311	10.4458926861658
101	25.4100473473528	10.9717038174384	16.2774415385783	29.4587600482558	20.1387419136533	0	15.0166922559244	9.85289531992943	9.5988338995415	18.8842148827109	30.6674780974719	15.7243904302750
102	21.0276313861525	24.0673394449138	16.0388205073452	7.38915397848373	39.863163693538	27.3685028352244	8.01293930032292	12.8923520813680	10.7663372646904	18.3247838417462	14.9509290242170	7.9616616916622
103	34.1227232792776	47.1924898714658	37.0873252574003	44.7536830368905	49.8188967542619	46.4008674439	24.7987040282635	17.2068641519014	17.7948427536056	19.7841603716754	25.3250710964912	33.3306189887725
104	14.3559683785935	13.0208583347401	7.06250464353302	13.6876894032830	27.1681722703946	1.20588636152965	2.96456077909045	5.54687550371285	1.63376426741314	8.75461561701322	19.3538710974448	13.0977256999499
105	12.3575958983630	21.0682527140333	17.2523321891841	12.9043233825032	26.3861168445074	14.3230817682023	9.2133935102492	15.3042752863724	13.0309035133223	11.8505629237603	18.3321645271201	18.6101164309390
106	25.6163400119796	30.3528580281269	21.5903631890938	25.7794925337438	28.4098758209068	29.2588033945001	20.4406238472402	15.914054638254	18.5239649181468	17.2596341120777	26.1409718552785	17.6030974017529
107	11.2053571893477	5.79712729770471	12.5934949458536	13.4874091880152	16.2946977889464	13.5588582163657	3.50691253119139	10.3940914159624	12.8843486981560	10.8882453768651	20.5295153063899	2.15896486347654
108	26.4008748499319	48.1215132382742	27.2252883931663	37.8333277307677	55.4741045326723	33.8987374703400	22.8519581738342	22.309018855206	26.9406189850912	23.9750265085754	23.7010560052952	21.0448109431919
109	13.5944514487992	19.7493347184491	7.72939510075826	29.8589076586851	22.6318892588817	25.4394412058373	12.3323955800227	5.30075903481332	14.5728420673247	18.0862180712635	14.5088089741468	15.0822655622480
110	23.4590780659234	29.1218579493793	37.6163093843804	17.3222693142455	36.2498820237431	42.3046705181162	16.9690539821668	14.5101276978059	17.6140825866774	18.5571308638195	24.2259149921929	16.0908340541466
111	37.0269707615547	48.581599770119	20.4673528156598	33.3149944753547	56.8355140715149	31.3741383113803	30.3761064001085	29.5086145085425	16.8980650078828	22.1735359613669	32.0904295240633	18.6162868638115
112	25.5413858447157	39.156626618213	31.1371120317762	33.0222006241689	48.8697598816367	43.6017790069991	15.3165950523965	27.0963985285346	24.1731491916826	15.5921343334501	17.7358174377033	30.4021776982311
113	27.5806310458922	38.4546370535594	36.1713735225824	34.9060994050049	37.418748848351	25.4601977690431	20.0772930267213	32.5145553873323	27.2336780595847	21.1811140566315	26.47494211714	22.2046365388445
114	21.9770385602775	26.0901007827292	16.0150034989345	11.2999207080072	36.4927159265816	27.2735114951849	9.46669677255475	14.0854402140013	6.9961382283075	15.9602925386799	12.4004730018950	10.6908199685015
115	16.6075550945804	24.3649991895184	20.1066386896140	22.6315480803378	30.7925941790929	20.0276562864159	11.8509511329989	12.8712343437528	13.3276617035310	12.3833304357968	21.667640128365	14.6611338220728
116	24.2911290405304	34.5277660037042	20.4182784865488	40.0579432997264	40.2854613891791	30.8125830472017	18.4761319872258	27.7984424757976	18.1463864773515	26.0403562747461	24.9305889071578	22.5594123346821
117	22.8020656182723	18.4373830144193	25.6165292586297	33.0774456678258	24.7083818003777	30.4872015754408	12.1762772599778	21.8519678015706	23.8863572490666	21.8058777864996	21.6781821068653	7.4323767085936
118	24.8029595490264	33.0896233292829	23.9172133052432	29.596209022142	32.936991392123	18.4990797940768	13.4165027052563	25.8914186298886	19.9398619979961	11.8865596882195	29.8534297741462	14.8174913133223
119	27.7575455363478	35.3334484199368	41.9122739633183	24.2738019470765	30.6693627000348	46.3547146485596	18.7938309106952	21.6697629690307	19.8518509540224	18.0605353140158	28.9693561498863	16.7307256217023
120	19.207571227221	25.8573856316932	32.5622681217592	34.4026710098184	23.0765988904194	32.2353051058474	14.2749919638392	17.2586752904813	17.7300084163926	19.7073179143270	19.8934297447534	25.3871795296685
121	22.7514554433894	34.467127990629	33.3283962026577	32.2649765065375	40.6189810091851	36.2140006680219	12.4582655529934	16.6416335380465	21.8009548796530	12.8736170383653	26.4278394606276	16.6712829684850
122	13.1412855672846	20.9432552280292	12.5677999102958	23.0734417199282	42.2196807679900	20.1371473886116	11.6137536517993	11.5656015337016	8.71617004082781	14.5350419649552	14.7172830251968	12.8266205552834
123	23.4931071144545	20.8834682767507	14.4349273692682	30.6455829873273	32.1293531131289	21.4941917797101	8.95730818556719	16.7693790137467	12.3987364515419	12.661672000303	15.6607596940577	14.9129155022124
124	19.8096302975620	24.2361013830769	29.1099490003657	26.6076721201638	33.8710962439858	23.8576527153092	6.24658988364969	19.3677203411332	17.8137318317889	17.1751167707995	20.2641799341974	13.3768799055776
125	15.0151802044967	28.7451313681096	23.7175291092236	5.13978779049356	27.3881551128925	24.8737670553902	14.4415625605721	16.4021789187424	9.27008350727115	10.1394620105416	22.6535959153744	8.08474644930708
126	29.2478815191577	17.489319547005	9.73548679224821	18.4624861372385	23.4823541199279	15.6525606086311	12.2752323514786	13.3814911527111	19.9013536481429	21.7743071840782	25.0268010751186	16.7510007460585
127	12.1578314258314	25.5515670736799	12.8576856493012	21.4365492753069	16.0109735926977	28.4913846496095	4.70322975510432	16.7464283608812	19.8174721290021	8.73634023144224	20.6688445848039	14.7606955127802
128	32.7588291129839	49.6825563307998	23.5737556407549	39.152030336618	34.2833584042793	31.9820000345401	18.5371205267405	20.5078440355791	14.7468126555838	25.3059402506425	23.7774495853537	20.0759381560251
129	16.5035341361087	24.2509665305596	22.1469770487161	19.7905452072727	40.9724194389676	28.7399044221743	5.05372569200671	15.7773612459251	12.8055765872947	16.6687454660737	19.2234796539077	10.3696213564324
130	10.2022437731426	13.6460048648293	26.4209836742025	22.0889320680091	17.1275091091218	13.9639951121202	4.44713574153654	10.232783426943	17.0354588155545	14.8519060459414	20.9495679495880	5.98927174150407
131	35.8587712818809	22.6709351784226	15.9501787424103	26.8694992258085	26.8468549152946	35.5461267574119	11.1471585916869	22.7846909394944	21.0787542870869	14.4899600241682	25.2129860642095	15.0821433206142
132	25.5212845642381	30.1839869081166	30.6121195357910	24.1907714233075	41.1081232205217	32.6573563156324	12.2801464699655	26.5716299053014	20.0350790679541	24.3581060849135	32.8979315693724	28.2764652529819
133	18.6230165711512	17.3859552471517	23.528585782332	12.3057551624804	36.5984698130918	19.6509551871667	9.27839969573513	14.8943004883760	16.6949973135572	7.93488265320136	18.9042053727877	5.8125957676936
134	25.9228551038534	33.1921514169988	33.2030810491901	27.3513688512426	37.8023624648526	37.0313927637753	9.78133829667157	18.9966874586083	8.56357757394342	21.3787668444329	38.4155599650251	14.6427419511170
135	26.4778701125613	27.7498898430754	17.8016744461401	26.4642554322939	44.5253322249554	34.9344657636572	15.6075384774823	19.8459791236878	13.8736896453110	14.1469278457727	31.859787623247	15.3061783058111
136	20.0964461259036	29.4822195537911	38.1875942103775	22.3807044870553	37.67926706821	33.2190492697563	7.40005158682697	20.7147710742212	21.5200465781314	20.9447022782891	25.1666248974113	16.2287119580107
137	12.705386641963	24.2123872170106	16.5827716913951	30.3676873749447	24.6779364387011	33.1474017628973	16.5382104740337	19.7173537114491	20.7705071490150	12.1073865808538	13.3528888905100	14.8072806407332
138	19.3998634976435	17.7687413727488	18.7869377244006	26.6023328518445	34.0567555805911	33.1952328078181	18.1048745190464	27.1457698443724	16.7623348385329	16.4813612005600	23.9387077488181	19.1153798941601
139	24.4115964527274	33.0489228724981	31.0925640563721	31.6943937945736	50.9683204091742	32.8269387758331	10.7948216902571	21.5117166320377	14.8434588838418	16.6628912877107	29.0309789791681	21.6602294684702
140	29.1745648682567	38.4125403864950	12.841210757954	39.1878940760528	54.8762433573767	25.404139764044	15.2082013122653	24.2219936494934	14.4471360311652	15.0102709116416	21.8999500509369	26.1388032914204
141	14.8626856132073	20.1499976319946	23.5240606172156	24.8965856338752	27.9016377413154	25.9335516411362	17.1897281290601	23.862120667642	12.6006875988966	15.3186477288513	24.3288816128549	16.1785038719196
142	19.9955611431245	28.8886913114236	17.3361926282047	22.4357301743460	39.3030601690832	34.3709607188235	12.8973428640551	9.49795742716338	8.07586401860049	12.2402972061219	19.3338536584147	9.8040505942266
143	32.3024930448385	19.8357290544745	12.2648938889075	23.0251822094253	27.7882536306344	17.9800393446055	13.6017422796250	30.9970512828291	10.3862058951918	20.8264518246556	15.0549017656805	22.0028218624371
144	26.4835097267914	30.7923809231615	25.6870877926656	43.0113486260896	42.9123796878282	55.6029973949184	14.7050465733136	27.6926187502321	20.5708882030581	17.7967642270255	36.8348608560631	29.0552105258287
145	21.0436182933965	30.1977288906565	26.0770576738277	28.3903194222834	42.2081398732464	37.0042729050206	12.7691416671395	21.4965219207813	20.6289967992992	15.1297566041551	15.4412332845717	22.9268429636442
146	22.4134772543752	3.34900611983034	9.0728420499282	14.6278275269441	19.0707178844044	0	9.60115910368	13.0894543330651	0.525089603765736	6.61026895101906	9.11098163019574	9.4820536823628
147	15.2978544552276	24.0727883441109	31.3461398864434	32.5270357294704	38.9768450061754	20.0249531842829	16.0837799840048	23.4092124761077	14.1318205129816	18.7592423066626	15.6778227238710	12.6576052861307
148	26.2616905432595	33.7201452927879	18.9374957615938	39.5459914483630	46.7622058121647	30.9081759574748	15.9279036089696	25.8755809265513	26.1145757092779	25.9908172785436	25.6894235361485	23.0125452072696
149	19.2847974805455	26.2173786578321	33.4494170652389	32.6095163578347	29.1344018377441	27.1474483970969	19.5234153540196	28.7535333712606	20.2520382469599	15.7303495671803	17.2487595567926	17.8948410318059
150	11.3101115911817	12.8298497426529	19.7875424666365	23.7671415586827	22.3574652953612	18.1576112294752	6.7170342807957	11.3871239929570	10.8781259736713	15.7123166580570	22.0129149075727	0.118124210913019
151	15.3469348519619	24.675012519732	27.9591445445866	27.7829418066778	32.5904522201815	16.8400654195736	13.2082165206968	19.7684065196923	16.4664357641971	13.2046063776681	18.9444672641846	19.1630526211591
152	22.215480784496	40.9466513158152	32.6480748645757	25.282627091304	45.9448840600858	36.295831079483	19.1331987376849	18.4605775046147	16.6018073966665	19.6901674850339	23.1557261502545	13.6305197960003
153	33.4259934159471	47.5355288618807	47.693849349825	44.16184994876	45.527115834214	59.0135934843856	22.8858498102096	28.4491485141652	25.3360840184791	33.6505734881003	32.3894646134847	45.1336930391389
154	11.6714241282655	21.2702697759342	24.1213386355515	28.0100122569879	20.0032720635328	32.9547431151376	9.42987124803207	16.4033501297154	11.2944868426634	11.4898616744507	15.0719975420555	11.9601951150745
155	25.4326148426018	24.2874693669663	26.9912323606511	28.002480474797	43.6308471528525	36.5691093614402	14.2211007944027	8.86283835628987	15.0696755723363	11.4731762249634	20.3304932442979	19.7137925470768
156	17.6583075134861	13.4900394798901	18.2917268235059	27.0030474613007	31.3578784342149	12.2815362910618	15.2380562876356	17.97341437516	5.98445669327858	12.2200637224309	11.4051231668102	5.22348127427450
157	16.9385192342363	29.1314463787776	18.1472663319128	29.3190903637763	30.8239628408898	16.8569010394258	14.0727480852272	21.7622106690108	12.9812340488334	14.1401943214342	20.2846914680932	17.2146776259292
158	23.4693718622283	28.2855573322083	24.2371404985356	35.8308130357607	23.9920847960686	43.5295897803457	18.5838262878183	21.5105215208036	19.2532554244605	20.5538526409809	31.6663928857429	17.6347469608768
159	11.1981001103093	8.33840020579403	24.6656779825118	11.9410556464738	31.0651876326015	14.9460065487104	13.5491586864449	15.8681661110377	11.9875766625709	15.819180170631	14.6234941691936	6.99039020018495
160	17.1068612581987	27.2316776755118	16.3487727004401	27.0904402233302	31.748996099183	5.45359602538114	11.1149900966716	16.0715220965768	18.4481768179154	18.6845413322003	25.5472429858388	21.7090244529922
161	10.4697939992515	14.7401970169966	16.7023312891745	19.2852699735541	39.0387749329256	6.14763847566804	11.8693319100198	12.8367208473529	6.56200083483392	15.3815573769597	14.7133414363266	14.3480093183684
162	16.5240620391276	30.4939093018003	15.3607449040394	27.2316035080760	29.6507322829614	15.6518157696973	17.1014966408398	20.1325084469525	8.3817213563808	17.7700974539931	27.6723701298946	11.8661722076501
163	4.68004333102227	8.9462387711452	24.2801819176600	21.1605535237556	28.4949062126126	0.952315261169264	11.4641838944263	15.2744673682363	12.2795524786452	8.38667084396803	17.8541682264462	11.0192538489319
164	20.7510872236231	23.1938535190382	23.1646646362981	13.7937338556726	28.7466765493821	4.61655376662884	10.3220369534753	17.3000847645411	12.3879654545796	15.3683133984126	19.3915789747705	8.9307085297593
165	31.6910967434353	32.0410768766691	29.0033788247993	38.4299494057955	37.6781300673651	25.3809968845412	15.7198514932616	16.3114374818052	16.2489799285878	24.0787846935268	25.5497234998866	15.3479322291033
166	17.3421176891201	1.72102052139779	3.96602209568753	17.0332370740981	33.9518578872719	17.060409966071	13.0332080018605	5.00378930993611	12.9296372838441	6.20432643589861	5.30232058462444	13.3427559248476
167	20.7069551478906	39.5204444955621	23.9702426068358	31.2310253513825	44.7211457519089	14.0502582989086	13.8729025697768	18.0133666019777	14.7560053570159	27.357292570625	24.0533498745455	8.72366123748522
168	14.092808234394	39.1281323050579	36.2873394037119	34.7615513104868	40.2749447317113	50.8942446403582	19.1805935868028	27.7700575510461	23.3783946923517	17.6543219687619	31.4270959759899	24.9145330848316
169	18.8483948508919	28.7935333889205	28.2134339049469	34.8534367399838	54.0305290292579	28.8949498874601	11.7615503462112	17.5461779109642	23.4513755304153	14.6167192815908	25.3870560562538	18.7713494599667
170	19.5801714242439	20.7598607961546	19.0927072062174	26.5282611091813	25.2785831831789	20.5614269991454	13.6323281108134	15.9926852742829	21.6146867270558	7.54683277040676	20.8011501708261	21.555819125289
171	20.1073161505202	21.6660328207187	29.9482048493659	26.6086141970752	31.9899578319028	50.8711116657806	9.34763921594712	19.9037769527417	17.2212205197653	17.2329509269143	25.1169891511413	17.3658057964418
172	16.3025730952694	18.3780778742044	13.3876402675882	18.6162054344217	35.7582113867493	28.9073786040168	10.6614698481738	14.2192267270056	7.14835433028898	16.2873312113230	16.3103107722525	9.54800894638582
173	30.2015860648804	37.6842778987639	18.9131646773601	43.2895501413113	33.9990730426607	33.6969733840539	16.1562642669457	20.5698161950034	10.1299858664697	26.6345453019476	26.7171595386568	16.0889204566176
174	20.2993506687831	0	19.676455433196	10.4419185882008	18.6146862429718	21.2554330118938	2.15938538704465	15.4648060085421	10.0086988265325	7.26523808439423	6.28951298401357	0
175	18.2740669284264	27.2774073542999	21.7946627668661	30.8116949058686	35.9309695946385	30.5462224717274	11.9409295210028	26.6948648297416	17.0918922950298	17.1488402855326	31.8062169617311	18.2969543384297
176	20.6681048370380	23.0178848236465	28.0664236349665	38.2508923622834	30.7001049959052	30.4662212082583	8.915482522986	20.7378094834451	17.4879208801607	18.0671694837883	24.9544593056994	15.1426740353798
177	5.24076655039155	14.0020119774197	17.6236952409173	16.5660701059476	22.4755189793175	35.7109892520158	9.9945801959542	14.1794634077414	8.73379415633186	7.03938487616906	20.0570526712587	6.34700802312653
178	30.6265521859138	15.8311992801615	17.7461472697543	22.931185822461	36.4607664532398	19.3722814058194	17.1074725321624	8.21088909692985	10.9472194248820	22.2643978225071	23.5636726123708	12.4452791079777
179	26.2588003748133	23.4521161740304	21.5314811311569	31.4715237109121	37.1657032004071	39.647822979094	14.5296686244559	23.2360705761116	4.44692376986735	15.4856533255914	17.9095981721378	18.8898349382096
180	24.4201097025569	17.3780691453328	18.8806368744486	31.9685167149371	41.4649681731964	27.6230752491757	10.9099477865365	10.1790370612915	7.59659464558876	14.9127915534011	18.4316835604550	17.0663853342822
181	9.64091477749984	15.9290079542207	26.7740562442612	17.1077483867300	16.7844737109313	12.5148784662503	13.480076859683	12.1878724197571	15.9902025513322	10.9147718326520	15.5914745965006	16.4920940150439
182	21.9365386307168	31.193184516542	20.100097861066	41.2103894024416	32.8244020611246	23.6350758253291	12.0611651101580	15.7568983726054	12.7331144765112	24.1461863580639	26.6092758576631	4.43857992476603
183	11.1563980238231	6.69709060912664	12.2228929141388	17.6926415139571	19.2283004992230	26.1656473907389	7.80953807380291	10.1351707060357	10.9579929844523	7.92819268174164	9.56050295303014	14.5162879187509
184	23.6964707225598	25.7083318406000	26.1838060119730	26.1806372031532	27.1609107744230	37.4636154941464	12.7919620053137	16.9281043689499	20.3652362809328	16.8211776175758	25.3526921476735	18.7499064514390
185	22.3241906430687	26.218450406911	27.7222410974479	31.4792829367842	48.4682981500906	31.1004092559437	12.8766020897407	20.5071176010402	19.9878060521668	18.3193358697051	20.5727823006532	19.79682457949
186	19.1497891997222	27.6341846738807	24.2636295753644	36.4447203347423	51.9151166675797	41.2541812611851	17.3859034368265	27.5012727432607	12.8136369391971	12.2778854002123	25.4854396676623	25.6907766175743
187	13.7855673135985	32.3754135320709	25.4946236882729	30.3037869174759	34.2960661086276	51.7612645610393	20.9150112501702	29.7473200346156	16.5202538655151	19.0929442642456	31.8695265049558	20.4722059227991
188	11.9093177537908	15.4803017533273	8.77303376659364	25.8055397975594	26.4614355009023	9.5736022087203	7.95789636338373	12.4818994850279	0	7.05160970472972	11.0596911318435	14.4616132815234
189	21.0825130848742	31.1419959467269	29.2965564781397	25.5950089967228	31.4710355084318	32.7455694872154	10.7712484710227	21.1643488863525	18.3332472491953	14.6918833772932	25.9400636710783	18.1849425093634
190	18.0645246713847	28.0937917582371	5.29037122522446	14.2862418740277	17.4754503814974	20.6853819589637	8.64669907232592	17.8480962249133	5.60191294163379	4.45702394661641	15.6132380585269	7.29076347041131
191	10.633163235295	25.7681867444919	17.9524776545102	15.0673608191141	34.5946397605407	24.7116012870192	14.8748333738643	20.7902531718366	7.01922020560679	24.1846187675581	10.1517923334536	14.5665654657626
192	10.5987629602324	15.6281438651605	12.6293883373043	15.9190157290911	28.0445387965382	7.4318797807437	3.81026793030267	20.593809092576	11.037805056315	10.2650845034499	20.1756321985272	7.61448477591123
193	16.1101646960982	31.2532850250477	23.9027284241514	30.5405940937594	36.2124796725983	26.3396848049193	13.0414906044545	27.5309991820997	29.8189076112734	19.2712596552170	21.8835492439610	15.2993906268303
194	23.1185786747633	29.151963716371	20.5057606899215	17.544583033617	24.6594886747429	36.3478545536334	16.3594091150484	22.2487786757223	15.41198256798	18.6084825152197	18.3140776643520	10.7762255032384
195	20.039284023184	5.6459797469215	35.9627547537378	19.4404516897482	2.19230338590381	13.5275782625317	10.7240893458939	10.4127109471189	22.3589274753247	13.1471068281362	14.1326314979695	17.5678379892834
196	35.429285120869	58.0229436008253	40.9138328561225	43.9062000734558	52.7340866844379	65.0122119390503	26.2289214829255	39.0784589564684	27.4963628095462	27.6614706430756	41.2414246854394	41.0035993784602
197	19.2034962260846	35.6250821791786	8.59288755645215	34.583915966077	30.0314310983379	17.7074504509307	9.28510348110633	9.02717878876056	5.64646838959047	9.12512096902951	25.8581919647813	6.47314178901201
198	25.3257848372135	26.2860591940520	25.2065922807772	27.0223826155688	27.4775130949682	29.4781583359749	14.5944841758556	12.5361549723573	12.8002777523798	15.6487837044535	21.8621858878800	16.0543382231927
199	23.2920286796452	30.5396488271169	24.5652800676928	25.0926421101067	26.6775551852593	42.9497296948653	10.2363660577423	20.9135893288471	18.9447328749520	17.7000282112038	21.401555868808	16.1733777601838
200	21.5239160340867	27.8494838802330	22.5790243401331	25.1994337522036	46.5365745740146	23.6649247160883	14.0586648648428	22.2381720784629	7.26881838552229	24.7769072775845	9.04189996222066	28.3945858484611
