# Supplementary material for: Simulated data from a genotype-to-phenotype crop growth model for pepper
Source: Data Brief. 2021 May 11;36:107119. doi: 10.1016/j.dib.2021.107119 (PMC8165395; doi:10.1016/j.dib.2021.107119)
Supplement: Supplementary file 1 [file mmc1.zip › Full 100 GxE datasets/100 -- h2 = 0.5/978315680 200 0.64 0.48 0.64 0.95 0.8 11 GxEyield.csv]

	NL1-15	NL1-20	NL1-25	NL5-15	NL5-20	NL5-25	SP1-15	SP1-20	SP1-25	SP5-15	SP5-20	SP5-25
1	10.2908089745657	6.12200066421370	1.92047385634053	19.4864694593874	30.6303538647637	8.47688136728767	11.7923492238660	4.04270308502922	9.12164389031888	11.6076030558732	13.9836049494861	7.92107871265154
2	21.5864936408323	20.8125269998565	16.7480543324319	22.4847338648758	17.5371662325211	36.7307983597394	17.4559497704273	16.4019505582203	11.2112070058321	13.8518604718682	25.4508322571016	9.68724969476065
3	21.4443317254419	36.3454284493935	20.9860657243927	29.3503034635211	28.5248732688061	34.5295545849804	13.8294021634429	7.57525279213674	12.6378381733334	13.0951409186227	28.0474042501507	11.6976313148743
4	20.8060793958013	40.0732224194212	12.7055340276402	30.6882861486891	41.9660654408770	25.3327167310245	14.2598675599796	19.6744929075147	18.7832077426468	13.4323554396540	30.7686565142434	16.9333864121744
5	6.210510670045	1.72726529156581	11.7607852355883	20.333017236698	14.3357672092034	23.2807279111618	4.43612015763275	12.1717098388076	12.6876207941020	7.92079144663796	15.7547275802975	11.7599736060166
6	27.9798564451178	21.2844813376168	14.8494330613766	11.5367218837554	14.2919783416358	38.9192643492128	8.69378171182016	14.5293802332438	8.00777719450894	9.13231959586798	20.1321953425589	9.76701331648835
7	11.0170026794020	16.2553836408063	25.3042347920888	21.7384877244288	27.6398602057334	24.0339090099733	14.384925106143	19.7700702725320	12.3677539379915	13.6182301042655	23.6117882173462	16.9852885347389
8	19.2470436838874	34.7727757195891	11.5312757831471	32.7428294677494	45.6331847906241	40.0865344104971	15.0540131069766	22.0234448498785	17.0346995270861	16.9866617376916	20.9267441485174	21.8681375269644
9	15.7354682158684	18.5190368873056	16.8762084578983	20.955790916109	19.3702388644960	19.7474717705032	14.2555973436956	20.6405820497761	13.8112424706110	11.4204168273262	18.1309797312496	9.0607623465965
10	5.40679880266316	20.6146818871416	27.9881344442437	6.7536878731476	34.5571232365915	24.0693905368468	9.47209498551469	20.5771422576279	13.8622095503856	18.9509237316591	13.0495141213619	13.1305599176724
11	16.7002438013623	28.8979406213121	14.2962427377002	27.8898845337622	18.1028416344892	10.6267540524610	13.7930513959734	17.9322467041210	1.87023027111288	20.6273394620957	19.4845887089338	8.26244111913202
12	7.35348405827889	19.7620976605636	10.2179763655832	13.6358445037762	35.7073908890666	14.9000168416517	10.0069244298341	18.8939673880755	10.3123031518316	7.42244635345907	20.8408361362478	9.73177766823222
13	16.9827836097120	26.8971691207995	14.5719732801532	20.0378913785366	36.7820971781475	29.7784393294099	17.5777343682407	21.3100508059308	8.21984565923774	12.8270506607660	18.1510518663477	16.3014330500483
14	17.9606436839601	40.3367352464725	16.8092488613203	16.3311311001178	44.8419237674305	34.5835331173344	11.7395544402608	17.4772024637905	16.7795778733608	14.852661421174	27.7023833160257	25.3432857059714
15	13.0825201497891	9.76037311769805	13.9635013941492	31.675251699818	28.0293930405181	6.10052572945842	14.8863395495560	7.37653982688166	0.76532653375153	7.48572906552057	16.4262169968618	4.40232372383267
16	20.5168094538571	29.5573062775867	26.221542034167	27.3465161316406	25.0722397166824	26.7157218750218	16.4718122585207	13.4821088655765	18.1458931466767	14.9537840790061	15.9312352293121	23.6213143528277
17	21.2282127187052	18.6188438956173	14.2557237785174	20.2893728485935	43.8939535343971	30.4446872730027	6.76279033257294	17.6143374931995	16.9822681077412	9.86693631583745	14.1117372775203	5.60902972138886
18	20.3084815733746	24.2714042523811	19.4249182538585	28.0681367342864	33.6834489669444	2.34748878607081	16.0913686684224	16.9409329795717	11.3744114457142	13.5627387258877	17.9111026361208	2.26105448858416
19	15.2264372598345	32.2195954170774	14.1679799801650	33.3841661072906	38.6010578195269	10.2891186348986	15.5211603549023	18.1946337654771	9.919985740039	21.3112518504867	28.0760832383782	20.6906291480376
20	21.2448156827901	24.4019440098979	16.8400699710836	33.6855340313647	32.6372176619059	45.670855882717	8.33922079771332	13.9462552213375	11.9375245023349	14.2486452957563	23.2040360776847	14.2973715634419
21	10.1349583710181	11.6410874156466	3.65368357655499	10.0791561496821	18.6543318432042	21.9844448968197	10.1660633509508	18.7193843362134	4.12114493543313	14.3400447079678	18.0164527141206	8.67413578482585
22	16.6515202349396	24.7905406564784	17.6251169992203	30.7575911754904	40.0484727627263	16.6362772793748	17.7353232307389	13.1401949871085	23.719003740473	19.2997652464259	20.3182679169941	14.3073738684734
23	24.6985031705683	23.6195370926757	25.5615117207378	18.4847851970831	30.2319440218225	33.1340894317087	13.5362332191352	15.5170632001505	8.1692906350969	18.4451356305316	15.5494153209345	15.5235075162690
24	30.0383474027498	47.8255463669831	35.9548851910888	38.6312613331147	59.9947332134086	42.6110471738542	20.5896357920481	31.3564549152052	23.3334343476113	26.2064487698825	32.2404787984781	28.0819850833261
25	19.2623991528916	37.5043595769122	18.4479524741055	26.1748299514837	43.7960603951959	25.7066772871469	12.1040098967015	14.7910361863788	12.3865582714981	22.3510330435072	17.7393668440010	11.165763051765
26	22.5758519780329	23.624922637764	26.8260036733103	17.0037956046363	24.3475313243929	25.4879218954382	14.4079515342372	10.5837244063199	15.2383626177416	12.9365415082726	11.3004732846898	17.3018160898142
27	20.3631099858996	33.5320105160882	30.1482433556713	32.8972484964072	41.4937278499147	39.3328456811261	17.5485338275586	13.0597942381333	23.8903139566224	12.5573570809341	20.3037146136442	20.0729069088892
28	28.5246430705253	46.994235459855	44.2833872419673	35.9219341902046	42.6183550793338	63.7228150808706	16.6373459279536	23.7370164854744	26.1566647378701	20.7748596242122	26.5015495183221	26.9617739719005
29	18.3838104050831	27.8048640924029	21.7642679351844	30.6755884249955	37.3952542467721	16.4233073167702	17.403650960773	12.4524216605388	4.70347190305629	12.0982068308119	19.9668161154331	22.2694037072790
30	23.8615537502815	30.9904040205155	25.85390662802	35.9211948633701	37.4869691944441	47.3521903055197	14.5144060724549	24.5789482103798	26.0351310029644	12.9731678179036	26.1774665862527	19.3962184338008
31	27.7343028151406	14.9857237748400	19.292808692231	28.0285738904674	29.7152511725406	38.4516047894987	9.27093111763916	15.1743459957850	23.4891841518916	14.8913311314791	25.7654380571060	12.8405471672471
32	11.7821884447005	17.8162174291671	24.0744501469683	20.4261156924286	46.0367903730258	25.9582895517919	8.70091356673264	16.4960778879594	14.5342897652921	9.217184368241	22.7384204695094	10.0351752824338
33	18.6522405480813	43.5439202740822	22.7611832252251	20.0555067854358	57.1220753119149	33.1938589771510	15.7379889581395	29.2582906559315	22.5578052626387	16.9955993249417	28.2542346864032	30.9452854603901
34	12.0027319052440	26.190809528271	23.3775380473194	14.4852509409655	24.8717114958777	16.6910878758580	11.0034899505266	19.1288165352805	6.55431460726663	6.81137996639123	29.6501111232277	13.6939541842092
35	10.1362724277973	2.07704605413406	19.0092562114631	14.0370068500950	23.7577045495555	32.1798325883201	4.69108450036333	14.8589467127737	11.7793344501357	11.4962397644275	14.4977346749298	9.23332741473734
36	32.7049252267701	43.1146840350411	27.0646662182544	37.0036492676996	50.7096352396511	35.6183963153748	18.5959573342963	25.476966521353	19.9128388387598	29.4245525677647	31.3925569405233	20.4135912578621
37	28.9740032597873	36.0131717692504	35.7583634366794	22.7534475636497	44.6441121454514	44.2881867374948	16.7435013201421	28.3861624905241	22.4246963401457	27.0933690759522	26.3357340570529	28.3463689101294
38	15.5114307872585	19.7610219419151	3.37730066382741	17.8736129735251	38.8864759512328	23.5044885555452	3.11835578403877	7.8791665537181	8.32896707224937	13.7123708589641	11.7204162363136	12.2758506399851
39	20.8064957358482	21.2400875507109	28.7396510746698	20.3130837478244	40.1721379018384	26.9707917365919	9.08747831126365	6.4951672768041	8.14164504602125	13.9493986929129	16.6971367651275	15.0484382929056
40	24.8646630704332	51.9007305224062	29.5604885281958	34.2549490366443	39.6586615216974	33.0802464974055	18.4963584651506	26.8737232056902	12.8746244788163	19.1659464460450	31.977718005674	23.0290312889639
41	21.7165459165798	44.9591303262847	29.40578242301	41.1440391657592	40.7588849185786	45.8697160790061	24.9235171298669	29.2308003847003	26.6660471380167	23.3253164519720	36.2513083916309	24.5093017634868
42	26.3535441431066	31.6199700542768	24.7621249471282	36.7067574837997	52.6428738635913	34.0276438342225	15.9521742138144	20.8761206219171	21.1069300146627	21.0031057012409	29.8928897844783	22.1638092608737
43	15.0789034769329	36.9591596233281	19.9199673666925	19.3010844022002	35.0343146717461	47.3575549433892	17.8853596617398	21.9569609518308	20.3981737975545	16.0895969464840	30.7405510748434	14.2965692223705
44	28.7176302765276	35.8451333952094	35.1788804193922	15.8937877220473	27.6649868625453	23.1073360013891	9.15610525049756	25.5334219127498	14.7806592246027	11.1296744304720	24.1725810062500	27.9486967045962
45	28.5541931394239	50.4897981039167	36.1564223935978	32.4440493171515	51.0712336981254	50.3008880475726	16.4566198425427	27.7450805947209	27.8217285855854	20.176210004556	37.6781259511825	33.0786510733427
46	26.9185609807377	30.6951774991305	24.8676286004799	28.8537091534399	15.9168275810931	9.21184408914561	12.0900036026488	15.8538918246619	12.5897869970132	18.0762485277690	16.1463033728948	13.8596678677699
47	20.1350086334066	23.9396637850471	12.7324986245205	16.3910302515291	31.261605033255	27.7053146844172	12.2904195678835	10.6000204582118	20.5299612009895	16.7025139435624	27.2619094264716	22.1553391252369
48	19.2086479609319	17.6027111162595	22.0638661148915	18.6131530114851	23.9725464821270	18.713768654455	6.37584340226406	15.9680368403872	13.8363519106422	15.6888343087730	33.3799363609118	11.2604574121156
49	21.7701689441130	30.4447585433878	43.1432971189494	22.2270121228760	52.9497907814931	9.65768733616882	12.9146789392015	24.0914658830547	24.8412205339014	19.2977284439578	12.9858442745909	14.1430416597701
50	25.1279662411945	39.6291293357117	38.7977081258537	46.322773685836	58.0843991805984	43.4153076460745	23.2363828240249	27.1195807195171	26.7379383402381	25.2336799703352	45.0294774474707	23.5640297950079
51	12.6889038232565	20.7105741966993	26.0227644059769	22.0232495048219	30.8345116189196	17.5852442963135	11.3458648092061	22.1569415623941	15.8513975391189	12.6960681886622	22.7760919049078	14.5287529833701
52	25.6821623690335	24.0155882190607	17.3364520277447	34.2413079808106	53.1171805406221	23.2980473749414	12.7262722482551	18.8110406273984	19.2251578184141	7.41773751094707	17.6258642745091	22.9103925898763
53	15.9570652613818	6.05326405286264	14.4361001811342	9.72029850167005	19.3076403148455	23.225681389061	9.99232941728149	12.7242632234393	7.27398006116293	11.4661631948462	11.8075932877717	5.84673969766643
54	11.1005213070588	27.6388563373291	22.7491446384165	21.9166340537711	29.4593663059598	22.1639952966374	14.7719458223050	24.0925941660425	8.10390415731684	20.4563196215290	22.4907145006422	15.1499773694421
55	11.0564637521381	17.7105647096608	1.37244146810613	11.2171089939103	18.9860233940479	5.40149731693733	15.0762230324435	11.1517937679428	5.98966440490408	13.4098231826059	2.94472644835269	7.69689424071473
56	34.1171322668464	23.726358347232	28.4585459578041	32.9885168396306	25.2252297347968	27.3510256884918	10.0945397688521	28.8296501841565	17.4386627852881	22.1692669963930	22.1624334689798	15.7309708812972
57	22.6012029338903	22.5982802803262	15.3537487479329	27.7740797812658	53.1688421598299	29.9085200590846	18.0907526793287	25.0619068217914	17.6256270191404	15.7930599868619	17.7400702003666	20.9500083507690
58	38.2920216907317	14.4610043066295	21.7016299828741	29.342269532846	29.4014266745191	29.3165002983503	14.6742669020394	19.4322548901340	18.0327034920543	12.0764548111377	28.2627366197688	24.2174136699211
59	17.9902657826672	17.0509706543149	15.3481444297972	30.3366585750376	28.7887818802746	23.3134835274563	15.8648184211883	15.3790671603535	14.6634058433599	19.8043876895272	21.2918914061707	13.4900147770847
60	7.13353618054099	5.42693283631048	21.0626411671571	21.9208634828485	14.344388871087	35.8054092522922	15.2081271983409	0	7.92936708869402	6.43700904130966	20.6286744646182	19.5807148459789
61	10.6158015444951	12.8398772818007	13.0574781914104	20.8290683339703	9.83810512368708	20.4081142362787	15.9532249489960	8.4682804351015	19.6342296708938	7.73303936737865	14.3665965251066	22.4718119323124
62	19.4593670859339	13.8008347450253	18.8389167036932	26.3943830374174	16.6836027409147	22.8837617070979	16.5809161804082	15.1477395809938	6.88242242467888	11.5876999278155	15.0992832076775	3.40231714479334
63	10.2375592153066	17.4098186954047	13.0863269189138	19.1183530092023	24.4989421471309	35.5365080585656	6.26839031605772	6.19396405255755	16.6893332741727	10.3737890104317	22.7124170257311	4.90475962263587
64	14.1852214337739	10.2903066041797	5.75530146745736	19.2455729376598	24.2753711541175	18.5866200436328	6.88507203811303	12.0494159311722	16.3799107558729	11.9283264314949	6.48785858391848	13.7559907986752
65	27.610827417181	12.6891670592463	14.5754950658278	18.8768100876144	37.9621202474126	12.3968044427641	13.8692546047700	13.5770008255228	16.2781817916174	12.3304078075877	27.082683587528	10.2568040120697
66	16.6765967179118	24.9395403568389	31.9367762263105	33.1484538933378	40.9852295246467	27.1090266905381	15.2056639288927	17.5167836762409	17.6265378525511	18.907178310382	21.0554695033335	21.3269542083909
67	10.3359852217415	18.8364110816485	10.9143909196236	19.7638485841806	11.8529140873808	15.0754595562280	9.77724365068211	16.0758254087712	11.4446145221702	7.74242030139444	16.0005368099861	12.090317979444
68	18.0123450703226	28.6132229359212	43.753280279126	30.7949702237762	25.3339070144019	23.2954724143262	19.0744194285361	25.0048834990710	16.3359845603694	18.6655157402660	26.1776281051106	25.3613301274488
69	20.8423523759943	30.9938134447204	28.6383539480522	29.6689951306219	55.5822068415933	42.7174012381597	12.5201477523294	23.8627755534935	14.8032722228425	13.9777158117200	25.7271831261763	21.8630069010028
70	19.077056433713	37.1855088039269	9.13462956449213	30.3115084635224	39.9976090918717	25.4174466413888	11.4983500179252	14.1506889642360	21.128754662198	13.4784330155459	18.6832704497405	11.8317729692962
71	32.2771584593569	29.5738976306125	31.6951121130282	19.7157729445106	43.8920580568242	33.9869752435553	17.1766746880401	28.1407818050933	19.4304756344408	19.6236994427603	25.3722167801933	35.2146361719285
72	16.3631785174193	29.3129766674091	31.1769468015728	29.2081448180071	34.5280521153755	24.6420332788400	15.2595201559576	10.9797032041424	17.5812300030229	14.758987676038	25.0754525882272	32.7222051777973
73	33.3474849371797	28.8306598432496	25.3596500845349	35.2773350428237	41.5416909750693	31.7850606024679	13.8022550518210	19.0232342401796	9.58221545877533	16.6053375952572	27.8206195380022	15.0620602663158
74	29.0081807278745	3.75777973296349	10.2521696486373	13.5709715434179	8.37923509387809	14.6346159873610	8.69115358250553	16.3695555104047	1.97359297115348	7.50342624314021	10.9778308943560	10.9194046447492
75	25.3898306700206	30.137051699726	26.5077837956998	25.8353001894122	57.3642866402823	44.2605028034128	11.7160662377340	15.2558092662535	20.048755088028	15.2260251766916	21.4326911131586	29.8100009349863
76	21.9805999530715	31.9484690689763	23.5173832100784	32.8911088671339	37.0289950568730	33.1755299301963	7.92758328224177	23.0518737525054	8.2181578255254	11.3246144326170	5.49412761730789	8.9496130747478
77	23.3795683054425	32.6878132574799	27.9170284054856	32.9207429841271	49.5450390705249	37.7652244824221	20.1229926337253	31.6791938736724	21.2488827172811	24.6113569574314	38.0256569380114	22.2034991796828
78	22.4638063159068	35.9720699998804	34.6625890182948	32.7338728474962	45.6630775955528	54.6427922646511	19.9914702608981	25.5275218240198	27.9526500308381	17.3537542030095	20.0679879150042	22.6308597163695
79	16.6681652281436	35.8794862709723	23.0798990629839	37.6273153055948	49.5834730951191	31.6171112429557	16.4614973148276	20.9877830518231	12.1187329927190	11.4897309695226	13.5414380007057	7.86753508899854
80	17.0309949008870	12.0045396836486	22.0386265338512	15.8333444283072	32.6598449380513	26.7237696786814	14.2578204318404	7.75389512347877	8.75075251230698	17.7471092282993	12.1876595490726	18.2489757350949
81	24.3124574007673	42.1742885150358	35.8126347761687	35.3700494305134	46.0919657545229	36.6881815369803	23.1032264097289	25.3337475508797	17.7795287686443	22.7706715902592	18.8418837516604	18.0152134840740
82	17.5835031412935	36.3067866234497	8.8270725458991	39.6932631842229	29.5803013741005	26.6033700605899	13.2194833958506	25.1053483491069	21.6244501483903	10.4921797246095	18.7811354650751	26.2132104086971
83	17.8766131765887	38.1849306811108	31.8749929066582	28.9278594155307	52.5319873712903	34.8281280212078	14.6787030555328	20.0568106335712	13.6934434443351	13.4768607531986	21.5470102780191	20.9504091863159
84	30.8685647578726	52.0233766747001	36.2128458491479	31.5639217738309	55.4923336946589	51.5484473265666	22.2158520272535	21.8561270317566	28.7623291646345	28.4451168682764	36.4429348393036	35.7097937028408
85	22.5661345024627	25.4328605756010	14.1432475303489	25.4180744675804	38.9028098476047	15.2557234715010	12.661294981148	27.3856293109871	0.384245222957135	14.1209052607774	17.4858763923654	5.08879723583435
86	23.6892213258283	16.8950052755253	18.7924406118723	33.5033563852911	26.3156680970563	22.1759548791872	20.4101355672405	18.1259410509854	19.1151884961738	13.8773794195446	22.2914073216463	4.50827701904985
87	12.7482297046256	30.940388595678	24.1838302902535	25.4446421317664	23.5713810195157	17.3439461930374	14.7880024305413	16.7476630603050	11.8645964582806	10.8828697474015	15.9323203064658	26.3883926991882
88	17.8351487853302	24.3392725786840	22.3211150178248	25.8044447816535	27.8070502822753	18.5245806703018	8.3905048976957	15.3976164340904	10.3435774675205	9.72361759627367	14.9380434062857	14.2243766333951
89	29.2806397874011	47.6856493271945	23.1594975395638	29.1873699003514	56.1824949828234	40.1367634738881	22.252127781897	23.8856706485054	18.7970377169478	22.0681498431303	30.9175598438828	21.8427619442079
90	18.0676089630837	18.4517272357140	19.8096156305994	25.9384987507809	29.066520534859	26.5695383449337	6.35546506243831	17.7655441301581	13.9220991672322	18.4026097353045	10.1991294326857	12.1505274479528
91	16.8067177277572	40.0986128957264	32.4828479809287	26.9237562698308	37.7262056174323	53.8212073399443	13.4774639701638	22.9238240994728	19.8039608586089	18.4673249907022	19.257859915197	14.9139996200174
92	31.8090183047717	45.6572217483425	40.0438463466063	28.1391629136257	39.3794676915524	41.1545439881496	21.7835449574235	16.9241538618938	23.0189571100499	25.2853848418056	25.3950201639814	30.0769996085195
93	23.2192961483059	36.9344138752428	25.1985491744934	30.8096273561180	33.5974934023058	18.0060200837645	14.779653734641	18.2829615418932	15.3757188709525	17.095161793378	30.461077140808	27.9549518347754
94	23.0805694053791	11.7533583293773	17.5436923627135	10.9812848141392	38.8946614412574	50.0915375989647	12.3842869310215	19.6750420565823	16.7771910409674	18.8527932004420	28.8147303193705	24.3777656912897
95	13.7037297706727	36.4403829043891	16.3588643942472	26.7026215610014	45.0323479241917	32.8318999124681	15.6395246240334	21.6527501526577	20.4666281551538	9.43607162846696	18.5715171046731	8.68005531379578
96	14.669794765966	13.2502329851913	1.40989823592309	18.8314100453201	20.0924124604546	11.0259054784802	6.5785856069781	11.2759769212063	10.0225056903371	14.7528607005006	16.3338735927728	11.7246562886792
97	37.2907431962405	37.779175373719	28.6514131665891	40.3556210019157	36.5867673019862	38.3901609909065	17.7227540720736	22.5258843257854	9.2789256823525	25.3092892734733	23.7730503742580	21.6503701204319
98	20.5293984344099	32.1002075951096	28.3319397947504	43.5821743503717	18.2865315344136	33.4065651421491	12.3591453305439	16.4158806088221	23.4956503741711	20.6498093950920	15.8501135930257	22.1714366725317
99	12.1755518659559	20.8654859199723	15.5873797066025	22.7864623495870	43.8172669460731	6.10093417912147	11.9379218053445	8.12597641078423	14.6881564407411	7.11576402592461	21.8731370892929	24.4091712990013
100	39.4941123219935	38.2152633835075	31.6927763081453	37.1402083386794	53.921458230134	30.9097377162977	19.7038551331524	29.1483626988599	28.3264727191988	27.5446429188396	33.4073167981461	27.2127745172478
101	16.1387281216645	36.0396444329475	28.5056109770916	33.6529592858283	40.8394849420584	16.4145717503927	17.8758802486497	22.7188182221585	9.68508822127615	14.9543671670442	26.8698965954006	21.0267956954207
102	15.0972403659517	40.1099487126033	35.7396238106225	29.2419287068858	43.3054753749015	46.805802222719	17.3343161630812	16.0658774827452	11.7840143925419	18.0137792005076	38.7440617253104	24.4925869474127
103	23.2738192164135	37.2763715384659	21.0527739403779	31.4355499179294	50.7044474966161	34.86178541533	17.9453230902707	34.05319806884	10.9158240498372	21.0430594165697	27.8022173359738	32.3381265385643
104	2.13782514650539	18.5236029988430	18.0293759150001	16.6354098527051	25.1391728739557	17.3539878291711	9.43266923919637	9.3804778392722	12.207197564188	16.3924386987211	24.853377273534	0.33887936995189
105	10.3874339236143	16.6449716967332	7.55010821448772	19.5048847343669	23.3042816978712	25.4615570581762	16.2328953595720	11.5704022247778	10.4588228882748	11.8595600585768	20.1849800327057	5.23252191594118
106	32.5412273502062	36.8863482717934	31.745225551547	40.3648055053059	47.6181909675433	37.6058745712832	18.2031028206963	23.7451305518502	13.5874333053838	20.1136237800762	26.7090830221303	22.5787051346344
107	14.6724467414851	13.9815986009573	17.4254846971442	6.9270237963411	27.3559218502244	26.0020078597959	9.88254672715477	9.4744768977411	5.88710132181442	6.51254391120572	17.8811302761699	11.4906843312450
108	17.3770558264512	27.7868341811257	15.8607933947476	33.2530571000809	36.9031476855463	30.6357284944783	15.2375596736883	4.30743183646229	15.6408682403456	22.3849541865302	11.3398064533144	7.64148358048733
109	21.7778636817967	30.5690334494188	20.9870946078937	18.300662298567	49.134849255541	39.1032120464942	16.4940735238853	12.6835803183318	21.1205208889090	15.3768423609648	18.861077742387	14.1676493011677
110	19.3291088151914	24.373996169036	22.9485578892807	24.3968642840348	22.6342040905597	46.4345808261065	22.957516614352	22.9610397917611	13.1415430278416	17.2113614000095	19.9143042217412	17.3304449347373
111	36.8117250132252	38.1524581903836	37.5700806217737	35.5735442702135	34.7749114047788	46.1202263679011	19.6594292893324	20.6359566576806	22.5898982928283	17.6228140774999	28.7082512819660	20.5754692686957
112	13.373292869511	32.3863602765156	22.2000319498305	22.2497785283491	37.7793648811311	18.2885126286953	11.7826732058144	17.6708272738350	14.9299295194623	7.75978378829517	28.6993739702778	19.1298151174780
113	18.8525600169306	19.4243771736769	11.1901878536651	18.2075516498843	25.6736571758899	37.0002872920405	11.7742002212658	16.7721867406182	11.6731344557093	16.2171691284984	22.9869707055996	4.80572099639439
114	27.3553327010941	43.9219462485526	37.705226240466	33.1123162116574	45.367955211332	40.211605788074	16.346446098173	21.9690400064459	25.8822268035259	15.7623034966626	35.9603189669063	29.0172674199856
115	20.4131132576185	27.5984038176613	21.5698862286107	21.9455687312199	32.3201384375154	26.5647217518323	9.1743892284559	26.5249077451863	6.42003864407417	19.9180765995287	29.6019246884733	18.0294714500015
116	27.7878071226852	21.6223229121754	10.7268569348522	18.838507099195	32.7217105431211	12.4520441043069	5.55680673633031	10.8969455040619	11.3317705449429	10.6225474279525	26.9246558625547	14.2260817096337
117	14.606976345027	29.3642062726779	32.3964868373381	19.514460368385	41.1403890459107	41.8628705031222	12.6066007732657	22.6414448979069	24.4718068501415	10.4188012444142	17.5746474579161	27.4130725623108
118	25.5628719942622	3.83932390356242	11.8646421117782	14.8753490607018	21.9203447223139	7.73150854199688	13.2113433041719	10.4299985602947	13.9659647908348	16.6365760651295	11.2575649504410	13.8303729985487
119	21.4388056321063	24.9834439266084	10.4041172129532	36.326481180972	50.6586826990012	41.7943988379457	15.2692839063947	17.6069191513921	11.7794032559394	14.4053597236050	29.1000495502140	16.2334795772785
120	10.5690272000461	25.1385729824111	11.4000983106671	28.0669506483847	34.1527953779110	22.9013968064294	11.4532039805257	21.9190614645844	5.7385541560384	10.7849026224529	17.1191830079564	23.0812812326935
121	21.8722305798884	13.4243478210698	10.5846924776608	24.205511411027	18.4706755871511	5.45975106608823	13.0199914816667	10.7811259867212	18.9975068823381	14.8092321879165	6.19351656239516	15.1686105671101
122	29.8015674910639	43.9053542412444	21.0637503799980	42.3203850991472	48.9529734327676	38.5333737210089	17.0955782066505	29.298456095017	30.6330970367131	30.2878459601529	38.2338366438923	28.6095571960556
123	17.8151341407596	35.7856899347828	25.3578676395515	22.7107339958284	41.2164921113161	40.283040867874	14.2934879033560	18.1628955312508	17.4490261430583	23.7574549300287	18.9496665778236	26.6511613227185
124	10.6295003558590	19.1831219337532	24.9648100977344	27.4821076897499	25.3763466084411	34.2882705049247	15.7110348306861	20.4387925009986	19.5739834917716	15.2689096653042	26.0317954538008	22.1326056905659
125	25.8680389993564	38.9630225437493	27.7904151942980	29.8989324534978	23.9745529753177	47.8136437208583	13.0478509033572	22.9521352270795	17.302277226842	16.6647121656795	27.1891407925012	17.5978094668889
126	33.3497776771182	41.6675454265007	41.6808419724698	46.751762783534	40.7298375410565	28.243961995061	22.6835505838718	20.5219512794129	18.6445124208876	28.2475731820769	36.2644785814893	22.9558556544331
127	16.2508916729721	12.6436342042918	33.7602094883088	12.4083781173948	15.6139508441446	16.4884326305266	2.15697726077070	10.8792573750902	6.05234346401844	8.46471200190689	20.4829316998457	4.66871574216067
128	19.2752020335963	45.8641721059163	35.7438684019516	43.079127660292	53.4691884817268	39.0451529985765	16.9503492827675	21.8680486309721	20.6119201791157	25.2365174851557	22.9556270317071	28.3757166167109
129	24.6428122610095	36.946406169968	35.4351805883475	32.3212505631114	54.1626240072288	42.4953410404080	20.3254547974209	20.9699898775392	25.4178373922648	21.7434740274647	33.4561940233883	19.1841784426904
130	11.4852230467862	13.3576617278023	24.0898582225861	14.1824510185575	12.9966488579496	28.2580991785297	10.6618702487735	18.5339758799939	6.45938773829397	10.704824605907	17.9850386262501	14.1503417612511
131	26.5209171504085	38.6341211424509	23.9719018294531	32.5294745063865	48.1921493376609	44.7526702259122	18.2476271409062	30.8669958347678	11.2886703883889	19.3714218894395	20.1882555263305	12.2894730928809
132	8.14357093373058	24.3019134830596	29.7904680123071	22.1419012864662	46.1404441992043	44.3088880755217	16.1985992934428	26.3827284964059	20.2175912390605	15.8725612036869	15.6358871171667	23.3923750771410
133	15.5171357090741	19.4763300557457	18.9776709694378	15.6993557464847	41.462820706023	5.18048383019476	5.29764213684862	9.29803947532865	13.6050846326395	12.7017789515496	15.8789382691349	21.7121164364315
134	20.3674417630121	36.4282613397218	38.9799875991901	34.3484255450285	42.4943351863887	39.9955862146516	22.5286714204257	25.1316140804182	24.6004786159648	18.0423158492906	28.2785916289714	18.7468276182391
135	15.4501793759055	15.1492720187100	14.5918211977617	18.267388021722	28.4947530305502	14.4940772319541	11.9943814198324	17.7442583896652	12.7511822771624	11.4539707042422	18.5371822218685	8.52181767994221
136	16.9468994062093	17.2430574346646	21.2911540541456	19.9982683048378	25.7393812730325	12.8990728755983	14.2107890459405	21.7428305730665	20.0553135384351	16.6039774392368	23.0633075892523	6.4324911765541
137	16.2550469898274	5.92583211448147	18.2161470199572	17.9741972337062	30.9038640775366	17.9626370550448	15.3489107625235	10.1566605225669	6.26677078148015	10.0395653995837	15.248567191545	5.42093373028006
138	21.5789149877402	24.1049451826637	34.0887593699609	23.3639858545895	22.0499986106955	36.6816336495084	10.6385035337353	19.7000389472058	15.3626217281402	11.5464447822948	24.0073724866889	26.8198375227019
139	18.2249877948362	30.5709152759930	5.9722032857682	26.1715004441196	43.6175441285286	28.0720927068487	21.2161867120389	21.5052772182407	18.6761137452558	14.5963002562110	25.3994718584739	14.7967904788518
140	30.0710747377567	49.5496289963935	29.4299310494742	42.9885522899696	52.0525836215625	33.797560745082	20.3351680803413	23.7059040970572	26.8097287138331	23.4504231214629	30.9429349466199	9.84015135550086
141	21.0781838850955	27.3934566636202	36.2884480653524	19.1561737027214	54.7676723406437	46.5093105867777	12.4613562089804	23.5151599676945	15.9093583886789	18.5264124842975	35.162794117417	29.5786182497115
142	15.6135838758464	35.7662693134491	22.8098105010068	20.7458170075372	16.2186229235769	42.6855386932728	13.2180178738252	21.9435005194060	19.1582095578700	14.0394929470983	29.5741967615933	23.5275067880127
143	27.378359718682	38.1237806446383	17.1107001256696	43.0708776926363	51.3301177147097	29.3768935830556	16.0118875287070	28.1899490728298	18.5925973237373	20.7442563656343	28.1930248147933	37.1878372258843
144	27.2089077159845	34.1654965642106	27.1473715602414	34.0934145251147	43.4980251432618	26.8831863089867	19.0346201519208	26.1179076948356	21.1896426759409	27.5553740940235	19.4428821581862	30.2957033718429
145	14.8631389224102	21.9390574827384	26.4982765795832	23.0572971030177	23.7975525190253	35.5831397047923	13.7728047876549	21.2795239203942	17.9914507653992	8.03007250319157	18.4253746775637	12.9219103668562
146	22.4387570292497	37.8877441711658	20.1403923641352	34.1189319966374	34.191102608215	34.0566709413098	6.62904147665382	22.182227598914	10.2531191445478	18.5378405714201	20.8981841416495	20.7834506059711
147	5.8730230762938	1.93703656472858	0.512686222919289	12.0325181609343	24.6550151134201	6.96441785854607	8.10171076515095	7.87133767085584	9.53214583630004	9.72001207033873	7.90309275764431	1.25329213965591
148	16.5959782892284	17.2560198208815	26.1403435247321	26.0521074711327	26.3159135629173	15.6385085796126	7.84828398915478	0.593989520970556	17.0191945875457	6.47342164076453	22.8125178450898	13.5498344752714
149	20.6129973754673	27.9650042029706	22.697544573638	32.4067696358358	39.3594095873436	42.2377453786857	19.7891140243704	26.6716428449672	8.08240873049127	19.0910436003489	30.4402529671809	16.6832371941664
150	12.6829195195782	34.2744059032847	16.3306149418827	15.9539577979657	16.1313545807406	19.5622725322593	11.2246633820378	6.10946391911766	11.1308830757642	8.68257630807536	25.3620181728248	18.7938356007685
151	27.3957390897395	35.0646984556448	12.8127342544342	22.7457292572078	30.0671470015721	27.45509538341	14.7920351377021	17.7607553583864	13.2000494036518	11.7796204629558	20.9007202450870	16.3433229170164
152	30.1215736856811	37.2635688944575	11.4363757294233	30.4308179128282	48.483032130222	27.5771489546184	14.6106977275097	25.2253222172291	4.05699841807232	20.3164015974044	22.880573941286	18.4463898033799
153	29.2574689440445	46.9066892871326	31.9262654774757	28.7477841863076	62.2614887529169	54.5771105186003	24.2878782202311	22.8100436489535	20.1757749959754	23.0638397929356	37.4591008369454	28.779581733635
154	22.3776828431300	21.4121923549550	16.7940663373204	24.593174122418	13.5487312153390	27.3538308482688	9.78477809317305	13.0460849739629	15.559253800617	16.3037375989451	15.1453866507358	12.7103683286472
155	17.8222333526651	26.3036333571826	33.0060965642893	26.999062087488	37.2497656144448	26.4664052772778	17.7083132219258	25.5904897490823	11.2644049188859	19.0400605327952	19.2539580246472	9.76577296263744
156	26.6608534533619	51.1902872069091	35.5798666226645	31.8192175095391	48.0717173267214	29.5536517088145	16.6392043797441	18.8660365814273	6.93641546676451	19.4106882854168	22.9294666068317	20.3926951509036
157	21.8344917048866	17.5186041400406	21.4242566409867	23.1484641924442	28.238970244858	33.0416112203607	18.6604955343304	17.7756424748308	21.8088969473383	16.4719803730893	19.1002288403052	19.9794495145568
158	15.9617742640402	38.878725775191	24.0014688787573	26.6110135702547	32.6885804879865	28.3620944769881	20.7878886683776	28.5953945710768	9.79445518374816	11.9825552359670	22.4608760481569	24.7415917363326
159	19.9288894215060	30.7680697995054	22.5080526213329	36.0104691587858	41.7982307248385	30.5774136755022	19.8470954874373	19.5686720198724	18.4463296520358	20.1018442149660	26.6492580689409	8.36661534215168
160	22.1368798360939	20.9625480749799	11.4640943261179	12.1393950088614	38.7154885044789	24.0806260908423	9.48136650771218	14.3535008320047	1.44326602075801	7.15952441410032	13.2811400002769	10.4773495020670
161	23.3854730923001	27.2928845149062	14.910513969504	35.6072524678009	44.8251795036692	28.8072594798759	6.60689123039592	20.0238177631172	7.91193687749539	17.8220533899025	14.8446266046646	19.2698822465527
162	18.2390864381192	24.5168575556542	15.4205284637253	13.7061640578501	20.0799729308894	28.1219543094181	15.5509822209669	19.1819568063590	9.59802902929832	13.8254459060743	22.3804371396686	11.437442004543
163	15.9886878053741	19.8499998634726	12.5959758247590	12.8371176513363	21.2613093156314	13.9437505328244	7.87843923491783	14.4563507986785	1.79524745745305	8.85614195234208	14.1544053018152	0.96225841795698
164	10.3869666593840	12.7997493010800	15.6711171019924	16.2311376642352	18.5971607457384	21.3209767751612	3.57870569502443	16.3850430599152	16.1907916792736	10.7292125134162	13.6159049185163	16.9166895579236
165	15.5771967703823	30.3604033680262	22.5165389839426	32.4481254726376	32.7634552129098	36.9689082034276	14.2412573027189	13.5433651246744	2.31003016157848	20.3873009000412	16.8647840682277	24.0371013405958
166	28.2140485967064	33.233951011248	18.2396288805062	42.9819917409057	32.8077013832905	22.5186723528487	19.5970463416932	19.8654958922204	15.3813235290919	19.5177438932546	18.7292353928315	15.6858532941273
167	19.7686892680156	18.6112465136909	14.1145528329683	22.4549159232773	38.3937188301457	27.2439157343856	14.3105424185911	16.3972836574215	17.092181606601	16.9885104179983	21.8706153713582	14.4299827891476
168	25.0061284245566	32.0975412341672	16.2980565249274	35.7306544402521	48.0432368310925	25.533732832882	11.6913785078491	19.9620310714666	17.7432363746705	19.3409117402905	15.7642709404105	14.6277620633338
169	6.01724748089591	16.7130337287941	3.76241660112698	13.5323586243549	32.0232376992046	14.9427571808617	4.98579821324229	17.3583600374475	6.58159966287757	18.3787976979106	22.0936594214471	12.7586058471521
170	13.5876350057769	10.6689330897878	13.1620292685401	16.412431909863	19.0826949643393	19.4950610503297	9.77526662971363	14.4356468441976	8.8596846251664	13.6753401214822	22.446893788054	3.38875169979788
171	35.4051258595968	34.7320220337564	16.9781569000401	22.7897804588826	40.929677888841	29.5850496563137	18.9881108005521	25.2118143916643	17.9186980971335	26.3134344985422	25.4681889250636	13.5923195978731
172	30.3442747658581	46.372268816634	30.6375489775813	35.5674073494186	24.9866626214403	37.7666546720333	19.1128077195345	29.9631980834914	19.0822893177869	23.2857903771269	27.5031194170183	21.0069175358640
173	15.0147832650267	27.9577313150440	24.5620426055235	36.5748755368189	33.5314955720363	8.62489153769261	14.4008428312792	15.1534270180489	18.2804600425361	21.0851614755534	27.5949521549175	11.8001367558667
174	8.74535937008735	34.689660951911	16.1230126784451	32.8021417016831	17.2612537417757	26.3527974207116	9.04215896927646	17.7033124807072	10.8003886812534	12.3921633095980	24.2975296643521	18.7740377714292
175	12.2189764217334	37.7798536542346	28.1272608613787	35.3223598893098	41.2963648727751	28.6827953382065	13.1802325439751	19.3431450424389	24.0450181584288	18.5280827167253	19.9279891740907	22.6715188240497
176	21.4205935362491	26.835399706173	25.2450078599918	17.0726762789997	37.0608692667506	44.855676050018	16.0291075235536	26.8292265725020	12.3928002533386	11.4597833057572	21.8427663559611	24.9225069692079
177	24.4865452741195	19.0371004218302	29.1358794300476	16.1291849149319	27.8147026581877	28.9206936906045	9.58859034437732	22.297550982485	20.0812292266045	19.5747128236339	28.3823241136480	16.9516700318562
178	7.07446502795104	3.1362063674239	4.52092185947221	16.9955442734819	25.7453422641968	10.5045112495390	10.0929519744034	7.59023085977472	11.3001958637041	8.04437803073681	21.967892941416	2.74592330833402
179	22.5509693003658	29.8705019263942	16.2142065084894	26.1178395450146	35.7637080156512	19.2092081122138	13.5911778283317	11.8100555973817	9.41567680208491	10.1493883749839	19.8156655643182	19.3373879565104
180	4.00235656251492	11.0106637800337	11.0161280277549	14.8409979421495	20.3184620220667	18.8275546323900	4.43669974171822	13.9484964595854	0.98443121975309	10.5734706947270	6.93382185423424	0
181	17.4146077588905	26.4158122273958	26.009519047899	31.0235043811321	35.0074665824779	35.2444438995545	6.83863244855734	25.8906914621852	11.3534442774545	11.7854583736162	15.945532659041	15.9156749854153
182	23.0132759331470	14.8044978962777	5.18277677099242	8.30962932572313	22.4898429876285	26.8278880988544	8.13707936002036	7.34677054145476	3.60005043012862	11.6007584140090	22.6274525111052	11.3365731954439
183	11.4902602549849	13.0768993398281	25.4024110387754	15.1305447201212	18.2041182964944	8.46256825157645	10.1124446169870	11.8360560473071	7.49529085564007	10.5279108303705	9.11523080015081	0
184	12.5615416273268	22.7082786950150	17.0014846112234	18.8320394746533	23.5020287649103	34.6564118869232	13.8585709895324	16.6889960001372	2.94501627773798	19.0854209931038	35.3320847229118	27.9551515870155
185	17.1295425101079	15.8610383466504	24.1892052034029	34.327653338478	27.1424036184057	36.4252974065586	13.7604405405444	17.0388930025784	13.1395588044604	9.59003622797616	22.6987721823718	23.2133606973520
186	37.8780973333634	48.0648099494801	35.7946182370724	37.1425329424094	51.4960481971646	35.7831843043852	23.2129705101246	29.9647028044355	19.0899373367870	31.6923351935795	36.716150100683	29.3153695498851
187	24.6913683482011	26.3533317545121	17.5993385385396	26.0394548371945	35.4111935487493	30.6163216057606	17.5941625905422	9.5762678779476	19.4095380720737	18.5919345437128	29.7701661890691	23.4442004608641
188	30.0697367272177	32.8922576401281	26.1199566357090	24.0760974937235	34.3761954473054	39.3598727222975	22.1098109784676	22.8539685495619	13.5854762626831	21.1554081538231	31.9995753704907	13.6189684776185
189	19.9000474222658	26.5380926353102	20.1104279083893	26.7734352292172	20.5872645413658	20.5423258972251	14.2466387155757	11.0614831221700	9.76730116546973	16.6227797857644	21.9245449863492	13.4749792831106
190	27.1154955136593	33.8473877785525	20.4339682953983	31.3260562632911	43.1133734570803	36.2405133766081	16.5651020488147	18.4937433850628	18.9687292994877	15.1732338498457	14.9813136421262	20.3585785709592
191	16.9733633395426	30.3717628282066	8.81583732059608	23.2680821176469	21.0700335615015	17.2840111110698	10.9888504784482	10.2361040707621	20.1291373276156	14.0069043304670	17.9224448209913	13.8452301304443
192	20.7871124196118	24.4846323468561	20.8898279882133	18.9136611468301	33.5518443821540	14.5474623867046	8.81177123312294	12.3968808024142	12.9141965862144	12.7491899679941	24.5622806848700	18.7736643596742
193	14.2626185191931	9.34329572171107	12.9696837088326	21.0249990046091	28.5336689755095	34.2217673670446	9.20837513254598	15.9117988459377	18.9304378017768	9.9385166819431	13.8478877104515	23.3959766067961
194	34.2263794103791	25.8757405220090	41.1304888508033	36.923062879855	40.419958895741	32.5981245663507	17.4102021193225	25.5776396584052	22.5223231225659	19.7407907886767	13.5094096816297	25.1266153146351
195	8.68507213612608	0	3.50416009907033	19.3404672273898	20.9243037996099	0	5.33177745465077	15.3007939641362	6.75247709704539	5.70894078030873	7.48028594404145	9.81672341824306
196	11.3497237989011	18.0592954117797	22.0425931301656	23.841008624748	43.6569935414181	35.6142742548512	10.5142588227735	10.2611639162208	10.5913752284701	14.8871783990587	10.1347180895925	13.0364651194986
197	32.9998025573156	23.3228767433953	21.8176962876485	31.0693458826670	33.5812736472489	23.5864958057871	20.971200132222	10.6285294023602	13.0649710793965	17.1760035859852	24.6092723430177	13.3747448726293
198	13.3045244162144	21.0219039624646	12.9480592442509	24.9330491733698	31.463173317131	21.6114196356167	18.2998568028393	14.3684634693092	24.0112576354623	10.2504802336653	13.8512767446156	14.1201004787766
199	20.1996560825389	32.9600956946231	20.2591452558908	24.2226859873352	31.864790371143	24.0672358857229	13.5293965521583	11.9618838011124	14.7928608646019	16.5434110024495	16.1858003027449	17.3071675607272
200	25.1893119257820	26.8407581821228	22.0519971810195	15.6967522352965	41.0870462951227	24.1691637130902	15.1390297981799	20.1408317794689	12.9028966701127	21.1242727557301	22.6204182486741	13.3508461074552
