# Supplementary material for: Simulated data from a genotype-to-phenotype crop growth model for pepper
Source: Data Brief. 2021 May 11;36:107119. doi: 10.1016/j.dib.2021.107119 (PMC8165395; doi:10.1016/j.dib.2021.107119)
Supplement: Supplementary file 2 [file mmc2.zip]

Archive with 3 entries (3 files):
- map1.csv
- Radiation_6_Env.csv
- Simulation model_DiB.R
