# Supplementary material for: Simulated data from a genotype-to-phenotype crop growth model for pepper
Source: Data Brief. 2021 May 11;36:107119. doi: 10.1016/j.dib.2021.107119 (PMC8165395; doi:10.1016/j.dib.2021.107119)
Supplement: Supplementary file 2 [file mmc2.zip › Radiation_6_Env.csv]

SP1	SP3	SP5	NL1	NL3	NL5
9.792	9.36	21.456	2.1888	1.6884	0.2808	1
9.108	2.88	19.35	0.6912	1.2528	0.3708	1
9.144	2.52	17.244	0.252	0.9468	0.648	1
4.176	10.8	11.412	1.2708	1.2456	1.656	1
10.152	9.72	11.592	0.504	0.99	1.5804	1
0.864	10.08	11.484	3.0204	1.3428	3.1464	1
11.232	10.08	11.664	1.6092	0.5724	3.7476	1
8.784	3.24	10.152	0.9288	2.9304	2.322	1
9.432	7.92	10.26	1.5372	1.512	4.5108	1
8.1	9.36	9.576	3.6792	0.6012	2.9232	1
9.072	9.72	9.792	3.8196	0.2988	4.9068	1
9.792	11.16	11.484	2.4876	1.3464	3.1212	1
10.224	11.52	11.988	2.7324	1.0872	1.1772	1
6.804	3.6	10.008	0.3132	4.1508	1.548	1
9.432	11.52	7.272	0.6084	3.3516	1.7532	1
8.856	9.72	9.072	1.188	0.8208	3.8088	1
9.936	11.16	10.476	2.3112	1.4472	2.4444	1
7.02	11.52	13.032	0.5616	0.4032	0.9144	1
2.052	11.52	13.14	1.35	2.8296	1.1016	1
3.528	11.88	11.376	0.7884	1.3212	1.2636	1
12.168	11.88	12.312	4.2948	2.8116	3.456	1
10.728	11.16	12.096	4.0032	3.0816	0.2664	1
10.656	11.52	13.176	0.5256	3.6288	0.522	1
11.088	11.52	8.28	2.8692	3.978	5.1012	1
11.232	9.72	8.352	4.2228	6.1776	2.142	1
10.944	10.8	12.636	6.084	1.2204	1.5804	1
11.016	12.24	11.952	5.8932	3.6072	2.0916	1
11.448	11.52	7.056	0.9072	0.9468	1.9944	1
11.448	11.88	7.848	3.8736	3.1752	3.366	1
11.736	12.6	13.428	1.5804	1.9008	3.1932	1
10.476	12.24	12.312	6.3576	4.1616	4.8204	1
11.268	12.6	12.204	5.1228	1.2672	2.0052	1
10.656	13.32	13.644	2.6676	1.98	1.5768	1
7.74	13.68	13.824	5.7276	6.588	3.744	1
14.148	13.68	14.832	6.3972	4.2912	2.9052	1
12.24	13.68	15.156	5.0688	2.3904	5.7996	1
13.32	13.68	14.76	1.5264	4.2264	5.9796	1
8.28	14.4	14.544	2.8548	5.6196	1.26	1
14.4	14.76	13.212	4.4784	1.1844	1.3248	1
13.005	14.04	14.508	6.9804	2.7324	1.4292	1
13.932	15.12	14.688	5.3352	1.6992	7.8552	1
13.86	14.76	14.544	5.2128	1.9836	1.3824	1
14.148	13.32	13.86	4.5	2.9988	1.3824	1
13.86	14.4	11.7	5.2236	2.772	9.3924	1
11.858	6.48	15.588	7.3008	1.3896	8.7804	1
13.14	10.8	15.48	5.6808	8.37	1.2852	1
0.252	14.04	15.012	5.2704	6.7392	9.342	1
12.024	3.24	15.84	3.6144	5.6916	9.4752	1
13.644	1.8	16.344	8.37	2.2644	9.7092	1
16.956	9.36	16.812	6.084	3.6468	9.6948	1
17.28	17.28	16.488	7.9164	5.4216	9.8712	1
17.316	13.68	11.412	2.0772	1.9008	9.8028	1
16.596	5.04	16.236	3.1068	6.4908	10.0116	1
16.74	8.64	9.828	7.11	4.0176	9.5904	1
17.064	11.16	13.248	4.176	3.8592	9.7056	1
16.992	6.84	17.1	3.2904	1.7748	11.0556	1
15.537	11.52	15.732	1.2168	1.9404	10.458	1
15.483	14.76	16.74	1.8432	1.8792	9.3024	1
14.16	12.24	15.444	7.4196	5.076	9.3168	1
10.152	9.72	16.776	4.5432	7.2324	9.5004	1
13.536	16.2	18.504	7.6104	4.914	4.5504	1
17.28	17.28	18.72	0.7092	3.6468	8.4708	1
16.776	18.72	18.468	1.5804	5.9436	7.3764	1
17.244	13.32	19.08	5.4864	8.4744	3.78	1
9.972	20.16	15.84	1.17	1.5516	2.7864	1
19.62	15.84	16.56	3.4884	4.266	7.5204	1
20.88	19.8	18	4.0788	10.9044	6.156	1
19.512	19.8	19.08	11.4408	2.8656	8.3124	1
16.848	18.72	19.8	11.6496	10.5588	6.6636	1
9.54	5.76	14.4	1.98	9.4284	1.7388	1
14.76	19.08	18.72	9.108	13.9536	5.0184	1
4.284	19.8	15.84	2.8908	11.2572	14.31	1
19.836	17.28	16.2	4.0572	8.5032	15.1452	1
18.144	18	20.52	5.112	12.5208	14.9436	1
18.684	17.28	19.08	4.248	5.5692	15.1596	1
18.54	20.16	15.48	7.308	6.1524	13.1004	1
17.892	19.44	18.36	7.6032	8.5104	15.12	1
20.448	19.8	12.24	13.0824	7.7508	11.7324	1
21.672	20.52	21.96	4.2444	9.7164	10.602	1
11.736	7.92	16.56	11.574	6.3108	15.3324	1
6.696	20.16	19.08	4.5864	12.4992	16.938	1
19.62	21.6	22.32	7.4268	3.9024	17.0316	1
18.36	17.64	23.4	15.0516	5.724	14.4792	1
14.724	23.4	22.68	15.138	13.014	12.5496	1
17.784	23.04	23.4	5.4612	16.4196	16.1568	1
9.864	21.96	22.68	2.3148	16.6788	13.9464	1
18.288	17.64	23.4	5.94	16.6536	15.3252	1
14.256	22.68	13.32	9.4392	7.7004	6.2424	1
18.648	16.56	21.6	11.2788	10.8648	15.6528	1
17.568	20.88	24.12	7.902	15.5592	14.8896	1
18.108	24.12	23.4	4.5756	17.9028	7.7364	1
21.204	23.76	9	6.2568	17.0172	10.3824	1
20.088	24.48	12.24	3.5244	6.9696	11.8476	1
21.564	24.48	25.56	6.0084	19.3932	6.984	1
22.248	24.12	26.64	9.6876	16.9668	13.5216	1
23.508	23.76	26.28	11.2788	17.424	12.2904	1
24.48	22.32	19.8	8.7336	13.2768	19.9296	1
22.572	14.4	15.12	9.1224	19.5084	15.0588	1
23.04	11.16	15.12	12.4164	17.9964	14.6808	1
19.044	17.64	27	7.5096	12.2364	12.7908	1
11.916	24.84	27	11.8692	15.408	14.472	1
24.12	24.12	26.64	16.3044	19.2348	20.0484	1
21.24	25.92	24.84	6.7968	15.0912	20.0808	1
18.864	25.56	20.16	11.1204	19.746	20.1456	1
4.356	22.32	23.4	3.5388	21.3804	21.618	1
14.508	24.84	15.12	13.2264	20.484	21.3372	1
21.348	13.32	27.36	11.2536	14.6304	21.8268	1
22.284	23.76	26.64	9.3996	15.2568	21.9348	1
17.568	21.6	27.36	6.876	22.0068	11.6856	1
18.36	19.08	27	4.7304	20.2824	20.5884	1
24.624	23.94	27.72	16.8984	21.4524	20.0268	1
22.5	28.44	27.36	20.178	22.752	20.6784	1
10.26	26.64	28.08	19.152	16.974	21.06	1
21.816	26.28	28.44	8.4708	14.022	20.8404	1
23.652	25.92	28.44	4.9716	17.9352	11.4552	1
24.768	27.36	25.56	11.0628	18.4464	3.7188	1
25.164	27	26.28	8.586	22.6836	14.292	1
23.688	27.72	28.8	14.7924	23.0472	12.1716	1
24.012	23.4	20.88	14.5908	23.976	20.8548	1
24.696	27.36	17.64	6.1992	25.7436	6.5376	1
25.488	27.36	4.32	6.1092	25.2144	14.1912	1
25.38	27.36	27.72	5.2956	25.6392	12.24	1
24.336	22.32	25.92	9.8676	22.3632	18.4968	1
22.032	24.12	27.72	20.07	22.9968	25.3332	1
23.076	26.64	22.32	10.5372	24.966	4.3668	1
23.868	24.84	6.12	6.0804	15.318	13.32	1
23.472	22.68	27.72	8.532	2.2644	21.1104	1
23.868	19.8	25.2	23.5332	13.9428	19.9332	1
25.92	3.6	14.76	22.0572	14.6952	11.1924	1
25.74	23.4	29.16	23.8392	14.4108	22.23	1
19.944	21.96	27	22.5864	9.018	19.5984	1
24.84	19.08	27	21.5424	12.8376	11.4264	1
17.964	18.36	27.36	24.0624	12.9744	21.294	1
26.388	27.72	27.72	26.1396	9.3024	14.8968	1
24.876	26.28	27	27.1044	20.5956	19.314	1
26.568	19.08	25.2	27.1512	19.4148	21.6252	1
26.064	27	27.72	27.126	16.8048	11.7864	1
26.856	29.16	23.04	22.1472	18.3492	13.266	1
26.82	26.28	26.28	26.3484	24.6276	7.4052	1
25.272	28.44	18.36	16.2756	17.2872	10.8792	1
27.036	28.8	14.76	12.7404	9.9	15.6132	1
21.852	29.16	27.36	11.3328	7.8948	4.5288	1
18.54	28.44	17.64	11.016	27.558	7.0416	1
25.398	23.04	9.72	6.7788	27.0072	6.2064	1
23.663	27.36	23.4	14.2416	22.6368	8.28	1
32.724	19.44	28.8	5.778	12.2328	22.6476	1
24.948	20.88	27	13.2876	11.4552	20.52	1
25.992	27	28.44	19.1124	8.5428	19.1376	1
12.816	30.6	29.16	11.0052	8.532	24.6024	1
5.472	28.8	29.16	14.7276	25.0488	26.4456	1
13.212	26.64	28.8	11.6244	13.9248	25.6356	1
19.008	27	28.08	19.8216	17.8632	25.2864	1
32.832	28.44	28.44	14.742	25.3116	17.3124	1
28.188	29.52	27	15.912	18.9252	18.6876	1
27.072	25.92	27	11.2716	23.1588	21.9816	1
22.464	25.92	25.92	10.4976	19.7208	20.448	1
26.208	28.44	29.52	13.05	19.4472	26.4924	1
26.496	27	30.24	12.2148	23.5656	25.1136	1
24.84	28.8	30.24	15.1956	21.4056	12.1716	1
21.78	29.52	28.08	3.5388	10.0584	26.1288	1
24.66	21.6	31.32	20.3616	14.8968	13.4244	1
26.352	16.2	30.6	14.6772	19.6308	23.9688	1
10.548	14.4	30.24	15.9768	5.3532	18.3708	1
27.18	24.12	30.6	20.4768	15.2928	25.2432	1
33.3	28.44	30.24	9.9288	13.9788	19.8072	1
26.568	29.16	30.6	16.0596	13.77	27.7596	1
18.18	28.44	31.32	13.2012	15.39	27.6336	1
31.536	29.52	30.24	19.8792	12.906	19.1124	1
27.756	29.52	30.24	5.6484	11.502	21.15	1
27.612	29.52	29.88	12.3192	28.2096	6.2244	1
27.648	28.8	27.72	25.2576	21.1608	22.7376	1
24.48	28.8	27.36	24.9552	9.7848	23.2164	1
27.288	29.16	27.72	22.8708	16.5024	19.116	1
26.316	27.72	27.72	8.0316	16.578	18.2772	1
25.56	26.28	28.44	13.0788	14.2488	19.8396	1
25.704	28.8	24.12	13.9536	13.3884	23.796	1
25.884	28.44	25.2	20.1744	11.4084	29.6316	1
27.468	27.72	25.56	12.78	20.7468	24.606	1
27.396	27.72	28.08	17.9208	26.352	15.714	1
25.884	27.72	28.8	9.9288	6.732	24.714	1
25.308	27.72	26.64	8.1684	12.8268	7.0308	1
24.516	26.28	26.28	18.9972	18.3276	16.7508	1
24.66	27.72	25.56	11.5308	17.172	11.9196	1
24.444	28.08	30.24	11.6892	11.8152	14.9868	1
25.2	28.8	30.24	13.23	9.954	5.7528	1
24.552	27.72	27.72	8.7264	16.8048	10.0908	1
24.048	22.68	28.08	15.8796	4.9392	8.0316	1
21.744	28.44	28.44	17.4528	18.7092	17.9208	1
11.196	28.08	25.56	16.8696	19.0332	15.9984	1
19.872	26.64	23.4	4.7088	19.6344	23.5368	1
21.888	15.12	28.08	8.5392	18.3456	27.558	1
16.56	22.68	28.8	18.7668	9.7848	20.8224	1
23.4	28.08	29.16	4.8132	10.3932	23.0328	1
23.184	28.44	28.8	17.9172	15.4548	28.6164	1
19.872	23.4	28.44	7.3152	17.7264	28.6668	1
22.644	16.56	28.08	11.3364	14.3568	28.0548	1
15.12	25.92	27.36	10.6164	16.5312	24.6204	1
23.472	18	20.88	12.0636	21.5748	5.022	1
24.696	27	25.92	13.608	19.0404	15.138	1
24.732	34.2	27.72	22.6944	22.7664	26.3412	1
23.436	23.4	24.12	23.0652	7.2684	18.5904	1
22.5	25.56	27.72	12.7548	24.6528	24.2784	1
21.024	24.84	27	22.4748	15.4368	19.9188	1
20.808	26.28	20.52	15.4008	8.8164	19.854	1
21.924	27	29.88	18.9324	15.8364	11.916	1
24.264	26.28	29.52	22.9896	22.0572	16.794	1
23.616	28.08	30.24	20.5524	9.1836	16.02	1
23.724	27.36	28.44	16.0812	22.8024	15.516	1
24.336	27.72	28.8	11.8368	17.1324	21.1788	1
22.464	27.36	27.36	5.6988	13.2552	18.7236	1
19.332	25.92	26.64	13.4676	21.0636	12.3948	1
24.948	21.24	27	15.8112	19.1772	23.6124	1
25.02	27	27	13.3596	24.5664	21.2508	1
24.264	26.28	27.36	18.1836	13.8168	17.226	1
22.536	26.64	26.64	20.1672	19.3536	24.048	1
22.248	26.64	25.56	18.1872	25.4844	23.7816	1
13.644	25.2	27.72	13.1724	25.434	22.1544	1
17.604	25.56	27.72	24.0876	17.4924	21.5892	1
23.94	25.92	28.08	17.3952	10.35	22.0644	1
25.776	25.2	28.08	23.9724	12.8592	19.5588	1
25.128	25.2	27.72	22.662	3.0924	19.7712	1
24.804	23.76	27	23.4792	12.2472	18.792	1
19.26	23.04	25.56	21.1428	21.384	18.1692	1
18.756	25.2	26.28	20.3184	17.6256	20.8152	1
13.608	25.92	25.92	18.6084	18.3708	18.8712	1
17.82	24.84	27	11.0628	17.37	22.536	1
21.672	19.08	26.28	12.7908	13.932	21.9024	1
18.324	25.56	26.28	17.4132	15.4152	17.2224	1
22.752	23.4	25.92	17.8236	13.1868	8.2872	1
21.6	24.48	26.28	16.4232	17.208	11.2716	1
21.708	23.76	25.92	19.2024	16.1316	17.334	1
12.564	20.52	23.4	15.8616	11.232	17.208	1
20.952	24.48	23.76	8.586	12.0492	17.46	1
20.79	21.96	26.28	13.5144	12.2292	3.9312	1
21.42	14.4	11.16	8.2728	9.7812	16.0812	1
22.284	15.12	24.48	9.1476	16.578	6.7824	1
21.564	16.56	24.48	11.4804	19.2816	17.9748	1
21.78	23.4	25.2	4.7772	17.1612	17.46	1
21.276	23.76	23.76	13.0716	16.56	9.81	1
19.008	23.4	23.04	7.3512	15.1884	8.8092	1
21.42	23.4	20.88	11.9808	17.1288	6.1488	1
21.492	23.4	19.44	7.686	9.5292	17.0316	1
22.968	19.8	19.44	10.8756	5.5872	11.4948	1
22.824	23.04	12.6	7.6824	10.35	14.1192	1
16.308	22.68	20.88	7.1532	10.116	11.4516	1
16.704	21.24	22.32	3.3948	15.1992	14.8176	1
19.476	19.8	19.08	10.1916	16.7796	14.4396	1
21.06	19.44	22.68	9.0216	4.5504	16.0596	1
21.384	21.96	23.4	9	11.2248	6.768	1
20.736	22.32	23.76	9.4572	13.4712	9.0972	1
19.404	20.88	22.32	7.6248	5.8392	12.2688	1
19.872	14.4	22.32	5.274	8.9028	9.4104	1
19.836	16.56	22.68	12.0204	8.1648	2.9124	1
19.692	17.28	17.28	12.1932	10.4004	10.7748	1
19.332	21.24	20.88	7.8408	9.522	4.0356	1
21.564	15.84	21.24	2.6856	9.9252	17.0352	1
19.008	19.44	21.24	2.628	9.6336	17.766	1
19.476	22.32	21.24	9.1836	15.2892	14.4144	1
17.748	21.6	21.24	8.604	14.5368	14.6664	1
18.972	21.24	18	5.04	2.8476	15.6672	1
18.648	19.44	20.88	10.4184	11.7468	15.2928	1
19.26	13.68	20.88	9.8748	9.8208	12.294	1
19.332	14.04	21.96	9.54	4.3776	13.9032	1
11.448	19.44	22.32	14.382	8.352	13.9212	1
16.344	18.36	19.8	14.4072	6.966	13.7232	1
18.864	20.52	16.56	14.022	13.6296	8.1864	1
18.504	9	19.8	13.4208	5.4864	9.918	1
16.884	17.64	17.64	11.4912	7.9704	14.922	1
17.496	15.12	15.48	11.1564	5.6268	10.6704	1
16.272	15.12	18	11.5308	11.9952	11.7792	1
12.24	8.28	15.12	8.1432	6.9156	2.9376	1
2.88	11.88	20.16	6.6492	2.1492	9.774	1
17.172	16.92	15.12	3.6936	7.3692	11.8728	1
11.88	19.08	18	2.3976	3.2004	8.7984	1
13.104	18.72	19.8	3.6252	5.4288	5.274	1
15.408	18.36	19.8	1.1196	1.7712	7.4628	1
15.048	17.64	19.44	3.9204	5.922	7.974	1
9.36	16.92	18	1.9656	7.4268	10.8396	1
9.144	18.36	18	6.0876	12.492	4.6008	1
12.816	18	15.48	1.4616	11.6136	3.9708	1
15.084	12.6	14.04	1.2888	6.9804	2.7	1
9.36	12.24	18	6.7068	6.7212	3.5784	1
7.596	3.96	17.28	4.6548	8.064	7.5528	1
14.04	8.64	18	1.9548	9.4968	3.8844	1
12.384	12.6	5.4	4.9536	6.5268	10.71	1
14.328	13.32	17.28	5.148	10.6596	7.974	1
7.992	11.88	18.72	0.9972	11.1204	9.3384	1
6.912	6.12	7.92	7.416	8.4636	11.1852	1
8.424	13.68	18	6.462	9.4104	10.8756	1
12.312	15.84	15.84	2.2788	2.1996	10.8288	1
10.692	15.48	16.56	6.1884	8.0208	9.7668	1
7.416	13.68	16.2	7.3296	5.1696	9.1764	1
12.672	6.48	14.76	6.5628	9.324	6.6384	1
15.048	12.96	4.32	1.0656	5.2308	2.9844	1
13.932	15.84	13.68	2.2788	9.6768	6.8328	1
13.896	10.44	3.24	0.7668	9.5688	9.612	1
15.696	12.6	6.84	2.952	4.356	4.248	1
12.276	9.36	18	3.708	1.89	4.212	1
10.908	14.4	16.2	3.042	2.8008	5.8896	1
9.396	12.6	15.48	1.0872	1.9728	8.5284	1
6.588	9	15.12	2.7	3.9024	5.4792	1
12.312	6.84	14.4	4.4748	0.8748	6.5088	1
12.528	15.48	13.68	2.2752	5.4396	3.3408	1
3.996	14.76	10.44	1.6524	4.3128	3.0492	1
11.088	7.56	14.4	6.0012	2.2752	2.6172	1
10.44	4.68	15.12	3.1248	1.5444	2.9808	1
10.512	14.4	14.76	1.9152	1.9944	2.4696	1
1.26	7.92	12.6	3.1284	2.7468	5.724	1
12.6	13.68	11.52	3.3192	2.4084	6.6132	1
11.52	14.4	3.96	4.6692	4.68	6.8544	1
9.936	13.32	14.04	3.2976	1.2852	6.7032	1
11.592	12.6	13.68	0.9936	2.7324	6.1956	1
2.196	13.32	10.44	1.656	3.3192	5.3388	1
11.484	13.32	12.96	1.7424	3.4488	4.41	1
11.376	13.32	11.52	5.31	3.5352	1.4832	1
9.144	9.72	10.08	3.5604	4.0392	3.4092	1
11.124	12.6	6.48	1.3644	1.0044	4.6692	1
11.088	12.24	13.32	1.1304	4.8852	1.6524	1
10.728	11.52	3.24	3.0744	5.4972	2.412	1
10.8	12.96	12.24	5.3748	2.3112	0.8028	1
8.244	12.24	10.44	3.7116	4.4172	2.5416	1
9.936	12.24	10.44	1.5228	4.95	0.5436	1
10.08	12.6	12.24	2.9592	2.268	1.1232	1
9.792	10.44	10.08	6.1488	2.988	0.612	1
8.352	7.92	11.88	6.75	0.8316	1.7712	1
4.14	11.16	11.16	5.4036	4.2408	2.0592	1
5.472	11.52	2.88	5.5512	2.2824	1.278	1
10.08	11.52	6.84	3.3948	2.6676	0.4572	1
9.828	11.52	10.8	1.2924	2.5596	3.7908	1
8.028	11.52	11.52	0.792	2.9304	1.5588	1
5.292	10.08	11.52	1.854	2.6424	1.7208	1
7.74	7.92	9	2.1096	1.062	4.266	1
5.58	11.52	7.2	0.4824	0.5508	2.268	1
5.616	7.2	10.8	0.2988	0.7776	0.6624	1
9.216	9	10.44	2.1528	3.7836	1.674	1
8.388	11.16	10.8	1.1664	0.5508	1.602	1
8.28	10.08	8.28	0.8172	2.8692	1.3392	1
8.64	6.12	9	2.736	1.3896	0.4032	1
7.812	8.64	4.68	3.0456	0.954	1.0764	1
8.388	8.64	5.04	3.4344	0.468	2.8836	1
6.696	10.44	5.4	1.8252	1.9296	4.266	1
8.568	7.56	3.96	1.2528	2.1816	4.0536	1
8.784	1.08	10.08	0.5004	3.3336	3.8124	1
8.748	9	10.8	0.702	2.142	3.5496	1
9.036	6.84	9.36	0.2412	2.8296	0.6984	1
8.352	10.8	11.16	0.2808	1.0764	1.6848	1
8.244	8.28	9.72	2.6928	1.3608	0.2016	1
8.676	6.12	9	1.2816	2.5884	2.4948	1
8.136	10.08	8.64	0.3204	2.1168	2.6604	1
5.544	10.8	7.56	2.79	3.6756	2.0088	1
7.308	9	10.8	2.9808	1.1016	3.258	1
7.776	10.44	10.8	0.3276	2.8512	3.6432	1
8.604	10.44	10.8	1.2204	4.2912	0.8712	1
9.18	10.08	5.4	3.5064	0.6588	0.3996	1
8.604	10.44	9.36	2.8044	0.9324	1.3068	1
10.008	10.44	2.16	1.44	3.9492	2.7432	1
5.04	10.44	2.88	1.2924	2.952	0.3708	1
9.36	8.64	2.88	2.772	1.1916	0.378	1
8.892	9	7.992	0.18	1.8648	0.6552	1
9.216	6.84	1.8	1.8	1.5552	0.5112	1
9.18	10.44	11.88	0.8892	0.774	3.0312	1
9.072	7.92	9	0.5652	1.8072	0.4068	1
8.856	3.24	10.44	2.628	3.3084	1.7388	1
8.604	7.92	11.52	3.2328	2.1348	1.692	1
8.496	9.72	8.64	1.8324	1.4508	0.774	1
3.276	3.96	10.44	2.2608	1.9224	0.7092	2
8.208	5.04	10.8	0.5292	3.8484	3.8808	2
8.28	5.4	11.52	0.4068	2.2104	2.1744	2
9.216	6.84	6.84	0.4536	1.062	1.98	2
9.324	8.64	10.44	2.5596	1.6308	1.4076	2
8.892	10.08	4.68	3.402	3.852	0.2412	2
9.216	4.68	11.16	1.7532	1.9296	1.0224	2
9.396	3.96	11.88	0.5976	1.278	0.54	2
9.756	11.52	11.16	3.618	2.43	1.0764	2
9.576	3.24	10.44	5.5548	2.3472	2.5344	2
10.044	9	6.48	5.0832	1.1304	0.9108	2
9.72	11.52	8.64	2.6964	2.502	0.81	2
10.224	10.44	12.24	2.1888	1.9692	1.5912	2
10.152	11.52	11.88	2.61	2.4912	0.9684	2
10.152	10.44	11.88	1.008	0.5904	2.0448	2
9.792	5.76	11.16	0.4608	2.9124	0.8136	2
9.072	9.36	12.24	1.7676	1.0476	0.738	2
0.684	11.52	7.2	4.554	1.0368	4.9104	2
10.44	5.04	13.68	1.0404	0.4284	0.5004	2
7.452	10.44	12.96	2.052	0.5292	2.8728	2
10.152	12.6	12.96	1.5264	0.9396	5.0508	2
10.584	7.2	11.52	3.4308	4.716	0.7992	2
10.908	3.6	11.52	1.0908	0.738	3.1896	2
10.512	10.44	10.8	1.0692	0.72	1.2204	2
10.152	10.44	13.32	0.396	2.8296	4.3704	2
10.584	12.24	11.16	2.5596	4.608	1.7136	2
10.908	12.96	12.24	3.618	3.114	2.8908	2
10.512	13.32	13.68	1.5948	1.9656	3.4488	2
10.584	13.32	14.04	4.4352	1.2528	3.0528	2
9.792	13.32	14.04	5.1012	2.4624	2.7324	2
10.44	14.4	13.68	4.8024	1.7532	0.4824	2
11.268	1.8	13.68	1.2744	3.4812	4.3308	2
12.276	5.76	14.04	1.5804	5.5584	0.684	2
11.268	13.68	13.32	1.89	5.2992	3.186	2
12.276	14.4	13.68	1.9584	2.25	2.052	2
12.276	9	14.04	4.2516	1.026	1.1412	2
12.456	14.04	12.6	4.392	1.8072	0.6444	2
11.916	14.76	11.88	3.6936	3.924	3.1932	2
11.808	13.32	15.12	4.8708	7.5168	4.2336	2
12.204	6.84	15.48	2.9196	7.866	3.8232	2
6.912	11.52	14.76	6.8832	7.7724	2.4228	2
10.656	14.04	15.12	7.9344	7.8156	2.0448	2
12.276	15.84	16.2	8.3196	8.064	2.8044	2
7.884	15.84	16.56	9.8532	1.6164	2.3724	2
9.612	15.84	14.76	5.1624	1.4724	3.0384	2
13.716	15.12	9	2.3904	9.5472	2.988	2
13.536	15.84	10.8	7.308	9.828	3.3444	2
6.048	15.48	13.68	6.9156	9.864	3.0312	2
12.96	16.56	17.28	2.61	8.3736	4.158	2
14.76	15.48	15.84	0.8748	2.9844	8.4636	2
14.472	15.12	18	6.4944	4.968	10.134	2
11.124	15.12	17.64	1.6884	2.124	4.1688	2
12.528	14.04	18.36	4.3956	1.7532	5.976	2
10.872	17.28	10.08	7.4412	3.3552	9.0684	2
14.94	13.32	17.28	8.4384	4.8096	5.2956	2
15.516	15.84	13.68	5.472	8.9856	6.2424	2
10.404	16.56	15.48	1.5552	2.6964	7.5492	2
14.796	12.6	19.08	1.3104	8.91	3.2796	2
0.72	13.32	19.44	7.668	6.7428	9.5184	2
8.46	18	5.76	1.0476	6.8076	9.81	2
16.164	8.64	9.72	1.1736	9.1188	7.4772	2
15.156	3.24	17.28	5.4756	9.2772	8.4456	2
16.38	12.6	17.64	3.06	9.8316	7.4124	2
4.572	19.44	15.48	3.7224	11.1564	5.1048	2
16.272	18.72	17.28	2.6424	1.8072	4.7196	2
6.444	19.44	6.12	2.1096	3.8124	7.1892	2
18.216	19.8	15.12	2.4228	7.83	9.5184	2
18.252	13.68	17.28	1.1952	2.88	8.2296	2
16.344	17.28	19.44	3.9852	3.2832	2.178	2
5.004	18.36	21.24	12.978	5.6412	7.83	2
9.144	20.52	20.52	12.2688	2.646	7.3584	2
8.352	20.52	21.24	10.962	8.5212	3.5064	2
17.82	20.16	21.6	10.6092	12.5892	8.3124	2
18.108	20.16	19.8	10.962	8.0568	5.472	2
12.996	20.88	20.16	12.384	2.4264	4.2588	2
18.216	20.52	17.28	5.9688	6.9228	12.87	2
18.972	21.6	20.88	5.922	11.2248	5.6772	2
19.44	21.6	20.52	6.6636	12.3336	4.1868	2
19.332	20.88	21.96	5.8788	6.2496	1.4436	2
17.856	16.2	19.44	1.908	6.1668	9.6444	2
17.568	21.24	22.68	5.4144	5.1912	8.7516	2
21.024	22.32	22.32	2.1492	11.214	11.9088	2
20.484	15.84	21.6	4.5432	12.0132	6.6096	2
18.684	21.24	14.76	13.032	10.9008	11.2824	2
17.316	21.6	14.76	9.8568	4.8564	10.3644	2
20.376	19.44	23.4	13.122	7.2324	10.7388	2
19.728	15.48	23.4	13.95	8.5896	13.4856	2
20.556	21.24	21.96	16.4376	13.0284	9.6624	2
20.448	15.84	21.96	7.5456	4.1364	17.9172	2
17.064	6.84	22.32	17.8956	8.9784	17.4492	2
22.428	19.44	24.48	16.6284	6.4692	16.308	2
22.176	15.48	23.04	16.938	8.0352	8.748	2
21.924	11.16	20.52	5.724	7.6824	7.074	2
17.424	12.24	23.04	5.3604	6.2928	12.3012	2
21.492	21.96	23.4	3.366	5.5728	9.6048	2
21.024	23.4	23.4	4.7556	15.4836	9.3708	2
21.276	25.56	24.48	8.784	15.5484	11.5884	2
21.276	25.56	24.48	6.1416	13.5216	9.6408	2
22.68	25.2	25.2	5.8104	20.3796	6.2748	2
21.276	21.96	25.56	4.2624	14.6052	6.1812	2
7.128	24.12	25.2	14.3172	16.5168	7.6752	2
21.132	23.4	25.56	8.478	12.5388	19.134	2
22.284	25.2	26.28	12.1608	14.3208	11.07	2
19.224	25.92	24.84	14.5584	12.1428	16.7544	2
23.076	16.2	24.12	11.2716	15.1596	19.1016	2
22.896	22.32	24.84	15.6312	12.3984	20.6496	2
22.608	19.8	19.08	8.982	17.6256	18.0216	2
22.752	24.12	23.4	12.1716	17.946	8.8488	2
22.932	15.12	11.16	13.5288	14.5728	10.7208	2
23.148	23.76	15.84	17.4564	20.7	21.0924	2
24.084	27	16.2	16.4808	22.1076	13.3596	2
23.184	25.56	24.48	10.4292	20.9916	15.5844	2
23.904	27.36	25.56	19.656	15.9192	22.4208	2
19.8	27.36	25.56	10.53	12.5676	12.9348	2
23.652	21.96	21.96	21.762	16.6752	19.9908	2
22.464	16.92	14.4	19.8504	19.782	21.0528	2
13.5	28.08	19.44	21.4704	17.3556	19.0836	2
14.58	27.36	22.32	23.094	6.4656	13.644	2
25.308	27.72	25.92	22.0932	14.3028	9.5616	2
25.128	25.56	28.8	25.4124	12.0564	20.2716	2
25.38	14.76	29.52	15.5088	16.1712	13.536	2
22.248	28.8	27.36	22.3164	18.5868	6.8436	2
16.596	28.8	15.48	24.5196	22.4208	21.042	2
24.948	28.8	20.52	18.9756	24.84	11.754	2
20.556	28.08	23.4	7.3476	26.0712	18.2844	2
23.256	28.44	27.72	3.6684	21.456	16.8192	2
13.176	28.8	28.08	18.8856	24.6996	4.1112	2
12.276	24.12	27	18.8388	25.9128	8.406	2
23.328	11.88	22.32	22.1472	26.2548	17.3376	2
24.048	27.36	25.92	11.1312	25.6392	17.9856	2
21.168	26.28	29.16	13.9572	26.4492	15.2172	2
26.676	28.08	28.08	14.2632	23.958	16.1172	2
26.208	20.16	29.16	11.6244	20.4336	12.9312	2
25.056	24.84	28.8	16.0992	24.3324	17.3016	2
25.92	28.8	26.64	21.8628	14.832	24.948	2
24.588	28.8	23.04	17.9964	4.7196	22.2876	2
25.668	28.8	27	22.6548	4.4352	22.5324	2
26.604	28.08	17.64	26.9532	19.836	24.5448	2
26.676	19.08	5.4	23.6016	14.8968	25.8444	2
26.64	25.92	19.44	15.9264	26.766	21.0348	2
27.252	27	16.92	23.5116	23.238	18.6804	2
19.944	19.8	23.76	19.044	21.2832	18.2952	2
21.168	28.08	26.64	12.5892	21.3696	25.9668	2
10.764	25.2	25.2	8.406	24.0516	24.0192	2
26.028	29.88	27.36	22.5684	8.46	15.1596	2
28.368	29.16	27.72	26.0964	7.956	21.6612	2
25	29.16	28.8	27.81	14.9292	10.962	2
26	28.8	30.6	20.1132	16.632	24.7392	2
26.82	26.28	30.24	24.2532	9.27	26.8056	2
22.32	27.36	30.6	10.8396	9.702	11.3004	2
14.076	21.6	29.88	24.462	18.6048	17.7876	2
26.964	29.16	29.52	21.3192	11.5056	24.9084	2
27.648	27	27.36	13.8456	22.032	4.5792	2
26.784	23.04	29.88	18.5004	15.5088	19.044	2
27.144	28.08	29.88	10.764	13.1796	8.0676	2
25.416	29.88	28.8	11.4804	5.4432	9.198	2
25.02	30.24	29.52	17.2188	24.1596	19.8612	2
24.516	30.24	25.2	13.9212	19.026	25.1496	2
18.432	26.28	28.08	18.2448	25.416	26.3556	2
22.248	29.52	29.88	20.7216	28.4796	21.4524	2
23.616	29.16	28.08	19.4796	26.91	12.5352	2
26.568	28.8	27.36	12.6324	22.1652	23.0508	2
27.108	28.44	25.56	12.636	7.722	17.0928	2
27.684	27	29.88	16.2756	18.0468	18.9468	2
26.352	26.64	29.88	24.0948	11.394	21.384	2
16.848	27	29.88	26.6364	19.5336	18.882	2
9.36	16.56	30.6	23.7888	23.994	19.0224	2
16.416	20.52	30.24	21.7116	29.3976	10.9656	2
26.604	16.92	30.24	22.4136	22.0464	13.5504	2
25.272	28.08	29.52	29.2428	14.8896	22.032	2
18.036	27.36	25.56	7.3728	18.6624	20.4012	2
25.308	7.56	29.88	18.5544	19.4796	16.4736	2
25.452	23.04	29.88	19.7712	18.7452	18.7308	2
26.316	28.8	28.8	14.1084	19.4976	9.8604	2
20.916	27.72	23.04	25.416	27.9684	10.224	2
5.58	30.6	26.28	29.9844	21.4164	12.4344	2
7.632	29.52	29.52	28.5948	26.208	19.8504	2
25.164	30.96	29.88	13.3812	23.7744	15.6708	2
25.812	30.6	28.8	18.162	14.796	22.77	2
26.1	29.16	30.24	6.9588	17.892	17.5536	2
25.704	29.16	30.96	14.2416	21.4164	16.47	2
26.388	28.08	29.52	11.4516	29.1312	18.882	2
27.576	27.72	30.24	12.4344	17.8236	15.5412	2
26.424	27.36	29.52	22.2516	7.6392	16.506	2
25.164	28.44	28.08	14.364	26.4636	10.7604	2
25.992	29.16	28.8	4.7268	18.8532	23.8464	2
26.064	28.8	28.44	21.0096	17.9424	26.928	2
8.136	28.8	27.72	16.0092	13.698	20.1096	2
25.344	28.8	27.36	19.512	12.078	16.6644	2
25.74	26.64	28.08	27.954	14.5908	13.2804	2
26.532	28.44	27.72	27.1836	5.6484	24.5196	2
25.956	28.44	27.36	26.9136	14.652	13.95	2
26.352	27.36	25.56	20.988	18.3348	9.6156	2
27.396	19.8	27	18.1368	19.8576	21.1644	2
27.432	19.08	28.08	19.1916	23.202	11.556	2
27	28.44	23.76	19.4976	6.822	7.6752	2
26.892	23.76	25.2	21.6108	20.2068	9.7848	2
26.424	28.8	28.08	17.9136	6.6924	22.212	2
26.208	28.44	28.8	24.0876	9.8532	9.2196	2
25.2	28.44	28.44	18.1728	10.5336	19.4076	2
24.552	25.56	28.08	14.5656	14.868	11.376	2
23.472	25.2	25.2	12.402	7.1748	14.4792	2
20.592	25.92	21.96	7.9848	20.1492	23.274	2
24.408	26.28	23.04	13.8744	16.6896	16.4268	2
24.192	26.64	22.68	24.1596	27.1008	21.3408	2
24.984	24.84	26.64	20.8728	22.0284	7.9668	2
24.948	20.16	26.64	20.916	14.9976	23.58	2
24.588	20.52	25.92	27.0756	23.5152	20.0808	2
24.336	26.28	23.76	27.2808	15.9696	15.3396	2
23.22	26.28	18.72	26.4816	14.742	25.2216	2
23.76	27	5.76	24.7104	17.7048	22.6692	2
15.984	16.92	23.04	22.698	22.6692	18.0756	2
20.232	25.92	21.96	22.7052	18.9576	18.4248	2
19.8	27.72	25.2	24.8184	17.8956	21.7476	2
23.724	18.72	25.92	17.0424	8.0424	24.138	2
24.696	25.56	24.48	19.386	18.3924	20.988	2
25.2	25.56	17.64	13.5504	17.5752	18.4356	2
24.084	26.28	23.04	23.2596	20.3652	20.5344	2
23.472	26.64	26.64	1.5912	7.6428	14.7204	2
22.572	22.32	25.56	7.4844	12.6468	23.166	2
20.304	20.52	25.2	16.0992	18.5004	22.842	2
18.324	18	22.68	7.9164	14.2632	10.6704	2
21.924	20.88	16.2	11.8512	10.3716	18.3204	2
21.528	24.84	20.88	15.3468	13.9968	7.5384	2
21.996	24.48	22.68	17.8416	14.7528	6.2028	2
22.14	25.2	23.4	6.858	15.9336	17.5824	2
21.924	24.48	21.96	15.0696	18.9504	18.036	2
20.952	24.84	22.32	11.5776	21.258	8.1396	2
21.348	24.12	23.4	9.702	9.3708	18.8892	2
22.248	21.24	20.88	13.1184	6.1272	15.3828	2
24.948	24.12	23.04	9.3636	12.0492	13.4172	2
19	24.12	23.76	12.0096	8.1396	9.162	2
15.156	24.12	22.32	12.4236	11.8476	11.0232	2
16.236	24.48	21.96	12.3588	5.5584	16.5024	2
10.476	24.12	16.92	20.0664	17.2692	13.4352	2
17.424	23.76	21.96	15.6888	10.4976	11.556	2
19.368	16.92	15.84	14.4936	15.3504	12.816	2
21.816	21.6	21.24	13.8492	3.7008	13.3884	2
22.716	23.4	20.88	11.286	3.4308	2.6856	2
22.392	23.04	13.68	18.4068	5.0436	17.2116	2
17.604	23.04	23.04	16.794	14.796	11.1744	2
20.052	22.32	15.48	13.914	20.6208	11.5884	2
14.364	23.04	22.32	9.8604	18.6084	12.3732	2
16.92	22.32	20.16	3.7872	12.1392	14.1912	2
16.236	20.88	22.32	14.0868	5.2452	18.9	2
15.696	23.04	21.6	19.3752	7.704	16.902	2
13.14	23.04	21.96	13.2336	13.5684	16.992	2
12.312	21.96	14.04	18.252	6.8832	15.9372	2
20.304	21.6	16.92	15.1128	10.4868	18.3564	2
19.944	21.24	19.44	9.198	4.77	17.6076	2
21.672	21.6	22.68	14.2524	6.4836	18.18	2
21.852	21.24	22.32	11.6748	17.5608	18.5004	2
21.204	15.84	21.6	11.9772	12.168	16.4448	2
20.016	14.4	19.08	16.8408	14.3712	9.9792	2
18.432	16.92	18.72	14.8248	3.6612	13.7088	2
20.448	17.64	21.24	13.77	7.236	6.1992	2
20.52	19.8	21.6	3.6504	16.2324	12.8736	2
20.196	12.24	19.8	4.4964	12.0024	8.0028	2
19.692	21.6	15.12	13.3632	7.4952	13.2588	2
17.1	17.64	19.44	7.938	8.7408	14.1948	2
19.476	21.96	18.72	14.1228	15.6276	7.7328	2
19.584	20.88	5.04	10.2924	13.5936	14.7384	2
19.728	14.04	19.44	6.03	15.7896	2.0232	2
18.216	14.76	16.2	8.154	10.5156	10.134	2
16.416	19.8	5.76	5.8608	9.1368	3.0168	2
8.964	14.04	20.16	10.4616	3.8844	6.0516	2
9.756	20.16	20.52	10.242	5.8068	9.1188	2
17.388	19.8	19.44	10.7604	14.0832	6.768	2
16.848	6.12	14.04	8.0496	14.0508	9.8388	2
18.108	10.08	15.48	3.6	14.1696	8.9748	2
18.144	10.08	13.68	5.2632	12.096	3.726	2
17.82	19.08	15.12	7.02	6.2316	8.5896	2
16.812	9.72	19.8	5.2092	3.3084	6.0084	2
17.136	14.76	19.44	6.498	7.3584	4.068	2
13.968	18	19.08	2.4984	8.6256	9.81	2
14.076	18	11.88	5.9076	12.3012	6.6708	2
16.056	18.36	12.6	6.21	7.38	5.0868	2
14.544	18.72	13.68	9.0828	1.3932	4.7736	2
16.272	17.64	18	5.958	4.0608	9.2124	2
16.272	14.76	18.36	3.6756	4.9068	7.668	2
15.336	15.48	18.36	2.0016	5.9508	6.5808	2
15.624		17.28	3.4236	9.3708	11.3508	2
15.552		9	2.808	9.864	11.9484	2
14.76		6.48	6.6924	10.0584	11.916	2
11.7		3.6	9.8712	6.3792	10.062	2
11.592		16.92	9.8568	8.7984	7.6284	2
14.22		15.12	3.5316	7.8408	4.5612	2
14.148		13.68	3.4128	1.9224	7.9452	2
11.592		16.2	10.6236	5.9112	2.1024	2
14.796		15.48	10.6704	7.0416	2.7036	2
14.184		16.2	10.4904	6.4872	5.4432	2
12.276		14.04	9.9756	6.1776	8.9784	2
14.04		10.44	9.4608	8.9028	1.5336	2
14.112		16.56	2.34	4.464	8.946	2
14.22		16.2	1.7172	6.7284	8.0208	2
13.716		15.12	7.8948	8.6256	1.0296	2
7.38		16.2	3.6864	1.422	2.1564	2
10.584		15.12	3.0096	8.3268	4.3416	2
12.24		9.36	4.0824	0.9576	5.598	2
7.128		14.04	4.0212	7.038	6.5016	2
5.868		13.68	3.2688	4.3848	2.9088	2
12.528		14.4	3.006	5.184	6.3468	2
11.88		15.12	5.4936	4.7088	6.6024	2
8.388		15.12	6.0012	4.9824	2.25	2
10.044		13.32	3.078	1.89	2.6784	2
9.072		10.8	3.1824	5.2272	1.9332	2
12.528		13.32	5.4036	1.0332	2.1744	2
11.772		10.44	5.5908	2.6316	3.5712	2
11.16		5.76	4.9212	0.7272	4.284	2
6.3		11.16	1.2708	4.158	2.9592	2
7.488		11.52	2.3004	4.6692	4.4892	2
9.792		12.96	1.5228	6.246	2.1852	2
9.504		5.04	3.1536	3.8664	6.192	2
6.372		7.92	5.4864	1.638	1.4904	2
4.824		3.24	5.22	2.9376	3.3804	2
5.004		12.24	5.6412	3.0564	2.3796	2
11.016		13.32	4.1904	4.6404	4.5324	2
6.912		10.08	2.4912	0.9396	5.1876	2
8.568		6.84	5.9328	1.1268	0.4608	2
10.476		12.96	2.628	2.1816	1.0404	2
8.784		12.6	3.0348	4.0176	1.0224	2
8.136		9.72	2.574	1.1196	0.6408	2
8.784		7.56	3.3048	1.8288	2.6064	2
5.868		9.72	2.7396	2.1384	2.8332	2
9.684		2.16	2.8656	3.4668	2.7828	2
9.9		7.56	1.1052	3.4344	1.2996	2
7.164		9.72	3.0312	1.44	3.8052	2
10.08		11.52	0.5076	2.8584	4.2444	2
3.888		5.76	0.3564	3.0816	1.9008	2
10.332		10.8	2.3976	1.7748	0.9504	2
10.152		7.2	2.3832	0.576	1.4904	2
8.568		10.8	2.1096	1.08	0.7776	2
7.164		11.16	2.0268	2.232	0.9864	2
8.46		10.44	3.114	0.5328	1.8504	2
8.568		11.52	2.8908	1.8576	0.1728	2
7.164		10.08	3.042	2.3796	3.402	2
8.46		9.36	0.18	3.0024	1.6992	2
8.388		10.8	2.9232	1.0368	1.1628	2
9.36		11.16	3.3984	1.512	1.0116	2
9.108		10.08	0.2196	3.0708	1.35	2
1.044		10.08	0.954	3.8772	0.9108	2
6.732		11.16	1.0368	2.0448	1.7676	2
5.328		9	2.5704	0.8748	1.4292	2
9.252		10.44	1.7388	3.0924	0.4716	2
8.64		2.52	0.2376	0.5904	0.7992	2
8.784		4.32	0.5796	2.4804	0.63	2
8.532		9	2.8368	3.4128	0.4932	2
		9.72	1.5444	1.8648	0.4464	2
		0.72	2.5668	0.7812	1.1808	2
		3.24	1.8	1.2204	0.5724	2
		7.92	0.18	1.7244	0.9108	2
		4.32	2.2104	0.828	1.5804	2
		9.72	2.7396	3.0744	3.384	2
		11.52	2.3436	0.8316	3.7728	2
		7.56	1.0476	0.9216	2.2788	2
		6.48	2.4552	2.3328	0.1692	2
		0.72	2.628	1.8864	1.4652	2
		3.24	0.1476	0.828	2.664	2
		5.04	2.52	1.3104	2.5704	2
		11.16	1.62	3.8592	3.5532	2
		10.44	2.4264	3.7584	3.888	2
		10.44	2.0304	4.1508	0.738	2
		11.16	1.3284	3.798	3.0132	2
		5.76	1.4436	4.4964	0.3492	2
		7.2	0.3708	2.592	0.4932	2
