# Supplementary material for: Simulated data from a genotype-to-phenotype crop growth model for pepper
Source: Data Brief. 2021 May 11;36:107119. doi: 10.1016/j.dib.2021.107119 (PMC8165395; doi:10.1016/j.dib.2021.107119)
Supplement: Supplementary file 2 [file mmc2.zip › Simulation model_DiB.R]

# QTL simulation genotype-to-phenotype Crop Growth Model with 6 parameters
# as described in Rodrigues et al. (2021).
# This modelllows to have more than one QTL per parameter (change the model, h2, S2qtl and sim0$pheno[,2])
# 
#
rm(list=ls(all=TRUE))
library(qtl)
library(qtlDesign)


# Set the working directory to read and write objects/files
setwd("E:\\Desktop\\Papers\\x3.22222. Data in Brief")

# Read the radiation data
radiation <- read.csv("Radiation_6_Env.csv", header=TRUE)


Ngen<- 500      # Number of Genotypes to be simulated
Nenv<- 36       # Number of Environments to be simulated
# *************************************************************
# **** 1. To Simulate (or to read) the genetic map
# (Only needs to be simulated once, or can be imputed if known)
# *************************************************************
seed<- 549551499

# set.seed(seed)
# seedm<- round(runif(1,1,2^31),0)
# set.seed(seedm)
# map <- sim.map(len=c(85.3,110.7,174.1,172.9,205.4,74.8,83.0,86.7,205.2,81.8,124.4,85.4), n.mar=c(13,17,22,21,40,17,13,11,34,11,25,13), anchor.tel=TRUE,include.x=FALSE, sex.sp=FALSE, eq.spacing=FALSE)
# plot(map, chr=seq(1,12), horizontal=FALSE, shift=TRUE,show.marker.names=F, alternate.chrid=F)
# eff<- 0.10      # effect of 10% of the genetic variation
# a<- 2*sqrt((eff)/(1-7*eff))
# mymodel<- rbind(c(1, 50, a), c(2, 50, a), c(3, 50, a), c(4, 50, a), c(5, 50, a), c(10, 50, a))
# set.seed(seed)
# sim<- sim.cross(map, n.ind=Ngen, type="bc", model = NULL)

# to save the simulated map: using always the same map allows to keep the same marker positions
#write.cross(sim, format="csv", filestem="map1")        

# To read the genetic map
sim<- read.cross(format="csv", file="map1.csv")
map<- pull.map(sim)


###########################################################################
###########################################################################
###########################################################################

# 1.1.1. Create the Model 
# Model for 1 QTL with effect of 10% of the genetic variation
# Phenotypes are simulated from a normal distribution with residual variance iqual to 1.
eff0<- 0.1      # 10% of the phenotipic variation for each QTL!
a0<- 2*sqrt((eff0)/(1-7*eff0)) 
#mymodel0<- rbind(c(1, 50, a0), c(2, 50, a0), c(3, 50, a0), c(4, 50, a0), c(5, 50, a0), c(10, 50, a0), c(12, 50, a0))   # 1 QTL at position 60cM of Chr 1 

# 1.1.2. The simulation of the cross
set.seed(seed)
sim0<- sim.cross(map, n.ind=Ngen, type="bc", model = NULL)


ChrL<- c(85.3,110.7,174.1,172.9,205.4,74.8,83.0,86.7,205.2,81.8,124.4,85.4)    # Length of the Chomossomes!


## --------------------------------------------------------------------------------------------------------------------
## For a model with more than 1 QTL (located in the midle of the associated chromosome) per parameter:
## --------------------------------------------------------------------------------------------------------------------
mymodel0<- rbind(c(1, find.markerpos(sim0,find.marker(sim0, 1, ChrL[1]/2))[[2]], a0),     # k
                 c(2, find.markerpos(sim0,find.marker(sim0, 2, ChrL[2]/2))[[2]], a0),     # LUE
                 c(3, find.markerpos(sim0,find.marker(sim0, 3, ChrL[3]/2))[[2]], a0),     # b
                 c(4, find.markerpos(sim0,find.marker(sim0, 4, ChrL[4]/2))[[2]], a0),     # FTF
                 c(5, find.markerpos(sim0,find.marker(sim0, 5, ChrL[5]/2))[[2]], a0),     # FDMC
                 c(6, find.markerpos(sim0,find.marker(sim0, 6, ChrL[6]/2))[[2]], a0),     # w
                 c(7, find.markerpos(sim0,find.marker(sim0, 7, ChrL[7]/2))[[2]], a0),     # LUE
                 c(8, find.markerpos(sim0,find.marker(sim0, 8, ChrL[8]/2))[[2]], a0),     # LUE
                 c(9, find.markerpos(sim0,find.marker(sim0, 9, ChrL[9]/2))[[2]], a0),     # w
                 c(10, find.markerpos(sim0,find.marker(sim0, 10, ChrL[10]/2))[[2]], a0),  #LUE
                 c(11, find.markerpos(sim0,find.marker(sim0, 11, ChrL[11]/2))[[2]], a0)   #Z
)   
## --------------------------------------------------------------------------------------------------------------------
## For more than 1 QTL per parameter:
## --------------------------------------------------------------------------------------------------------------------
set.seed(seed)
sim0<- sim.cross(map, n.ind=Ngen, type="bc", model = mymodel0)


## --------------------------------------------------------------------------------------------------------------------
# Set the size of the QTL effects for each model parameter
## --------------------------------------------------------------------------------------------------------------------

# QTL effect of LUE (The most important parameter)
h2<- 0.48   # Heritability of 0.48 (h2=sigma^2_g/(sigma^2_g+sigma^2_e))   (0.12 for each QTL)
S2qtl<- 4*var(sim0$qtlgeno[,1])   # variance of the QTL
S2e<- S2qtl/h2 - S2qtl   # variance of the error (= 1 - variance of the phenotype)

# QTL effect of w (the second more inportant parameter)
h21<- 0.32  # Heritability of 0.32 (h2=sigma^2_g/(sigma^2_g+sigma^2_e))  (0.16 for earch QTL)
S2qtl1<- 2*var(sim0$qtlgeno[,1])   # variance of the QTL
S2e1<- S2qtl1/h21 - S2qtl1   # variance of the error (= 1 - variance of the phenotype)


# QTL effect of FracToFruits, FDryMatterC, and Z
h22<- 0.64   # Heritability of 0.64 (h2=sigma^2_g/(sigma^2_g+sigma^2_e))
S2qtl2<- var(sim0$qtlgeno[,1])   # variance of the QTL
S2e2<- S2qtl2/h22 - S2qtl2   # variance of the error (= 1 - variance of the phenotype)


# QTL effect of k and b
h23<- 0.64
h23<- 0.95  # Heritability of 0.95 (h2=sigma^2_g/(sigma^2_g+sigma^2_e))
S2qtl3<- var(sim0$qtlgeno[,1])   # variance of the QTL
S2e3<- S2qtl3/h23 - S2qtl3   # variance of the error (= 1 - variance of the phenotype)

## --------------------------------------------------------------------------------------------------------------------
# Set the size of the QTL effects for each model parameter
## --------------------------------------------------------------------------------------------------------------------


## --------------------------------------------------------------------------------------------------------------------
# Simulation of the phenotypic data associated to each model parameter
## --------------------------------------------------------------------------------------------------------------------

# for k
set.seed(1)
sim0$pheno[,1]<- as.data.frame(sim0$qtlgeno[,1] + rnorm(nind(sim0),0,sqrt(S2e3)))
sim0$pheno[,1]<- as.data.frame((sim0$pheno[,1]-mean(sim0$pheno[,1]))/sd(sim0$pheno[,1])) # Phenotypic data ~N(0,1)
#sim0$pheno[,1]<- as.data.frame((sim0$pheno[,1]*0.025+0.70)) # k ~N(0.70,0.025^2), i.e. [0.6,0.8]
sim0$pheno[,1]<- as.data.frame((sim0$pheno[,1]*0.04+0.70)) # k ~N(0.70,0.025^2), i.e. [0.6,0.8]

# for LUE
set.seed(2)
#seed2<- round(runif(1,1,2^31),0)
#set.seed(seed2)
sim0$pheno[,2]<- as.data.frame(sim0$qtlgeno[,2] + sim0$qtlgeno[,7] + sim0$qtlgeno[,8] + sim0$qtlgeno[,10] + rnorm(nind(sim0),0,sqrt(S2e)))     # 
#sim0$pheno[,2]<- as.data.frame(sim0$qtlgeno[,2] + rnorm(nind(sim0),0,sqrt(S2e)))
sim0$pheno[,2]<- as.data.frame((sim0$pheno[,2]-mean(sim0$pheno[,2]))/sd(sim0$pheno[,2])) # Phenotypic data ~N(0,1)
sim0$pheno[,2]<- as.data.frame((sim0$pheno[,2]*(3.09*0.2)+3.09)) # LUE1 ~N(3.09, (3.09*0.2)^2)), i.e. CV =20%

#set.seed(2)
#seed2<- round(runif(1,1,2^31),0)
#set.seed(seed2)
#sim0$pheno[,3]<- as.data.frame(sim0$qtlgeno[,2] + rnorm(nind(sim0)) + sim0$qtlgeno[,6])
#sim0$pheno[,3]<- as.data.frame((sim0$pheno[,3]-mean(sim0$pheno[,3]))/sd(sim0$pheno[,3])) # Phenotypic data ~N(0,1)
#sim0$pheno[,3]<- as.data.frame((sim0$pheno[,3]*(3.93*0.2)+3.93)) # LUE2 ~N(3.09, (3.09*0.2)^2)), i.e. CV =20%
sim0$pheno[,3]<- sim0$pheno[,2] * 3.93/3.09

# for b
set.seed(3)
#seed3<- round(runif(1,1,2^31),0)
#set.seed(seed3)
sim0$pheno[,4]<- as.data.frame(sim0$qtlgeno[,3] + rnorm(nind(sim0),0,sqrt(S2e3)))
sim0$pheno[,4]<- as.data.frame((sim0$pheno[,4]-mean(sim0$pheno[,4]))/sd(sim0$pheno[,4])) # Phenotypic data ~N(0,1)
sim0$pheno[,4]<- as.data.frame((sim0$pheno[,4]*(0.0003778760*0.1)+0.0003778760)) # b ~ N(0.0003778760, (0.0003778760*0.1)^2)); # CV of 10%

# for FTF
set.seed(4)
#seed4<- round(runif(1,1,2^31),0)
#set.seed(seed4)
sim0$pheno[,5]<- as.data.frame(sim0$qtlgeno[,4] + rnorm(nind(sim0),0,sqrt(S2e2)))
sim0$pheno[,5]<- as.data.frame((sim0$pheno[,5]-mean(sim0$pheno[,5]))/sd(sim0$pheno[,5])) # Phenotypic data ~N(0,1)
sim0$pheno[,5]<- as.data.frame((sim0$pheno[,5]*0.04+0.65)) # FracToFruits15 ~N(0.65,0.02^2); [0.55-0.75]

# for FDMC
set.seed(5)
#seed5<- round(runif(1,1,2^31),0)
#set.seed(seed5)
sim0$pheno[,6]<- as.data.frame(sim0$qtlgeno[,5] + rnorm(nind(sim0),0,sqrt(S2e2)))
sim0$pheno[,6]<- as.data.frame((sim0$pheno[,6]-mean(sim0$pheno[,6]))/sd(sim0$pheno[,6])) # Phenotypic data ~N(0,1)
sim0$pheno[,6]<- as.data.frame((sim0$pheno[,6]*0.0050836+0.077389)) # FruitDryMatterContent ~N(0.077389,0.0050836^2); [0.06-0.10]

# for w
set.seed(6)
#seed6<- round(runif(1,1,2^31),0)
#set.seed(seed6)
#sim0$pheno[,7]<- as.data.frame(sim0$qtlgeno[,6] + rnorm(nind(sim0),0,sqrt(S2e1)))
sim0$pheno[,7]<- as.data.frame(sim0$qtlgeno[,6] + sim0$qtlgeno[,9] + rnorm(nind(sim0),0,sqrt(S2e1)))    
sim0$pheno[,7]<- as.data.frame((sim0$pheno[,7]-mean(sim0$pheno[,7]))/sd(sim0$pheno[,7])) # Phenotypic data ~N(0,1)
#sim0$pheno[,7]<- as.data.frame((sim0$pheno[,7]*0.0101+0.05)) # w ~N(0.05,0.0101^2); [0.0-0.1]
#sim0$pheno[,7]<- as.data.frame((sim0$pheno[,7]*0.01+0.035)) #  w ~N(0.035,0.01^2); [0.0-0.07]
sim0$pheno[,7]<- as.data.frame((sim0$pheno[,7]*0.011+0.04)) # w ~N(0.04,0.011^2); [0.0-0.07]

# for Z
set.seed(7)
sim0$pheno[,8]<- as.data.frame(sim0$qtlgeno[,11] + rnorm(nind(sim0),0,sqrt(S2e2)))    
sim0$pheno[,8]<- as.data.frame((sim0$pheno[,8]-mean(sim0$pheno[,8]))/sd(sim0$pheno[,8])) # Phenotypic data ~N(0,1)
sim0$pheno[,8]<- as.data.frame((sim0$pheno[,8]*0.05+0.6)) # Z ~N(0.6,0.05); [0.43;0.77]
## --------------------------------------------------------------------------------------------------------------------
# Simulation of the phenotypic data associated to each model parameter
## --------------------------------------------------------------------------------------------------------------------


# ## -------------------------------------------------
# # QTL Scans for each model parameter: no need to run
# ## -------------------------------------------------
# names(sim0$pheno)<- c("k", "LUE1", "LUE2", "b", "FracToFruits", "FDryMContent", "w", "Z")
# 
# set.seed(seed)
# sim0<- calc.genoprob(sim0, step=0, error.prob=0.001)   # "step=0" to be sure the QTL is in one Marker
# 
# PARpeaks<- data.frame(NULL)   # data frame with all the QTLs in the parameters!
# par(mfrow=c(ceiling(3),3), oma = c(0, 0, 2, 0), mar = c(5.1, 4.1, 2.1, 2.1))
# for(i in c(1,2,4,5,6,7,8)){
#   set.seed(seed)
#   out.em <- scanone(sim0, phe=i, method="em")        #EM algorithm
#   out.cim <- cim(sim0, phe=i, n.marcovar=3, method="em")                ### Composite interval mapping
#   #out.hk <- scanone(sim0, method="hk")        #Haley-Knott regression
#   #out <- c(out.em, out.hk)
#   #summary(out, thr=3, format="allpeaks")
#   out <- c(out.em, out.cim)
#   PARpeaks<- rbind(PARpeaks, as.data.frame(summary(out, thr=3, format="onepheno")))
#   plot(out.em, out.cim, chr=1:12, col=c("black", "red"), lty=1,lwd=1, main=names(sim0$pheno)[i])
# }
# 
# savePlot(filename = paste(seed, Ngen, h2, h21, h22, h23, dim(sim0$qtlgeno)[2], "Parameters.jpeg"), type = c("jpeg"))
# savePlot(filename = paste(seed, Ngen, h2, h21, h22, h23, dim(sim0$qtlgeno)[2], "Parameters.eps"), type = c("eps"))
# write.csv(PARpeaks, file = paste(seed, Ngen, h2, h21, h22, h23, dim(sim0$qtlgeno)[2], "PARpeaks.csv"))
# ## -------------------------------------------------
# # QTL Scans for each model parameter: no need to run
# ## -------------------------------------------------


## -------------------------------------------------
# save the cross and model parameters
## -------------------------------------------------
k<- sim0$pheno[,1]
LUE1<- sim0$pheno[,2]
LUE2<- sim0$pheno[,3]
b<- sim0$pheno[,4]
FracToFruits<- sim0$pheno[,5]
FruitDryMatterContent<- sim0$pheno[,6]
w<- sim0$pheno[,7]
Z<- sim0$pheno[,8]

# Save the crosses in CSV files
write.cross(sim0, format="csv", filestem=paste(seed, Ngen, h2, h21, h22, h23, dim(sim0$qtlgeno)[2], "sim0"))
#write.cross(sim, format="csv", filestem="sim1")

# Save all the parameters in a CSV file
parameters0<- matrix(rep(0,Ngen*8), ncol=8)
parameters0[,1]<- k
parameters0[,2]<- LUE1
parameters0[,3]<- LUE2
parameters0[,4]<- b
parameters0[,5]<- FracToFruits
parameters0[,6]<- FruitDryMatterContent
parameters0[,7]<- w
parameters0[,8]<- Z

parameters0<- as.data.frame(parameters0)
names(parameters0)<- c("k","LUE-370","LUE-1000","b","FracToFruits","FruitDryMatterContent", "w", "Z")
write.csv(parameters0, file = paste(seed, Ngen, h2, h21, h22, h23, dim(sim0$qtlgeno)[2], "parameters.csv")) 
## -------------------------------------------------
# save the cross and model parameters
## -------------------------------------------------


parameters<- parameters0


###########################################################################
###########################################################################
###########################################################################  


# **************************************************************
# **************************************************************
# The G-P Crop Growth Model  SIMULATION of the two-way table!
# **************************************************************
# **************************************************************


T0<- 10  # (Start growth day nr 10 - January 10) ### Netherlands!
Tf<- 334  # (Finish growth day nr 334 - November 30)   # 324 days   ### Netherlands
T0s<- 253  # (Start growth day nr 253 - September 10) ### Spain!
Tfs<- 485  # (Finish growth day nr 485 - April 30 of next year)   # 232 days   ### Spain
GxEwtw<- matrix(rep(0,Ngen*36), ncol=36)
GxEwtw<- data.frame(GxEwtw)
GxEyield<- matrix(rep(0,Ngen*36), ncol=36)
GxEyield<- data.frame(GxEyield)


AllYield<- list(NULL)          # ALL THE YILDS (PER DAY!!)     # AllYield is a list of environments! In each of them there is a matrix 
for(i in 1:36){                                       # with 325 rows (days in the growing season) and 200 columns (nr of genotypes)
  AllYield[[i]]<- matrix(rep(0,(334-10+1)*Ngen), ncol=Ngen)        
}

names(AllYield)


set.seed(seed)
C25<- abs(abs(rnorm(Ngen,1,0.1)*10-10)-10)          # instead of the fixed "(25-15)" in the proportion of abortion
set.seed(seed-1234)
C20<- rnorm(Ngen,1,0.05)*5                          # instead of the fixed "(20-15)" in the proportion of abortion
set.seed(seed+987)
C15<- abs(rnorm(Ngen,1,0.1))                        # instead of the fixed "(15-15)" in the proportion of abortion

########################################
##### THE TWO-WAY TABLE GENERATION!!!!
########################################
for(l in 1:Ngen){           #200 genotypes
  # Initial data, input data and parameters:
  DWPini<- 0.05  # (Wini - gram DM/plant) - Initial dry weight per plant
  LAini<- 5.00 # (cm2/plnat) - initial leaf area per plant
  SD<- 7     # (Stems/m2) - Stem density [2 stems per plant]
  DWM2ini<- DWPini*SD # (WTWini - gram DM/m2) - initial dry weight per m2
  GH_trans<- 0.75  # GreenHouse transmissivity (%) for Netherlands
  GH_trans1<- 0.60  # GreenHouse transmissivity (%) for Spain
  #GH_trans1<- GH_trans
  
  PAR<- 0.50  # PAR = 50% of overall outside radiation - Photosyntetically Active Radiation (PAR) light interseption
  a<- 0.0337170127  # the intersept is allways the same! Only the slope change!
  
  k1<- parameters[l,1]      # assume overal extinsion coeficient k=0.7
  LUE11<- parameters[l,2]
  LUE21<- parameters[l,3]
  b1<- parameters[l,4]
  FracToFruits1<- parameters[l,5] 
  FruitDryMatterContent1<- parameters[l,6]
  w1<- parameters[l,7]
  Z1<- parameters[l,8]
  
  c25<- C25[l]
  c20<- C20[l]
  c15<- C15[l]
  
  c25<- 10
  c20<- 5
  c15<- 0
  
  # ****************************************************
  n1<- Tf-T0+1      # Netherlands
  n2<- Tfs-T0s+1      # Spain
  #n2<- n1
  
  #n1<- 130
  #n2<- 93
  
  for (j1 in 1:3){    #3 environments SP
    WTWcum <- DWM2ini                # Comulative Dry Weight = Biomass; (beggining)
    WTWcum1<- DWM2ini
    WTWcum2<- DWM2ini
    WTWcum3<- DWM2ini
    WTWcum4<- DWM2ini
    WTWcum5<- DWM2ini
    for (i in 1:n2){                  # number of days in the growing season
      # CO2 = 370 and Temp = 25
      WTWcum<- WTWcum + (radiation[T0s+i-1,j1]*GH_trans1*PAR)*(1-exp(-k1*((a+b1*((25-10)*(i-1)))*SD)))*LUE11*(1-exp(-Z1*(25-13)))
      yield<- WTWcum * FracToFruits1 / FruitDryMatterContent1  * (1-w1*(c25))                   # Comulative Fresh Weight = Yield = Com. Dry Weight * FracToFruits / Dry Matter Content   
      
      # CO2 = 1000 and Temp = 25
      WTWcum1<- WTWcum1 + (radiation[T0s+i-1,j1]*GH_trans1*PAR)*(1-exp(-k1*((a+b1*((25-10)*(i-1)))*SD)))*LUE21*(1-exp(-Z1*(25-13)))
      yield1<- WTWcum1 * FracToFruits1 / FruitDryMatterContent1 * (1-w1*(c25))                 # Comulative Fresh Weight = Yield = Com. Dry Weight * FracToFruits / Dry Matter Content
      
      # CO2 = 370 and Temp = 20
      WTWcum2<- WTWcum2 + (radiation[T0s+i-1,j1]*GH_trans1*PAR)*(1-exp(-k1*((a+b1*((20-10)*(i-1)))*SD)))*LUE11*(1-exp(-Z1*(20-13)))
      yield2<- WTWcum2 * FracToFruits1 / FruitDryMatterContent1 * (1-w1*(c20))                   # Comulative Fresh Weight = Yield = Com. Dry Weight * FracToFruits / Dry Matter Content
      
      # CO2 = 1000 and Temp = 20
      WTWcum3<- WTWcum3 + (radiation[T0s+i-1,j1]*GH_trans1*PAR)*(1-exp(-k1*((a+b1*((20-10)*(i-1)))*SD)))*LUE21*(1-exp(-Z1*(20-13)))
      yield3<- WTWcum3 * FracToFruits1 / FruitDryMatterContent1 * (1-w1*(c20))                    # Comulative Fresh Weight = Yield = Com. Dry Weight * FracToFruits / Dry Matter Content
      
      # CO2 = 370 and Temp = 15
      WTWcum4<- WTWcum4 + (radiation[T0s+i-1,j1]*GH_trans1*PAR)*(1-exp(-k1*((a+b1*((15-10)*(i-1)))*SD)))*LUE11*(1-exp(-Z1*(15-13)))
      yield4<- WTWcum4 * FracToFruits1 / FruitDryMatterContent1 * (1-w1*(c15))                    # Comulative Fresh Weight = Yield = Com. Dry Weight * FracToFruits / Dry Matter Content
      
      # CO2 = 1000 and Temp = 15
      WTWcum5<- WTWcum5 + (radiation[T0s+i-1,j1]*GH_trans1*PAR)*(1-exp(-k1*((a+b1*((15-10)*(i-1)))*SD)))*LUE21*(1-exp(-Z1*(15-13)))
      yield5<- WTWcum5 * FracToFruits1 / FruitDryMatterContent1 * (1-w1*(c15))                    # Comulative Fresh Weight = Yield = Com. Dry Weight * FracToFruits / Dry Matter Content
      
      AllYield[[j1]][i,l]<- round(yield/1000,3)
      AllYield[[j1+6]][i,l]<- round(yield1/1000,3)
      AllYield[[j1+12]][i,l]<- round(yield2/1000,3)
      AllYield[[j1+18]][i,l]<- round(yield3/1000,3)
      AllYield[[j1+24]][i,l]<- round(yield4/1000,3)
      AllYield[[j1+30]][i,l]<- round(yield5/1000,3)
      
    }
    
    GxEwtw[l,j1]<- WTWcum
    GxEwtw[l,j1+6]<- WTWcum1
    GxEwtw[l,j1+12]<- WTWcum2
    GxEwtw[l,j1+18]<- WTWcum3
    GxEwtw[l,j1+24]<- WTWcum4
    GxEwtw[l,j1+30]<- WTWcum5
    
    GxEyield[l,j1]<- yield
    GxEyield[l,j1+6]<- yield1
    GxEyield[l,j1+12]<- yield2
    GxEyield[l,j1+18]<- yield3
    GxEyield[l,j1+24]<- yield4
    GxEyield[l,j1+30]<- yield5
  }   
  
  
  
  for (j2 in 4:6){    #3 environments NL
    WTWcum <- DWM2ini                # Comulative Dry Weight = Biomass; (beggining)
    WTWcum1<- DWM2ini
    WTWcum2<- DWM2ini
    WTWcum3<- DWM2ini
    WTWcum4<- DWM2ini
    WTWcum5<- DWM2ini
    for (i in 1:n1){                  # number of days in the growing season
      # CO2 = 370 and Temp = 25
      WTWcum<- WTWcum + (radiation[T0+i-1,j2]*GH_trans*PAR)*(1-exp(-k1*((a+b1*((25-10)*(i-1)))*SD)))*LUE11*(1-exp(-Z1*(25-13)))
      yield<- WTWcum * FracToFruits1 / FruitDryMatterContent1  * (1-w1*(c25))                   # Comulative Fresh Weight = Yield = Com. Dry Weight * FracToFruits / Dry Matter Content   
      
      # CO2 = 1000 and Temp = 25
      WTWcum1<- WTWcum1 + (radiation[T0+i-1,j2]*GH_trans*PAR)*(1-exp(-k1*((a+b1*((25-10)*(i-1)))*SD)))*LUE21*(1-exp(-Z1*(25-13)))
      yield1<- WTWcum1 * FracToFruits1 / FruitDryMatterContent1 * (1-w1*(c25))                 # Comulative Fresh Weight = Yield = Com. Dry Weight * FracToFruits / Dry Matter Content
      
      # CO2 = 370 and Temp = 20
      WTWcum2<- WTWcum2 + (radiation[T0+i-1,j2]*GH_trans*PAR)*(1-exp(-k1*((a+b1*((20-10)*(i-1)))*SD)))*LUE11*(1-exp(-Z1*(20-13)))
      yield2<- WTWcum2 * FracToFruits1 / FruitDryMatterContent1 * (1-w1*(c20))                   # Comulative Fresh Weight = Yield = Com. Dry Weight * FracToFruits / Dry Matter Content
      
      # CO2 = 1000 and Temp = 20
      WTWcum3<- WTWcum3 + (radiation[T0+i-1,j2]*GH_trans*PAR)*(1-exp(-k1*((a+b1*((20-10)*(i-1)))*SD)))*LUE21*(1-exp(-Z1*(20-13)))
      yield3<- WTWcum3 * FracToFruits1 / FruitDryMatterContent1 * (1-w1*(c20))                    # Comulative Fresh Weight = Yield = Com. Dry Weight * FracToFruits / Dry Matter Content
      
      # CO2 = 370 and Temp = 15
      WTWcum4<- WTWcum4 + (radiation[T0+i-1,j2]*GH_trans*PAR)*(1-exp(-k1*((a+b1*((15-10)*(i-1)))*SD)))*LUE11*(1-exp(-Z1*(15-13)))
      yield4<- WTWcum4 * FracToFruits1 / FruitDryMatterContent1 * (1-w1*(c15))                    # Comulative Fresh Weight = Yield = Com. Dry Weight * FracToFruits / Dry Matter Content
      
      # CO2 = 1000 and Temp = 15
      WTWcum5<- WTWcum5 + (radiation[T0+i-1,j2]*GH_trans*PAR)*(1-exp(-k1*((a+b1*((15-10)*(i-1)))*SD)))*LUE21*(1-exp(-Z1*(15-13)))
      yield5<- WTWcum5 * FracToFruits1 / FruitDryMatterContent1 * (1-w1*(c15))                    # Comulative Fresh Weight = Yield = Com. Dry Weight * FracToFruits / Dry Matter Content
      
      AllYield[[j2]][i,l]<- round(yield/1000,3)
      AllYield[[j2+6]][i,l]<- round(yield1/1000,3)
      AllYield[[j2+12]][i,l]<- round(yield2/1000,3)
      AllYield[[j2+18]][i,l]<- round(yield3/1000,3)
      AllYield[[j2+24]][i,l]<- round(yield4/1000,3)
      AllYield[[j2+30]][i,l]<- round(yield5/1000,3)
      
    }
    
    GxEwtw[l,j2]<- WTWcum
    GxEwtw[l,j2+6]<- WTWcum1
    GxEwtw[l,j2+12]<- WTWcum2
    GxEwtw[l,j2+18]<- WTWcum3
    GxEwtw[l,j2+24]<- WTWcum4
    GxEwtw[l,j2+30]<- WTWcum5
    
    GxEyield[l,j2]<- yield
    GxEyield[l,j2+6]<- yield1
    GxEyield[l,j2+12]<- yield2
    GxEyield[l,j2+18]<- yield3
    GxEyield[l,j2+24]<- yield4
    GxEyield[l,j2+30]<- yield5
  }    
  
}


GxEyield<- round(GxEyield/1000,3)

for(i in 1:36){                        # To have an extra error term to the final Yield (N(0, 0.10*mean(env. i)))
  set.seed(seed+i)
  GxEyield[,i]<- GxEyield[,i]-rnorm(Ngen, 0, 0.10 * mean(GxEyield[,i]))
}


names(GxEyield)<- c("SP1-370-25", "SP3-370-25", "SP5-370-25", "NL1-370-25", "NL3-370-25", "NL5-370-25",
                    "SP1-1000-25", "SP3-1000-25", "SP5-1000-25", "NL1-1000-25", "NL3-1000-25", "NL5-1000-25",
                    "SP1-370-20", "SP3-370-20", "SP5-370-20", "NL1-370-20", "NL3-370-20", "NL5-370-20",
                    "SP1-1000-20", "SP3-1000-20", "SP5-1000-20", "NL1-1000-20", "NL3-1000-20", "NL5-1000-20",
                    "SP1-370-15", "SP3-370-15", "SP5-370-15", "NL1-370-15", "NL3-370-15", "NL5-370-15",
                    "SP1-1000-15", "SP3-1000-15", "SP5-1000-15", "NL1-1000-15", "NL3-1000-15", "NL5-1000-15")


GxEyield1<- GxEyield

GxEyield1<- as.data.frame(GxEyield1)
names(GxEyield1)<- c("SP1-370-25", "SP3-370-25", "SP5-370-25", "NL1-370-25", "NL3-370-25", "NL5-370-25",
                     "SP1-1000-25", "SP3-1000-25", "SP5-1000-25", "NL1-1000-25", "NL3-1000-25", "NL5-1000-25",
                     "SP1-370-20", "SP3-370-20", "SP5-370-20", "NL1-370-20", "NL3-370-20", "NL5-370-20",
                     "SP1-1000-20", "SP3-1000-20", "SP5-1000-20", "NL1-1000-20", "NL3-1000-20", "NL5-1000-20",
                     "SP1-370-15", "SP3-370-15", "SP5-370-15", "NL1-370-15", "NL3-370-15", "NL5-370-15",
                     "SP1-1000-15", "SP3-1000-15", "SP5-1000-15", "NL1-1000-15", "NL3-1000-15", "NL5-1000-15")


#write.csv(GxEyield, file = "GxEyield.csv")
write.csv(GxEyield1, file = paste(seed, Ngen, h2, h21, h22, h23, dim(sim0$qtlgeno)[2], "GxEyield.csv"))


# To have all the yields in one column!     ##### e.g., for GENSTAT
GxEyield_GenStat<- matrix(rep(0,Ngen*36), ncol=1)
for(i in 1:36){
  GxEyield_GenStat[(Ngen*(i-1)+1):(Ngen*i),1]<- GxEyield1[,i]  
}
GxEyield_GenStat<- data.frame(GxEyield_GenStat)

for(i in 1:36){
  for(j in (Ngen*(i-1)+1):(Ngen*i)){
    #GxEyield_GenStat[j,2]<- paste("G", j-Ngen*(i-1), sep = "")     # names for the Genotypes
    GxEyield_GenStat[j,2]<- as.data.frame(j-Ngen*(i-1))     # names for the Genotypes
    GxEyield_GenStat[j,3]<- paste(names(GxEyield1)[i])        # names for the Environments
    GxEyield_GenStat[j,4]<- substr(names(GxEyield1)[i], 1, 2)        # Countries
    GxEyield_GenStat[j,5]<- substr(names(GxEyield1)[i], 3, 3)        # Radiation level
    GxEyield_GenStat[j,6]<- substr(names(GxEyield1)[i], 5, 7)        # CO2 level
    GxEyield_GenStat[j,7]<- substr(names(GxEyield1)[i], nchar(names(GxEyield1)[i])-1, nchar(names(GxEyield1)[i]))       # Temp level
  }
}

names(GxEyield_GenStat)<- c("Yield", "!Genotype", "!Environment", "!Country", "!Radiation", "!CO2", "!Temp")
#head(GxEyield_GenStat)

write.csv(GxEyield_GenStat, file = paste(seed, Ngen, h2, h21, h22, h23, dim(sim0$qtlgeno)[2], "GxEyield_GenStat.csv"), row.names = F)
#write.csv(GxEyield_GenStat[1:(12*Ngen),], file = paste(seed, Ngen, h2, h21, h22, h23, dim(sim0$qtlgeno)[2], "12 ENVIRONMENTS GxEyield_GenStat.csv"), row.names = F)
